# Supplementary material for: Transcriptional linkage analysis with in vivo AAV-Perturb-seq
Source: Nature. 2023 Sep 20;622(7982):367–75. doi: 10.1038/s41586-023-06570-y (PMC10567566; doi:10.1038/s41586-023-06570-y)
Supplement: Supplementary file 3 — 22q11.2-locus genes targeted in the pooled screen. [file 41586_2023_6570_MOESM3_ESM.xlsx]

## Sheet: 22q11_human_mouse
gene	position in human	position in mouse 22q11 homolog region
Prodh	1.5 Mb deletion	deletion
Dgcr6	1.5 Mb deletion	deletion
Dgcr2	1.5 Mb deletion	deletion
Dgcr14	1.5 Mb deletion	deletion
Slc25a1	1.5 Mb deletion	deletion
Cltcl1	1.5 Mb deletion	not.present
Hira	1.5 Mb deletion	deletion
Mrpl40	1.5 Mb deletion	deletion
Ufd1l	1.5 Mb deletion	deletion
Cldn5	1.5 Mb deletion	deletion
Sept5	1.5 Mb deletion	deletion
Tbx1	1.5 Mb deletion	deletion
Gnb1l	1.5 Mb deletion	deletion
Txnrd2	1.5 Mb deletion	deletion
Comt	1.5 Mb deletion	deletion
Arvcf	1.5 Mb deletion	deletion
Tango2	1.5 Mb deletion	deletion
Dgcr8	1.5 Mb deletion	deletion
Trmt2a	1.5 Mb deletion	deletion
Ranbp1	1.5 Mb deletion	deletion
Zdhhc8	1.5 Mb deletion	deletion
Rtn4r	1.5 Mb deletion	deletion
Usp41	3 Mb deletion	not.present
Znf74	3 Mb deletion	not.present
Scarf2	3 Mb deletion	postdel
Khl22	3 Mb deletion	postdel
Med15	3 Mb deletion	postdel
Pi4ka	3 Mb deletion	postdel
Serpind1	3 Mb deletion	postdel
Snap29	3 Mb deletion	postdel
Crkl	3 Mb deletion	postdel
Aifm3	3 Mb deletion	postdel
Lztr1	3 Mb deletion	postdel
Thap7	3 Mb deletion	not.present
P2rx6	3 Mb deletion	not.present
Slc7a4	3 Mb deletion	postdel

## Sheet: 22q11_mouse_function
mouse	position	conserved in human 22q11	described function (Gene Cards)
Mrpl40	deletion	yes	Mitochondrial ribosomal protein; protein synthesis within the mitochondrion
Ufd1l	deletion	yes	Ubiquitin recognition factor in ER associated degradation; degradation of ubiquitinated proteins
Sept5	deletion	yes	Nucleotide binding protein; cytoskeletal organization & cytokinesis
Gnb1l	deletion	yes	Guanine nuclotide binding protein; cell cycle; signal transduction; apoptosis; gene regulation
Txnrd2	deletion	yes	Thioredoxin reductase; redox homeostasis; mitochondrial form important for scavenging reactive oxygen species in mitochondria
Comt	deletion	yes	Transfer of a methyl group from S-adenosylmethionine to catecholamines; including dopamine, epinephrine, and norepinephrine; major degradative pathway of the catecholamine transmitters
Arvcf	deletion	yes	Catenin family; adherens junction complexes; function as nuclear protein (predicted )
Tango2	deletion	yes	Transport and golgi organization; secretory protein loading in the ER
Dgcr8	deletion	yes	Biogenesis of microRNAs
Trmt2a	deletion	yes	TRNA methytransferase 2 homolog; unknown function; expression varies during cell cycle
Ranbp1	deletion	yes	Complex with Ras-related nuclear protein & metabolizes GTP; regulation of cell cycle; transport control of protein and nucleic acids into the nucleus
Zdhhc8	deletion	yes	Transmembrane protein; palmitoyltransferase (predicted function)
Rtn4r	deletion	yes	Reticulon 4 receptor; oligodendrocyte & myelin glycoprotein; axon growth inhibition; regulation of axon regeneration & plasticity in adult
Dgcr6	deletion	yes	DiGeorge syndrome critical region gene; neural crest cell migration (predicted function)
Slc25a1	deletion	yes	Regulation of citrate across the inner membranes of the mitochondria
Dgcr14	deletion	yes	DiGeorge syndrome critical region gene; component of C complex spliceosomes (predicted function); nuclear localization
Dgcr2	deletion	yes	DiGeorge syndrome critical region gene; putative adhesion receptor; neural crest migation (predicted function)
Scarf2	postdel	yes	Scavenger receptor protein; binding and degradation of acetylated low density lipoprotein
Med15	postdel	yes	Subunit of the complexes PC2 and ARC/DRIP; transcriptional coactivator in RNA polymerase II transcription
Ccdc74a	postdel	no	Coiled-coil domain containing 74a; unknown function
Slc7a4	postdel	yes	Solute carrier family 7 member 4; amino acid transmembrane transporter activity (predicted function)
Lztr1	postdel	yes	Member of BTB-kelch superfamily; Golgi localization; stabilization of Golgi complex (predicted function)
Aifm3	postdel	yes	Apoptosis inducing factor mitochondria associated; oxidoreductase activity
Crkl	postdel	yes	Kinase which activates the RAS and JUN kinase signaling pathways
Snap29	postdel	yes	Synaptome associated protein; membrane trafficking; synaptic vesicle membrane docking thwough syntaxin
Pi4ka	postdel	yes	Phosphatidylinositol 4 kinase alpha; biosynthesis of phosphatidylinositol 4,5-bisphophate
Tmem191c	postdel	no	Transmembrane protein 19c; unknown function
Hic2	postdel	no	HIC ZBTB transcriptional repressor 2; unknown function
Rimbp3	postdel	no	RIMS binding protein 3; unknown function
