# Supplementary material for: Transcriptional linkage analysis with in vivo AAV-Perturb-seq
Source: Nature. 2023 Sep 20;622(7982):367–75. doi: 10.1038/s41586-023-06570-y (PMC10567566; doi:10.1038/s41586-023-06570-y)
Supplement: Supplementary file 4 — gRNA sequences and sequences for Gibson assembly. [file 41586_2023_6570_MOESM4_ESM.xlsx]

## Sheet: gRNAs_GUIDES for CRISPR
GUIDE ID	gRNA_ID	Gene	Ensembl ID	Sequence	5' BsmbI cloning sequence (U6 + G)	3' BsmbI cloning sequence (gRNA constant region)	Ordered sequence for Gibson assembly	Chr	cut position in chromosome	On-target efficiency	Exon	Targets last exon	10bp off-target match	Off-target score	Protein domain
Schi_01_01	Aifm3	Aifm3	ENSMUSG00000022763	TGCACCCACTATGAGCACGT	TGGAAAGGACGAAACACCG	GTTTTAGAGCTAGAAATAGCAAGTTAAAATAAGGC	TGGAAAGGACGAAACACCGTGCACCCACTATGAGCACGTGTTTTAGAGCTAGAAATAGCAAGTTAAAATAAGGC	16	17500825	0.724414	6	FALSE	FALSE	0	NAD_binding_7
Schi_01_02	Aifm3_2	Aifm3	ENSMUSG00000022763	CATTAGTACTGGGGACCTAG	TGGAAAGGACGAAACACCG	GTTTTAGAGCTAGAAATAGCAAGTTAAAATAAGGC	TGGAAAGGACGAAACACCGCATTAGTACTGGGGACCTAGGTTTTAGAGCTAGAAATAGCAAGTTAAAATAAGGC	16	17500357	0.646423	4	FALSE	FALSE	0	Rieske
Schi_01_03	Arvcf	Arvcf	ENSMUSG00000000325	CTAGTAATGCCACAAGCAGG	TGGAAAGGACGAAACACCG	GTTTTAGAGCTAGAAATAGCAAGTTAAAATAAGGC	TGGAAAGGACGAAACACCGCTAGTAATGCCACAAGCAGGGTTTTAGAGCTAGAAATAGCAAGTTAAAATAAGGC	16	18398141	0.688988	4	FALSE	FALSE	0	Atx10homo_assoc
Schi_01_04	Arvcf_2	Arvcf	ENSMUSG00000000325	AACAGGAGGCCCGTTTCGAG	TGGAAAGGACGAAACACCG	GTTTTAGAGCTAGAAATAGCAAGTTAAAATAAGGC	TGGAAAGGACGAAACACCGAACAGGAGGCCCGTTTCGAGGTTTTAGAGCTAGAAATAGCAAGTTAAAATAAGGC	16	18389246	0.639728	1	FALSE	FALSE	0	HEAT_2
Schi_01_05	Ccdc74a	Ccdc74a	ENSMUSG00000041617	GACGCTAGTCAAACTCCACG	TGGAAAGGACGAAACACCG	GTTTTAGAGCTAGAAATAGCAAGTTAAAATAAGGC	TGGAAAGGACGAAACACCGGACGCTAGTCAAACTCCACGGTTTTAGAGCTAGAAATAGCAAGTTAAAATAAGGC	16	17646747	0.73954	1	FALSE	FALSE	0	LCD1
Schi_01_06	Ccdc74a_2	Ccdc74a	ENSMUSG00000041617	AGGCGGACTTGCCAGAGTGA	TGGAAAGGACGAAACACCG	GTTTTAGAGCTAGAAATAGCAAGTTAAAATAAGGC	TGGAAAGGACGAAACACCGAGGCGGACTTGCCAGAGTGAGTTTTAGAGCTAGAAATAGCAAGTTAAAATAAGGC	16	17648091	0.600077	3	FALSE	FALSE	0	LCD1
Schi_01_07	Comt	Comt	ENSMUSG00000000326	GAAGGTAGCGGTCTTTCCAG	TGGAAAGGACGAAACACCG	GTTTTAGAGCTAGAAATAGCAAGTTAAAATAAGGC	TGGAAAGGACGAAACACCGGAAGGTAGCGGTCTTTCCAGGTTTTAGAGCTAGAAATAGCAAGTTAAAATAAGGC	16	18410719	0.71292	3	FALSE	FALSE	0	Methyltransf_3
Schi_01_08	Comt_2	Comt	ENSMUSG00000000326	TGGAGCCAGGCTTCTCACCA	TGGAAAGGACGAAACACCG	GTTTTAGAGCTAGAAATAGCAAGTTAAAATAAGGC	TGGAAAGGACGAAACACCGTGGAGCCAGGCTTCTCACCAGTTTTAGAGCTAGAAATAGCAAGTTAAAATAAGGC	16	18411197	0.686217	2	FALSE	FALSE	0	Methyltransf_3
Schi_01_09	Crkl	Crkl	ENSMUSG00000006134	GCAGTCTTGTCATAAGCACA	TGGAAAGGACGAAACACCG	GTTTTAGAGCTAGAAATAGCAAGTTAAAATAAGGC	TGGAAAGGACGAAACACCGGCAGTCTTGTCATAAGCACAGTTTTAGAGCTAGAAATAGCAAGTTAAAATAAGGC	16	17469328	0.739858	2	FALSE	FALSE	0	SH3_2
Schi_01_10	Crkl_2	Crkl	ENSMUSG00000006134	GGTCCCCGATCTTAAAGCGG	TGGAAAGGACGAAACACCG	GTTTTAGAGCTAGAAATAGCAAGTTAAAATAAGGC	TGGAAAGGACGAAACACCGGGTCCCCGATCTTAAAGCGGGTTTTAGAGCTAGAAATAGCAAGTTAAAATAAGGC	16	17452686	0.657333	1	FALSE	FALSE	0	SH2
Schi_01_11	Dgcr14	Dgcr14	ENSMUSG00000003527	CCTGACTGAAGGGATCTCGG	TGGAAAGGACGAAACACCG	GTTTTAGAGCTAGAAATAGCAAGTTAAAATAAGGC	TGGAAAGGACGAAACACCGCCTGACTGAAGGGATCTCGGGTTTTAGAGCTAGAAATAGCAAGTTAAAATAAGGC	16	17907172	0.734367	6	FALSE	FALSE	0	Es2
Schi_01_12	Dgcr14_2	Dgcr14	ENSMUSG00000003527	CTTGAGCCAGTACACAAGTG	TGGAAAGGACGAAACACCG	GTTTTAGAGCTAGAAATAGCAAGTTAAAATAAGGC	TGGAAAGGACGAAACACCGCTTGAGCCAGTACACAAGTGGTTTTAGAGCTAGAAATAGCAAGTTAAAATAAGGC	16	17907850	0.730038	4	FALSE	FALSE	0	Es2
Schi_01_13	Dgcr2	Dgcr2	ENSMUSG00000003166	TGCTACCGGGTCTACCTCAG	TGGAAAGGACGAAACACCG	GTTTTAGAGCTAGAAATAGCAAGTTAAAATAAGGC	TGGAAAGGACGAAACACCGTGCTACCGGGTCTACCTCAGGTTTTAGAGCTAGAAATAGCAAGTTAAAATAAGGC	16	17858509	0.709916	4	FALSE	FALSE	0	UL45
Schi_01_14	Dgcr2_2	Dgcr2	ENSMUSG00000003166	GTGTTGCTGCCCTGTGTGAG	TGGAAAGGACGAAACACCG	GTTTTAGAGCTAGAAATAGCAAGTTAAAATAAGGC	TGGAAAGGACGAAACACCGGTGTTGCTGCCCTGTGTGAGGTTTTAGAGCTAGAAATAGCAAGTTAAAATAAGGC	16	17849663	0.663324	7	FALSE	FALSE	0	Ldl_recept_a
Schi_01_15	Dgcr6	Dgcr6	ENSMUSG00000003531	GCCTCTACAACCAGAGACTG	TGGAAAGGACGAAACACCG	GTTTTAGAGCTAGAAATAGCAAGTTAAAATAAGGC	TGGAAAGGACGAAACACCGGCCTCTACAACCAGAGACTGGTTTTAGAGCTAGAAATAGCAAGTTAAAATAAGGC	16	18066831	0.72534	2	FALSE	FALSE	0	DGCR6
Schi_01_16	Dgcr6_2	Dgcr6	ENSMUSG00000003531	GACTCTAAGGCAGAAGCACC	TGGAAAGGACGAAACACCG	GTTTTAGAGCTAGAAATAGCAAGTTAAAATAAGGC	TGGAAAGGACGAAACACCGGACTCTAAGGCAGAAGCACCGTTTTAGAGCTAGAAATAGCAAGTTAAAATAAGGC	16	18069450	0.564496	3	FALSE	FALSE	0	DGCR6
Schi_01_17	Dgcr8	Dgcr8	ENSMUSG00000022718	AGGGATGAGAATTTCCAGGG	TGGAAAGGACGAAACACCG	GTTTTAGAGCTAGAAATAGCAAGTTAAAATAAGGC	TGGAAAGGACGAAACACCGAGGGATGAGAATTTCCAGGGGTTTTAGAGCTAGAAATAGCAAGTTAAAATAAGGC	16	18272791	0.7046	8	FALSE	FALSE	0	dsrm
Schi_01_18	Dgcr8_2	Dgcr8	ENSMUSG00000022718	AGTGAATATGTTATGGCATG	TGGAAAGGACGAAACACCG	GTTTTAGAGCTAGAAATAGCAAGTTAAAATAAGGC	TGGAAAGGACGAAACACCGAGTGAATATGTTATGGCATGGTTTTAGAGCTAGAAATAGCAAGTTAAAATAAGGC	16	18259577	0.66828	10	FALSE	FALSE	0	dsrm
Schi_01_19	Gnb1l	Gnb1l	ENSMUSG00000000884	AGTGTGCACCCTGAAGCCGG	TGGAAAGGACGAAACACCG	GTTTTAGAGCTAGAAATAGCAAGTTAAAATAAGGC	TGGAAAGGACGAAACACCGAGTGTGCACCCTGAAGCCGGGTTTTAGAGCTAGAAATAGCAAGTTAAAATAAGGC	16	18548141	0.695578	4	FALSE	FALSE	0	ANAPC4_WD40
Schi_01_20	Gnb1l_2	Gnb1l	ENSMUSG00000000884	ACCACTCTAAATGGCCATGG	TGGAAAGGACGAAACACCG	GTTTTAGAGCTAGAAATAGCAAGTTAAAATAAGGC	TGGAAAGGACGAAACACCGACCACTCTAAATGGCCATGGGTTTTAGAGCTAGAAATAGCAAGTTAAAATAAGGC	16	18541040	0.681051	2	FALSE	FALSE	0	ANAPC4_WD40
Schi_01_21	Hic2_2	Hic2	ENSMUSG00000050240	GCACACGCATGTGCTCTGTG	TGGAAAGGACGAAACACCG	GTTTTAGAGCTAGAAATAGCAAGTTAAAATAAGGC	TGGAAAGGACGAAACACCGGCACACGCATGTGCTCTGTGGTTTTAGAGCTAGAAATAGCAAGTTAAAATAAGGC	16	17259050	0.741638	2	TRUE	FALSE	0	GAGA
Schi_01_22	Hic2	Hic2	ENSMUSG00000050240	TGAGCAGCTCAATGCTCACG	TGGAAAGGACGAAACACCG	GTTTTAGAGCTAGAAATAGCAAGTTAAAATAAGGC	TGGAAAGGACGAAACACCGTGAGCAGCTCAATGCTCACGGTTTTAGAGCTAGAAATAGCAAGTTAAAATAAGGC	16	17258698	0.738932	2	TRUE	FALSE	0	zf-H2C2_2
Schi_01_23	Lztr1	Lztr1	ENSMUSG00000022761	GCGCTACGGACACACCATGG	TGGAAAGGACGAAACACCG	GTTTTAGAGCTAGAAATAGCAAGTTAAAATAAGGC	TGGAAAGGACGAAACACCGGCGCTACGGACACACCATGGGTTTTAGAGCTAGAAATAGCAAGTTAAAATAAGGC	16	17520509	0.728114	9	FALSE	FALSE	0	Kelch_5
Schi_01_24	Lztr1_2	Lztr1	ENSMUSG00000022761	ATCCTGTTGCAACTTCCCTG	TGGAAAGGACGAAACACCG	GTTTTAGAGCTAGAAATAGCAAGTTAAAATAAGGC	TGGAAAGGACGAAACACCGATCCTGTTGCAACTTCCCTGGTTTTAGAGCTAGAAATAGCAAGTTAAAATAAGGC	16	17519429	0.726344	8	FALSE	FALSE	0	Kelch_5
Schi_01_25	Med15	Med15	ENSMUSG00000012114	GCACTGCAGAGCCTTACTGG	TGGAAAGGACGAAACACCG	GTTTTAGAGCTAGAAATAGCAAGTTAAAATAAGGC	TGGAAAGGACGAAACACCGGCACTGCAGAGCCTTACTGGGTTTTAGAGCTAGAAATAGCAAGTTAAAATAAGGC	16	17680733	0.727553	5	FALSE	FALSE	0	Med15
Schi_01_26	Med15_2	Med15	ENSMUSG00000012114	TCAAGCTCCATCTCTTTGGG	TGGAAAGGACGAAACACCG	GTTTTAGAGCTAGAAATAGCAAGTTAAAATAAGGC	TGGAAAGGACGAAACACCGTCAAGCTCCATCTCTTTGGGGTTTTAGAGCTAGAAATAGCAAGTTAAAATAAGGC	16	17663398	0.690816	9	FALSE	FALSE	0	Med15
Schi_01_27	Mrpl40	Mrpl40	ENSMUSG00000022706	AAGATTTTATTACCCCTGTG	TGGAAAGGACGAAACACCG	GTTTTAGAGCTAGAAATAGCAAGTTAAAATAAGGC	TGGAAAGGACGAAACACCGAAGATTTTATTACCCCTGTGGTTTTAGAGCTAGAAATAGCAAGTTAAAATAAGGC	16	18873559	0.654887	3	FALSE	FALSE	0	DUF4207
Schi_01_28	Mrpl40_2	Mrpl40	ENSMUSG00000022706	AATAGGAATCAGTTCTTGGG	TGGAAAGGACGAAACACCG	GTTTTAGAGCTAGAAATAGCAAGTTAAAATAAGGC	TGGAAAGGACGAAACACCGAATAGGAATCAGTTCTTGGGGTTTTAGAGCTAGAAATAGCAAGTTAAAATAAGGC	16	18873594	0.626654	3	FALSE	FALSE	0	DUF4207
Schi_01_29	Pi4Ka	Pi4Ka	ENSMUSG00000041720	ATGTTTGAAAGCTCACCGGG	TGGAAAGGACGAAACACCG	GTTTTAGAGCTAGAAATAGCAAGTTAAAATAAGGC	TGGAAAGGACGAAACACCGATGTTTGAAAGCTCACCGGGGTTTTAGAGCTAGAAATAGCAAGTTAAAATAAGGC	16	17281980	0.718374	51	FALSE	FALSE	0	PI3_PI4_kinase
Schi_01_30	Pi4ka_2	Pi4Ka	ENSMUSG00000041720	CATTGCAGCCAACATTCAGG	TGGAAAGGACGAAACACCG	GTTTTAGAGCTAGAAATAGCAAGTTAAAATAAGGC	TGGAAAGGACGAAACACCGCATTGCAGCCAACATTCAGGGTTTTAGAGCTAGAAATAGCAAGTTAAAATAAGGC	16	17350877	0.698114	17	FALSE	FALSE	0	Ipi1_N
Schi_01_31	Ranbp1	Ranbp1	ENSMUSG00000005732	TGTCCCTCCTCATAAGAAGG	TGGAAAGGACGAAACACCG	GTTTTAGAGCTAGAAATAGCAAGTTAAAATAAGGC	TGGAAAGGACGAAACACCGTGTCCCTCCTCATAAGAAGGGTTTTAGAGCTAGAAATAGCAAGTTAAAATAAGGC	16	18245247	0.698187	3	FALSE	FALSE	0	Ran_BP1
Schi_01_32	Ranbp1_2	Ranbp1	ENSMUSG00000005732	ACTCGTCAGCAAAGTCGGCG	TGGAAAGGACGAAACACCG	GTTTTAGAGCTAGAAATAGCAAGTTAAAATAAGGC	TGGAAAGGACGAAACACCGACTCGTCAGCAAAGTCGGCGGTTTTAGAGCTAGAAATAGCAAGTTAAAATAAGGC	16	18241806	0.650172	4	FALSE	FALSE	0	Ran_BP1
Schi_01_33	Rimbp3	Rimbp3	ENSMUSG00000071636	TCATCTAGGTACACCACATG	TGGAAAGGACGAAACACCG	GTTTTAGAGCTAGAAATAGCAAGTTAAAATAAGGC	TGGAAAGGACGAAACACCGTCATCTAGGTACACCACATGGTTTTAGAGCTAGAAATAGCAAGTTAAAATAAGGC	16	17211740	0.739081	1	TRUE	FALSE	0	fn3
Schi_01_34	Rimbp3_2	Rimbp3	ENSMUSG00000071636	TGTATCAAAAGTTAGAGTGG	TGGAAAGGACGAAACACCG	GTTTTAGAGCTAGAAATAGCAAGTTAAAATAAGGC	TGGAAAGGACGAAACACCGTGTATCAAAAGTTAGAGTGGGTTTTAGAGCTAGAAATAGCAAGTTAAAATAAGGC	16	17211897	0.703811	1	TRUE	FALSE	0	Pur_ac_phosph_N
Schi_01_35	Rtn4r	Rtn4r	ENSMUSG00000043811	ACACTGCACCTAGACCGATG	TGGAAAGGACGAAACACCG	GTTTTAGAGCTAGAAATAGCAAGTTAAAATAAGGC	TGGAAAGGACGAAACACCGACACTGCACCTAGACCGATGGTTTTAGAGCTAGAAATAGCAAGTTAAAATAAGGC	16	18151125	0.730778	2	TRUE	FALSE	0	LRR_8
Schi_01_36	Rtn4r_2	Rtn4r	ENSMUSG00000043811	CAAACAGGTAGAGGGTCATG	TGGAAAGGACGAAACACCG	GTTTTAGAGCTAGAAATAGCAAGTTAAAATAAGGC	TGGAAAGGACGAAACACCGCAAACAGGTAGAGGGTCATGGTTTTAGAGCTAGAAATAGCAAGTTAAAATAAGGC	16	18151395	0.709517	2	TRUE	FALSE	0	LRR_8
Schi_01_37	Scarf2_2	Scarf2	ENSMUSG00000012017	ACTGGCAATAGCGATCACAG	TGGAAAGGACGAAACACCG	GTTTTAGAGCTAGAAATAGCAAGTTAAAATAAGGC	TGGAAAGGACGAAACACCGACTGGCAATAGCGATCACAGGTTTTAGAGCTAGAAATAGCAAGTTAAAATAAGGC	16	17803164	0.784513	4	FALSE	FALSE	0	EGF_2
Schi_01_38	Scarf2	Scarf2	ENSMUSG00000012017	TGGCACCAAAGTAGCCATGT	TGGAAAGGACGAAACACCG	GTTTTAGAGCTAGAAATAGCAAGTTAAAATAAGGC	TGGAAAGGACGAAACACCGTGGCACCAAAGTAGCCATGTGTTTTAGAGCTAGAAATAGCAAGTTAAAATAAGGC	16	17802588	0.709108	3	FALSE	FALSE	0	EGF_2
Schi_01_39	Sept5_2	Sept5	ENSMUSG00000072214	AAAGAGGCTATGGACAAGGG	TGGAAAGGACGAAACACCG	GTTTTAGAGCTAGAAATAGCAAGTTAAAATAAGGC	TGGAAAGGACGAAACACCGAAAGAGGCTATGGACAAGGGGTTTTAGAGCTAGAAATAGCAAGTTAAAATAAGGC	16	18625228	0.743152	4	FALSE	FALSE	0	Roc
Schi_01_40	Sept5	Sept5	ENSMUSG00000072214	ATTCTGGAAACTGGTACACG	TGGAAAGGACGAAACACCG	GTTTTAGAGCTAGAAATAGCAAGTTAAAATAAGGC	TGGAAAGGACGAAACACCGATTCTGGAAACTGGTACACGGTTTTAGAGCTAGAAATAGCAAGTTAAAATAAGGC	16	18624177	0.687015	8	FALSE	FALSE	0	GTP_EFTU
Schi_01_41	Slc25a1	Slc25a1	ENSMUSG00000003528	GAATAATCTCTCTAACCCCG	TGGAAAGGACGAAACACCG	GTTTTAGAGCTAGAAATAGCAAGTTAAAATAAGGC	TGGAAAGGACGAAACACCGGAATAATCTCTCTAACCCCGGTTTTAGAGCTAGAAATAGCAAGTTAAAATAAGGC	16	17926681	0.767036	5	FALSE	FALSE	0	Mito_carr
Schi_01_42	Slc25a1_2	Slc25a1	ENSMUSG00000003528	AGCAGGAGAGGACTATTGTG	TGGAAAGGACGAAACACCG	GTTTTAGAGCTAGAAATAGCAAGTTAAAATAAGGC	TGGAAAGGACGAAACACCGAGCAGGAGAGGACTATTGTGGTTTTAGAGCTAGAAATAGCAAGTTAAAATAAGGC	16	17927217	0.73478	4	FALSE	FALSE	0	Mito_carr
Schi_01_43	Slc7a4_2	Slc7a4	ENSMUSG00000022756	ACACGCCAGAGAGATAGCCG	TGGAAAGGACGAAACACCG	GTTTTAGAGCTAGAAATAGCAAGTTAAAATAAGGC	TGGAAAGGACGAAACACCGACACGCCAGAGAGATAGCCGGTTTTAGAGCTAGAAATAGCAAGTTAAAATAAGGC	16	17574103	0.738345	2	FALSE	FALSE	0	AA_permease_2
Schi_01_44	Slc7a4	Slc7a4	ENSMUSG00000022756	CCAGAAGATAAAGCGTAGCC	TGGAAAGGACGAAACACCG	GTTTTAGAGCTAGAAATAGCAAGTTAAAATAAGGC	TGGAAAGGACGAAACACCGCCAGAAGATAAAGCGTAGCCGTTTTAGAGCTAGAAATAGCAAGTTAAAATAAGGC	16	17573582	0.598205	3	FALSE	FALSE	0	AA_permease_C
Schi_01_45	Snap29	Snap29	ENSMUSG00000022765	GTAGCCTTCTGAGGTTTGGG	TGGAAAGGACGAAACACCG	GTTTTAGAGCTAGAAATAGCAAGTTAAAATAAGGC	TGGAAAGGACGAAACACCGGTAGCCTTCTGAGGTTTGGGGTTTTAGAGCTAGAAATAGCAAGTTAAAATAAGGC	16	17422525	0.652413	3	FALSE	FALSE	0	IncA
Schi_01_46	Snap29_2	Snap29	ENSMUSG00000022765	GAGCCTCCACCTGAGCAGAA	TGGAAAGGACGAAACACCG	GTTTTAGAGCTAGAAATAGCAAGTTAAAATAAGGC	TGGAAAGGACGAAACACCGGAGCCTCCACCTGAGCAGAAGTTTTAGAGCTAGAAATAGCAAGTTAAAATAAGGC	16	17419427	0.648632	2	FALSE	FALSE	0	IncA
Schi_01_47	Tango2	Tango2	ENSMUSG00000013539	TTTGCTACTATGGAAACCGG	TGGAAAGGACGAAACACCG	GTTTTAGAGCTAGAAATAGCAAGTTAAAATAAGGC	TGGAAAGGACGAAACACCGTTTGCTACTATGGAAACCGGGTTTTAGAGCTAGAAATAGCAAGTTAAAATAAGGC	16	18308003	0.718966	5	FALSE	FALSE	0	TANGO2
Schi_01_48	Tango2_2	Tango2	ENSMUSG00000013539	AGATGTCCTCAACAATGAGG	TGGAAAGGACGAAACACCG	GTTTTAGAGCTAGAAATAGCAAGTTAAAATAAGGC	TGGAAAGGACGAAACACCGAGATGTCCTCAACAATGAGGGTTTTAGAGCTAGAAATAGCAAGTTAAAATAAGGC	16	18303689	0.682382	6	FALSE	FALSE	0	TANGO2
Schi_01_49	Tmem191c	Tmem191c	ENSMUSG00000055692	GCAGCTAAGTCAACAGCGAG	TGGAAAGGACGAAACACCG	GTTTTAGAGCTAGAAATAGCAAGTTAAAATAAGGC	TGGAAAGGACGAAACACCGGCAGCTAAGTCAACAGCGAGGTTTTAGAGCTAGAAATAGCAAGTTAAAATAAGGC	16	17276998	0.667071	4	FALSE	FALSE	0	DUF1664
Schi_01_50	Tmem191c_2	Tmem191c	ENSMUSG00000055692	ACAACCGAGATGGCCGCCTG	TGGAAAGGACGAAACACCG	GTTTTAGAGCTAGAAATAGCAAGTTAAAATAAGGC	TGGAAAGGACGAAACACCGACAACCGAGATGGCCGCCTGGTTTTAGAGCTAGAAATAGCAAGTTAAAATAAGGC	16	17276370	0.663582	1	FALSE	FALSE	0	KASH_CCD
Schi_01_51	Trmt2a	Trmt2a	ENSMUSG00000022721	CAAAACGGCCTAGAAAACGC	TGGAAAGGACGAAACACCG	GTTTTAGAGCTAGAAATAGCAAGTTAAAATAAGGC	TGGAAAGGACGAAACACCGCAAAACGGCCTAGAAAACGCGTTTTAGAGCTAGAAATAGCAAGTTAAAATAAGGC	16	18249706	0.717894	3	FALSE	FALSE	0	RRM_1
Schi_01_52	Trmt2a_2	Trmt2a	ENSMUSG00000022721	ATGGCTTGACCCCCTCCAGG	TGGAAAGGACGAAACACCG	GTTTTAGAGCTAGAAATAGCAAGTTAAAATAAGGC	TGGAAAGGACGAAACACCGATGGCTTGACCCCCTCCAGGGTTTTAGAGCTAGAAATAGCAAGTTAAAATAAGGC	16	18250534	0.668172	4	FALSE	FALSE	0	Methyltransf_23
Schi_01_53	Ufd1l	Ufd1l	ENSMUSG00000005262	TCAGATCGGATGACACACTG	TGGAAAGGACGAAACACCG	GTTTTAGAGCTAGAAATAGCAAGTTAAAATAAGGC	TGGAAAGGACGAAACACCGTCAGATCGGATGACACACTGGTTTTAGAGCTAGAAATAGCAAGTTAAAATAAGGC	16	18817969	0.762623	4	FALSE	FALSE	0	UFD1
Schi_01_54	Ufd1l_2	Ufd1l	ENSMUSG00000005262	AGTTGATCGAGGGCTGAGGG	TGGAAAGGACGAAACACCG	GTTTTAGAGCTAGAAATAGCAAGTTAAAATAAGGC	TGGAAAGGACGAAACACCGAGTTGATCGAGGGCTGAGGGGTTTTAGAGCTAGAAATAGCAAGTTAAAATAAGGC	16	18815342	0.649953	3	FALSE	FALSE	0	UFD1
Schi_01_55	Zdhhc8	Zdhhc8	ENSMUSG00000060166	GGAGCAAAGAGACTACGGTG	TGGAAAGGACGAAACACCG	GTTTTAGAGCTAGAAATAGCAAGTTAAAATAAGGC	TGGAAAGGACGAAACACCGGGAGCAAAGAGACTACGGTGGTTTTAGAGCTAGAAATAGCAAGTTAAAATAAGGC	16	18224957	0.765133	10	FALSE	FALSE	0
Schi_01_56	Zdhhc8_2	Zdhhc8	ENSMUSG00000060166	GTACCACGTGAAAGCCAGTG	TGGAAAGGACGAAACACCG	GTTTTAGAGCTAGAAATAGCAAGTTAAAATAAGGC	TGGAAAGGACGAAACACCGGTACCACGTGAAAGCCAGTGGTTTTAGAGCTAGAAATAGCAAGTTAAAATAAGGC	16	18227824	0.751266	5	FALSE	FALSE	0	zf-DHHC
Schi_01_57	Txnrd2	Txnrd2	ENSMUSG00000075704	ATGCGCAGCATCCCTCTCCG	TGGAAAGGACGAAACACCG	GTTTTAGAGCTAGAAATAGCAAGTTAAAATAAGGC	TGGAAAGGACGAAACACCGATGCGCAGCATCCCTCTCCGGTTTTAGAGCTAGAAATAGCAAGTTAAAATAAGGC	16	18454548	0.6322	1	FALSE	FALSE
Schi_01_58	Txnrd2_2	Txnrd2	ENSMUSG00000075704	TATGTGGAACCTTCTCCCCG	TGGAAAGGACGAAACACCG	GTTTTAGAGCTAGAAATAGCAAGTTAAAATAAGGC	TGGAAAGGACGAAACACCGTATGTGGAACCTTCTCCCCGGTTTTAGAGCTAGAAATAGCAAGTTAAAATAAGGC	16	18436596	0.7121	3	FALSE	FALSE
Schi_01_59	Safe_H	SH control	ENSMUSG	GAGGGAAAGAAACCATCCCT	TGGAAAGGACGAAACACCG	GTTTTAGAGCTAGAAATAGCAAGTTAAAATAAGGC	TGGAAAGGACGAAACACCGGAGGGAAAGAAACCATCCCTGTTTTAGAGCTAGAAATAGCAAGTTAAAATAAGGC	16
Schi_01_60	Safe_H_2	SH control	ENSMUSG	GTGATTTCTACACTTTGTC	TGGAAAGGACGAAACACCG	GTTTTAGAGCTAGAAATAGCAAGTTAAAATAAGGC	TGGAAAGGACGAAACACCGGTGATTTCTACACTTTGTCGTTTTAGAGCTAGAAATAGCAAGTTAAAATAAGGC	16
Schi_01_61	Safe_H_3	SH control	ENSMUSG	GTGAATTAACCTTGAATGAG	TGGAAAGGACGAAACACCG	GTTTTAGAGCTAGAAATAGCAAGTTAAAATAAGGC	TGGAAAGGACGAAACACCGGTGAATTAACCTTGAATGAGGTTTTAGAGCTAGAAATAGCAAGTTAAAATAAGGC	16
Schi_01_62	Safe_H_4	SH control	ENSMUSG	GTAGTAAATATTTAGGTAC	TGGAAAGGACGAAACACCG	GTTTTAGAGCTAGAAATAGCAAGTTAAAATAAGGC	TGGAAAGGACGAAACACCGGTAGTAAATATTTAGGTACGTTTTAGAGCTAGAAATAGCAAGTTAAAATAAGGC	16
Schi_01_63	Safe_H_5	SH control	ENSMUSG	GTAATTTGACTGTCACTTT	TGGAAAGGACGAAACACCG	GTTTTAGAGCTAGAAATAGCAAGTTAAAATAAGGC	TGGAAAGGACGAAACACCGGTAATTTGACTGTCACTTTGTTTTAGAGCTAGAAATAGCAAGTTAAAATAAGGC	16
Schi_01_64	Safe_H_6	SH control	ENSMUSG	GTTAGTGTACTTTGAAA	TGGAAAGGACGAAACACCG	GTTTTAGAGCTAGAAATAGCAAGTTAAAATAAGGC	TGGAAAGGACGAAACACCGGTTAGTGTACTTTGAAAGTTTTAGAGCTAGAAATAGCAAGTTAAAATAAGGC	16
