# Supplementary material for: Transcriptional linkage analysis with in vivo AAV-Perturb-seq
Source: Nature. 2023 Sep 20;622(7982):367–75. doi: 10.1038/s41586-023-06570-y (PMC10567566; doi:10.1038/s41586-023-06570-y)
Supplement: Supplementary file 5 — Pseudobulk differential expression results for Dgcr8 perturbation in the screen. [file 41586_2023_6570_MOESM5_ESM.xlsx]

## Sheet: Sup_Layer_neurons
gene	logFC	logCPM	LR	PValue	FDR	de_family	de_method	de_type
Mirg	1.70996	7.7441	338.441	1.39462e-75	6.11821e-72	pseudobulk	edgeR	LRT
C130071C03Rik	1.31995	9.27504	253.116	5.43298e-57	1.19172e-53	pseudobulk	edgeR	LRT
2810049E08Rik	1.98135	6.35561	193.462	5.58145e-44	8.16193e-41	pseudobulk	edgeR	LRT
Gm26652	1.93918	6.71081	161.639	4.96174e-37	5.44179e-34	pseudobulk	edgeR	LRT
Mir124a-1hg	0.924178	8.67004	152.493	4.9445e-35	4.3383e-32	pseudobulk	edgeR	LRT
Lncpint	0.945561	10.3965	121.579	2.85405e-28	2.08678e-25	pseudobulk	edgeR	LRT
B830012L14Rik	1.12096	8.43518	115.178	7.19235e-27	4.50755e-24	pseudobulk	edgeR	LRT
Mir9-3hg	1.01515	7.97763	102.128	5.20415e-24	2.85382e-21	pseudobulk	edgeR	LRT
Gm49317	0.84994	8.93227	93.3173	4.45479e-22	2.17146e-19	pseudobulk	edgeR	LRT
Gm27032	-1.49795	6.60363	75.4876	3.67701e-18	1.6131e-15	pseudobulk	edgeR	LRT
Gm3764	0.95636	7.80051	72.7753	1.45285e-17	5.79422e-15	pseudobulk	edgeR	LRT
Spaca6	1.0859	6.10283	62.1412	3.19693e-15	1.16875e-12	pseudobulk	edgeR	LRT
C78859	0.93102	6.08905	41.6754	1.07757e-10	3.63639e-08	pseudobulk	edgeR	LRT
Ftx	0.526412	8.30562	32.0658	1.4904e-08	4.67027e-06	pseudobulk	edgeR	LRT
5330434G04Rik	0.573404	7.74144	29.0321	7.11876e-08	2.082e-05	pseudobulk	edgeR	LRT
Epha7	0.391711	8.78406	23.3004	1.38575e-06	0.000379954	pseudobulk	edgeR	LRT
Sntb2	0.627435	7.58406	22.9415	1.6701e-06	0.000430985	pseudobulk	edgeR	LRT
Vwc2l	-1.18855	5.68824	22.1855	2.47533e-06	0.000603293	pseudobulk	edgeR	LRT
Ntng1	0.688901	7.94748	21.0615	4.44773e-06	0.00102696	pseudobulk	edgeR	LRT
9530059O14Rik	0.477006	8.86663	19.8177	8.51892e-06	0.00186863	pseudobulk	edgeR	LRT
Rab3c	0.405651	7.99928	17.7771	2.48359e-05	0.00518834	pseudobulk	edgeR	LRT
Kcnab1	0.573171	8.8008	16.6121	4.58568e-05	0.00914425	pseudobulk	edgeR	LRT
Samd5	-0.666931	6.36	16.1985	5.70384e-05	0.0108795	pseudobulk	edgeR	LRT
Enox2	0.702193	5.85421	15.6618	7.57384e-05	0.0138443	pseudobulk	edgeR	LRT
Matn2	-0.736769	6.07371	15.2296	9.51991e-05	0.0166443	pseudobulk	edgeR	LRT
Galnt13	-0.423058	8.82555	15.1625	9.86439e-05	0.0166443	pseudobulk	edgeR	LRT
Rgs20	-0.605264	6.66349	14.7871	0.000120354	0.0195553	pseudobulk	edgeR	LRT
Usp29	0.445281	6.91511	14.5417	0.000137091	0.0214793	pseudobulk	edgeR	LRT
Deaf1	-0.762477	5.58253	14.1715	0.000166883	0.0252454	pseudobulk	edgeR	LRT
Pnkd	0.571462	6.04881	13.8655	0.000196365	0.0287152	pseudobulk	edgeR	LRT
Ptpre	0.495572	6.35069	13.2047	0.000279244	0.0395176	pseudobulk	edgeR	LRT
Bicc1	-0.551339	6.40369	12.9691	0.000316669	0.0434134	pseudobulk	edgeR	LRT
Gm20754	-0.578081	8.06735	12.7189	0.00036197	0.0481201	pseudobulk	edgeR	LRT
Bicral	0.451486	6.48105	12.5152	0.000403653	0.0520831	pseudobulk	edgeR	LRT
Pard3	-0.592291	6.15276	12.4475	0.000418561	0.0524636	pseudobulk	edgeR	LRT
Nxpe4	-0.479545	7.42791	12.3704	0.000436186	0.0531541	pseudobulk	edgeR	LRT
Zfp738	-0.64447	5.9733	12.2016	0.000477481	0.0566137	pseudobulk	edgeR	LRT
Qk	0.493485	6.60658	12.112	0.000500975	0.0578363	pseudobulk	edgeR	LRT
Slc24a3	0.497451	8.07795	11.8177	0.000586708	0.0659971	pseudobulk	edgeR	LRT
Adgrb1	0.309672	7.80028	11.4526	0.00071396	0.077405	pseudobulk	edgeR	LRT
Kdm3a	-0.495061	6.45819	11.4281	0.000723411	0.077405	pseudobulk	edgeR	LRT
Ammecr1	0.540723	5.91308	10.9999	0.00091115	0.0951718	pseudobulk	edgeR	LRT
Csmd2	0.215281	9.01589	10.4095	0.00125367	0.126314	pseudobulk	edgeR	LRT
Pex5l	0.305819	10.2295	10.3902	0.00126688	0.126314	pseudobulk	edgeR	LRT
Ccdc88c	-0.645047	5.65874	10.2629	0.00135735	0.13204	pseudobulk	edgeR	LRT
Ryr3	0.453889	8.6022	10.2263	0.00138451	0.13204	pseudobulk	edgeR	LRT
Sorbs1	0.358981	8.02487	10.1026	0.00148058	0.137699	pseudobulk	edgeR	LRT
St6galnac5	0.393076	8.73535	10.0368	0.00153442	0.137699	pseudobulk	edgeR	LRT
Fhl2	0.353014	6.91679	10.0325	0.00153801	0.137699	pseudobulk	edgeR	LRT
Uggt1	-0.445133	6.36125	9.91851	0.00163625	0.140846	pseudobulk	edgeR	LRT
Meg3	0.176103	12.6969	9.87462	0.00167574	0.140846	pseudobulk	edgeR	LRT
Cfap69	-0.475194	6.43385	9.85533	0.00169341	0.140846	pseudobulk	edgeR	LRT
Mdn1	-0.384657	7.029	9.84647	0.00170158	0.140846	pseudobulk	edgeR	LRT
Evl	0.405391	6.62424	9.81191	0.00173385	0.14086	pseudobulk	edgeR	LRT
Tox	0.430361	9.23021	9.77627	0.00176779	0.141005	pseudobulk	edgeR	LRT
Ghr	-0.549058	6.08184	9.74135	0.00180168	0.141143	pseudobulk	edgeR	LRT
Plcl2	0.286285	8.19729	9.6691	0.00187393	0.144227	pseudobulk	edgeR	LRT
Slc4a8	0.473915	6.02966	9.52664	0.00202511	0.153175	pseudobulk	edgeR	LRT
Rps6ka2	-0.433565	6.81666	9.48429	0.00207239	0.154094	pseudobulk	edgeR	LRT
Neto2	-0.548234	6.10966	9.44217	0.00212053	0.155046	pseudobulk	edgeR	LRT
Frmd5	0.343776	8.98393	9.4037	0.00216548	0.155737	pseudobulk	edgeR	LRT
Gm37240	-0.524688	6.03488	9.31928	0.00226755	0.160447	pseudobulk	edgeR	LRT
Pde4a	0.351599	7.32866	9.14497	0.00249403	0.172608	pseudobulk	edgeR	LRT
Scube1	-0.536311	6.58329	9.1274	0.0025181	0.172608	pseudobulk	edgeR	LRT
Zfhx4	-0.869905	5.71896	9.04524	0.0026338	0.177761	pseudobulk	edgeR	LRT
Pou6f2	0.480022	6.66231	8.99323	0.00270981	0.18012	pseudobulk	edgeR	LRT
Gm14410	-0.551749	5.67217	8.90685	0.00284103	0.186024	pseudobulk	edgeR	LRT
Mysm1	0.338416	6.97996	8.84724	0.00293533	0.189372	pseudobulk	edgeR	LRT
Osbpl9	-0.397327	7.02262	8.75241	0.00309192	0.196584	pseudobulk	edgeR	LRT
E2f3	-0.494143	5.91267	8.70708	0.00316976	0.198068	pseudobulk	edgeR	LRT
Pag1	-0.483539	5.95864	8.63284	0.00330156	0.198068	pseudobulk	edgeR	LRT
Bbof1	-0.497735	5.98781	8.62621	0.0033136	0.198068	pseudobulk	edgeR	LRT
Slc24a2	0.375115	10.0396	8.62285	0.00331972	0.198068	pseudobulk	edgeR	LRT
Gpatch2	-0.480413	6.24703	8.60719	0.00334838	0.198068	pseudobulk	edgeR	LRT
Efna5	0.3101	9.14142	8.58676	0.00338616	0.198068	pseudobulk	edgeR	LRT
Rap1a	-0.454814	6.13502	8.5328	0.00348802	0.201341	pseudobulk	edgeR	LRT
Arel1	0.456347	5.80455	8.44302	0.00366447	0.208779	pseudobulk	edgeR	LRT
Prr16	-0.374201	9.04631	8.39622	0.00376002	0.211477	pseudobulk	edgeR	LRT
Kcnip3	0.327956	7.36987	8.35288	0.00385077	0.213578	pseudobulk	edgeR	LRT
Eda	-0.529797	6.46691	8.33225	0.00389474	0.213578	pseudobulk	edgeR	LRT
Diaph2	0.24341	8.68603	8.27394	0.00402182	0.21666	pseudobulk	edgeR	LRT
Tafa5	-0.3541	6.99893	8.26138	0.00404973	0.21666	pseudobulk	edgeR	LRT
Nrcam	0.179783	10.2195	8.19905	0.00419122	0.220757	pseudobulk	edgeR	LRT
Nipal2	-0.475559	5.9281	8.16605	0.00426818	0.220757	pseudobulk	edgeR	LRT
Nsf	0.213851	8.65224	8.1622	0.00427725	0.220757	pseudobulk	edgeR	LRT
Ptpn5	0.335443	7.68156	8.12009	0.00437773	0.220934	pseudobulk	edgeR	LRT
Grb14	-0.451904	6.3243	8.11857	0.00438141	0.220934	pseudobulk	edgeR	LRT
Serp2	0.49078	5.74668	8.04101	0.004573	0.224097	pseudobulk	edgeR	LRT
Etv1	0.55735	6.60885	8.03298	0.00459333	0.224097	pseudobulk	edgeR	LRT
Maml3	0.596273	7.82994	7.99581	0.00468858	0.224097	pseudobulk	edgeR	LRT
Prmt2	0.456952	6.03112	7.99491	0.0046909	0.224097	pseudobulk	edgeR	LRT
Edil3	-0.270065	8.84014	7.99158	0.00469954	0.224097	pseudobulk	edgeR	LRT
Zbtb16	0.388634	8.11053	7.8835	0.00498879	0.235331	pseudobulk	edgeR	LRT
Pde4d	0.206643	10.9528	7.77181	0.00530679	0.245282	pseudobulk	edgeR	LRT
Srpk1	-0.364368	6.67899	7.77019	0.00531155	0.245282	pseudobulk	edgeR	LRT
Neto1	0.238737	8.45704	7.72858	0.00543534	0.246816	pseudobulk	edgeR	LRT
Phf12	0.403041	6.36322	7.72131	0.00545729	0.246816	pseudobulk	edgeR	LRT
Hp1bp3	0.338466	6.56502	7.49453	0.00618868	0.27644	pseudobulk	edgeR	LRT
Tbc1d19	-0.355839	6.69213	7.48014	0.00623833	0.27644	pseudobulk	edgeR	LRT
Slc8a2	0.330452	7.01842	7.4576	0.00631691	0.277123	pseudobulk	edgeR	LRT
Pfkp	0.251281	7.77051	7.40362	0.00650928	0.282735	pseudobulk	edgeR	LRT
Gm41361	-0.541576	5.53229	7.34363	0.00673009	0.284255	pseudobulk	edgeR	LRT
Abl1	0.419383	5.92121	7.34155	0.00673786	0.284255	pseudobulk	edgeR	LRT
Hlcs	-0.455802	6.04405	7.32687	0.00679312	0.284255	pseudobulk	edgeR	LRT
Clstn1	0.265164	7.71949	7.31132	0.00685214	0.284255	pseudobulk	edgeR	LRT
Arpp21	0.18235	11.3694	7.30185	0.00688835	0.284255	pseudobulk	edgeR	LRT
Marchf1	-0.321258	10.3601	7.29023	0.00693306	0.284255	pseudobulk	edgeR	LRT
Cystm1	-0.553153	5.61709	7.23509	0.00714922	0.290404	pseudobulk	edgeR	LRT
Srsf11	-0.236447	8.63439	7.19213	0.00732242	0.294711	pseudobulk	edgeR	LRT
Slc6a7	0.38076	6.16745	7.15878	0.00745979	0.29751	pseudobulk	edgeR	LRT
Slc7a14	-0.327467	6.93308	7.08967	0.00775294	0.306416	pseudobulk	edgeR	LRT
Map1a	0.390619	6.46413	7.01284	0.00809272	0.316409	pseudobulk	edgeR	LRT
Galnt14	0.570944	7.28335	7.0002	0.00815004	0.316409	pseudobulk	edgeR	LRT
Prkcb	0.19254	9.81381	6.96953	0.00829091	0.316611	pseudobulk	edgeR	LRT
Magi2	0.191102	11.5079	6.96766	0.00829958	0.316611	pseudobulk	edgeR	LRT
Chn1	0.208212	9.03359	6.94056	0.00842626	0.318672	pseudobulk	edgeR	LRT
Arglu1	-0.358093	6.95882	6.91501	0.0085475	0.320495	pseudobulk	edgeR	LRT
Fmnl1	0.450763	6.04491	6.89637	0.00863711	0.32111	pseudobulk	edgeR	LRT
Aopep	0.209012	9.11882	6.87887	0.00872206	0.321543	pseudobulk	edgeR	LRT
Kitl	-0.704653	6.05124	6.82112	0.00900862	0.32934	pseudobulk	edgeR	LRT
Habp4	-0.438812	5.9939	6.80141	0.0091086	0.330243	pseudobulk	edgeR	LRT
Klhl29	0.248825	9.10329	6.78073	0.00921471	0.331352	pseudobulk	edgeR	LRT
Mei4	-0.714581	6.10945	6.73648	0.0094461	0.336911	pseudobulk	edgeR	LRT
Cers4	-0.368079	6.55669	6.6899	0.00969605	0.343037	pseudobulk	edgeR	LRT
Phactr1	0.171786	12.0439	6.67088	0.00980009	0.34322	pseudobulk	edgeR	LRT
Eml4	-0.271285	7.39843	6.6602	0.00985899	0.34322	pseudobulk	edgeR	LRT
Camk2d	-0.348547	7.89014	6.64634	0.00993595	0.34322	pseudobulk	edgeR	LRT
R3hdm1	0.238814	10.9557	6.62973	0.010029	0.343729	pseudobulk	edgeR	LRT
Kif26b	-0.45963	6.24627	6.6029	0.0101813	0.344125	pseudobulk	edgeR	LRT
Mtcl1	0.301591	7.24081	6.60008	0.0101974	0.344125	pseudobulk	edgeR	LRT
Nrg2	-0.30388	7.26159	6.56078	0.0104251	0.349121	pseudobulk	edgeR	LRT
Morf4l1	-0.35298	6.56012	6.5357	0.0105731	0.350685	pseudobulk	edgeR	LRT
Rasgef1a	0.247527	7.7439	6.50267	0.0107712	0.350685	pseudobulk	edgeR	LRT
Tmtc1	-0.281358	7.45113	6.4898	0.0108495	0.350685	pseudobulk	edgeR	LRT
Adgrb2	0.314319	6.94072	6.48447	0.0108821	0.350685	pseudobulk	edgeR	LRT
Fam135a	-0.290932	7.17302	6.47199	0.0109587	0.350685	pseudobulk	edgeR	LRT
Arrb1	0.412593	5.67822	6.47121	0.0109636	0.350685	pseudobulk	edgeR	LRT
Runx1t1	0.22537	8.0453	6.45391	0.0110709	0.350685	pseudobulk	edgeR	LRT
Got1	0.334636	6.73111	6.44743	0.0111113	0.350685	pseudobulk	edgeR	LRT
Cntnap4	-0.530638	6.38861	6.43129	0.0112127	0.351358	pseudobulk	edgeR	LRT
Cux1	-0.328184	7.01505	6.39326	0.0114555	0.355366	pseudobulk	edgeR	LRT
Bach2	0.301584	7.43123	6.38597	0.0115026	0.355366	pseudobulk	edgeR	LRT
Gprasp1	0.241696	7.75965	6.34847	0.0117483	0.358808	pseudobulk	edgeR	LRT
Ptprs	0.200519	8.64933	6.33173	0.0118597	0.358808	pseudobulk	edgeR	LRT
Dlg4	0.3018	6.70791	6.31943	0.0119422	0.358808	pseudobulk	edgeR	LRT
Dnm3	-0.265188	8.10053	6.30631	0.0120309	0.358808	pseudobulk	edgeR	LRT
1700025G04Rik	0.262186	7.35286	6.3063	0.0120309	0.358808	pseudobulk	edgeR	LRT
Tle4	0.437784	5.91879	6.29546	0.0121048	0.358808	pseudobulk	edgeR	LRT
Guf1	-0.385357	6.19363	6.28173	0.0121989	0.359171	pseudobulk	edgeR	LRT
Msh3	-0.497624	5.8047	6.25972	0.0123514	0.360438	pseudobulk	edgeR	LRT
Trps1	-0.371119	6.92574	6.24804	0.0124331	0.360438	pseudobulk	edgeR	LRT
Ndst3	0.27653	8.65468	6.23072	0.0125553	0.360438	pseudobulk	edgeR	LRT
Kifap3	0.214604	7.99753	6.22856	0.0125706	0.360438	pseudobulk	edgeR	LRT
Ulk4	-0.314326	6.87153	6.10885	0.0134507	0.383169	pseudobulk	edgeR	LRT
Spats2	-0.503957	5.56934	6.06958	0.0137529	0.387131	pseudobulk	edgeR	LRT
Dtnb	0.214284	8.28836	6.06788	0.0137662	0.387131	pseudobulk	edgeR	LRT
Sorl1	0.282143	8.10252	6.02858	0.0140761	0.392314	pseudobulk	edgeR	LRT
Plppr4	0.240384	7.61089	6.01469	0.0141872	0.392314	pseudobulk	edgeR	LRT
Spats2l	-0.32358	7.04949	6.00298	0.0142817	0.392314	pseudobulk	edgeR	LRT
Mkrn1	0.483815	5.72957	5.99125	0.014377	0.392314	pseudobulk	edgeR	LRT
Pcsk7	0.332514	6.1881	5.98872	0.0143977	0.392314	pseudobulk	edgeR	LRT
Nkain3	0.280063	7.62298	5.90121	0.0151305	0.409339	pseudobulk	edgeR	LRT
Opcml	0.190285	12.5671	5.89108	0.0152178	0.409339	pseudobulk	edgeR	LRT
Adamts3	-0.435198	6.59037	5.88132	0.0153024	0.409339	pseudobulk	edgeR	LRT
Cfap36	-0.365528	6.17499	5.86622	0.0154341	0.410361	pseudobulk	edgeR	LRT
Erlec1	-0.384139	6.02472	5.81917	0.0158524	0.418942	pseudobulk	edgeR	LRT
Lsm7	-0.401932	5.95215	5.79988	0.0160273	0.419163	pseudobulk	edgeR	LRT
Map4k3	0.223474	7.68268	5.78322	0.0161799	0.419163	pseudobulk	edgeR	LRT
Bsn	0.221502	7.84326	5.78042	0.0162057	0.419163	pseudobulk	edgeR	LRT
Klf8	-0.499872	5.75335	5.75904	0.0164041	0.419163	pseudobulk	edgeR	LRT
Rpl37	0.409145	6.03806	5.74797	0.0165077	0.419163	pseudobulk	edgeR	LRT
Sel1l3	0.253638	7.34679	5.74778	0.0165095	0.419163	pseudobulk	edgeR	LRT
Lztfl1	-0.295643	6.70494	5.7325	0.0166538	0.419163	pseudobulk	edgeR	LRT
Cers6	-0.204425	8.05637	5.73247	0.0166541	0.419163	pseudobulk	edgeR	LRT
Rtf1	0.303179	6.49108	5.71271	0.0168425	0.419163	pseudobulk	edgeR	LRT
Rimbp2	0.207461	8.7182	5.70934	0.0168749	0.419163	pseudobulk	edgeR	LRT
Numb	-0.219645	8.44374	5.70037	0.0169613	0.419163	pseudobulk	edgeR	LRT
Golga3	0.417658	5.71803	5.69562	0.0170073	0.419163	pseudobulk	edgeR	LRT
Phkb	-0.34386	6.48993	5.66151	0.0173412	0.423728	pseudobulk	edgeR	LRT
Lrp1	0.306758	6.66069	5.65702	0.0173857	0.423728	pseudobulk	edgeR	LRT
Tardbp	-0.364223	6.59446	5.63213	0.0176342	0.423798	pseudobulk	edgeR	LRT
Zeb1	0.321022	7.5258	5.61481	0.0178093	0.423798	pseudobulk	edgeR	LRT
Dnajc6	0.18917	8.68175	5.60845	0.0178741	0.423798	pseudobulk	edgeR	LRT
Samd4	-0.346841	6.61574	5.59906	0.0179701	0.423798	pseudobulk	edgeR	LRT
Ap2b1	0.246076	7.636	5.59902	0.0179705	0.423798	pseudobulk	edgeR	LRT
Stxbp4	-0.424517	5.85976	5.59133	0.0180496	0.423798	pseudobulk	edgeR	LRT
Mitf	-0.429701	5.88472	5.58303	0.0181353	0.423798	pseudobulk	edgeR	LRT
A830036E02Rik	0.344833	6.86971	5.5557	0.0184206	0.423798	pseudobulk	edgeR	LRT
Syngr1	0.316016	6.50517	5.55366	0.0184421	0.423798	pseudobulk	edgeR	LRT
Tom1l1	-0.467547	5.75615	5.55289	0.0184502	0.423798	pseudobulk	edgeR	LRT
Dscam	0.196399	9.41336	5.5528	0.0184512	0.423798	pseudobulk	edgeR	LRT
Atp5d	0.33115	6.66728	5.54347	0.0185497	0.423842	pseudobulk	edgeR	LRT
Fam168a	0.19629	8.06933	5.53287	0.0186625	0.424209	pseudobulk	edgeR	LRT
Tex10	-0.384072	6.13813	5.50512	0.0189609	0.42877	pseudobulk	edgeR	LRT
Psmc1	0.426254	5.63881	5.47759	0.0192618	0.431454	pseudobulk	edgeR	LRT
Cux2	-0.295958	7.34404	5.47069	0.0193379	0.431454	pseudobulk	edgeR	LRT
Kcnn2	0.281637	7.70818	5.46256	0.0194281	0.431454	pseudobulk	edgeR	LRT
Abr	-0.198842	8.12158	5.45704	0.0194897	0.431454	pseudobulk	edgeR	LRT
Gnptab	-0.403249	5.97358	5.44973	0.0195713	0.431454	pseudobulk	edgeR	LRT
Chsy3	0.276847	9.70537	5.42591	0.0198401	0.435192	pseudobulk	edgeR	LRT
Epb41l3	-0.206891	8.13949	5.40518	0.0200771	0.438173	pseudobulk	edgeR	LRT
Slc12a5	0.234924	7.2595	5.3924	0.0202247	0.438173	pseudobulk	edgeR	LRT
Caml	0.398308	5.66936	5.38801	0.0202756	0.438173	pseudobulk	edgeR	LRT
Ndufaf2	-0.384305	5.90298	5.37311	0.0204495	0.438358	pseudobulk	edgeR	LRT
4930578G10Rik	0.213709	8.74643	5.37017	0.020484	0.438358	pseudobulk	edgeR	LRT
Tagln3	0.347522	6.26449	5.35983	0.0206058	0.438823	pseudobulk	edgeR	LRT
Zfp697	-0.20611	8.04699	5.33836	0.0208611	0.442115	pseudobulk	edgeR	LRT
Arid5b	0.265876	8.02785	5.31187	0.0211806	0.446215	pseudobulk	edgeR	LRT
Gpm6a	0.174943	9.64276	5.30096	0.0213136	0.446215	pseudobulk	edgeR	LRT
Add2	0.21748	7.91621	5.2972	0.0213597	0.446215	pseudobulk	edgeR	LRT
Ankrd24	-0.469916	5.9758	5.26531	0.0217546	0.45231	pseudobulk	edgeR	LRT
Atg3	-0.359092	6.12284	5.25683	0.0218608	0.452373	pseudobulk	edgeR	LRT
Tomm40	-0.453918	5.6647	5.23414	0.0221477	0.45616	pseudobulk	edgeR	LRT
Zfp385b	0.284218	9.0302	5.14727	0.023283	0.472288	pseudobulk	edgeR	LRT
Agap2	0.365424	5.80612	5.14208	0.0233527	0.472288	pseudobulk	edgeR	LRT
Efr3b	-0.269905	7.15197	5.14056	0.0233731	0.472288	pseudobulk	edgeR	LRT
Lrif1	0.33578	6.21411	5.13392	0.0234626	0.472288	pseudobulk	edgeR	LRT
Fam126b	0.223057	7.61029	5.13345	0.0234691	0.472288	pseudobulk	edgeR	LRT
Sik2	0.274318	7.96881	5.10916	0.0237999	0.476758	pseudobulk	edgeR	LRT
Smarca2	-0.239397	8.17683	5.09933	0.023935	0.477286	pseudobulk	edgeR	LRT
Alcam	-0.314571	9.03761	5.08785	0.024094	0.477757	pseudobulk	edgeR	LRT
Adgra1	0.315799	6.4843	5.07785	0.0242334	0.477757	pseudobulk	edgeR	LRT
Arl15	-0.200088	9.01566	5.07066	0.0243341	0.477757	pseudobulk	edgeR	LRT
Orc3	0.365671	5.93619	5.06278	0.024445	0.477757	pseudobulk	edgeR	LRT
Kras	-0.341693	6.35197	5.05866	0.0245031	0.477757	pseudobulk	edgeR	LRT
Mphosph8	0.303094	6.25522	5.02418	0.0249957	0.48213	pseudobulk	edgeR	LRT
Nf2	-0.406481	5.74403	5.01977	0.0250595	0.48213	pseudobulk	edgeR	LRT
Anks3	0.316202	6.26216	5.01953	0.025063	0.48213	pseudobulk	edgeR	LRT
Rab5a	-0.436545	5.57317	5.00919	0.0252131	0.48213	pseudobulk	edgeR	LRT
Lims1	-0.311242	6.45757	5.00286	0.0253055	0.48213	pseudobulk	edgeR	LRT
Daam1	-0.30456	6.90728	4.98817	0.0255212	0.48213	pseudobulk	edgeR	LRT
Rap1gds1	0.178259	8.26429	4.97885	0.025659	0.48213	pseudobulk	edgeR	LRT
Snx30	-0.374327	5.9941	4.97882	0.0256595	0.48213	pseudobulk	edgeR	LRT
Map3k7	0.340753	6.15127	4.97498	0.0257165	0.48213	pseudobulk	edgeR	LRT
Ank	0.21017	8.05928	4.95469	0.0260201	0.484217	pseudobulk	edgeR	LRT
Cpeb1	-0.201933	7.67089	4.93911	0.0262555	0.484217	pseudobulk	edgeR	LRT
Vapb	0.357313	6.01891	4.9286	0.0264157	0.484217	pseudobulk	edgeR	LRT
Ttll7	-0.207272	7.6543	4.92742	0.0264337	0.484217	pseudobulk	edgeR	LRT
Kdm3b	0.325734	6.11996	4.90992	0.0267029	0.484217	pseudobulk	edgeR	LRT
Pkm	0.344501	7.29313	4.909	0.0267171	0.484217	pseudobulk	edgeR	LRT
Gm4876	-0.397919	6.28548	4.89527	0.0269304	0.484217	pseudobulk	edgeR	LRT
Aftph	0.279101	6.63319	4.89351	0.0269578	0.484217	pseudobulk	edgeR	LRT
Fstl5	-0.321787	6.8321	4.89286	0.026968	0.484217	pseudobulk	edgeR	LRT
Cox8a	0.270242	7.41507	4.89117	0.0269944	0.484217	pseudobulk	edgeR	LRT
Lsamp	-0.354236	12.6797	4.88813	0.027042	0.484217	pseudobulk	edgeR	LRT
Zfp644	0.2565	6.91647	4.83331	0.027915	0.494104	pseudobulk	edgeR	LRT
Camk2b	0.189247	7.84263	4.81973	0.0281358	0.494104	pseudobulk	edgeR	LRT
Prickle2	0.224552	9.83267	4.81649	0.0281886	0.494104	pseudobulk	edgeR	LRT
Tcf20	0.212507	7.79067	4.81126	0.0282743	0.494104	pseudobulk	edgeR	LRT
Trpc5	-0.288928	7.59157	4.79751	0.0285009	0.494104	pseudobulk	edgeR	LRT
Secisbp2	-0.423413	5.6808	4.79735	0.0285035	0.494104	pseudobulk	edgeR	LRT
Asxl3	0.279372	6.61992	4.79713	0.0285073	0.494104	pseudobulk	edgeR	LRT
Gria2	0.123931	10.6739	4.795	0.0285424	0.494104	pseudobulk	edgeR	LRT
Dlg3	0.347128	5.78608	4.79106	0.0286078	0.494104	pseudobulk	edgeR	LRT
Sh3rf1	0.227286	7.52226	4.76377	0.0290649	0.499508	pseudobulk	edgeR	LRT
Tanc2	0.158897	9.93251	4.75883	0.0291484	0.499508	pseudobulk	edgeR	LRT
Eif3h	0.333569	5.96114	4.73893	0.0294874	0.501978	pseudobulk	edgeR	LRT
Immp1l	0.385218	5.69218	4.73695	0.0295214	0.501978	pseudobulk	edgeR	LRT
Fmnl2	-0.210761	7.89621	4.73014	0.0296384	0.502023	pseudobulk	edgeR	LRT
Rasal2	0.176112	9.53645	4.6884	0.030367	0.512384	pseudobulk	edgeR	LRT
Sgtb	-0.374685	6.04566	4.65595	0.0309462	0.520156	pseudobulk	edgeR	LRT
Mgat5	-0.209784	8.27296	4.63371	0.0313497	0.524927	pseudobulk	edgeR	LRT
Mecr	-0.341908	6.28719	4.61866	0.031626	0.527178	pseudobulk	edgeR	LRT
Dsel	0.387952	5.90379	4.61333	0.0317244	0.527178	pseudobulk	edgeR	LRT
Kdm4c	-0.228401	7.46442	4.58357	0.03228	0.534386	pseudobulk	edgeR	LRT
Fubp3	-0.367667	5.90451	4.55233	0.032874	0.542175	pseudobulk	edgeR	LRT
Pstk	-0.392581	5.94627	4.53086	0.0332889	0.542209	pseudobulk	edgeR	LRT
Dtna	0.252237	8.31014	4.53001	0.0333054	0.542209	pseudobulk	edgeR	LRT
Txlng	-0.338313	6.24011	4.51933	0.033514	0.542209	pseudobulk	edgeR	LRT
Phf24	0.181895	8.3174	4.51652	0.033569	0.542209	pseudobulk	edgeR	LRT
Fbxo33	-0.371318	5.76558	4.51564	0.0335862	0.542209	pseudobulk	edgeR	LRT
Fez1	-0.300404	6.37363	4.51114	0.0336747	0.542209	pseudobulk	edgeR	LRT
Atp2b2	0.153068	9.13916	4.50589	0.0337783	0.542209	pseudobulk	edgeR	LRT
Col25a1	-0.39181	6.33889	4.49722	0.03395	0.542209	pseudobulk	edgeR	LRT
Ckb	0.294799	8.66554	4.49528	0.0339885	0.542209	pseudobulk	edgeR	LRT
Mindy3	-0.370209	5.92764	4.48808	0.0341319	0.542524	pseudobulk	edgeR	LRT
Stxbp5l	0.171157	9.74053	4.47352	0.034424	0.543888	pseudobulk	edgeR	LRT
Rpl29	0.365641	5.70759	4.46667	0.0345623	0.543888	pseudobulk	edgeR	LRT
Klhl32	0.282862	6.92037	4.46532	0.0345897	0.543888	pseudobulk	edgeR	LRT
Mtmr3	-0.258921	7.17638	4.39215	0.0361047	0.55845	pseudobulk	edgeR	LRT
Kif5a	0.238298	7.08112	4.3919	0.03611	0.55845	pseudobulk	edgeR	LRT
Marchf7	0.295496	6.15561	4.3833	0.0362926	0.55845	pseudobulk	edgeR	LRT
Fam184a	-0.325111	6.21924	4.37995	0.036364	0.55845	pseudobulk	edgeR	LRT
4931406P16Rik	-0.327067	6.43141	4.37904	0.0363834	0.55845	pseudobulk	edgeR	LRT
Sox5	0.283708	8.48569	4.37405	0.0364902	0.55845	pseudobulk	edgeR	LRT
Ube2f	-0.37805	5.66357	4.3682	0.0366156	0.55845	pseudobulk	edgeR	LRT
Kif13b	-0.287068	6.47952	4.36724	0.0366362	0.55845	pseudobulk	edgeR	LRT
Akap8	0.269295	6.46787	4.35738	0.036849	0.55845	pseudobulk	edgeR	LRT
Ncoa7	0.202225	7.94681	4.34534	0.0371103	0.55845	pseudobulk	edgeR	LRT
Slk	-0.387781	5.64654	4.34019	0.0372228	0.55845	pseudobulk	edgeR	LRT
6330403K07Rik	0.400313	5.86231	4.33705	0.0372914	0.55845	pseudobulk	edgeR	LRT
Tmem131	-0.246205	6.83365	4.33159	0.0374113	0.55845	pseudobulk	edgeR	LRT
Fhod3	0.190701	8.6235	4.32712	0.0375096	0.55845	pseudobulk	edgeR	LRT
Vdac1	0.285224	6.95782	4.32383	0.0375822	0.55845	pseudobulk	edgeR	LRT
Tsga10	-0.306338	6.45893	4.31735	0.0377257	0.55845	pseudobulk	edgeR	LRT
Rskr	-0.29946	7.02003	4.30426	0.0380171	0.55845	pseudobulk	edgeR	LRT
Pcdh7	0.223316	10.5594	4.29994	0.0381136	0.55845	pseudobulk	edgeR	LRT
Gtf2i	-0.2272	7.25225	4.29879	0.0381394	0.55845	pseudobulk	edgeR	LRT
Rgs4	-0.464079	6.51134	4.29739	0.0381709	0.55845	pseudobulk	edgeR	LRT
Tmcc1	0.178132	8.46782	4.29383	0.0382508	0.55845	pseudobulk	edgeR	LRT
Krit1	0.192375	7.50016	4.28962	0.0383456	0.55845	pseudobulk	edgeR	LRT
Ptk2b	0.202305	7.7606	4.27954	0.0385737	0.55845	pseudobulk	edgeR	LRT
Lin7a	-0.217944	8.22364	4.2785	0.0385973	0.55845	pseudobulk	edgeR	LRT
Zfp40	0.357795	5.78927	4.27407	0.0386981	0.55845	pseudobulk	edgeR	LRT
Gbf1	-0.22402	7.28871	4.26791	0.0388387	0.558641	pseudobulk	edgeR	LRT
Xylt1	0.217868	8.49764	4.24486	0.0393694	0.563521	pseudobulk	edgeR	LRT
Epha3	-0.324428	6.82533	4.23707	0.0395503	0.563521	pseudobulk	edgeR	LRT
Srpk2	0.173801	8.65428	4.22571	0.039816	0.563521	pseudobulk	edgeR	LRT
Tmod2	0.20906	7.11254	4.21998	0.0399506	0.563521	pseudobulk	edgeR	LRT
Rpl13	0.318966	6.34048	4.21616	0.0400406	0.563521	pseudobulk	edgeR	LRT
Wdr36	0.357997	5.63518	4.21286	0.0401186	0.563521	pseudobulk	edgeR	LRT
Desi1	-0.38634	5.93263	4.20511	0.0403025	0.563521	pseudobulk	edgeR	LRT
Fmn1	0.267182	7.28551	4.20426	0.0403226	0.563521	pseudobulk	edgeR	LRT
Spink10	-0.383671	5.97862	4.18784	0.0407149	0.563521	pseudobulk	edgeR	LRT
Gsg1l	-0.373364	6.29807	4.18086	0.0408828	0.563521	pseudobulk	edgeR	LRT
Ddx24	0.214175	7.42481	4.17999	0.0409039	0.563521	pseudobulk	edgeR	LRT
Celf4	0.185339	9.80166	4.17697	0.0409768	0.563521	pseudobulk	edgeR	LRT
Slc17a7	0.238809	7.35107	4.17004	0.0411449	0.563521	pseudobulk	edgeR	LRT
Brwd3	0.339726	6.25335	4.16747	0.0412073	0.563521	pseudobulk	edgeR	LRT
Cacng3	-0.151508	8.68012	4.16466	0.0412756	0.563521	pseudobulk	edgeR	LRT
Minpp1	0.320186	5.93025	4.16121	0.0413599	0.563521	pseudobulk	edgeR	LRT
Vav3	-0.438509	5.80319	4.16113	0.0413617	0.563521	pseudobulk	edgeR	LRT
Asxl1	0.279069	6.77538	4.14732	0.0417004	0.566111	pseudobulk	edgeR	LRT
Prkg1	-0.229496	9.99581	4.14194	0.0418332	0.566111	pseudobulk	edgeR	LRT
Arhgef9	0.183679	8.26824	4.13767	0.0419389	0.566111	pseudobulk	edgeR	LRT
Wdr12	-0.391081	5.53723	4.11903	0.0424034	0.569891	pseudobulk	edgeR	LRT
Cnot2	-0.212614	7.34508	4.11555	0.0424907	0.569891	pseudobulk	edgeR	LRT
Ncam1	-0.187222	9.02096	4.10746	0.0426945	0.569891	pseudobulk	edgeR	LRT
Mta3	-0.290566	6.42132	4.10571	0.0427386	0.569891	pseudobulk	edgeR	LRT
Arf4	0.334848	5.90422	4.09614	0.0429811	0.571388	pseudobulk	edgeR	LRT
Actl6b	-0.266302	6.61903	4.08396	0.043292	0.571961	pseudobulk	edgeR	LRT
Fhit	-0.275564	7.37956	4.08238	0.0433326	0.571961	pseudobulk	edgeR	LRT
Epg5	-0.304912	6.16421	4.06879	0.0436826	0.571961	pseudobulk	edgeR	LRT
Atp6v1h	0.187981	7.39102	4.0512	0.04414	0.571961	pseudobulk	edgeR	LRT
Ncdn	0.358809	5.91665	4.03915	0.0444563	0.571961	pseudobulk	edgeR	LRT
Kmt2a	0.194869	8.03949	4.03736	0.0445034	0.571961	pseudobulk	edgeR	LRT
Oxr1	0.160953	10.7368	4.03651	0.0445257	0.571961	pseudobulk	edgeR	LRT
Prkn	0.208639	9.67329	4.02598	0.0448047	0.571961	pseudobulk	edgeR	LRT
Anapc4	-0.319212	6.15564	4.02069	0.0449454	0.571961	pseudobulk	edgeR	LRT
Ttc27	-0.372055	5.63872	4.01687	0.0450471	0.571961	pseudobulk	edgeR	LRT
Mical2	0.188224	8.99633	4.00847	0.0452723	0.571961	pseudobulk	edgeR	LRT
Gm2824	0.280943	6.68363	4.00614	0.0453347	0.571961	pseudobulk	edgeR	LRT
Usp40	-0.285881	6.35538	4.00432	0.0453837	0.571961	pseudobulk	edgeR	LRT
Scfd1	-0.275566	6.40762	3.99595	0.0456097	0.571961	pseudobulk	edgeR	LRT
Cttnbp2	0.165483	9.43267	3.99546	0.0456229	0.571961	pseudobulk	edgeR	LRT
Atf2	0.206574	7.47327	3.99294	0.0456912	0.571961	pseudobulk	edgeR	LRT
Socs2	-0.369886	5.60456	3.99089	0.0457469	0.571961	pseudobulk	edgeR	LRT
Dock7	-0.193486	7.84468	3.98789	0.0458285	0.571961	pseudobulk	edgeR	LRT
Gabrb3	0.133395	10.0745	3.97967	0.0460526	0.571961	pseudobulk	edgeR	LRT
Ablim2	-0.196086	7.769	3.97719	0.0461205	0.571961	pseudobulk	edgeR	LRT
Rrp1	0.351018	6.07959	3.97528	0.0461728	0.571961	pseudobulk	edgeR	LRT
Pitpnm3	0.246837	6.65021	3.96483	0.0464602	0.571961	pseudobulk	edgeR	LRT
Snhg20	-0.306117	6.3622	3.96349	0.0464971	0.571961	pseudobulk	edgeR	LRT
Slc17a5	-0.334184	6.0127	3.95275	0.0467949	0.571961	pseudobulk	edgeR	LRT
Bmpr2	0.209288	7.26105	3.95146	0.0468307	0.571961	pseudobulk	edgeR	LRT
Serinc5	-0.330379	6.08473	3.94892	0.0469016	0.571961	pseudobulk	edgeR	LRT
Gmcl1	0.248941	6.88247	3.94759	0.0469386	0.571961	pseudobulk	edgeR	LRT
Ddx39b	0.28521	6.76373	3.94331	0.0470582	0.571961	pseudobulk	edgeR	LRT
Zcrb1	-0.362023	5.67907	3.93895	0.0471802	0.571961	pseudobulk	edgeR	LRT
Cacnb2	-0.180739	9.20094	3.93751	0.0472205	0.571961	pseudobulk	edgeR	LRT
Med14	0.219161	6.98359	3.93646	0.04725	0.571961	pseudobulk	edgeR	LRT
Cep83	-0.24621	6.93982	3.93508	0.047289	0.571961	pseudobulk	edgeR	LRT
Arid1a	0.278476	6.54473	3.93267	0.0473566	0.571961	pseudobulk	edgeR	LRT
Cltc	0.170103	8.00703	3.92911	0.047457	0.571961	pseudobulk	edgeR	LRT
A930015D03Rik	-0.24952	7.00549	3.92389	0.0476047	0.572169	pseudobulk	edgeR	LRT
Dlc1	0.286034	7.75545	3.90011	0.0482828	0.578734	pseudobulk	edgeR	LRT
Taz	0.297972	6.24965	3.88258	0.0487895	0.583214	pseudobulk	edgeR	LRT
Tmem167	-0.265219	6.547	3.87535	0.049	0.584138	pseudobulk	edgeR	LRT
Pcca	-0.203706	7.64793	3.85871	0.0494882	0.587792	pseudobulk	edgeR	LRT
Nebl	0.144495	8.71861	3.8539	0.0496305	0.587792	pseudobulk	edgeR	LRT
Tiam1	-0.198775	7.50155	3.8461	0.0498618	0.587792	pseudobulk	edgeR	LRT
Mbip	-0.283961	6.51687	3.84589	0.0498681	0.587792	pseudobulk	edgeR	LRT
Smpd4	-0.353591	5.93509	3.84225	0.0499764	0.587792	pseudobulk	edgeR	LRT
Arfgef1	0.201367	7.52861	3.82731	0.0504237	0.588472	pseudobulk	edgeR	LRT
Hmgcll1	0.228347	7.21718	3.82107	0.0506118	0.588472	pseudobulk	edgeR	LRT
Lgi1	-0.213287	7.38741	3.81602	0.0507647	0.588472	pseudobulk	edgeR	LRT
Ube2l3	0.327821	5.65201	3.81066	0.0509274	0.588472	pseudobulk	edgeR	LRT
Cdc42se2	0.230869	6.85993	3.8079	0.0510115	0.588472	pseudobulk	edgeR	LRT
Med24	-0.373258	5.67493	3.80746	0.0510248	0.588472	pseudobulk	edgeR	LRT
Chordc1	-0.280622	6.39166	3.79407	0.0514345	0.588472	pseudobulk	edgeR	LRT
Mrpl48	0.298588	6.24227	3.79285	0.0514719	0.588472	pseudobulk	edgeR	LRT
Chd4	-0.261068	6.79624	3.79175	0.0515057	0.588472	pseudobulk	edgeR	LRT
Safb2	0.298737	6.25571	3.79154	0.0515122	0.588472	pseudobulk	edgeR	LRT
Auts2	-0.153198	10.7737	3.78749	0.051637	0.588472	pseudobulk	edgeR	LRT
Gpr45	0.294442	6.21778	3.78727	0.0516439	0.588472	pseudobulk	edgeR	LRT
Xpr1	0.242324	6.92158	3.77956	0.0518822	0.589656	pseudobulk	edgeR	LRT
Ssbp3	0.261448	6.93258	3.76764	0.0522534	0.59234	pseudobulk	edgeR	LRT
Epha4	0.175377	8.59771	3.75786	0.0525597	0.593701	pseudobulk	edgeR	LRT
Neurod6	0.310172	5.9146	3.75108	0.0527734	0.593701	pseudobulk	edgeR	LRT
Hps5	-0.388341	5.48945	3.75089	0.0527794	0.593701	pseudobulk	edgeR	LRT
Vsnl1	0.152787	8.84587	3.74062	0.0531048	0.595834	pseudobulk	edgeR	LRT
Ergic1	-0.295139	6.64014	3.73359	0.0533287	0.596819	pseudobulk	edgeR	LRT
Stk39	-0.212677	7.74824	3.70914	0.0541152	0.602325	pseudobulk	edgeR	LRT
Kcnmb4	0.318088	6.21893	3.70896	0.0541211	0.602325	pseudobulk	edgeR	LRT
Actr10	0.28242	6.04476	3.70318	0.0543088	0.602325	pseudobulk	edgeR	LRT
Pitpnb	-0.398621	5.6844	3.70131	0.0543699	0.602325	pseudobulk	edgeR	LRT
Mir670hg	0.700522	6.41644	3.69102	0.0547062	0.602531	pseudobulk	edgeR	LRT
Tub	-0.240817	7.0653	3.69041	0.0547261	0.602531	pseudobulk	edgeR	LRT
Nipa1	-0.318027	5.92854	3.68815	0.0548005	0.602531	pseudobulk	edgeR	LRT
Acsl3	-0.329821	6.13171	3.682	0.0550029	0.602536	pseudobulk	edgeR	LRT
Vxn	0.265443	6.51882	3.67979	0.0550756	0.602536	pseudobulk	edgeR	LRT
Taok3	-0.25953	6.87985	3.67066	0.0553783	0.603817	pseudobulk	edgeR	LRT
Erbb4	0.534158	6.49074	3.66796	0.055468	0.603817	pseudobulk	edgeR	LRT
Agbl4	0.152996	10.6703	3.66072	0.0557096	0.604946	pseudobulk	edgeR	LRT
Sh3kbp1	-0.212098	7.00132	3.64958	0.0560834	0.606404	pseudobulk	edgeR	LRT
Sgcz	0.225168	11.8456	3.64306	0.0563034	0.606404	pseudobulk	edgeR	LRT
Tmem132d	0.224478	9.23495	3.6374	0.0564951	0.606404	pseudobulk	edgeR	LRT
Pgm2l1	0.188465	7.27128	3.6353	0.0565663	0.606404	pseudobulk	edgeR	LRT
Reep2	0.273918	6.31074	3.63249	0.0566619	0.606404	pseudobulk	edgeR	LRT
Bcl11a	0.221495	8.46185	3.63216	0.0566733	0.606404	pseudobulk	edgeR	LRT
Wdr37	-0.254198	6.97273	3.62302	0.0569852	0.607809	pseudobulk	edgeR	LRT
Tubb4a	0.330643	6.114	3.60161	0.0577237	0.607809	pseudobulk	edgeR	LRT
Dagla	0.264624	6.33463	3.59788	0.0578533	0.607809	pseudobulk	edgeR	LRT
Tmem245	0.201496	7.25365	3.59785	0.0578543	0.607809	pseudobulk	edgeR	LRT
L3mbtl1	-0.383183	5.66749	3.59648	0.057902	0.607809	pseudobulk	edgeR	LRT
Gm20063	-0.350288	5.80408	3.59406	0.0579864	0.607809	pseudobulk	edgeR	LRT
Slc2a13	0.229984	8.72376	3.58801	0.0581979	0.607809	pseudobulk	edgeR	LRT
Cdh4	-0.379051	6.65424	3.58394	0.0583406	0.607809	pseudobulk	edgeR	LRT
Mtor	-0.308292	6.1741	3.5838	0.0583456	0.607809	pseudobulk	edgeR	LRT
Strn3	0.172373	7.93164	3.58179	0.0584163	0.607809	pseudobulk	edgeR	LRT
Cdyl2	-0.286139	6.65602	3.58021	0.0584719	0.607809	pseudobulk	edgeR	LRT
Kpnb1	0.350691	5.81889	3.57726	0.0585759	0.607809	pseudobulk	edgeR	LRT
Mgat4c	-0.29086	9.0139	3.56637	0.058961	0.607809	pseudobulk	edgeR	LRT
Senp7	-0.219242	7.25487	3.56088	0.0591564	0.607809	pseudobulk	edgeR	LRT
Zfp804b	0.41352	10.2854	3.55944	0.0592078	0.607809	pseudobulk	edgeR	LRT
Shtn1	-0.249236	7.01805	3.55932	0.059212	0.607809	pseudobulk	edgeR	LRT
Fras1	0.183346	8.29635	3.5565	0.0593128	0.607809	pseudobulk	edgeR	LRT
Arhgap20	-0.212006	7.47909	3.55612	0.0593261	0.607809	pseudobulk	edgeR	LRT
Phc2	-0.253544	6.70931	3.55303	0.059437	0.607809	pseudobulk	edgeR	LRT
Arsb	0.195535	7.3808	3.54505	0.0597233	0.608135	pseudobulk	edgeR	LRT
Man1a	-0.273734	7.99314	3.54442	0.0597461	0.608135	pseudobulk	edgeR	LRT
Mpdz	-0.276373	6.88387	3.52924	0.0602955	0.612307	pseudobulk	edgeR	LRT
Sgcd	-0.325631	9.29582	3.5022	0.0612873	0.619877	pseudobulk	edgeR	LRT
Dgkz	0.178008	7.66293	3.49947	0.0613886	0.619877	pseudobulk	edgeR	LRT
Emc2	0.236885	6.60808	3.49741	0.0614649	0.619877	pseudobulk	edgeR	LRT
Hipk3	0.265116	6.45863	3.48678	0.0618608	0.622439	pseudobulk	edgeR	LRT
Snx10	-0.272756	6.54474	3.48083	0.0620835	0.62325	pseudobulk	edgeR	LRT
Ranbp10	0.283289	5.9502	3.47066	0.0624665	0.623617	pseudobulk	edgeR	LRT
Mark3	0.162471	7.78105	3.47058	0.0624694	0.623617	pseudobulk	edgeR	LRT
Arhgef17	0.303034	5.77764	3.46828	0.0625564	0.623617	pseudobulk	edgeR	LRT
Snap25	0.128875	10.394	3.46479	0.0626886	0.623617	pseudobulk	edgeR	LRT
Cacna1d	0.135626	8.67542	3.45852	0.0629265	0.624567	pseudobulk	edgeR	LRT
Sgip1	0.13082	9.28052	3.44801	0.0633278	0.626142	pseudobulk	edgeR	LRT
Tdrd7	-0.339892	5.61553	3.44396	0.0634833	0.626142	pseudobulk	edgeR	LRT
Scn3a	-0.229375	7.09806	3.44201	0.0635585	0.626142	pseudobulk	edgeR	LRT
Pde3b	-0.290282	6.31384	3.43277	0.0639148	0.626142	pseudobulk	edgeR	LRT
Rgs6	-0.183253	10.1362	3.42896	0.0640623	0.626142	pseudobulk	edgeR	LRT
Jmy	0.303256	5.68155	3.4285	0.0640804	0.626142	pseudobulk	edgeR	LRT
Pxdn	-0.294277	6.37694	3.4284	0.0640843	0.626142	pseudobulk	edgeR	LRT
Stk3	-0.237998	6.89113	3.41317	0.0646781	0.629814	pseudobulk	edgeR	LRT
Fam155a	0.132256	11.5704	3.40764	0.0648951	0.629814	pseudobulk	edgeR	LRT
Mei1	0.310855	5.71076	3.40456	0.0650163	0.629814	pseudobulk	edgeR	LRT
Asap1	0.160881	9.51543	3.40411	0.0650344	0.629814	pseudobulk	edgeR	LRT
Hs6st3	0.378883	10.4952	3.39736	0.0653009	0.630112	pseudobulk	edgeR	LRT
A330008L17Rik	-0.315149	7.15345	3.39606	0.0653524	0.630112	pseudobulk	edgeR	LRT
Smchd1	0.229453	6.95755	3.3803	0.0659802	0.632674	pseudobulk	edgeR	LRT
Nrxn3	0.151085	12.7343	3.37889	0.0660364	0.632674	pseudobulk	edgeR	LRT
Map7d2	0.229279	6.88735	3.37256	0.0662907	0.632674	pseudobulk	edgeR	LRT
Eny2	-0.291022	5.9807	3.37045	0.0663754	0.632674	pseudobulk	edgeR	LRT
Cep85l	-0.238543	6.56267	3.36911	0.0664296	0.632674	pseudobulk	edgeR	LRT
Abhd2	0.207858	7.12249	3.36778	0.0664834	0.632674	pseudobulk	edgeR	LRT
Riok1	-0.360574	5.5748	3.36288	0.0666813	0.633183	pseudobulk	edgeR	LRT
Tmx3	-0.291007	6.13453	3.35858	0.0668558	0.633469	pseudobulk	edgeR	LRT
Ptcd3	0.275741	6.02607	3.34757	0.0673043	0.635062	pseudobulk	edgeR	LRT
Lrch1	-0.251733	6.66302	3.34654	0.0673465	0.635062	pseudobulk	edgeR	LRT
Pdk1	-0.314298	5.81805	3.34381	0.0674582	0.635062	pseudobulk	edgeR	LRT
Diaph1	-0.336878	5.98697	3.33531	0.0678075	0.63541	pseudobulk	edgeR	LRT
Snx7	-0.356234	5.88637	3.32956	0.0680452	0.63541	pseudobulk	edgeR	LRT
Acat1	-0.251304	6.70202	3.32833	0.0680961	0.63541	pseudobulk	edgeR	LRT
Sec11a	0.274029	5.92574	3.32277	0.0683266	0.63541	pseudobulk	edgeR	LRT
Larp1	-0.337314	5.68907	3.32237	0.0683434	0.63541	pseudobulk	edgeR	LRT
Prpf19	0.30235	5.89011	3.32175	0.068369	0.63541	pseudobulk	edgeR	LRT
Faah	0.218526	6.72255	3.31763	0.0685405	0.63541	pseudobulk	edgeR	LRT
Glul	0.309597	5.89782	3.31492	0.0686538	0.63541	pseudobulk	edgeR	LRT
Gpatch1	-0.343326	5.60152	3.30313	0.0691482	0.638638	pseudobulk	edgeR	LRT
Ints8	-0.279912	6.0803	3.29587	0.0694545	0.64012	pseudobulk	edgeR	LRT
Cul9	-0.248497	6.51667	3.28697	0.0698317	0.64044	pseudobulk	edgeR	LRT
Robo2	0.195578	9.58873	3.28505	0.0699135	0.64044	pseudobulk	edgeR	LRT
Ankrd42	0.309077	5.9714	3.28087	0.0700916	0.64044	pseudobulk	edgeR	LRT
Kif1b	-0.130346	8.82991	3.26633	0.0707157	0.64044	pseudobulk	edgeR	LRT
Dbn1	0.21442	6.78818	3.26308	0.070856	0.64044	pseudobulk	edgeR	LRT
Rtn4rl1	0.252929	6.45612	3.26031	0.0709756	0.64044	pseudobulk	edgeR	LRT
Ireb2	0.251027	6.31667	3.25976	0.0709997	0.64044	pseudobulk	edgeR	LRT
Dner	0.31485	6.79801	3.25881	0.0710405	0.64044	pseudobulk	edgeR	LRT
Nr3c2	0.198297	7.8296	3.25751	0.0710969	0.64044	pseudobulk	edgeR	LRT
Csnk2a2	-0.277004	6.06758	3.25725	0.0711082	0.64044	pseudobulk	edgeR	LRT
Atp2c1	-0.153858	8.21833	3.25596	0.0711643	0.64044	pseudobulk	edgeR	LRT
Scn2a	0.148114	9.10543	3.25419	0.0712411	0.64044	pseudobulk	edgeR	LRT
Copg1	-0.287582	6.31465	3.24084	0.0718238	0.642896	pseudobulk	edgeR	LRT
Gm9801	-0.195108	7.26376	3.23997	0.0718621	0.642896	pseudobulk	edgeR	LRT
Borcs5	0.317541	5.96233	3.23455	0.0721001	0.642896	pseudobulk	edgeR	LRT
Atp8b2	-0.31378	5.78614	3.23249	0.0721907	0.642896	pseudobulk	edgeR	LRT
Top3b	-0.318669	5.69572	3.2312	0.0722475	0.642896	pseudobulk	edgeR	LRT
Bckdhb	0.289842	6.51083	3.2279	0.0723936	0.642896	pseudobulk	edgeR	LRT
Bbip1	-0.358209	5.83817	3.22431	0.0725524	0.643005	pseudobulk	edgeR	LRT
Ncoa3	0.300887	5.92252	3.21811	0.0728277	0.644143	pseudobulk	edgeR	LRT
Adamtsl1	0.341738	6.07054	3.21298	0.0730564	0.644866	pseudobulk	edgeR	LRT
Rab3a	0.30329	6.70341	3.20932	0.0732201	0.644917	pseudobulk	edgeR	LRT
Arf1	-0.317321	6.28304	3.20628	0.0733562	0.644917	pseudobulk	edgeR	LRT
Sh3bp5	-0.295404	6.40373	3.18188	0.0744592	0.652898	pseudobulk	edgeR	LRT
Cacnb4	0.166306	9.86517	3.17963	0.0745616	0.652898	pseudobulk	edgeR	LRT
Egfem1	-0.284198	9.80658	3.17366	0.0748345	0.653982	pseudobulk	edgeR	LRT
Dpp10	0.163122	13.8055	3.16445	0.075258	0.656375	pseudobulk	edgeR	LRT
Glra3	-0.398732	5.69558	3.16032	0.0754485	0.656419	pseudobulk	edgeR	LRT
Cdk9	0.347576	5.60557	3.15786	0.0755623	0.656419	pseudobulk	edgeR	LRT
Ubtd2	0.268428	6.23726	3.15037	0.0759098	0.656676	pseudobulk	edgeR	LRT
Nptn	0.130926	9.40476	3.15029	0.0759136	0.656676	pseudobulk	edgeR	LRT
Sacm1l	-0.228088	6.83907	3.14725	0.0760553	0.656676	pseudobulk	edgeR	LRT
Arhgap15	0.27134	7.01953	3.13543	0.0766082	0.656676	pseudobulk	edgeR	LRT
Thsd7b	-0.397473	6.26132	3.13205	0.0767669	0.656676	pseudobulk	edgeR	LRT
Ptpn11	0.26357	6.29635	3.13195	0.0767716	0.656676	pseudobulk	edgeR	LRT
Dync1h1	-0.212071	7.51888	3.13189	0.0767745	0.656676	pseudobulk	edgeR	LRT
Sirt7	0.30566	6.16451	3.13158	0.0767894	0.656676	pseudobulk	edgeR	LRT
Ccdc85a	0.162488	8.32318	3.12496	0.0771019	0.657327	pseudobulk	edgeR	LRT
Fdft1	-0.351522	5.66265	3.11988	0.0773425	0.657327	pseudobulk	edgeR	LRT
Mb21d2	-0.291232	6.0456	3.11626	0.0775146	0.657327	pseudobulk	edgeR	LRT
Esrrg	0.235573	7.34498	3.1094	0.0778418	0.657327	pseudobulk	edgeR	LRT
Suclg1	-0.342456	5.60938	3.10806	0.0779057	0.657327	pseudobulk	edgeR	LRT
Elavl4	0.209331	7.56281	3.10403	0.0780987	0.657327	pseudobulk	edgeR	LRT
Csnk1d	-0.317594	5.69896	3.10357	0.078121	0.657327	pseudobulk	edgeR	LRT
Wdfy1	0.29826	5.95905	3.09984	0.0782998	0.657327	pseudobulk	edgeR	LRT
Strbp	0.163271	9.42832	3.09537	0.0785152	0.657327	pseudobulk	edgeR	LRT
Enpp2	-0.252922	7.34678	3.09418	0.0785725	0.657327	pseudobulk	edgeR	LRT
Cebpz	0.333839	5.71317	3.09234	0.0786617	0.657327	pseudobulk	edgeR	LRT
Oaz1	-0.320767	6.18995	3.09195	0.0786807	0.657327	pseudobulk	edgeR	LRT
Etfa	-0.35369	5.73636	3.08351	0.0790895	0.657327	pseudobulk	edgeR	LRT
Ctdspl2	-0.271989	6.25784	3.08023	0.0792493	0.657327	pseudobulk	edgeR	LRT
Gnai3	-0.336009	5.71223	3.07751	0.079382	0.657327	pseudobulk	edgeR	LRT
Smg1	-0.161828	8.0199	3.074	0.0795535	0.657327	pseudobulk	edgeR	LRT
Limch1	-0.211277	7.26705	3.07149	0.0796764	0.657327	pseudobulk	edgeR	LRT
Tom1l2	0.171086	7.65941	3.05905	0.0802884	0.657327	pseudobulk	edgeR	LRT
Sytl2	-0.288771	6.14032	3.05441	0.0805181	0.657327	pseudobulk	edgeR	LRT
Gria1	0.203765	10.0867	3.04563	0.0809548	0.657327	pseudobulk	edgeR	LRT
Styx	-0.324896	5.56468	3.04187	0.0811426	0.657327	pseudobulk	edgeR	LRT
Syt5	0.381056	5.90609	3.03446	0.0815139	0.657327	pseudobulk	edgeR	LRT
Kif3c	-0.28268	6.1417	3.03346	0.0815638	0.657327	pseudobulk	edgeR	LRT
Rab14	0.209855	6.64293	3.03252	0.0816111	0.657327	pseudobulk	edgeR	LRT
Ate1	0.310999	5.7425	3.032	0.0816372	0.657327	pseudobulk	edgeR	LRT
Iars	-0.291091	5.8604	3.03147	0.0816642	0.657327	pseudobulk	edgeR	LRT
Foxj3	-0.280448	6.38433	3.02933	0.0817717	0.657327	pseudobulk	edgeR	LRT
Rps26	0.322026	5.59679	3.02149	0.0821682	0.657327	pseudobulk	edgeR	LRT
Clasp1	-0.179266	7.78012	3.02053	0.0822167	0.657327	pseudobulk	edgeR	LRT
Tafa2	-0.380423	8.52304	3.01919	0.0822843	0.657327	pseudobulk	edgeR	LRT
Mga	-0.222181	6.82821	3.01723	0.0823841	0.657327	pseudobulk	edgeR	LRT
Ppp1r12a	0.151006	8.59831	3.01467	0.082514	0.657327	pseudobulk	edgeR	LRT
Acsl6	-0.265069	6.15972	3.01392	0.0825522	0.657327	pseudobulk	edgeR	LRT
Frmd3	0.270561	6.35645	3.01341	0.0825782	0.657327	pseudobulk	edgeR	LRT
Usp9x	0.158437	8.16705	3.01316	0.0825914	0.657327	pseudobulk	edgeR	LRT
Sf3b1	0.144704	8.5913	3.01285	0.0826068	0.657327	pseudobulk	edgeR	LRT
Atp2b1	0.122357	9.96282	3.01119	0.0826914	0.657327	pseudobulk	edgeR	LRT
Ptpn12	0.191206	7.22731	3.01043	0.0827303	0.657327	pseudobulk	edgeR	LRT
Zfp950	-0.194656	7.58523	3.00467	0.0830248	0.657327	pseudobulk	edgeR	LRT
Cacna1i	0.282608	5.96309	3.00345	0.0830873	0.657327	pseudobulk	edgeR	LRT
Usp22	0.248683	6.20685	2.99447	0.0835494	0.657327	pseudobulk	edgeR	LRT
Mecp2	0.219054	6.68936	2.99357	0.0835958	0.657327	pseudobulk	edgeR	LRT
Actr1b	-0.279717	6.30094	2.98953	0.0838046	0.657327	pseudobulk	edgeR	LRT
Ildr2	0.228257	7.16152	2.98865	0.0838503	0.657327	pseudobulk	edgeR	LRT
Bhlhe40	-0.304915	5.96237	2.98818	0.0838743	0.657327	pseudobulk	edgeR	LRT
Dock4	-0.157553	9.37997	2.98734	0.0839182	0.657327	pseudobulk	edgeR	LRT
Cep112	0.192663	8.8663	2.98361	0.0841116	0.657327	pseudobulk	edgeR	LRT
Zfp943	-0.29936	5.87938	2.98357	0.0841137	0.657327	pseudobulk	edgeR	LRT
Trafd1	0.282145	5.90103	2.98177	0.0842073	0.657327	pseudobulk	edgeR	LRT
Nmt2	-0.185235	7.41837	2.97855	0.084375	0.657465	pseudobulk	edgeR	LRT
Jcad	0.263202	5.89582	2.97104	0.0847675	0.659353	pseudobulk	edgeR	LRT
Gpi1	0.19787	7.3458	2.96655	0.0850031	0.660015	pseudobulk	edgeR	LRT
Mpped2	0.171352	7.70038	2.9588	0.0854111	0.662012	pseudobulk	edgeR	LRT
Epb41l4b	-0.237011	6.91099	2.95268	0.0857355	0.663354	pseudobulk	edgeR	LRT
Ccbe1	-0.281387	7.308	2.93808	0.0865132	0.667847	pseudobulk	edgeR	LRT
Ankrd6	-0.260319	6.26449	2.93608	0.0866206	0.667847	pseudobulk	edgeR	LRT
Ank2	0.107821	11.2621	2.93019	0.0869372	0.669111	pseudobulk	edgeR	LRT
Cox7b	0.284445	5.93152	2.91831	0.0875795	0.672875	pseudobulk	edgeR	LRT
Xpo5	-0.337401	5.59698	2.91455	0.087784	0.673199	pseudobulk	edgeR	LRT
Czib	-0.337372	5.49435	2.90805	0.0881386	0.673199	pseudobulk	edgeR	LRT
Patj	-0.300861	5.76842	2.9076	0.0881628	0.673199	pseudobulk	edgeR	LRT
Nbea	0.128504	10.5075	2.90574	0.0882648	0.673199	pseudobulk	edgeR	LRT
Pcdh19	-0.323838	5.78045	2.90069	0.0885419	0.673199	pseudobulk	edgeR	LRT
Sntg2	0.306987	6.2068	2.90068	0.0885424	0.673199	pseudobulk	edgeR	LRT
Cd47	0.192274	7.25092	2.89591	0.0888048	0.673678	pseudobulk	edgeR	LRT
Pdhx	-0.28844	5.85079	2.89153	0.0890461	0.673678	pseudobulk	edgeR	LRT
Gm32014	-0.322726	6.44297	2.89117	0.0890662	0.673678	pseudobulk	edgeR	LRT
Cfap74	-0.33342	5.53538	2.88579	0.0893639	0.674767	pseudobulk	edgeR	LRT
Ddb2	-0.324992	5.82023	2.88207	0.0895706	0.675165	pseudobulk	edgeR	LRT
Rnf157	-0.220391	6.62529	2.8692	0.09029	0.676539	pseudobulk	edgeR	LRT
Nefl	-0.349109	6.07335	2.86767	0.0903759	0.676539	pseudobulk	edgeR	LRT
Hexa	-0.333617	5.55019	2.86716	0.0904042	0.676539	pseudobulk	edgeR	LRT
Anapc10	-0.272888	6.17236	2.8632	0.090627	0.676539	pseudobulk	edgeR	LRT
Scfd2	0.208889	7.13117	2.8505	0.0913454	0.676539	pseudobulk	edgeR	LRT
Cdk13	0.168184	7.67421	2.84886	0.0914385	0.676539	pseudobulk	edgeR	LRT
Herc1	0.109302	9.13348	2.84877	0.0914439	0.676539	pseudobulk	edgeR	LRT
Ndufs4	0.179844	6.9663	2.8477	0.0915046	0.676539	pseudobulk	edgeR	LRT
Smyd2	-0.356912	5.47127	2.8467	0.0915619	0.676539	pseudobulk	edgeR	LRT
mt-Co1	0.283013	7.08671	2.84636	0.0915812	0.676539	pseudobulk	edgeR	LRT
Ilkap	-0.34131	5.66396	2.84619	0.091591	0.676539	pseudobulk	edgeR	LRT
Col4a1	0.271998	5.82735	2.84597	0.0916034	0.676539	pseudobulk	edgeR	LRT
Gtpbp4	-0.324035	5.7551	2.8347	0.092248	0.678541	pseudobulk	edgeR	LRT
Atp2a2	0.144106	8.01096	2.83169	0.0924208	0.678541	pseudobulk	edgeR	LRT
Mapre2	-0.172772	7.59043	2.82993	0.0925221	0.678541	pseudobulk	edgeR	LRT
Zfp182	-0.318956	5.54307	2.828	0.0926336	0.678541	pseudobulk	edgeR	LRT
Gsk3b	0.173646	7.95142	2.82729	0.0926745	0.678541	pseudobulk	edgeR	LRT
Tmeff1	-0.260112	6.20882	2.82507	0.0928026	0.678541	pseudobulk	edgeR	LRT
Smim13	-0.323288	6.07284	2.81979	0.0931085	0.679646	pseudobulk	edgeR	LRT
Lzts1	-0.21966	7.07614	2.80931	0.0937185	0.682962	pseudobulk	edgeR	LRT
Rnf144a	-0.235383	6.43057	2.80336	0.0940668	0.68339	pseudobulk	edgeR	LRT
Fnbp4	-0.221829	6.77496	2.80266	0.0941078	0.68339	pseudobulk	edgeR	LRT
Tpi1	0.305601	6.72823	2.80033	0.0942446	0.68339	pseudobulk	edgeR	LRT
Arl13b	-0.31799	5.60076	2.795	0.094559	0.683496	pseudobulk	edgeR	LRT
Zfyve27	-0.331624	5.49099	2.79237	0.0947138	0.683496	pseudobulk	edgeR	LRT
Gfpt1	0.282748	5.84612	2.77726	0.0956116	0.683496	pseudobulk	edgeR	LRT
Bhlhb9	-0.280007	5.83582	2.77674	0.0956425	0.683496	pseudobulk	edgeR	LRT
Larp4b	0.183317	6.88744	2.77377	0.0958204	0.683496	pseudobulk	edgeR	LRT
Grid1	0.117745	9.37199	2.75755	0.0967964	0.683496	pseudobulk	edgeR	LRT
Nrg3	0.135859	12.8487	2.75358	0.0970371	0.683496	pseudobulk	edgeR	LRT
Abcc1	-0.311349	5.56101	2.75008	0.0972497	0.683496	pseudobulk	edgeR	LRT
R3hdm2	0.133728	8.72183	2.74759	0.0974013	0.683496	pseudobulk	edgeR	LRT
Unc5c	0.149884	9.0303	2.74529	0.0975414	0.683496	pseudobulk	edgeR	LRT
Atr	-0.291099	6.03951	2.74128	0.0977862	0.683496	pseudobulk	edgeR	LRT
Zfand5	-0.248003	6.33079	2.74087	0.0978115	0.683496	pseudobulk	edgeR	LRT
Zfyve28	-0.164825	7.59883	2.73923	0.0979122	0.683496	pseudobulk	edgeR	LRT
Mast1	0.293856	5.75084	2.73752	0.0980168	0.683496	pseudobulk	edgeR	LRT
Cluap1	-0.301845	5.60923	2.72778	0.098616	0.683496	pseudobulk	edgeR	LRT
Depdc5	0.438319	6.56256	2.7277	0.0986214	0.683496	pseudobulk	edgeR	LRT
Cap1	-0.288123	6.27408	2.72598	0.0987274	0.683496	pseudobulk	edgeR	LRT
Gm19410	-0.282786	6.85136	2.72589	0.0987332	0.683496	pseudobulk	edgeR	LRT
Caprin1	0.205858	6.74701	2.7242	0.0988379	0.683496	pseudobulk	edgeR	LRT
Dhx32	0.290354	5.72106	2.72341	0.0988866	0.683496	pseudobulk	edgeR	LRT
Chm	0.236166	7.14738	2.72243	0.0989472	0.683496	pseudobulk	edgeR	LRT
Prdx5	0.323916	5.71743	2.72142	0.0990099	0.683496	pseudobulk	edgeR	LRT
Map2k5	-0.191224	7.00403	2.71895	0.0991631	0.683496	pseudobulk	edgeR	LRT
Gtf2h2	-0.321737	5.54929	2.71868	0.09918	0.683496	pseudobulk	edgeR	LRT
Lmtk3	0.203938	6.66526	2.71785	0.0992315	0.683496	pseudobulk	edgeR	LRT
Zranb2	-0.133982	8.37887	2.71597	0.0993483	0.683496	pseudobulk	edgeR	LRT
Omg	-0.321857	5.54814	2.71424	0.0994565	0.683496	pseudobulk	edgeR	LRT
Cox6c	0.26669	5.98149	2.71323	0.0995196	0.683496	pseudobulk	edgeR	LRT
Eif2s3y	-0.170705	7.33958	2.71239	0.0995717	0.683496	pseudobulk	edgeR	LRT
Ppm1e	0.134761	9.16296	2.70815	0.0998367	0.683496	pseudobulk	edgeR	LRT
Ppp4r4	0.227927	6.39352	2.7078	0.0998584	0.683496	pseudobulk	edgeR	LRT
Eftud2	0.246991	6.47335	2.70462	0.100058	0.683496	pseudobulk	edgeR	LRT
Tmem67	0.275139	5.86462	2.70447	0.100067	0.683496	pseudobulk	edgeR	LRT
Nudcd3	0.18848	7.16743	2.70402	0.100095	0.683496	pseudobulk	edgeR	LRT
Zfp672	-0.293857	5.70262	2.7028	0.100172	0.683496	pseudobulk	edgeR	LRT
Exph5	-0.276008	5.98465	2.7011	0.100279	0.683496	pseudobulk	edgeR	LRT
Alkbh8	0.269638	5.90203	2.6994	0.100386	0.683496	pseudobulk	edgeR	LRT
Gpcpd1	0.216782	6.97336	2.69933	0.10039	0.683496	pseudobulk	edgeR	LRT
Btbd3	-0.243504	6.44051	2.69798	0.100475	0.683496	pseudobulk	edgeR	LRT
Atg4b	-0.31256	5.51702	2.69542	0.100637	0.683496	pseudobulk	edgeR	LRT
Hmbox1	0.184807	7.0439	2.69526	0.100647	0.683496	pseudobulk	edgeR	LRT
Cdkl5	0.139367	8.43646	2.68825	0.101091	0.68377	pseudobulk	edgeR	LRT
Cpeb2	0.197653	7.30483	2.68212	0.101481	0.68377	pseudobulk	edgeR	LRT
Rps4x	0.283426	5.81065	2.67857	0.101707	0.68377	pseudobulk	edgeR	LRT
Megf9	-0.195926	7.41973	2.67713	0.101799	0.68377	pseudobulk	edgeR	LRT
Tbck	0.17783	6.90615	2.6752	0.101923	0.68377	pseudobulk	edgeR	LRT
Txndc11	-0.240508	6.48281	2.67512	0.101928	0.68377	pseudobulk	edgeR	LRT
AI593442	0.320194	5.61928	2.67444	0.101971	0.68377	pseudobulk	edgeR	LRT
Tsnax	-0.236226	6.50947	2.66991	0.102262	0.68377	pseudobulk	edgeR	LRT
Zcchc8	-0.290684	6.03917	2.66983	0.102267	0.68377	pseudobulk	edgeR	LRT
Mast4	0.149983	9.35401	2.66644	0.102485	0.68377	pseudobulk	edgeR	LRT
Wdr44	-0.31572	5.90685	2.66524	0.102562	0.68377	pseudobulk	edgeR	LRT
Lgr4	0.270572	5.76062	2.66303	0.102705	0.68377	pseudobulk	edgeR	LRT
Ssh2	-0.130284	8.4427	2.65755	0.103059	0.68377	pseudobulk	edgeR	LRT
Cacna1b	-0.151426	8.00357	2.65488	0.103233	0.68377	pseudobulk	edgeR	LRT
Cnot7	-0.269754	5.99413	2.65395	0.103293	0.68377	pseudobulk	edgeR	LRT
Fam3c	0.303806	5.68018	2.65316	0.103344	0.68377	pseudobulk	edgeR	LRT
Cdk16	-0.308786	5.51007	2.65285	0.103364	0.68377	pseudobulk	edgeR	LRT
Tmem117	0.240206	6.68097	2.64555	0.10384	0.68377	pseudobulk	edgeR	LRT
Cyb5r4	-0.278835	6.02782	2.64126	0.104121	0.68377	pseudobulk	edgeR	LRT
Usp28	-0.27102	5.93494	2.6397	0.104223	0.68377	pseudobulk	edgeR	LRT
Ccdc149	-0.280404	5.87849	2.63469	0.104553	0.68377	pseudobulk	edgeR	LRT
Atp6v1a	-0.184479	7.21075	2.63319	0.104651	0.68377	pseudobulk	edgeR	LRT
Mgll	0.196484	6.90461	2.63242	0.104702	0.68377	pseudobulk	edgeR	LRT
Gm30382	-0.199893	8.0082	2.63228	0.104711	0.68377	pseudobulk	edgeR	LRT
Prmt8	-0.192605	7.00388	2.62654	0.10509	0.68377	pseudobulk	edgeR	LRT
Slit2	-0.228944	8.1528	2.62549	0.10516	0.68377	pseudobulk	edgeR	LRT
Itm2b	0.30138	8.00833	2.6253	0.105173	0.68377	pseudobulk	edgeR	LRT
Rchy1	0.290587	5.96831	2.62187	0.1054	0.68377	pseudobulk	edgeR	LRT
Nsd3	0.148832	8.0198	2.62048	0.105492	0.68377	pseudobulk	edgeR	LRT
Dennd6a	0.210192	6.71727	2.61884	0.105602	0.68377	pseudobulk	edgeR	LRT
Slc2a3	-0.240867	6.73109	2.60817	0.106314	0.68377	pseudobulk	edgeR	LRT
Nell2	0.127889	9.83216	2.60799	0.106327	0.68377	pseudobulk	edgeR	LRT
Qrich1	0.207048	6.80248	2.60395	0.106598	0.68377	pseudobulk	edgeR	LRT
Rab11fip4	0.18323	6.85324	2.60288	0.10667	0.68377	pseudobulk	edgeR	LRT
Sh3gl2	0.121523	9.29947	2.60046	0.106833	0.68377	pseudobulk	edgeR	LRT
Ccdc39	-0.290233	5.81416	2.60011	0.106856	0.68377	pseudobulk	edgeR	LRT
Abca8b	-0.263054	6.3772	2.59988	0.106872	0.68377	pseudobulk	edgeR	LRT
Idh3b	0.268474	6.67945	2.59936	0.106907	0.68377	pseudobulk	edgeR	LRT
Sec62	-0.259272	6.39247	2.59672	0.107085	0.68377	pseudobulk	edgeR	LRT
Snx14	0.243375	6.11994	2.59574	0.107151	0.68377	pseudobulk	edgeR	LRT
Elovl6	-0.238956	6.59952	2.59566	0.107157	0.68377	pseudobulk	edgeR	LRT
Phf21a	-0.191234	7.73426	2.59434	0.107246	0.68377	pseudobulk	edgeR	LRT
Lmbrd1	0.164062	7.55604	2.59022	0.107525	0.68377	pseudobulk	edgeR	LRT
Numa1	0.226903	6.14955	2.58803	0.107674	0.68377	pseudobulk	edgeR	LRT
Wdfy3	0.134045	8.03389	2.5872	0.107731	0.68377	pseudobulk	edgeR	LRT
Map4k4	0.211784	6.44213	2.58534	0.107857	0.68377	pseudobulk	edgeR	LRT
Ano3	-0.145048	8.95461	2.57444	0.108602	0.687501	pseudobulk	edgeR	LRT
Mboat2	-0.201751	7.35846	2.56467	0.109275	0.688571	pseudobulk	edgeR	LRT
Ints10	-0.221628	6.528	2.56345	0.10936	0.688571	pseudobulk	edgeR	LRT
Arhgap26-ENSMUSG00000036452	0.133713	8.27993	2.56325	0.109374	0.688571	pseudobulk	edgeR	LRT
Osbpl10	-0.175893	7.32185	2.56086	0.109539	0.688571	pseudobulk	edgeR	LRT
Pcmtd1	0.182245	7.05541	2.55767	0.10976	0.688571	pseudobulk	edgeR	LRT
Satb1	0.217556	6.9537	2.55404	0.110013	0.688571	pseudobulk	edgeR	LRT
Dclk1	0.111953	10.5554	2.55363	0.110041	0.688571	pseudobulk	edgeR	LRT
Ubr5	0.138635	8.14249	2.5518	0.110169	0.688571	pseudobulk	edgeR	LRT
Inpp5b	-0.275514	5.74795	2.55074	0.110243	0.688571	pseudobulk	edgeR	LRT
Nln	0.214116	6.65233	2.54662	0.110531	0.688571	pseudobulk	edgeR	LRT
Zcchc14	0.270583	5.65077	2.5449	0.110651	0.688571	pseudobulk	edgeR	LRT
Dop1b	-0.188305	6.90241	2.54023	0.110979	0.688571	pseudobulk	edgeR	LRT
Hdac5	0.237497	5.98425	2.53847	0.111103	0.688571	pseudobulk	edgeR	LRT
Itga8	-0.219011	7.18819	2.53517	0.111335	0.688571	pseudobulk	edgeR	LRT
Srgap3	-0.136203	8.78835	2.53488	0.111355	0.688571	pseudobulk	edgeR	LRT
Mgat3	0.265724	5.72687	2.53439	0.11139	0.688571	pseudobulk	edgeR	LRT
Icam5	0.202743	6.81564	2.53369	0.11144	0.688571	pseudobulk	edgeR	LRT
Uimc1	-0.288053	5.89352	2.52952	0.111734	0.688851	pseudobulk	edgeR	LRT
Ankrd13c	0.217112	6.40506	2.52813	0.111833	0.688851	pseudobulk	edgeR	LRT
Gm40841	-0.226702	6.9519	2.52639	0.111956	0.688851	pseudobulk	edgeR	LRT
Sptb	0.272692	5.68943	2.52166	0.112292	0.689197	pseudobulk	edgeR	LRT
Egr3	0.290361	5.92771	2.52118	0.112326	0.689197	pseudobulk	edgeR	LRT
Ttc37	-0.228953	6.77282	2.51759	0.112583	0.689347	pseudobulk	edgeR	LRT
Anks1b	0.0942246	11.4814	2.51643	0.112665	0.689347	pseudobulk	edgeR	LRT
Son	0.155034	8.15145	2.51138	0.113027	0.690228	pseudobulk	edgeR	LRT
Kctd1	-0.177031	7.71019	2.51003	0.113124	0.690228	pseudobulk	edgeR	LRT
Prickle1	0.126439	9.43349	2.50633	0.11339	0.690891	pseudobulk	edgeR	LRT
Tsc22d2	-0.22578	6.58319	2.50225	0.113684	0.691713	pseudobulk	edgeR	LRT
Arap2	0.149437	7.9354	2.4992	0.113904	0.691713	pseudobulk	edgeR	LRT
Riok2	-0.302163	5.48916	2.49612	0.114127	0.691713	pseudobulk	edgeR	LRT
Olfm2	0.192983	6.91671	2.49573	0.114155	0.691713	pseudobulk	edgeR	LRT
Ppp2ca	0.280039	5.98907	2.48764	0.114743	0.694154	pseudobulk	edgeR	LRT
Pcsk1	0.304097	7.57007	2.48442	0.114978	0.694154	pseudobulk	edgeR	LRT
Pik3ca	-0.234949	6.48556	2.48021	0.115287	0.694154	pseudobulk	edgeR	LRT
Pknox2	0.15007	8.2157	2.47955	0.115336	0.694154	pseudobulk	edgeR	LRT
Dcaf6	-0.153942	8.11346	2.47936	0.115349	0.694154	pseudobulk	edgeR	LRT
Rpl28	0.274201	5.80762	2.4765	0.115559	0.694462	pseudobulk	edgeR	LRT
Ube2d2a	-0.191678	6.92862	2.46817	0.116173	0.696037	pseudobulk	edgeR	LRT
Ldlrad3	0.220922	6.12591	2.46564	0.11636	0.696037	pseudobulk	edgeR	LRT
A830018L16Rik	0.24514	8.87622	2.46538	0.11638	0.696037	pseudobulk	edgeR	LRT
Cand1	0.246334	5.88936	2.46435	0.116456	0.696037	pseudobulk	edgeR	LRT
Arl8b	0.260113	5.90591	2.45947	0.116818	0.697076	pseudobulk	edgeR	LRT
Csnk2a1	-0.207051	6.80813	2.45773	0.116947	0.697076	pseudobulk	edgeR	LRT
Ascc2	0.261762	5.65231	2.45492	0.117157	0.697093	pseudobulk	edgeR	LRT
Nemf	-0.222454	6.33546	2.45343	0.117268	0.697093	pseudobulk	edgeR	LRT
Cntfr	0.277354	7.00642	2.44566	0.11785	0.698245	pseudobulk	edgeR	LRT
Retreg2	-0.355995	5.70684	2.44239	0.118096	0.698245	pseudobulk	edgeR	LRT
Hpcal4	0.270375	5.71556	2.43999	0.118277	0.698245	pseudobulk	edgeR	LRT
Ptprt	-0.146941	9.59473	2.43998	0.118278	0.698245	pseudobulk	edgeR	LRT
Chchd3	0.141819	7.71338	2.43719	0.118488	0.698245	pseudobulk	edgeR	LRT
Agap3	0.213207	6.45997	2.43489	0.118662	0.698245	pseudobulk	edgeR	LRT
Atxn3	-0.262304	5.87594	2.4346	0.118684	0.698245	pseudobulk	edgeR	LRT
Septin11	-0.143656	7.944	2.43178	0.118898	0.698245	pseudobulk	edgeR	LRT
Smc5	-0.212201	6.51982	2.43052	0.118993	0.698245	pseudobulk	edgeR	LRT
Zdhhc20	-0.173657	7.16171	2.42844	0.119151	0.698245	pseudobulk	edgeR	LRT
Lrig2	-0.173782	7.13546	2.42593	0.119342	0.698245	pseudobulk	edgeR	LRT
Parp8	0.224031	6.49421	2.42424	0.119471	0.698245	pseudobulk	edgeR	LRT
Zfp106	0.204794	6.66173	2.42346	0.119531	0.698245	pseudobulk	edgeR	LRT
Pura	-0.245543	6.30674	2.41212	0.120399	0.699476	pseudobulk	edgeR	LRT
Klhl15	0.260362	5.76415	2.41026	0.120542	0.699476	pseudobulk	edgeR	LRT
Fam149b	-0.31179	5.51479	2.41005	0.120559	0.699476	pseudobulk	edgeR	LRT
Ppp1r9a	0.120882	8.7722	2.40925	0.12062	0.699476	pseudobulk	edgeR	LRT
Hdx	0.255168	5.94012	2.40924	0.120621	0.699476	pseudobulk	edgeR	LRT
Klhdc10	0.191195	6.8825	2.40824	0.120698	0.699476	pseudobulk	edgeR	LRT
Mcc	-0.318296	6.37675	2.40506	0.120944	0.699973	pseudobulk	edgeR	LRT
Dnajc18	0.255477	5.77986	2.39339	0.121849	0.70292	pseudobulk	edgeR	LRT
Dhx30	-0.204302	6.82316	2.39047	0.122077	0.70292	pseudobulk	edgeR	LRT
Ints7	-0.276291	5.75084	2.39043	0.12208	0.70292	pseudobulk	edgeR	LRT
Wdfy2	0.226261	6.02224	2.39025	0.122094	0.70292	pseudobulk	edgeR	LRT
Dnajc15	-0.312172	5.5378	2.37558	0.123246	0.706997	pseudobulk	edgeR	LRT
Gabrg2	0.136148	7.96637	2.37394	0.123375	0.706997	pseudobulk	edgeR	LRT
Clvs2	0.176431	6.99011	2.37373	0.123392	0.706997	pseudobulk	edgeR	LRT
Nkain2	0.131483	12.1922	2.36924	0.123747	0.706997	pseudobulk	edgeR	LRT
Rgs7bp	0.118143	9.22933	2.36771	0.123868	0.706997	pseudobulk	edgeR	LRT
Dus3l	-0.315699	5.4356	2.3671	0.123917	0.706997	pseudobulk	edgeR	LRT
Palm	-0.254291	6.11748	2.36694	0.12393	0.706997	pseudobulk	edgeR	LRT
Prkce	0.136162	9.73183	2.35689	0.124731	0.710497	pseudobulk	edgeR	LRT
Dync2h1	-0.151788	7.68293	2.35316	0.125029	0.710497	pseudobulk	edgeR	LRT
Ranbp2	0.186864	7.60687	2.34911	0.125355	0.710497	pseudobulk	edgeR	LRT
Syt7	0.175023	7.3794	2.34882	0.125378	0.710497	pseudobulk	edgeR	LRT
Prkcz	-0.178512	7.18415	2.34759	0.125477	0.710497	pseudobulk	edgeR	LRT
Kdm2a	0.199139	6.7899	2.34439	0.125735	0.710497	pseudobulk	edgeR	LRT
Rangap1	0.267252	5.94312	2.34431	0.125741	0.710497	pseudobulk	edgeR	LRT
Nr2c2	-0.210434	6.67232	2.34051	0.126048	0.710497	pseudobulk	edgeR	LRT
Ctnnb1	0.21691	6.15539	2.33854	0.126208	0.710497	pseudobulk	edgeR	LRT
Sugp2	-0.250444	6.02594	2.33772	0.126274	0.710497	pseudobulk	edgeR	LRT
Wnk2	0.147899	7.56562	2.3371	0.126325	0.710497	pseudobulk	edgeR	LRT
Eif4e	-0.215388	6.34004	2.33365	0.126605	0.71116	pseudobulk	edgeR	LRT
Cadm2	0.133616	12.1771	2.32865	0.127012	0.712036	pseudobulk	edgeR	LRT
Nos1ap	0.201722	8.82385	2.32775	0.127085	0.712036	pseudobulk	edgeR	LRT
Setd7	-0.276136	5.71533	2.32087	0.127648	0.714278	pseudobulk	edgeR	LRT
Nup160	-0.317512	5.62648	2.31626	0.128028	0.715241	pseudobulk	edgeR	LRT
Dtx3	0.186647	7.24516	2.31436	0.128184	0.715241	pseudobulk	edgeR	LRT
Homer1	0.152705	9.30536	2.31284	0.12831	0.715241	pseudobulk	edgeR	LRT
Pakap-ENSMUSG00000090053	0.260273	6.03573	2.30475	0.128979	0.718058	pseudobulk	edgeR	LRT
Pum2	0.16	7.04148	2.30107	0.129285	0.718851	pseudobulk	edgeR	LRT
Wasf1	0.131547	8.09834	2.29892	0.129464	0.718936	pseudobulk	edgeR	LRT
Cacng2	0.187245	6.98531	2.29206	0.130037	0.719708	pseudobulk	edgeR	LRT
Syt1	0.104109	12.387	2.29073	0.130148	0.719708	pseudobulk	edgeR	LRT
Map9	-0.260926	6.10459	2.29031	0.130184	0.719708	pseudobulk	edgeR	LRT
Nova1	0.188853	7.00556	2.28941	0.130259	0.719708	pseudobulk	edgeR	LRT
Lnpk	-0.192954	6.90703	2.28633	0.130518	0.720232	pseudobulk	edgeR	LRT
Glrb	0.157581	7.33663	2.27758	0.131257	0.721397	pseudobulk	edgeR	LRT
Foxp1	0.154062	8.46141	2.27657	0.131342	0.721397	pseudobulk	edgeR	LRT
9330159F19Rik	0.267642	6.00011	2.27579	0.131408	0.721397	pseudobulk	edgeR	LRT
Cwc22	0.258429	5.8489	2.27336	0.131614	0.721397	pseudobulk	edgeR	LRT
Zfp280d	0.13796	7.86668	2.27036	0.13187	0.721397	pseudobulk	edgeR	LRT
Oxct1	0.126201	8.06366	2.26991	0.131907	0.721397	pseudobulk	edgeR	LRT
9930021J03Rik	0.170926	7.06331	2.26638	0.132208	0.721397	pseudobulk	edgeR	LRT
Canx	0.240058	6.59874	2.26569	0.132268	0.721397	pseudobulk	edgeR	LRT
Cdk5r1	0.283676	5.60824	2.26475	0.132347	0.721397	pseudobulk	edgeR	LRT
Rock2	0.130647	8.64173	2.2641	0.132403	0.721397	pseudobulk	edgeR	LRT
Mvb12b	-0.23092	6.07545	2.25956	0.132792	0.721397	pseudobulk	edgeR	LRT
Rps11	0.293911	5.68782	2.25884	0.132854	0.721397	pseudobulk	edgeR	LRT
Antxr1	0.316445	5.86616	2.25338	0.133323	0.721397	pseudobulk	edgeR	LRT
Dimt1	-0.268186	5.86255	2.25333	0.133327	0.721397	pseudobulk	edgeR	LRT
Ptprd	0.139076	13.6913	2.25034	0.133585	0.721397	pseudobulk	edgeR	LRT
Cpe	0.1247	8.52041	2.25005	0.13361	0.721397	pseudobulk	edgeR	LRT
Etl4	-0.149452	10.7232	2.2497	0.13364	0.721397	pseudobulk	edgeR	LRT
Ssh3	-0.320926	5.60701	2.24913	0.13369	0.721397	pseudobulk	edgeR	LRT
Nfix	0.164122	7.18779	2.24434	0.134104	0.722369	pseudobulk	edgeR	LRT
Rps8	-0.20783	6.62417	2.24325	0.134199	0.722369	pseudobulk	edgeR	LRT
Alg13	-0.286501	5.59496	2.23995	0.134485	0.72248	pseudobulk	edgeR	LRT
Arntl	-0.180314	6.8762	2.23899	0.134569	0.72248	pseudobulk	edgeR	LRT
Dynll1	0.21414	6.55677	2.23733	0.134714	0.72248	pseudobulk	edgeR	LRT
Dop1a	-0.188216	7.09306	2.22755	0.135569	0.725617	pseudobulk	edgeR	LRT
Ube2i	-0.31387	5.74192	2.22686	0.135629	0.725617	pseudobulk	edgeR	LRT
Celf2	0.129145	13.4188	2.22095	0.13615	0.725946	pseudobulk	edgeR	LRT
Lrrc7	0.102254	11.1788	2.21965	0.136264	0.725946	pseudobulk	edgeR	LRT
Sfi1	0.225297	5.92869	2.21788	0.13642	0.725946	pseudobulk	edgeR	LRT
Slc44a5	-0.302977	6.12618	2.21778	0.136429	0.725946	pseudobulk	edgeR	LRT
Tubb4b	0.258678	6.13678	2.21371	0.13679	0.725946	pseudobulk	edgeR	LRT
Col19a1	-0.27044	6.78743	2.20823	0.137276	0.725946	pseudobulk	edgeR	LRT
Spock1	0.122276	9.39416	2.20795	0.137301	0.725946	pseudobulk	edgeR	LRT
Elmo1	-0.317343	8.10715	2.20559	0.137511	0.725946	pseudobulk	edgeR	LRT
Ralgapa2	0.13907	8.14219	2.20102	0.137919	0.725946	pseudobulk	edgeR	LRT
Crtc1	-0.224101	6.08493	2.19722	0.13826	0.725946	pseudobulk	edgeR	LRT
Mtpap	0.236959	5.76894	2.19336	0.138607	0.725946	pseudobulk	edgeR	LRT
Tnrc6c	0.146244	8.19661	2.19162	0.138763	0.725946	pseudobulk	edgeR	LRT
Fam76b	-0.277265	5.64839	2.18986	0.138922	0.725946	pseudobulk	edgeR	LRT
Adcy1	-0.154201	7.50575	2.18982	0.138926	0.725946	pseudobulk	edgeR	LRT
Slc25a27	0.171072	6.85984	2.18875	0.139022	0.725946	pseudobulk	edgeR	LRT
Ssu72	0.211845	6.08204	2.18803	0.139087	0.725946	pseudobulk	edgeR	LRT
Gapdh	0.282234	6.64745	2.18756	0.139129	0.725946	pseudobulk	edgeR	LRT
Tspan5	0.162855	9.5468	2.18721	0.139161	0.725946	pseudobulk	edgeR	LRT
Ppp4r3a	0.215595	6.30875	2.18677	0.139201	0.725946	pseudobulk	edgeR	LRT
Adk	-0.149122	7.61421	2.18532	0.139332	0.725946	pseudobulk	edgeR	LRT
Crebrf	0.205297	6.56741	2.1848	0.139379	0.725946	pseudobulk	edgeR	LRT
Atp6ap1	0.282857	6.1052	2.18376	0.139473	0.725946	pseudobulk	edgeR	LRT
Ddx42	-0.215909	6.44831	2.18331	0.139514	0.725946	pseudobulk	edgeR	LRT
Ehmt1	0.162095	7.21026	2.18168	0.139662	0.725946	pseudobulk	edgeR	LRT
Man2a1	0.169085	7.63395	2.17297	0.140455	0.728348	pseudobulk	edgeR	LRT
Aagab	-0.221458	6.37359	2.1722	0.140525	0.728348	pseudobulk	edgeR	LRT
Fxyd7	0.267975	5.6815	2.17113	0.140622	0.728348	pseudobulk	edgeR	LRT
Mtif2	-0.241947	6.12365	2.16649	0.141048	0.729691	pseudobulk	edgeR	LRT
Hmg20a	0.173444	6.659	2.15574	0.142038	0.733043	pseudobulk	edgeR	LRT
Elp4	-0.162476	7.23821	2.1545	0.142153	0.733043	pseudobulk	edgeR	LRT
Arid4a	0.19072	6.62047	2.15304	0.142288	0.733043	pseudobulk	edgeR	LRT
Elmo2	0.231077	6.38544	2.15221	0.142364	0.733043	pseudobulk	edgeR	LRT
Mical3	0.112653	8.52091	2.14562	0.142977	0.734902	pseudobulk	edgeR	LRT
Khdrbs3	0.111151	9.8452	2.14391	0.143137	0.734902	pseudobulk	edgeR	LRT
Afdn	0.139431	7.62745	2.14293	0.143228	0.734902	pseudobulk	edgeR	LRT
Ythdf3	0.184113	6.72556	2.13624	0.143854	0.737251	pseudobulk	edgeR	LRT
Syne1	-0.103177	9.702	2.13148	0.144301	0.738682	pseudobulk	edgeR	LRT
Tmem135	0.131975	7.73601	2.12653	0.144768	0.738949	pseudobulk	edgeR	LRT
Gpc6	0.154367	10.5786	2.12451	0.14496	0.738949	pseudobulk	edgeR	LRT
Togaram1	-0.199338	6.34717	2.12396	0.145011	0.738949	pseudobulk	edgeR	LRT
Srbd1	-0.228983	6.11982	2.12379	0.145027	0.738949	pseudobulk	edgeR	LRT
Dkk3	-0.215634	7.27373	2.11997	0.145389	0.739933	pseudobulk	edgeR	LRT
Satb2	0.133873	8.75705	2.11611	0.145757	0.740944	pseudobulk	edgeR	LRT
Lhfpl3	-0.276957	7.45123	2.11007	0.146333	0.743011	pseudobulk	edgeR	LRT
Oip5os1	0.219684	6.2601	2.10333	0.146979	0.744656	pseudobulk	edgeR	LRT
Cdc42bpa	0.112845	8.88539	2.10315	0.146996	0.744656	pseudobulk	edgeR	LRT
Lemd3	0.240166	5.94798	2.09757	0.147533	0.745556	pseudobulk	edgeR	LRT
Zfyve1	-0.242248	5.81705	2.09611	0.147674	0.745556	pseudobulk	edgeR	LRT
Zmiz1os1	-0.235555	6.24792	2.09495	0.147786	0.745556	pseudobulk	edgeR	LRT
Mef2c	0.117659	10.6731	2.09426	0.147854	0.745556	pseudobulk	edgeR	LRT
Pip5k1b	0.240114	6.79711	2.09175	0.148097	0.745925	pseudobulk	edgeR	LRT
Myt1l	0.10298	9.8256	2.08603	0.148652	0.747862	pseudobulk	edgeR	LRT
Acvr1	-0.170982	6.82079	2.08365	0.148884	0.748171	pseudobulk	edgeR	LRT
Galnt18	0.167375	8.14223	2.0704	0.150182	0.753657	pseudobulk	edgeR	LRT
Kdm5d	0.207179	6.14975	2.06397	0.150817	0.753657	pseudobulk	edgeR	LRT
Zfp800	0.255472	5.74587	2.06013	0.151197	0.753657	pseudobulk	edgeR	LRT
Prpf8	0.25269	5.70977	2.05548	0.15166	0.753657	pseudobulk	edgeR	LRT
Clpp	0.255556	5.68846	2.0532	0.151887	0.753657	pseudobulk	edgeR	LRT
Efhd2	-0.313059	5.81748	2.05254	0.151953	0.753657	pseudobulk	edgeR	LRT
Ephx4	-0.222491	6.24562	2.05215	0.151992	0.753657	pseudobulk	edgeR	LRT
Ywhaq	0.236082	5.84199	2.05136	0.152071	0.753657	pseudobulk	edgeR	LRT
Tmem196	-0.296919	5.90427	2.05123	0.152083	0.753657	pseudobulk	edgeR	LRT
Zdhhc21	-0.175571	6.74803	2.05103	0.152104	0.753657	pseudobulk	edgeR	LRT
Hmgn3	-0.205217	6.79302	2.04961	0.152245	0.753657	pseudobulk	edgeR	LRT
Ankrd17	0.110089	8.58067	2.04921	0.152285	0.753657	pseudobulk	edgeR	LRT
Ptpn4	-0.157824	7.64551	2.04878	0.152328	0.753657	pseudobulk	edgeR	LRT
Amph	0.14099	8.62586	2.04826	0.152381	0.753657	pseudobulk	edgeR	LRT
Exd2	-0.190319	6.94756	2.04074	0.153136	0.75639	pseudobulk	edgeR	LRT
Madd	0.158056	7.23436	2.03718	0.153494	0.75639	pseudobulk	edgeR	LRT
Ppp1r16b	0.246291	5.89475	2.0357	0.153644	0.75639	pseudobulk	edgeR	LRT
L3mbtl4	0.394864	6.19325	2.03459	0.153755	0.75639	pseudobulk	edgeR	LRT
Gm28905	0.217418	7.87088	2.03266	0.153951	0.75639	pseudobulk	edgeR	LRT
Ccsap	0.251402	5.97235	2.0325	0.153968	0.75639	pseudobulk	edgeR	LRT
Lrp11	-0.227552	6.13181	2.02671	0.154555	0.757511	pseudobulk	edgeR	LRT
Rims1	0.106591	10.731	2.02476	0.154754	0.757511	pseudobulk	edgeR	LRT
Ranbp17	-0.251621	6.17311	2.02404	0.154827	0.757511	pseudobulk	edgeR	LRT
Septin8	0.190393	6.6226	2.02327	0.154906	0.757511	pseudobulk	edgeR	LRT
5031425E22Rik	-0.177808	7.17242	2.02058	0.15518	0.757511	pseudobulk	edgeR	LRT
Tiprl	-0.267558	5.75644	2.01917	0.155324	0.757511	pseudobulk	edgeR	LRT
Rnf130	0.150081	7.47938	2.01803	0.15544	0.757511	pseudobulk	edgeR	LRT
Galnt7	0.192645	6.92266	2.0167	0.155577	0.757511	pseudobulk	edgeR	LRT
Appbp2	0.18038	6.52054	2.01338	0.155918	0.75752	pseudobulk	edgeR	LRT
Tspan13	-0.217931	7.07827	2.01108	0.156154	0.75752	pseudobulk	edgeR	LRT
Fbxw2	0.214511	6.16964	2.00976	0.15629	0.75752	pseudobulk	edgeR	LRT
Pafah1b2	-0.262466	5.61935	2.00884	0.156385	0.75752	pseudobulk	edgeR	LRT
Trpm7	-0.138776	7.57257	2.00646	0.15663	0.75752	pseudobulk	edgeR	LRT
Lamc1	0.189726	6.38957	2.00536	0.156744	0.75752	pseudobulk	edgeR	LRT
Thada	0.158237	6.96635	2.00189	0.157103	0.75752	pseudobulk	edgeR	LRT
Sec14l1	0.16514	7.28727	2.00187	0.157105	0.75752	pseudobulk	edgeR	LRT
Mtf2	0.130149	7.47872	2.00007	0.157292	0.75752	pseudobulk	edgeR	LRT
Rmnd1	0.220509	5.94958	1.99935	0.157367	0.75752	pseudobulk	edgeR	LRT
Ddx5	0.110407	8.19379	1.99827	0.157479	0.75752	pseudobulk	edgeR	LRT
Pcdh10	0.141962	7.54122	1.99628	0.157685	0.757685	pseudobulk	edgeR	LRT
Ccdc174	0.251783	5.88053	1.99054	0.158284	0.75949	pseudobulk	edgeR	LRT
Atp13a3	-0.217858	6.24474	1.98936	0.158407	0.75949	pseudobulk	edgeR	LRT
Adam9	-0.28388	5.65934	1.98255	0.159122	0.76181	pseudobulk	edgeR	LRT
Kalrn	0.092557	11.3127	1.98144	0.159239	0.76181	pseudobulk	edgeR	LRT
Npas3	-0.266421	6.75893	1.96578	0.160896	0.768902	pseudobulk	edgeR	LRT
Spred1	0.140999	7.84453	1.9624	0.161257	0.769789	pseudobulk	edgeR	LRT
Rp9	-0.250495	5.89198	1.95648	0.16189	0.77155	pseudobulk	edgeR	LRT
Mef2a	0.15538	7.48504	1.95566	0.161978	0.77155	pseudobulk	edgeR	LRT
Ppip5k1	0.176095	6.7156	1.94973	0.162616	0.772498	pseudobulk	edgeR	LRT
Dnajb6	-0.179009	6.51744	1.94871	0.162726	0.772498	pseudobulk	edgeR	LRT
Auh	0.204075	6.21384	1.94855	0.162743	0.772498	pseudobulk	edgeR	LRT
Mdh1	0.20193	7.66504	1.94636	0.16298	0.772498	pseudobulk	edgeR	LRT
Jam3	-0.217307	6.35695	1.94502	0.163124	0.772498	pseudobulk	edgeR	LRT
Phka2	-0.155959	7.05053	1.94255	0.163392	0.772498	pseudobulk	edgeR	LRT
Snap91	0.119023	8.67168	1.94079	0.163583	0.772498	pseudobulk	edgeR	LRT
Nup88	0.232219	5.7022	1.94076	0.163586	0.772498	pseudobulk	edgeR	LRT
Marchf4	-0.252756	5.96968	1.92699	0.165088	0.778642	pseudobulk	edgeR	LRT
Mier1	-0.19138	6.61766	1.92559	0.165242	0.778642	pseudobulk	edgeR	LRT
Rpl9	-0.224567	6.34667	1.91149	0.166798	0.78223	pseudobulk	edgeR	LRT
Sympk	-0.231039	5.82047	1.90851	0.167129	0.78223	pseudobulk	edgeR	LRT
Mark2	0.146912	7.28102	1.9074	0.167252	0.78223	pseudobulk	edgeR	LRT
Ano4	0.218363	6.982	1.90599	0.167409	0.78223	pseudobulk	edgeR	LRT
Sppl2a	-0.204081	6.25127	1.90499	0.167521	0.78223	pseudobulk	edgeR	LRT
Aldoa-ENSMUSG00000030695	0.236192	8.43136	1.89967	0.168116	0.78223	pseudobulk	edgeR	LRT
Pdxdc1	0.205311	5.97303	1.89941	0.168145	0.78223	pseudobulk	edgeR	LRT
Stmn1	0.18876	7.57873	1.89939	0.168146	0.78223	pseudobulk	edgeR	LRT
Uri1	-0.169597	6.86415	1.89754	0.168354	0.78223	pseudobulk	edgeR	LRT
Cbl	-0.186122	6.61653	1.89713	0.1684	0.78223	pseudobulk	edgeR	LRT
Chd8	-0.166218	6.85606	1.89595	0.168532	0.78223	pseudobulk	edgeR	LRT
Slc38a1	-0.198325	6.33407	1.89561	0.16857	0.78223	pseudobulk	edgeR	LRT
Klhl7	-0.14867	7.48547	1.89493	0.168647	0.78223	pseudobulk	edgeR	LRT
Fto	0.114463	8.16838	1.89487	0.168654	0.78223	pseudobulk	edgeR	LRT
Mbd2	0.272409	5.88042	1.89237	0.168934	0.78223	pseudobulk	edgeR	LRT
Nsg2	-0.154999	6.99413	1.89199	0.168978	0.78223	pseudobulk	edgeR	LRT
Zfr2	-0.250679	5.71705	1.8904	0.169157	0.78223	pseudobulk	edgeR	LRT
Abca3	0.199011	6.18468	1.8899	0.169213	0.78223	pseudobulk	edgeR	LRT
Rps14	-0.246025	5.71351	1.88513	0.169752	0.783899	pseudobulk	edgeR	LRT
Ankrd45	-0.246004	5.70862	1.88336	0.169952	0.783997	pseudobulk	edgeR	LRT
Nuak1	-0.202685	6.37016	1.87846	0.17051	0.784028	pseudobulk	edgeR	LRT
Ankib1	-0.156019	7.20208	1.87791	0.170572	0.784028	pseudobulk	edgeR	LRT
Chrm3	0.133047	10.277	1.87757	0.170611	0.784028	pseudobulk	edgeR	LRT
Hpca	-0.244957	6.79734	1.87407	0.17101	0.784028	pseudobulk	edgeR	LRT
Nphp4	0.237865	5.75428	1.87342	0.171084	0.784028	pseudobulk	edgeR	LRT
Dennd6b	-0.23884	6.29651	1.87271	0.171165	0.784028	pseudobulk	edgeR	LRT
Igsf21	0.258661	6.53537	1.87232	0.17121	0.784028	pseudobulk	edgeR	LRT
Huwe1	0.122087	8.44787	1.86947	0.171536	0.78412	pseudobulk	edgeR	LRT
Vps37a	-0.224006	6.29157	1.86548	0.171994	0.78412	pseudobulk	edgeR	LRT
Tnks2	0.176627	6.62026	1.85976	0.172652	0.78412	pseudobulk	edgeR	LRT
Mtrex	0.225044	5.88898	1.85974	0.172655	0.78412	pseudobulk	edgeR	LRT
Btbd9	-0.104735	8.39233	1.85786	0.172872	0.78412	pseudobulk	edgeR	LRT
Gda	0.141312	7.92493	1.85749	0.172915	0.78412	pseudobulk	edgeR	LRT
Hibadh	0.214773	6.04568	1.85633	0.173049	0.78412	pseudobulk	edgeR	LRT
Snx6	-0.230954	5.84291	1.85628	0.173054	0.78412	pseudobulk	edgeR	LRT
Phf8	0.19838	6.30214	1.85216	0.173532	0.78412	pseudobulk	edgeR	LRT
Rundc3a	0.25471	5.72749	1.85181	0.173573	0.78412	pseudobulk	edgeR	LRT
Fktn	-0.260381	5.73612	1.85125	0.173638	0.78412	pseudobulk	edgeR	LRT
Pum1	-0.15081	7.19568	1.85041	0.173735	0.78412	pseudobulk	edgeR	LRT
Pias1	-0.144559	7.28287	1.84946	0.173846	0.78412	pseudobulk	edgeR	LRT
Psmb1	-0.199315	6.21315	1.84896	0.173905	0.78412	pseudobulk	edgeR	LRT
Hdac7	0.2261	5.66835	1.8489	0.173911	0.78412	pseudobulk	edgeR	LRT
Cyp51	-0.249499	5.73195	1.83907	0.17506	0.787039	pseudobulk	edgeR	LRT
Tln2	-0.161999	7.13079	1.83723	0.175276	0.787039	pseudobulk	edgeR	LRT
Lrrn2	0.203913	6.63674	1.83629	0.175386	0.787039	pseudobulk	edgeR	LRT
Agap1	0.149324	7.16155	1.83528	0.175506	0.787039	pseudobulk	edgeR	LRT
Atp5l	0.252906	5.92172	1.83223	0.175865	0.787039	pseudobulk	edgeR	LRT
Marchf6	0.172275	7.25149	1.8311	0.175997	0.787039	pseudobulk	edgeR	LRT
Arid2	-0.192432	6.355	1.82896	0.17625	0.787039	pseudobulk	edgeR	LRT
Hs2st1	-0.135415	7.58711	1.82895	0.176252	0.787039	pseudobulk	edgeR	LRT
Srsf5	0.124624	8.38073	1.82889	0.176259	0.787039	pseudobulk	edgeR	LRT
Zhx3	0.225809	5.91521	1.82498	0.176722	0.787039	pseudobulk	edgeR	LRT
Rab18	0.201856	6.27025	1.82454	0.176774	0.787039	pseudobulk	edgeR	LRT
Kcna6	0.239215	5.69324	1.82379	0.176863	0.787039	pseudobulk	edgeR	LRT
Ap1s1	-0.258243	5.59697	1.82178	0.177101	0.787039	pseudobulk	edgeR	LRT
Ttc21b	-0.217043	6.17979	1.8194	0.177385	0.787039	pseudobulk	edgeR	LRT
Ppp1r13b	-0.18694	6.42335	1.81663	0.177715	0.787039	pseudobulk	edgeR	LRT
Dnm1	-0.133946	8.04798	1.81623	0.177762	0.787039	pseudobulk	edgeR	LRT
Stambpl1	0.237808	5.7319	1.81503	0.177906	0.787039	pseudobulk	edgeR	LRT
Chfr	0.150196	7.21	1.81326	0.178118	0.787039	pseudobulk	edgeR	LRT
Psma1	0.214827	6.11919	1.81208	0.178259	0.787039	pseudobulk	edgeR	LRT
Pkp4	0.156321	7.86723	1.81199	0.17827	0.787039	pseudobulk	edgeR	LRT
Ank3	0.078809	10.5094	1.81152	0.178326	0.787039	pseudobulk	edgeR	LRT
Kctd16	-0.141294	10.8749	1.80987	0.178524	0.787119	pseudobulk	edgeR	LRT
Brsk1	0.230882	5.57578	1.80536	0.179066	0.787479	pseudobulk	edgeR	LRT
Grk3	0.193915	6.50135	1.80514	0.179092	0.787479	pseudobulk	edgeR	LRT
Tpd52	0.163778	6.9203	1.80471	0.179144	0.787479	pseudobulk	edgeR	LRT
Agtpbp1	-0.133959	7.52734	1.8029	0.179362	0.787649	pseudobulk	edgeR	LRT
Myo18a	0.156358	6.95859	1.80133	0.179552	0.787695	pseudobulk	edgeR	LRT
Dnmt3a	0.135055	7.54748	1.79874	0.179865	0.787821	pseudobulk	edgeR	LRT
Ybx1	-0.224573	6.52223	1.79752	0.180013	0.787821	pseudobulk	edgeR	LRT
Mtmr7	0.161464	6.73668	1.79664	0.180119	0.787821	pseudobulk	edgeR	LRT
Tnrc6b	0.112492	8.25412	1.79469	0.180356	0.78807	pseudobulk	edgeR	LRT
2610044O15Rik8	-0.247445	5.83293	1.79091	0.180816	0.788216	pseudobulk	edgeR	LRT
Rps27a	0.252987	5.68653	1.78536	0.181493	0.788216	pseudobulk	edgeR	LRT
Heatr3	-0.222735	5.83153	1.78518	0.181514	0.788216	pseudobulk	edgeR	LRT
Zc3h14	0.196521	6.29032	1.78482	0.181559	0.788216	pseudobulk	edgeR	LRT
Zfp512	-0.229593	5.78034	1.78423	0.181631	0.788216	pseudobulk	edgeR	LRT
Fryl	-0.125513	7.65003	1.78394	0.181666	0.788216	pseudobulk	edgeR	LRT
Rbl2	0.253319	5.6474	1.78189	0.181917	0.788216	pseudobulk	edgeR	LRT
Gps2	0.237373	5.57958	1.7818	0.181928	0.788216	pseudobulk	edgeR	LRT
Ndufs7	0.226493	5.76562	1.78116	0.182006	0.788216	pseudobulk	edgeR	LRT
Chst11	0.203733	6.32034	1.77865	0.182315	0.788774	pseudobulk	edgeR	LRT
Myo1d	-0.224836	5.9183	1.77645	0.182586	0.789167	pseudobulk	edgeR	LRT
Capn15	0.198837	6.10217	1.77456	0.182819	0.789258	pseudobulk	edgeR	LRT
Afg1l	0.232742	5.99586	1.77263	0.183056	0.789258	pseudobulk	edgeR	LRT
Csnk1g3	0.137201	7.19333	1.76945	0.18345	0.789258	pseudobulk	edgeR	LRT
Herc6	0.281013	6.82005	1.76846	0.183572	0.789258	pseudobulk	edgeR	LRT
Rpl27a	0.211325	6.22991	1.76818	0.183608	0.789258	pseudobulk	edgeR	LRT
Epha10	-0.166967	6.92665	1.76429	0.18409	0.789258	pseudobulk	edgeR	LRT
Ttc39b	0.19941	6.50356	1.76411	0.184113	0.789258	pseudobulk	edgeR	LRT
Tle1	-0.213674	6.65981	1.76199	0.184376	0.789258	pseudobulk	edgeR	LRT
Fndc3b	-0.197252	6.5047	1.76113	0.184484	0.789258	pseudobulk	edgeR	LRT
Kcnb1	0.141332	7.31148	1.75807	0.184866	0.789258	pseudobulk	edgeR	LRT
Gng3	-0.222219	6.07037	1.75773	0.184908	0.789258	pseudobulk	edgeR	LRT
Pfkl	-0.219642	5.89266	1.75393	0.185384	0.789258	pseudobulk	edgeR	LRT
Ntm	0.10532	11.7139	1.75345	0.185443	0.789258	pseudobulk	edgeR	LRT
Hsd17b4	-0.245847	5.60136	1.75322	0.185473	0.789258	pseudobulk	edgeR	LRT
Mfsd4a	0.18363	6.22813	1.75275	0.185531	0.789258	pseudobulk	edgeR	LRT
Spag9	0.111474	7.99704	1.7522	0.1856	0.789258	pseudobulk	edgeR	LRT
Chic1	0.197745	6.19886	1.75052	0.185811	0.789258	pseudobulk	edgeR	LRT
Itgav	0.226612	6.47962	1.74958	0.185929	0.789258	pseudobulk	edgeR	LRT
Taf1	0.202703	6.18538	1.74882	0.186025	0.789258	pseudobulk	edgeR	LRT
Ap3b2	0.168685	6.70102	1.7453	0.186468	0.790373	pseudobulk	edgeR	LRT
Upf2	-0.220954	6.22194	1.74058	0.187065	0.791189	pseudobulk	edgeR	LRT
Efr3a	0.187022	7.98475	1.73885	0.187285	0.791189	pseudobulk	edgeR	LRT
Cacul1	0.19312	6.27052	1.73677	0.187549	0.791189	pseudobulk	edgeR	LRT
Epn1	0.229397	5.73128	1.73615	0.187627	0.791189	pseudobulk	edgeR	LRT
Pde7a	-0.175703	6.75361	1.73381	0.187925	0.791189	pseudobulk	edgeR	LRT
Ptprk	-0.161816	9.55411	1.73128	0.188248	0.791189	pseudobulk	edgeR	LRT
Rev1	0.154834	6.95093	1.73034	0.188368	0.791189	pseudobulk	edgeR	LRT
Ankhd1	0.152241	7.15663	1.72886	0.188557	0.791189	pseudobulk	edgeR	LRT
Ube3b	-0.281594	5.4594	1.72801	0.188666	0.791189	pseudobulk	edgeR	LRT
Sfpq	0.122163	7.98394	1.72789	0.188681	0.791189	pseudobulk	edgeR	LRT
Ssbp2	-0.108172	8.74304	1.72734	0.188752	0.791189	pseudobulk	edgeR	LRT
Ift88	-0.182333	6.6323	1.72639	0.188872	0.791189	pseudobulk	edgeR	LRT
B230307C23Rik	-0.184192	6.51049	1.72535	0.189005	0.791189	pseudobulk	edgeR	LRT
Xrn1	-0.139298	7.35209	1.71818	0.189928	0.793507	pseudobulk	edgeR	LRT
Dnm2	-0.192189	6.19581	1.7133	0.190558	0.793507	pseudobulk	edgeR	LRT
Mrps9	-0.209869	6.10244	1.70745	0.191317	0.793507	pseudobulk	edgeR	LRT
Asap2	0.142969	7.37626	1.70708	0.191364	0.793507	pseudobulk	edgeR	LRT
Slain2	-0.257161	5.71975	1.70667	0.191417	0.793507	pseudobulk	edgeR	LRT
Ptprn2	0.091251	10.0415	1.70597	0.191509	0.793507	pseudobulk	edgeR	LRT
Sv2a	0.170163	6.7445	1.70581	0.19153	0.793507	pseudobulk	edgeR	LRT
Ola1	-0.163172	6.98833	1.70449	0.191702	0.793507	pseudobulk	edgeR	LRT
Prex1	-0.24354	6.0865	1.70364	0.191813	0.793507	pseudobulk	edgeR	LRT
Kcnj6	0.111568	8.69737	1.70263	0.191945	0.793507	pseudobulk	edgeR	LRT
Hdac11	-0.25158	5.59447	1.70234	0.191982	0.793507	pseudobulk	edgeR	LRT
Senp6	0.153557	7.15382	1.70198	0.192029	0.793507	pseudobulk	edgeR	LRT
Dhx15	-0.190319	6.40346	1.70178	0.192056	0.793507	pseudobulk	edgeR	LRT
Ist1	0.234712	5.96343	1.7015	0.192091	0.793507	pseudobulk	edgeR	LRT
Atrx	0.104542	8.30948	1.69755	0.192609	0.793834	pseudobulk	edgeR	LRT
Picalm	0.156061	6.64107	1.69739	0.192629	0.793834	pseudobulk	edgeR	LRT
Zfp277	-0.205318	6.22212	1.69675	0.192713	0.793834	pseudobulk	edgeR	LRT
Arpc2	0.151437	7.07063	1.69434	0.193029	0.794053	pseudobulk	edgeR	LRT
Cdh18	0.202593	9.03975	1.68911	0.193718	0.794053	pseudobulk	edgeR	LRT
Nfe2l1	0.240581	5.75747	1.68903	0.193729	0.794053	pseudobulk	edgeR	LRT
Disp2	-0.207079	6.36995	1.68786	0.193883	0.794053	pseudobulk	edgeR	LRT
Nbeal1	0.154377	7.14095	1.68755	0.193925	0.794053	pseudobulk	edgeR	LRT
Nedd4l	0.109311	9.25939	1.6841	0.194381	0.794053	pseudobulk	edgeR	LRT
Calm1	0.197902	8.15968	1.68339	0.194474	0.794053	pseudobulk	edgeR	LRT
Nr1d2	0.181941	6.37932	1.68322	0.194498	0.794053	pseudobulk	edgeR	LRT
Gatad2b	-0.142867	7.2214	1.68041	0.19487	0.794053	pseudobulk	edgeR	LRT
Sdf4	0.23809	5.82986	1.67938	0.195007	0.794053	pseudobulk	edgeR	LRT
Ifrd1	-0.232495	6.6942	1.67821	0.195163	0.794053	pseudobulk	edgeR	LRT
Wwc1	-0.180854	6.72594	1.67549	0.195525	0.794053	pseudobulk	edgeR	LRT
Arid4b	-0.128515	7.63837	1.67544	0.195531	0.794053	pseudobulk	edgeR	LRT
Kif21a	0.0916921	8.7076	1.67495	0.195597	0.794053	pseudobulk	edgeR	LRT
Smg5	0.221029	5.67226	1.67457	0.195647	0.794053	pseudobulk	edgeR	LRT
Itsn1	0.161946	7.11949	1.67446	0.195663	0.794053	pseudobulk	edgeR	LRT
Agrn	0.218173	5.68979	1.67259	0.195912	0.794329	pseudobulk	edgeR	LRT
Med1	-0.244873	5.54552	1.66877	0.196424	0.79567	pseudobulk	edgeR	LRT
Nfia	0.287058	6.97775	1.66725	0.196627	0.795758	pseudobulk	edgeR	LRT
Thoc2l	-0.151652	7.20565	1.66258	0.197255	0.797563	pseudobulk	edgeR	LRT
Slc23a2	-0.153239	7.383	1.65954	0.197665	0.797846	pseudobulk	edgeR	LRT
Sgsm1	-0.185089	7.03004	1.65814	0.197855	0.797846	pseudobulk	edgeR	LRT
Mink1	-0.146422	7.08592	1.65803	0.19787	0.797846	pseudobulk	edgeR	LRT
Phtf1	0.173424	6.53276	1.65612	0.198128	0.797897	pseudobulk	edgeR	LRT
Nsd1	-0.117531	7.94989	1.65524	0.198247	0.797897	pseudobulk	edgeR	LRT
Ocrl	-0.176187	6.81899	1.65345	0.19849	0.798146	pseudobulk	edgeR	LRT
Anp32a	0.209661	6.12847	1.65208	0.198676	0.798163	pseudobulk	edgeR	LRT
Phf14	0.12754	8.0687	1.64754	0.199295	0.799418	pseudobulk	edgeR	LRT
Zfp638	0.116122	8.13451	1.64682	0.199392	0.799418	pseudobulk	edgeR	LRT
Gm47283	0.225318	6.73168	1.64346	0.199851	0.799418	pseudobulk	edgeR	LRT
Fam78b	-0.203573	6.1997	1.64156	0.200111	0.799418	pseudobulk	edgeR	LRT
Rpl37a	-0.258252	5.81415	1.64143	0.20013	0.799418	pseudobulk	edgeR	LRT
Otud4	-0.187812	6.42063	1.6414	0.200133	0.799418	pseudobulk	edgeR	LRT
Cdkl2	0.184218	6.2541	1.64044	0.200264	0.799418	pseudobulk	edgeR	LRT
Ctdspl	-0.141167	7.37671	1.63708	0.200726	0.800533	pseudobulk	edgeR	LRT
Klf7	0.149631	7.0089	1.63221	0.201398	0.802483	pseudobulk	edgeR	LRT
Sec31a	0.193627	6.11911	1.63028	0.201664	0.802671	pseudobulk	edgeR	LRT
Rpl11	0.222495	6.07887	1.62922	0.201811	0.802671	pseudobulk	edgeR	LRT
Snrnp70	0.111357	8.47088	1.62735	0.20207	0.802798	pseudobulk	edgeR	LRT
Uba2	0.210837	5.77428	1.62553	0.202322	0.802798	pseudobulk	edgeR	LRT
Safb	0.198318	6.44711	1.62503	0.202392	0.802798	pseudobulk	edgeR	LRT
Slx4ip	0.203295	5.93005	1.62084	0.202975	0.803968	pseudobulk	edgeR	LRT
Acbd5	0.227069	5.91013	1.62006	0.203083	0.803968	pseudobulk	edgeR	LRT
Ak5	0.122825	8.76952	1.61886	0.203251	0.803968	pseudobulk	edgeR	LRT
Kcnh5	-0.21049	8.18035	1.61545	0.203727	0.803968	pseudobulk	edgeR	LRT
Thrb	-0.114601	9.85915	1.61522	0.203759	0.803968	pseudobulk	edgeR	LRT
Ptprn	0.156967	7.65645	1.61503	0.203787	0.803968	pseudobulk	edgeR	LRT
Il34	-0.234286	5.72954	1.60774	0.20481	0.807279	pseudobulk	edgeR	LRT
Bdnf	-0.340837	6.359	1.60369	0.205381	0.807973	pseudobulk	edgeR	LRT
Uba1	0.219181	5.6158	1.60346	0.205414	0.807973	pseudobulk	edgeR	LRT
Nrgn	0.143852	7.53972	1.60258	0.205539	0.807973	pseudobulk	edgeR	LRT
Scaf1	0.21091	5.67672	1.59849	0.206118	0.808988	pseudobulk	edgeR	LRT
Wsb1	-0.215764	6.59498	1.59698	0.206331	0.808988	pseudobulk	edgeR	LRT
Rps15	-0.261474	5.48003	1.59569	0.206515	0.808988	pseudobulk	edgeR	LRT
Tax1bp1	-0.142483	7.00639	1.59341	0.20684	0.808988	pseudobulk	edgeR	LRT
Zfp322a	-0.238103	5.70621	1.59309	0.206885	0.808988	pseudobulk	edgeR	LRT
Pikfyve	-0.166743	6.48884	1.59296	0.206903	0.808988	pseudobulk	edgeR	LRT
Cpeb4	0.156321	7.86365	1.58662	0.207809	0.811576	pseudobulk	edgeR	LRT
Ldb2	0.138248	9.59137	1.58575	0.207935	0.811576	pseudobulk	edgeR	LRT
Aig1	0.119915	8.19803	1.583	0.208329	0.811648	pseudobulk	edgeR	LRT
Zc3h6	0.183659	6.08392	1.58116	0.208593	0.811648	pseudobulk	edgeR	LRT
Uhmk1	0.211701	5.72851	1.57985	0.208782	0.811648	pseudobulk	edgeR	LRT
Sms	-0.18906	6.08595	1.57916	0.208882	0.811648	pseudobulk	edgeR	LRT
Magi1	0.109542	9.28734	1.57863	0.208958	0.811648	pseudobulk	edgeR	LRT
Apoe	0.357534	6.63575	1.57729	0.209152	0.811648	pseudobulk	edgeR	LRT
Hdac4	0.141355	7.01329	1.57559	0.209398	0.811648	pseudobulk	edgeR	LRT
Zc3h12b	-0.157476	7.24193	1.57534	0.209434	0.811648	pseudobulk	edgeR	LRT
Kif3a	-0.166955	7.01829	1.56964	0.210259	0.812354	pseudobulk	edgeR	LRT
Smpd3	-0.187487	6.48856	1.56893	0.210362	0.812354	pseudobulk	edgeR	LRT
N4bp2l1	0.176523	6.3498	1.56885	0.210373	0.812354	pseudobulk	edgeR	LRT
Gas6	-0.222167	5.7803	1.56873	0.210392	0.812354	pseudobulk	edgeR	LRT
Elavl2	0.141978	7.4043	1.56717	0.210618	0.812354	pseudobulk	edgeR	LRT
Fkbp1a	0.164859	6.69023	1.56643	0.210727	0.812354	pseudobulk	edgeR	LRT
Ube3a	0.11723	7.86873	1.56124	0.211483	0.814016	pseudobulk	edgeR	LRT
Cox10	0.223666	5.70363	1.56093	0.211529	0.814016	pseudobulk	edgeR	LRT
Ndufv2	0.191097	5.93015	1.55864	0.211864	0.81459	pseudobulk	edgeR	LRT
Atrn	0.126885	7.45108	1.55612	0.212235	0.814654	pseudobulk	edgeR	LRT
Ube2d1	0.183255	6.08077	1.55566	0.212301	0.814654	pseudobulk	edgeR	LRT
Gpr162	0.190405	6.2953	1.5532	0.212664	0.814654	pseudobulk	edgeR	LRT
Nt5c2	-0.147479	7.39288	1.55139	0.212931	0.814654	pseudobulk	edgeR	LRT
Dlgap1	0.0849525	11.4957	1.55065	0.21304	0.814654	pseudobulk	edgeR	LRT
Klhl24	0.204836	6.07288	1.54915	0.213261	0.814654	pseudobulk	edgeR	LRT
Khdc4	0.165432	6.62215	1.54799	0.213432	0.814654	pseudobulk	edgeR	LRT
Gm10033	-0.20281	6.44726	1.54749	0.213506	0.814654	pseudobulk	edgeR	LRT
Acss2	-0.226743	5.93705	1.54516	0.213852	0.814654	pseudobulk	edgeR	LRT
Usp34	0.113084	8.78825	1.54515	0.213853	0.814654	pseudobulk	edgeR	LRT
Sec22a	-0.23848	6.09	1.54467	0.213923	0.814654	pseudobulk	edgeR	LRT
D130040H23Rik	-0.228777	5.77993	1.54162	0.214377	0.81491	pseudobulk	edgeR	LRT
Dgcr8	-0.234629	5.49687	1.54037	0.214562	0.81491	pseudobulk	edgeR	LRT
Gm44643	0.193078	6.04647	1.53937	0.214712	0.81491	pseudobulk	edgeR	LRT
Gtf2a1	-0.218834	5.76774	1.53633	0.215165	0.81491	pseudobulk	edgeR	LRT
Meis2	-0.185251	8.52121	1.53617	0.215188	0.81491	pseudobulk	edgeR	LRT
Cyth1	-0.192948	6.38808	1.53422	0.215481	0.81491	pseudobulk	edgeR	LRT
Nsmaf	-0.212411	5.77001	1.53362	0.21557	0.81491	pseudobulk	edgeR	LRT
Bcas3	0.142743	8.09971	1.53206	0.215804	0.81491	pseudobulk	edgeR	LRT
Nlgn3	-0.245046	5.46697	1.53172	0.215855	0.81491	pseudobulk	edgeR	LRT
Farp1	-0.118687	8.3035	1.52785	0.216436	0.81491	pseudobulk	edgeR	LRT
Cep164	-0.254247	5.50727	1.52763	0.216468	0.81491	pseudobulk	edgeR	LRT
Atp1a3	0.138852	8.49669	1.52699	0.216565	0.81491	pseudobulk	edgeR	LRT
Mllt11	-0.200132	6.20572	1.52696	0.21657	0.81491	pseudobulk	edgeR	LRT
Plcb1	0.0759116	11.0176	1.52605	0.216707	0.81491	pseudobulk	edgeR	LRT
Sipa1l3	-0.217297	6.03699	1.52436	0.216961	0.81491	pseudobulk	edgeR	LRT
Etv5	0.163384	6.93345	1.52435	0.216963	0.81491	pseudobulk	edgeR	LRT
Ube4a	-0.162604	6.57752	1.52302	0.217162	0.814923	pseudobulk	edgeR	LRT
Rasgrf2	-0.186962	7.68878	1.52158	0.21738	0.814923	pseudobulk	edgeR	LRT
Fam117b	-0.177698	6.38887	1.52062	0.217526	0.814923	pseudobulk	edgeR	LRT
Ttyh1	-0.1377	7.55383	1.51864	0.217826	0.814923	pseudobulk	edgeR	LRT
Cnnm1	0.180573	6.50027	1.51818	0.217895	0.814923	pseudobulk	edgeR	LRT
Cog4	0.229953	5.79496	1.51605	0.218218	0.815438	pseudobulk	edgeR	LRT
Dcaf13	0.202757	5.72686	1.5137	0.218576	0.81571	pseudobulk	edgeR	LRT
Adar	-0.123768	7.27105	1.51312	0.218663	0.81571	pseudobulk	edgeR	LRT
Rfx3	-0.174906	8.47805	1.51026	0.219099	0.816204	pseudobulk	edgeR	LRT
Asb3	0.144383	6.87034	1.50981	0.219168	0.816204	pseudobulk	edgeR	LRT
Cckbr	0.170136	6.45694	1.50393	0.220067	0.816304	pseudobulk	edgeR	LRT
Ncam2	0.140931	10.4744	1.50303	0.220206	0.816304	pseudobulk	edgeR	LRT
Scrn1	-0.177515	6.41869	1.49959	0.220735	0.816304	pseudobulk	edgeR	LRT
Synpr	-0.295444	6.45838	1.4994	0.220764	0.816304	pseudobulk	edgeR	LRT
Nectin3	-0.236387	6.85216	1.49844	0.220912	0.816304	pseudobulk	edgeR	LRT
Ercc6	0.160664	6.44197	1.49524	0.221405	0.816304	pseudobulk	edgeR	LRT
Ptn	-0.150749	7.31242	1.49521	0.221409	0.816304	pseudobulk	edgeR	LRT
Cnbp	-0.230783	5.98275	1.49506	0.221433	0.816304	pseudobulk	edgeR	LRT
Srebf2	-0.175103	6.39892	1.49442	0.221533	0.816304	pseudobulk	edgeR	LRT
Ccnt2	-0.140656	7.4632	1.49411	0.221579	0.816304	pseudobulk	edgeR	LRT
Psmd7	0.210589	5.89127	1.49333	0.221701	0.816304	pseudobulk	edgeR	LRT
Ppfia2	0.122514	9.93121	1.49288	0.22177	0.816304	pseudobulk	edgeR	LRT
Ube2e3	-0.190983	6.53359	1.49251	0.221827	0.816304	pseudobulk	edgeR	LRT
Pdpk1	-0.174954	6.39607	1.49122	0.222028	0.816304	pseudobulk	edgeR	LRT
St6galnac3	0.127577	8.72518	1.4912	0.22203	0.816304	pseudobulk	edgeR	LRT
Cog3	-0.184454	6.27659	1.48836	0.222472	0.816304	pseudobulk	edgeR	LRT
Arfgap1	-0.188893	6.45176	1.48831	0.222479	0.816304	pseudobulk	edgeR	LRT
Actr3	-0.194411	6.24822	1.48789	0.222544	0.816304	pseudobulk	edgeR	LRT
Ripor2	0.153352	6.81027	1.48373	0.223191	0.817446	pseudobulk	edgeR	LRT
Slc20a2	0.21636	6.03134	1.48312	0.223287	0.817446	pseudobulk	edgeR	LRT
Cyc1	0.205575	6.06945	1.48231	0.223414	0.817446	pseudobulk	edgeR	LRT
Dip2b	0.115796	8.0077	1.47966	0.223827	0.817511	pseudobulk	edgeR	LRT
Gdi2	-0.215218	6.09187	1.47894	0.22394	0.817511	pseudobulk	edgeR	LRT
Glg1	0.147848	7.0687	1.47699	0.224246	0.817511	pseudobulk	edgeR	LRT
Cpped1	0.210467	5.72285	1.47688	0.224263	0.817511	pseudobulk	edgeR	LRT
Ptpn9	-0.150129	6.82949	1.47517	0.224532	0.817511	pseudobulk	edgeR	LRT
Uso1	0.194211	5.8767	1.47505	0.22455	0.817511	pseudobulk	edgeR	LRT
Stx18	0.156857	6.51361	1.47359	0.224781	0.817673	pseudobulk	edgeR	LRT
Nptxr	0.228024	5.88428	1.4718	0.225061	0.818014	pseudobulk	edgeR	LRT
Emc4	0.242233	5.58182	1.46947	0.225429	0.818618	pseudobulk	edgeR	LRT
Arnt	0.131008	7.03564	1.46822	0.225627	0.818618	pseudobulk	edgeR	LRT
Rspo2	-0.208726	6.82682	1.46721	0.225787	0.818618	pseudobulk	edgeR	LRT
Hsf1	0.211207	5.61284	1.4624	0.226548	0.820699	pseudobulk	edgeR	LRT
Marchf5	0.241185	5.56452	1.45993	0.226942	0.821031	pseudobulk	edgeR	LRT
Phkg2	-0.207749	5.73636	1.45834	0.227194	0.821031	pseudobulk	edgeR	LRT
Nfkb1	-0.196635	6.02909	1.45808	0.227236	0.821031	pseudobulk	edgeR	LRT
Eps15	0.180745	5.96701	1.45682	0.227437	0.821031	pseudobulk	edgeR	LRT
Hlf	-0.178934	6.52162	1.45595	0.227576	0.821031	pseudobulk	edgeR	LRT
Tmem59l	0.219178	6.93872	1.45351	0.227966	0.821289	pseudobulk	edgeR	LRT
Sik3	0.123795	7.89606	1.45202	0.228205	0.821289	pseudobulk	edgeR	LRT
Fam110b	0.165804	6.8506	1.45051	0.228447	0.821289	pseudobulk	edgeR	LRT
Grm1	0.158214	8.7037	1.44951	0.228607	0.821289	pseudobulk	edgeR	LRT
Cops2	0.185746	5.94822	1.44921	0.228655	0.821289	pseudobulk	edgeR	LRT
Fermt2	0.17399	6.2242	1.44849	0.22877	0.821289	pseudobulk	edgeR	LRT
Zscan26	0.193815	6.31729	1.44433	0.229439	0.821573	pseudobulk	edgeR	LRT
Snd1	-0.131377	7.3858	1.4442	0.22946	0.821573	pseudobulk	edgeR	LRT
Vwa8	0.144032	7.3483	1.4442	0.229462	0.821573	pseudobulk	edgeR	LRT
Zfat	-0.191871	6.06177	1.44206	0.229806	0.821573	pseudobulk	edgeR	LRT
Mnat1	-0.13195	6.92822	1.44091	0.229993	0.821573	pseudobulk	edgeR	LRT
Scaf8	0.111648	7.51089	1.43716	0.230599	0.821573	pseudobulk	edgeR	LRT
Mia2	-0.182344	6.42976	1.43702	0.230623	0.821573	pseudobulk	edgeR	LRT
Rpn1	0.233555	5.70218	1.43643	0.230718	0.821573	pseudobulk	edgeR	LRT
Smad2	-0.213885	5.71866	1.43599	0.23079	0.821573	pseudobulk	edgeR	LRT
Ctif	0.136818	6.84696	1.43547	0.230874	0.821573	pseudobulk	edgeR	LRT
Dcp1a	-0.208782	5.75551	1.43523	0.230913	0.821573	pseudobulk	edgeR	LRT
Nmnat2	0.116881	8.02627	1.43274	0.231318	0.821573	pseudobulk	edgeR	LRT
Phtf2	0.134391	6.90384	1.43266	0.231332	0.821573	pseudobulk	edgeR	LRT
Chrm2	-0.248228	6.78566	1.43038	0.231702	0.821573	pseudobulk	edgeR	LRT
Wasf3	-0.183058	6.0807	1.42915	0.231904	0.821573	pseudobulk	edgeR	LRT
Acsl5	-0.210633	5.95342	1.42879	0.231962	0.821573	pseudobulk	edgeR	LRT
Ube2j2	0.186613	6.03741	1.42542	0.232513	0.821573	pseudobulk	edgeR	LRT
Pgk1	0.23714	5.83086	1.42511	0.232564	0.821573	pseudobulk	edgeR	LRT
Ndufa13	0.223816	5.56871	1.42456	0.232654	0.821573	pseudobulk	edgeR	LRT
Clk4	0.137813	7.06479	1.42445	0.232673	0.821573	pseudobulk	edgeR	LRT
Cpne6	0.202477	6.06758	1.42378	0.232782	0.821573	pseudobulk	edgeR	LRT
Scamp5	-0.197165	6.09517	1.42078	0.233275	0.82199	pseudobulk	edgeR	LRT
Tank	-0.220848	5.81011	1.42037	0.233343	0.82199	pseudobulk	edgeR	LRT
Crebbp	0.116264	7.87939	1.41767	0.233787	0.82199	pseudobulk	edgeR	LRT
Pcnx	0.132696	7.23346	1.41762	0.233795	0.82199	pseudobulk	edgeR	LRT
Pde1a	0.0851004	10.5022	1.41737	0.233837	0.82199	pseudobulk	edgeR	LRT
Kcnt1	-0.205302	6.03414	1.41566	0.234119	0.822089	pseudobulk	edgeR	LRT
Gm49685	0.176359	6.51296	1.41474	0.23427	0.822089	pseudobulk	edgeR	LRT
A630089N07Rik	-0.214451	6.05696	1.41379	0.234427	0.822089	pseudobulk	edgeR	LRT
Atp9b	0.0956829	8.32114	1.41146	0.234814	0.822786	pseudobulk	edgeR	LRT
Camk2a	0.0724903	9.99358	1.40803	0.235384	0.823799	pseudobulk	edgeR	LRT
Rnf217	0.131445	7.18189	1.40556	0.235795	0.823799	pseudobulk	edgeR	LRT
Aatk	0.208306	5.59533	1.4047	0.235938	0.823799	pseudobulk	edgeR	LRT
Dpysl2	0.117835	7.52277	1.40429	0.236007	0.823799	pseudobulk	edgeR	LRT
Map3k13	0.202303	6.01059	1.40137	0.236494	0.823799	pseudobulk	edgeR	LRT
Vcpip1	0.198224	5.74425	1.40105	0.236547	0.823799	pseudobulk	edgeR	LRT
Lingo2	-0.124788	11.9623	1.40086	0.236579	0.823799	pseudobulk	edgeR	LRT
Ryr2	0.0758659	10.3748	1.3998	0.236757	0.823799	pseudobulk	edgeR	LRT
Ncbp1	-0.202716	6.00855	1.39959	0.236793	0.823799	pseudobulk	edgeR	LRT
Zbtb38	0.136053	6.99917	1.39645	0.237319	0.824975	pseudobulk	edgeR	LRT
Pdss1	0.156902	6.35207	1.39281	0.237932	0.824992	pseudobulk	edgeR	LRT
Msra	0.0929954	9.25598	1.39224	0.238028	0.824992	pseudobulk	edgeR	LRT
Ift81	-0.204226	5.97441	1.39209	0.238052	0.824992	pseudobulk	edgeR	LRT
Cab39	-0.181169	6.02894	1.39195	0.238076	0.824992	pseudobulk	edgeR	LRT
Grin2b	0.0867443	10.9512	1.38781	0.238775	0.825692	pseudobulk	edgeR	LRT
Iws1	-0.173984	6.17721	1.38741	0.238843	0.825692	pseudobulk	edgeR	LRT
Sdccag8	-0.133478	7.29688	1.38604	0.239075	0.825692	pseudobulk	edgeR	LRT
Pspc1	-0.146367	6.8103	1.38553	0.239161	0.825692	pseudobulk	edgeR	LRT
Ppig	0.153026	6.48846	1.38519	0.239219	0.825692	pseudobulk	edgeR	LRT
Cdh8	-0.114602	9.19951	1.38213	0.239739	0.826834	pseudobulk	edgeR	LRT
Stub1	0.179081	6.35079	1.38033	0.240045	0.827056	pseudobulk	edgeR	LRT
Prkd1	-0.213708	6.9043	1.37954	0.24018	0.827056	pseudobulk	edgeR	LRT
Dag1	-0.175578	6.30242	1.37482	0.240986	0.828504	pseudobulk	edgeR	LRT
Thra	-0.148299	7.16702	1.37384	0.241154	0.828504	pseudobulk	edgeR	LRT
Tspoap1	-0.162293	7.14037	1.37309	0.241282	0.828504	pseudobulk	edgeR	LRT
Abca5	0.13588	7.09757	1.37237	0.241405	0.828504	pseudobulk	edgeR	LRT
Gon4l	-0.130367	7.22212	1.37116	0.241613	0.828504	pseudobulk	edgeR	LRT
Ipo9	-0.166295	6.32005	1.37046	0.241734	0.828504	pseudobulk	edgeR	LRT
Dync1i2	-0.106092	8.02606	1.36877	0.242024	0.82881	pseudobulk	edgeR	LRT
Cdc42	0.124393	7.2999	1.36699	0.24233	0.82881	pseudobulk	edgeR	LRT
Rtn1	0.137253	9.53423	1.36592	0.242515	0.82881	pseudobulk	edgeR	LRT
Srsf4	0.207764	5.65438	1.36355	0.242924	0.82881	pseudobulk	edgeR	LRT
Ccnc	-0.158812	6.54107	1.36339	0.24295	0.82881	pseudobulk	edgeR	LRT
Wdr70	-0.165001	6.60927	1.36336	0.242957	0.82881	pseudobulk	edgeR	LRT
Cblb	-0.178488	6.77062	1.35955	0.243615	0.829025	pseudobulk	edgeR	LRT
Pou2f2	-0.199763	5.90887	1.35947	0.243629	0.829025	pseudobulk	edgeR	LRT
Atg7	-0.205434	5.79999	1.35834	0.243826	0.829025	pseudobulk	edgeR	LRT
Smc6	0.169775	6.3146	1.35616	0.244204	0.829025	pseudobulk	edgeR	LRT
Afg3l2	0.164075	6.32597	1.35602	0.244228	0.829025	pseudobulk	edgeR	LRT
Atp5c1	-0.208654	6.56548	1.35514	0.244382	0.829025	pseudobulk	edgeR	LRT
Efcab6	0.172564	6.21457	1.35456	0.244483	0.829025	pseudobulk	edgeR	LRT
Gm32442	0.21387	5.8681	1.35428	0.244531	0.829025	pseudobulk	edgeR	LRT
Kpna1	-0.136678	6.92533	1.3447	0.246207	0.832573	pseudobulk	edgeR	LRT
Slc38a9	-0.159777	6.60482	1.34402	0.246326	0.832573	pseudobulk	edgeR	LRT
Jakmip2	0.103069	8.36173	1.34328	0.246456	0.832573	pseudobulk	edgeR	LRT
Myo5a	0.100496	8.66037	1.34302	0.246502	0.832573	pseudobulk	edgeR	LRT
Akap11	-0.125727	7.15099	1.34288	0.246527	0.832573	pseudobulk	edgeR	LRT
Rps24	-0.232667	5.94892	1.33949	0.247123	0.832973	pseudobulk	edgeR	LRT
Galnt2l	-0.129759	7.1422	1.33933	0.247153	0.832973	pseudobulk	edgeR	LRT
Gde1	0.190611	6.31573	1.33898	0.247215	0.832973	pseudobulk	edgeR	LRT
Otud7b	0.177808	6.24645	1.33629	0.247689	0.833931	pseudobulk	edgeR	LRT
Snx24	0.174841	6.1262	1.33359	0.248168	0.833949	pseudobulk	edgeR	LRT
Rab28	0.124085	7.09798	1.33072	0.248678	0.833949	pseudobulk	edgeR	LRT
Sh3rf3	-0.105172	8.07055	1.32946	0.248901	0.833949	pseudobulk	edgeR	LRT
2010300C02Rik	0.105079	7.85574	1.32913	0.248959	0.833949	pseudobulk	edgeR	LRT
Abhd6	0.157331	6.37528	1.32904	0.248977	0.833949	pseudobulk	edgeR	LRT
6530403H02Rik	-0.353423	6.60372	1.32888	0.249004	0.833949	pseudobulk	edgeR	LRT
Dnajc21	-0.178579	6.50546	1.32754	0.249243	0.833949	pseudobulk	edgeR	LRT
Tmem132a	0.214344	6.40665	1.32706	0.24933	0.833949	pseudobulk	edgeR	LRT
Usp14	0.134504	7.04303	1.32479	0.249735	0.833949	pseudobulk	edgeR	LRT
Plcxd3	0.164722	6.9815	1.3245	0.249785	0.833949	pseudobulk	edgeR	LRT
Armh3	-0.152308	6.66278	1.3245	0.249787	0.833949	pseudobulk	edgeR	LRT
Aff4	-0.125794	7.78598	1.32344	0.249976	0.833949	pseudobulk	edgeR	LRT
Ppil4	0.20453	5.74308	1.32195	0.250243	0.834111	pseudobulk	edgeR	LRT
Mpp2	0.182627	5.9683	1.32105	0.250404	0.834111	pseudobulk	edgeR	LRT
Ero1lb	0.176888	5.91183	1.31853	0.250856	0.834525	pseudobulk	edgeR	LRT
4732471J01Rik	0.124629	7.39628	1.31824	0.250909	0.834525	pseudobulk	edgeR	LRT
Cdc123	-0.182323	6.08764	1.31617	0.251281	0.835127	pseudobulk	edgeR	LRT
Sema6d	0.166492	8.44307	1.3151	0.251474	0.835136	pseudobulk	edgeR	LRT
Hdac9	-0.131984	10.2669	1.31191	0.252049	0.835553	pseudobulk	edgeR	LRT
Atp1b1	0.169787	8.85781	1.31145	0.252133	0.835553	pseudobulk	edgeR	LRT
Kdm5c	0.172687	6.06846	1.31104	0.252206	0.835553	pseudobulk	edgeR	LRT
Nek1	0.11935	7.39045	1.31012	0.252373	0.835553	pseudobulk	edgeR	LRT
Lonrf1	0.179178	5.99445	1.30913	0.252551	0.835553	pseudobulk	edgeR	LRT
Atad3a	-0.232721	5.73421	1.30789	0.252777	0.835668	pseudobulk	edgeR	LRT
Nvl	-0.120509	7.46845	1.30556	0.253201	0.836014	pseudobulk	edgeR	LRT
Rorb	-0.281085	6.87696	1.30522	0.253262	0.836014	pseudobulk	edgeR	LRT
B3gat1	0.180381	5.98669	1.30038	0.254143	0.838003	pseudobulk	edgeR	LRT
Os9	-0.201851	5.91577	1.29982	0.254247	0.838003	pseudobulk	edgeR	LRT
Fam118b	-0.178072	6.03898	1.29803	0.254573	0.838448	pseudobulk	edgeR	LRT
Hcn1	0.136823	8.77977	1.29692	0.254777	0.838489	pseudobulk	edgeR	LRT
Serinc3	0.161861	6.35091	1.29457	0.255207	0.839276	pseudobulk	edgeR	LRT
Atad2b	0.161143	6.73553	1.29232	0.255622	0.840009	pseudobulk	edgeR	LRT
Mrpl41	-0.18813	6.22762	1.29052	0.255952	0.840244	pseudobulk	edgeR	LRT
Dmd	0.1114	11.0446	1.28985	0.256076	0.840244	pseudobulk	edgeR	LRT
Zfp871	-0.219681	5.78337	1.28659	0.256677	0.841586	pseudobulk	edgeR	LRT
Add3	0.139977	6.66664	1.28399	0.257159	0.842084	pseudobulk	edgeR	LRT
Irf2	-0.112556	7.39225	1.28348	0.257252	0.842084	pseudobulk	edgeR	LRT
Ablim1	0.0819599	8.62178	1.28266	0.257405	0.842084	pseudobulk	edgeR	LRT
Ube2q2	0.176518	6.09396	1.28011	0.257879	0.842518	pseudobulk	edgeR	LRT
Capn7	0.194626	5.93731	1.27988	0.257921	0.842518	pseudobulk	edgeR	LRT
Ubr2	-0.134819	6.76168	1.27842	0.258193	0.842778	pseudobulk	edgeR	LRT
Nmt1	-0.191319	6.11795	1.27723	0.258415	0.842874	pseudobulk	edgeR	LRT
Ndufv1	-0.240582	5.88664	1.27362	0.25909	0.843666	pseudobulk	edgeR	LRT
Cntnap5a	0.237436	9.19693	1.27276	0.25925	0.843666	pseudobulk	edgeR	LRT
Mcu	0.127674	7.0777	1.27015	0.259739	0.843666	pseudobulk	edgeR	LRT
Crtac1	0.171994	6.115	1.26894	0.259966	0.843666	pseudobulk	edgeR	LRT
Uhrf2	0.173153	6.31279	1.26743	0.26025	0.843666	pseudobulk	edgeR	LRT
Tmem63b	0.135064	6.68567	1.26703	0.260324	0.843666	pseudobulk	edgeR	LRT
Napb	0.162874	6.62989	1.26675	0.260378	0.843666	pseudobulk	edgeR	LRT
Mcph1	-0.134215	6.74539	1.26442	0.260817	0.843666	pseudobulk	edgeR	LRT
Srsf2	-0.185593	6.36216	1.26437	0.260825	0.843666	pseudobulk	edgeR	LRT
Ndufaf7	0.163731	6.05356	1.26231	0.261214	0.843666	pseudobulk	edgeR	LRT
Rad54l2	-0.186372	6.00919	1.26185	0.261301	0.843666	pseudobulk	edgeR	LRT
Slc25a3	0.161722	7.6975	1.26154	0.26136	0.843666	pseudobulk	edgeR	LRT
Cep162	-0.213939	5.52793	1.25997	0.261656	0.843666	pseudobulk	edgeR	LRT
Pkd2	-0.213645	5.81792	1.25972	0.261704	0.843666	pseudobulk	edgeR	LRT
Kcnj9	-0.180477	6.04272	1.25794	0.262041	0.843666	pseudobulk	edgeR	LRT
Atp5g1	0.185254	6.29298	1.25785	0.262058	0.843666	pseudobulk	edgeR	LRT
Klhdc2	0.192319	5.96225	1.25654	0.262307	0.843666	pseudobulk	edgeR	LRT
Stx6	-0.166896	6.20715	1.25652	0.26231	0.843666	pseudobulk	edgeR	LRT
Tspyl2	0.169984	5.96659	1.25546	0.262513	0.843666	pseudobulk	edgeR	LRT
E130102H24Rik	0.190354	5.72379	1.25461	0.262673	0.843666	pseudobulk	edgeR	LRT
Mbtd1	0.129605	7.07995	1.25449	0.262696	0.843666	pseudobulk	edgeR	LRT
Eif1b	-0.218214	5.64118	1.25258	0.263061	0.844062	pseudobulk	edgeR	LRT
Ctnna2	0.108705	11.2311	1.25183	0.263204	0.844062	pseudobulk	edgeR	LRT
Uqcrc1	0.165825	6.25289	1.24775	0.263984	0.84562	pseudobulk	edgeR	LRT
Sfxn5	0.173303	6.13792	1.24668	0.264187	0.84562	pseudobulk	edgeR	LRT
Clcn2	-0.222715	5.61949	1.24626	0.264268	0.84562	pseudobulk	edgeR	LRT
Exoc5	0.139478	6.6451	1.24366	0.264766	0.846073	pseudobulk	edgeR	LRT
Usp36	0.193536	5.63519	1.24351	0.264796	0.846073	pseudobulk	edgeR	LRT
Ndfip2	0.166303	7.14655	1.24186	0.265114	0.846445	pseudobulk	edgeR	LRT
Wdr48	0.177697	5.80079	1.2409	0.265298	0.846445	pseudobulk	edgeR	LRT
Lamp5	-0.237745	6.3627	1.23687	0.266075	0.848306	pseudobulk	edgeR	LRT
Ddx55	0.18226	5.95876	1.23269	0.266885	0.849552	pseudobulk	edgeR	LRT
Tmeff2	0.0928415	9.90382	1.23161	0.267095	0.849552	pseudobulk	edgeR	LRT
Rsbn1	0.166365	6.17006	1.23012	0.267384	0.849552	pseudobulk	edgeR	LRT
Gm12394	0.121089	7.31302	1.22875	0.26765	0.849552	pseudobulk	edgeR	LRT
Fbxo41	0.176926	6.04251	1.22824	0.267751	0.849552	pseudobulk	edgeR	LRT
Tor1aip2	-0.18681	6.01064	1.22633	0.268121	0.849552	pseudobulk	edgeR	LRT
Gars	-0.181952	6.05102	1.22398	0.268582	0.849552	pseudobulk	edgeR	LRT
Ramp1	0.200507	5.86229	1.22338	0.268699	0.849552	pseudobulk	edgeR	LRT
Ly6h	0.142144	7.28534	1.22234	0.268901	0.849552	pseudobulk	edgeR	LRT
Heatr5b	0.184425	5.74978	1.2222	0.268929	0.849552	pseudobulk	edgeR	LRT
Usp33	-0.151621	6.59739	1.22002	0.269358	0.849552	pseudobulk	edgeR	LRT
Bcor	0.206442	5.72083	1.21972	0.269415	0.849552	pseudobulk	edgeR	LRT
Tmsb4x	0.160949	6.41856	1.21863	0.269629	0.849552	pseudobulk	edgeR	LRT
Mpped1	0.144594	6.78977	1.21745	0.269861	0.849552	pseudobulk	edgeR	LRT
Ppp1r1a	-0.196184	5.77519	1.21679	0.269991	0.849552	pseudobulk	edgeR	LRT
Elavl1	0.173718	6.20992	1.21654	0.270041	0.849552	pseudobulk	edgeR	LRT
Osbp2	0.109902	7.4355	1.21621	0.270105	0.849552	pseudobulk	edgeR	LRT
Runx2	0.147925	7.67525	1.21553	0.270239	0.849552	pseudobulk	edgeR	LRT
Cdadc1	-0.168356	6.50036	1.21513	0.270318	0.849552	pseudobulk	edgeR	LRT
Otud7a	0.0840696	9.58334	1.21503	0.270338	0.849552	pseudobulk	edgeR	LRT
Abcc5	-0.116734	8.14297	1.21123	0.271088	0.850183	pseudobulk	edgeR	LRT
Cog5	0.136397	7.35986	1.21053	0.271227	0.850183	pseudobulk	edgeR	LRT
Ctps2	-0.169097	6.16942	1.21039	0.271255	0.850183	pseudobulk	edgeR	LRT
Rnf115	-0.173863	6.50512	1.20794	0.27174	0.850183	pseudobulk	edgeR	LRT
Zfp445	0.118391	7.28414	1.20657	0.272012	0.850183	pseudobulk	edgeR	LRT
Tut7	0.20869	5.84101	1.2065	0.272027	0.850183	pseudobulk	edgeR	LRT
Tenm3	0.14746	8.62361	1.20616	0.272094	0.850183	pseudobulk	edgeR	LRT
Ptp4a2	-0.190376	5.84088	1.20593	0.272139	0.850183	pseudobulk	edgeR	LRT
Kansl1	-0.0928569	8.61542	1.20521	0.272284	0.850183	pseudobulk	edgeR	LRT
Crocc	0.178614	5.73857	1.20306	0.272711	0.850386	pseudobulk	edgeR	LRT
Gucy1b1	-0.115324	7.28761	1.20244	0.272834	0.850386	pseudobulk	edgeR	LRT
Acer3	-0.156208	6.54717	1.20196	0.27293	0.850386	pseudobulk	edgeR	LRT
Epm2a	0.181115	5.70431	1.19823	0.273675	0.851573	pseudobulk	edgeR	LRT
Tbc1d30	-0.131598	6.81	1.19811	0.273699	0.851573	pseudobulk	edgeR	LRT
Pced1b	-0.228327	5.66115	1.19341	0.274643	0.853875	pseudobulk	edgeR	LRT
Pus10	-0.173885	6.19306	1.19249	0.274828	0.853875	pseudobulk	edgeR	LRT
Tm9sf4	0.154136	6.37754	1.19075	0.275179	0.85432	pseudobulk	edgeR	LRT
Golga1	-0.146435	6.47485	1.18984	0.275361	0.85432	pseudobulk	edgeR	LRT
Fgfr1op2	-0.160802	6.676	1.18673	0.275991	0.854949	pseudobulk	edgeR	LRT
Alms1	-0.170051	6.03542	1.18601	0.276136	0.854949	pseudobulk	edgeR	LRT
Plxdc2	-0.130012	7.9624	1.18595	0.276148	0.854949	pseudobulk	edgeR	LRT
Tnrc6a	-0.171805	6.11864	1.18432	0.276478	0.855365	pseudobulk	edgeR	LRT
Rgl1	-0.099644	7.94855	1.18324	0.276697	0.855365	pseudobulk	edgeR	LRT
Pde10a	0.126193	10.3199	1.18218	0.276912	0.855365	pseudobulk	edgeR	LRT
Car10	-0.108132	10.8823	1.18144	0.277063	0.855365	pseudobulk	edgeR	LRT
Ip6k2	0.193332	5.93053	1.17983	0.27739	0.855774	pseudobulk	edgeR	LRT
Senp2	-0.14143	6.61836	1.17802	0.277759	0.856309	pseudobulk	edgeR	LRT
Slc25a25	-0.159705	6.2799	1.17692	0.277983	0.856399	pseudobulk	edgeR	LRT
Zmym3	-0.183841	5.81054	1.1751	0.278356	0.856851	pseudobulk	edgeR	LRT
Atp6v0d1	0.144791	6.54792	1.17417	0.278547	0.856851	pseudobulk	edgeR	LRT
Tcf12	0.100393	8.21769	1.1727	0.278848	0.856851	pseudobulk	edgeR	LRT
Esyt2	0.0943929	7.79749	1.17074	0.279249	0.856851	pseudobulk	edgeR	LRT
Homer2	0.153565	6.3076	1.1706	0.279279	0.856851	pseudobulk	edgeR	LRT
Cox6b1	0.194065	5.90962	1.16977	0.279449	0.856851	pseudobulk	edgeR	LRT
Cltb	-0.189094	6.27632	1.16861	0.279686	0.856851	pseudobulk	edgeR	LRT
Gls	0.0863715	8.63552	1.16824	0.279763	0.856851	pseudobulk	edgeR	LRT
Atp6v1d	0.166068	6.61544	1.16615	0.280194	0.856851	pseudobulk	edgeR	LRT
Dync1li2	-0.136237	6.70671	1.16596	0.280232	0.856851	pseudobulk	edgeR	LRT
Vgll4	-0.141795	6.86573	1.16574	0.280278	0.856851	pseudobulk	edgeR	LRT
Smarcc1	-0.146437	6.65411	1.16288	0.280869	0.858059	pseudobulk	edgeR	LRT
Dnaja1	-0.203714	6.27052	1.16152	0.281151	0.858323	pseudobulk	edgeR	LRT
Fndc4	0.185704	5.61886	1.15959	0.28155	0.858801	pseudobulk	edgeR	LRT
Ndufb8	0.192989	5.54742	1.15718	0.28205	0.858801	pseudobulk	edgeR	LRT
Akap13	-0.197799	6.1547	1.15707	0.282074	0.858801	pseudobulk	edgeR	LRT
Per1	0.183388	5.9921	1.15688	0.282114	0.858801	pseudobulk	edgeR	LRT
Lrch3	0.118855	6.83571	1.15605	0.282287	0.858801	pseudobulk	edgeR	LRT
Cit	-0.0944713	7.83265	1.15288	0.282946	0.860211	pseudobulk	edgeR	LRT
Tasor2	0.151819	6.82349	1.14799	0.28397	0.862725	pseudobulk	edgeR	LRT
Tuba4a	0.180753	6.12753	1.1461	0.284368	0.86284	pseudobulk	edgeR	LRT
Acadsb	0.148124	6.31675	1.14594	0.284401	0.86284	pseudobulk	edgeR	LRT
Pclo	0.0779516	9.36383	1.13938	0.285784	0.865761	pseudobulk	edgeR	LRT
Kcnt2	0.113681	9.58222	1.13937	0.285786	0.865761	pseudobulk	edgeR	LRT
Washc2	-0.189457	5.87604	1.13856	0.285956	0.865761	pseudobulk	edgeR	LRT
E130308A19Rik	-0.243377	5.58529	1.13206	0.287336	0.867651	pseudobulk	edgeR	LRT
Supt3	-0.157126	6.83289	1.13084	0.287595	0.867651	pseudobulk	edgeR	LRT
Septin4	0.190018	5.76773	1.12995	0.287786	0.867651	pseudobulk	edgeR	LRT
Gnb5	0.148832	6.58902	1.12793	0.288217	0.867651	pseudobulk	edgeR	LRT
Vmp1	0.127057	7.2453	1.12736	0.288339	0.867651	pseudobulk	edgeR	LRT
Atp5pb	0.149585	6.42768	1.12723	0.288367	0.867651	pseudobulk	edgeR	LRT
Dlg2	0.0972024	12.9445	1.12672	0.288477	0.867651	pseudobulk	edgeR	LRT
Psap	0.175146	7.75285	1.12652	0.288518	0.867651	pseudobulk	edgeR	LRT
Arl6ip1	0.222722	6.61413	1.12566	0.288703	0.867651	pseudobulk	edgeR	LRT
Cacna2d1	-0.098464	10.3744	1.12558	0.28872	0.867651	pseudobulk	edgeR	LRT
Htr1f	0.159866	7.21124	1.12356	0.289153	0.867651	pseudobulk	edgeR	LRT
Lingo1	0.121316	7.78616	1.12138	0.289622	0.867651	pseudobulk	edgeR	LRT
Lonrf2	-0.189767	6.22385	1.12035	0.289843	0.867651	pseudobulk	edgeR	LRT
Prune2	0.198382	5.5815	1.11975	0.289973	0.867651	pseudobulk	edgeR	LRT
Zfpm2	-0.154327	8.90082	1.11941	0.290045	0.867651	pseudobulk	edgeR	LRT
Cntn6	0.225391	7.33682	1.11734	0.290493	0.867651	pseudobulk	edgeR	LRT
Ptprj	-0.0961523	8.2129	1.11629	0.290719	0.867651	pseudobulk	edgeR	LRT
Lrrc49	0.117999	6.95616	1.11583	0.290817	0.867651	pseudobulk	edgeR	LRT
Mfap3	-0.202253	5.71275	1.11494	0.291011	0.867651	pseudobulk	edgeR	LRT
G3bp2	0.159645	6.29583	1.11387	0.291243	0.867651	pseudobulk	edgeR	LRT
Tmtc2	-0.169254	7.1003	1.11319	0.291388	0.867651	pseudobulk	edgeR	LRT
Rasa2	0.125483	7.0141	1.11284	0.291464	0.867651	pseudobulk	edgeR	LRT
Brdt	0.144072	6.39834	1.1127	0.291495	0.867651	pseudobulk	edgeR	LRT
Cry2	0.117465	7.27139	1.11239	0.291563	0.867651	pseudobulk	edgeR	LRT
Osbpl6	-0.0936291	8.47956	1.1106	0.291952	0.867651	pseudobulk	edgeR	LRT
Astn1	0.094937	8.86339	1.11034	0.292007	0.867651	pseudobulk	edgeR	LRT
Tfdp2	-0.132427	6.9315	1.10993	0.292097	0.867651	pseudobulk	edgeR	LRT
St3gal5	0.116531	7.36693	1.10984	0.292118	0.867651	pseudobulk	edgeR	LRT
Ap3m2	-0.226287	5.81226	1.10637	0.292872	0.868553	pseudobulk	edgeR	LRT
Sdk1	-0.168454	7.84291	1.10496	0.293181	0.868553	pseudobulk	edgeR	LRT
C1qtnf4	-0.175393	6.10329	1.10397	0.293396	0.868553	pseudobulk	edgeR	LRT
Sema3e	0.364376	6.18935	1.10357	0.293483	0.868553	pseudobulk	edgeR	LRT
Pip4k2b	-0.209001	5.59421	1.10262	0.293691	0.868553	pseudobulk	edgeR	LRT
Cxadr	0.156841	6.3696	1.10261	0.293695	0.868553	pseudobulk	edgeR	LRT
Sgms1	-0.101937	7.73162	1.10179	0.293873	0.868553	pseudobulk	edgeR	LRT
Dap3	-0.200577	5.69787	1.10082	0.294086	0.868553	pseudobulk	edgeR	LRT
Smc3	-0.168227	5.99653	1.10029	0.294203	0.868553	pseudobulk	edgeR	LRT
Tbcd	0.163577	6.35333	1.09852	0.294591	0.868691	pseudobulk	edgeR	LRT
Rictor	-0.125935	6.80622	1.09827	0.294646	0.868691	pseudobulk	edgeR	LRT
Thoc1	0.130547	6.71073	1.09625	0.295091	0.868812	pseudobulk	edgeR	LRT
Smg7	0.117864	7.13074	1.09619	0.295104	0.868812	pseudobulk	edgeR	LRT
Dnajc7	0.121798	6.9316	1.09505	0.295356	0.868812	pseudobulk	edgeR	LRT
Pdhb	0.167713	5.98857	1.09396	0.295596	0.868812	pseudobulk	edgeR	LRT
Foxn3	0.131245	7.03625	1.09359	0.295677	0.868812	pseudobulk	edgeR	LRT
Smg6	0.090988	7.96869	1.09169	0.296097	0.869133	pseudobulk	edgeR	LRT
Adgrl2	-0.0962611	8.19014	1.09013	0.296443	0.869133	pseudobulk	edgeR	LRT
Zfp329	-0.162098	6.20393	1.08743	0.297041	0.869133	pseudobulk	edgeR	LRT
Glce	-0.178255	6.00012	1.08737	0.297056	0.869133	pseudobulk	edgeR	LRT
Mat2b	0.166268	5.86383	1.08672	0.297199	0.869133	pseudobulk	edgeR	LRT
Pdzd8	-0.178462	5.8701	1.08646	0.297256	0.869133	pseudobulk	edgeR	LRT
Ensa	0.164537	6.21065	1.08633	0.297285	0.869133	pseudobulk	edgeR	LRT
Sptbn2	-0.0963062	7.54335	1.08459	0.297672	0.869133	pseudobulk	edgeR	LRT
Baz2b	0.095062	7.85592	1.08386	0.297836	0.869133	pseudobulk	edgeR	LRT
Emb	0.16922	5.84442	1.08273	0.298087	0.869133	pseudobulk	edgeR	LRT
Sdk2	0.172355	6.9593	1.08262	0.298112	0.869133	pseudobulk	edgeR	LRT
Neo1	-0.112991	7.46043	1.08239	0.298164	0.869133	pseudobulk	edgeR	LRT
Mthfd1l	-0.189441	5.75026	1.07944	0.298824	0.86981	pseudobulk	edgeR	LRT
Cadps2	0.173715	7.86893	1.07349	0.300158	0.86981	pseudobulk	edgeR	LRT
Ythdc2	0.124395	6.85828	1.07182	0.300535	0.86981	pseudobulk	edgeR	LRT
Fam219a	0.112214	7.4243	1.07171	0.30056	0.86981	pseudobulk	edgeR	LRT
Plekha6	0.103333	7.55778	1.07162	0.30058	0.86981	pseudobulk	edgeR	LRT
Cyb5a	0.146253	6.14962	1.07139	0.300632	0.86981	pseudobulk	edgeR	LRT
Bmt2	0.140836	6.7244	1.07058	0.300815	0.86981	pseudobulk	edgeR	LRT
Ptprg	0.0851292	9.16671	1.06969	0.301016	0.86981	pseudobulk	edgeR	LRT
Fbxo34	-0.123865	6.86927	1.06875	0.301228	0.86981	pseudobulk	edgeR	LRT
Atp1b3	-0.184771	5.74483	1.06864	0.301253	0.86981	pseudobulk	edgeR	LRT
Sos2	-0.185261	5.79164	1.06735	0.301546	0.86981	pseudobulk	edgeR	LRT
Ro60	0.178723	5.82468	1.06662	0.301711	0.86981	pseudobulk	edgeR	LRT
Cfdp1	-0.158587	6.10739	1.06661	0.301712	0.86981	pseudobulk	edgeR	LRT
Usp8	0.146125	6.22731	1.06631	0.30178	0.86981	pseudobulk	edgeR	LRT
Tbc1d22a	-0.170124	6.29546	1.06583	0.301889	0.86981	pseudobulk	edgeR	LRT
Dennd5b	0.101115	7.91396	1.06571	0.301917	0.86981	pseudobulk	edgeR	LRT
Tmem232	-0.178168	5.91544	1.06514	0.302047	0.86981	pseudobulk	edgeR	LRT
Eef2k	0.180212	5.82922	1.06467	0.302152	0.86981	pseudobulk	edgeR	LRT
G3bp1	0.165626	5.83959	1.06364	0.302386	0.86981	pseudobulk	edgeR	LRT
Ppargc1b	-0.159134	6.26211	1.06343	0.302434	0.86981	pseudobulk	edgeR	LRT
Erp44	-0.15171	6.59926	1.06288	0.30256	0.86981	pseudobulk	edgeR	LRT
Pkn2	0.102151	7.14967	1.06184	0.302797	0.86992	pseudobulk	edgeR	LRT
Fyco1	-0.16559	6.24762	1.06073	0.30305	0.870078	pseudobulk	edgeR	LRT
Tmem164	0.189429	5.95523	1.05958	0.303311	0.870257	pseudobulk	edgeR	LRT
Uggt2	-0.108032	7.75107	1.0495	0.305622	0.871811	pseudobulk	edgeR	LRT
Ankrd28	0.106381	7.70977	1.0484	0.305877	0.871811	pseudobulk	edgeR	LRT
Sez6l	0.0841567	8.11808	1.0478	0.306013	0.871811	pseudobulk	edgeR	LRT
Med12l	-0.0923257	8.16573	1.04754	0.306075	0.871811	pseudobulk	edgeR	LRT
Ap1ar	-0.17951	5.70056	1.04728	0.306135	0.871811	pseudobulk	edgeR	LRT
Bin1	-0.121706	6.95159	1.04671	0.306265	0.871811	pseudobulk	edgeR	LRT
Atp5a1	0.156423	6.87181	1.04638	0.306342	0.871811	pseudobulk	edgeR	LRT
Maea	0.173428	5.63173	1.0457	0.306501	0.871811	pseudobulk	edgeR	LRT
Nin	-0.0935915	8.13805	1.04526	0.3066	0.871811	pseudobulk	edgeR	LRT
Nyap2	-0.120947	8.79753	1.04525	0.306604	0.871811	pseudobulk	edgeR	LRT
Ccnd2	0.194368	5.78073	1.04514	0.30663	0.871811	pseudobulk	edgeR	LRT
Mrpl4	-0.200888	5.66443	1.0446	0.306754	0.871811	pseudobulk	edgeR	LRT
Adgrb3	0.0866972	11.8408	1.0425	0.307241	0.871811	pseudobulk	edgeR	LRT
Slc25a5	0.194472	5.55968	1.04163	0.307444	0.871811	pseudobulk	edgeR	LRT
Rnf150	0.111995	8.33802	1.04143	0.30749	0.871811	pseudobulk	edgeR	LRT
Zmat4	0.147923	8.26673	1.04073	0.307651	0.871811	pseudobulk	edgeR	LRT
Slain1	-0.181689	5.72829	1.04055	0.307694	0.871811	pseudobulk	edgeR	LRT
Rcan2	-0.18212	6.85016	1.03958	0.30792	0.871811	pseudobulk	edgeR	LRT
Naa40	-0.153374	6.07673	1.03914	0.308022	0.871811	pseudobulk	edgeR	LRT
Ulk2	0.118658	7.08071	1.03883	0.308093	0.871811	pseudobulk	edgeR	LRT
Rims3	-0.166857	6.08008	1.03805	0.308275	0.871811	pseudobulk	edgeR	LRT
Akap8l	0.0774155	8.5571	1.037	0.30852	0.871811	pseudobulk	edgeR	LRT
4933406I18Rik	-0.126394	7.38228	1.03652	0.308632	0.871811	pseudobulk	edgeR	LRT
Frmpd4	0.108229	10.2937	1.03618	0.308712	0.871811	pseudobulk	edgeR	LRT
Ogdh	0.116462	6.96644	1.03571	0.30882	0.871811	pseudobulk	edgeR	LRT
Cacna1g	0.147634	6.18312	1.03395	0.309232	0.872175	pseudobulk	edgeR	LRT
Nipsnap1	-0.186303	5.87893	1.03294	0.309469	0.872175	pseudobulk	edgeR	LRT
Gm49678	0.132245	8.45187	1.03261	0.309546	0.872175	pseudobulk	edgeR	LRT
Wipi2	0.172091	5.67315	1.02663	0.310952	0.874411	pseudobulk	edgeR	LRT
Ckmt1	0.206987	6.26309	1.02646	0.310993	0.874411	pseudobulk	edgeR	LRT
Trim3	-0.148953	6.1348	1.02504	0.311327	0.874411	pseudobulk	edgeR	LRT
Ccdc47	-0.197391	5.82661	1.02405	0.311561	0.874411	pseudobulk	edgeR	LRT
Uba6	-0.14679	6.44636	1.02285	0.311844	0.874411	pseudobulk	edgeR	LRT
Myl6	0.172377	6.18382	1.02273	0.311873	0.874411	pseudobulk	edgeR	LRT
Ccdc148	-0.127676	7.30933	1.02226	0.311984	0.874411	pseudobulk	edgeR	LRT
Arpc3	0.150456	6.01747	1.0216	0.312139	0.874411	pseudobulk	edgeR	LRT
Vapa	-0.125869	6.80861	1.0206	0.312378	0.874411	pseudobulk	edgeR	LRT
Atp5j2	0.170205	5.77405	1.02052	0.312395	0.874411	pseudobulk	edgeR	LRT
Rps6kc1	0.113671	6.84241	1.01912	0.312728	0.874411	pseudobulk	edgeR	LRT
Fam135b	0.0931165	9.29448	1.0186	0.312852	0.874411	pseudobulk	edgeR	LRT
Atxn2	0.110011	7.39364	1.01729	0.313162	0.874411	pseudobulk	edgeR	LRT
Msrb3	-0.175935	5.80133	1.01667	0.31331	0.874411	pseudobulk	edgeR	LRT
Nrbp2	0.164442	6.03515	1.01659	0.313329	0.874411	pseudobulk	edgeR	LRT
Psmc4	-0.226653	5.66422	1.01506	0.313695	0.874875	pseudobulk	edgeR	LRT
Pex1	-0.186541	5.59879	1.01154	0.314535	0.875384	pseudobulk	edgeR	LRT
Rad17	-0.1784	5.64478	1.01052	0.314777	0.875384	pseudobulk	edgeR	LRT
Actb	0.149519	7.82829	1.0099	0.314926	0.875384	pseudobulk	edgeR	LRT
Trak1	-0.118415	6.92631	1.00985	0.314939	0.875384	pseudobulk	edgeR	LRT
Zdhhc14	-0.112642	8.22937	1.00946	0.315033	0.875384	pseudobulk	edgeR	LRT
Mob4	0.175848	5.65467	1.00928	0.315074	0.875384	pseudobulk	edgeR	LRT
Bdp1	0.111704	7.05041	1.00725	0.315563	0.876186	pseudobulk	edgeR	LRT
Slc8a1	0.0771649	10.0954	1.00553	0.315975	0.876504	pseudobulk	edgeR	LRT
Txnl1	0.144352	6.34906	1.00511	0.316077	0.876504	pseudobulk	edgeR	LRT
Preb	-0.18336	5.59693	1.00326	0.316524	0.877114	pseudobulk	edgeR	LRT
Magi3	-0.119933	8.22763	1.00226	0.316764	0.877114	pseudobulk	edgeR	LRT
Ptk2	-0.0794477	9.27731	1.00171	0.316897	0.877114	pseudobulk	edgeR	LRT
Pantr1	-0.179832	5.9923	0.998782	0.317605	0.877608	pseudobulk	edgeR	LRT
Cisd2	-0.175426	5.79522	0.998443	0.317687	0.877608	pseudobulk	edgeR	LRT
Eepd1	-0.191014	5.56547	0.998174	0.317753	0.877608	pseudobulk	edgeR	LRT
Zfp810	-0.184845	5.59273	0.995884	0.318309	0.877608	pseudobulk	edgeR	LRT
Mfn1	0.128605	6.4292	0.98937	0.319896	0.877608	pseudobulk	edgeR	LRT
Rps9	-0.180867	5.57629	0.989208	0.319936	0.877608	pseudobulk	edgeR	LRT
Srr	-0.155565	6.313	0.989191	0.31994	0.877608	pseudobulk	edgeR	LRT
Gramd1b	0.0925766	8.02033	0.988035	0.320223	0.877608	pseudobulk	edgeR	LRT
Mia3	-0.143201	6.3209	0.987639	0.32032	0.877608	pseudobulk	edgeR	LRT
Slc16a7	-0.104049	7.64599	0.987087	0.320455	0.877608	pseudobulk	edgeR	LRT
Psma7	0.171638	5.68181	0.986081	0.320702	0.877608	pseudobulk	edgeR	LRT
Sqstm1	-0.157034	6.91346	0.98542	0.320864	0.877608	pseudobulk	edgeR	LRT
Hivep2	0.0783232	10.1818	0.985235	0.32091	0.877608	pseudobulk	edgeR	LRT
Xpo6	-0.154583	6.4974	0.984858	0.321002	0.877608	pseudobulk	edgeR	LRT
Fgd4	0.128874	7.00884	0.984478	0.321096	0.877608	pseudobulk	edgeR	LRT
Psmd11	0.148616	6.43491	0.984106	0.321187	0.877608	pseudobulk	edgeR	LRT
Glyr1	-0.143383	6.41406	0.983294	0.321387	0.877608	pseudobulk	edgeR	LRT
Smad4	0.173206	5.70444	0.981432	0.321846	0.877608	pseudobulk	edgeR	LRT
Tcp11l1	-0.162299	5.97458	0.981182	0.321907	0.877608	pseudobulk	edgeR	LRT
Eif4g1	0.134086	6.28473	0.981003	0.321951	0.877608	pseudobulk	edgeR	LRT
Akt3	0.0721408	9.54878	0.979386	0.32235	0.877608	pseudobulk	edgeR	LRT
Trim2	-0.0976816	8.55253	0.979099	0.322421	0.877608	pseudobulk	edgeR	LRT
Rb1	0.123255	6.76456	0.978408	0.322592	0.877608	pseudobulk	edgeR	LRT
Slc35e2	0.168908	5.82526	0.977892	0.32272	0.877608	pseudobulk	edgeR	LRT
Eipr1	-0.153999	6.67742	0.977636	0.322783	0.877608	pseudobulk	edgeR	LRT
Fnbp1l	-0.0860534	8.43235	0.976779	0.322995	0.877608	pseudobulk	edgeR	LRT
Rapgefl1	0.150788	6.08393	0.974613	0.323532	0.877608	pseudobulk	edgeR	LRT
Cct7	-0.206947	5.62075	0.974312	0.323607	0.877608	pseudobulk	edgeR	LRT
Rbm3	0.157402	6.10495	0.973979	0.32369	0.877608	pseudobulk	edgeR	LRT
Dnaja2	-0.169634	5.74661	0.972344	0.324096	0.877608	pseudobulk	edgeR	LRT
Rnf216	-0.12608	6.77373	0.972289	0.32411	0.877608	pseudobulk	edgeR	LRT
Mbd5	0.0715885	9.21838	0.972253	0.324119	0.877608	pseudobulk	edgeR	LRT
Trim46	0.159301	6.24949	0.972165	0.324141	0.877608	pseudobulk	edgeR	LRT
Col4a3bp	-0.119399	6.75782	0.971076	0.324412	0.877608	pseudobulk	edgeR	LRT
Vti1b	-0.147288	6.39504	0.970923	0.32445	0.877608	pseudobulk	edgeR	LRT
Cenpc1	-0.157013	6.23321	0.969927	0.324698	0.877608	pseudobulk	edgeR	LRT
Tmem151a	0.162943	6.43816	0.968263	0.325114	0.877608	pseudobulk	edgeR	LRT
Ccl25	0.144525	6.20683	0.968229	0.325122	0.877608	pseudobulk	edgeR	LRT
Top1	-0.108789	7.70054	0.967305	0.325353	0.877608	pseudobulk	edgeR	LRT
Cox5a	0.143679	6.80591	0.967271	0.325362	0.877608	pseudobulk	edgeR	LRT
Kcnab2	0.134655	6.38135	0.967035	0.325421	0.877608	pseudobulk	edgeR	LRT
Fsd1l	-0.158388	6.0647	0.966361	0.325589	0.877608	pseudobulk	edgeR	LRT
Letm2	-0.17442	5.8719	0.964164	0.32614	0.877608	pseudobulk	edgeR	LRT
Drg1	-0.158415	5.94679	0.963876	0.326212	0.877608	pseudobulk	edgeR	LRT
Mboat7	0.18286	5.59249	0.962568	0.326541	0.877608	pseudobulk	edgeR	LRT
Ppp4r3b	0.118063	6.60451	0.962403	0.326582	0.877608	pseudobulk	edgeR	LRT
Plekhm2	-0.172247	5.72427	0.961259	0.32687	0.877608	pseudobulk	edgeR	LRT
Rps3	0.169314	5.72242	0.961247	0.326873	0.877608	pseudobulk	edgeR	LRT
Ncan	-0.174795	5.74446	0.961229	0.326877	0.877608	pseudobulk	edgeR	LRT
Rora	0.130475	10.5015	0.956793	0.327996	0.878902	pseudobulk	edgeR	LRT
Mfhas1	0.149872	6.05011	0.955811	0.328245	0.878902	pseudobulk	edgeR	LRT
Cbfa2t2	-0.105916	7.19188	0.954638	0.328541	0.878902	pseudobulk	edgeR	LRT
Gabra2	0.110789	8.63038	0.954553	0.328563	0.878902	pseudobulk	edgeR	LRT
Zfr	0.0876824	8.09324	0.954317	0.328623	0.878902	pseudobulk	edgeR	LRT
Erc1	0.0895668	7.98835	0.954148	0.328666	0.878902	pseudobulk	edgeR	LRT
Rab30	0.132842	6.53886	0.952916	0.328978	0.878902	pseudobulk	edgeR	LRT
Dennd1a	-0.0854238	9.08505	0.952531	0.329076	0.878902	pseudobulk	edgeR	LRT
Miga1	-0.139383	6.47776	0.951956	0.329222	0.878902	pseudobulk	edgeR	LRT
Rnf146	-0.170595	5.67685	0.950701	0.329541	0.878902	pseudobulk	edgeR	LRT
Taok1	0.109616	7.01026	0.950613	0.329563	0.878902	pseudobulk	edgeR	LRT
Pls3	-0.142294	6.62482	0.948971	0.329981	0.879174	pseudobulk	edgeR	LRT
Drosha	-0.154694	6.09689	0.948639	0.330066	0.879174	pseudobulk	edgeR	LRT
Trappc12	0.183141	5.62035	0.947655	0.330317	0.879308	pseudobulk	edgeR	LRT
Rc3h1	0.157742	6.29198	0.942596	0.331611	0.881648	pseudobulk	edgeR	LRT
Memo1	-0.115234	7.07125	0.941644	0.331855	0.881648	pseudobulk	edgeR	LRT
Plec	-0.125319	6.48274	0.941364	0.331927	0.881648	pseudobulk	edgeR	LRT
Rpl35a	0.177855	5.5176	0.941049	0.332008	0.881648	pseudobulk	edgeR	LRT
Prr14l	-0.142248	6.16212	0.9403	0.332201	0.881648	pseudobulk	edgeR	LRT
Faim2	0.143955	6.78548	0.935664	0.333395	0.88265	pseudobulk	edgeR	LRT
Hsph1	-0.221353	6.62695	0.935628	0.333405	0.88265	pseudobulk	edgeR	LRT
Dcun1d1	-0.187981	5.52838	0.93559	0.333415	0.88265	pseudobulk	edgeR	LRT
Emc10	0.203751	5.81689	0.934236	0.333765	0.88265	pseudobulk	edgeR	LRT
Vgf	0.254084	6.05706	0.932148	0.334305	0.88265	pseudobulk	edgeR	LRT
Rap1gap2	-0.0951989	7.58762	0.932071	0.334325	0.88265	pseudobulk	edgeR	LRT
Rhot1	0.130482	6.47437	0.931596	0.334448	0.88265	pseudobulk	edgeR	LRT
Luc7l	0.118692	6.66475	0.93032	0.33478	0.88265	pseudobulk	edgeR	LRT
Supt6	-0.135736	6.25168	0.930079	0.334843	0.88265	pseudobulk	edgeR	LRT
Wdr60	-0.156591	6.00481	0.927846	0.335423	0.88265	pseudobulk	edgeR	LRT
Klf9	0.135825	6.25383	0.925146	0.336127	0.88265	pseudobulk	edgeR	LRT
Slmap	0.106707	7.13788	0.924792	0.33622	0.88265	pseudobulk	edgeR	LRT
Gmds	0.113802	7.5873	0.92455	0.336283	0.88265	pseudobulk	edgeR	LRT
Acvr2a	-0.103026	7.55061	0.924348	0.336336	0.88265	pseudobulk	edgeR	LRT
Mib2	-0.149865	6.11185	0.923872	0.33646	0.88265	pseudobulk	edgeR	LRT
Atl3	0.163306	5.98803	0.922982	0.336693	0.88265	pseudobulk	edgeR	LRT
Ice1	-0.125208	6.58257	0.922948	0.336702	0.88265	pseudobulk	edgeR	LRT
Frrs1l	-0.122526	6.70333	0.922885	0.336719	0.88265	pseudobulk	edgeR	LRT
Ggnbp2	0.0978789	7.69795	0.92034	0.337386	0.88265	pseudobulk	edgeR	LRT
Rnf13	-0.130409	6.39114	0.919605	0.337579	0.88265	pseudobulk	edgeR	LRT
Mmp16	0.106274	9.33138	0.919542	0.337595	0.88265	pseudobulk	edgeR	LRT
Ncoa5	-0.143496	6.27769	0.919099	0.337712	0.88265	pseudobulk	edgeR	LRT
Septin6	-0.156295	5.93969	0.91802	0.337995	0.88265	pseudobulk	edgeR	LRT
Rcan1	-0.170182	5.6958	0.917851	0.33804	0.88265	pseudobulk	edgeR	LRT
Sgce	0.161011	5.95981	0.917614	0.338102	0.88265	pseudobulk	edgeR	LRT
Clint1	0.143965	6.12674	0.917125	0.338231	0.88265	pseudobulk	edgeR	LRT
Unc5d	0.132483	9.42293	0.917019	0.338259	0.88265	pseudobulk	edgeR	LRT
Gabarapl1	0.150824	6.04927	0.915353	0.338698	0.88265	pseudobulk	edgeR	LRT
Arnt2	0.0959971	7.83258	0.915129	0.338757	0.88265	pseudobulk	edgeR	LRT
Gmeb2	0.164736	5.59886	0.914554	0.338909	0.88265	pseudobulk	edgeR	LRT
Smad3	0.118562	7.16055	0.914534	0.338914	0.88265	pseudobulk	edgeR	LRT
Ilf2	0.177101	5.81995	0.914147	0.339016	0.88265	pseudobulk	edgeR	LRT
Nrg1	0.105403	12.6591	0.912029	0.339577	0.883584	pseudobulk	edgeR	LRT
Lrfn2	-0.105529	7.66989	0.908415	0.340535	0.885057	pseudobulk	edgeR	LRT
Rbbp7	0.151172	6.16309	0.908374	0.340546	0.885057	pseudobulk	edgeR	LRT
Cnr1	0.134845	6.72631	0.907563	0.340762	0.885093	pseudobulk	edgeR	LRT
Eefsec	-0.118074	6.70391	0.905702	0.341257	0.885856	pseudobulk	edgeR	LRT
Fry	0.0782527	8.76249	0.904696	0.341526	0.886028	pseudobulk	edgeR	LRT
Csf2ra	-0.164907	5.90524	0.903667	0.3418	0.886216	pseudobulk	edgeR	LRT
Rab2a	0.106884	7.0326	0.901649	0.34234	0.887091	pseudobulk	edgeR	LRT
Sybu	0.0867948	8.05756	0.900367	0.342683	0.887457	pseudobulk	edgeR	LRT
Arhgef2	0.118902	6.67483	0.894957	0.344138	0.888013	pseudobulk	edgeR	LRT
Atp6v0e2	0.17573	5.95849	0.893527	0.344523	0.888013	pseudobulk	edgeR	LRT
Pdzrn4	-0.149373	8.77187	0.893362	0.344568	0.888013	pseudobulk	edgeR	LRT
Vps13c	-0.096683	7.48505	0.893227	0.344604	0.888013	pseudobulk	edgeR	LRT
Kif21b	-0.150532	6.09576	0.8928	0.34472	0.888013	pseudobulk	edgeR	LRT
Calm3	0.155549	6.17659	0.892412	0.344825	0.888013	pseudobulk	edgeR	LRT
Pacsin1	0.0786711	8.40987	0.892226	0.344875	0.888013	pseudobulk	edgeR	LRT
Mkln1	-0.0969235	7.32449	0.891478	0.345077	0.888013	pseudobulk	edgeR	LRT
Caly	-0.166545	6.4742	0.8912	0.345152	0.888013	pseudobulk	edgeR	LRT
Anks1	-0.159991	5.99042	0.890086	0.345454	0.888013	pseudobulk	edgeR	LRT
Zfp692	-0.157014	6.32492	0.888828	0.345795	0.888013	pseudobulk	edgeR	LRT
Gng2	0.113745	6.89189	0.887707	0.3461	0.888013	pseudobulk	edgeR	LRT
Usp13	-0.155139	5.90219	0.886907	0.346317	0.888013	pseudobulk	edgeR	LRT
Nrip1	-0.17254	6.07779	0.885599	0.346673	0.888013	pseudobulk	edgeR	LRT
Rundc3b	-0.110541	7.10099	0.885034	0.346827	0.888013	pseudobulk	edgeR	LRT
Fam13b	0.09699	7.15194	0.881902	0.347681	0.888013	pseudobulk	edgeR	LRT
Rcor3	-0.165272	5.73582	0.881402	0.347818	0.888013	pseudobulk	edgeR	LRT
Sp3	0.149151	5.88533	0.881377	0.347825	0.888013	pseudobulk	edgeR	LRT
Add1	-0.108402	6.95878	0.879362	0.348376	0.888013	pseudobulk	edgeR	LRT
Dusp14	0.145129	6.08902	0.879323	0.348387	0.888013	pseudobulk	edgeR	LRT
Rusc2	0.15312	5.99555	0.87912	0.348443	0.888013	pseudobulk	edgeR	LRT
Micu2	-0.129205	6.52061	0.87894	0.348492	0.888013	pseudobulk	edgeR	LRT
Arhgap44	-0.117452	7.46723	0.878486	0.348617	0.888013	pseudobulk	edgeR	LRT
Gfra4	-0.178078	5.70778	0.878193	0.348697	0.888013	pseudobulk	edgeR	LRT
Rpgrip1l	-0.136331	6.25638	0.877006	0.349023	0.888013	pseudobulk	edgeR	LRT
Hnrnph3	0.108711	6.94575	0.876112	0.349269	0.888013	pseudobulk	edgeR	LRT
Vps13d	-0.109586	7.25397	0.876112	0.349269	0.888013	pseudobulk	edgeR	LRT
Mllt3	0.0813919	8.47825	0.874171	0.349803	0.888013	pseudobulk	edgeR	LRT
Tjp1	-0.0767765	8.85584	0.873657	0.349945	0.888013	pseudobulk	edgeR	LRT
Dtd1	-0.100268	7.06105	0.873279	0.350049	0.888013	pseudobulk	edgeR	LRT
Trappc8	0.126995	6.43604	0.873043	0.350114	0.888013	pseudobulk	edgeR	LRT
Srcin1	0.0926029	7.3336	0.87294	0.350143	0.888013	pseudobulk	edgeR	LRT
Trit1	0.179308	5.65403	0.871918	0.350425	0.888013	pseudobulk	edgeR	LRT
Serf2	-0.146187	6.05413	0.870784	0.350738	0.888013	pseudobulk	edgeR	LRT
Luzp1	0.129079	6.56832	0.870671	0.350769	0.888013	pseudobulk	edgeR	LRT
Sv2b	0.0992362	9.50374	0.869832	0.351002	0.888013	pseudobulk	edgeR	LRT
Unc80	-0.094764	9.18388	0.8688	0.351288	0.888013	pseudobulk	edgeR	LRT
Snca	0.0803604	7.98916	0.86854	0.35136	0.888013	pseudobulk	edgeR	LRT
Rragb	0.165357	5.98691	0.867944	0.351525	0.888013	pseudobulk	edgeR	LRT
Atp11a	0.179383	5.631	0.867907	0.351535	0.888013	pseudobulk	edgeR	LRT
Snx13	0.116252	6.91592	0.865836	0.352111	0.888013	pseudobulk	edgeR	LRT
Upp2	-0.130105	8.15068	0.864458	0.352494	0.888013	pseudobulk	edgeR	LRT
Lcorl	0.133376	7.80479	0.864306	0.352536	0.888013	pseudobulk	edgeR	LRT
Nol4	0.098252	9.24115	0.863203	0.352844	0.888013	pseudobulk	edgeR	LRT
Tbc1d14	-0.189377	5.52328	0.862196	0.353125	0.888013	pseudobulk	edgeR	LRT
Fbxl20	0.103647	7.14595	0.861939	0.353197	0.888013	pseudobulk	edgeR	LRT
Itfg1	-0.114997	7.0744	0.860949	0.353473	0.888013	pseudobulk	edgeR	LRT
Skil	0.158314	5.74829	0.860413	0.353623	0.888013	pseudobulk	edgeR	LRT
Ppp4r1	0.16031	5.85059	0.859766	0.353804	0.888013	pseudobulk	edgeR	LRT
Pcgf6	-0.163005	5.7571	0.859197	0.353964	0.888013	pseudobulk	edgeR	LRT
Ric3	0.138932	6.09531	0.857987	0.354303	0.888013	pseudobulk	edgeR	LRT
Syt16	0.0705848	8.83675	0.855636	0.354963	0.888013	pseudobulk	edgeR	LRT
Rell2	-0.167016	5.92278	0.853825	0.355473	0.888013	pseudobulk	edgeR	LRT
Gk	-0.175019	5.67331	0.852807	0.355759	0.888013	pseudobulk	edgeR	LRT
Dnajc13	0.0994512	7.2296	0.852747	0.355776	0.888013	pseudobulk	edgeR	LRT
Pik3c3	-0.18975	5.53986	0.852633	0.355809	0.888013	pseudobulk	edgeR	LRT
Clta	0.149568	6.24462	0.852609	0.355815	0.888013	pseudobulk	edgeR	LRT
Tmsb10	-0.159217	6.30512	0.852297	0.355903	0.888013	pseudobulk	edgeR	LRT
AI480526	0.138417	6.14878	0.851987	0.355991	0.888013	pseudobulk	edgeR	LRT
Psd	0.142612	5.91177	0.851327	0.356177	0.888013	pseudobulk	edgeR	LRT
Riok3	-0.114397	6.85481	0.848464	0.356987	0.888013	pseudobulk	edgeR	LRT
Sec24a	-0.11819	6.61096	0.84828	0.357039	0.888013	pseudobulk	edgeR	LRT
Rpl26	-0.18746	5.65042	0.848188	0.357065	0.888013	pseudobulk	edgeR	LRT
Xpo4	-0.179599	5.58954	0.847962	0.35713	0.888013	pseudobulk	edgeR	LRT
Pi4ka	0.0730576	8.47394	0.847736	0.357194	0.888013	pseudobulk	edgeR	LRT
Drp2	0.151674	5.97464	0.847239	0.357335	0.888013	pseudobulk	edgeR	LRT
Hdhd5	0.175922	5.77306	0.846346	0.357588	0.888013	pseudobulk	edgeR	LRT
Lmbr1	-0.111476	6.79435	0.844519	0.358108	0.888013	pseudobulk	edgeR	LRT
Ap2a1	-0.152829	6.18391	0.843734	0.358331	0.888013	pseudobulk	edgeR	LRT
Dcx	0.13858	6.94909	0.841681	0.358916	0.888013	pseudobulk	edgeR	LRT
Reps1	-0.135046	6.14672	0.841344	0.359013	0.888013	pseudobulk	edgeR	LRT
Prkag2	0.0973384	8.11067	0.840753	0.359181	0.888013	pseudobulk	edgeR	LRT
Pde7b	0.161614	8.05283	0.84021	0.359337	0.888013	pseudobulk	edgeR	LRT
Sarnp	-0.131424	6.29	0.839004	0.359682	0.888013	pseudobulk	edgeR	LRT
Cul5	-0.110559	6.79648	0.838454	0.359839	0.888013	pseudobulk	edgeR	LRT
Pcgf5	0.135278	6.87835	0.837869	0.360007	0.888013	pseudobulk	edgeR	LRT
Atm	0.154717	5.88308	0.83706	0.360239	0.888013	pseudobulk	edgeR	LRT
Mapk8ip3	0.104654	6.92298	0.836554	0.360384	0.888013	pseudobulk	edgeR	LRT
Lrch2	-0.169056	5.61793	0.836461	0.360411	0.888013	pseudobulk	edgeR	LRT
Ptges3	0.159259	5.66804	0.836249	0.360472	0.888013	pseudobulk	edgeR	LRT
Ambra1	0.0943302	7.93539	0.834874	0.360867	0.888013	pseudobulk	edgeR	LRT
Ppp2r5c	0.103323	7.18418	0.834847	0.360875	0.888013	pseudobulk	edgeR	LRT
Prkar1a	0.107618	7.15404	0.832512	0.361547	0.888013	pseudobulk	edgeR	LRT
B3galnt2	-0.183883	5.55664	0.832124	0.361659	0.888013	pseudobulk	edgeR	LRT
Arhgef3	0.127429	6.70225	0.832121	0.36166	0.888013	pseudobulk	edgeR	LRT
Rps6ka5	-0.132389	6.45675	0.832013	0.361691	0.888013	pseudobulk	edgeR	LRT
Slc30a3	0.1603	6.48323	0.831707	0.361779	0.888013	pseudobulk	edgeR	LRT
Rapgef1	0.129863	6.37443	0.831571	0.361819	0.888013	pseudobulk	edgeR	LRT
Shisa4	0.161157	6.24009	0.831252	0.361911	0.888013	pseudobulk	edgeR	LRT
BC005624	-0.173585	5.55599	0.8311	0.361955	0.888013	pseudobulk	edgeR	LRT
Eml1	0.109301	6.70095	0.830546	0.362115	0.888013	pseudobulk	edgeR	LRT
Mast3	0.106127	6.84235	0.829976	0.362279	0.888013	pseudobulk	edgeR	LRT
Gtpbp8	0.147748	5.83011	0.829832	0.362321	0.888013	pseudobulk	edgeR	LRT
Yipf5	0.152245	5.86225	0.828392	0.362738	0.888013	pseudobulk	edgeR	LRT
Atxn7l3b	0.168398	5.61736	0.828068	0.362832	0.888013	pseudobulk	edgeR	LRT
Usp53	-0.147312	5.98129	0.827642	0.362955	0.888013	pseudobulk	edgeR	LRT
Taf2	0.131467	6.0787	0.827504	0.362995	0.888013	pseudobulk	edgeR	LRT
Pibf1	-0.13834	6.74953	0.826826	0.363192	0.888013	pseudobulk	edgeR	LRT
Fat3	0.0911728	9.85598	0.826383	0.363321	0.888013	pseudobulk	edgeR	LRT
Vdac2	0.166318	6.08741	0.826067	0.363412	0.888013	pseudobulk	edgeR	LRT
Rgs7	0.0586923	10.5405	0.825967	0.363441	0.888013	pseudobulk	edgeR	LRT
Ldlrad4	-0.0669484	9.45706	0.82561	0.363545	0.888013	pseudobulk	edgeR	LRT
Rbm5	0.0818761	8.01113	0.824548	0.363854	0.888034	pseudobulk	edgeR	LRT
Xpo1	0.132744	6.35801	0.823318	0.364212	0.888034	pseudobulk	edgeR	LRT
Snx27	-0.132022	6.51902	0.823094	0.364277	0.888034	pseudobulk	edgeR	LRT
Actn4	0.106708	6.79885	0.821438	0.36476	0.888034	pseudobulk	edgeR	LRT
Tmem87b	-0.166736	5.74155	0.820846	0.364933	0.888034	pseudobulk	edgeR	LRT
Zfp266	-0.135139	6.2523	0.820052	0.365165	0.888034	pseudobulk	edgeR	LRT
Slc4a4	-0.138745	7.25544	0.818711	0.365557	0.888034	pseudobulk	edgeR	LRT
Tbc1d15	-0.153907	5.84561	0.817568	0.365892	0.888034	pseudobulk	edgeR	LRT
Slc9a7	0.117021	6.79083	0.816942	0.366076	0.888034	pseudobulk	edgeR	LRT
Stk25	0.159657	6.56039	0.816834	0.366107	0.888034	pseudobulk	edgeR	LRT
Cr1l	-0.147448	5.93207	0.816832	0.366108	0.888034	pseudobulk	edgeR	LRT
Fbxo11	-0.0976863	7.35326	0.816607	0.366174	0.888034	pseudobulk	edgeR	LRT
Rsu1	-0.137034	6.4926	0.815739	0.366429	0.888034	pseudobulk	edgeR	LRT
Phip	-0.0968443	7.69383	0.815323	0.366551	0.888034	pseudobulk	edgeR	LRT
Ywhah	0.18203	7.16878	0.813412	0.367113	0.888034	pseudobulk	edgeR	LRT
Ap3m1	-0.158528	5.88887	0.812941	0.367252	0.888034	pseudobulk	edgeR	LRT
Fcho1	0.141643	6.00877	0.8129	0.367264	0.888034	pseudobulk	edgeR	LRT
Schip1	0.262014	5.67665	0.812801	0.367293	0.888034	pseudobulk	edgeR	LRT
Btbd10	-0.0916084	7.50206	0.81213	0.367491	0.888034	pseudobulk	edgeR	LRT
Ppp1r14c	-0.179145	6.05145	0.810898	0.367855	0.888034	pseudobulk	edgeR	LRT
Greb1l	-0.126716	7.13375	0.80982	0.368173	0.888034	pseudobulk	edgeR	LRT
Chga	0.180352	5.83376	0.808443	0.368581	0.888034	pseudobulk	edgeR	LRT
Sptbn1	-0.0657376	9.0759	0.808192	0.368655	0.888034	pseudobulk	edgeR	LRT
Atp5h	0.125453	6.22226	0.807614	0.368826	0.888034	pseudobulk	edgeR	LRT
Psmd14	-0.0871083	7.51107	0.807022	0.369002	0.888034	pseudobulk	edgeR	LRT
Dis3l2	-0.104669	7.8123	0.806608	0.369125	0.888034	pseudobulk	edgeR	LRT
Rbm25	0.0850622	8.0467	0.806301	0.369216	0.888034	pseudobulk	edgeR	LRT
Map3k4	0.132858	6.22378	0.805605	0.369423	0.888034	pseudobulk	edgeR	LRT
Gpx4	0.142586	6.19038	0.805173	0.369551	0.888034	pseudobulk	edgeR	LRT
Rptor	0.110983	7.26328	0.804347	0.369797	0.888034	pseudobulk	edgeR	LRT
Pigu	0.156548	5.70101	0.80424	0.369829	0.888034	pseudobulk	edgeR	LRT
Spata7	0.112704	6.61474	0.801945	0.370513	0.888849	pseudobulk	edgeR	LRT
Slc30a5	0.146588	5.89381	0.801741	0.370573	0.888849	pseudobulk	edgeR	LRT
Lrrcc1	-0.142128	6.35658	0.800514	0.37094	0.889242	pseudobulk	edgeR	LRT
Dgkb	0.0987244	9.7934	0.799307	0.371301	0.889621	pseudobulk	edgeR	LRT
Ywhab	0.151927	6.74285	0.798326	0.371594	0.889838	pseudobulk	edgeR	LRT
Zfp827	0.100215	7.01886	0.796785	0.372056	0.889976	pseudobulk	edgeR	LRT
Pcmt1	0.0956239	6.99312	0.796782	0.372057	0.889976	pseudobulk	edgeR	LRT
Lrpprc	-0.100295	7.01996	0.794246	0.372819	0.891151	pseudobulk	edgeR	LRT
Srsf3	0.131972	6.13879	0.793796	0.372955	0.891151	pseudobulk	edgeR	LRT
Tab2	-0.125863	6.23053	0.792778	0.373262	0.891398	pseudobulk	edgeR	LRT
Zyg11b	-0.127273	6.59375	0.790363	0.37399	0.892002	pseudobulk	edgeR	LRT
Map3k12	-0.137567	6.06511	0.789199	0.374342	0.892002	pseudobulk	edgeR	LRT
Ttc7b	-0.0743989	8.00464	0.788514	0.37455	0.892002	pseudobulk	edgeR	LRT
Mid1	0.150449	6.74114	0.787796	0.374767	0.892002	pseudobulk	edgeR	LRT
Basp1	0.0753288	7.93693	0.787084	0.374983	0.892002	pseudobulk	edgeR	LRT
Fut8	-0.0820231	7.78532	0.786877	0.375046	0.892002	pseudobulk	edgeR	LRT
Brd9	0.13034	6.89176	0.78641	0.375188	0.892002	pseudobulk	edgeR	LRT
Zfp652	0.135721	6.17518	0.786172	0.37526	0.892002	pseudobulk	edgeR	LRT
Opa1	0.103885	7.01944	0.785895	0.375344	0.892002	pseudobulk	edgeR	LRT
Vps35	0.139158	6.36333	0.784252	0.375844	0.892678	pseudobulk	edgeR	LRT
Mindy2	0.147763	6.12537	0.782	0.37653	0.892678	pseudobulk	edgeR	LRT
Idh3a	0.147746	5.81145	0.7816	0.376652	0.892678	pseudobulk	edgeR	LRT
Nr4a1	0.144877	7.13322	0.781239	0.376763	0.892678	pseudobulk	edgeR	LRT
Cul3	-0.125264	6.75787	0.779902	0.377171	0.892678	pseudobulk	edgeR	LRT
Kcnv1	-0.14391	6.29855	0.779706	0.377231	0.892678	pseudobulk	edgeR	LRT
B230209E15Rik	0.078301	7.87907	0.779348	0.377341	0.892678	pseudobulk	edgeR	LRT
Usp2	0.148285	6.30044	0.77892	0.377472	0.892678	pseudobulk	edgeR	LRT
Slit3	0.0651171	10.0958	0.777921	0.377778	0.892678	pseudobulk	edgeR	LRT
Psma2	-0.180999	5.56747	0.777511	0.377903	0.892678	pseudobulk	edgeR	LRT
Mob1b	0.153618	5.66861	0.774817	0.378731	0.892678	pseudobulk	edgeR	LRT
Actr3b	0.0917891	7.2436	0.773486	0.379141	0.892678	pseudobulk	edgeR	LRT
Mdm2	-0.152838	5.85431	0.773315	0.379193	0.892678	pseudobulk	edgeR	LRT
Ptchd1	0.139143	6.12281	0.772255	0.37952	0.892678	pseudobulk	edgeR	LRT
Pcnx2	0.0860648	7.60027	0.772058	0.379581	0.892678	pseudobulk	edgeR	LRT
Ggps1	0.138493	6.04505	0.771786	0.379665	0.892678	pseudobulk	edgeR	LRT
Kif5b	-0.0952117	7.03421	0.771166	0.379857	0.892678	pseudobulk	edgeR	LRT
Tmem181a	-0.114917	7.54154	0.770973	0.379916	0.892678	pseudobulk	edgeR	LRT
Slc22a17	0.104742	7.74978	0.770736	0.379989	0.892678	pseudobulk	edgeR	LRT
Hook3	0.0984117	7.3973	0.769926	0.38024	0.892678	pseudobulk	edgeR	LRT
Nav1	0.0943433	7.25776	0.769795	0.38028	0.892678	pseudobulk	edgeR	LRT
Dnajc8	-0.157124	5.82114	0.769723	0.380303	0.892678	pseudobulk	edgeR	LRT
Cdk19	-0.144392	6.10616	0.768768	0.380598	0.892678	pseudobulk	edgeR	LRT
Porcn	0.163989	6.00962	0.768535	0.380671	0.892678	pseudobulk	edgeR	LRT
Prkar2b	0.130378	6.42876	0.768389	0.380716	0.892678	pseudobulk	edgeR	LRT
Rnf32	-0.174578	5.58473	0.76655	0.381287	0.892703	pseudobulk	edgeR	LRT
Fhl1	0.131162	6.02396	0.766382	0.381338	0.892703	pseudobulk	edgeR	LRT
Smurf2	-0.134489	6.38032	0.76589	0.381491	0.892703	pseudobulk	edgeR	LRT
Ctcf	-0.16992	5.65229	0.765733	0.38154	0.892703	pseudobulk	edgeR	LRT
Napa	0.148468	6.27432	0.764555	0.381907	0.892914	pseudobulk	edgeR	LRT
Calb1	-0.185971	5.91109	0.764134	0.382038	0.892914	pseudobulk	edgeR	LRT
Sap130	-0.137639	5.92987	0.762681	0.382491	0.892994	pseudobulk	edgeR	LRT
Rbms3	-0.162491	6.44694	0.762649	0.382501	0.892994	pseudobulk	edgeR	LRT
Map2k2	0.135231	6.35229	0.762066	0.382683	0.892994	pseudobulk	edgeR	LRT
Efl1	-0.145878	5.90832	0.761346	0.382908	0.893044	pseudobulk	edgeR	LRT
Rev3l	-0.0881313	7.49765	0.757853	0.384001	0.894687	pseudobulk	edgeR	LRT
Plekhg5	0.0985197	7.16511	0.757794	0.38402	0.894687	pseudobulk	edgeR	LRT
Sertad2	-0.110803	6.89181	0.756488	0.38443	0.895108	pseudobulk	edgeR	LRT
Csgalnact1	-0.0788016	8.03846	0.755918	0.384609	0.895108	pseudobulk	edgeR	LRT
Inka2	-0.117662	6.44022	0.754843	0.384947	0.895421	pseudobulk	edgeR	LRT
Chka	-0.0826347	7.52574	0.754168	0.38516	0.89544	pseudobulk	edgeR	LRT
B230334C09Rik	0.12009	6.56021	0.753205	0.385464	0.895672	pseudobulk	edgeR	LRT
Laptm4a	-0.12428	6.35109	0.752438	0.385706	0.89576	pseudobulk	edgeR	LRT
Med27	-0.129639	6.33877	0.748753	0.386871	0.897109	pseudobulk	edgeR	LRT
Eif3c	-0.133832	6.01365	0.748484	0.386957	0.897109	pseudobulk	edgeR	LRT
Mapk9	-0.123635	6.33219	0.746133	0.387703	0.897109	pseudobulk	edgeR	LRT
Mrtfa	-0.0837669	7.57301	0.745673	0.38785	0.897109	pseudobulk	edgeR	LRT
Hivep1	0.100463	6.96591	0.745199	0.388001	0.897109	pseudobulk	edgeR	LRT
Exoc4	0.0654918	9.33702	0.742636	0.388818	0.897109	pseudobulk	edgeR	LRT
Rpl3	0.125247	6.48093	0.742471	0.388871	0.897109	pseudobulk	edgeR	LRT
Hs6st2	0.129065	6.74894	0.742009	0.389018	0.897109	pseudobulk	edgeR	LRT
AC149090.1	0.0747969	9.47778	0.741905	0.389051	0.897109	pseudobulk	edgeR	LRT
Atp6v1e1	0.144745	6.11095	0.74105	0.389325	0.897109	pseudobulk	edgeR	LRT
Ptgds	0.203052	5.68536	0.74041	0.38953	0.897109	pseudobulk	edgeR	LRT
Pex7	0.145455	5.80599	0.739588	0.389793	0.897109	pseudobulk	edgeR	LRT
Fkbp8	-0.152958	5.81724	0.738573	0.390118	0.897109	pseudobulk	edgeR	LRT
Prkca	0.0750217	9.3375	0.738454	0.390156	0.897109	pseudobulk	edgeR	LRT
Kctd17	0.154097	5.64146	0.73831	0.390203	0.897109	pseudobulk	edgeR	LRT
Uhrf1bp1l	0.0999669	6.87807	0.737571	0.39044	0.897109	pseudobulk	edgeR	LRT
Dusp11	-0.12509	6.47903	0.735141	0.391222	0.897109	pseudobulk	edgeR	LRT
Cyfip1	-0.113077	6.7801	0.734323	0.391486	0.897109	pseudobulk	edgeR	LRT
Gabbr1	0.0885994	7.44291	0.733274	0.391824	0.897109	pseudobulk	edgeR	LRT
Secisbp2l	0.112028	6.63457	0.732674	0.392018	0.897109	pseudobulk	edgeR	LRT
Sfswap	0.106757	6.97215	0.73198	0.392242	0.897109	pseudobulk	edgeR	LRT
Usp45	-0.114378	6.3864	0.730918	0.392586	0.897109	pseudobulk	edgeR	LRT
Soga3	-0.0820632	7.62808	0.730296	0.392787	0.897109	pseudobulk	edgeR	LRT
Flot1	0.160113	5.82022	0.730036	0.392871	0.897109	pseudobulk	edgeR	LRT
Tro	0.114128	6.73308	0.729518	0.39304	0.897109	pseudobulk	edgeR	LRT
Cnksr2	0.0721613	10.6237	0.72868	0.393311	0.897109	pseudobulk	edgeR	LRT
Usp31	-0.134128	6.22102	0.728095	0.393501	0.897109	pseudobulk	edgeR	LRT
Atp5b	0.134543	7.28034	0.727837	0.393585	0.897109	pseudobulk	edgeR	LRT
Armc9	-0.11727	6.42807	0.726915	0.393885	0.897109	pseudobulk	edgeR	LRT
Hsp90aa1	0.142266	7.04167	0.726338	0.394073	0.897109	pseudobulk	edgeR	LRT
Ipcef1	0.130476	6.42798	0.725345	0.394396	0.897109	pseudobulk	edgeR	LRT
Plxnc1	-0.117581	6.45644	0.725286	0.394416	0.897109	pseudobulk	edgeR	LRT
Brinp3	-0.129898	8.41193	0.724621	0.394632	0.897109	pseudobulk	edgeR	LRT
Zc3h7a	-0.102245	7.11365	0.724562	0.394652	0.897109	pseudobulk	edgeR	LRT
Zer1	-0.128262	6.16299	0.723712	0.394929	0.897109	pseudobulk	edgeR	LRT
Eef1g	-0.159282	5.5855	0.723401	0.395031	0.897109	pseudobulk	edgeR	LRT
Dcaf5	-0.109167	6.95247	0.722197	0.395424	0.897109	pseudobulk	edgeR	LRT
Arhgef12	0.0950755	7.21007	0.721405	0.395684	0.897109	pseudobulk	edgeR	LRT
Actg1	0.144564	7.50108	0.72104	0.395803	0.897109	pseudobulk	edgeR	LRT
Cpne5	0.128932	6.42611	0.720108	0.396108	0.897109	pseudobulk	edgeR	LRT
Nhsl2	0.114859	6.91786	0.719726	0.396234	0.897109	pseudobulk	edgeR	LRT
Dhps	0.163188	5.5317	0.719706	0.39624	0.897109	pseudobulk	edgeR	LRT
Eif4g3	-0.0650188	8.47245	0.717038	0.397117	0.897109	pseudobulk	edgeR	LRT
Aak1	0.0608299	8.76856	0.716638	0.397249	0.897109	pseudobulk	edgeR	LRT
Daglb	0.137073	5.84415	0.714557	0.397935	0.897109	pseudobulk	edgeR	LRT
Atxn2l	-0.129267	6.20646	0.714556	0.397936	0.897109	pseudobulk	edgeR	LRT
Pnpla8	0.102604	7.16408	0.714378	0.397994	0.897109	pseudobulk	edgeR	LRT
Ubac2	-0.105573	6.57679	0.713658	0.398232	0.897109	pseudobulk	edgeR	LRT
Ttc28	0.172973	6.28374	0.713405	0.398316	0.897109	pseudobulk	edgeR	LRT
Rheb	-0.135175	6.66144	0.713281	0.398357	0.897109	pseudobulk	edgeR	LRT
Zfp462	-0.097272	7.17874	0.712848	0.3985	0.897109	pseudobulk	edgeR	LRT
Ube2o	-0.131915	6.02676	0.712024	0.398773	0.897109	pseudobulk	edgeR	LRT
Herc3	0.0795153	7.88065	0.711844	0.398832	0.897109	pseudobulk	edgeR	LRT
Trmt1l	-0.13757	6.17593	0.711714	0.398875	0.897109	pseudobulk	edgeR	LRT
Snhg11	0.084467	12.0645	0.711339	0.399	0.897109	pseudobulk	edgeR	LRT
Akap9	-0.0913637	7.16594	0.711125	0.399071	0.897109	pseudobulk	edgeR	LRT
Slc25a23	-0.143743	5.96863	0.710198	0.399378	0.897109	pseudobulk	edgeR	LRT
Tenm1	0.10892	8.62843	0.710122	0.399403	0.897109	pseudobulk	edgeR	LRT
Trim9	0.0588393	9.18416	0.709451	0.399626	0.897109	pseudobulk	edgeR	LRT
Ctsb	0.172938	6.31382	0.708308	0.400006	0.897109	pseudobulk	edgeR	LRT
Edrf1	0.128577	6.3035	0.708234	0.400031	0.897109	pseudobulk	edgeR	LRT
Cdc23	-0.141591	5.77068	0.708092	0.400078	0.897109	pseudobulk	edgeR	LRT
Ano6	-0.121387	6.53096	0.707889	0.400146	0.897109	pseudobulk	edgeR	LRT
Gabra4	-0.0811574	8.09527	0.707656	0.400223	0.897109	pseudobulk	edgeR	LRT
Ophn1	-0.109554	6.86564	0.706078	0.400749	0.897109	pseudobulk	edgeR	LRT
Khdrbs2	0.0799863	9.87382	0.704855	0.401157	0.897109	pseudobulk	edgeR	LRT
Trip11	-0.108992	6.71813	0.703206	0.401709	0.897109	pseudobulk	edgeR	LRT
Hsd17b12	-0.160234	5.8008	0.701823	0.402172	0.897109	pseudobulk	edgeR	LRT
Tbl1x	-0.0966466	7.00294	0.70177	0.40219	0.897109	pseudobulk	edgeR	LRT
Rbm33	0.0973288	7.03722	0.7017	0.402213	0.897109	pseudobulk	edgeR	LRT
Dok6	0.0790919	9.60656	0.701572	0.402256	0.897109	pseudobulk	edgeR	LRT
Zfp654	0.109576	6.3926	0.701435	0.402302	0.897109	pseudobulk	edgeR	LRT
Ago3	-0.0942844	7.38212	0.701376	0.402322	0.897109	pseudobulk	edgeR	LRT
Srgap2	-0.0726025	8.03474	0.700564	0.402594	0.897109	pseudobulk	edgeR	LRT
Ubl3	0.142446	6.11177	0.698815	0.403182	0.897109	pseudobulk	edgeR	LRT
Galnt16	0.136422	6.35904	0.698349	0.403339	0.897109	pseudobulk	edgeR	LRT
Ahcyl1	-0.0976344	6.95301	0.69823	0.403379	0.897109	pseudobulk	edgeR	LRT
Zdhhc2	0.144037	6.20739	0.696929	0.403818	0.897109	pseudobulk	edgeR	LRT
Pex14	-0.134454	5.97019	0.69672	0.403888	0.897109	pseudobulk	edgeR	LRT
Xkr6	-0.0826311	8.09051	0.696551	0.403945	0.897109	pseudobulk	edgeR	LRT
Cdk12	-0.103021	6.88673	0.696491	0.403965	0.897109	pseudobulk	edgeR	LRT
Klf13	-0.163953	5.54769	0.695964	0.404143	0.897109	pseudobulk	edgeR	LRT
Spon1	-0.199681	6.13924	0.695835	0.404187	0.897109	pseudobulk	edgeR	LRT
Rap1b	0.159116	5.81572	0.69348	0.404983	0.897109	pseudobulk	edgeR	LRT
Trim37	-0.0909689	7.00105	0.692958	0.40516	0.897109	pseudobulk	edgeR	LRT
Clvs1	0.0868409	7.64157	0.691984	0.40549	0.897109	pseudobulk	edgeR	LRT
Otud5	0.156673	5.56143	0.691905	0.405517	0.897109	pseudobulk	edgeR	LRT
Grip1	-0.157893	8.50079	0.691509	0.405651	0.897109	pseudobulk	edgeR	LRT
Chrm1	0.1403	5.95105	0.691069	0.405801	0.897109	pseudobulk	edgeR	LRT
Cyld	-0.0947062	7.07669	0.690939	0.405845	0.897109	pseudobulk	edgeR	LRT
Rsrp1	-0.0996978	8.95461	0.690593	0.405963	0.897109	pseudobulk	edgeR	LRT
Lancl1	-0.116491	6.64968	0.690429	0.406019	0.897109	pseudobulk	edgeR	LRT
Bsg	0.134113	6.58181	0.689893	0.406201	0.897109	pseudobulk	edgeR	LRT
Aff3	-0.0713076	8.87325	0.689818	0.406226	0.897109	pseudobulk	edgeR	LRT
Vps54	-0.116959	6.68796	0.688591	0.406644	0.897109	pseudobulk	edgeR	LRT
Hagh	0.151582	5.82964	0.688395	0.406711	0.897109	pseudobulk	edgeR	LRT
Arhgap32	-0.0693696	8.83411	0.68787	0.40689	0.897109	pseudobulk	edgeR	LRT
Hdac3	-0.137137	5.96263	0.687779	0.406921	0.897109	pseudobulk	edgeR	LRT
Pcnp	-0.143779	5.68649	0.68764	0.406968	0.897109	pseudobulk	edgeR	LRT
Nova2	-0.128064	6.31567	0.687277	0.407092	0.897109	pseudobulk	edgeR	LRT
Cntn1	0.0584449	9.61813	0.687268	0.407095	0.897109	pseudobulk	edgeR	LRT
Map2k1	-0.124475	6.37027	0.686759	0.407269	0.897109	pseudobulk	edgeR	LRT
Vps45	0.157057	5.751	0.685613	0.407661	0.897109	pseudobulk	edgeR	LRT
Serpinb6a	-0.152761	5.74284	0.685084	0.407842	0.897109	pseudobulk	edgeR	LRT
Ywhae	-0.0978046	6.78226	0.685008	0.407868	0.897109	pseudobulk	edgeR	LRT
Kdm5a	0.115464	6.56687	0.684729	0.407963	0.897109	pseudobulk	edgeR	LRT
Ctxn1	-0.102937	7.17032	0.683626	0.408341	0.89749	pseudobulk	edgeR	LRT
Arih1	0.0855243	7.68268	0.682669	0.408669	0.897762	pseudobulk	edgeR	LRT
Pcbp3	-0.126297	6.38668	0.680643	0.409365	0.898308	pseudobulk	edgeR	LRT
Atp6ap2	0.16222	6.31275	0.680292	0.409486	0.898308	pseudobulk	edgeR	LRT
[truncated: 2,388 more rows]

## Sheet: Deep_layer_neurons
gene	logFC	logCPM	LR	PValue	FDR	de_family	de_method	de_type
Mirg	1.9018	8.29612	555.921	6.48569e-123	2.84851e-119	pseudobulk	edgeR	LRT
C130071C03Rik	1.37518	9.10265	361.874	1.10011e-80	2.41585e-77	pseudobulk	edgeR	LRT
Mir124a-1hg	0.921739	8.63117	201.274	1.10082e-45	1.6116e-42	pseudobulk	edgeR	LRT
Gm3764	1.35902	8.15281	185.315	3.35013e-42	3.67844e-39	pseudobulk	edgeR	LRT
Gm27032	-2.45156	6.47145	183.284	9.29881e-42	8.16808e-39	pseudobulk	edgeR	LRT
Lncpint	0.963124	10.4487	181.523	2.25356e-41	1.64961e-38	pseudobulk	edgeR	LRT
Gm49317	0.837445	9.06932	131.175	2.26731e-30	1.42257e-27	pseudobulk	edgeR	LRT
B830012L14Rik	1.05212	8.87494	124.341	7.09471e-29	3.895e-26	pseudobulk	edgeR	LRT
Mir9-3hg	0.977378	7.78056	119.059	1.01678e-27	4.96189e-25	pseudobulk	edgeR	LRT
Spaca6	1.15366	6.11312	116.997	2.87545e-27	1.2629e-24	pseudobulk	edgeR	LRT
C78859	0.939218	6.24398	87.7507	7.42462e-21	2.96445e-18	pseudobulk	edgeR	LRT
Ftx	0.677852	8.13516	81.2713	1.9676e-19	7.20142e-17	pseudobulk	edgeR	LRT
5330434G04Rik	0.811413	8.28332	61.614	4.17827e-15	1.41161e-12	pseudobulk	edgeR	LRT
Hmgcs1	-0.794022	5.76644	31.229	2.29315e-08	7.19393e-06	pseudobulk	edgeR	LRT
Meg3	0.231063	13.0252	29.712	5.01248e-08	1.46766e-05	pseudobulk	edgeR	LRT
9530059O14Rik	0.44807	8.83523	26.201	3.07667e-07	8.44545e-05	pseudobulk	edgeR	LRT
Rgs20	-0.659984	6.43013	21.4081	3.71201e-06	0.000959009	pseudobulk	edgeR	LRT
Sik2	0.331265	8.02794	20.7016	5.3672e-06	0.0013096	pseudobulk	edgeR	LRT
Rgs4	-0.576604	5.91423	19.5069	1.00234e-05	0.002317	pseudobulk	edgeR	LRT
Rpl37a	-0.642706	5.61504	16.5743	4.67806e-05	0.010273	pseudobulk	edgeR	LRT
Cog5	0.280724	7.84376	16.213	5.66037e-05	0.0113011	pseudobulk	edgeR	LRT
Map2k1	-0.511287	6.07818	16.2129	5.66083e-05	0.0113011	pseudobulk	edgeR	LRT
Tnrc6c	0.28751	8.22501	16.0804	6.07099e-05	0.0115929	pseudobulk	edgeR	LRT
Zkscan16	-0.574653	5.57063	14.9084	0.000112859	0.0206532	pseudobulk	edgeR	LRT
Trpm3	-0.649852	7.08293	14.5497	0.00013651	0.0239821	pseudobulk	edgeR	LRT
Ppm1l	0.255036	8.78288	14.264	0.000158874	0.0268375	pseudobulk	edgeR	LRT
Nexmif	0.392549	6.62836	14.1048	0.000172898	0.0281247	pseudobulk	edgeR	LRT
Rnf169	0.341809	6.96209	13.9999	0.000182817	0.0286761	pseudobulk	edgeR	LRT
R3hdm1	0.246524	10.5333	13.169	0.000284615	0.0431044	pseudobulk	edgeR	LRT
Sc5d	-0.706734	5.38408	13.0062	0.000310461	0.0454515	pseudobulk	edgeR	LRT
Pink1	-0.585542	5.32976	12.8548	0.000336618	0.0476912	pseudobulk	edgeR	LRT
Npr3	-0.457039	6.29949	12.5672	0.000392567	0.0519318	pseudobulk	edgeR	LRT
Fmn1	0.283566	8.1745	12.5272	0.000401077	0.0519318	pseudobulk	edgeR	LRT
Naa16	-0.46118	6.00598	12.5052	0.000405822	0.0519318	pseudobulk	edgeR	LRT
Sorcs3	-0.5129	7.14178	12.4686	0.000413847	0.0519318	pseudobulk	edgeR	LRT
4930578G10Rik	0.385182	9.156	12.3731	0.000435552	0.0531374	pseudobulk	edgeR	LRT
Plekhg5	0.325499	7.00423	12.2995	0.000453078	0.053599	pseudobulk	edgeR	LRT
Exd2	-0.403807	6.47895	12.2256	0.000471388	0.053599	pseudobulk	edgeR	LRT
Memo1	-0.354067	6.94173	12.2076	0.000475948	0.053599	pseudobulk	edgeR	LRT
Usp11	-0.542044	5.63009	11.9746	0.000539297	0.0578456	pseudobulk	edgeR	LRT
Taf2	0.420527	6.05282	11.9722	0.000539998	0.0578456	pseudobulk	edgeR	LRT
Srpk2	0.216857	8.61709	11.854	0.000575389	0.0601693	pseudobulk	edgeR	LRT
Ptpn3	-0.340418	6.85695	11.7248	0.000616718	0.0629913	pseudobulk	edgeR	LRT
Snrpn	0.305853	6.86457	11.3421	0.000757685	0.0747656	pseudobulk	edgeR	LRT
Hmgcr	-0.459542	6.83068	11.3218	0.000766041	0.0747656	pseudobulk	edgeR	LRT
Ptprg	-0.21567	8.88385	11.2028	0.00081674	0.0779809	pseudobulk	edgeR	LRT
Nr3c2	0.300988	8.61948	11.1555	0.000837809	0.0782905	pseudobulk	edgeR	LRT
Gria2	0.169715	10.9883	10.7445	0.00104589	0.0953758	pseudobulk	edgeR	LRT
Mga	-0.317675	6.64096	10.6668	0.00109078	0.0953758	pseudobulk	edgeR	LRT
Atp2b4	-0.423095	6.22496	10.6206	0.00111837	0.0953758	pseudobulk	edgeR	LRT
Camk2a	0.202558	9.52585	10.6192	0.00111918	0.0953758	pseudobulk	edgeR	LRT
Ccnd2	0.501047	5.80073	10.5604	0.00115536	0.0953758	pseudobulk	edgeR	LRT
Cdr1os	0.226666	10.0118	10.5451	0.001165	0.0953758	pseudobulk	edgeR	LRT
Rasal2	0.243813	9.37164	10.5329	0.00117265	0.0953758	pseudobulk	edgeR	LRT
Fstl4	-0.531267	6.3874	10.2955	0.00133356	0.106491	pseudobulk	edgeR	LRT
Hivep2	0.216529	10.274	10.1453	0.00144666	0.11149	pseudobulk	edgeR	LRT
Dync2h1	-0.245588	7.67861	10.1236	0.00146384	0.11149	pseudobulk	edgeR	LRT
Atxn7l1	0.243549	7.60777	10.1129	0.00147232	0.11149	pseudobulk	edgeR	LRT
Frmd6	0.298341	7.15242	10.028	0.00154175	0.114769	pseudobulk	edgeR	LRT
Kndc1	0.400288	5.82409	9.9042	0.00164902	0.117706	pseudobulk	edgeR	LRT
Nr1d2	0.332208	6.53034	9.8864	0.00166505	0.117706	pseudobulk	edgeR	LRT
Car10	-0.331951	9.08926	9.85946	0.0016896	0.117706	pseudobulk	edgeR	LRT
Rnf180	-0.429451	5.95907	9.82889	0.00171792	0.117706	pseudobulk	edgeR	LRT
Cdc5l	-0.566009	5.48617	9.80531	0.00174009	0.117706	pseudobulk	edgeR	LRT
Rsu1	-0.395469	6.49266	9.80127	0.00174392	0.117706	pseudobulk	edgeR	LRT
St6galnac5	0.385745	9.12683	9.77521	0.00176881	0.117706	pseudobulk	edgeR	LRT
Mpdz	-0.342279	6.94635	9.7221	0.00182065	0.117728	pseudobulk	edgeR	LRT
Gm9866	0.389891	5.8969	9.71999	0.00182274	0.117728	pseudobulk	edgeR	LRT
Metap1d	0.477787	5.81202	9.63187	0.0019123	0.118139	pseudobulk	edgeR	LRT
Sptlc2	-0.404918	5.95011	9.61893	0.00192582	0.118139	pseudobulk	edgeR	LRT
Chic2	-0.476613	5.47622	9.61861	0.00192616	0.118139	pseudobulk	edgeR	LRT
Wdr82	-0.429311	5.70177	9.58934	0.0019571	0.118139	pseudobulk	edgeR	LRT
Pxdn	-0.529564	5.71566	9.58326	0.0019636	0.118139	pseudobulk	edgeR	LRT
Ar	-0.423684	5.90094	9.55118	0.00199821	0.118596	pseudobulk	edgeR	LRT
Pknox2	0.273352	8.10979	9.51133	0.00204207	0.119583	pseudobulk	edgeR	LRT
Usp29	0.242498	7.76467	9.47397	0.00208407	0.120438	pseudobulk	edgeR	LRT
Tmsb10	-0.420433	6.63003	9.36114	0.00221634	0.124864	pseudobulk	edgeR	LRT
Dock9	0.229787	7.95704	9.36016	0.00221753	0.124864	pseudobulk	edgeR	LRT
Snca	-0.298224	7.38093	9.28707	0.00230777	0.1283	pseudobulk	edgeR	LRT
Rai14	-0.463717	6.1834	9.17823	0.00244911	0.134456	pseudobulk	edgeR	LRT
Mpped1	0.288132	7.2781	9.10164	0.0025538	0.138473	pseudobulk	edgeR	LRT
Arpp21	0.157659	11.4487	9.0616	0.00261033	0.139812	pseudobulk	edgeR	LRT
Rps6kb2	-0.465945	6.05776	8.94428	0.0027834	0.147286	pseudobulk	edgeR	LRT
Atg7	0.407629	5.75115	8.91299	0.00283149	0.148047	pseudobulk	edgeR	LRT
Fgd4	0.284381	6.87244	8.8098	0.00299617	0.153674	pseudobulk	edgeR	LRT
Ccdc88c	0.358142	6.12938	8.79097	0.00302725	0.153674	pseudobulk	edgeR	LRT
Grb14	0.470206	5.77951	8.78086	0.00304408	0.153674	pseudobulk	edgeR	LRT
Eef1g	-0.465998	5.51545	8.75731	0.00308364	0.153902	pseudobulk	edgeR	LRT
Nell2	0.185534	9.28768	8.71602	0.00315426	0.155657	pseudobulk	edgeR	LRT
Sik3	0.222473	8.27336	8.48753	0.00357589	0.172106	pseudobulk	edgeR	LRT
Srebf2	-0.351657	6.1982	8.4811	0.00358855	0.172106	pseudobulk	edgeR	LRT
Fam184a	-0.34871	6.27968	8.47272	0.00360513	0.172106	pseudobulk	edgeR	LRT
Psma2	-0.445556	5.65076	8.41658	0.00371815	0.175592	pseudobulk	edgeR	LRT
Ptpn9	-0.276084	7.08438	8.34859	0.00385987	0.178045	pseudobulk	edgeR	LRT
Bicral	0.308077	6.78308	8.33791	0.00388263	0.178045	pseudobulk	edgeR	LRT
Gprasp1	0.237087	7.7216	8.33367	0.00389169	0.178045	pseudobulk	edgeR	LRT
Ptprs	0.172995	8.58124	8.18913	0.00421422	0.188423	pseudobulk	edgeR	LRT
Pnkd	0.290062	6.52846	8.18428	0.0042255	0.188423	pseudobulk	edgeR	LRT
Wdr37	-0.27749	7.04229	8.17497	0.00424723	0.188423	pseudobulk	edgeR	LRT
Map3k9	-0.451065	5.54763	8.14922	0.00430798	0.189206	pseudobulk	edgeR	LRT
Eif2ak4	-0.335331	6.10788	8.11559	0.00438862	0.189216	pseudobulk	edgeR	LRT
Fam214a	0.288381	6.50041	8.10475	0.00441495	0.189216	pseudobulk	edgeR	LRT
St8sia5	0.236577	7.4705	8.09553	0.00443745	0.189216	pseudobulk	edgeR	LRT
Arpc1a	-0.351941	6.42914	8.04574	0.00456108	0.190085	pseudobulk	edgeR	LRT
Cxxc4	0.372007	5.82686	8.03611	0.00458539	0.190085	pseudobulk	edgeR	LRT
Nrg1	-0.268065	11.7868	8.03086	0.0045987	0.190085	pseudobulk	edgeR	LRT
Mms19	-0.397194	5.64892	8.00147	0.00467393	0.190085	pseudobulk	edgeR	LRT
Slc44a1	0.253972	7.41165	7.99655	0.00468666	0.190085	pseudobulk	edgeR	LRT
Gm28905	0.263584	8.41488	7.98468	0.00471749	0.190085	pseudobulk	edgeR	LRT
Fam120a	-0.305191	6.51224	7.83924	0.00511241	0.201192	pseudobulk	edgeR	LRT
Sgcz	0.327271	12.6683	7.81323	0.0051865	0.201192	pseudobulk	edgeR	LRT
Hectd2	0.274155	6.89349	7.81097	0.005193	0.201192	pseudobulk	edgeR	LRT
Grik4	-0.275162	7.30485	7.80814	0.00520114	0.201192	pseudobulk	edgeR	LRT
Lmo7	0.316178	6.8708	7.80084	0.0052222	0.201192	pseudobulk	edgeR	LRT
Ankrd33b	0.2668	7.70222	7.74245	0.00539374	0.20429	pseudobulk	edgeR	LRT
Arhgef2	0.280592	6.50962	7.73385	0.0054195	0.20429	pseudobulk	edgeR	LRT
Creb1	0.327704	6.05639	7.71511	0.00547604	0.20429	pseudobulk	edgeR	LRT
Adam9	0.353424	5.70745	7.71096	0.00548866	0.20429	pseudobulk	edgeR	LRT
Grb2	0.329467	6.04281	7.6852	0.00556755	0.205485	pseudobulk	edgeR	LRT
Gfpt1	-0.41984	5.74784	7.59864	0.00584122	0.213304	pseudobulk	edgeR	LRT
Zeb2	0.305755	8.22904	7.58778	0.00587654	0.213304	pseudobulk	edgeR	LRT
Adora1	-0.435456	5.6215	7.56632	0.0059469	0.214088	pseudobulk	edgeR	LRT
A330008L17Rik	0.433848	8.47671	7.53695	0.00604462	0.215837	pseudobulk	edgeR	LRT
Zfp608	0.363265	6.04643	7.51544	0.00611723	0.216363	pseudobulk	edgeR	LRT
Celf2	0.169285	12.9687	7.50351	0.00615787	0.216363	pseudobulk	edgeR	LRT
Ncoa3	0.316669	6.15351	7.48268	0.00622952	0.217143	pseudobulk	edgeR	LRT
Dnm2	0.297418	6.54284	7.46601	0.00628749	0.217438	pseudobulk	edgeR	LRT
Septin3	0.254541	6.77577	7.3888	0.00656314	0.225198	pseudobulk	edgeR	LRT
Znrf3	-0.472472	5.53485	7.35752	0.0066783	0.226033	pseudobulk	edgeR	LRT
Glra2	-0.470803	5.6556	7.34441	0.00672715	0.226033	pseudobulk	edgeR	LRT
Bcat1	0.346862	5.7604	7.32903	0.00678496	0.226033	pseudobulk	edgeR	LRT
Bcl11b	0.251862	7.83733	7.31404	0.00684179	0.226033	pseudobulk	edgeR	LRT
Gopc	-0.379898	5.77432	7.31325	0.0068448	0.226033	pseudobulk	edgeR	LRT
Ireb2	-0.301702	6.28147	7.26847	0.00701756	0.230008	pseudobulk	edgeR	LRT
Sdk1	-0.850879	7.23107	7.21009	0.0072495	0.235851	pseudobulk	edgeR	LRT
Atp5l	0.326892	5.92104	7.11395	0.00764864	0.247006	pseudobulk	edgeR	LRT
Zbtb16	0.252363	8.35782	7.089	0.00775585	0.248382	pseudobulk	edgeR	LRT
Acsl3	-0.35414	5.96527	7.07783	0.00780435	0.248382	pseudobulk	edgeR	LRT
Nsf	0.177445	8.54601	6.99901	0.0081555	0.25769	pseudobulk	edgeR	LRT
Cnnm1	-0.376689	5.89176	6.96337	0.00831953	0.259066	pseudobulk	edgeR	LRT
Cabp1	0.254722	7.23796	6.95454	0.00836068	0.259066	pseudobulk	edgeR	LRT
Ndufs1	0.258255	6.53419	6.95126	0.008376	0.259066	pseudobulk	edgeR	LRT
Srsf11	-0.227505	8.5747	6.92483	0.00850069	0.260511	pseudobulk	edgeR	LRT
Tmem181a	-0.292402	7.48176	6.9163	0.00854134	0.260511	pseudobulk	edgeR	LRT
Ulk4	-0.31963	6.69593	6.89776	0.0086304	0.261412	pseudobulk	edgeR	LRT
Itgav	0.309861	6.45844	6.84029	0.00891243	0.268105	pseudobulk	edgeR	LRT
Srp72	-0.4396	5.43861	6.78738	0.00918045	0.273985	pseudobulk	edgeR	LRT
Kcnk10	0.272123	6.53438	6.77105	0.00926485	0.273985	pseudobulk	edgeR	LRT
Cdh6	0.259811	7.26756	6.74575	0.00939711	0.273985	pseudobulk	edgeR	LRT
Tenm2	0.193247	12.5527	6.74341	0.00940946	0.273985	pseudobulk	edgeR	LRT
Cacng8	0.356807	5.97699	6.74145	0.0094198	0.273985	pseudobulk	edgeR	LRT
Mark2	0.233175	7.13602	6.68643	0.00971498	0.278248	pseudobulk	edgeR	LRT
Mfap3	-0.358213	5.79295	6.68544	0.00972035	0.278248	pseudobulk	edgeR	LRT
Mon2	0.260427	6.88325	6.67884	0.00975642	0.278248	pseudobulk	edgeR	LRT
Hmgn3	-0.2842	6.94668	6.66485	0.00983327	0.278631	pseudobulk	edgeR	LRT
Atp1a3	0.231793	8.88431	6.6514	0.00990779	0.278942	pseudobulk	edgeR	LRT
Htr1f	0.274992	8.95871	6.63387	0.0100058	0.279217	pseudobulk	edgeR	LRT
Chsy3	0.177428	10.4015	6.62695	0.0100447	0.279217	pseudobulk	edgeR	LRT
Lsamp	-0.232428	12.2141	6.56469	0.0104022	0.287335	pseudobulk	edgeR	LRT
Csrnp3	0.170026	9.11692	6.51076	0.0107224	0.292842	pseudobulk	edgeR	LRT
Coq10b	0.376473	5.59836	6.50869	0.0107349	0.292842	pseudobulk	edgeR	LRT
Shank1	0.217038	7.27833	6.47738	0.0109256	0.296205	pseudobulk	edgeR	LRT
Esrrg	0.230905	8.81478	6.45114	0.0110881	0.297632	pseudobulk	edgeR	LRT
Ppil2	-0.308206	6.08842	6.43853	0.0111671	0.297632	pseudobulk	edgeR	LRT
Arid5b	0.190288	8.27187	6.42696	0.0112401	0.297632	pseudobulk	edgeR	LRT
Myo16	0.294177	7.32066	6.41953	0.0112872	0.297632	pseudobulk	edgeR	LRT
Nup93	0.225151	7.64239	6.40462	0.0113824	0.297632	pseudobulk	edgeR	LRT
Spred1	0.214058	7.5493	6.38622	0.011501	0.297632	pseudobulk	edgeR	LRT
Rab26	-0.41007	5.71708	6.38333	0.0115197	0.297632	pseudobulk	edgeR	LRT
Ppm1e	0.145392	9.33925	6.38323	0.0115203	0.297632	pseudobulk	edgeR	LRT
Gm12394	0.216806	7.95461	6.37009	0.0116059	0.298089	pseudobulk	edgeR	LRT
Cry2	0.277122	7.10273	6.34028	0.0118026	0.301379	pseudobulk	edgeR	LRT
L3mbtl1	-0.347449	6.08021	6.32171	0.0119269	0.301736	pseudobulk	edgeR	LRT
Klf13	-0.42108	5.38841	6.31468	0.0119743	0.301736	pseudobulk	edgeR	LRT
Pcdh15	-0.421917	8.26082	6.30701	0.0120262	0.301736	pseudobulk	edgeR	LRT
Mir124-2hg	-0.244906	6.7735	6.29741	0.0120914	0.301736	pseudobulk	edgeR	LRT
Mccc1	0.34429	5.77485	6.2613	0.0123404	0.306208	pseudobulk	edgeR	LRT
Usp19	0.311269	5.8108	6.23861	0.0124994	0.308277	pseudobulk	edgeR	LRT
Ppp1r14c	0.412543	5.75769	6.22947	0.0125641	0.308277	pseudobulk	edgeR	LRT
Slc1a2	-0.215134	9.01422	6.18573	0.0128785	0.314235	pseudobulk	edgeR	LRT
Setd4	-0.373166	6.16701	6.15131	0.0131315	0.316557	pseudobulk	edgeR	LRT
Gas7	-0.196082	7.99275	6.14907	0.0131481	0.316557	pseudobulk	edgeR	LRT
Ift88	-0.257165	6.70192	6.14346	0.0131899	0.316557	pseudobulk	edgeR	LRT
Bach2	0.223814	7.92368	6.12414	0.0133348	0.317316	pseudobulk	edgeR	LRT
Npas2	0.281019	8.04223	6.12001	0.013366	0.317316	pseudobulk	edgeR	LRT
Disp2	0.232419	6.76053	6.10753	0.0134607	0.317847	pseudobulk	edgeR	LRT
Akap13	-0.320945	5.94485	6.05664	0.0138541	0.325386	pseudobulk	edgeR	LRT
Ppp1r13b	0.269154	6.21914	6.01233	0.0142062	0.328949	pseudobulk	edgeR	LRT
Ralyl	0.185879	11.9119	6.0123	0.0142065	0.328949	pseudobulk	edgeR	LRT
Ctnnal1	-0.298916	6.32138	6.00932	0.0142305	0.328949	pseudobulk	edgeR	LRT
Hpca	-0.344857	5.62628	5.99304	0.0143624	0.329149	pseudobulk	edgeR	LRT
Rgl1	-0.203627	7.70579	5.98123	0.0144589	0.329149	pseudobulk	edgeR	LRT
Tnrc6a	0.315023	6.67175	5.97302	0.0145264	0.329149	pseudobulk	edgeR	LRT
Bsn	0.202578	7.4192	5.96109	0.014625	0.329149	pseudobulk	edgeR	LRT
Rps14	0.319556	5.7288	5.95689	0.0146599	0.329149	pseudobulk	edgeR	LRT
Sema5a	-0.465398	6.71864	5.95052	0.014713	0.329149	pseudobulk	edgeR	LRT
Zmynd11	-0.203015	7.65322	5.93627	0.0148324	0.329149	pseudobulk	edgeR	LRT
Kdm7a	0.255132	6.77208	5.93552	0.0148387	0.329149	pseudobulk	edgeR	LRT
Son	0.198505	8.12379	5.90099	0.0151324	0.332235	pseudobulk	edgeR	LRT
Mb21d2	0.309816	6.0515	5.89467	0.0151868	0.332235	pseudobulk	edgeR	LRT
Mettl16	0.305443	5.73585	5.89259	0.0152047	0.332235	pseudobulk	edgeR	LRT
Cdh18	-0.342279	10.0661	5.88369	0.0152817	0.332256	pseudobulk	edgeR	LRT
Stx1a	-0.292492	6.47311	5.87504	0.015357	0.332256	pseudobulk	edgeR	LRT
Camk2d	-0.475976	6.34976	5.83506	0.0157099	0.338224	pseudobulk	edgeR	LRT
Rsrp1	-0.235181	9.12296	5.82047	0.0158407	0.339377	pseudobulk	edgeR	LRT
Lrrc49	0.231683	6.78757	5.79548	0.0160674	0.342564	pseudobulk	edgeR	LRT
Galnt7	0.292331	7.3137	5.77562	0.01625	0.344782	pseudobulk	edgeR	LRT
Gm3294	0.30966	6.15953	5.73971	0.0165856	0.349534	pseudobulk	edgeR	LRT
Myt1l	0.141361	10.0489	5.73468	0.0166331	0.349534	pseudobulk	edgeR	LRT
Opcml	0.155801	12.73	5.71448	0.0168255	0.351894	pseudobulk	edgeR	LRT
Wdfy3	0.194162	7.88871	5.69743	0.0169898	0.352192	pseudobulk	edgeR	LRT
Egr1	0.321752	6.21476	5.68846	0.0170768	0.352192	pseudobulk	edgeR	LRT
Psmc2	-0.380958	5.35038	5.6881	0.0170803	0.352192	pseudobulk	edgeR	LRT
Sun1	-0.226385	6.81467	5.66667	0.0172903	0.354855	pseudobulk	edgeR	LRT
Sult4a1	-0.29276	6.26535	5.65698	0.0173861	0.355161	pseudobulk	edgeR	LRT
S100pbp	-0.376197	5.40548	5.63974	0.0175579	0.356028	pseudobulk	edgeR	LRT
Mcf2l	-0.208272	7.23979	5.62599	0.0176961	0.356028	pseudobulk	edgeR	LRT
Dapk1	0.17974	8.21587	5.62465	0.0177096	0.356028	pseudobulk	edgeR	LRT
Max	-0.311672	5.8439	5.62038	0.0177528	0.356028	pseudobulk	edgeR	LRT
Wwc1	-0.258772	7.00883	5.59072	0.0180559	0.360462	pseudobulk	edgeR	LRT
Prpf8	-0.385782	5.54872	5.58156	0.0181505	0.360711	pseudobulk	edgeR	LRT
Spon1	-0.224203	7.6551	5.5704	0.0182666	0.361382	pseudobulk	edgeR	LRT
Lpin2	-0.246918	6.54427	5.55721	0.0184047	0.362482	pseudobulk	edgeR	LRT
Dclk1	0.124779	10.6585	5.53929	0.0185941	0.363914	pseudobulk	edgeR	LRT
Gm30382	0.226441	8.48422	5.53233	0.0186683	0.363914	pseudobulk	edgeR	LRT
Arfgef2	0.242124	6.82833	5.52375	0.0187599	0.363914	pseudobulk	edgeR	LRT
Micu3	0.211937	7.103	5.5192	0.0188089	0.363914	pseudobulk	edgeR	LRT
Fkbp15	0.345288	5.64439	5.49308	0.0190919	0.364776	pseudobulk	edgeR	LRT
Msra	0.147537	9.36708	5.49256	0.0190976	0.364776	pseudobulk	edgeR	LRT
Adgrl2	0.174558	8.29912	5.48737	0.0191543	0.364776	pseudobulk	edgeR	LRT
Rbm33	0.208723	6.88785	5.48452	0.0191856	0.364776	pseudobulk	edgeR	LRT
Tmem117	0.243952	7.30717	5.46675	0.0193816	0.364953	pseudobulk	edgeR	LRT
Ensa	-0.324383	5.80665	5.46416	0.0194104	0.364953	pseudobulk	edgeR	LRT
Fnip1	-0.241276	6.8321	5.46083	0.0194474	0.364953	pseudobulk	edgeR	LRT
Cdc42	-0.211774	7.1004	5.44644	0.0196082	0.364953	pseudobulk	edgeR	LRT
Cap2	0.151116	8.78258	5.44625	0.0196104	0.364953	pseudobulk	edgeR	LRT
Slc8a2	0.234672	6.49489	5.42654	0.0198329	0.367537	pseudobulk	edgeR	LRT
Mcph1	-0.217685	6.878	5.41414	0.0199743	0.368602	pseudobulk	edgeR	LRT
Gnaz	-0.408133	5.42592	5.40431	0.0200871	0.369132	pseudobulk	edgeR	LRT
Vstm2a	-0.295105	6.20485	5.38213	0.020344	0.372295	pseudobulk	edgeR	LRT
Epha4	0.208286	7.44214	5.37246	0.0204571	0.372812	pseudobulk	edgeR	LRT
Ikbkb	-0.309016	5.80453	5.32093	0.0210708	0.376581	pseudobulk	edgeR	LRT
Per1	0.332796	5.69583	5.32017	0.0210799	0.376581	pseudobulk	edgeR	LRT
Cd81	-0.362791	5.85141	5.30697	0.0212403	0.376581	pseudobulk	edgeR	LRT
Zfp318	0.282263	6.07508	5.29432	0.0213951	0.376581	pseudobulk	edgeR	LRT
Ndufs4	0.199458	6.95859	5.29174	0.0214268	0.376581	pseudobulk	edgeR	LRT
Arntl	-0.24396	6.65797	5.28959	0.0214533	0.376581	pseudobulk	edgeR	LRT
Efhd2	-0.469469	5.94787	5.28727	0.0214819	0.376581	pseudobulk	edgeR	LRT
Ammecr1	0.288511	6.32721	5.28056	0.0215649	0.376581	pseudobulk	edgeR	LRT
Mvb12b	-0.275642	6.28817	5.27835	0.0215922	0.376581	pseudobulk	edgeR	LRT
Mtus2	0.206812	7.9135	5.27503	0.0216334	0.376581	pseudobulk	edgeR	LRT
Slc1a1	0.227267	7.52538	5.27293	0.0216595	0.376581	pseudobulk	edgeR	LRT
Nae1	-0.281609	6.30226	5.26416	0.0217689	0.376581	pseudobulk	edgeR	LRT
Exoc3	-0.260558	6.35781	5.26119	0.0218061	0.376581	pseudobulk	edgeR	LRT
Mtch2	0.201435	7.03603	5.25646	0.0218654	0.376581	pseudobulk	edgeR	LRT
Parp1	0.338695	5.62752	5.2448	0.0220124	0.376581	pseudobulk	edgeR	LRT
Itpr1	0.151772	9.12188	5.23786	0.0221004	0.376581	pseudobulk	edgeR	LRT
Pcmt1	0.204386	6.88421	5.2362	0.0221215	0.376581	pseudobulk	edgeR	LRT
Cacnb4	0.137752	10.0618	5.22203	0.0223026	0.376915	pseudobulk	edgeR	LRT
Hip1	-0.321106	5.95383	5.22122	0.0223128	0.376915	pseudobulk	edgeR	LRT
Tanc2	0.153767	10.0762	5.21435	0.0224012	0.376958	pseudobulk	edgeR	LRT
Cpeb3	0.156913	8.92222	5.18586	0.0227714	0.381725	pseudobulk	edgeR	LRT
Astn2	0.279708	9.62673	5.17873	0.022865	0.38179	pseudobulk	edgeR	LRT
Nap1l1	0.183884	7.10161	5.17235	0.0229491	0.38179	pseudobulk	edgeR	LRT
Cyfip2	-0.139753	8.55325	5.1518	0.0232222	0.383161	pseudobulk	edgeR	LRT
Ppp1r10	-0.358154	5.69363	5.1498	0.0232491	0.383161	pseudobulk	edgeR	LRT
Pnpt1	-0.292258	6.20524	5.1465	0.0232933	0.383161	pseudobulk	edgeR	LRT
Dync1li1	-0.283331	5.95461	5.09675	0.0239707	0.390851	pseudobulk	edgeR	LRT
Syt1	0.128209	12.2726	5.09203	0.024036	0.390851	pseudobulk	edgeR	LRT
Kmt2a	0.171133	7.94046	5.09183	0.0240389	0.390851	pseudobulk	edgeR	LRT
Dab1	0.142168	11.4601	5.08622	0.0241167	0.390851	pseudobulk	edgeR	LRT
Rptor	0.192301	7.33457	5.07566	0.024264	0.391792	pseudobulk	edgeR	LRT
Cep120	0.251506	6.16836	5.04834	0.0246496	0.394407	pseudobulk	edgeR	LRT
Fto	0.160064	8.13004	5.0459	0.0246843	0.394407	pseudobulk	edgeR	LRT
Cyp51	-0.330778	5.8275	5.04512	0.0246953	0.394407	pseudobulk	edgeR	LRT
Ctsb	-0.398349	6.33272	5.03213	0.0248812	0.395936	pseudobulk	edgeR	LRT
Scn1a	0.155883	8.9707	5.01423	0.0251397	0.398606	pseudobulk	edgeR	LRT
Kcnq5	0.173543	11.182	4.99763	0.025382	0.400602	pseudobulk	edgeR	LRT
Mrpl41	-0.290553	6.25809	4.99313	0.0254481	0.400602	pseudobulk	edgeR	LRT
Phf20l1	0.143132	8.65888	4.98194	0.0256133	0.401413	pseudobulk	edgeR	LRT
Rasal1	0.243085	6.19331	4.97728	0.0256824	0.401413	pseudobulk	edgeR	LRT
Erbb4	0.938018	6.90483	4.95132	0.0260707	0.405067	pseudobulk	edgeR	LRT
Tbc1d32	0.271183	6.41773	4.94934	0.0261006	0.405067	pseudobulk	edgeR	LRT
Adcy9	0.166084	8.1237	4.93276	0.0263523	0.405556	pseudobulk	edgeR	LRT
Zmiz1os1	-0.284014	6.13793	4.91855	0.0265698	0.405556	pseudobulk	edgeR	LRT
Skil	0.285052	6.13268	4.91419	0.026637	0.405556	pseudobulk	edgeR	LRT
Dtx3	0.209724	7.3512	4.91058	0.0266928	0.405556	pseudobulk	edgeR	LRT
Dpysl5	-0.37844	5.41387	4.90968	0.0267066	0.405556	pseudobulk	edgeR	LRT
Paxbp1	0.248052	6.3823	4.90658	0.0267546	0.405556	pseudobulk	edgeR	LRT
Nceh1	0.284858	6.41134	4.90503	0.0267785	0.405556	pseudobulk	edgeR	LRT
Prickle1	0.139876	9.66606	4.89491	0.026936	0.406539	pseudobulk	edgeR	LRT
Trpc4	0.194627	7.66831	4.87161	0.0273021	0.410538	pseudobulk	edgeR	LRT
Rbpj	-0.373327	5.56001	4.86619	0.0273879	0.410538	pseudobulk	edgeR	LRT
Cyb5a	-0.354588	5.79897	4.8332	0.0279168	0.415778	pseudobulk	edgeR	LRT
Tmem131l	0.273664	5.85445	4.83258	0.0279268	0.415778	pseudobulk	edgeR	LRT
Kalrn	0.11428	11.2467	4.81662	0.0281865	0.416215	pseudobulk	edgeR	LRT
St3gal3	0.227969	6.72817	4.80978	0.0282986	0.416215	pseudobulk	edgeR	LRT
Ndst3	0.222059	9.36799	4.79787	0.028495	0.416215	pseudobulk	edgeR	LRT
Sfmbt1	-0.293352	6.07009	4.79758	0.0284998	0.416215	pseudobulk	edgeR	LRT
Kdm6a	0.250896	6.49505	4.79711	0.0285076	0.416215	pseudobulk	edgeR	LRT
Lrrc3b	-0.420103	5.63684	4.7853	0.0287037	0.416215	pseudobulk	edgeR	LRT
Asb3	0.191932	6.83845	4.78394	0.0287263	0.416215	pseudobulk	edgeR	LRT
Ndrg4	0.152884	8.76147	4.77982	0.0287951	0.416215	pseudobulk	edgeR	LRT
Luzp1	0.202023	7.16406	4.77899	0.0288091	0.416215	pseudobulk	edgeR	LRT
Adgrb1	0.166677	7.61429	4.76448	0.0290529	0.418362	pseudobulk	edgeR	LRT
Ptk2b	0.176595	7.79422	4.75824	0.0291583	0.418508	pseudobulk	edgeR	LRT
Sbno1	0.203783	7.24862	4.72603	0.0297094	0.424373	pseudobulk	edgeR	LRT
Larp1b	-0.345601	5.46749	4.72089	0.0297984	0.424373	pseudobulk	edgeR	LRT
Rbfox3	0.143131	8.96025	4.71752	0.0298568	0.424373	pseudobulk	edgeR	LRT
Rpl29	-0.399184	5.33331	4.71192	0.0299542	0.424383	pseudobulk	edgeR	LRT
Ina	0.274742	6.23794	4.70577	0.0300615	0.424534	pseudobulk	edgeR	LRT
Arpc3	0.2842	5.95503	4.69207	0.0303021	0.424913	pseudobulk	edgeR	LRT
Slc39a11	0.301816	5.83428	4.69159	0.0303106	0.424913	pseudobulk	edgeR	LRT
Tspan5	0.14232	9.54318	4.68774	0.0303786	0.424913	pseudobulk	edgeR	LRT
Fxr1	-0.212257	6.9547	4.67752	0.0305599	0.426092	pseudobulk	edgeR	LRT
Sgcd	-0.362464	8.88885	4.67191	0.0306597	0.426131	pseudobulk	edgeR	LRT
Osbpl3	-0.218655	7.57402	4.64752	0.0310984	0.429627	pseudobulk	edgeR	LRT
Egfem1	0.245591	10.2794	4.64217	0.0311956	0.429627	pseudobulk	edgeR	LRT
Dgkh	-0.162492	8.11083	4.63984	0.0312379	0.429627	pseudobulk	edgeR	LRT
Cc2d2a	0.252529	5.95769	4.63133	0.0313933	0.429627	pseudobulk	edgeR	LRT
Alcam	-0.371217	7.18692	4.63094	0.0314003	0.429627	pseudobulk	edgeR	LRT
Atxn3	-0.281868	5.79108	4.61339	0.0317233	0.43101	pseudobulk	edgeR	LRT
Map7d1	-0.334102	5.76356	4.6086	0.031812	0.43101	pseudobulk	edgeR	LRT
Aopep	0.134483	8.46241	4.59869	0.0319965	0.43101	pseudobulk	edgeR	LRT
Mkx	0.236874	7.09611	4.59813	0.0320069	0.43101	pseudobulk	edgeR	LRT
Hsph1	-0.321852	6.30237	4.59751	0.0320184	0.43101	pseudobulk	edgeR	LRT
Gnai1	0.197957	7.43024	4.58971	0.0321644	0.43101	pseudobulk	edgeR	LRT
Ankib1	-0.204362	7.23084	4.58785	0.0321994	0.43101	pseudobulk	edgeR	LRT
Sez6	-0.225284	6.51423	4.58276	0.0322951	0.43101	pseudobulk	edgeR	LRT
Galnt14	-0.218878	7.52648	4.57537	0.0324348	0.43101	pseudobulk	edgeR	LRT
Tcf4	0.12387	10.0264	4.57284	0.0324827	0.43101	pseudobulk	edgeR	LRT
Bbs9	-0.239246	6.63169	4.54796	0.0329579	0.434753	pseudobulk	edgeR	LRT
Atrnl1	0.13567	9.70719	4.54771	0.0329629	0.434753	pseudobulk	edgeR	LRT
Tspan14	-0.314862	5.58506	4.53543	0.0332002	0.436303	pseudobulk	edgeR	LRT
Ppp3r1	-0.263604	6.2601	4.53137	0.0332791	0.436303	pseudobulk	edgeR	LRT
Dab2ip	-0.269403	6.1643	4.47981	0.0342975	0.447031	pseudobulk	edgeR	LRT
Gabra1	0.212453	8.01705	4.47775	0.034339	0.447031	pseudobulk	edgeR	LRT
Tjp1	0.133398	8.86804	4.4696	0.0345031	0.447031	pseudobulk	edgeR	LRT
Ino80	0.205932	7.04232	4.46097	0.0346778	0.447031	pseudobulk	edgeR	LRT
Rars2	0.240189	6.38758	4.4543	0.0348135	0.447031	pseudobulk	edgeR	LRT
Chchd3	0.153482	7.88658	4.45241	0.034852	0.447031	pseudobulk	edgeR	LRT
Epn1	0.27042	5.74549	4.43948	0.035117	0.447031	pseudobulk	edgeR	LRT
Cnksr2	0.164519	10.2853	4.4342	0.0352256	0.447031	pseudobulk	edgeR	LRT
Trio	0.153037	9.15323	4.43269	0.0352569	0.447031	pseudobulk	edgeR	LRT
Cdkl1	0.255566	5.97313	4.43189	0.0352735	0.447031	pseudobulk	edgeR	LRT
D130043K22Rik	-0.2298	6.82089	4.43069	0.0352982	0.447031	pseudobulk	edgeR	LRT
Oga	0.193148	6.64558	4.42108	0.0354976	0.447031	pseudobulk	edgeR	LRT
Marchf11	0.209902	7.42726	4.41142	0.035699	0.447031	pseudobulk	edgeR	LRT
Ift74	-0.307627	5.51418	4.40825	0.0357654	0.447031	pseudobulk	edgeR	LRT
Prmt8	-0.297396	5.93729	4.40474	0.0358391	0.447031	pseudobulk	edgeR	LRT
Cyp46a1	0.253102	6.18629	4.39929	0.0359539	0.447031	pseudobulk	edgeR	LRT
Nfasc	0.141881	8.25264	4.39693	0.0360037	0.447031	pseudobulk	edgeR	LRT
Mast3	0.277102	6.51604	4.3939	0.0360677	0.447031	pseudobulk	edgeR	LRT
Rangap1	-0.336879	5.65415	4.39251	0.0360972	0.447031	pseudobulk	edgeR	LRT
Gm47283	0.305739	6.63214	4.39082	0.0361329	0.447031	pseudobulk	edgeR	LRT
Aebp2	-0.309502	5.47578	4.34652	0.0370846	0.457515	pseudobulk	edgeR	LRT
Fam76b	-0.296181	5.59778	4.3296	0.037455	0.460669	pseudobulk	edgeR	LRT
Morc2a	0.26198	5.85768	4.32529	0.03755	0.460669	pseudobulk	edgeR	LRT
Ank	0.141262	7.92113	4.31315	0.0378189	0.462446	pseudobulk	edgeR	LRT
2610507B11Rik	-0.295047	5.83043	4.30098	0.0380904	0.462446	pseudobulk	edgeR	LRT
Runx2	0.245178	7.17173	4.30027	0.0381063	0.462446	pseudobulk	edgeR	LRT
Cox10	0.236792	6.01625	4.29984	0.038116	0.462446	pseudobulk	edgeR	LRT
Carnmt1	-0.316368	5.47524	4.2909	0.0383168	0.462772	pseudobulk	edgeR	LRT
Osbpl8	0.15969	8.47266	4.28745	0.0383947	0.462772	pseudobulk	edgeR	LRT
Sort1	0.186178	7.31841	4.28398	0.0384731	0.462772	pseudobulk	edgeR	LRT
Ncoa2	0.148864	8.17831	4.27995	0.0385644	0.462772	pseudobulk	edgeR	LRT
B230334C09Rik	0.235496	6.553	4.26929	0.0388072	0.463283	pseudobulk	edgeR	LRT
Hlcs	-0.307089	6.06197	4.26882	0.0388179	0.463283	pseudobulk	edgeR	LRT
Dlg1	0.118351	9.14151	4.2593	0.0390359	0.464113	pseudobulk	edgeR	LRT
Usp31	0.250024	6.2063	4.25192	0.0392059	0.464113	pseudobulk	edgeR	LRT
Bicd1	0.156775	8.58963	4.24955	0.0392606	0.464113	pseudobulk	edgeR	LRT
Sulf2	0.203285	7.05458	4.24742	0.0393101	0.464113	pseudobulk	edgeR	LRT
Sec24d	-0.340236	5.48004	4.23129	0.0396853	0.464988	pseudobulk	edgeR	LRT
Cdh20	0.294159	7.52638	4.22512	0.0398298	0.464988	pseudobulk	edgeR	LRT
Sec61a2	-0.197722	7.01652	4.22042	0.0399403	0.464988	pseudobulk	edgeR	LRT
Slc38a2	0.22467	6.16385	4.21824	0.0399916	0.464988	pseudobulk	edgeR	LRT
Tnrc18	0.273229	6.05082	4.21792	0.0399991	0.464988	pseudobulk	edgeR	LRT
Cdc37l1	0.185124	7.0711	4.21642	0.0400346	0.464988	pseudobulk	edgeR	LRT
Slit1	-0.307087	5.99417	4.21258	0.0401254	0.464988	pseudobulk	edgeR	LRT
Ypel4	0.268703	5.6511	4.20796	0.0402346	0.465027	pseudobulk	edgeR	LRT
Pard3	-0.183135	6.92439	4.19537	0.0405344	0.467263	pseudobulk	edgeR	LRT
Zfp692	-0.275943	6.53206	4.18788	0.0407139	0.467418	pseudobulk	edgeR	LRT
Chm	0.188252	7.35916	4.18594	0.0407607	0.467418	pseudobulk	edgeR	LRT
Izumo4	-0.292033	6.09499	4.1797	0.040911	0.46792	pseudobulk	edgeR	LRT
Ube3c	0.188857	7.42646	4.16032	0.0413815	0.472072	pseudobulk	edgeR	LRT
Kmt5b	0.226975	6.2463	4.1419	0.0418341	0.472713	pseudobulk	edgeR	LRT
Tubb5	-0.309091	6.17809	4.14049	0.0418691	0.472713	pseudobulk	edgeR	LRT
Grin1	0.136395	8.71395	4.13258	0.0420651	0.472713	pseudobulk	edgeR	LRT
Klhl12	-0.278854	5.66977	4.13162	0.0420891	0.472713	pseudobulk	edgeR	LRT
Srcin1	0.174462	7.40271	4.12652	0.0422161	0.472713	pseudobulk	edgeR	LRT
Khdc4	0.210704	6.73057	4.12628	0.0422221	0.472713	pseudobulk	edgeR	LRT
St6galnac3	0.236579	9.13858	4.12333	0.0422957	0.472713	pseudobulk	edgeR	LRT
Dnal1	-0.255585	6.08045	4.12321	0.0422988	0.472713	pseudobulk	edgeR	LRT
Eprs	0.200723	6.59149	4.11174	0.0425865	0.473198	pseudobulk	edgeR	LRT
Ptprk	-0.395106	6.33218	4.10508	0.0427547	0.473198	pseudobulk	edgeR	LRT
Rpl26	-0.318117	5.38554	4.1009	0.0428603	0.473198	pseudobulk	edgeR	LRT
Thra	0.188291	6.94557	4.09924	0.0429024	0.473198	pseudobulk	edgeR	LRT
Cul2	-0.239936	6.46032	4.09878	0.0429143	0.473198	pseudobulk	edgeR	LRT
Bcl11a	0.158454	8.46404	4.09289	0.0430639	0.473198	pseudobulk	edgeR	LRT
Wdr70	-0.193801	6.7478	4.09073	0.0431189	0.473198	pseudobulk	edgeR	LRT
Kcna1	-0.25165	6.2461	4.07889	0.0434221	0.473198	pseudobulk	edgeR	LRT
Ggt7	0.212015	6.7578	4.07817	0.0434407	0.473198	pseudobulk	edgeR	LRT
Tmem108	-0.206381	7.90264	4.07578	0.0435023	0.473198	pseudobulk	edgeR	LRT
Sp4	-0.262505	5.83798	4.0732	0.0435686	0.473198	pseudobulk	edgeR	LRT
Rundc3b	0.188353	6.98502	4.07063	0.043635	0.473198	pseudobulk	edgeR	LRT
Dnm1	0.177252	7.93245	4.05933	0.0439278	0.475162	pseudobulk	edgeR	LRT
Cacna1a	-0.137532	9.52602	4.05244	0.0441074	0.475162	pseudobulk	edgeR	LRT
Rc3h1	0.229899	6.32144	4.04799	0.0442239	0.475162	pseudobulk	edgeR	LRT
Nav2	0.135255	9.50487	4.04704	0.0442489	0.475162	pseudobulk	edgeR	LRT
Ric3	0.23293	6.08045	4.03993	0.0444358	0.476005	pseudobulk	edgeR	LRT
Rab28	0.186467	7.15312	4.0299	0.0447007	0.476612	pseudobulk	edgeR	LRT
Dlgap1	0.133736	11.5813	4.02956	0.0447095	0.476612	pseudobulk	edgeR	LRT
Cdk16	0.286746	5.57396	4.02462	0.0448408	0.476742	pseudobulk	edgeR	LRT
Rnf138	-0.301155	5.74487	4.02093	0.0449388	0.476742	pseudobulk	edgeR	LRT
Reep2	-0.258692	6.26702	4.01354	0.0451363	0.477684	pseudobulk	edgeR	LRT
Cwc22	-0.280796	5.73573	3.99944	0.0455154	0.480538	pseudobulk	edgeR	LRT
Itgb1	-0.230132	6.5063	3.99131	0.0457354	0.481702	pseudobulk	edgeR	LRT
Ldb2	0.114192	10.3256	3.97916	0.0460666	0.484019	pseudobulk	edgeR	LRT
Tasp1	0.168572	7.39343	3.97517	0.0461758	0.484019	pseudobulk	edgeR	LRT
Ip6k2	0.238588	6.03915	3.95485	0.0467364	0.488266	pseudobulk	edgeR	LRT
Rit2	0.155571	8.57241	3.95245	0.0468033	0.488266	pseudobulk	edgeR	LRT
Bptf	-0.186207	6.83475	3.94381	0.0470442	0.489616	pseudobulk	edgeR	LRT
Rab11fip4	0.201919	6.99775	3.93253	0.0473605	0.491743	pseudobulk	edgeR	LRT
Rufy3	-0.193761	7.59951	3.92692	0.0475188	0.492223	pseudobulk	edgeR	LRT
Nsd1	0.141271	7.89678	3.92209	0.0476557	0.49248	pseudobulk	edgeR	LRT
Fech	-0.319277	5.56692	3.91061	0.0479822	0.49469	pseudobulk	edgeR	LRT
Gmcl1	0.192827	6.99519	3.90598	0.0481145	0.494892	pseudobulk	edgeR	LRT
Prkca	0.21357	8.66169	3.89752	0.0483574	0.495335	pseudobulk	edgeR	LRT
Man2a2	0.262701	5.60443	3.89663	0.0483832	0.495335	pseudobulk	edgeR	LRT
Prkce	0.118515	10.0164	3.89035	0.0485642	0.496032	pseudobulk	edgeR	LRT
Ubap2	-0.243796	6.00359	3.86773	0.0492232	0.500904	pseudobulk	edgeR	LRT
Wdr26	0.201447	6.42305	3.86616	0.0492692	0.500904	pseudobulk	edgeR	LRT
Mipol1	-0.346787	5.72771	3.85926	0.0494722	0.501657	pseudobulk	edgeR	LRT
Pds5b	-0.223535	6.79779	3.85588	0.0495718	0.501657	pseudobulk	edgeR	LRT
Akr1a1	-0.275973	5.66871	3.84747	0.0498211	0.503021	pseudobulk	edgeR	LRT
Arhgef12	0.172256	7.47469	3.8398	0.0500494	0.503339	pseudobulk	edgeR	LRT
Agfg1	-0.211333	6.50693	3.8322	0.0502769	0.503339	pseudobulk	edgeR	LRT
Nfkb1	-0.255706	6.11861	3.82872	0.0503813	0.503339	pseudobulk	edgeR	LRT
Tlcd4	-0.250949	5.85968	3.82082	0.0506193	0.503339	pseudobulk	edgeR	LRT
Ppp1r21	0.243169	5.78158	3.82016	0.0506394	0.503339	pseudobulk	edgeR	LRT
Stxbp5l	0.146719	9.97525	3.81905	0.0506731	0.503339	pseudobulk	edgeR	LRT
A830082K12Rik	-0.259292	6.10876	3.81611	0.0507619	0.503339	pseudobulk	edgeR	LRT
Tspoap1	0.190819	6.85021	3.8108	0.050923	0.503339	pseudobulk	edgeR	LRT
Bckdhb	0.18046	7.18302	3.809	0.0509779	0.503339	pseudobulk	edgeR	LRT
Ate1	-0.291386	5.74662	3.80356	0.0511437	0.503339	pseudobulk	edgeR	LRT
Ptpn1	-0.212657	6.28718	3.80296	0.0511621	0.503339	pseudobulk	edgeR	LRT
Atp1a1	-0.228589	7.31601	3.80081	0.0512278	0.503339	pseudobulk	edgeR	LRT
Prkn	0.133464	9.83011	3.79525	0.0513983	0.503887	pseudobulk	edgeR	LRT
Naca	-0.281721	5.57812	3.77932	0.0518896	0.505725	pseudobulk	edgeR	LRT
Dpyd	-0.259313	7.40515	3.778	0.0519306	0.505725	pseudobulk	edgeR	LRT
Lrig2	-0.15688	7.2642	3.77487	0.052028	0.505725	pseudobulk	edgeR	LRT
Kpnb1	-0.271004	5.62972	3.77428	0.0520464	0.505725	pseudobulk	edgeR	LRT
Lemd3	0.228345	5.93805	3.76877	0.052218	0.506272	pseudobulk	edgeR	LRT
Gramd1a	-0.322176	5.43996	3.76257	0.052412	0.507034	pseudobulk	edgeR	LRT
Synj2	-0.266444	6.01187	3.75701	0.0525864	0.50738	pseudobulk	edgeR	LRT
Stx16	-0.221334	6.18853	3.75408	0.0526788	0.50738	pseudobulk	edgeR	LRT
Lmtk3	0.188765	6.61506	3.74679	0.0529091	0.508295	pseudobulk	edgeR	LRT
Insr	0.172522	6.87278	3.74375	0.0530052	0.508295	pseudobulk	edgeR	LRT
Ptprn2	0.11216	10.3325	3.72987	0.0534475	0.511346	pseudobulk	edgeR	LRT
Cbl	-0.25334	6.32382	3.71719	0.053855	0.511346	pseudobulk	edgeR	LRT
Sae1	-0.248012	6.02846	3.71511	0.0539221	0.511346	pseudobulk	edgeR	LRT
Armh3	0.204808	6.62742	3.71418	0.0539523	0.511346	pseudobulk	edgeR	LRT
Mtif2	-0.234001	6.22807	3.70705	0.054183	0.511346	pseudobulk	edgeR	LRT
Pum1	-0.174521	7.11138	3.69984	0.0544178	0.511346	pseudobulk	edgeR	LRT
Ntng1	0.191224	9.13322	3.69963	0.0544245	0.511346	pseudobulk	edgeR	LRT
Etnk1	0.182293	7.46966	3.69678	0.0545177	0.511346	pseudobulk	edgeR	LRT
Slf1	0.172383	7.07351	3.69412	0.0546045	0.511346	pseudobulk	edgeR	LRT
Kcnq3	-0.13802	9.69151	3.69102	0.0547062	0.511346	pseudobulk	edgeR	LRT
Tmem246	-0.327249	5.59977	3.68892	0.0547749	0.511346	pseudobulk	edgeR	LRT
Neto2	0.260259	6.56893	3.68708	0.0548356	0.511346	pseudobulk	edgeR	LRT
Nudcd1	0.236703	5.81366	3.6854	0.0548909	0.511346	pseudobulk	edgeR	LRT
Galnt1	-0.287702	5.61928	3.68219	0.0549967	0.511346	pseudobulk	edgeR	LRT
Frmd3	0.268745	5.942	3.67728	0.0551587	0.511346	pseudobulk	edgeR	LRT
Fsd1	-0.299637	5.73692	3.67645	0.0551862	0.511346	pseudobulk	edgeR	LRT
Sec24b	-0.165047	7.12782	3.66302	0.0556327	0.514398	pseudobulk	edgeR	LRT
Nrxn2	0.174827	6.81344	3.63362	0.0566234	0.518854	pseudobulk	edgeR	LRT
Ankrd28	0.17767	7.4418	3.63231	0.0566681	0.518854	pseudobulk	edgeR	LRT
Tbl1xr1	-0.223594	6.69385	3.63083	0.0567186	0.518854	pseudobulk	edgeR	LRT
Rad17	-0.274071	5.6433	3.62714	0.0568446	0.518854	pseudobulk	edgeR	LRT
Btaf1	0.146688	7.36016	3.62329	0.0569761	0.518854	pseudobulk	edgeR	LRT
Nrip3	-0.27084	6.40099	3.62315	0.056981	0.518854	pseudobulk	edgeR	LRT
Armh4	-0.332191	5.55751	3.61835	0.0571456	0.518854	pseudobulk	edgeR	LRT
Tusc3	0.15331	8.32004	3.61795	0.0571592	0.518854	pseudobulk	edgeR	LRT
Creld1	-0.304254	5.60468	3.60561	0.057585	0.518854	pseudobulk	edgeR	LRT
Akap6	0.115163	9.56092	3.6006	0.0577588	0.518854	pseudobulk	edgeR	LRT
Ppp1cb	0.220256	6.3089	3.5931	0.0580201	0.518854	pseudobulk	edgeR	LRT
Srsf6	-0.274146	5.71141	3.5929	0.0580271	0.518854	pseudobulk	edgeR	LRT
Wipf3	0.266406	5.87128	3.59203	0.0580572	0.518854	pseudobulk	edgeR	LRT
Kcnab2	0.21094	6.59033	3.58558	0.058283	0.518854	pseudobulk	edgeR	LRT
Cep350	0.19015	7.08089	3.58148	0.0584272	0.518854	pseudobulk	edgeR	LRT
Zfc3h1	-0.162534	7.02312	3.57743	0.0585696	0.518854	pseudobulk	edgeR	LRT
Zfp664	0.274509	5.61793	3.57563	0.0586331	0.518854	pseudobulk	edgeR	LRT
Orc2	0.197128	6.5205	3.57306	0.0587242	0.518854	pseudobulk	edgeR	LRT
Glud1	-0.246674	5.94793	3.57136	0.0587841	0.518854	pseudobulk	edgeR	LRT
Ccdc39	-0.24531	5.80938	3.57004	0.0588307	0.518854	pseudobulk	edgeR	LRT
Cdyl2	-0.241162	6.61449	3.56984	0.0588379	0.518854	pseudobulk	edgeR	LRT
Arhgef7	0.174603	7.00322	3.56955	0.0588483	0.518854	pseudobulk	edgeR	LRT
Snx29	0.183273	6.876	3.56603	0.0589732	0.518854	pseudobulk	edgeR	LRT
Sorl1	0.180546	8.60206	3.56423	0.0590373	0.518854	pseudobulk	edgeR	LRT
Trpc4ap	0.200662	6.48754	3.55967	0.0591996	0.518854	pseudobulk	edgeR	LRT
Exoc5	0.226391	6.65092	3.55655	0.0593111	0.518854	pseudobulk	edgeR	LRT
Brinp2	-0.181209	7.40582	3.55444	0.0593863	0.518854	pseudobulk	edgeR	LRT
Rpl9	-0.23729	6.21251	3.55343	0.0594225	0.518854	pseudobulk	edgeR	LRT
Crebbp	0.130887	7.86175	3.54821	0.0596097	0.519456	pseudobulk	edgeR	LRT
Abhd6	-0.275962	5.97408	3.53726	0.0600047	0.519817	pseudobulk	edgeR	LRT
Laptm4a	-0.232011	6.2866	3.53436	0.0601096	0.519817	pseudobulk	edgeR	LRT
Ppp5c	-0.317601	5.52482	3.53423	0.0601143	0.519817	pseudobulk	edgeR	LRT
Plekha1	0.177061	6.87286	3.53208	0.0601922	0.519817	pseudobulk	edgeR	LRT
Phf12	0.212461	6.3245	3.53068	0.0602429	0.519817	pseudobulk	edgeR	LRT
Mpped2	0.150757	7.86779	3.52193	0.0605619	0.520504	pseudobulk	edgeR	LRT
Nfx1	0.152073	7.26647	3.5217	0.0605704	0.520504	pseudobulk	edgeR	LRT
Srgap3	0.163215	8.33358	3.51781	0.0607127	0.520504	pseudobulk	edgeR	LRT
Cplane1	0.117439	8.53808	3.51552	0.0607965	0.520504	pseudobulk	edgeR	LRT
R3hdm4	-0.251247	5.94839	3.50639	0.0611325	0.522362	pseudobulk	edgeR	LRT
Smim13	-0.285469	6.0289	3.50266	0.0612705	0.522524	pseudobulk	edgeR	LRT
Chd2	0.142783	7.81326	3.49777	0.0614514	0.522808	pseudobulk	edgeR	LRT
Ypel2	-0.28803	5.46988	3.49459	0.0615698	0.522808	pseudobulk	edgeR	LRT
Ndufaf4	0.23962	5.70515	3.49079	0.0617113	0.522808	pseudobulk	edgeR	LRT
Tspan3	-0.257379	6.46226	3.48895	0.0617799	0.522808	pseudobulk	edgeR	LRT
Inpp4b	-0.407617	7.77077	3.4798	0.0621222	0.523319	pseudobulk	edgeR	LRT
Ttc7b	0.1276	7.85255	3.4784	0.0621749	0.523319	pseudobulk	edgeR	LRT
Med14	0.173231	6.96614	3.47779	0.0621978	0.523319	pseudobulk	edgeR	LRT
Serinc3	0.231152	5.97433	3.47359	0.0623558	0.523646	pseudobulk	edgeR	LRT
Aktip	-0.292028	5.43188	3.4672	0.0625973	0.524671	pseudobulk	edgeR	LRT
Satb1	-0.186819	7.23485	3.45561	0.0630375	0.527354	pseudobulk	edgeR	LRT
Zcchc8	0.247995	5.8789	3.45079	0.0632217	0.527889	pseudobulk	edgeR	LRT
Sclt1	0.142257	7.8236	3.44061	0.0636122	0.530142	pseudobulk	edgeR	LRT
Slit3	0.153997	10.0248	3.4294	0.0640452	0.532739	pseudobulk	edgeR	LRT
Rgs7bp	0.132505	9.21797	3.41033	0.0647895	0.53748	pseudobulk	edgeR	LRT
Bbof1	-0.213933	6.17746	3.4072	0.0649126	0.53748	pseudobulk	edgeR	LRT
Dync1i1	0.109541	9.56558	3.40543	0.0649822	0.53748	pseudobulk	edgeR	LRT
Gabarapl1	-0.282428	5.7387	3.40134	0.0651434	0.5378	pseudobulk	edgeR	LRT
Marchf2	-0.299641	5.64189	3.39291	0.0654772	0.539542	pseudobulk	edgeR	LRT
Mllt10	0.140587	8.38441	3.38606	0.0657498	0.540774	pseudobulk	edgeR	LRT
Edem3	0.217846	6.27216	3.36608	0.0665521	0.545864	pseudobulk	edgeR	LRT
Mtmr7	0.164319	7.17001	3.36446	0.0666173	0.545864	pseudobulk	edgeR	LRT
Nrgn	-0.22309	7.11126	3.36104	0.066756	0.545982	pseudobulk	edgeR	LRT
Dhx30	-0.185042	6.87469	3.35076	0.0671741	0.548173	pseudobulk	edgeR	LRT
Arf3	0.211406	6.18801	3.34832	0.0672735	0.548173	pseudobulk	edgeR	LRT
Wdr33	-0.152512	7.6355	3.32628	0.068181	0.554539	pseudobulk	edgeR	LRT
Fbxw11	-0.180883	6.76463	3.31741	0.0685499	0.554689	pseudobulk	edgeR	LRT
Fam133b	-0.290163	5.70475	3.31657	0.0685848	0.554689	pseudobulk	edgeR	LRT
Bcas2	-0.31146	5.61297	3.31614	0.0686029	0.554689	pseudobulk	edgeR	LRT
Cfl2	0.254937	5.73241	3.3137	0.0687047	0.554689	pseudobulk	edgeR	LRT
Mau2	0.223761	5.99875	3.31008	0.0688561	0.554892	pseudobulk	edgeR	LRT
Ehmt1	0.160714	7.31615	3.29971	0.0692921	0.556669	pseudobulk	edgeR	LRT
Urgcp	0.210464	6.52517	3.29881	0.0693301	0.556669	pseudobulk	edgeR	LRT
Dhx15	0.177048	6.57187	3.28901	0.0697449	0.558977	pseudobulk	edgeR	LRT
Ica1l	-0.309362	5.49315	3.28513	0.06991	0.559217	pseudobulk	edgeR	LRT
Lnpk	-0.173288	6.89128	3.28186	0.0700494	0.559217	pseudobulk	edgeR	LRT
Gria3	0.146503	10.6278	3.2772	0.0702486	0.559217	pseudobulk	edgeR	LRT
Smarca1	-0.188662	6.61979	3.26464	0.0707887	0.559217	pseudobulk	edgeR	LRT
Sf3b2	0.186504	6.31605	3.26289	0.070864	0.559217	pseudobulk	edgeR	LRT
Letm2	-0.235195	6.2404	3.26183	0.0709097	0.559217	pseudobulk	edgeR	LRT
Ap1g1	0.16785	6.61492	3.26142	0.0709276	0.559217	pseudobulk	edgeR	LRT
Scg3	-0.212659	6.62079	3.26017	0.0709816	0.559217	pseudobulk	edgeR	LRT
Lrrc45	-0.241825	5.94063	3.25916	0.0710254	0.559217	pseudobulk	edgeR	LRT
Gnl3	-0.254624	5.78139	3.25663	0.0711352	0.559217	pseudobulk	edgeR	LRT
Calm3	-0.26047	5.88343	3.2557	0.0711754	0.559217	pseudobulk	edgeR	LRT
Map2k4	0.129494	8.25504	3.23921	0.0718955	0.563134	pseudobulk	edgeR	LRT
Flrt2	-0.154728	8.75931	3.23841	0.0719303	0.563134	pseudobulk	edgeR	LRT
Sparcl1	0.155346	7.84246	3.23126	0.0722449	0.56459	pseudobulk	edgeR	LRT
Dpp6	0.136227	9.40529	3.21934	0.0727729	0.566073	pseudobulk	edgeR	LRT
Lancl1	-0.179731	6.77171	3.21715	0.0728705	0.566073	pseudobulk	edgeR	LRT
Armc8	-0.141407	7.72482	3.21556	0.0729413	0.566073	pseudobulk	edgeR	LRT
Wnk2	0.14581	7.67154	3.21536	0.0729502	0.566073	pseudobulk	edgeR	LRT
Pcsk1	-0.22638	7.38543	3.20716	0.0733164	0.566234	pseudobulk	edgeR	LRT
Hdac3	0.230872	6.04312	3.2058	0.0733777	0.566234	pseudobulk	edgeR	LRT
Rbm6	-0.114304	8.47147	3.2006	0.0736113	0.566234	pseudobulk	edgeR	LRT
Mif	-0.306275	5.95388	3.19831	0.0737144	0.566234	pseudobulk	edgeR	LRT
Copb1	-0.247218	5.64031	3.19398	0.07391	0.566234	pseudobulk	edgeR	LRT
Rgs6	-0.180076	8.95676	3.1933	0.0739405	0.566234	pseudobulk	edgeR	LRT
Rev3l	0.151094	7.84195	3.19035	0.0740744	0.566234	pseudobulk	edgeR	LRT
Ttc9b	-0.273362	5.59429	3.18992	0.0740937	0.566234	pseudobulk	edgeR	LRT
Ncor1	-0.157523	7.62799	3.18909	0.0741313	0.566234	pseudobulk	edgeR	LRT
Kif3b	-0.21447	6.18141	3.18574	0.0742834	0.56625	pseudobulk	edgeR	LRT
Atpif1	-0.213863	6.35778	3.18337	0.0743912	0.56625	pseudobulk	edgeR	LRT
Rnf20	0.164187	6.77205	3.17867	0.0746056	0.566899	pseudobulk	edgeR	LRT
Zc3h3	-0.275462	5.42495	3.16879	0.0750579	0.568482	pseudobulk	edgeR	LRT
Ipo9	-0.207588	6.12281	3.16744	0.07512	0.568482	pseudobulk	edgeR	LRT
Lrrcc1	-0.243277	6.08129	3.16566	0.0752022	0.568482	pseudobulk	edgeR	LRT
Vps29	-0.28047	5.5694	3.15672	0.0756152	0.570225	pseudobulk	edgeR	LRT
Prpf6	0.238515	6.13595	3.15505	0.0756924	0.570225	pseudobulk	edgeR	LRT
Cltc	0.136316	7.94005	3.14866	0.0759893	0.571481	pseudobulk	edgeR	LRT
Zmat4	0.166352	8.53408	3.14495	0.0761624	0.571804	pseudobulk	edgeR	LRT
Nktr	0.118756	8.11745	3.1402	0.0763843	0.571997	pseudobulk	edgeR	LRT
Cit	0.133338	8.0171	3.1369	0.0765392	0.571997	pseudobulk	edgeR	LRT
Xpr1	0.144567	7.33989	3.13605	0.0765788	0.571997	pseudobulk	edgeR	LRT
Zfyve27	-0.259115	5.55613	3.12717	0.0769971	0.572304	pseudobulk	edgeR	LRT
Ldah	0.192911	6.15401	3.12713	0.0769992	0.572304	pseudobulk	edgeR	LRT
Scaper	-0.134794	7.97041	3.12688	0.0770108	0.572304	pseudobulk	edgeR	LRT
Tomm40	0.224637	5.86059	3.12245	0.0772207	0.572894	pseudobulk	edgeR	LRT
G3bp1	-0.218611	5.94958	3.11941	0.0773647	0.572995	pseudobulk	edgeR	LRT
Btrc	0.124026	7.96123	3.11066	0.0777816	0.575113	pseudobulk	edgeR	LRT
Pde10a	0.150117	10.1527	3.1072	0.0779467	0.575365	pseudobulk	edgeR	LRT
Nadk	-0.268442	5.44047	3.10209	0.0781916	0.57557	pseudobulk	edgeR	LRT
Grm5	0.13746	11.0688	3.0999	0.0782972	0.57557	pseudobulk	edgeR	LRT
Pex5l	0.133646	11.4014	3.09709	0.0784325	0.57557	pseudobulk	edgeR	LRT
Rcor3	0.215707	5.91182	3.09173	0.0786911	0.57557	pseudobulk	edgeR	LRT
Cdc40	0.177611	6.78249	3.08869	0.0788382	0.57557	pseudobulk	edgeR	LRT
Chd6	-0.11891	8.06651	3.08718	0.0789117	0.57557	pseudobulk	edgeR	LRT
Tenm1	-0.209411	8.65674	3.08486	0.079024	0.57557	pseudobulk	edgeR	LRT
Grik2	0.16316	11.0294	3.08433	0.0790498	0.57557	pseudobulk	edgeR	LRT
Pygb	0.240556	5.82441	3.07619	0.0794465	0.57557	pseudobulk	edgeR	LRT
Fam117b	0.202232	6.44468	3.07546	0.079482	0.57557	pseudobulk	edgeR	LRT
Fnbp4	0.172107	6.8584	3.0743	0.0795389	0.57557	pseudobulk	edgeR	LRT
Clcn2	0.214485	6.39792	3.07207	0.079648	0.57557	pseudobulk	edgeR	LRT
Tacc1	0.146268	7.28997	3.06954	0.079772	0.57557	pseudobulk	edgeR	LRT
Plcl2	0.123755	8.41904	3.06878	0.0798092	0.57557	pseudobulk	edgeR	LRT
Rabgap1l	0.119225	9.22851	3.06076	0.080204	0.577469	pseudobulk	edgeR	LRT
Ppp2r3a	0.18803	6.68326	3.05693	0.0803934	0.577507	pseudobulk	edgeR	LRT
Dimt1	-0.249446	5.70957	3.05534	0.0804723	0.577507	pseudobulk	edgeR	LRT
Dennd1a	-0.123472	8.81515	3.04532	0.0809701	0.57938	pseudobulk	edgeR	LRT
Ttc3	0.0925775	9.55937	3.04478	0.0809971	0.57938	pseudobulk	edgeR	LRT
Pten	0.16612	7.60848	3.04045	0.0812135	0.579772	pseudobulk	edgeR	LRT
Ubp1	-0.225397	6.49128	3.0384	0.0813159	0.579772	pseudobulk	edgeR	LRT
Slc25a27	-0.170018	6.84923	3.03431	0.0815213	0.579917	pseudobulk	edgeR	LRT
Lmo4	-0.201786	6.88778	3.03274	0.0816003	0.579917	pseudobulk	edgeR	LRT
Anks3	-0.220555	6.03083	3.02294	0.0820948	0.581302	pseudobulk	edgeR	LRT
Lims1	-0.207701	6.41661	3.02149	0.0821681	0.581302	pseudobulk	edgeR	LRT
Cnot4	-0.121741	7.76147	3.02101	0.0821922	0.581302	pseudobulk	edgeR	LRT
Cep83	-0.150367	7.17301	3.00921	0.0827928	0.584607	pseudobulk	edgeR	LRT
Klhl32	0.135338	8.36199	2.99434	0.083556	0.587506	pseudobulk	edgeR	LRT
Slc9a9	0.172913	8.17332	2.99252	0.0836497	0.587506	pseudobulk	edgeR	LRT
4833420G17Rik	0.200128	6.40454	2.98956	0.0838032	0.587506	pseudobulk	edgeR	LRT
Ankrd13d	0.247513	5.85553	2.98704	0.0839336	0.587506	pseudobulk	edgeR	LRT
Cnot6l	0.169071	6.57781	2.98585	0.0839953	0.587506	pseudobulk	edgeR	LRT
Papolg	-0.256818	5.53167	2.98564	0.0840058	0.587506	pseudobulk	edgeR	LRT
Fam118b	-0.215922	5.92252	2.97407	0.0846087	0.590135	pseudobulk	edgeR	LRT
Pcgf6	-0.223456	5.99295	2.97275	0.0846778	0.590135	pseudobulk	edgeR	LRT
Vps50	-0.183422	6.68433	2.96819	0.084917	0.590135	pseudobulk	edgeR	LRT
Pex13	-0.208237	5.99745	2.96814	0.0849192	0.590135	pseudobulk	edgeR	LRT
Zbtb11	0.181287	6.53155	2.96332	0.085173	0.590559	pseudobulk	edgeR	LRT
Chd5	0.178241	6.39259	2.96187	0.0852491	0.590559	pseudobulk	edgeR	LRT
5031425E22Rik	-0.20578	7.03317	2.9544	0.085644	0.591513	pseudobulk	edgeR	LRT
Myrip	0.143792	7.87444	2.95417	0.0856562	0.591513	pseudobulk	edgeR	LRT
Pex14	0.185534	6.20262	2.94886	0.0859383	0.591588	pseudobulk	edgeR	LRT
Dgkb	-0.169763	9.02122	2.94732	0.0860202	0.591588	pseudobulk	edgeR	LRT
Sntb2	0.161395	7.59652	2.94292	0.0862547	0.591588	pseudobulk	edgeR	LRT
Mical2	0.149466	9.03305	2.94128	0.0863422	0.591588	pseudobulk	edgeR	LRT
Fam126b	0.143619	7.42654	2.93292	0.0867905	0.591588	pseudobulk	edgeR	LRT
D630045J12Rik	-0.230803	6.10057	2.92875	0.0870147	0.591588	pseudobulk	edgeR	LRT
Zfp266	-0.22764	6.06937	2.92796	0.0870573	0.591588	pseudobulk	edgeR	LRT
Ap2a1	0.238009	6.18446	2.92558	0.0871857	0.591588	pseudobulk	edgeR	LRT
Fastk	-0.271824	5.43498	2.92297	0.0873269	0.591588	pseudobulk	edgeR	LRT
Asic2	-0.135164	11.6464	2.92247	0.0873541	0.591588	pseudobulk	edgeR	LRT
Pid1	-0.191643	8.0278	2.92131	0.0874166	0.591588	pseudobulk	edgeR	LRT
Epc1	-0.161421	7.10716	2.91909	0.0875372	0.591588	pseudobulk	edgeR	LRT
Cdh7	0.226732	6.3534	2.91542	0.0877366	0.591588	pseudobulk	edgeR	LRT
Pdzd2	-0.149773	8.54793	2.91386	0.0878212	0.591588	pseudobulk	edgeR	LRT
Slc7a14	-0.160163	6.79856	2.91367	0.0878317	0.591588	pseudobulk	edgeR	LRT
Pebp1	-0.215626	6.31096	2.91226	0.0879085	0.591588	pseudobulk	edgeR	LRT
Oxct1	0.117904	8.06496	2.91137	0.0879569	0.591588	pseudobulk	edgeR	LRT
Yipf5	-0.258468	5.65252	2.90858	0.0881092	0.59164	pseudobulk	edgeR	LRT
Olfm3	-0.261257	7.95583	2.90452	0.0883318	0.59164	pseudobulk	edgeR	LRT
Mphosph9	0.191219	6.62016	2.90384	0.0883688	0.59164	pseudobulk	edgeR	LRT
Stard3nl	-0.218025	5.97161	2.89555	0.0888246	0.593602	pseudobulk	edgeR	LRT
Birc6	0.10539	8.59756	2.8936	0.0889322	0.593602	pseudobulk	edgeR	LRT
Pogz	0.197003	5.99182	2.88484	0.0894171	0.595449	pseudobulk	edgeR	LRT
Hs3st5	-0.310454	7.17855	2.88247	0.0895487	0.595449	pseudobulk	edgeR	LRT
Srrm1	-0.140052	7.49537	2.88126	0.0896156	0.595449	pseudobulk	edgeR	LRT
Arhgap42	-0.240506	5.66768	2.87446	0.0899954	0.597069	pseudobulk	edgeR	LRT
4930447C04Rik	-0.145763	7.38943	2.86181	0.0907055	0.598837	pseudobulk	edgeR	LRT
Bcr	0.200131	6.27687	2.86058	0.0907749	0.598837	pseudobulk	edgeR	LRT
Rala	0.197902	6.24826	2.8562	0.0910222	0.598837	pseudobulk	edgeR	LRT
Wls	-0.278743	6.13957	2.85349	0.0911759	0.598837	pseudobulk	edgeR	LRT
Gm45846	0.243212	5.93904	2.85337	0.0911827	0.598837	pseudobulk	edgeR	LRT
Tcf12	0.149692	7.79243	2.85308	0.091199	0.598837	pseudobulk	edgeR	LRT
Naa25	0.235072	5.82528	2.85278	0.0912163	0.598837	pseudobulk	edgeR	LRT
Nfrkb	-0.240478	5.57681	2.84798	0.0914888	0.599159	pseudobulk	edgeR	LRT
C2cd5	0.11951	7.82952	2.84711	0.0915382	0.599159	pseudobulk	edgeR	LRT
Ndfip2	0.215788	7.22322	2.83867	0.0920204	0.59993	pseudobulk	edgeR	LRT
Daglb	-0.256116	5.48966	2.83855	0.0920271	0.59993	pseudobulk	edgeR	LRT
Ptk2	-0.0974222	9.27254	2.83788	0.0920657	0.59993	pseudobulk	edgeR	LRT
Akap9	-0.132411	7.38836	2.833	0.0923458	0.600863	pseudobulk	edgeR	LRT
Dennd1b	0.137357	7.60561	2.82878	0.0925887	0.600896	pseudobulk	edgeR	LRT
Sergef	-0.201425	6.37168	2.82816	0.0926245	0.600896	pseudobulk	edgeR	LRT
Slc35e2	0.221571	5.80829	2.81456	0.0934123	0.604499	pseudobulk	edgeR	LRT
Arid1b	0.138938	8.03773	2.80077	0.094219	0.604499	pseudobulk	edgeR	LRT
Ero1lb	-0.226018	5.96379	2.79998	0.0942657	0.604499	pseudobulk	edgeR	LRT
Cops5	-0.29047	5.47858	2.7986	0.0943467	0.604499	pseudobulk	edgeR	LRT
Abhd2	0.19425	6.60463	2.7943	0.0946	0.604499	pseudobulk	edgeR	LRT
Mapk10	0.0964971	10.0101	2.79151	0.0947649	0.604499	pseudobulk	edgeR	LRT
Zfp612	0.234154	5.63577	2.78971	0.0948715	0.604499	pseudobulk	edgeR	LRT
Cfdp1	-0.217603	5.9591	2.7877	0.0949907	0.604499	pseudobulk	edgeR	LRT
Tm9sf2	-0.20202	6.14956	2.78728	0.0950157	0.604499	pseudobulk	edgeR	LRT
Armc9	0.18531	6.38604	2.78724	0.0950176	0.604499	pseudobulk	edgeR	LRT
Desi1	0.225627	5.87527	2.78466	0.0951706	0.604499	pseudobulk	edgeR	LRT
Synpo	0.199076	6.31441	2.78001	0.0954476	0.604499	pseudobulk	edgeR	LRT
Cds2	-0.210401	6.33617	2.77513	0.0957388	0.604499	pseudobulk	edgeR	LRT
Fam92a	-0.241419	6.11063	2.77373	0.0958227	0.604499	pseudobulk	edgeR	LRT
Chrm3	0.125197	10.228	2.77325	0.0958516	0.604499	pseudobulk	edgeR	LRT
Cnih3	0.191119	6.2838	2.7721	0.0959202	0.604499	pseudobulk	edgeR	LRT
Bin1	-0.17078	6.72491	2.77106	0.0959824	0.604499	pseudobulk	edgeR	LRT
BC005537	0.237489	6.07768	2.77018	0.0960355	0.604499	pseudobulk	edgeR	LRT
Crym	0.212613	6.02896	2.76899	0.0961066	0.604499	pseudobulk	edgeR	LRT
Abcb9	0.205728	5.89954	2.76841	0.0961419	0.604499	pseudobulk	edgeR	LRT
Etv1	0.164648	7.65019	2.76817	0.0961562	0.604499	pseudobulk	edgeR	LRT
Slc50a1	-0.232698	6.19272	2.76731	0.0962078	0.604499	pseudobulk	edgeR	LRT
Sap130	0.238581	5.93366	2.76415	0.0963979	0.604828	pseudobulk	edgeR	LRT
Lrp1b	-0.145246	11.8405	2.76122	0.0965744	0.605071	pseudobulk	edgeR	LRT
Ywhah	-0.217712	6.66922	2.75603	0.0968882	0.606172	pseudobulk	edgeR	LRT
Nhlrc2	-0.245104	5.60638	2.75204	0.0971303	0.6064	pseudobulk	edgeR	LRT
Diaph1	-0.250647	5.79859	2.75088	0.0972007	0.6064	pseudobulk	edgeR	LRT
Phf24	0.108433	8.20935	2.7474	0.0974127	0.60686	pseudobulk	edgeR	LRT
Baz2b	0.12142	7.9001	2.74139	0.0977798	0.608284	pseudobulk	edgeR	LRT
Cabin1	-0.151637	7.0216	2.73011	0.0984723	0.611726	pseudobulk	edgeR	LRT
Fbrsl1	0.186286	6.28372	2.7275	0.0986333	0.611861	pseudobulk	edgeR	LRT
Zranb1	0.20429	6.2598	2.72452	0.0988176	0.612139	pseudobulk	edgeR	LRT
Pak3	0.12832	8.91675	2.71806	0.0992186	0.613758	pseudobulk	edgeR	LRT
Sez6l	0.115784	8.42136	2.70331	0.10014	0.618019	pseudobulk	edgeR	LRT
Timm23	-0.242608	5.69239	2.69972	0.100366	0.618019	pseudobulk	edgeR	LRT
Kcnmb4	0.216861	6.48324	2.69919	0.100399	0.618019	pseudobulk	edgeR	LRT
Atp6ap2	-0.262038	6.24041	2.69805	0.100471	0.618019	pseudobulk	edgeR	LRT
Trim24	-0.281673	5.46298	2.69583	0.100611	0.618019	pseudobulk	edgeR	LRT
Fkbp1a	0.194213	6.19183	2.69007	0.100975	0.619389	pseudobulk	edgeR	LRT
Ptprn	-0.149501	7.51521	2.68514	0.101288	0.620445	pseudobulk	edgeR	LRT
Slc6a7	0.172588	6.62819	2.67603	0.10187	0.622951	pseudobulk	edgeR	LRT
Dlgap4	-0.150664	7.63239	2.67281	0.102076	0.622951	pseudobulk	edgeR	LRT
Sgk3	-0.220521	6.39211	2.67207	0.102123	0.622951	pseudobulk	edgeR	LRT
Arhgef4-ENSMUSG00000037509	-0.237616	5.58424	2.66671	0.102468	0.623867	pseudobulk	edgeR	LRT
Rpgr	-0.185648	6.1715	2.6644	0.102616	0.623867	pseudobulk	edgeR	LRT
Gtf2h5	-0.215181	5.81122	2.65794	0.103034	0.623867	pseudobulk	edgeR	LRT
Fam171b	0.147002	7.61759	2.65773	0.103048	0.623867	pseudobulk	edgeR	LRT
Slc9a7	-0.146677	7.1785	2.65665	0.103118	0.623867	pseudobulk	edgeR	LRT
Rbfox2	0.0980224	8.97596	2.65598	0.103161	0.623867	pseudobulk	edgeR	LRT
Nova2	0.187778	6.08671	2.65434	0.103268	0.623867	pseudobulk	edgeR	LRT
Hdac5	0.18138	6.15657	2.65159	0.103446	0.624089	pseudobulk	edgeR	LRT
Rsbn1	-0.210683	6.11209	2.6411	0.104132	0.625534	pseudobulk	edgeR	LRT
Zfp385b	0.120308	9.55179	2.63751	0.104367	0.625534	pseudobulk	edgeR	LRT
Cnot1	-0.136318	7.0272	2.63677	0.104415	0.625534	pseudobulk	edgeR	LRT
Smad1	0.249315	5.73712	2.63579	0.10448	0.625534	pseudobulk	edgeR	LRT
9930021J03Rik	-0.167036	6.94751	2.63513	0.104524	0.625534	pseudobulk	edgeR	LRT
Dhx9	0.173221	6.33721	2.63309	0.104658	0.625534	pseudobulk	edgeR	LRT
Slc17a5	0.19351	6.15729	2.63271	0.104683	0.625534	pseudobulk	edgeR	LRT
Kmt2c	0.125127	7.99768	2.62542	0.105164	0.627558	pseudobulk	edgeR	LRT
Atp2b2	0.116057	9.16876	2.62103	0.105456	0.628442	pseudobulk	edgeR	LRT
Dgkd	0.155767	6.92222	2.60796	0.106328	0.631787	pseudobulk	edgeR	LRT
Auh	0.169796	6.41824	2.60592	0.106466	0.631787	pseudobulk	edgeR	LRT
Adra1a	-0.234341	6.51794	2.60556	0.10649	0.631787	pseudobulk	edgeR	LRT
Gtf2i	0.145637	7.30791	2.60403	0.106593	0.631787	pseudobulk	edgeR	LRT
Mtrex	-0.226639	5.84551	2.60083	0.106808	0.632208	pseudobulk	edgeR	LRT
Miat	0.119201	8.67703	2.59502	0.1072	0.63368	pseudobulk	edgeR	LRT
Caly	-0.225638	6.34953	2.59069	0.107493	0.63377	pseudobulk	edgeR	LRT
Mat2b	0.225202	5.74553	2.59053	0.107504	0.63377	pseudobulk	edgeR	LRT
Celf4	-0.133052	9.44009	2.58374	0.107966	0.634948	pseudobulk	edgeR	LRT
Phyhipl	-0.183039	6.39235	2.58171	0.108105	0.634948	pseudobulk	edgeR	LRT
Arhgap20	-0.15604	7.35538	2.58123	0.108138	0.634948	pseudobulk	edgeR	LRT
Celsr2	0.22452	5.57773	2.5746	0.108591	0.636714	pseudobulk	edgeR	LRT
Grin3a	-0.355558	5.97774	2.57261	0.108728	0.636714	pseudobulk	edgeR	LRT
Fars2	0.14007	7.68309	2.56577	0.1092	0.638621	pseudobulk	edgeR	LRT
Stk3	-0.163716	6.63018	2.5606	0.109557	0.638974	pseudobulk	edgeR	LRT
Spats2	0.214766	5.69953	2.55938	0.109642	0.638974	pseudobulk	edgeR	LRT
Sv2a	0.165022	6.75359	2.55859	0.109696	0.638974	pseudobulk	edgeR	LRT
Nebl	0.117313	9.35991	2.55624	0.10986	0.639078	pseudobulk	edgeR	LRT
Kcnip3	0.137251	7.621	2.54742	0.110475	0.641475	pseudobulk	edgeR	LRT
Fezf2	-0.22374	6.0032	2.54488	0.110652	0.641475	pseudobulk	edgeR	LRT
Pitpna	0.168311	6.86393	2.54406	0.11071	0.641475	pseudobulk	edgeR	LRT
Snx12	-0.25253	5.69603	2.53891	0.111072	0.642722	pseudobulk	edgeR	LRT
Hmg20a	0.153086	6.85857	2.53386	0.111427	0.643932	pseudobulk	edgeR	LRT
Pde4a	0.159361	7.72809	2.52857	0.111802	0.645247	pseudobulk	edgeR	LRT
Fut9	-0.124247	9.53243	2.52411	0.112118	0.646224	pseudobulk	edgeR	LRT
Vps37a	0.180724	6.25936	2.51958	0.11244	0.646978	pseudobulk	edgeR	LRT
Tent4b	0.213384	6.20479	2.51814	0.112544	0.646978	pseudobulk	edgeR	LRT
Ano4	0.134318	9.17013	2.51556	0.112728	0.647189	pseudobulk	edgeR	LRT
L3mbtl4	-0.228886	7.8073	2.50777	0.113286	0.649547	pseudobulk	edgeR	LRT
Mast1	0.183413	6.10043	2.50277	0.113646	0.650761	pseudobulk	edgeR	LRT
Ola1	-0.15216	7.09484	2.50039	0.113818	0.650896	pseudobulk	edgeR	LRT
Gpr158	-0.135429	9.53865	2.49803	0.113989	0.651028	pseudobulk	edgeR	LRT
Ap3b1	0.158492	6.54407	2.49526	0.114189	0.651325	pseudobulk	edgeR	LRT
Prkar1a	0.143851	6.91593	2.48652	0.114825	0.654051	pseudobulk	edgeR	LRT
Zhx3	-0.216483	5.6414	2.48448	0.114974	0.654051	pseudobulk	edgeR	LRT
Zfp799	-0.225884	5.85398	2.48071	0.11525	0.654051	pseudobulk	edgeR	LRT
Rpl19	0.20197	6.28408	2.4752	0.115655	0.654051	pseudobulk	edgeR	LRT
Adam10	0.141551	6.85492	2.47313	0.115807	0.654051	pseudobulk	edgeR	LRT
Usp36	0.198815	5.82689	2.47298	0.115818	0.654051	pseudobulk	edgeR	LRT
Tmem200a	-0.157752	7.41623	2.46663	0.116287	0.654051	pseudobulk	edgeR	LRT
Cpd	-0.195833	6.03566	2.46374	0.116501	0.654051	pseudobulk	edgeR	LRT
Snhg20	-0.208561	6.36236	2.46318	0.116543	0.654051	pseudobulk	edgeR	LRT
Fam13a	0.237831	6.0104	2.46298	0.116558	0.654051	pseudobulk	edgeR	LRT
Pias2	0.136309	7.33487	2.46132	0.116681	0.654051	pseudobulk	edgeR	LRT
Camk2g	-0.127097	7.29262	2.46014	0.116768	0.654051	pseudobulk	edgeR	LRT
Gstz1	-0.225376	5.55308	2.45958	0.11681	0.654051	pseudobulk	edgeR	LRT
Esyt2	-0.134141	7.72874	2.45924	0.116836	0.654051	pseudobulk	edgeR	LRT
Map3k7	0.185313	6.10683	2.45697	0.117004	0.654051	pseudobulk	edgeR	LRT
Oip5os1	0.190116	6.12263	2.45636	0.11705	0.654051	pseudobulk	edgeR	LRT
Rpl37	0.214854	5.78494	2.44901	0.117599	0.656116	pseudobulk	edgeR	LRT
Sel1l3	0.119484	8.03478	2.44585	0.117836	0.656116	pseudobulk	edgeR	LRT
Ifrd1	-0.221908	6.02425	2.44543	0.117868	0.656116	pseudobulk	edgeR	LRT
Acyp2	-0.153468	7.75727	2.43914	0.118341	0.656786	pseudobulk	edgeR	LRT
4932438A13Rik	-0.106515	8.2681	2.43825	0.118408	0.656786	pseudobulk	edgeR	LRT
Adk	-0.138399	7.21682	2.43642	0.118547	0.656786	pseudobulk	edgeR	LRT
Ephb1	0.142312	8.16781	2.43589	0.118586	0.656786	pseudobulk	edgeR	LRT
Mapre2	-0.148158	7.23667	2.43019	0.119018	0.656819	pseudobulk	edgeR	LRT
Fam120b	-0.164491	6.76143	2.42906	0.119104	0.656819	pseudobulk	edgeR	LRT
Agap1	-0.111549	7.5279	2.42651	0.119298	0.656819	pseudobulk	edgeR	LRT
Cpt1c	-0.190146	6.18183	2.42622	0.119321	0.656819	pseudobulk	edgeR	LRT
Foxo3	0.216343	6	2.42596	0.11934	0.656819	pseudobulk	edgeR	LRT
Auts2	0.138462	9.98789	2.41707	0.120019	0.65919	pseudobulk	edgeR	LRT
Pdss1	0.156769	6.63016	2.41635	0.120074	0.65919	pseudobulk	edgeR	LRT
Cers6	-0.1378	7.84333	2.41444	0.120221	0.65919	pseudobulk	edgeR	LRT
Sh3glb2	-0.209605	5.95563	2.41238	0.120379	0.659233	pseudobulk	edgeR	LRT
Eps15	0.180739	5.98521	2.40095	0.121262	0.661663	pseudobulk	edgeR	LRT
Dnah9	-0.260222	6.04269	2.3974	0.121537	0.661663	pseudobulk	edgeR	LRT
Txlng	0.179673	6.26685	2.39731	0.121544	0.661663	pseudobulk	edgeR	LRT
Taf1b	-0.164848	6.57025	2.3962	0.12163	0.661663	pseudobulk	edgeR	LRT
Erp44	-0.176537	6.58315	2.39354	0.121837	0.661663	pseudobulk	edgeR	LRT
Plekhm2	-0.232641	5.69403	2.39179	0.121974	0.661663	pseudobulk	edgeR	LRT
Slx4ip	0.206631	5.78245	2.38882	0.122206	0.661663	pseudobulk	edgeR	LRT
Epb41	0.178277	7.03665	2.38736	0.12232	0.661663	pseudobulk	edgeR	LRT
Stard7	0.202019	5.8322	2.38688	0.122358	0.661663	pseudobulk	edgeR	LRT
Aqr	-0.181664	6.11042	2.38535	0.122477	0.661663	pseudobulk	edgeR	LRT
Snx4	-0.217881	5.59582	2.38532	0.12248	0.661663	pseudobulk	edgeR	LRT
Rbl2	-0.224169	5.55446	2.38157	0.122774	0.661735	pseudobulk	edgeR	LRT
Map2k2	0.158856	6.3435	2.37622	0.123195	0.661735	pseudobulk	edgeR	LRT
Inpp4a	-0.130053	7.32339	2.37603	0.12321	0.661735	pseudobulk	edgeR	LRT
Atf7ip	-0.166405	6.74451	2.37564	0.123241	0.661735	pseudobulk	edgeR	LRT
Ank3	0.0876305	10.5771	2.37557	0.123247	0.661735	pseudobulk	edgeR	LRT
Syt7	0.132603	7.46015	2.36836	0.123817	0.66303	pseudobulk	edgeR	LRT
Smad3	0.171584	6.43776	2.36782	0.12386	0.66303	pseudobulk	edgeR	LRT
Tbce	0.161927	6.72126	2.36221	0.124306	0.66303	pseudobulk	edgeR	LRT
Arih1	0.149199	7.78517	2.362	0.124322	0.66303	pseudobulk	edgeR	LRT
Homer1	0.172425	9.22296	2.36197	0.124325	0.66303	pseudobulk	edgeR	LRT
Dennd4a	0.136684	7.8045	2.36049	0.124443	0.66303	pseudobulk	edgeR	LRT
Tbl1x	-0.157508	6.958	2.35922	0.124545	0.66303	pseudobulk	edgeR	LRT
Cttnbp2	0.0839093	9.75867	2.3507	0.125226	0.665853	pseudobulk	edgeR	LRT
Ephb2	0.179373	6.31003	2.34673	0.125546	0.666714	pseudobulk	edgeR	LRT
Ipcef1	-0.201266	6.52586	2.34355	0.125803	0.666714	pseudobulk	edgeR	LRT
Sgce	-0.247605	5.78166	2.34304	0.125844	0.666714	pseudobulk	edgeR	LRT
Ppfia2	0.125094	9.98053	2.33809	0.126244	0.66803	pseudobulk	edgeR	LRT
Synrg	0.202871	5.92146	2.33483	0.126509	0.668623	pseudobulk	edgeR	LRT
Rbm25	0.114171	8.05814	2.33142	0.126786	0.669126	pseudobulk	edgeR	LRT
Diras2	-0.173775	6.46673	2.32992	0.126909	0.669126	pseudobulk	edgeR	LRT
Nav1	-0.143609	7.61827	2.32485	0.127322	0.670502	pseudobulk	edgeR	LRT
Cacna2d1	0.10399	9.55358	2.32183	0.12757	0.671002	pseudobulk	edgeR	LRT
Fam193a	0.123866	7.55844	2.31711	0.127958	0.672238	pseudobulk	edgeR	LRT
Zfyve28	-0.123197	7.48702	2.31391	0.128221	0.672817	pseudobulk	edgeR	LRT
Ptchd4	0.198099	7.20036	2.30928	0.128604	0.673284	pseudobulk	edgeR	LRT
Lnpep	-0.130327	7.23617	2.30582	0.12889	0.673284	pseudobulk	edgeR	LRT
Hnrnpm	0.16163	6.60563	2.30467	0.128985	0.673284	pseudobulk	edgeR	LRT
Hnrnph1	-0.14979	6.7664	2.30383	0.129056	0.673284	pseudobulk	edgeR	LRT
Map4k3	0.12371	7.76114	2.30357	0.129077	0.673284	pseudobulk	edgeR	LRT
Fam78b	0.196962	5.75123	2.30023	0.129354	0.673932	pseudobulk	edgeR	LRT
Med13l	0.118976	7.51571	2.29611	0.129698	0.673966	pseudobulk	edgeR	LRT
Kdm5b	0.159821	6.98049	2.29517	0.129777	0.673966	pseudobulk	edgeR	LRT
Rasgef1a	-0.133323	7.24252	2.29464	0.129821	0.673966	pseudobulk	edgeR	LRT
Pls1	-0.253818	5.85412	2.29029	0.130186	0.675061	pseudobulk	edgeR	LRT
Atp5c1	0.167365	6.76086	2.28543	0.130594	0.676379	pseudobulk	edgeR	LRT
Hadhb	-0.221177	5.48263	2.28311	0.130789	0.67659	pseudobulk	edgeR	LRT
Ccser2	0.152754	6.78197	2.28029	0.131027	0.677026	pseudobulk	edgeR	LRT
Coro1a	-0.261693	5.42567	2.2773	0.13128	0.677537	pseudobulk	edgeR	LRT
Acsl6	0.154622	6.49044	2.27158	0.131766	0.679243	pseudobulk	edgeR	LRT
Rspry1	0.173036	6.33664	2.26513	0.132315	0.680954	pseudobulk	edgeR	LRT
Celf1	0.116665	7.9721	2.26405	0.132408	0.680954	pseudobulk	edgeR	LRT
Ddx6	0.161376	6.39322	2.26129	0.132644	0.681339	pseudobulk	edgeR	LRT
B230307C23Rik	-0.178328	6.54272	2.25942	0.132804	0.681339	pseudobulk	edgeR	LRT
Robo1	0.159591	11.0302	2.25774	0.132948	0.681339	pseudobulk	edgeR	LRT
Zcrb1	-0.229973	5.62018	2.24718	0.133858	0.685205	pseudobulk	edgeR	LRT
Exoc6b	-0.0993888	8.8685	2.24472	0.134071	0.685495	pseudobulk	edgeR	LRT
Atp5md	0.194679	5.83019	2.24159	0.134343	0.685582	pseudobulk	edgeR	LRT
Prkcg	0.173927	7.85554	2.24093	0.1344	0.685582	pseudobulk	edgeR	LRT
Zyg11b	0.154735	6.92909	2.23724	0.134721	0.68642	pseudobulk	edgeR	LRT
C2cd3	0.213028	5.65311	2.22896	0.135445	0.688516	pseudobulk	edgeR	LRT
Stx12	-0.226579	5.6877	2.22895	0.135446	0.688516	pseudobulk	edgeR	LRT
Samd4	-0.216647	6.07732	2.2179	0.136419	0.690942	pseudobulk	edgeR	LRT
Usp4	0.163444	6.27098	2.21698	0.1365	0.690942	pseudobulk	edgeR	LRT
Mlip	0.123171	8.04773	2.21643	0.136549	0.690942	pseudobulk	edgeR	LRT
Apba1	0.144427	8.53293	2.21639	0.136552	0.690942	pseudobulk	edgeR	LRT
Eea1	-0.162616	6.50105	2.21107	0.137024	0.692055	pseudobulk	edgeR	LRT
Vps9d1	0.193919	5.70818	2.20951	0.137162	0.692055	pseudobulk	edgeR	LRT
Vat1l	-0.236032	6.30141	2.20667	0.137415	0.692055	pseudobulk	edgeR	LRT
Dok6	0.117621	9.7046	2.20409	0.137645	0.692055	pseudobulk	edgeR	LRT
Lsm7	0.194439	5.84683	2.20272	0.137767	0.692055	pseudobulk	edgeR	LRT
Marchf1	-0.156396	9.43109	2.20251	0.137786	0.692055	pseudobulk	edgeR	LRT
Rnmt	-0.230484	5.60069	2.20151	0.137875	0.692055	pseudobulk	edgeR	LRT
Nlgn1	0.107776	12.602	2.1907	0.138847	0.69597	pseudobulk	edgeR	LRT
Map4k5	-0.156709	7.26641	2.18794	0.139095	0.69597	pseudobulk	edgeR	LRT
Rabep1	-0.126871	7.65011	2.18755	0.139131	0.69597	pseudobulk	edgeR	LRT
Atcay	0.154196	6.94252	2.17864	0.139938	0.697858	pseudobulk	edgeR	LRT
Ap3m1	-0.194276	5.82765	2.17549	0.140224	0.697858	pseudobulk	edgeR	LRT
Rab15	-0.255645	5.63125	2.17465	0.140302	0.697858	pseudobulk	edgeR	LRT
Limk2	0.182478	6.10582	2.17288	0.140463	0.697858	pseudobulk	edgeR	LRT
Saraf	-0.190823	6.17514	2.17189	0.140554	0.697858	pseudobulk	edgeR	LRT
Ccnl1	0.177053	6.29904	2.17183	0.140559	0.697858	pseudobulk	edgeR	LRT
Fbxo3	0.15403	6.31038	2.17116	0.14062	0.697858	pseudobulk	edgeR	LRT
Bms1	0.213474	5.6681	2.16758	0.140948	0.697895	pseudobulk	edgeR	LRT
Glt1d1	-0.23874	5.79739	2.16645	0.141052	0.697895	pseudobulk	edgeR	LRT
Chpt1	0.161951	6.29299	2.16587	0.141104	0.697895	pseudobulk	edgeR	LRT
Kcnh5	-0.232425	6.76078	2.16382	0.141293	0.698042	pseudobulk	edgeR	LRT
Zfp62	0.18065	5.94634	2.16065	0.141585	0.698313	pseudobulk	edgeR	LRT
Psmb1	-0.192885	6.13311	2.15977	0.141666	0.698313	pseudobulk	edgeR	LRT
Ppp4r3b	0.144766	6.63098	2.15372	0.142225	0.699622	pseudobulk	edgeR	LRT
Fbh1	0.180027	6.14389	2.14904	0.142659	0.699622	pseudobulk	edgeR	LRT
Galnt16	0.146761	6.9678	2.14742	0.14281	0.699622	pseudobulk	edgeR	LRT
Aagab	0.142315	6.54681	2.14687	0.14286	0.699622	pseudobulk	edgeR	LRT
Rnf41	0.221566	5.7667	2.14646	0.142899	0.699622	pseudobulk	edgeR	LRT
Ankrd12	0.10418	7.90895	2.14601	0.142941	0.699622	pseudobulk	edgeR	LRT
Adam15	-0.232747	5.6619	2.14488	0.143047	0.699622	pseudobulk	edgeR	LRT
Phtf2	-0.133742	6.98487	2.1393	0.143568	0.700839	pseudobulk	edgeR	LRT
Sugp1	-0.172685	6.4231	2.13773	0.143714	0.700839	pseudobulk	edgeR	LRT
Zfp106	0.147907	6.68511	2.13593	0.143884	0.700839	pseudobulk	edgeR	LRT
Fam81a	0.151462	6.70105	2.1331	0.144149	0.700839	pseudobulk	edgeR	LRT
Pola1	0.16222	6.41246	2.13236	0.144219	0.700839	pseudobulk	edgeR	LRT
Wdr78	-0.238825	5.64895	2.13061	0.144383	0.700839	pseudobulk	edgeR	LRT
Kdm1a	-0.19495	5.80804	2.12989	0.144451	0.700839	pseudobulk	edgeR	LRT
Mmaa	-0.178186	6.06838	2.12854	0.144578	0.700839	pseudobulk	edgeR	LRT
Xrcc4	0.151031	7.02111	2.12692	0.144731	0.700839	pseudobulk	edgeR	LRT
Nefm	0.289445	6.19307	2.11816	0.145562	0.70152	pseudobulk	edgeR	LRT
Stub1	-0.206439	6.12373	2.11718	0.145655	0.70152	pseudobulk	edgeR	LRT
Kcnc2	0.489824	6.7505	2.11658	0.145712	0.70152	pseudobulk	edgeR	LRT
Smap2	-0.163857	6.31768	2.11618	0.14575	0.70152	pseudobulk	edgeR	LRT
Plekhm3	0.120778	7.1059	2.11603	0.145764	0.70152	pseudobulk	edgeR	LRT
Ndst1	0.231183	5.55372	2.11533	0.145831	0.70152	pseudobulk	edgeR	LRT
Taf3	-0.193733	5.97222	2.11136	0.146209	0.702194	pseudobulk	edgeR	LRT
Slc2a3	-0.171843	6.61568	2.11051	0.14629	0.702194	pseudobulk	edgeR	LRT
Sgip1	0.0924388	9.31253	2.10687	0.146639	0.702659	pseudobulk	edgeR	LRT
Etl4	-0.173616	10.9092	2.10407	0.146907	0.702659	pseudobulk	edgeR	LRT
Jak1	-0.145675	6.56023	2.10297	0.147013	0.702659	pseudobulk	edgeR	LRT
Rab27b	-0.179018	6.3467	2.10282	0.147027	0.702659	pseudobulk	edgeR	LRT
Gdpd1	-0.193923	5.87429	2.10055	0.147247	0.702942	pseudobulk	edgeR	LRT
Atp11b	-0.120734	7.72394	2.09672	0.147616	0.703422	pseudobulk	edgeR	LRT
Sfxn5	-0.145409	6.74012	2.09615	0.147671	0.703422	pseudobulk	edgeR	LRT
Gm1043	-0.144921	6.64248	2.09453	0.147828	0.703422	pseudobulk	edgeR	LRT
Sh3rf1	0.125224	7.89624	2.09099	0.14817	0.704287	pseudobulk	edgeR	LRT
Zfp827	0.124464	7.17123	2.08659	0.148597	0.705555	pseudobulk	edgeR	LRT
Tatdn1	-0.188945	5.99528	2.08378	0.148871	0.706093	pseudobulk	edgeR	LRT
Uhrf2	-0.180934	6.18917	2.07599	0.149633	0.707262	pseudobulk	edgeR	LRT
Psmd11	-0.197918	6.3108	2.07424	0.149804	0.707262	pseudobulk	edgeR	LRT
Pou6f2	-0.381871	5.81807	2.07407	0.149821	0.707262	pseudobulk	edgeR	LRT
Rev1	0.129588	6.96779	2.07137	0.150087	0.707262	pseudobulk	edgeR	LRT
Ndufs7	-0.229364	5.62859	2.06927	0.150294	0.707262	pseudobulk	edgeR	LRT
Strn	0.155427	6.65321	2.0658	0.150636	0.707262	pseudobulk	edgeR	LRT
Herc3	0.107533	7.91879	2.06016	0.151194	0.707262	pseudobulk	edgeR	LRT
Kmt2e	0.0994138	8.28363	2.05999	0.151211	0.707262	pseudobulk	edgeR	LRT
Washc2	0.200321	5.92527	2.05652	0.151556	0.707262	pseudobulk	edgeR	LRT
Mbp	0.17349	7.74993	2.05588	0.151619	0.707262	pseudobulk	edgeR	LRT
Ncs1	0.201029	5.80623	2.05483	0.151724	0.707262	pseudobulk	edgeR	LRT
Aftph	0.136377	6.55838	2.05108	0.152099	0.707262	pseudobulk	edgeR	LRT
Csmd2	0.0935322	9.27816	2.05019	0.152187	0.707262	pseudobulk	edgeR	LRT
Upp2	0.156604	7.94818	2.04967	0.152239	0.707262	pseudobulk	edgeR	LRT
Cntn5	-0.155508	9.74881	2.04836	0.15237	0.707262	pseudobulk	edgeR	LRT
Pdzrn4	0.151896	9.51196	2.04824	0.152382	0.707262	pseudobulk	edgeR	LRT
Plekha5	0.0835134	9.34692	2.04789	0.152417	0.707262	pseudobulk	edgeR	LRT
Tmem163	-0.189204	6.86053	2.04552	0.152654	0.707262	pseudobulk	edgeR	LRT
Acin1	0.112561	7.49134	2.0454	0.152667	0.707262	pseudobulk	edgeR	LRT
Pcnx	0.117232	7.27096	2.04483	0.152724	0.707262	pseudobulk	edgeR	LRT
Patj	-0.191847	6.31993	2.04131	0.153078	0.707262	pseudobulk	edgeR	LRT
Nhsl2	-0.150947	7.04767	2.03918	0.153292	0.707262	pseudobulk	edgeR	LRT
Rsrc1	0.141165	7.37657	2.0382	0.153391	0.707262	pseudobulk	edgeR	LRT
Rps21	0.211483	5.53349	2.0345	0.153765	0.707262	pseudobulk	edgeR	LRT
Slc8a3	0.18438	6.93648	2.03441	0.153774	0.707262	pseudobulk	edgeR	LRT
Cox5b	0.180991	6.14561	2.03403	0.153812	0.707262	pseudobulk	edgeR	LRT
Lingo1	-0.142483	7.28148	2.03395	0.153821	0.707262	pseudobulk	edgeR	LRT
Cpeb4	0.132057	7.61661	2.03308	0.153909	0.707262	pseudobulk	edgeR	LRT
Uvrag	0.113097	7.86434	2.02955	0.154266	0.707262	pseudobulk	edgeR	LRT
Zscan26	-0.187826	6.22859	2.0289	0.154333	0.707262	pseudobulk	edgeR	LRT
Nck2	0.146225	6.53083	2.02829	0.154394	0.707262	pseudobulk	edgeR	LRT
Tmem67	-0.212927	5.70342	2.02813	0.15441	0.707262	pseudobulk	edgeR	LRT
Ptma	-0.206549	5.592	2.02758	0.154466	0.707262	pseudobulk	edgeR	LRT
Mast4	-0.104345	9.56209	2.02634	0.154593	0.707262	pseudobulk	edgeR	LRT
Pkn1	-0.215934	5.56119	2.02279	0.154954	0.708177	pseudobulk	edgeR	LRT
Cebpz	0.192066	5.59658	2.01864	0.155378	0.709305	pseudobulk	edgeR	LRT
Mboat2	-0.133236	7.13706	2.01378	0.155877	0.709305	pseudobulk	edgeR	LRT
Tubb4b	-0.22961	5.85283	2.01268	0.15599	0.709305	pseudobulk	edgeR	LRT
Fdft1	-0.20829	5.80665	2.01257	0.156001	0.709305	pseudobulk	edgeR	LRT
Brd8	0.148233	6.31295	2.01037	0.156227	0.709305	pseudobulk	edgeR	LRT
Snx3	-0.179918	5.98642	2.00914	0.156354	0.709305	pseudobulk	edgeR	LRT
Stmn3	-0.145836	7.78423	2.00884	0.156385	0.709305	pseudobulk	edgeR	LRT
Kdm4c	-0.111303	7.58693	2.00658	0.156618	0.709305	pseudobulk	edgeR	LRT
Os9	0.193295	5.65251	2.00398	0.156887	0.709305	pseudobulk	edgeR	LRT
Susd1	-0.238421	5.52346	2.00396	0.156889	0.709305	pseudobulk	edgeR	LRT
Adam22	0.0906276	9.02099	2.0031	0.156977	0.709305	pseudobulk	edgeR	LRT
Cse1l	-0.203023	5.52784	1.99613	0.157702	0.711459	pseudobulk	edgeR	LRT
Rasgrf2	-0.267738	5.86208	1.99189	0.158143	0.711459	pseudobulk	edgeR	LRT
Hk1	0.144585	6.45725	1.99043	0.158296	0.711459	pseudobulk	edgeR	LRT
Dip2b	0.125077	7.95529	1.98865	0.158482	0.711459	pseudobulk	edgeR	LRT
Setd2	-0.178123	6.79571	1.98715	0.158639	0.711459	pseudobulk	edgeR	LRT
Rps6kc1	0.13479	6.76711	1.9863	0.158728	0.711459	pseudobulk	edgeR	LRT
Tbc1d15	-0.203866	5.7614	1.98303	0.159071	0.711459	pseudobulk	edgeR	LRT
Uqcrh	0.18158	5.70894	1.98258	0.159119	0.711459	pseudobulk	edgeR	LRT
Ythdc1	0.18511	5.64085	1.98014	0.159376	0.711459	pseudobulk	edgeR	LRT
Ktn1	-0.128519	7.92424	1.98001	0.159389	0.711459	pseudobulk	edgeR	LRT
Fgfr1op2	-0.172929	6.15898	1.97968	0.159424	0.711459	pseudobulk	edgeR	LRT
Unc13b	-0.111862	7.62588	1.97848	0.159551	0.711459	pseudobulk	edgeR	LRT
D430042O09Rik	-0.175494	6.0986	1.97579	0.159835	0.711459	pseudobulk	edgeR	LRT
Ptms	-0.21427	6.04603	1.97461	0.159959	0.711459	pseudobulk	edgeR	LRT
Ptdss1	-0.201742	5.66104	1.9734	0.160087	0.711459	pseudobulk	edgeR	LRT
Hsf1	-0.192849	5.64901	1.97336	0.160092	0.711459	pseudobulk	edgeR	LRT
Serp2	0.200953	5.62567	1.97226	0.160208	0.711459	pseudobulk	edgeR	LRT
Pip4k2b	-0.212557	5.45376	1.9635	0.161139	0.713709	pseudobulk	edgeR	LRT
Fam169a	-0.213942	5.74893	1.96326	0.161165	0.713709	pseudobulk	edgeR	LRT
Rpl11	0.201939	5.92704	1.96186	0.161314	0.713709	pseudobulk	edgeR	LRT
Brsk1	0.191103	5.7476	1.96139	0.161365	0.713709	pseudobulk	edgeR	LRT
Washc4	-0.183152	5.86424	1.95363	0.162196	0.716665	pseudobulk	edgeR	LRT
Catspere2	0.121076	7.25542	1.94999	0.162588	0.716799	pseudobulk	edgeR	LRT
Cdk19	-0.197548	5.55947	1.94919	0.162674	0.716799	pseudobulk	edgeR	LRT
Srrm3	0.119483	7.24533	1.94723	0.162885	0.716799	pseudobulk	edgeR	LRT
Usp14	-0.132161	6.94024	1.94681	0.162931	0.716799	pseudobulk	edgeR	LRT
Hdhd5	-0.224271	5.5237	1.94578	0.163042	0.716799	pseudobulk	edgeR	LRT
Xpnpep1	-0.198486	5.82607	1.94162	0.163493	0.718061	pseudobulk	edgeR	LRT
Atp6v1c1	-0.168888	6.17948	1.9379	0.163897	0.718417	pseudobulk	edgeR	LRT
Pgap1	-0.177869	6.00947	1.9371	0.163983	0.718417	pseudobulk	edgeR	LRT
Tlk2	-0.155971	6.52102	1.93636	0.164065	0.718417	pseudobulk	edgeR	LRT
Hspa4	-0.152628	6.95825	1.93475	0.164239	0.718466	pseudobulk	edgeR	LRT
Pea15a	-0.212986	5.59619	1.93268	0.164465	0.718737	pseudobulk	edgeR	LRT
Napa	-0.193815	6.04658	1.92848	0.164925	0.71884	pseudobulk	edgeR	LRT
9330182L06Rik	-0.182518	6.3065	1.92515	0.16529	0.71884	pseudobulk	edgeR	LRT
Tbc1d9	-0.160571	6.18331	1.92408	0.165407	0.71884	pseudobulk	edgeR	LRT
Sh3rf3	0.104897	8.36943	1.92279	0.165549	0.71884	pseudobulk	edgeR	LRT
Cep162	-0.242099	5.62186	1.92209	0.165626	0.71884	pseudobulk	edgeR	LRT
Mapk4	-0.25166	5.9091	1.91663	0.166228	0.71884	pseudobulk	edgeR	LRT
Olfm1	-0.204176	6.96541	1.91638	0.166256	0.71884	pseudobulk	edgeR	LRT
Galnt17	0.141697	7.87271	1.91577	0.166324	0.71884	pseudobulk	edgeR	LRT
Fut8	-0.120083	7.70243	1.90832	0.16715	0.71884	pseudobulk	edgeR	LRT
Rragb	0.172183	6.26001	1.907	0.167297	0.71884	pseudobulk	edgeR	LRT
Coro6	0.146788	7.34352	1.90508	0.16751	0.71884	pseudobulk	edgeR	LRT
Ddx42	0.138385	6.42044	1.90342	0.167696	0.71884	pseudobulk	edgeR	LRT
Cadps	0.103258	10.3991	1.9032	0.167721	0.71884	pseudobulk	edgeR	LRT
Gramd1b	0.119199	8.03367	1.90215	0.167838	0.71884	pseudobulk	edgeR	LRT
Sqstm1	-0.189141	6.61647	1.90119	0.167945	0.71884	pseudobulk	edgeR	LRT
Efcab6	-0.20918	5.67647	1.89956	0.168128	0.71884	pseudobulk	edgeR	LRT
Capza1	0.145052	6.35291	1.89926	0.168161	0.71884	pseudobulk	edgeR	LRT
Gucy1a2	0.113832	8.9455	1.8988	0.168213	0.71884	pseudobulk	edgeR	LRT
Arglu1	-0.162334	6.841	1.89829	0.16827	0.71884	pseudobulk	edgeR	LRT
Abhd12	0.11785	7.58513	1.89774	0.168332	0.71884	pseudobulk	edgeR	LRT
Scaf1	-0.228795	5.71362	1.89662	0.168458	0.71884	pseudobulk	edgeR	LRT
Actb	-0.147812	7.51555	1.89421	0.168728	0.71884	pseudobulk	edgeR	LRT
Slc25a3	-0.150145	7.77313	1.89358	0.168799	0.71884	pseudobulk	edgeR	LRT
Cul4a	0.166158	6.1491	1.88974	0.169231	0.71884	pseudobulk	edgeR	LRT
Galnt13	-0.146663	9.55679	1.88888	0.169328	0.71884	pseudobulk	edgeR	LRT
Eif3e	-0.178096	5.84127	1.8868	0.169563	0.71884	pseudobulk	edgeR	LRT
Polr3a	-0.229521	5.60422	1.88675	0.169569	0.71884	pseudobulk	edgeR	LRT
Stmn4	-0.20235	5.82279	1.88309	0.169984	0.71884	pseudobulk	edgeR	LRT
Tacc2	0.19433	5.52993	1.87792	0.17057	0.71884	pseudobulk	edgeR	LRT
Evi5l	-0.195053	6.05166	1.87658	0.170723	0.71884	pseudobulk	edgeR	LRT
Vxn	-0.145613	6.95432	1.87622	0.170764	0.71884	pseudobulk	edgeR	LRT
Etf1	0.190092	5.63131	1.87526	0.170874	0.71884	pseudobulk	edgeR	LRT
Usp24	-0.145528	6.90594	1.87383	0.171037	0.71884	pseudobulk	edgeR	LRT
Ep300	0.134967	6.91335	1.8738	0.17104	0.71884	pseudobulk	edgeR	LRT
Cntnap5b	-0.211141	8.79338	1.87337	0.17109	0.71884	pseudobulk	edgeR	LRT
Mok	-0.234952	5.44861	1.87335	0.171092	0.71884	pseudobulk	edgeR	LRT
Gm40841	0.180976	6.78871	1.87277	0.171158	0.71884	pseudobulk	edgeR	LRT
Mical3	0.121939	8.01753	1.87271	0.171166	0.71884	pseudobulk	edgeR	LRT
Sgms1	0.113918	7.5163	1.87172	0.171278	0.71884	pseudobulk	edgeR	LRT
Pitpnm2	0.143696	6.54683	1.86931	0.171554	0.71884	pseudobulk	edgeR	LRT
Rnf13	0.126315	6.68848	1.86812	0.171691	0.71884	pseudobulk	edgeR	LRT
Gphn	0.082624	9.74185	1.86611	0.171921	0.71884	pseudobulk	edgeR	LRT
Prdx2	-0.205688	5.69267	1.86494	0.172055	0.71884	pseudobulk	edgeR	LRT
Fam49a	0.10202	7.7835	1.86132	0.172473	0.71884	pseudobulk	edgeR	LRT
Lekr1	-0.164486	6.99223	1.86076	0.172537	0.71884	pseudobulk	edgeR	LRT
Mboat7	-0.226923	5.49785	1.85876	0.172768	0.71884	pseudobulk	edgeR	LRT
Rnf217	-0.135795	7.37035	1.85806	0.172849	0.71884	pseudobulk	edgeR	LRT
Ube2i	-0.197619	5.61448	1.8553	0.173169	0.71884	pseudobulk	edgeR	LRT
Ilf3	0.172409	5.9345	1.85521	0.173179	0.71884	pseudobulk	edgeR	LRT
Grk3	0.151987	6.49594	1.8542	0.173296	0.71884	pseudobulk	edgeR	LRT
Rapgef6	0.102187	8.08101	1.85215	0.173533	0.71884	pseudobulk	edgeR	LRT
Septin4	0.152988	6.97967	1.85122	0.173641	0.71884	pseudobulk	edgeR	LRT
Ewsr1	0.0987197	7.84826	1.85084	0.173686	0.71884	pseudobulk	edgeR	LRT
Arhgef3	0.150847	6.95082	1.84959	0.173831	0.71884	pseudobulk	edgeR	LRT
Gpr22	0.171605	5.87758	1.84934	0.17386	0.71884	pseudobulk	edgeR	LRT
Ppid	-0.191779	5.74013	1.84863	0.173943	0.71884	pseudobulk	edgeR	LRT
Hacd2	-0.162047	6.01258	1.84672	0.174165	0.71884	pseudobulk	edgeR	LRT
Celf3	0.158306	6.2067	1.8467	0.174168	0.71884	pseudobulk	edgeR	LRT
Srrt	-0.167714	6.57047	1.84462	0.174411	0.71884	pseudobulk	edgeR	LRT
Bmpr2	-0.11108	7.37464	1.84314	0.174583	0.71884	pseudobulk	edgeR	LRT
Bmt2	0.152256	6.69159	1.84238	0.174672	0.71884	pseudobulk	edgeR	LRT
Rapgefl1	0.17969	5.94206	1.84086	0.17485	0.71884	pseudobulk	edgeR	LRT
Dzip1	0.144158	6.71695	1.83758	0.175235	0.71884	pseudobulk	edgeR	LRT
Samd8	-0.174751	5.93139	1.83561	0.175466	0.71884	pseudobulk	edgeR	LRT
Fam222b	0.148124	6.5023	1.83411	0.175642	0.71884	pseudobulk	edgeR	LRT
Csde1	0.141597	6.75107	1.83339	0.175728	0.71884	pseudobulk	edgeR	LRT
Mark3	0.115645	7.67895	1.83333	0.175735	0.71884	pseudobulk	edgeR	LRT
Hnrnpk	-0.184084	6.20174	1.83158	0.17594	0.71884	pseudobulk	edgeR	LRT
Cers4	-0.1721	6.3785	1.82975	0.176157	0.71884	pseudobulk	edgeR	LRT
Dzip3	-0.113036	7.50612	1.82973	0.176159	0.71884	pseudobulk	edgeR	LRT
Shtn1	0.117744	7.19636	1.82781	0.176386	0.71884	pseudobulk	edgeR	LRT
Dnajb4	-0.161086	6.226	1.82735	0.176441	0.71884	pseudobulk	edgeR	LRT
Ralgps1	-0.0981677	7.71546	1.82626	0.17657	0.71884	pseudobulk	edgeR	LRT
Abi2	0.110027	7.71797	1.826	0.1766	0.71884	pseudobulk	edgeR	LRT
Nr4a1	0.121957	7.10754	1.82371	0.176872	0.719158	pseudobulk	edgeR	LRT
Ro60	0.161729	5.92035	1.82226	0.177045	0.719158	pseudobulk	edgeR	LRT
Mecr	-0.149812	6.50139	1.82105	0.177188	0.719158	pseudobulk	edgeR	LRT
Fgf13	0.198843	6.35201	1.81903	0.177429	0.719158	pseudobulk	edgeR	LRT
Serpine2	-0.160232	6.51253	1.81846	0.177497	0.719158	pseudobulk	edgeR	LRT
Klhl24	0.159451	6.23472	1.81688	0.177685	0.719257	pseudobulk	edgeR	LRT
Calcoco1	0.179636	5.70818	1.81305	0.178142	0.720119	pseudobulk	edgeR	LRT
Nipsnap1	-0.185541	6.10716	1.80937	0.178583	0.720119	pseudobulk	edgeR	LRT
Ppp2r5e	0.112059	7.24187	1.8088	0.178652	0.720119	pseudobulk	edgeR	LRT
Faf2	0.19002	5.90115	1.80836	0.178705	0.720119	pseudobulk	edgeR	LRT
Msantd2	0.183253	6.12152	1.80702	0.178867	0.720119	pseudobulk	edgeR	LRT
Homer2	0.206608	5.80768	1.80689	0.178882	0.720119	pseudobulk	edgeR	LRT
Arnt	-0.132574	7.0138	1.80391	0.179241	0.7206	pseudobulk	edgeR	LRT
Gm10419	0.141712	6.46094	1.80317	0.17933	0.7206	pseudobulk	edgeR	LRT
Smc5	-0.129635	6.61451	1.79607	0.180189	0.722995	pseudobulk	edgeR	LRT
Plekha7	-0.169054	6.14191	1.7945	0.180379	0.722995	pseudobulk	edgeR	LRT
Lyst	0.133198	7.38836	1.79322	0.180534	0.722995	pseudobulk	edgeR	LRT
Lzts1	0.121757	7.1057	1.79111	0.180791	0.722995	pseudobulk	edgeR	LRT
Cadps2	0.150305	9.35661	1.79022	0.1809	0.722995	pseudobulk	edgeR	LRT
Rasgef1b	0.125799	8.09784	1.78966	0.180968	0.722995	pseudobulk	edgeR	LRT
Itm2b	-0.158095	7.69104	1.78556	0.181468	0.722995	pseudobulk	edgeR	LRT
Sec14l1	0.123221	7.88074	1.78496	0.181542	0.722995	pseudobulk	edgeR	LRT
Rspo3	0.177377	6.48201	1.78442	0.181608	0.722995	pseudobulk	edgeR	LRT
Rasgrf1	0.0994085	9.04598	1.78355	0.181714	0.722995	pseudobulk	edgeR	LRT
Gpr26	-0.200212	5.62781	1.78308	0.181771	0.722995	pseudobulk	edgeR	LRT
Zc3h12b	-0.126157	7.15799	1.78202	0.181901	0.722995	pseudobulk	edgeR	LRT
Tnk2	0.17301	5.70263	1.78012	0.182135	0.72327	pseudobulk	edgeR	LRT
Sobp	0.104227	8.66185	1.77557	0.182694	0.724836	pseudobulk	edgeR	LRT
Gnb1	-0.142081	6.99806	1.77325	0.182981	0.725316	pseudobulk	edgeR	LRT
Rapgef1	0.152014	6.1779	1.77116	0.183239	0.725687	pseudobulk	edgeR	LRT
Myo5a	0.090278	8.74687	1.76725	0.183723	0.726047	pseudobulk	edgeR	LRT
Kantr	0.19671	5.72979	1.76637	0.183832	0.726047	pseudobulk	edgeR	LRT
Zfp804a	0.131074	7.85253	1.76586	0.183895	0.726047	pseudobulk	edgeR	LRT
Klhl2	0.109872	7.57673	1.76353	0.184184	0.726047	pseudobulk	edgeR	LRT
Kcnq2	-0.130239	7.3733	1.76163	0.184421	0.726047	pseudobulk	edgeR	LRT
AU040320	-0.17376	5.76113	1.76064	0.184544	0.726047	pseudobulk	edgeR	LRT
Rnf14	-0.137891	6.79403	1.75953	0.184684	0.726047	pseudobulk	edgeR	LRT
Nfib	0.0899388	9.75265	1.75898	0.184751	0.726047	pseudobulk	edgeR	LRT
Galnt11	-0.124174	6.98307	1.75845	0.184818	0.726047	pseudobulk	edgeR	LRT
Tcp1	-0.237214	5.8057	1.75583	0.185146	0.726685	pseudobulk	edgeR	LRT
Tubb4a	-0.173179	5.92509	1.7542	0.18535	0.7267	pseudobulk	edgeR	LRT
Zfp532	-0.148126	6.64985	1.75268	0.185541	0.7267	pseudobulk	edgeR	LRT
Eri3	0.124832	6.81271	1.74935	0.185959	0.7267	pseudobulk	edgeR	LRT
Nipsnap2	0.176034	5.87016	1.74893	0.186012	0.7267	pseudobulk	edgeR	LRT
Magi2	0.105632	12.1185	1.74869	0.186042	0.7267	pseudobulk	edgeR	LRT
Fhod3	0.0991294	8.02128	1.74613	0.186365	0.7267	pseudobulk	edgeR	LRT
Slc25a42	0.159751	5.96693	1.745	0.186506	0.7267	pseudobulk	edgeR	LRT
Rnf150	0.11155	8.62333	1.74316	0.186739	0.7267	pseudobulk	edgeR	LRT
Anapc4	-0.165889	6.18357	1.74208	0.186875	0.7267	pseudobulk	edgeR	LRT
Smg1	0.090205	7.97068	1.7412	0.186987	0.7267	pseudobulk	edgeR	LRT
Vipas39	-0.164149	5.92056	1.74111	0.186998	0.7267	pseudobulk	edgeR	LRT
Phactr3	-0.118571	7.68177	1.73973	0.187173	0.7267	pseudobulk	edgeR	LRT
Nfe2l1	-0.186015	5.56745	1.73642	0.187593	0.7267	pseudobulk	edgeR	LRT
Tnrc6b	0.0944046	8.40459	1.73515	0.187754	0.7267	pseudobulk	edgeR	LRT
Kcnma1	0.0744456	11.1981	1.73486	0.187791	0.7267	pseudobulk	edgeR	LRT
Golga4	-0.129724	6.58892	1.73239	0.188106	0.7267	pseudobulk	edgeR	LRT
Mitf	-0.145746	6.93177	1.73208	0.188145	0.7267	pseudobulk	edgeR	LRT
Tspan13	-0.122642	7.1242	1.73188	0.188171	0.7267	pseudobulk	edgeR	LRT
Tex2	0.166456	6.20463	1.72994	0.188418	0.7267	pseudobulk	edgeR	LRT
Gnl2	-0.158092	6.22332	1.72858	0.188593	0.7267	pseudobulk	edgeR	LRT
Lrp1	0.131176	6.64206	1.72833	0.188624	0.7267	pseudobulk	edgeR	LRT
Atp5j	-0.182585	5.83276	1.72136	0.189518	0.729505	pseudobulk	edgeR	LRT
Man1a	0.139644	7.64268	1.71866	0.189866	0.730204	pseudobulk	edgeR	LRT
Gabrg2	0.104066	7.81737	1.71627	0.190174	0.730281	pseudobulk	edgeR	LRT
Tmem25	0.178332	5.78929	1.71338	0.190548	0.730281	pseudobulk	edgeR	LRT
B3galt1	0.103795	9.7268	1.71334	0.190552	0.730281	pseudobulk	edgeR	LRT
Zfp609	0.136995	6.89243	1.71287	0.190613	0.730281	pseudobulk	edgeR	LRT
Adgrl3	0.0815891	10.8294	1.71206	0.190718	0.730281	pseudobulk	edgeR	LRT
Lonrf2	-0.163263	6.12667	1.71061	0.190906	0.730366	pseudobulk	edgeR	LRT
Zdhhc2	-0.176232	6.42175	1.70593	0.191514	0.731537	pseudobulk	edgeR	LRT
Psmd7	-0.188751	5.8379	1.70569	0.191545	0.731537	pseudobulk	edgeR	LRT
Hnrnpc	0.160716	6.39266	1.70256	0.191954	0.731633	pseudobulk	edgeR	LRT
Prkcb	0.0861695	10.171	1.70118	0.192133	0.731633	pseudobulk	edgeR	LRT
Psmc4	0.180883	5.71681	1.70049	0.192225	0.731633	pseudobulk	edgeR	LRT
Gclm	-0.213327	5.6372	1.70039	0.192237	0.731633	pseudobulk	edgeR	LRT
Scaf4	-0.132447	6.65627	1.69799	0.192551	0.731967	pseudobulk	edgeR	LRT
Plxna4	0.0898113	8.77052	1.69663	0.192729	0.731967	pseudobulk	edgeR	LRT
Septin6	-0.167641	6.11768	1.69491	0.192956	0.731967	pseudobulk	edgeR	LRT
Trim3	-0.163151	6.0386	1.693	0.193205	0.731967	pseudobulk	edgeR	LRT
Uba6	0.143065	6.32323	1.69298	0.193209	0.731967	pseudobulk	edgeR	LRT
Ap3d1	-0.173521	5.81191	1.69124	0.193438	0.731967	pseudobulk	edgeR	LRT
Ablim1	0.106563	8.13171	1.69083	0.193491	0.731967	pseudobulk	edgeR	LRT
Braf	-0.101079	7.97345	1.68944	0.193675	0.732031	pseudobulk	edgeR	LRT
Slc25a46	0.174425	5.58977	1.68698	0.193999	0.732626	pseudobulk	edgeR	LRT
Arsb	0.124813	7	1.68358	0.194449	0.733318	pseudobulk	edgeR	LRT
Numb	-0.106585	7.80651	1.68307	0.194516	0.733318	pseudobulk	edgeR	LRT
Dhx57	0.122883	6.85624	1.68099	0.194793	0.733733	pseudobulk	edgeR	LRT
Nfyc	0.139769	6.7471	1.67902	0.195055	0.733954	pseudobulk	edgeR	LRT
Cfap54	-0.177034	6.24725	1.67803	0.195186	0.733954	pseudobulk	edgeR	LRT
Eif4h	0.200399	5.72905	1.67008	0.196247	0.737313	pseudobulk	edgeR	LRT
Tmeff1	0.181716	6.19537	1.66107	0.197459	0.741231	pseudobulk	edgeR	LRT
Timm9	-0.122251	7.14124	1.65635	0.198097	0.74299	pseudobulk	edgeR	LRT
Far1	-0.128812	7.4668	1.65446	0.198353	0.743317	pseudobulk	edgeR	LRT
Cul1	-0.127106	6.85663	1.65276	0.198584	0.743546	pseudobulk	edgeR	LRT
Cd46	0.156826	6.4528	1.64466	0.199687	0.745844	pseudobulk	edgeR	LRT
Sez6l2	-0.127686	6.90921	1.64446	0.199714	0.745844	pseudobulk	edgeR	LRT
Nr6a1	-0.121635	7.61611	1.64079	0.200217	0.745844	pseudobulk	edgeR	LRT
Cdk17	0.0944466	8.22354	1.63979	0.200355	0.745844	pseudobulk	edgeR	LRT
Rph3a	-0.126239	7.74415	1.63863	0.200513	0.745844	pseudobulk	edgeR	LRT
Cdh9	0.303424	6.43601	1.63814	0.200581	0.745844	pseudobulk	edgeR	LRT
Shisa9	-0.142166	8.02691	1.63722	0.200707	0.745844	pseudobulk	edgeR	LRT
Sec23a	-0.164817	5.92667	1.63709	0.200726	0.745844	pseudobulk	edgeR	LRT
Tomm70a	-0.150589	6.24004	1.63709	0.200726	0.745844	pseudobulk	edgeR	LRT
Ddb2	-0.193817	5.5739	1.63354	0.201215	0.746766	pseudobulk	edgeR	LRT
Prpf19	0.205047	5.92024	1.63275	0.201323	0.746766	pseudobulk	edgeR	LRT
Pnkp	0.199092	5.59169	1.62929	0.201801	0.746766	pseudobulk	edgeR	LRT
Ldlrad4	0.0845935	9.26675	1.62886	0.201861	0.746766	pseudobulk	edgeR	LRT
Psmd12	-0.171371	5.75909	1.62657	0.202178	0.746766	pseudobulk	edgeR	LRT
Suco	0.157055	6.12213	1.62572	0.202297	0.746766	pseudobulk	edgeR	LRT
Pkd1	0.102417	7.55057	1.62552	0.202323	0.746766	pseudobulk	edgeR	LRT
Hmgcll1	-0.125151	7.36675	1.62196	0.202818	0.746766	pseudobulk	edgeR	LRT
Pcmtd1	-0.112901	6.8315	1.62018	0.203067	0.746766	pseudobulk	edgeR	LRT
Enox1	0.133418	9.14772	1.62015	0.203071	0.746766	pseudobulk	edgeR	LRT
Pfdn1	-0.186858	5.63779	1.61949	0.203163	0.746766	pseudobulk	edgeR	LRT
Agap3	0.144287	6.45525	1.61834	0.203324	0.746766	pseudobulk	edgeR	LRT
Rbm28	0.143159	6.90438	1.6177	0.203413	0.746766	pseudobulk	edgeR	LRT
Plekha6	0.102114	7.48376	1.61681	0.203537	0.746766	pseudobulk	edgeR	LRT
Adam18	0.154863	6.26886	1.61618	0.203626	0.746766	pseudobulk	edgeR	LRT
Elavl1	-0.153572	6.11266	1.61443	0.20387	0.746766	pseudobulk	edgeR	LRT
Ndufv2	0.174052	5.98905	1.60796	0.204778	0.746766	pseudobulk	edgeR	LRT
Ano3	-0.0902148	9.35375	1.60489	0.205212	0.746766	pseudobulk	edgeR	LRT
Chd3	0.157787	6.52045	1.60426	0.205301	0.746766	pseudobulk	edgeR	LRT
Sdha	0.122761	6.8502	1.60282	0.205504	0.746766	pseudobulk	edgeR	LRT
Miga1	-0.140297	6.29586	1.59953	0.20597	0.746766	pseudobulk	edgeR	LRT
Dync1i2	-0.0926213	7.96406	1.59861	0.2061	0.746766	pseudobulk	edgeR	LRT
Gm49678	0.156971	8.44362	1.59816	0.206164	0.746766	pseudobulk	edgeR	LRT
Cluap1	0.165852	5.65468	1.59804	0.206181	0.746766	pseudobulk	edgeR	LRT
Cblb	-0.16564	6.39269	1.59772	0.206227	0.746766	pseudobulk	edgeR	LRT
Arid2	-0.150145	6.27652	1.59661	0.206384	0.746766	pseudobulk	edgeR	LRT
Zfp973	-0.145809	6.65725	1.59588	0.206488	0.746766	pseudobulk	edgeR	LRT
Zfp280d	0.104196	7.66844	1.59528	0.206573	0.746766	pseudobulk	edgeR	LRT
Fggy	-0.189286	6.45561	1.59389	0.206772	0.746766	pseudobulk	edgeR	LRT
Gpr162	0.172788	6.12743	1.59384	0.206778	0.746766	pseudobulk	edgeR	LRT
Usp28	0.172523	5.62798	1.59335	0.206848	0.746766	pseudobulk	edgeR	LRT
Atp8b1	0.222952	6.01642	1.59204	0.207035	0.746766	pseudobulk	edgeR	LRT
Tpd52	-0.138293	6.27817	1.58986	0.207346	0.746766	pseudobulk	edgeR	LRT
Cacna1b	-0.10609	7.48851	1.58932	0.207423	0.746766	pseudobulk	edgeR	LRT
Mbnl1	-0.10612	7.46455	1.58876	0.207503	0.746766	pseudobulk	edgeR	LRT
Svop	-0.122412	7.0523	1.58848	0.207543	0.746766	pseudobulk	edgeR	LRT
Togaram1	0.159414	6.22137	1.58843	0.207551	0.746766	pseudobulk	edgeR	LRT
Prmt3	0.184507	5.63977	1.58841	0.207554	0.746766	pseudobulk	edgeR	LRT
Carmil1	-0.0970864	7.5185	1.58805	0.207605	0.746766	pseudobulk	edgeR	LRT
Ttc27	-0.184403	5.55759	1.58585	0.207919	0.746898	pseudobulk	edgeR	LRT
Ppig	0.132127	6.49261	1.58462	0.208097	0.746898	pseudobulk	edgeR	LRT
Fbxo34	0.14081	6.73803	1.58323	0.208295	0.746898	pseudobulk	edgeR	LRT
Zkscan3	0.130441	6.59725	1.58101	0.208615	0.746898	pseudobulk	edgeR	LRT
Taf1d	-0.227564	5.64715	1.57865	0.208955	0.746898	pseudobulk	edgeR	LRT
Vps13d	0.104012	7.46237	1.57848	0.20898	0.746898	pseudobulk	edgeR	LRT
Dnajc1	-0.101692	8.03196	1.57739	0.209138	0.746898	pseudobulk	edgeR	LRT
Epb41l1	-0.10217	7.24984	1.57645	0.209272	0.746898	pseudobulk	edgeR	LRT
Pik3ca	-0.145194	6.51967	1.57563	0.209391	0.746898	pseudobulk	edgeR	LRT
Uggt1	0.125029	6.52482	1.57556	0.209402	0.746898	pseudobulk	edgeR	LRT
Cntn4	0.112865	10.8294	1.57479	0.209512	0.746898	pseudobulk	edgeR	LRT
Sf3b1	0.0890777	8.66227	1.56786	0.210519	0.749877	pseudobulk	edgeR	LRT
Mal2	0.176044	5.62145	1.56526	0.210897	0.750615	pseudobulk	edgeR	LRT
Snx30	0.154552	6.23118	1.56051	0.211591	0.752003	pseudobulk	edgeR	LRT
Pfn2	0.179875	5.84666	1.56025	0.211629	0.752003	pseudobulk	edgeR	LRT
Depdc5	0.126955	6.56142	1.55642	0.212191	0.752579	pseudobulk	edgeR	LRT
Prpf40a	-0.122392	7.19317	1.55569	0.212298	0.752579	pseudobulk	edgeR	LRT
Zswim5	-0.202777	5.84537	1.55564	0.212305	0.752579	pseudobulk	edgeR	LRT
Cdip1	0.123614	6.6882	1.55359	0.212607	0.752916	pseudobulk	edgeR	LRT
Zfyve16	-0.159636	6.11274	1.55266	0.212743	0.752916	pseudobulk	edgeR	LRT
Cep295	0.150806	6.3636	1.55057	0.213051	0.753392	pseudobulk	edgeR	LRT
Rab14	0.125272	6.53354	1.54942	0.213221	0.753392	pseudobulk	edgeR	LRT
Stxbp5	0.0928583	7.97821	1.54534	0.213825	0.754318	pseudobulk	edgeR	LRT
Atg3	-0.162055	6.01571	1.54533	0.213826	0.754318	pseudobulk	edgeR	LRT
Csgalnact1	0.147348	7.25061	1.54077	0.214503	0.755901	pseudobulk	edgeR	LRT
Ece1	0.17908	5.71742	1.53999	0.214619	0.755901	pseudobulk	edgeR	LRT
Igsf9b	0.111074	7.48996	1.53639	0.215156	0.75692	pseudobulk	edgeR	LRT
Msrb3	-0.181055	5.62261	1.5352	0.215333	0.75692	pseudobulk	edgeR	LRT
Cdk11b	0.161691	6.17774	1.53458	0.215426	0.75692	pseudobulk	edgeR	LRT
Sema6d	0.140533	9.63605	1.53161	0.215872	0.75788	pseudobulk	edgeR	LRT
Wasl	-0.125003	7.00339	1.52838	0.216356	0.758497	pseudobulk	edgeR	LRT
Chrna7	-0.216216	5.61308	1.52699	0.216565	0.758497	pseudobulk	edgeR	LRT
Baz1b	0.114178	7.00529	1.52381	0.217043	0.758497	pseudobulk	edgeR	LRT
Dnmt3a	0.102217	7.47348	1.52198	0.21732	0.758497	pseudobulk	edgeR	LRT
Uchl3	0.160028	5.97472	1.52191	0.21733	0.758497	pseudobulk	edgeR	LRT
Baiap2	0.145101	7.94795	1.52023	0.217585	0.758497	pseudobulk	edgeR	LRT
Dcun1d2	0.158734	6.27207	1.51877	0.217805	0.758497	pseudobulk	edgeR	LRT
Cntn1	0.0895769	9.77874	1.51798	0.217925	0.758497	pseudobulk	edgeR	LRT
Fryl	-0.109354	7.41596	1.5178	0.217952	0.758497	pseudobulk	edgeR	LRT
Rab5a	-0.199091	5.48329	1.51771	0.217966	0.758497	pseudobulk	edgeR	LRT
Uchl1	-0.122821	7.46067	1.51536	0.218324	0.758497	pseudobulk	edgeR	LRT
Cwf19l2	0.148349	5.88713	1.5151	0.218362	0.758497	pseudobulk	edgeR	LRT
Dync1h1	-0.109327	7.82838	1.51478	0.218411	0.758497	pseudobulk	edgeR	LRT
Gns	-0.164422	6.16843	1.51442	0.218465	0.758497	pseudobulk	edgeR	LRT
Emc2	0.122255	6.47332	1.51286	0.218704	0.758725	pseudobulk	edgeR	LRT
Psmd4	-0.130352	6.33559	1.50895	0.2193	0.760193	pseudobulk	edgeR	LRT
Rab3gap2	-0.110717	6.84694	1.5053	0.219858	0.760254	pseudobulk	edgeR	LRT
Kansl1l	0.147222	6.29763	1.50489	0.21992	0.760254	pseudobulk	edgeR	LRT
Wipi2	-0.182686	5.46348	1.50447	0.219984	0.760254	pseudobulk	edgeR	LRT
Anp32a	0.157801	5.9985	1.50221	0.220332	0.760254	pseudobulk	edgeR	LRT
Rap1gds1	0.0847246	8.47948	1.49926	0.220785	0.760254	pseudobulk	edgeR	LRT
Ctdspl2	0.145533	6.07575	1.49649	0.221213	0.760254	pseudobulk	edgeR	LRT
Chn1	0.0796328	9.12247	1.49431	0.221548	0.760254	pseudobulk	edgeR	LRT
Opa1	0.107104	7.10268	1.49379	0.221629	0.760254	pseudobulk	edgeR	LRT
Rps2	0.153903	6.5529	1.49319	0.221722	0.760254	pseudobulk	edgeR	LRT
Slc22a17	0.113685	7.7512	1.49304	0.221746	0.760254	pseudobulk	edgeR	LRT
Dlc1	-0.139197	8.39783	1.49182	0.221935	0.760254	pseudobulk	edgeR	LRT
Xpo4	-0.171386	5.57979	1.49125	0.222022	0.760254	pseudobulk	edgeR	LRT
Ppm1b	-0.135311	6.48428	1.49012	0.222198	0.760254	pseudobulk	edgeR	LRT
Ube2d3	-0.157092	6.51034	1.4886	0.222434	0.760254	pseudobulk	edgeR	LRT
Prmt9	-0.186416	5.456	1.48723	0.222647	0.760254	pseudobulk	edgeR	LRT
Ttc37	-0.124988	6.82566	1.48361	0.223211	0.760254	pseudobulk	edgeR	LRT
Ssr4	-0.167208	6.17014	1.48303	0.2233	0.760254	pseudobulk	edgeR	LRT
Fam189a1	-0.0816429	8.90323	1.48057	0.223686	0.760254	pseudobulk	edgeR	LRT
Socs6	0.17172	5.87723	1.47821	0.224055	0.760254	pseudobulk	edgeR	LRT
Chfr	-0.113875	7.32242	1.47732	0.224194	0.760254	pseudobulk	edgeR	LRT
Gm13629	0.185169	6.53679	1.47406	0.224706	0.760254	pseudobulk	edgeR	LRT
Khdrbs1	0.131921	6.56901	1.4735	0.224794	0.760254	pseudobulk	edgeR	LRT
Pfkl	-0.210883	5.47474	1.47312	0.224854	0.760254	pseudobulk	edgeR	LRT
Rab8b	0.157569	5.92421	1.47254	0.224945	0.760254	pseudobulk	edgeR	LRT
Adgrb2	0.134521	6.67306	1.47209	0.225015	0.760254	pseudobulk	edgeR	LRT
Klf9	-0.133118	6.23807	1.47122	0.225153	0.760254	pseudobulk	edgeR	LRT
Tgs1	-0.164753	5.99448	1.46877	0.22554	0.760254	pseudobulk	edgeR	LRT
Atg5	-0.154799	5.8333	1.46838	0.225602	0.760254	pseudobulk	edgeR	LRT
Fndc4	-0.192331	5.61298	1.46828	0.225617	0.760254	pseudobulk	edgeR	LRT
Pcsk7	0.153754	6.32011	1.46786	0.225684	0.760254	pseudobulk	edgeR	LRT
Ccdc171	0.171616	6.01131	1.46589	0.225995	0.760254	pseudobulk	edgeR	LRT
Zfp182	0.15795	5.76066	1.46565	0.226033	0.760254	pseudobulk	edgeR	LRT
Fam193b	0.13937	6.11297	1.46495	0.226144	0.760254	pseudobulk	edgeR	LRT
Rpn1	-0.207233	5.63748	1.46433	0.226242	0.760254	pseudobulk	edgeR	LRT
Eif4g1	0.141624	6.29139	1.46285	0.226477	0.760254	pseudobulk	edgeR	LRT
Trappc8	0.12145	6.51634	1.46239	0.22655	0.760254	pseudobulk	edgeR	LRT
Ankhd1	0.117341	7.2593	1.46138	0.226711	0.760254	pseudobulk	edgeR	LRT
Ppil4	0.159943	5.71906	1.46109	0.226757	0.760254	pseudobulk	edgeR	LRT
Cux1	-0.202261	6.1607	1.46085	0.226796	0.760254	pseudobulk	edgeR	LRT
Napb	-0.124032	6.51574	1.45992	0.226942	0.760254	pseudobulk	edgeR	LRT
Arel1	-0.175335	5.79713	1.45905	0.227081	0.760254	pseudobulk	edgeR	LRT
Cacna1h	0.18367	5.98128	1.45673	0.227451	0.760254	pseudobulk	edgeR	LRT
Ndufv1	0.156959	5.85524	1.45662	0.227469	0.760254	pseudobulk	edgeR	LRT
Zfp326	-0.138175	6.44213	1.4545	0.227808	0.760254	pseudobulk	edgeR	LRT
Trrap	0.115655	6.87152	1.4534	0.227984	0.760254	pseudobulk	edgeR	LRT
Dgkg	-0.131355	7.60929	1.45193	0.228219	0.760254	pseudobulk	edgeR	LRT
Metap2	-0.144715	6.09075	1.45157	0.228276	0.760254	pseudobulk	edgeR	LRT
Pip4k2a	-0.11388	7.24701	1.45147	0.228292	0.760254	pseudobulk	edgeR	LRT
Lhfp	-0.163213	7.03757	1.45003	0.228523	0.760254	pseudobulk	edgeR	LRT
Elmo2	-0.182068	5.78258	1.44979	0.228561	0.760254	pseudobulk	edgeR	LRT
Pdgfc	0.15689	6.28611	1.44865	0.228745	0.760254	pseudobulk	edgeR	LRT
Wac	0.104432	7.02963	1.44648	0.229093	0.760254	pseudobulk	edgeR	LRT
Tiam2	0.127952	6.84411	1.44569	0.22922	0.760254	pseudobulk	edgeR	LRT
Marf1	-0.138486	6.10404	1.44485	0.229356	0.760254	pseudobulk	edgeR	LRT
Tmem63c	-0.124579	6.46525	1.44416	0.229467	0.760254	pseudobulk	edgeR	LRT
Lars	0.123133	6.60042	1.44307	0.229644	0.760254	pseudobulk	edgeR	LRT
Celf5	0.144529	6.73266	1.44132	0.229926	0.760254	pseudobulk	edgeR	LRT
Pxk	-0.147821	6.10169	1.44109	0.229964	0.760254	pseudobulk	edgeR	LRT
Gm2824	0.21933	5.65157	1.441	0.229978	0.760254	pseudobulk	edgeR	LRT
Rsrc2	-0.132349	6.59194	1.43946	0.230227	0.760254	pseudobulk	edgeR	LRT
Pip5k1a	0.102174	7.10645	1.43929	0.230255	0.760254	pseudobulk	edgeR	LRT
Oaz1	-0.170295	6.01076	1.43887	0.230322	0.760254	pseudobulk	edgeR	LRT
Cntnap5c	0.344312	7.09185	1.43826	0.230421	0.760254	pseudobulk	edgeR	LRT
4933406I18Rik	-0.125018	7.13252	1.43786	0.230487	0.760254	pseudobulk	edgeR	LRT
Bcas3	0.0903291	8.24747	1.43735	0.230569	0.760254	pseudobulk	edgeR	LRT
Fzd3	0.155659	5.89015	1.43522	0.230915	0.760599	pseudobulk	edgeR	LRT
Atxn2l	0.146853	6.32532	1.43457	0.23102	0.760599	pseudobulk	edgeR	LRT
Dst	-0.0643038	9.36346	1.43186	0.231461	0.76148	pseudobulk	edgeR	LRT
Ralgapa1	0.0876869	8.66317	1.42941	0.231861	0.761814	pseudobulk	edgeR	LRT
Sec22a	-0.145861	6.18113	1.42836	0.232033	0.761814	pseudobulk	edgeR	LRT
Cop1	-0.116357	7.21234	1.42736	0.232196	0.761814	pseudobulk	edgeR	LRT
Ocrl	-0.12446	6.62727	1.42699	0.232256	0.761814	pseudobulk	edgeR	LRT
Strada	0.160225	6.19504	1.42368	0.232798	0.763022	pseudobulk	edgeR	LRT
Slitrk1	-0.168341	5.82694	1.42125	0.233197	0.763147	pseudobulk	edgeR	LRT
Chchd6	-0.094577	7.40992	1.42032	0.23335	0.763147	pseudobulk	edgeR	LRT
Gabbr1	0.115774	7.04258	1.41887	0.23359	0.763147	pseudobulk	edgeR	LRT
Dennd5b	0.0984914	8.03309	1.41736	0.233838	0.763147	pseudobulk	edgeR	LRT
Adcy2	-0.0923728	9.42862	1.41695	0.233906	0.763147	pseudobulk	edgeR	LRT
Rab11fip2	0.17592	5.96343	1.41695	0.233906	0.763147	pseudobulk	edgeR	LRT
Dctn2	-0.135326	6.22623	1.41606	0.234053	0.763147	pseudobulk	edgeR	LRT
Ubap2l	-0.0990068	7.35036	1.41417	0.234366	0.763469	pseudobulk	edgeR	LRT
Mtf2	0.0962959	7.52217	1.41336	0.234499	0.763469	pseudobulk	edgeR	LRT
Rpl41	0.177018	6.46956	1.41091	0.234906	0.764226	pseudobulk	edgeR	LRT
Ascc3	-0.0879078	7.94074	1.40908	0.235208	0.764645	pseudobulk	edgeR	LRT
Syngap1	-0.150491	5.93085	1.40716	0.235529	0.76512	pseudobulk	edgeR	LRT
Ryk	-0.165087	5.58981	1.40274	0.236266	0.766947	pseudobulk	edgeR	LRT
Slc16a2	0.146595	7.09202	1.40059	0.236625	0.766987	pseudobulk	edgeR	LRT
Sntg1	0.0985369	10.0819	1.39926	0.236847	0.766987	pseudobulk	edgeR	LRT
Ptprt	-0.223797	8.63855	1.3987	0.236941	0.766987	pseudobulk	edgeR	LRT
Rfc1	-0.17739	5.52097	1.39849	0.236977	0.766987	pseudobulk	edgeR	LRT
Gng2	-0.161033	6.50175	1.39578	0.237431	0.767008	pseudobulk	edgeR	LRT
Adap1	-0.165934	5.57074	1.39576	0.237435	0.767008	pseudobulk	edgeR	LRT
Vcpip1	0.165251	5.57809	1.39456	0.237636	0.767008	pseudobulk	edgeR	LRT
Syn1	0.105501	7.4	1.39395	0.237739	0.767008	pseudobulk	edgeR	LRT
Nxph1	-0.403619	6.90589	1.39189	0.238087	0.767008	pseudobulk	edgeR	LRT
Snrpb	-0.18195	5.52892	1.3899	0.238423	0.767008	pseudobulk	edgeR	LRT
Reep5	-0.187385	6.01601	1.38831	0.238691	0.767008	pseudobulk	edgeR	LRT
Ryr3	0.0717277	9.99514	1.38824	0.238702	0.767008	pseudobulk	edgeR	LRT
Uhrf1bp1l	0.109047	7.10195	1.38759	0.238813	0.767008	pseudobulk	edgeR	LRT
Akap8	0.127273	6.63565	1.38657	0.238986	0.767008	pseudobulk	edgeR	LRT
Rprd2	0.127902	6.54283	1.38572	0.239129	0.767008	pseudobulk	edgeR	LRT
Tmem175	-0.119567	6.6252	1.38531	0.239199	0.767008	pseudobulk	edgeR	LRT
Zfp697	-0.107491	7.8493	1.38499	0.239253	0.767008	pseudobulk	edgeR	LRT
Efr3b	0.114173	7.27573	1.38184	0.239787	0.768158	pseudobulk	edgeR	LRT
Olfm2	-0.124821	6.65417	1.37995	0.24011	0.768633	pseudobulk	edgeR	LRT
2610035D17Rik	-0.126246	6.97466	1.37817	0.240412	0.76904	pseudobulk	edgeR	LRT
Gpatch2	0.129604	6.49627	1.37703	0.240608	0.769105	pseudobulk	edgeR	LRT
Tcerg1l	0.254695	5.9699	1.37517	0.240925	0.769128	pseudobulk	edgeR	LRT
Syn3	-0.112493	7.38977	1.37414	0.241101	0.769128	pseudobulk	edgeR	LRT
Nbeal1	0.110923	7.19433	1.37321	0.241261	0.769128	pseudobulk	edgeR	LRT
Aatk	0.162571	5.78915	1.37219	0.241436	0.769128	pseudobulk	edgeR	LRT
Fmnl2	-0.0979153	8.01024	1.37115	0.241614	0.769128	pseudobulk	edgeR	LRT
Tcf25	-0.168735	6.59551	1.36972	0.24186	0.769128	pseudobulk	edgeR	LRT
Madd	0.124169	7.12302	1.36828	0.242108	0.769128	pseudobulk	edgeR	LRT
Lhfpl3	-0.178566	7.42961	1.36791	0.242172	0.769128	pseudobulk	edgeR	LRT
Snx10	0.119127	6.68453	1.36717	0.242299	0.769128	pseudobulk	edgeR	LRT
Tbc1d9b	0.166773	5.68887	1.36678	0.242366	0.769128	pseudobulk	edgeR	LRT
Pakap-ENSMUSG00000090053	0.111139	7.22206	1.36096	0.24337	0.771756	pseudobulk	edgeR	LRT
Dgkz	0.111371	7.10949	1.35767	0.243941	0.772939	pseudobulk	edgeR	LRT
Cep126	0.168341	5.99173	1.35679	0.244095	0.772939	pseudobulk	edgeR	LRT
Rmnd5a	0.138563	6.04743	1.35159	0.245	0.774299	pseudobulk	edgeR	LRT
Ccdc136	0.146861	6.12106	1.35139	0.245035	0.774299	pseudobulk	edgeR	LRT
Chka	-0.116195	7.31065	1.35128	0.245054	0.774299	pseudobulk	edgeR	LRT
Sh3glb1	0.137812	6.49566	1.34871	0.245503	0.775161	pseudobulk	edgeR	LRT
Camk2b	0.0837923	7.94225	1.34552	0.246062	0.775914	pseudobulk	edgeR	LRT
Ddhd2	-0.13177	6.82396	1.34534	0.246095	0.775914	pseudobulk	edgeR	LRT
Slc4a7	-0.128491	6.58176	1.34377	0.24637	0.776226	pseudobulk	edgeR	LRT
Prkd1	-0.251995	6.14727	1.34227	0.246633	0.776497	pseudobulk	edgeR	LRT
Rexo2	-0.163897	5.55033	1.33976	0.247077	0.777336	pseudobulk	edgeR	LRT
Adck1	-0.139587	6.11704	1.33733	0.247505	0.778117	pseudobulk	edgeR	LRT
Chst8	0.133587	6.82905	1.33487	0.24794	0.778117	pseudobulk	edgeR	LRT
Canx	-0.142731	6.46344	1.33457	0.247993	0.778117	pseudobulk	edgeR	LRT
Snx6	-0.160066	5.7603	1.33402	0.248092	0.778117	pseudobulk	edgeR	LRT
Megf8	-0.178562	5.46336	1.33335	0.248211	0.778117	pseudobulk	edgeR	LRT
Ppargc1a	0.121649	7.19218	1.33102	0.248624	0.778504	pseudobulk	edgeR	LRT
Sorbs1	0.0958549	8.8233	1.33065	0.248689	0.778504	pseudobulk	edgeR	LRT
Basp1	0.0965301	7.64042	1.32704	0.249332	0.779409	pseudobulk	edgeR	LRT
Kctd16	-0.144069	9.27879	1.32704	0.249333	0.779409	pseudobulk	edgeR	LRT
Sesn3	-0.125958	6.56307	1.32491	0.249713	0.780043	pseudobulk	edgeR	LRT
Mthfs	0.168825	5.80566	1.32339	0.249984	0.780334	pseudobulk	edgeR	LRT
Clu	-0.174872	5.89596	1.3215	0.250323	0.780836	pseudobulk	edgeR	LRT
Cope	-0.169924	5.60166	1.31969	0.250648	0.781297	pseudobulk	edgeR	LRT
Gnas	-0.135428	7.10521	1.31771	0.251003	0.78159	pseudobulk	edgeR	LRT
Elp1	-0.13686	6.20658	1.31718	0.251098	0.78159	pseudobulk	edgeR	LRT
Psma7	-0.174217	5.52516	1.31362	0.25174	0.783022	pseudobulk	edgeR	LRT
Vmp1	0.0936637	7.49128	1.31207	0.25202	0.783022	pseudobulk	edgeR	LRT
Slc4a8	-0.124049	6.29553	1.31167	0.252093	0.783022	pseudobulk	edgeR	LRT
Rabl6	-0.126057	6.87521	1.30997	0.2524	0.783313	pseudobulk	edgeR	LRT
Gga3	0.160558	5.6617	1.30918	0.252543	0.783313	pseudobulk	edgeR	LRT
Fam49b	0.0838206	8.21912	1.30627	0.25307	0.784393	pseudobulk	edgeR	LRT
Narf	-0.190403	5.39659	1.30423	0.253442	0.78499	pseudobulk	edgeR	LRT
Tbc1d24	0.156758	5.93171	1.30191	0.253864	0.785233	pseudobulk	edgeR	LRT
Ly6e	-0.194187	5.68615	1.30184	0.253878	0.785233	pseudobulk	edgeR	LRT
Hif1a	0.16076	5.52852	1.29852	0.254484	0.78556	pseudobulk	edgeR	LRT
Ubxn7	-0.14375	6.13782	1.29842	0.254501	0.78556	pseudobulk	edgeR	LRT
Tmem208	-0.171409	5.73085	1.29832	0.25452	0.78556	pseudobulk	edgeR	LRT
Sdf4	0.154414	5.64721	1.29633	0.254886	0.785871	pseudobulk	edgeR	LRT
Nxpe4	-0.119328	6.90159	1.29484	0.255159	0.785871	pseudobulk	edgeR	LRT
Tmem50a	-0.196032	5.62534	1.29085	0.255892	0.785871	pseudobulk	edgeR	LRT
Stx18	0.121673	6.46784	1.29078	0.255904	0.785871	pseudobulk	edgeR	LRT
Pdcd6ip	0.144351	5.9067	1.29062	0.255934	0.785871	pseudobulk	edgeR	LRT
Rapgef4	0.068092	9.2879	1.29053	0.255951	0.785871	pseudobulk	edgeR	LRT
Riok1	0.169105	5.58969	1.2905	0.255955	0.785871	pseudobulk	edgeR	LRT
Sema3e	-0.22486	6.50906	1.28964	0.256114	0.785871	pseudobulk	edgeR	LRT
Xylt1	0.0913903	8.91136	1.28901	0.256231	0.785871	pseudobulk	edgeR	LRT
Reln	-0.233407	6.65179	1.28319	0.257307	0.788312	pseudobulk	edgeR	LRT
Sesn1	0.120706	6.57639	1.28144	0.257632	0.788312	pseudobulk	edgeR	LRT
Emc3	0.177696	5.55283	1.281	0.257713	0.788312	pseudobulk	edgeR	LRT
Klf7	-0.0997211	7.20274	1.28015	0.257871	0.788312	pseudobulk	edgeR	LRT
Cetn3	-0.156166	5.69398	1.27953	0.257986	0.788312	pseudobulk	edgeR	LRT
Rspo2	-0.182378	5.65071	1.27806	0.25826	0.788312	pseudobulk	edgeR	LRT
Eef1a1	-0.149217	7.11295	1.2776	0.258346	0.788312	pseudobulk	edgeR	LRT
Prkci	-0.171417	5.63151	1.27545	0.258747	0.788312	pseudobulk	edgeR	LRT
Nup88	0.157523	5.71481	1.27477	0.258874	0.788312	pseudobulk	edgeR	LRT
Plcb4	-0.118208	7.5653	1.27459	0.258907	0.788312	pseudobulk	edgeR	LRT
Lrrc28	0.150882	6.2381	1.27409	0.259001	0.788312	pseudobulk	edgeR	LRT
Ube2k	-0.0940784	7.52401	1.27266	0.259269	0.788579	pseudobulk	edgeR	LRT
Kif21b	0.142377	5.95998	1.26977	0.259811	0.789681	pseudobulk	edgeR	LRT
Ep400	0.10447	7.02072	1.26668	0.260391	0.790719	pseudobulk	edgeR	LRT
Ntrk3	0.075846	9.7491	1.26603	0.260512	0.790719	pseudobulk	edgeR	LRT
Pcsk5	-0.0956432	8.77071	1.26481	0.260742	0.790869	pseudobulk	edgeR	LRT
Ablim2	0.0914457	7.30425	1.26334	0.26102	0.791166	pseudobulk	edgeR	LRT
Tubb2a	-0.135016	6.58273	1.25745	0.262135	0.793585	pseudobulk	edgeR	LRT
Zbtb38	0.106034	7.0472	1.2572	0.262181	0.793585	pseudobulk	edgeR	LRT
Micu2	0.144574	6.17259	1.25626	0.26236	0.793585	pseudobulk	edgeR	LRT
Mib1	-0.107574	7.09199	1.25332	0.262919	0.794284	pseudobulk	edgeR	LRT
Astn1	0.0751988	8.36141	1.25278	0.263022	0.794284	pseudobulk	edgeR	LRT
Rgs17	-0.128724	7.32989	1.25167	0.263235	0.794284	pseudobulk	edgeR	LRT
Pign	-0.133899	6.48974	1.25125	0.263315	0.794284	pseudobulk	edgeR	LRT
Zfp738	-0.148281	5.84283	1.24907	0.263731	0.794994	pseudobulk	edgeR	LRT
Mfhas1	0.126782	6.37226	1.24687	0.264152	0.795112	pseudobulk	edgeR	LRT
Gde1	-0.157212	6.24204	1.24542	0.264429	0.795112	pseudobulk	edgeR	LRT
Ccnh	0.131218	6.185	1.24472	0.264563	0.795112	pseudobulk	edgeR	LRT
Gtf3c3	-0.144279	5.78737	1.24471	0.264564	0.795112	pseudobulk	edgeR	LRT
Zfp933	-0.164553	5.47993	1.24414	0.264675	0.795112	pseudobulk	edgeR	LRT
Csf2ra	-0.144792	5.88388	1.24138	0.265204	0.79536	pseudobulk	edgeR	LRT
Setbp1	0.0822948	9.67154	1.23947	0.265574	0.79536	pseudobulk	edgeR	LRT
Mtpap	0.149983	5.79485	1.23652	0.266142	0.79536	pseudobulk	edgeR	LRT
Zfp260	0.152796	5.64173	1.2346	0.266514	0.79536	pseudobulk	edgeR	LRT
Eya3	-0.149427	6.25103	1.23416	0.2666	0.79536	pseudobulk	edgeR	LRT
Gstp1	-0.22762	5.51194	1.23401	0.266629	0.79536	pseudobulk	edgeR	LRT
Ints7	-0.160989	5.59357	1.23047	0.267316	0.79536	pseudobulk	edgeR	LRT
Gm39469	-0.147721	6.27322	1.23025	0.267358	0.79536	pseudobulk	edgeR	LRT
Mib2	0.151026	6.00687	1.22965	0.267476	0.79536	pseudobulk	edgeR	LRT
Paip2	-0.105329	7.06339	1.22886	0.267628	0.79536	pseudobulk	edgeR	LRT
Elavl3	0.14168	6.08087	1.22796	0.267804	0.79536	pseudobulk	edgeR	LRT
Cacna2d3	0.0955985	10.0605	1.22796	0.267805	0.79536	pseudobulk	edgeR	LRT
Clasp1	0.0904105	7.88074	1.22642	0.268104	0.79536	pseudobulk	edgeR	LRT
Uqcrc1	-0.132774	6.50894	1.22372	0.268632	0.79536	pseudobulk	edgeR	LRT
Cox7b	-0.132549	6.16703	1.22343	0.268688	0.79536	pseudobulk	edgeR	LRT
Jam3	0.120172	6.79586	1.2227	0.268832	0.79536	pseudobulk	edgeR	LRT
Rnf145	-0.139598	6.12148	1.2225	0.26887	0.79536	pseudobulk	edgeR	LRT
Kpna1	0.112788	6.81739	1.22205	0.268959	0.79536	pseudobulk	edgeR	LRT
Gm49353	0.143678	6.39107	1.22149	0.269068	0.79536	pseudobulk	edgeR	LRT
Eif2ak3	-0.182123	5.59052	1.22075	0.269214	0.79536	pseudobulk	edgeR	LRT
Dag1	-0.127142	6.10455	1.22032	0.269299	0.79536	pseudobulk	edgeR	LRT
Tet2	0.100762	6.8956	1.22006	0.26935	0.79536	pseudobulk	edgeR	LRT
Socs7	0.149262	5.97129	1.21821	0.269712	0.79536	pseudobulk	edgeR	LRT
Kcnd2	0.0988555	11.4459	1.21688	0.269974	0.79536	pseudobulk	edgeR	LRT
Vps41	-0.0828999	7.6565	1.21585	0.270177	0.79536	pseudobulk	edgeR	LRT
Pcf11	-0.145445	5.73933	1.21556	0.270234	0.79536	pseudobulk	edgeR	LRT
Slc6a15	-0.139904	6.06989	1.21433	0.270477	0.79536	pseudobulk	edgeR	LRT
Ube2r2	0.136858	6.06909	1.21405	0.270531	0.79536	pseudobulk	edgeR	LRT
Zfp831	0.156991	5.66407	1.21355	0.270631	0.79536	pseudobulk	edgeR	LRT
Mllt3	-0.0869053	8.68836	1.21303	0.270733	0.79536	pseudobulk	edgeR	LRT
Kif3c	-0.143801	5.87066	1.21278	0.270782	0.79536	pseudobulk	edgeR	LRT
Samm50	0.144953	5.6596	1.21254	0.270829	0.79536	pseudobulk	edgeR	LRT
Kansl1	0.0712005	8.65653	1.21192	0.270952	0.79536	pseudobulk	edgeR	LRT
Purg	0.130673	6.57762	1.21117	0.2711	0.79536	pseudobulk	edgeR	LRT
Gtpbp2	0.148286	5.94483	1.21111	0.271112	0.79536	pseudobulk	edgeR	LRT
Pus10	0.118752	6.23237	1.20807	0.271715	0.79536	pseudobulk	edgeR	LRT
Tsnax	-0.144585	5.97319	1.20794	0.27174	0.79536	pseudobulk	edgeR	LRT
Skp1a	-0.146528	5.78145	1.20666	0.271995	0.79536	pseudobulk	edgeR	LRT
Wasf3	0.111985	6.59101	1.20651	0.272025	0.79536	pseudobulk	edgeR	LRT
Erlec1	0.152737	6.04213	1.20576	0.272173	0.79536	pseudobulk	edgeR	LRT
Trim23	0.13704	5.99501	1.20571	0.272182	0.79536	pseudobulk	edgeR	LRT
Lrrn3	-0.150907	5.79285	1.2038	0.272564	0.795946	pseudobulk	edgeR	LRT
Camkk2	-0.101584	6.85821	1.20197	0.272927	0.796476	pseudobulk	edgeR	LRT
Cntnap1	0.159573	5.76177	1.20081	0.27316	0.796627	pseudobulk	edgeR	LRT
Sox5	0.0862274	9.47309	1.19944	0.273434	0.79689	pseudobulk	edgeR	LRT
Brinp3	0.218869	8.73377	1.1968	0.273962	0.79689	pseudobulk	edgeR	LRT
Atp9b	-0.066343	8.56075	1.19314	0.274698	0.79689	pseudobulk	edgeR	LRT
Srr	0.143739	6.20679	1.19268	0.27479	0.79689	pseudobulk	edgeR	LRT
Habp4	-0.149156	6.15468	1.19268	0.27479	0.79689	pseudobulk	edgeR	LRT
Armcx3	0.147192	5.72275	1.1926	0.274806	0.79689	pseudobulk	edgeR	LRT
Rab40b	0.152414	5.85123	1.19245	0.274835	0.79689	pseudobulk	edgeR	LRT
Ube2l3	0.154295	5.70095	1.19157	0.275012	0.79689	pseudobulk	edgeR	LRT
Ell2	-0.166037	6.5222	1.19149	0.27503	0.79689	pseudobulk	edgeR	LRT
Eps15l1	0.110719	6.61089	1.19086	0.275156	0.79689	pseudobulk	edgeR	LRT
Nars2	-0.152021	6.29876	1.18992	0.275346	0.79689	pseudobulk	edgeR	LRT
Erc2	-0.0861244	10.2763	1.18951	0.275428	0.79689	pseudobulk	edgeR	LRT
Dpp10	0.0866897	14.2499	1.18711	0.275914	0.79777	pseudobulk	edgeR	LRT
Smarca4	0.102432	6.77549	1.18618	0.276102	0.79779	pseudobulk	edgeR	LRT
Maea	0.158811	5.57578	1.18467	0.276408	0.797892	pseudobulk	edgeR	LRT
Lrba	0.0852535	7.97262	1.18334	0.276677	0.797892	pseudobulk	edgeR	LRT
Rpl28	-0.147382	5.75831	1.18189	0.276971	0.797892	pseudobulk	edgeR	LRT
Cntfr	0.202424	7.49503	1.1806	0.277233	0.797892	pseudobulk	edgeR	LRT
Chmp3	-0.151687	5.58356	1.17981	0.277394	0.797892	pseudobulk	edgeR	LRT
Dctn1	0.112226	6.4402	1.17934	0.27749	0.797892	pseudobulk	edgeR	LRT
Rps11	-0.186492	5.39663	1.17847	0.277667	0.797892	pseudobulk	edgeR	LRT
Cramp1l	0.152857	6.02078	1.17792	0.277781	0.797892	pseudobulk	edgeR	LRT
Reep3	0.119078	6.2551	1.17721	0.277926	0.797892	pseudobulk	edgeR	LRT
St8sia1	0.12463	6.49518	1.17707	0.277954	0.797892	pseudobulk	edgeR	LRT
Ric1	0.143472	6.11198	1.1747	0.278438	0.798759	pseudobulk	edgeR	LRT
Ivns1abp	-0.133769	6.06849	1.17236	0.278917	0.799044	pseudobulk	edgeR	LRT
Pde4dip	0.0684025	8.55427	1.17228	0.278933	0.799044	pseudobulk	edgeR	LRT
Dcaf11	0.197966	5.64951	1.17134	0.279126	0.799044	pseudobulk	edgeR	LRT
Itm2c	-0.145044	6.39978	1.1702	0.279361	0.799044	pseudobulk	edgeR	LRT
Zmym2	0.0932496	7.35137	1.16978	0.279447	0.799044	pseudobulk	edgeR	LRT
Ints6	0.112652	7.2335	1.16632	0.280159	0.800196	pseudobulk	edgeR	LRT
Dmtf1	0.134509	6.07267	1.16605	0.280214	0.800196	pseudobulk	edgeR	LRT
Herc4	-0.0991002	7.49268	1.16443	0.280549	0.800291	pseudobulk	edgeR	LRT
Diaph2	0.0858396	8.88905	1.16371	0.280698	0.800291	pseudobulk	edgeR	LRT
Zfp638	0.0769358	8.02423	1.16324	0.280794	0.800291	pseudobulk	edgeR	LRT
Runx1t1	0.0909892	8.04523	1.16016	0.281433	0.801083	pseudobulk	edgeR	LRT
Fam126a	0.132623	6.18417	1.16	0.281465	0.801083	pseudobulk	edgeR	LRT
Kifc2	0.116414	7.04493	1.15829	0.28182	0.801083	pseudobulk	edgeR	LRT
Wwox	0.0994235	8.62786	1.15751	0.281982	0.801083	pseudobulk	edgeR	LRT
Tbc1d23	-0.11667	6.53894	1.1575	0.281984	0.801083	pseudobulk	edgeR	LRT
Pde1a	0.0943834	11.0389	1.15357	0.282803	0.802416	pseudobulk	edgeR	LRT
Epm2a	0.154114	5.61688	1.1535	0.282819	0.802416	pseudobulk	edgeR	LRT
Gdap1	0.121935	6.2348	1.14974	0.283604	0.804125	pseudobulk	edgeR	LRT
Usf3	0.145891	5.73885	1.14627	0.284331	0.805184	pseudobulk	edgeR	LRT
Ahi1	-0.0927882	9.58204	1.14524	0.284547	0.805184	pseudobulk	edgeR	LRT
Prpf39	-0.105545	6.8847	1.14347	0.28492	0.805184	pseudobulk	edgeR	LRT
Kctd8	-0.213751	7.00376	1.14223	0.285181	0.805184	pseudobulk	edgeR	LRT
Prickle2	0.0689259	9.803	1.14161	0.285312	0.805184	pseudobulk	edgeR	LRT
Trim9	0.0675434	9.04061	1.14035	0.285577	0.805184	pseudobulk	edgeR	LRT
Rbbp7	0.148312	5.8166	1.14006	0.285639	0.805184	pseudobulk	edgeR	LRT
Tdrd3	-0.121457	6.38875	1.13982	0.28569	0.805184	pseudobulk	edgeR	LRT
Arhgap39	0.0891061	7.49334	1.13928	0.285805	0.805184	pseudobulk	edgeR	LRT
Nrbp2	-0.172103	5.80949	1.13925	0.285811	0.805184	pseudobulk	edgeR	LRT
Ly6h	-0.139601	7.00321	1.13367	0.286994	0.807575	pseudobulk	edgeR	LRT
Nrcam	0.0571271	10.2297	1.13351	0.287028	0.807575	pseudobulk	edgeR	LRT
Rpgrip1l	-0.108861	6.46978	1.13083	0.287598	0.808084	pseudobulk	edgeR	LRT
Miga2	0.126077	6.23302	1.12894	0.288002	0.808084	pseudobulk	edgeR	LRT
Arl15	0.0884369	8.57102	1.12828	0.288142	0.808084	pseudobulk	edgeR	LRT
Nup214	-0.127864	6.05364	1.1271	0.288394	0.808084	pseudobulk	edgeR	LRT
Ppp4r3a	0.119127	6.26488	1.12653	0.288518	0.808084	pseudobulk	edgeR	LRT
Rmdn1	0.116601	6.87416	1.12621	0.288585	0.808084	pseudobulk	edgeR	LRT
Mid1	0.145157	6.57054	1.12492	0.288861	0.808084	pseudobulk	edgeR	LRT
Nphp4	-0.144933	5.63527	1.12449	0.288954	0.808084	pseudobulk	edgeR	LRT
Crebrf	0.14124	6.37583	1.12439	0.288974	0.808084	pseudobulk	edgeR	LRT
Eml4	-0.0955843	7.23089	1.12269	0.289339	0.808084	pseudobulk	edgeR	LRT
Rfx7	0.10028	7.55236	1.12253	0.289375	0.808084	pseudobulk	edgeR	LRT
Ppp2r5c	0.0932217	7.19751	1.12233	0.289416	0.808084	pseudobulk	edgeR	LRT
Ncan	-0.163401	5.79408	1.11951	0.290023	0.809264	pseudobulk	edgeR	LRT
Sorbs2	-0.107835	9.3312	1.11734	0.290492	0.809556	pseudobulk	edgeR	LRT
Ubb	-0.154158	7.80669	1.11732	0.290496	0.809556	pseudobulk	edgeR	LRT
Gabbr2	-0.0742288	8.47115	1.11559	0.290871	0.810086	pseudobulk	edgeR	LRT
Josd2	-0.166026	5.43033	1.1147	0.291062	0.810103	pseudobulk	edgeR	LRT
5031439G07Rik	0.11494	6.35001	1.11333	0.291358	0.810416	pseudobulk	edgeR	LRT
Senp2	0.109616	6.59739	1.11242	0.291556	0.81044	pseudobulk	edgeR	LRT
Dap3	0.14842	5.64895	1.11116	0.291831	0.81044	pseudobulk	edgeR	LRT
Sgk1	0.0913681	7.44217	1.11042	0.291992	0.81044	pseudobulk	edgeR	LRT
Epha7	0.108935	8.83765	1.10913	0.292271	0.81044	pseudobulk	edgeR	LRT
Xpo1	0.121024	6.26626	1.10741	0.292645	0.81044	pseudobulk	edgeR	LRT
Plppr2	-0.137336	5.87698	1.10624	0.292901	0.81044	pseudobulk	edgeR	LRT
Far2	0.0987268	7.22848	1.10545	0.293073	0.81044	pseudobulk	edgeR	LRT
Stxbp1	0.0747777	8.1154	1.10516	0.293136	0.81044	pseudobulk	edgeR	LRT
Gpcpd1	-0.100052	7.10845	1.10422	0.293341	0.81044	pseudobulk	edgeR	LRT
Atl2	0.140187	5.64223	1.10389	0.293414	0.81044	pseudobulk	edgeR	LRT
Exoc6	-0.112678	6.50119	1.10341	0.293519	0.81044	pseudobulk	edgeR	LRT
1110019D14Rik	0.16883	5.76474	1.10312	0.293582	0.81044	pseudobulk	edgeR	LRT
Clpb	0.156043	5.97979	1.10034	0.294191	0.81098	pseudobulk	edgeR	LRT
Thsd7b	-0.213194	7.62268	1.09987	0.294295	0.81098	pseudobulk	edgeR	LRT
Atp1b1	0.136508	8.98042	1.09946	0.294384	0.81098	pseudobulk	edgeR	LRT
Slc24a4	-0.11048	6.4332	1.09866	0.29456	0.81098	pseudobulk	edgeR	LRT
Tial1	-0.111884	6.92568	1.09802	0.2947	0.81098	pseudobulk	edgeR	LRT
Fth1	-0.112488	7.89339	1.09674	0.294983	0.811218	pseudobulk	edgeR	LRT
Sf1	0.112027	6.45055	1.09595	0.295156	0.811218	pseudobulk	edgeR	LRT
Eif4b	-0.14918	5.75441	1.09392	0.295604	0.81194	pseudobulk	edgeR	LRT
Ppib	-0.108812	7.87446	1.08791	0.296935	0.81456	pseudobulk	edgeR	LRT
Abca3	0.117963	6.54896	1.0876	0.297003	0.81456	pseudobulk	edgeR	LRT
Fnbp1	0.0907196	7.39734	1.08694	0.29715	0.81456	pseudobulk	edgeR	LRT
Camta1	0.0716869	9.49055	1.08563	0.297441	0.81456	pseudobulk	edgeR	LRT
Pacrg	0.113335	6.91323	1.08543	0.297485	0.81456	pseudobulk	edgeR	LRT
Cct8	-0.189964	5.55954	1.08217	0.298213	0.815161	pseudobulk	edgeR	LRT
Coro7	0.124512	5.98543	1.08129	0.298408	0.815161	pseudobulk	edgeR	LRT
Iws1	0.120382	6.25583	1.08067	0.298548	0.815161	pseudobulk	edgeR	LRT
Cog6	0.141989	5.78679	1.07948	0.298814	0.815161	pseudobulk	edgeR	LRT
Shfl	0.110229	6.55559	1.07921	0.298874	0.815161	pseudobulk	edgeR	LRT
Eif3a	-0.167714	6.05297	1.07827	0.299085	0.815161	pseudobulk	edgeR	LRT
Rab40c	0.112845	6.23523	1.07794	0.29916	0.815161	pseudobulk	edgeR	LRT
Rab3c	0.119403	9.02788	1.0778	0.299189	0.815161	pseudobulk	edgeR	LRT
Atp6v0e	-0.14723	5.53725	1.07608	0.299576	0.815709	pseudobulk	edgeR	LRT
Rufy2	-0.0845125	7.25492	1.0719	0.300517	0.817763	pseudobulk	edgeR	LRT
Rab3gap1	-0.0793534	7.58237	1.07001	0.300943	0.818286	pseudobulk	edgeR	LRT
Bend6	0.116157	6.80189	1.0694	0.301081	0.818286	pseudobulk	edgeR	LRT
Tsc1	-0.117579	6.57286	1.06846	0.301293	0.818354	pseudobulk	edgeR	LRT
Wwc2	-0.155231	5.51588	1.06434	0.302228	0.820386	pseudobulk	edgeR	LRT
Nmnat2	0.0760971	7.87359	1.06179	0.302806	0.820962	pseudobulk	edgeR	LRT
Actr10	-0.132186	5.81141	1.06176	0.302814	0.820962	pseudobulk	edgeR	LRT
Hdx	0.113742	6.43842	1.06081	0.30303	0.821006	pseudobulk	edgeR	LRT
Naaladl2	0.102127	8.21933	1.0596	0.303306	0.821006	pseudobulk	edgeR	LRT
Brwd3	-0.130731	6.12342	1.05923	0.303391	0.821006	pseudobulk	edgeR	LRT
Grik5	0.109681	6.58794	1.05838	0.303586	0.821028	pseudobulk	edgeR	LRT
Tanc1	0.139032	6.65883	1.05712	0.303872	0.821296	pseudobulk	edgeR	LRT
Uba5	0.143625	5.58463	1.05617	0.304091	0.821382	pseudobulk	edgeR	LRT
Smurf1	0.12304	6.63692	1.05298	0.304821	0.822849	pseudobulk	edgeR	LRT
Cdk7	0.147523	5.6275	1.04997	0.305513	0.823988	pseudobulk	edgeR	LRT
Jazf1	0.0791705	8.69027	1.04952	0.305619	0.823988	pseudobulk	edgeR	LRT
Thrb	-0.0679486	10.0655	1.04669	0.30627	0.824235	pseudobulk	edgeR	LRT
Tmx4	0.0959847	7.12546	1.04653	0.306307	0.824235	pseudobulk	edgeR	LRT
Larp4	-0.143076	5.8676	1.04643	0.30633	0.824235	pseudobulk	edgeR	LRT
Ccl27a-ENSMUSG00000073888	0.152804	5.71134	1.04587	0.306461	0.824235	pseudobulk	edgeR	LRT
Ndrg3	0.0779434	7.927	1.0448	0.306707	0.824394	pseudobulk	edgeR	LRT
Nin	0.0813457	8.00457	1.04227	0.307295	0.825365	pseudobulk	edgeR	LRT
Hacd3	-0.100771	6.98888	1.04123	0.307535	0.825365	pseudobulk	edgeR	LRT
Sdcbp	-0.139504	5.73712	1.04001	0.30782	0.825365	pseudobulk	edgeR	LRT
Sorcs2	-0.107468	7.32903	1.03995	0.307833	0.825365	pseudobulk	edgeR	LRT
A330102I10Rik	0.109527	7.02519	1.03658	0.308617	0.825365	pseudobulk	edgeR	LRT
Peli1	0.0921863	6.83983	1.03653	0.30863	0.825365	pseudobulk	edgeR	LRT
Cdkl3	0.142384	5.62745	1.03566	0.308833	0.825365	pseudobulk	edgeR	LRT
Cdh13	0.11412	9.51436	1.03563	0.30884	0.825365	pseudobulk	edgeR	LRT
Abcf1	-0.140502	5.7567	1.03424	0.309165	0.825365	pseudobulk	edgeR	LRT
Nup98	0.084786	7.10219	1.03404	0.309213	0.825365	pseudobulk	edgeR	LRT
Nol10	-0.130049	5.82196	1.03365	0.309302	0.825365	pseudobulk	edgeR	LRT
Sugt1	-0.131495	5.8125	1.03356	0.309324	0.825365	pseudobulk	edgeR	LRT
Gm42707	-0.144302	5.91152	1.03153	0.3098	0.825953	pseudobulk	edgeR	LRT
Sltm	0.0838773	7.74393	1.03101	0.309921	0.825953	pseudobulk	edgeR	LRT
Peg3	0.0634102	8.85402	1.02925	0.310336	0.826558	pseudobulk	edgeR	LRT
Kif21a	-0.0682502	8.51764	1.02664	0.310949	0.827189	pseudobulk	edgeR	LRT
A830036E02Rik	0.152122	5.88902	1.02664	0.310949	0.827189	pseudobulk	edgeR	LRT
Itsn2	0.082369	7.39217	1.02407	0.311557	0.828303	pseudobulk	edgeR	LRT
Ilf2	-0.139873	5.86345	1.0219	0.312069	0.829165	pseudobulk	edgeR	LRT
Tbc1d12	-0.151194	5.85671	1.0192	0.312708	0.829888	pseudobulk	edgeR	LRT
Rbm26	-0.108008	7.43714	1.01883	0.312797	0.829888	pseudobulk	edgeR	LRT
Syt11	-0.10185	7.86237	1.01691	0.313253	0.829888	pseudobulk	edgeR	LRT
Dmxl1	-0.0732697	8.09128	1.01491	0.313729	0.829888	pseudobulk	edgeR	LRT
Mtss1	-0.146515	5.86998	1.01442	0.313845	0.829888	pseudobulk	edgeR	LRT
Sh3gl1	0.130696	5.70932	1.01414	0.313913	0.829888	pseudobulk	edgeR	LRT
Hcfc2	-0.136968	5.84423	1.01349	0.314067	0.829888	pseudobulk	edgeR	LRT
Lmo3	-0.127699	6.63989	1.01292	0.314205	0.829888	pseudobulk	edgeR	LRT
Klhl29	0.0872907	8.57384	1.01251	0.314302	0.829888	pseudobulk	edgeR	LRT
Mctp1	0.0950427	9.79285	1.01191	0.314445	0.829888	pseudobulk	edgeR	LRT
Ncapd3	0.112043	6.40531	1.01158	0.314525	0.829888	pseudobulk	edgeR	LRT
Gcc2	0.102741	6.40874	1.01015	0.314867	0.829888	pseudobulk	edgeR	LRT
Thy1	-0.114475	6.8647	1.00975	0.314962	0.829888	pseudobulk	edgeR	LRT
Add2	0.086307	7.85142	1.00961	0.314996	0.829888	pseudobulk	edgeR	LRT
Tut4	0.0887195	7.45295	1.00743	0.315519	0.829888	pseudobulk	edgeR	LRT
Sertad2	-0.0929593	7.26813	1.00634	0.315781	0.829888	pseudobulk	edgeR	LRT
Hipk2	-0.139431	6.27801	1.00497	0.31611	0.829888	pseudobulk	edgeR	LRT
Larp4b	-0.10078	6.89524	1.00434	0.316262	0.829888	pseudobulk	edgeR	LRT
Ilrun	0.131564	5.66697	1.00261	0.316679	0.829888	pseudobulk	edgeR	LRT
Pabpc1	-0.140316	5.60158	1.0024	0.31673	0.829888	pseudobulk	edgeR	LRT
Leng8	-0.0998618	7.35106	1.00122	0.317015	0.829888	pseudobulk	edgeR	LRT
Gab2	-0.125494	6.85698	1.0009	0.317092	0.829888	pseudobulk	edgeR	LRT
Ambra1	0.0874703	7.84336	1.00072	0.317137	0.829888	pseudobulk	edgeR	LRT
Pou2f2	-0.161033	5.51733	1.0001	0.317286	0.829888	pseudobulk	edgeR	LRT
Mbip	-0.117086	6.55276	0.999649	0.317396	0.829888	pseudobulk	edgeR	LRT
Uck2	-0.152347	5.86473	0.998893	0.317579	0.829888	pseudobulk	edgeR	LRT
Eml2	0.103777	6.54018	0.998618	0.317645	0.829888	pseudobulk	edgeR	LRT
Snapc3	0.0938781	6.67265	0.998096	0.317772	0.829888	pseudobulk	edgeR	LRT
Rbms1	-0.110467	7.3279	0.997892	0.317821	0.829888	pseudobulk	edgeR	LRT
Unc13a	0.0935419	7.37698	0.996917	0.318058	0.830011	pseudobulk	edgeR	LRT
Cdh2	-0.0727874	8.61247	0.995042	0.318513	0.830631	pseudobulk	edgeR	LRT
Gdi2	0.128059	6.09203	0.994384	0.318673	0.830631	pseudobulk	edgeR	LRT
Flot1	-0.158157	5.64015	0.992098	0.31923	0.831242	pseudobulk	edgeR	LRT
Pak1	0.0864676	8.17538	0.98975	0.319803	0.831242	pseudobulk	edgeR	LRT
Rnf115	-0.118205	6.15851	0.989429	0.319882	0.831242	pseudobulk	edgeR	LRT
Hnrnpul1	0.13692	5.53864	0.989206	0.319937	0.831242	pseudobulk	edgeR	LRT
Ctxn1	-0.108372	6.80211	0.988705	0.320059	0.831242	pseudobulk	edgeR	LRT
Dnajc27	-0.156086	5.44463	0.988145	0.320196	0.831242	pseudobulk	edgeR	LRT
Psd3	0.0686998	9.09077	0.987957	0.320242	0.831242	pseudobulk	edgeR	LRT
Scaf11	-0.122057	5.93216	0.987224	0.320422	0.831242	pseudobulk	edgeR	LRT
Dlgap3	0.110536	6.79779	0.984602	0.321065	0.831566	pseudobulk	edgeR	LRT
Ythdf3	-0.097891	6.63044	0.98403	0.321206	0.831566	pseudobulk	edgeR	LRT
Mgst3	-0.137585	5.67635	0.983212	0.321407	0.831566	pseudobulk	edgeR	LRT
Stk39	0.0823399	8.20217	0.982792	0.32151	0.831566	pseudobulk	edgeR	LRT
Rnft1	-0.146604	5.97574	0.9826	0.321558	0.831566	pseudobulk	edgeR	LRT
Kctd1	0.104745	7.32269	0.982093	0.321683	0.831566	pseudobulk	edgeR	LRT
Ppp1r7	-0.14178	5.64147	0.980301	0.322125	0.832072	pseudobulk	edgeR	LRT
Gm9801	0.0844133	7.48124	0.979762	0.322258	0.832072	pseudobulk	edgeR	LRT
Frmpd4	-0.126778	10.914	0.977535	0.322808	0.833004	pseudobulk	edgeR	LRT
Gmds	-0.0866565	7.77516	0.972448	0.32407	0.83577	pseudobulk	edgeR	LRT
Cdk12	0.095566	6.86225	0.971456	0.324317	0.835916	pseudobulk	edgeR	LRT
A630089N07Rik	-0.163555	6.01627	0.970093	0.324657	0.836082	pseudobulk	edgeR	LRT
Iqgap2	0.122517	7.82639	0.968414	0.325076	0.836082	pseudobulk	edgeR	LRT
Plcxd3	-0.154655	7.59619	0.96829	0.325107	0.836082	pseudobulk	edgeR	LRT
Wsb1	-0.0912572	7.07864	0.968054	0.325166	0.836082	pseudobulk	edgeR	LRT
Arhgef9	-0.083248	7.87264	0.966785	0.325483	0.836082	pseudobulk	edgeR	LRT
Rnf165	0.123538	6.06922	0.965706	0.325753	0.836082	pseudobulk	edgeR	LRT
Snx24	0.100056	6.8261	0.965049	0.325918	0.836082	pseudobulk	edgeR	LRT
Kcnt2	-0.103532	9.06332	0.964849	0.325968	0.836082	pseudobulk	edgeR	LRT
Bzw2	-0.0982026	6.80862	0.962835	0.326474	0.836082	pseudobulk	edgeR	LRT
R3hdm2	0.0704419	8.82325	0.962172	0.32664	0.836082	pseudobulk	edgeR	LRT
Dzank1	-0.0972645	7.2892	0.96202	0.326678	0.836082	pseudobulk	edgeR	LRT
Trank1	0.0713974	8.19401	0.961432	0.326826	0.836082	pseudobulk	edgeR	LRT
Pdss2	0.0814809	7.42622	0.961101	0.32691	0.836082	pseudobulk	edgeR	LRT
Akap7	0.107655	6.26778	0.960412	0.327083	0.836082	pseudobulk	edgeR	LRT
Tmtc2	-0.198201	7.07562	0.959801	0.327237	0.836082	pseudobulk	edgeR	LRT
Lmbrd1	0.093316	7.27532	0.958512	0.327562	0.836426	pseudobulk	edgeR	LRT
Pura	-0.137901	6.19934	0.957305	0.327867	0.836717	pseudobulk	edgeR	LRT
Trhde	-0.155045	7.30412	0.95496	0.32846	0.837745	pseudobulk	edgeR	LRT
Clk1	0.079039	7.68879	0.951754	0.329273	0.839237	pseudobulk	edgeR	LRT
Kdm3a	0.105043	6.4583	0.950483	0.329596	0.839237	pseudobulk	edgeR	LRT
Ankmy2	-0.153592	5.473	0.950295	0.329644	0.839237	pseudobulk	edgeR	LRT
Hdac8	0.0904657	7.61095	0.949136	0.329939	0.839237	pseudobulk	edgeR	LRT
Hspa4l	0.0956838	7.15324	0.94847	0.330109	0.839237	pseudobulk	edgeR	LRT
Kif13b	-0.100916	6.38838	0.948146	0.330192	0.839237	pseudobulk	edgeR	LRT
E130102H24Rik	0.168824	5.79954	0.94594	0.330755	0.839399	pseudobulk	edgeR	LRT
Zfp148	0.0821803	7.60685	0.945843	0.33078	0.839399	pseudobulk	edgeR	LRT
Tbcd	0.105343	6.46485	0.945339	0.330909	0.839399	pseudobulk	edgeR	LRT
Gm2164	0.090892	8.39933	0.944052	0.331238	0.839399	pseudobulk	edgeR	LRT
Pan3	0.0776323	7.58755	0.942079	0.331744	0.839399	pseudobulk	edgeR	LRT
Ddx5	0.0725423	7.93209	0.941151	0.331982	0.839399	pseudobulk	edgeR	LRT
Vti1a	0.0688515	8.66724	0.940562	0.332133	0.839399	pseudobulk	edgeR	LRT
Tshz3	0.0819933	7.58634	0.940122	0.332246	0.839399	pseudobulk	edgeR	LRT
Abl1	-0.117226	5.97896	0.9391	0.332509	0.839399	pseudobulk	edgeR	LRT
Kif26b	-0.118065	6.65827	0.938998	0.332536	0.839399	pseudobulk	edgeR	LRT
Gm14410	-0.12289	5.84305	0.938807	0.332585	0.839399	pseudobulk	edgeR	LRT
Dis3l2	-0.0718084	7.75165	0.938709	0.33261	0.839399	pseudobulk	edgeR	LRT
Stag2	0.0962032	6.6502	0.938205	0.33274	0.839399	pseudobulk	edgeR	LRT
Immp1l	-0.131609	5.65184	0.93733	0.332965	0.839486	pseudobulk	edgeR	LRT
Pwwp2a	0.122651	5.98095	0.934788	0.333622	0.839871	pseudobulk	edgeR	LRT
Rims2	0.0601529	10.2424	0.934732	0.333636	0.839871	pseudobulk	edgeR	LRT
Ube2g1	-0.111302	6.91168	0.933975	0.333832	0.839871	pseudobulk	edgeR	LRT
Fat3	0.0944262	9.66116	0.933236	0.334023	0.839871	pseudobulk	edgeR	LRT
Lman2l	-0.142154	5.73833	0.932486	0.334218	0.839871	pseudobulk	edgeR	LRT
4930402H24Rik	0.0603194	8.87323	0.931766	0.334405	0.839871	pseudobulk	edgeR	LRT
Rpl10	0.150065	5.4287	0.930923	0.334623	0.839871	pseudobulk	edgeR	LRT
Tfdp1	0.133994	5.57123	0.930827	0.334648	0.839871	pseudobulk	edgeR	LRT
Ipo11	0.0872809	7.03508	0.928806	0.335173	0.840346	pseudobulk	edgeR	LRT
Iqsec3	0.115986	6.99925	0.92843	0.335271	0.840346	pseudobulk	edgeR	LRT
Ttc39b	0.116468	6.67055	0.927678	0.335467	0.840346	pseudobulk	edgeR	LRT
Spock1	-0.0904066	9.18702	0.926612	0.335745	0.840346	pseudobulk	edgeR	LRT
Zfat	-0.114141	6.07652	0.925549	0.336022	0.840346	pseudobulk	edgeR	LRT
Arhgap21	-0.0731972	7.79114	0.9251	0.336139	0.840346	pseudobulk	edgeR	LRT
Zfp644	0.0950993	6.94832	0.924174	0.336382	0.840346	pseudobulk	edgeR	LRT
Slc25a12	0.0900532	7.70922	0.923531	0.33655	0.840346	pseudobulk	edgeR	LRT
L1cam	-0.132423	5.92532	0.923493	0.336559	0.840346	pseudobulk	edgeR	LRT
Grin2b	0.060536	10.6841	0.921412	0.337105	0.840908	pseudobulk	edgeR	LRT
Ankle2	0.141516	5.52783	0.92088	0.337244	0.840908	pseudobulk	edgeR	LRT
Atraid	0.126736	5.65116	0.919947	0.337489	0.840908	pseudobulk	edgeR	LRT
Hlf	-0.127386	6.40034	0.91947	0.337614	0.840908	pseudobulk	edgeR	LRT
Zfp329	-0.123836	6.02769	0.918985	0.337742	0.840908	pseudobulk	edgeR	LRT
Cyth3	0.1221	6.32312	0.915913	0.33855	0.842444	pseudobulk	edgeR	LRT
Lrp8	-0.136442	5.64656	0.913509	0.339185	0.843276	pseudobulk	edgeR	LRT
Nme7	-0.110979	6.15027	0.913193	0.339269	0.843276	pseudobulk	edgeR	LRT
Aplp1	-0.121995	6.85585	0.910658	0.33994	0.843536	pseudobulk	edgeR	LRT
Brd4	-0.0938883	6.99739	0.910402	0.340008	0.843536	pseudobulk	edgeR	LRT
Ddx10	0.089876	6.80057	0.909425	0.340267	0.843536	pseudobulk	edgeR	LRT
Cobl	-0.0649783	8.55443	0.908594	0.340488	0.843536	pseudobulk	edgeR	LRT
Ube2ql1	0.126379	6.15101	0.908138	0.340609	0.843536	pseudobulk	edgeR	LRT
Mrps9	-0.0951308	6.48696	0.907451	0.340792	0.843536	pseudobulk	edgeR	LRT
Amph	0.0771777	8.45811	0.907251	0.340845	0.843536	pseudobulk	edgeR	LRT
Emc10	0.139063	5.9801	0.907006	0.34091	0.843536	pseudobulk	edgeR	LRT
Mia2	-0.0978953	6.42661	0.906277	0.341104	0.843541	pseudobulk	edgeR	LRT
Camk1	-0.156895	5.49781	0.903976	0.341718	0.84425	pseudobulk	edgeR	LRT
Lrp12	0.123044	5.7221	0.90334	0.341888	0.84425	pseudobulk	edgeR	LRT
Smarca5	-0.121113	6.44913	0.901115	0.342483	0.84425	pseudobulk	edgeR	LRT
Psmd13	-0.143014	6.04551	0.900679	0.3426	0.84425	pseudobulk	edgeR	LRT
Pdcd10	0.108067	6.20263	0.899863	0.342818	0.84425	pseudobulk	edgeR	LRT
Pstk	-0.119261	6.09327	0.899789	0.342838	0.84425	pseudobulk	edgeR	LRT
Add1	-0.0931455	7.06068	0.899724	0.342856	0.84425	pseudobulk	edgeR	LRT
Mmp17	0.124746	6.15633	0.899453	0.342928	0.84425	pseudobulk	edgeR	LRT
Gm14399	-0.156906	5.69823	0.898725	0.343124	0.844255	pseudobulk	edgeR	LRT
Serinc1	-0.132491	6.93285	0.897191	0.343536	0.844255	pseudobulk	edgeR	LRT
Hnrnpu	0.0607083	8.77778	0.896976	0.343594	0.844255	pseudobulk	edgeR	LRT
Cdkl2	-0.113234	6.27358	0.896583	0.343699	0.844255	pseudobulk	edgeR	LRT
Tafa1	0.103464	11.5008	0.893396	0.344559	0.845852	pseudobulk	edgeR	LRT
Tef	0.104588	6.8033	0.892744	0.344735	0.845852	pseudobulk	edgeR	LRT
Agpat4	-0.121125	6.31971	0.891476	0.345078	0.846221	pseudobulk	edgeR	LRT
Acaca	-0.0909938	7.39579	0.889402	0.345639	0.846434	pseudobulk	edgeR	LRT
Smc6	-0.125693	6.11615	0.888275	0.345945	0.846434	pseudobulk	edgeR	LRT
Myo1d	-0.114445	6.43052	0.887698	0.346102	0.846434	pseudobulk	edgeR	LRT
Slc8a1	0.0619766	10.8881	0.887672	0.346109	0.846434	pseudobulk	edgeR	LRT
Sos2	-0.133117	5.86111	0.8876	0.346128	0.846434	pseudobulk	edgeR	LRT
Klc2	0.0986672	6.30134	0.8859	0.346591	0.846863	pseudobulk	edgeR	LRT
Man2a1	0.0796805	7.64553	0.885208	0.346779	0.846863	pseudobulk	edgeR	LRT
Ints10	0.126889	6.29525	0.884362	0.34701	0.846863	pseudobulk	edgeR	LRT
Tmem245	0.0949677	6.9558	0.884122	0.347075	0.846863	pseudobulk	edgeR	LRT
Sacs	0.0937176	7.14209	0.883371	0.34728	0.846893	pseudobulk	edgeR	LRT
Tuba4a	-0.154813	5.97243	0.881256	0.347858	0.847667	pseudobulk	edgeR	LRT
Atp6ap1	-0.163915	5.926	0.880287	0.348123	0.847667	pseudobulk	edgeR	LRT
Rnf130	-0.0906832	7.32251	0.880091	0.348177	0.847667	pseudobulk	edgeR	LRT
Edil3	-0.121793	8.53158	0.877505	0.348886	0.848132	pseudobulk	edgeR	LRT
Acss2	0.107355	6.58736	0.877008	0.349022	0.848132	pseudobulk	edgeR	LRT
Capn15	-0.105413	6.15892	0.876765	0.349089	0.848132	pseudobulk	edgeR	LRT
Tia1	0.0837381	7.54191	0.876175	0.349252	0.848132	pseudobulk	edgeR	LRT
Ranbp2	0.0740865	7.46993	0.875879	0.349333	0.848132	pseudobulk	edgeR	LRT
Hecw2	0.0685359	9.55491	0.874918	0.349597	0.848305	pseudobulk	edgeR	LRT
Taok3	-0.102366	6.78278	0.872321	0.350314	0.849574	pseudobulk	edgeR	LRT
Cul5	-0.0901528	6.69958	0.871599	0.350513	0.849588	pseudobulk	edgeR	LRT
Emsy	0.0934132	6.7648	0.870226	0.350893	0.849874	pseudobulk	edgeR	LRT
Farsb	0.0946486	6.5902	0.869542	0.351082	0.849874	pseudobulk	edgeR	LRT
Kat6b	0.0703371	7.73423	0.868822	0.351282	0.849874	pseudobulk	edgeR	LRT
Tmem59	-0.139976	6.17845	0.867904	0.351536	0.849874	pseudobulk	edgeR	LRT
Usp37	0.10965	6.33219	0.867679	0.351599	0.849874	pseudobulk	edgeR	LRT
6330403K07Rik	-0.155247	5.52531	0.866242	0.351998	0.850165	pseudobulk	edgeR	LRT
Eno1	-0.144155	5.75523	0.865852	0.352106	0.850165	pseudobulk	edgeR	LRT
Snrnp70	0.0773895	8.40837	0.864923	0.352365	0.850322	pseudobulk	edgeR	LRT
Tnpo1	0.0864361	7.29159	0.863326	0.35281	0.850928	pseudobulk	edgeR	LRT
Cdc42se2	0.104083	6.80995	0.861821	0.353229	0.851165	pseudobulk	edgeR	LRT
Taok1	0.096238	6.93639	0.861586	0.353295	0.851165	pseudobulk	edgeR	LRT
Dnajc7	-0.0904699	6.80363	0.860119	0.353705	0.851685	pseudobulk	edgeR	LRT
Sars	-0.0930008	6.77526	0.858385	0.354191	0.851868	pseudobulk	edgeR	LRT
H13	0.127661	5.62534	0.858339	0.354204	0.851868	pseudobulk	edgeR	LRT
Rb1	0.123864	6.54609	0.857472	0.354447	0.851868	pseudobulk	edgeR	LRT
Trak1	-0.117812	6.33965	0.855983	0.354865	0.851868	pseudobulk	edgeR	LRT
Mrtfa	0.0817131	7.52087	0.855338	0.355047	0.851868	pseudobulk	edgeR	LRT
Calm2	-0.0871595	7.46047	0.854449	0.355297	0.851868	pseudobulk	edgeR	LRT
Zfp160	-0.16068	5.65807	0.853122	0.355671	0.851868	pseudobulk	edgeR	LRT
Stam2	-0.117271	6.25724	0.852903	0.355733	0.851868	pseudobulk	edgeR	LRT
Mprip	0.0831157	7.34437	0.852824	0.355755	0.851868	pseudobulk	edgeR	LRT
Trim2	-0.0648593	8.48406	0.852752	0.355775	0.851868	pseudobulk	edgeR	LRT
Zmiz1	0.120168	6.29766	0.852237	0.35592	0.851868	pseudobulk	edgeR	LRT
Lrch1	-0.107514	6.99322	0.850292	0.35647	0.851868	pseudobulk	edgeR	LRT
Snx2	0.117334	5.9419	0.84801	0.357116	0.851868	pseudobulk	edgeR	LRT
Kcnh7	0.0692125	11.4506	0.847783	0.35718	0.851868	pseudobulk	edgeR	LRT
Ano6	-0.115012	6.26195	0.847776	0.357182	0.851868	pseudobulk	edgeR	LRT
Mtmr12	0.0985093	6.48526	0.847728	0.357196	0.851868	pseudobulk	edgeR	LRT
Afg3l2	0.109704	6.38619	0.844923	0.357993	0.851868	pseudobulk	edgeR	LRT
Osbpl1a	-0.0723749	8.15245	0.844869	0.358008	0.851868	pseudobulk	edgeR	LRT
Avl9	-0.118925	5.85584	0.844703	0.358055	0.851868	pseudobulk	edgeR	LRT
Slc12a2	0.123442	5.9482	0.8438	0.358312	0.851868	pseudobulk	edgeR	LRT
Hipk1	0.124142	5.74253	0.843242	0.358471	0.851868	pseudobulk	edgeR	LRT
Tmem38a	0.0955646	6.36074	0.842235	0.358758	0.851868	pseudobulk	edgeR	LRT
Map2k5	-0.0821901	7.12759	0.842045	0.358813	0.851868	pseudobulk	edgeR	LRT
Acsl1	-0.118856	6.02161	0.840695	0.359198	0.851868	pseudobulk	edgeR	LRT
Dhdds	0.0975327	6.2643	0.840146	0.359355	0.851868	pseudobulk	edgeR	LRT
Rimbp2	0.071741	8.23965	0.839531	0.359531	0.851868	pseudobulk	edgeR	LRT
Ints6l	0.0948766	6.66813	0.83863	0.359789	0.851868	pseudobulk	edgeR	LRT
Ogfod1	-0.117862	6.29784	0.838048	0.359956	0.851868	pseudobulk	edgeR	LRT
Wasf1	0.0737024	7.93192	0.837938	0.359987	0.851868	pseudobulk	edgeR	LRT
Nefl	-0.153044	6.062	0.837881	0.360004	0.851868	pseudobulk	edgeR	LRT
Rnf25	-0.115386	6.42104	0.837708	0.360053	0.851868	pseudobulk	edgeR	LRT
Serac1	-0.126794	5.59671	0.837472	0.360121	0.851868	pseudobulk	edgeR	LRT
Ring1	-0.137617	5.70376	0.837259	0.360182	0.851868	pseudobulk	edgeR	LRT
Tmem178	0.0799832	7.81353	0.832581	0.361527	0.853017	pseudobulk	edgeR	LRT
Dusp3	0.121476	6.20499	0.832385	0.361584	0.853017	pseudobulk	edgeR	LRT
Scaf8	0.0735173	7.44707	0.831909	0.361721	0.853017	pseudobulk	edgeR	LRT
Upf2	-0.11595	6.23317	0.831576	0.361817	0.853017	pseudobulk	edgeR	LRT
Psap	-0.117655	7.74779	0.830606	0.362097	0.853017	pseudobulk	edgeR	LRT
Atrn	-0.0875265	7.28094	0.830582	0.362104	0.853017	pseudobulk	edgeR	LRT
Cox6c	-0.119721	5.86841	0.830512	0.362125	0.853017	pseudobulk	edgeR	LRT
Arfgef1	0.086072	7.42368	0.829715	0.362355	0.853017	pseudobulk	edgeR	LRT
Vps13c	0.0728121	7.44286	0.82903	0.362553	0.853017	pseudobulk	edgeR	LRT
Ttll7	-0.0705541	7.60704	0.828833	0.36261	0.853017	pseudobulk	edgeR	LRT
Rab36	-0.114502	5.96098	0.823835	0.364061	0.855305	pseudobulk	edgeR	LRT
Sfswap	0.087594	7.0108	0.823211	0.364243	0.855305	pseudobulk	edgeR	LRT
Mtor	-0.113335	6.12725	0.823033	0.364295	0.855305	pseudobulk	edgeR	LRT
Tax1bp1	0.0816221	6.92736	0.822163	0.364549	0.855305	pseudobulk	edgeR	LRT
Zfp407	0.0913001	7.48224	0.820027	0.365172	0.855305	pseudobulk	edgeR	LRT
Cspp1	0.0740795	7.76628	0.81887	0.365511	0.855305	pseudobulk	edgeR	LRT
Usp53	-0.113063	6.0047	0.818429	0.36564	0.855305	pseudobulk	edgeR	LRT
Bclaf1	-0.075169	7.31591	0.818414	0.365644	0.855305	pseudobulk	edgeR	LRT
Impact	-0.0829911	6.81892	0.818183	0.365712	0.855305	pseudobulk	edgeR	LRT
Sgsm1	-0.119898	6.52933	0.817918	0.36579	0.855305	pseudobulk	edgeR	LRT
Usp25	-0.0924147	6.70794	0.817896	0.365796	0.855305	pseudobulk	edgeR	LRT
Enpp5	0.170427	5.5846	0.817475	0.365919	0.855305	pseudobulk	edgeR	LRT
Spink10	-0.105976	6.71375	0.815582	0.366475	0.856148	pseudobulk	edgeR	LRT
Dnajc6	0.055228	8.58347	0.813711	0.367025	0.856978	pseudobulk	edgeR	LRT
Xrn1	-0.0875476	7.28109	0.812525	0.367375	0.857338	pseudobulk	edgeR	LRT
Tsc22d1	0.068012	7.75803	0.810621	0.367937	0.858193	pseudobulk	edgeR	LRT
Nyap2	0.0758809	8.3204	0.809677	0.368216	0.858388	pseudobulk	edgeR	LRT
Rps8	-0.107937	6.37429	0.808166	0.368663	0.858907	pseudobulk	edgeR	LRT
mt-Co3	0.144048	6.24328	0.807604	0.36883	0.858907	pseudobulk	edgeR	LRT
Trappc12	-0.121192	5.66639	0.803946	0.369916	0.860624	pseudobulk	edgeR	LRT
Eif1	-0.116095	6.70939	0.803804	0.369959	0.860624	pseudobulk	edgeR	LRT
Kcnk1	-0.144815	5.47347	0.802229	0.370428	0.860671	pseudobulk	edgeR	LRT
Dmd	0.0628201	11.0496	0.799916	0.371118	0.860671	pseudobulk	edgeR	LRT
Tafa2	0.217943	7.65453	0.799814	0.371149	0.860671	pseudobulk	edgeR	LRT
Cdh11	-0.0700656	9.49607	0.799653	0.371197	0.860671	pseudobulk	edgeR	LRT
Clip3	-0.125757	5.59638	0.799276	0.37131	0.860671	pseudobulk	edgeR	LRT
Dnaja2	0.120198	5.6072	0.797411	0.371869	0.860671	pseudobulk	edgeR	LRT
Lpgat1	-0.0879692	7.37074	0.794929	0.372614	0.860671	pseudobulk	edgeR	LRT
Fbxl16	0.123955	5.77719	0.794083	0.372868	0.860671	pseudobulk	edgeR	LRT
Abi1	0.0904396	6.83421	0.793965	0.372904	0.860671	pseudobulk	edgeR	LRT
Ppp6r2	0.0823911	6.99488	0.793765	0.372964	0.860671	pseudobulk	edgeR	LRT
Zup1	-0.108032	6.39501	0.793596	0.373015	0.860671	pseudobulk	edgeR	LRT
Clstn3	0.080705	7.5505	0.793361	0.373086	0.860671	pseudobulk	edgeR	LRT
Pdzd4	-0.105235	6.51777	0.792508	0.373343	0.860671	pseudobulk	edgeR	LRT
Odf2l	0.114973	5.76916	0.792182	0.373441	0.860671	pseudobulk	edgeR	LRT
Mat2a	-0.0818386	7.31993	0.792009	0.373493	0.860671	pseudobulk	edgeR	LRT
Coq2	-0.121588	6.04514	0.791361	0.373689	0.860671	pseudobulk	edgeR	LRT
Sdccag8	-0.0771124	7.35801	0.790944	0.373815	0.860671	pseudobulk	edgeR	LRT
Marchf7	0.116881	6.12501	0.790768	0.373868	0.860671	pseudobulk	edgeR	LRT
Ssu72	-0.114471	5.86682	0.790163	0.374051	0.860671	pseudobulk	edgeR	LRT
Usp22	-0.103257	6.15254	0.789758	0.374173	0.860671	pseudobulk	edgeR	LRT
Gnaq	0.0667987	8.43163	0.789328	0.374304	0.860671	pseudobulk	edgeR	LRT
Atp5pb	-0.0908462	6.46101	0.788047	0.374691	0.860671	pseudobulk	edgeR	LRT
Dtna	-0.0668789	8.54356	0.787448	0.374873	0.860671	pseudobulk	edgeR	LRT
Csnk1g3	-0.0882882	6.98311	0.786934	0.375029	0.860671	pseudobulk	edgeR	LRT
A930015D03Rik	-0.0899385	6.98949	0.786859	0.375051	0.860671	pseudobulk	edgeR	LRT
Smarcc2	0.10945	6.39718	0.786693	0.375102	0.860671	pseudobulk	edgeR	LRT
Kcnk9	-0.122487	5.75193	0.784676	0.375715	0.860671	pseudobulk	edgeR	LRT
Il1rapl1	0.0814235	11.594	0.784587	0.375742	0.860671	pseudobulk	edgeR	LRT
Mgat5	-0.0953961	7.27577	0.782804	0.376285	0.860671	pseudobulk	edgeR	LRT
Mfsd14b	0.124148	5.48693	0.7825	0.376378	0.860671	pseudobulk	edgeR	LRT
Tox	0.075997	10.2979	0.7824	0.376408	0.860671	pseudobulk	edgeR	LRT
Kcnn2	0.0654839	9.45207	0.781957	0.376543	0.860671	pseudobulk	edgeR	LRT
Dtd1	0.0805862	7.07915	0.781315	0.376739	0.860671	pseudobulk	edgeR	LRT
Lpp	0.0945584	7.13948	0.780938	0.376854	0.860671	pseudobulk	edgeR	LRT
Ctnna3	0.0898939	6.66066	0.780691	0.37693	0.860671	pseudobulk	edgeR	LRT
Tubgcp5	0.133246	5.52921	0.780352	0.377033	0.860671	pseudobulk	edgeR	LRT
Otud4	-0.112381	6.17961	0.778124	0.377716	0.860946	pseudobulk	edgeR	LRT
Nrg3	0.0735929	13.0325	0.778003	0.377752	0.860946	pseudobulk	edgeR	LRT
Camsap1	-0.116001	5.7326	0.777358	0.37795	0.860946	pseudobulk	edgeR	LRT
1500011B03Rik	0.12665	5.82795	0.776791	0.378124	0.860946	pseudobulk	edgeR	LRT
Nln	0.0900683	6.6991	0.776732	0.378142	0.860946	pseudobulk	edgeR	LRT
Safb	0.121176	6.4541	0.775667	0.37847	0.860946	pseudobulk	edgeR	LRT
Mpc1	0.0862024	6.74382	0.775206	0.378611	0.860946	pseudobulk	edgeR	LRT
Atp1b3	-0.108972	5.9366	0.774845	0.378722	0.860946	pseudobulk	edgeR	LRT
Mmp16	-0.111418	9.23751	0.772933	0.379311	0.861839	pseudobulk	edgeR	LRT
Cdk5	-0.121632	6.1237	0.770773	0.379978	0.862481	pseudobulk	edgeR	LRT
Jph4	-0.104357	6.62522	0.770444	0.38008	0.862481	pseudobulk	edgeR	LRT
Tmeff2	-0.0736577	9.84612	0.770111	0.380183	0.862481	pseudobulk	edgeR	LRT
Dennd6a	-0.0898341	6.65559	0.769099	0.380496	0.862534	pseudobulk	edgeR	LRT
G2e3	0.120123	5.60122	0.768026	0.380828	0.862534	pseudobulk	edgeR	LRT
Gabra4	0.0827984	7.31011	0.767889	0.380871	0.862534	pseudobulk	edgeR	LRT
Zdhhc17	-0.0883076	6.82831	0.767021	0.38114	0.862534	pseudobulk	edgeR	LRT
Parn	0.115327	5.66906	0.766027	0.381449	0.862534	pseudobulk	edgeR	LRT
Prdx5	-0.138762	5.56742	0.765238	0.381694	0.862534	pseudobulk	edgeR	LRT
Nova1	0.0997697	6.65312	0.765228	0.381697	0.862534	pseudobulk	edgeR	LRT
Wdr47	-0.0864473	6.85976	0.76497	0.381777	0.862534	pseudobulk	edgeR	LRT
Snph	0.0814696	7.70212	0.761078	0.382991	0.864417	pseudobulk	edgeR	LRT
Birc2	0.141393	5.78534	0.759872	0.383368	0.864417	pseudobulk	edgeR	LRT
Mpp6	-0.0677586	7.80098	0.759689	0.383426	0.864417	pseudobulk	edgeR	LRT
Atf6	0.076395	7.65777	0.755874	0.384623	0.864417	pseudobulk	edgeR	LRT
Hs6st3	0.120151	10.4942	0.754651	0.385008	0.864417	pseudobulk	edgeR	LRT
Ripor2	-0.0964689	6.52766	0.753912	0.385241	0.864417	pseudobulk	edgeR	LRT
Ice1	0.0950394	6.53371	0.753082	0.385502	0.864417	pseudobulk	edgeR	LRT
Slmap	-0.0763763	7.12991	0.753077	0.385504	0.864417	pseudobulk	edgeR	LRT
Mt3	-0.107133	6.7196	0.752922	0.385553	0.864417	pseudobulk	edgeR	LRT
Ghitm	-0.130864	5.80371	0.751165	0.386108	0.864417	pseudobulk	edgeR	LRT
Rlf	-0.0812038	7.07723	0.75044	0.386337	0.864417	pseudobulk	edgeR	LRT
Pls3	0.099929	6.73214	0.749426	0.386658	0.864417	pseudobulk	edgeR	LRT
Cntn6	0.116161	8.83347	0.749313	0.386694	0.864417	pseudobulk	edgeR	LRT
Zfp462	0.102264	6.91378	0.747846	0.387159	0.864417	pseudobulk	edgeR	LRT
Trmt1	-0.100773	6.67335	0.747638	0.387225	0.864417	pseudobulk	edgeR	LRT
Irf2	0.0847179	6.85717	0.745582	0.387879	0.864417	pseudobulk	edgeR	LRT
Vta1	-0.110337	5.98334	0.745363	0.387948	0.864417	pseudobulk	edgeR	LRT
Tspyl4	-0.122299	6.38167	0.744685	0.388164	0.864417	pseudobulk	edgeR	LRT
Dyrk1a	0.0860084	7.18868	0.744504	0.388222	0.864417	pseudobulk	edgeR	LRT
Rabgap1	-0.0646453	7.99328	0.744485	0.388228	0.864417	pseudobulk	edgeR	LRT
Gm13052	-0.121765	5.78332	0.743778	0.388453	0.864417	pseudobulk	edgeR	LRT
Ppme1	0.0910307	6.92478	0.743494	0.388544	0.864417	pseudobulk	edgeR	LRT
Lrrc8b	0.0980033	6.5888	0.741827	0.389076	0.864417	pseudobulk	edgeR	LRT
Ext1	0.0548643	9.87223	0.741562	0.389161	0.864417	pseudobulk	edgeR	LRT
Idh3b	0.106527	6.73628	0.741043	0.389327	0.864417	pseudobulk	edgeR	LRT
Ldhb	0.0916034	6.91548	0.740681	0.389443	0.864417	pseudobulk	edgeR	LRT
Enc1	0.141627	6.5986	0.740676	0.389444	0.864417	pseudobulk	edgeR	LRT
Rab2a	0.086888	6.78316	0.740077	0.389636	0.864417	pseudobulk	edgeR	LRT
Sfpq	0.0641516	7.8656	0.739972	0.38967	0.864417	pseudobulk	edgeR	LRT
Parp6	0.0784117	6.97425	0.739203	0.389916	0.864417	pseudobulk	edgeR	LRT
Pde3b	-0.111818	6.5087	0.738906	0.390012	0.864417	pseudobulk	edgeR	LRT
Lrrc7	0.0531677	11.1219	0.738624	0.390102	0.864417	pseudobulk	edgeR	LRT
Hdlbp	0.076522	6.76699	0.738143	0.390256	0.864417	pseudobulk	edgeR	LRT
Immt	0.0906142	6.44196	0.738005	0.390301	0.864417	pseudobulk	edgeR	LRT
Cep112	0.0731684	8.63153	0.736489	0.390788	0.864417	pseudobulk	edgeR	LRT
Kcnk12	0.12015	5.6564	0.736389	0.39082	0.864417	pseudobulk	edgeR	LRT
Ankrd13c	-0.0940847	6.34523	0.735334	0.39116	0.864417	pseudobulk	edgeR	LRT
Atr	0.124245	5.76649	0.735316	0.391165	0.864417	pseudobulk	edgeR	LRT
Ctnnd2	0.0573925	11.1986	0.7351	0.391235	0.864417	pseudobulk	edgeR	LRT
Gabra2	0.0951198	7.87518	0.734277	0.3915	0.864417	pseudobulk	edgeR	LRT
Dtnbp1	0.0978989	6.55822	0.733846	0.391639	0.864417	pseudobulk	edgeR	LRT
Gabra3	0.0762361	6.91122	0.732818	0.391971	0.864417	pseudobulk	edgeR	LRT
Eif2s3y	-0.0834447	7.34966	0.732734	0.391998	0.864417	pseudobulk	edgeR	LRT
Kcnj6	0.0643108	8.47542	0.731382	0.392436	0.864417	pseudobulk	edgeR	LRT
Nfix	-0.0849776	7.12016	0.729781	0.392954	0.864417	pseudobulk	edgeR	LRT
Cyp7b1	-0.134689	6.36011	0.728731	0.393295	0.864417	pseudobulk	edgeR	LRT
Wdr48	0.112847	5.76844	0.728082	0.393506	0.864417	pseudobulk	edgeR	LRT
Rabac1	-0.14453	5.90827	0.727635	0.393651	0.864417	pseudobulk	edgeR	LRT
Vps13a	-0.0572301	8.4924	0.727498	0.393695	0.864417	pseudobulk	edgeR	LRT
Ablim3	0.122551	5.69636	0.727093	0.393827	0.864417	pseudobulk	edgeR	LRT
Pikfyve	0.0972247	6.574	0.727001	0.393857	0.864417	pseudobulk	edgeR	LRT
Luc7l3	-0.0646132	7.82021	0.726613	0.393983	0.864417	pseudobulk	edgeR	LRT
Xkr4	-0.0756895	10.0007	0.72569	0.394284	0.864417	pseudobulk	edgeR	LRT
Zfp236	-0.103565	5.94705	0.725491	0.394349	0.864417	pseudobulk	edgeR	LRT
Slc43a2	0.104513	6.05541	0.725462	0.394358	0.864417	pseudobulk	edgeR	LRT
[truncated: 2,393 more rows]

## Sheet: Interneurons
gene	logFC	logCPM	LR	PValue	FDR	de_family	de_method	de_type
Mirg	1.79242	8.5676	741.387	2.99416e-163	1.3821e-159	pseudobulk	edgeR	LRT
Mir181a-1hg	2.36863	7.45638	395.997	4.09683e-88	9.45547e-85	pseudobulk	edgeR	LRT
2810049E08Rik	2.20943	7.65769	387.225	3.32617e-86	5.11787e-83	pseudobulk	edgeR	LRT
C130071C03Rik	1.31766	10.0095	352.926	9.77199e-79	1.12769e-75	pseudobulk	edgeR	LRT
Lncpint	0.968917	9.98686	323.134	3.00716e-72	2.77621e-69	pseudobulk	edgeR	LRT
Gm20732	1.53619	6.38681	280.086	7.19378e-63	5.53441e-60	pseudobulk	edgeR	LRT
Gm27032	-2.49961	6.47297	261.675	7.40381e-59	4.88229e-56	pseudobulk	edgeR	LRT
Mir124a-1hg	0.973077	9.32524	245.947	1.9864e-55	1.14615e-52	pseudobulk	edgeR	LRT
B830012L14Rik	1.22451	9.00367	204.837	1.83776e-46	9.42568e-44	pseudobulk	edgeR	LRT
Gm3764	1.37584	8.19427	198.225	5.09487e-45	2.35179e-42	pseudobulk	edgeR	LRT
Spaca6	1.26126	6.46105	166.33	4.68597e-38	1.9664e-35	pseudobulk	edgeR	LRT
Mir9-3hg	1.01568	7.54788	149.439	2.29961e-34	8.84583e-32	pseudobulk	edgeR	LRT
5330434G04Rik	0.733209	9.76027	145.074	2.06959e-33	7.34864e-31	pseudobulk	edgeR	LRT
Gm49317	0.581055	9.29227	68.3075	1.39888e-16	4.61232e-14	pseudobulk	edgeR	LRT
C78859	0.841665	6.34105	64.1778	1.13681e-15	3.49835e-13	pseudobulk	edgeR	LRT
Prkg1	-0.56148	8.57417	27.845	1.31434e-07	3.79187e-05	pseudobulk	edgeR	LRT
5031439G07Rik	0.524693	6.55494	26.0925	3.25443e-07	8.83673e-05	pseudobulk	edgeR	LRT
Ftx	0.398658	8.16356	25.844	3.70155e-07	9.49241e-05	pseudobulk	edgeR	LRT
Mir670hg	1.32529	7.35226	25.362	4.75193e-07	0.000109863	pseudobulk	edgeR	LRT
Fstl5	-0.539411	7.75164	25.3587	4.76008e-07	0.000109863	pseudobulk	edgeR	LRT
Inpp5j	0.425622	6.95455	24.5202	7.35355e-07	0.000161638	pseudobulk	edgeR	LRT
Camta1	0.301254	9.5387	23.0037	1.61689e-06	0.000339253	pseudobulk	edgeR	LRT
Gm15155	-0.715625	6.15018	22.8643	1.73849e-06	0.000348908	pseudobulk	edgeR	LRT
Zfp697	-0.435195	6.96383	22.6187	1.97551e-06	0.000379956	pseudobulk	edgeR	LRT
Meg3	0.240157	13.1111	21.9899	2.74084e-06	0.000506068	pseudobulk	edgeR	LRT
Chchd3	0.258257	8.62798	20.6513	5.5099e-06	0.000978219	pseudobulk	edgeR	LRT
Ccnh	-0.385591	6.62929	20.1992	6.97821e-06	0.00119302	pseudobulk	edgeR	LRT
Nup93	0.324202	7.62519	19.8343	8.44526e-06	0.00139226	pseudobulk	edgeR	LRT
Acsl3	-0.373377	6.83718	19.6896	9.10954e-06	0.00144999	pseudobulk	edgeR	LRT
Arl15	0.26454	8.9233	19.4343	1.04122e-05	0.00160209	pseudobulk	edgeR	LRT
Tmem132c	0.3396	7.76833	19.2795	1.12914e-05	0.00168133	pseudobulk	edgeR	LRT
Syt2	0.57227	7.24515	18.9292	1.35659e-05	0.00195688	pseudobulk	edgeR	LRT
Myo16	0.316128	8.60614	18.8329	1.42688e-05	0.0019959	pseudobulk	edgeR	LRT
Tnr	0.272316	9.43403	18.334	1.85369e-05	0.00251665	pseudobulk	edgeR	LRT
Slc6a17	0.331426	7.89146	18.0984	2.09783e-05	0.00276674	pseudobulk	edgeR	LRT
Pde10a	0.28626	10.1452	18.0078	2.20003e-05	0.00282093	pseudobulk	edgeR	LRT
Scn8a	0.248714	8.71547	17.8522	2.38743e-05	0.00297848	pseudobulk	edgeR	LRT
Snca	-0.568282	6.03225	17.7168	2.56347e-05	0.00311395	pseudobulk	edgeR	LRT
Osbpl6	0.225151	8.7079	16.969	3.79946e-05	0.004497	pseudobulk	edgeR	LRT
Bckdhb	0.265717	8.32008	16.8797	3.98245e-05	0.00459574	pseudobulk	edgeR	LRT
R3hdm2	0.347109	8.00574	16.7362	4.29542e-05	0.00483601	pseudobulk	edgeR	LRT
Myo1e	0.451183	7.16826	16.5435	4.75468e-05	0.00522562	pseudobulk	edgeR	LRT
Traf3	0.359723	7.12994	16.3313	5.31786e-05	0.00570866	pseudobulk	edgeR	LRT
Kcnma1	0.274888	10.871	16.1224	5.93783e-05	0.00614438	pseudobulk	edgeR	LRT
Rnf144b	0.323714	7.96264	16.1058	5.98997e-05	0.00614438	pseudobulk	edgeR	LRT
Cacna2d2	0.323593	7.57887	15.3285	9.03444e-05	0.00906586	pseudobulk	edgeR	LRT
Syt16	-0.353927	7.1652	14.668	0.000128206	0.0125915	pseudobulk	edgeR	LRT
Abat	0.294319	7.53102	14.5163	0.000138953	0.0133627	pseudobulk	edgeR	LRT
Slc44a5	-0.491107	7.82926	14.4249	0.000145863	0.0137409	pseudobulk	edgeR	LRT
Pdzrn4	-0.486555	7.10178	14.1427	0.000169456	0.0155959	pseudobulk	edgeR	LRT
Pnkd	0.336886	7.1819	14.1112	0.000172311	0.0155959	pseudobulk	edgeR	LRT
Srrm4	0.233767	8.93401	14.0651	0.000176588	0.0156756	pseudobulk	edgeR	LRT
Gm1604b	0.273577	7.50359	13.8314	0.000199966	0.0173596	pseudobulk	edgeR	LRT
Fhod3	0.272905	7.67361	13.8024	0.00020308	0.0173596	pseudobulk	edgeR	LRT
Pitpnc1	0.298133	8.14721	13.7232	0.000211824	0.0176445	pseudobulk	edgeR	LRT
Rbfox2	0.196646	8.71815	13.7035	0.000214058	0.0176445	pseudobulk	edgeR	LRT
Fnbp1l	-0.305781	7.55991	13.3661	0.00025621	0.0207485	pseudobulk	edgeR	LRT
Snx10	-0.387573	6.2166	13.2972	0.000265799	0.0211539	pseudobulk	edgeR	LRT
Mir124-2hg	-0.300148	7.31864	12.9836	0.000314237	0.024585	pseudobulk	edgeR	LRT
Enox1	0.218504	10.4687	12.8039	0.000345907	0.0263804	pseudobulk	edgeR	LRT
Alcam	-0.334462	8.86162	12.7893	0.000348615	0.0263804	pseudobulk	edgeR	LRT
Pard3	-0.286069	7.32766	12.691	0.000367417	0.0273548	pseudobulk	edgeR	LRT
Dlat	0.298831	7.20719	12.5457	0.000397118	0.0290968	pseudobulk	edgeR	LRT
Tmem44	0.313025	7.92805	12.4917	0.000408766	0.0294823	pseudobulk	edgeR	LRT
Kcna1	0.38172	6.94511	12.4414	0.000419929	0.0297906	pseudobulk	edgeR	LRT
Ubash3b	0.23872	8.65844	12.4148	0.000425948	0.0297906	pseudobulk	edgeR	LRT
Map2k1	-0.462039	5.93696	12.3426	0.00044274	0.0304801	pseudobulk	edgeR	LRT
Foxn3	0.232588	7.79487	12.3163	0.000449013	0.0304801	pseudobulk	edgeR	LRT
Ptprz1	-0.441281	7.34218	12.2073	0.000476019	0.031845	pseudobulk	edgeR	LRT
Pid1	-0.331575	7.48736	12.1298	0.000496224	0.0327224	pseudobulk	edgeR	LRT
Dlx1as	-0.411232	7.45602	12.0853	0.000508211	0.0328215	pseudobulk	edgeR	LRT
Atg4d	0.379306	6.04643	12.0476	0.000518582	0.0328215	pseudobulk	edgeR	LRT
Mapkap1	0.268117	7.22354	12.0459	0.000519057	0.0328215	pseudobulk	edgeR	LRT
Chm	0.254416	7.59185	11.9266	0.000553368	0.0345182	pseudobulk	edgeR	LRT
Myo1b	-0.363213	6.32592	11.8359	0.000581008	0.0357591	pseudobulk	edgeR	LRT
Rtl4	-0.413518	7.14222	11.7235	0.000617151	0.0374838	pseudobulk	edgeR	LRT
Dnajc6	0.192494	8.72835	11.6369	0.000646556	0.0387598	pseudobulk	edgeR	LRT
Epha4	-0.481594	6.06058	11.5048	0.000694152	0.0410796	pseudobulk	edgeR	LRT
Vamp1	0.42843	6.21009	11.4311	0.000722258	0.0422018	pseudobulk	edgeR	LRT
Btbd11	0.253642	9.35894	11.1446	0.000842788	0.0481121	pseudobulk	edgeR	LRT
Slc4a4	0.252677	8.72057	11.1275	0.00085059	0.0481121	pseudobulk	edgeR	LRT
Dhx35	0.35559	5.95368	11.1186	0.000854678	0.0481121	pseudobulk	edgeR	LRT
9530059O14Rik	0.437653	7.65142	11.0408	0.000891294	0.0495688	pseudobulk	edgeR	LRT
Camk2d	-0.269336	7.69701	10.9879	0.000917099	0.0499059	pseudobulk	edgeR	LRT
Htr2a	-0.402151	6.31553	10.9817	0.000920138	0.0499059	pseudobulk	edgeR	LRT
Msi2	0.233126	8.90003	10.9486	0.000936767	0.0499059	pseudobulk	edgeR	LRT
Dgkb	-0.340609	8.10036	10.9207	0.00095098	0.0499059	pseudobulk	edgeR	LRT
Akap8	0.269378	7.02428	10.9161	0.000953346	0.0499059	pseudobulk	edgeR	LRT
Gas6	0.319256	6.9083	10.8989	0.000962225	0.0499059	pseudobulk	edgeR	LRT
Clip4	0.275499	6.9708	10.7699	0.00103162	0.0523718	pseudobulk	edgeR	LRT
Atp1a3	0.279395	9.27957	10.7587	0.00103789	0.0523718	pseudobulk	edgeR	LRT
Abcb9	0.349589	5.99591	10.7482	0.00104381	0.0523718	pseudobulk	edgeR	LRT
Stim1	-0.317045	6.69308	10.6666	0.00109086	0.0541441	pseudobulk	edgeR	LRT
Matk	-0.405746	6.98689	10.6233	0.00111669	0.0548368	pseudobulk	edgeR	LRT
Etv6	0.287581	8.17594	10.5317	0.00117343	0.0563575	pseudobulk	edgeR	LRT
Cnnm2	0.273365	7.37726	10.5267	0.00117662	0.0563575	pseudobulk	edgeR	LRT
Sirt2	-0.420533	5.44314	10.5147	0.00118429	0.0563575	pseudobulk	edgeR	LRT
Actb	-0.365739	7.62758	10.462	0.00121858	0.0567325	pseudobulk	edgeR	LRT
Adgra1	-0.344157	6.75869	10.4554	0.0012229	0.0567325	pseudobulk	edgeR	LRT
Ttc5	-0.455687	5.4964	10.4261	0.00124247	0.0567325	pseudobulk	edgeR	LRT
Ptcd3	0.281692	6.42909	10.4244	0.00124361	0.0567325	pseudobulk	edgeR	LRT
Snph	0.205994	8.28181	10.4096	0.00125362	0.0567325	pseudobulk	edgeR	LRT
Sipa1l2	0.350906	6.20936	10.3198	0.00131612	0.0589826	pseudobulk	edgeR	LRT
Nt5m	0.382874	6.08563	10.3019	0.0013289	0.0589826	pseudobulk	edgeR	LRT
Lrrtm4	-0.32221	11.9207	10.2214	0.00138823	0.0610294	pseudobulk	edgeR	LRT
Cplx2	-0.404732	5.50892	10.1456	0.00144645	0.0629887	pseudobulk	edgeR	LRT
Iqcb1	-0.318867	6.66843	10.0871	0.00149308	0.064412	pseudobulk	edgeR	LRT
Lamp2	-0.319782	6.31447	10.0508	0.00152286	0.0650394	pseudobulk	edgeR	LRT
Zfp941	-0.441339	5.5624	10.0272	0.00154241	0.0650394	pseudobulk	edgeR	LRT
Iqsec3	0.261718	7.17118	10.0183	0.0015499	0.0650394	pseudobulk	edgeR	LRT
Dlx6os1	-0.277211	9.13484	9.92832	0.00162755	0.0664274	pseudobulk	edgeR	LRT
Celf3	-0.430454	5.60788	9.9244	0.00163102	0.0664274	pseudobulk	edgeR	LRT
Dlg1	-0.359163	7.11893	9.91107	0.00164288	0.0664274	pseudobulk	edgeR	LRT
Enah	0.287906	8.71877	9.86422	0.00168524	0.0664274	pseudobulk	edgeR	LRT
Trpm3	-0.801567	6.56956	9.85052	0.00169784	0.0664274	pseudobulk	edgeR	LRT
Camk1d	0.210472	8.7772	9.84958	0.00169871	0.0664274	pseudobulk	edgeR	LRT
Nyap2	-0.40459	8.54568	9.84278	0.001705	0.0664274	pseudobulk	edgeR	LRT
Rhobtb3	-0.396638	5.71916	9.83685	0.00171051	0.0664274	pseudobulk	edgeR	LRT
Zmat4	0.196408	9.62458	9.83471	0.00171249	0.0664274	pseudobulk	edgeR	LRT
Miat	-0.389216	6.27667	9.74377	0.00179932	0.0692138	pseudobulk	edgeR	LRT
Clec16a	0.208172	7.98356	9.6297	0.00191456	0.0729068	pseudobulk	edgeR	LRT
Ppp1r16b	0.274036	6.49155	9.61789	0.00192691	0.0729068	pseudobulk	edgeR	LRT
Scaf11	-0.316607	6.13523	9.57518	0.00197226	0.0737948	pseudobulk	edgeR	LRT
Sfmbt1	-0.324644	6.57307	9.5658	0.00198236	0.0737948	pseudobulk	edgeR	LRT
Cabp1	0.276185	6.60465	9.52465	0.0020273	0.0748642	pseudobulk	edgeR	LRT
Cntnap4	0.21136	9.71811	9.48187	0.00207513	0.0760221	pseudobulk	edgeR	LRT
Nek7	0.22779	7.74882	9.45552	0.00210514	0.0765145	pseudobulk	edgeR	LRT
Mga	-0.270923	6.87247	9.42671	0.00213847	0.0771187	pseudobulk	edgeR	LRT
Slc35f3	0.326382	8.0912	9.39254	0.0021787	0.0779603	pseudobulk	edgeR	LRT
Dlgap2	0.133161	11.467	9.35475	0.00222408	0.0789719	pseudobulk	edgeR	LRT
Cpne6	-0.395562	5.77927	9.33741	0.00224522	0.0791141	pseudobulk	edgeR	LRT
Fxr1	-0.237175	7.14399	9.23291	0.00237703	0.0826345	pseudobulk	edgeR	LRT
Ank1	0.241936	7.80203	9.22991	0.00238093	0.0826345	pseudobulk	edgeR	LRT
Rapgef4	0.176267	9.72948	9.18057	0.00244597	0.0842583	pseudobulk	edgeR	LRT
Rnf112	-0.390457	5.85134	9.10238	0.00255277	0.0872859	pseudobulk	edgeR	LRT
Dip2a	0.253124	7.35743	9.064	0.00260691	0.0884815	pseudobulk	edgeR	LRT
Hunk	0.323377	7.51918	8.94338	0.00278477	0.0937191	pseudobulk	edgeR	LRT
Fus	0.167976	8.99904	8.91304	0.00283142	0.0937191	pseudobulk	edgeR	LRT
Pdcd10	0.262041	6.51678	8.90533	0.00284339	0.0937191	pseudobulk	edgeR	LRT
Frrs1l	-0.319112	5.94406	8.89905	0.00285319	0.0937191	pseudobulk	edgeR	LRT
Rbms1	0.280308	7.27188	8.89231	0.00286374	0.0937191	pseudobulk	edgeR	LRT
Stat5b	-0.332235	5.84066	8.88005	0.00288304	0.0937191	pseudobulk	edgeR	LRT
Rsrc2	0.253898	6.82557	8.86414	0.00290827	0.0938783	pseudobulk	edgeR	LRT
Lifr	0.333056	5.90524	8.83686	0.00295206	0.09463	pseudobulk	edgeR	LRT
Esrrg	0.279418	9.74005	8.79693	0.00301737	0.0960565	pseudobulk	edgeR	LRT
Cux1	0.255233	7.46048	8.7281	0.00313342	0.0990676	pseudobulk	edgeR	LRT
Fbxw7	0.22228	7.60593	8.67943	0.00321821	0.100617	pseudobulk	edgeR	LRT
Atp2b2	0.183072	8.7706	8.67333	0.003229	0.100617	pseudobulk	edgeR	LRT
Ehmt2	-0.362893	5.56251	8.66275	0.00324782	0.100617	pseudobulk	edgeR	LRT
Shc3	0.226157	7.30839	8.60951	0.00334412	0.10291	pseudobulk	edgeR	LRT
Gabbr1	-0.285981	6.90239	8.57151	0.00341464	0.103192	pseudobulk	edgeR	LRT
Amph	0.158404	9.11743	8.57108	0.00341545	0.103192	pseudobulk	edgeR	LRT
Izumo4	-0.472501	5.76061	8.56812	0.00342099	0.103192	pseudobulk	edgeR	LRT
Dlst	0.282131	6.61168	8.55661	0.00344271	0.103192	pseudobulk	edgeR	LRT
Rrbp1	-0.374083	5.4554	8.44812	0.00365422	0.108825	pseudobulk	edgeR	LRT
Rsu1	-0.311117	6.22306	8.42618	0.00369856	0.108957	pseudobulk	edgeR	LRT
Plekhb2	-0.334205	5.76057	8.42259	0.00370587	0.108957	pseudobulk	edgeR	LRT
Ntan1	-0.350327	5.66496	8.39288	0.00376693	0.109322	pseudobulk	edgeR	LRT
Klhl32	0.216201	8.79904	8.38578	0.00378167	0.109322	pseudobulk	edgeR	LRT
Mme	-0.411231	5.78809	8.38188	0.0037898	0.109322	pseudobulk	edgeR	LRT
Tmem245	-0.295952	6.33203	8.34841	0.00386026	0.109322	pseudobulk	edgeR	LRT
Mitf	0.244866	8.06321	8.34738	0.00386244	0.109322	pseudobulk	edgeR	LRT
Ptpre	0.289562	7.57216	8.32178	0.00391725	0.109322	pseudobulk	edgeR	LRT
Vps13d	0.206637	7.87746	8.31493	0.00393205	0.109322	pseudobulk	edgeR	LRT
Thra	-0.229779	6.78666	8.3067	0.00394992	0.109322	pseudobulk	edgeR	LRT
6030443J06Rik	0.385577	5.91309	8.30511	0.00395337	0.109322	pseudobulk	edgeR	LRT
Agpat5	-0.321804	5.83162	8.3043	0.00395512	0.109322	pseudobulk	edgeR	LRT
Camk2g	0.216424	7.30353	8.26129	0.00404994	0.109688	pseudobulk	edgeR	LRT
Igsf9b	0.30542	6.47102	8.2577	0.00405794	0.109688	pseudobulk	edgeR	LRT
Krit1	-0.196417	7.75609	8.25763	0.00405811	0.109688	pseudobulk	edgeR	LRT
Platr25	-0.372391	5.53035	8.25526	0.0040634	0.109688	pseudobulk	edgeR	LRT
Coq2	-0.353611	6.01305	8.23505	0.00410891	0.110272	pseudobulk	edgeR	LRT
Mtm1	-0.31203	6.25729	8.1798	0.00423595	0.113024	pseudobulk	edgeR	LRT
Ttyh1	-0.351149	6.18501	8.12419	0.00436785	0.115874	pseudobulk	edgeR	LRT
Flt3	0.262508	6.8446	8.08497	0.0044634	0.117732	pseudobulk	edgeR	LRT
Gas7	-0.337308	7.09082	8.05228	0.00454464	0.119193	pseudobulk	edgeR	LRT
Agfg1	-0.268211	6.4554	8.03858	0.00457914	0.11942	pseudobulk	edgeR	LRT
Tubb4a	-0.331623	6.08459	7.9734	0.00474697	0.122533	pseudobulk	edgeR	LRT
Fam92a	-0.289466	6.25439	7.97163	0.0047516	0.122533	pseudobulk	edgeR	LRT
Cd81	-0.356225	6.35792	7.95648	0.00479156	0.122721	pseudobulk	edgeR	LRT
Las1l	0.245232	6.46964	7.94875	0.00481207	0.122721	pseudobulk	edgeR	LRT
Cpeb1	-0.229401	7.3705	7.87169	0.00502148	0.127358	pseudobulk	edgeR	LRT
Atg10	0.284798	6.73607	7.85868	0.00505774	0.127573	pseudobulk	edgeR	LRT
Bcr	0.265421	6.33918	7.8193	0.00516912	0.127573	pseudobulk	edgeR	LRT
Trps1	-0.342466	8.50904	7.81769	0.00517372	0.127573	pseudobulk	edgeR	LRT
Lrrc8c	-0.322739	6.23106	7.80315	0.00521552	0.127573	pseudobulk	edgeR	LRT
D10Wsu102e	0.319533	6.46939	7.79568	0.00523712	0.127573	pseudobulk	edgeR	LRT
Slc9a7	0.21014	7.46876	7.78909	0.00525626	0.127573	pseudobulk	edgeR	LRT
Ank	0.197903	7.92583	7.77054	0.00531053	0.127573	pseudobulk	edgeR	LRT
Sfxn5	0.272785	7.29452	7.76484	0.0053273	0.127573	pseudobulk	edgeR	LRT
Fmnl2	-0.25677	7.57747	7.76228	0.00533486	0.127573	pseudobulk	edgeR	LRT
Als2	-0.297278	5.954	7.76178	0.00533634	0.127573	pseudobulk	edgeR	LRT
Srgap3	0.148396	9.15691	7.76165	0.00533671	0.127573	pseudobulk	edgeR	LRT
Creb3l2	0.293499	5.91665	7.75325	0.00536159	0.127573	pseudobulk	edgeR	LRT
St8sia1	0.270032	7.15879	7.70441	0.00550861	0.130399	pseudobulk	edgeR	LRT
Cacng2	0.194944	7.78127	7.64623	0.0056891	0.132396	pseudobulk	edgeR	LRT
Iqsec1	0.158078	9.30215	7.63865	0.00571306	0.132396	pseudobulk	edgeR	LRT
Chic2	-0.334701	5.94569	7.63441	0.0057265	0.132396	pseudobulk	edgeR	LRT
Cck	-0.415177	6.48218	7.63206	0.00573399	0.132396	pseudobulk	edgeR	LRT
Zfp322a	-0.324063	5.83263	7.6313	0.00573639	0.132396	pseudobulk	edgeR	LRT
Arfgef2	0.20566	7.32546	7.58548	0.00588404	0.135128	pseudobulk	edgeR	LRT
Atm	-0.309709	5.79812	7.5309	0.00606495	0.138245	pseudobulk	edgeR	LRT
Armc8	-0.204251	7.92019	7.52654	0.00607967	0.138245	pseudobulk	edgeR	LRT
2210408I21Rik	-0.21474	8.2902	7.50501	0.00615275	0.139221	pseudobulk	edgeR	LRT
Tle4	0.261546	6.8276	7.49475	0.00618792	0.139334	pseudobulk	edgeR	LRT
Bcan	0.281991	7.04138	7.46379	0.00629523	0.141062	pseudobulk	edgeR	LRT
Dgki	0.155273	9.70775	7.44188	0.00637231	0.142099	pseudobulk	edgeR	LRT
Csnk1d	0.34686	5.71329	7.40861	0.00649123	0.14344	pseudobulk	edgeR	LRT
Chrm3	-0.308165	9.20731	7.40769	0.00649458	0.14344	pseudobulk	edgeR	LRT
Sptbn2	-0.303742	6.38795	7.39603	0.0065368	0.143575	pseudobulk	edgeR	LRT
Cdh7	0.284234	7.81606	7.38887	0.00656287	0.143575	pseudobulk	edgeR	LRT
Purg	-0.211199	7.38513	7.36203	0.00666154	0.144639	pseudobulk	edgeR	LRT
Kcnip4	-0.277042	12.7005	7.35862	0.00667422	0.144639	pseudobulk	edgeR	LRT
Dpy19l4	-0.341002	5.85119	7.33942	0.00674585	0.145056	pseudobulk	edgeR	LRT
Sox5	0.197715	10.0443	7.33664	0.00675629	0.145056	pseudobulk	edgeR	LRT
Adam15	-0.350859	5.72463	7.32231	0.00681039	0.145058	pseudobulk	edgeR	LRT
Gabarapl1	-0.432579	5.94387	7.31998	0.00681923	0.145058	pseudobulk	edgeR	LRT
Ep300	0.24309	7.08301	7.2866	0.00694707	0.147099	pseudobulk	edgeR	LRT
Bach2	0.17072	8.78478	7.27687	0.00698481	0.147223	pseudobulk	edgeR	LRT
Srpr	0.277359	6.07051	7.26618	0.0070265	0.147429	pseudobulk	edgeR	LRT
Aopep	0.165568	8.23247	7.21292	0.00723807	0.150816	pseudobulk	edgeR	LRT
Abca8b	-0.410849	5.65992	7.20609	0.00726565	0.150816	pseudobulk	edgeR	LRT
Ints6l	0.218939	7.93189	7.1958	0.00730745	0.150816	pseudobulk	edgeR	LRT
Gnas	-0.243594	7.72786	7.19305	0.00731863	0.150816	pseudobulk	edgeR	LRT
Stt3a	0.29959	5.72311	7.14881	0.00750137	0.153895	pseudobulk	edgeR	LRT
Fktn	0.280163	6.09571	7.12067	0.00762002	0.155351	pseudobulk	edgeR	LRT
Stk39	0.187357	7.89257	7.11605	0.00763968	0.155351	pseudobulk	edgeR	LRT
Grik1	-0.241298	10.6493	7.04565	0.00794579	0.160867	pseudobulk	edgeR	LRT
Khdc4	0.206064	7.11866	7.01769	0.00807082	0.162105	pseudobulk	edgeR	LRT
Mgat5	0.175088	7.33767	7.01629	0.00807716	0.162105	pseudobulk	edgeR	LRT
Nrf1	0.270873	6.40594	7.00355	0.00813481	0.162555	pseudobulk	edgeR	LRT
Cfap69	-0.262981	6.43473	6.96564	0.00830897	0.165119	pseudobulk	edgeR	LRT
Wdr17	-0.203243	6.91582	6.96012	0.00833464	0.165119	pseudobulk	edgeR	LRT
Phip	-0.207053	7.76629	6.93235	0.00846504	0.166939	pseudobulk	edgeR	LRT
Zfp169	0.368495	5.79155	6.92522	0.00849885	0.166939	pseudobulk	edgeR	LRT
Necab1	-0.383637	6.95721	6.90061	0.00861665	0.168536	pseudobulk	edgeR	LRT
Plppr5	0.202183	7.94159	6.88428	0.00869569	0.169364	pseudobulk	edgeR	LRT
Rhoa	-0.355148	5.5821	6.84703	0.00887886	0.17151	pseudobulk	edgeR	LRT
Chrm2	0.350745	7.30983	6.83115	0.00895813	0.17151	pseudobulk	edgeR	LRT
Tmem178	0.191696	7.54188	6.82851	0.00897143	0.17151	pseudobulk	edgeR	LRT
Pld3	-0.244613	6.40977	6.82653	0.00898136	0.17151	pseudobulk	edgeR	LRT
Kcnip2	-0.323871	6.68364	6.82448	0.00899166	0.17151	pseudobulk	edgeR	LRT
Txndc16	-0.212382	6.76891	6.80427	0.00909402	0.172749	pseudobulk	edgeR	LRT
Fam193b	0.27577	6.52716	6.77435	0.00924771	0.174949	pseudobulk	edgeR	LRT
Pgap1	-0.339597	6.39835	6.76232	0.00931027	0.175413	pseudobulk	edgeR	LRT
Ust	-0.411465	6.00027	6.75401	0.00935374	0.175516	pseudobulk	edgeR	LRT
Baz1b	0.201682	7.24381	6.72671	0.00949798	0.177501	pseudobulk	edgeR	LRT
Uchl1	-0.225334	7.27615	6.70357	0.00962203	0.178515	pseudobulk	edgeR	LRT
Lamtor4	-0.280797	6.27142	6.6965	0.00966024	0.178515	pseudobulk	edgeR	LRT
Ndufaf4	0.287436	6.06999	6.69502	0.00966827	0.178515	pseudobulk	edgeR	LRT
Htr4	0.447148	6.04306	6.68196	0.00973936	0.178976	pseudobulk	edgeR	LRT
Sncb	-0.213274	7.12521	6.66979	0.00980606	0.178976	pseudobulk	edgeR	LRT
Setdb1	0.236259	6.65398	6.66648	0.00982431	0.178976	pseudobulk	edgeR	LRT
Prkce	0.142186	9.41039	6.66212	0.00984836	0.178976	pseudobulk	edgeR	LRT
Sp3	-0.293717	5.80272	6.63282	0.0100117	0.179885	pseudobulk	edgeR	LRT
Ano4	0.220011	9.15195	6.63233	0.0100144	0.179885	pseudobulk	edgeR	LRT
Zfp804b	-0.429291	9.67362	6.63218	0.0100153	0.179885	pseudobulk	edgeR	LRT
Pak2	-0.296467	5.73905	6.60057	0.0101946	0.182397	pseudobulk	edgeR	LRT
Fgf12	0.16287	12.1682	6.58273	0.0102973	0.183522	pseudobulk	edgeR	LRT
Lrrc4	0.242299	6.78218	6.5489	0.0104949	0.185728	pseudobulk	edgeR	LRT
Epb41l3	0.168284	8.99571	6.54778	0.0105015	0.185728	pseudobulk	edgeR	LRT
Htr1f	-0.258127	7.59586	6.53405	0.0105829	0.185763	pseudobulk	edgeR	LRT
Iqsec2	0.2605	6.82932	6.53386	0.010584	0.185763	pseudobulk	edgeR	LRT
Gng2	-0.250767	7.01437	6.50817	0.010738	0.187432	pseudobulk	edgeR	LRT
Rai2	-0.314318	5.55951	6.50449	0.0107603	0.187432	pseudobulk	edgeR	LRT
Ecpas	0.144766	8.49916	6.48761	0.0108629	0.188508	pseudobulk	edgeR	LRT
Snd1	0.175725	7.54886	6.45711	0.0110509	0.189627	pseudobulk	edgeR	LRT
Nkain2	-0.243198	11.2203	6.44824	0.0111062	0.189627	pseudobulk	edgeR	LRT
Cyp46a1	-0.25142	6.79599	6.44595	0.0111206	0.189627	pseudobulk	edgeR	LRT
Cdh11	-0.217744	8.1062	6.44274	0.0111407	0.189627	pseudobulk	edgeR	LRT
Septin4	0.257776	6.90735	6.43873	0.0111658	0.189627	pseudobulk	edgeR	LRT
Ube2j2	0.359522	5.90301	6.43746	0.0111739	0.189627	pseudobulk	edgeR	LRT
5730480H06Rik	-0.33324	5.45838	6.43009	0.0112203	0.189717	pseudobulk	edgeR	LRT
Fgf13	-0.233976	10.1905	6.42349	0.011262	0.189728	pseudobulk	edgeR	LRT
Marchf11	0.225401	7.18096	6.40551	0.0113766	0.190962	pseudobulk	edgeR	LRT
Col26a1	-0.335369	6.31149	6.39582	0.011439	0.191313	pseudobulk	edgeR	LRT
Rarb	0.28795	6.84199	6.38801	0.0114894	0.191462	pseudobulk	edgeR	LRT
Eps8	-0.413566	6.35685	6.37227	0.0115917	0.191779	pseudobulk	edgeR	LRT
Cnr1	-0.561779	6.79045	6.36043	0.0116693	0.191779	pseudobulk	edgeR	LRT
Ankrd33b	0.321082	6.10696	6.35813	0.0116845	0.191779	pseudobulk	edgeR	LRT
Atat1	-0.378857	5.4488	6.35537	0.0117027	0.191779	pseudobulk	edgeR	LRT
Phlpp2	-0.295211	6.11693	6.35333	0.0117161	0.191779	pseudobulk	edgeR	LRT
4930447C04Rik	-0.363512	5.82416	6.32957	0.0118741	0.193679	pseudobulk	edgeR	LRT
Kcnb2	-0.258009	8.53572	6.30857	0.0120156	0.195295	pseudobulk	edgeR	LRT
Pus7	-0.277766	5.88706	6.30231	0.0120581	0.195299	pseudobulk	edgeR	LRT
Afap1	0.164204	8.10708	6.29587	0.012102	0.195324	pseudobulk	edgeR	LRT
Sorcs1	-0.587324	7.71669	6.28759	0.0121586	0.195554	pseudobulk	edgeR	LRT
Slc3a2	0.325916	6.7034	6.26507	0.0123142	0.197255	pseudobulk	edgeR	LRT
Bbs4	-0.350516	5.41751	6.25524	0.0123826	0.197255	pseudobulk	edgeR	LRT
Apbb2	0.203888	7.92714	6.25033	0.012417	0.197255	pseudobulk	edgeR	LRT
Vps9d1	0.375787	5.81236	6.24773	0.0124352	0.197255	pseudobulk	edgeR	LRT
Galnt13	-0.275504	8.07763	6.23693	0.0125113	0.197296	pseudobulk	edgeR	LRT
Slc38a2	0.278207	6.63019	6.22937	0.0125649	0.197296	pseudobulk	edgeR	LRT
Grid2	-0.209014	9.7401	6.22919	0.0125661	0.197296	pseudobulk	edgeR	LRT
Sptb	0.23515	6.79394	6.21879	0.0126402	0.197786	pseudobulk	edgeR	LRT
Asah2	0.264536	5.8899	6.19823	0.0127878	0.198741	pseudobulk	edgeR	LRT
Pfkp	0.191996	7.76973	6.19808	0.0127889	0.198741	pseudobulk	edgeR	LRT
Sorcs3	-0.410747	7.64845	6.19235	0.0128304	0.198741	pseudobulk	edgeR	LRT
Usp33	0.226739	7.16729	6.15377	0.0131132	0.200076	pseudobulk	edgeR	LRT
Vbp1	-0.302314	5.59379	6.15211	0.0131255	0.200076	pseudobulk	edgeR	LRT
Ankrd16	-0.29795	5.64131	6.14509	0.0131778	0.200076	pseudobulk	edgeR	LRT
Rtn1	-0.223266	8.80179	6.14156	0.013204	0.200076	pseudobulk	edgeR	LRT
Pde4dip	0.146871	8.8218	6.14041	0.0132127	0.200076	pseudobulk	edgeR	LRT
Gabra2	-0.36124	6.38194	6.13042	0.0132875	0.200076	pseudobulk	edgeR	LRT
Megf9	0.246211	6.98169	6.12842	0.0133026	0.200076	pseudobulk	edgeR	LRT
A830018L16Rik	-0.264884	9.59132	6.12584	0.013322	0.200076	pseudobulk	edgeR	LRT
Epha7	0.219323	8.1054	6.12431	0.0133336	0.200076	pseudobulk	edgeR	LRT
Pdss1	0.235913	7.37167	6.11975	0.013368	0.200076	pseudobulk	edgeR	LRT
Epb41l2	0.258496	6.26546	6.11497	0.0134042	0.200076	pseudobulk	edgeR	LRT
Snx24	0.265902	6.60003	6.11069	0.0134367	0.200076	pseudobulk	edgeR	LRT
Elavl4	0.189256	7.72281	6.0841	0.0136404	0.202457	pseudobulk	edgeR	LRT
Afg3l2	0.236667	6.70754	6.0761	0.0137023	0.202723	pseudobulk	edgeR	LRT
Oprd1	0.286625	6.63056	6.05518	0.0138656	0.204484	pseudobulk	edgeR	LRT
Gabrb1	-0.170752	9.09571	6.0292	0.0140711	0.206854	pseudobulk	edgeR	LRT
Aff3	0.198162	8.70221	5.99849	0.0143182	0.209818	pseudobulk	edgeR	LRT
Invs	0.337929	5.86185	5.97079	0.0145447	0.212182	pseudobulk	edgeR	LRT
Fam135b	0.165535	9.64485	5.96628	0.014582	0.212182	pseudobulk	edgeR	LRT
Rnf187	-0.289024	6.25115	5.96201	0.0146174	0.212182	pseudobulk	edgeR	LRT
Hivep2	0.148964	9.75255	5.94816	0.0147326	0.21293	pseudobulk	edgeR	LRT
Tiam1	0.181027	8.23929	5.94475	0.0147612	0.21293	pseudobulk	edgeR	LRT
Kif21a	-0.171115	8.70276	5.88965	0.0152301	0.217241	pseudobulk	edgeR	LRT
Ccdc57	-0.346645	5.54539	5.88958	0.0152307	0.217241	pseudobulk	edgeR	LRT
Atp11b	-0.184352	8.21332	5.8883	0.0152418	0.217241	pseudobulk	edgeR	LRT
Chrna7	-0.453426	6.56506	5.88237	0.0152932	0.217241	pseudobulk	edgeR	LRT
Zfp160	0.293109	6.1162	5.88212	0.0152954	0.217241	pseudobulk	edgeR	LRT
Fgd4	-0.214169	6.9449	5.87624	0.0153466	0.2173	pseudobulk	edgeR	LRT
Idh3a	0.229346	6.66359	5.86438	0.0154503	0.21778	pseudobulk	edgeR	LRT
Babam2	0.172009	7.65749	5.86105	0.0154796	0.21778	pseudobulk	edgeR	LRT
Stk3	-0.220261	6.86098	5.84745	0.0155996	0.21778	pseudobulk	edgeR	LRT
Gphn	0.13173	9.99892	5.84573	0.0156149	0.21778	pseudobulk	edgeR	LRT
Fbxl2	-0.256614	6.63461	5.84557	0.0156163	0.21778	pseudobulk	edgeR	LRT
Tll1	-0.324383	6.21308	5.83376	0.0157215	0.218158	pseudobulk	edgeR	LRT
Usp14	-0.207663	7.09528	5.83191	0.015738	0.218158	pseudobulk	edgeR	LRT
Prmt2	-0.317586	5.65289	5.81579	0.0158829	0.219508	pseudobulk	edgeR	LRT
Ephx4	0.294505	5.94492	5.80808	0.0159527	0.219813	pseudobulk	edgeR	LRT
Mgll	-0.270533	6.94315	5.79574	0.016065	0.220703	pseudobulk	edgeR	LRT
Kcnt2	-0.33264	7.03672	5.78737	0.0161417	0.221098	pseudobulk	edgeR	LRT
Vps13b	0.15252	8.93437	5.77465	0.016259	0.222045	pseudobulk	edgeR	LRT
Ogdh	0.180639	7.7832	5.76423	0.0163557	0.222336	pseudobulk	edgeR	LRT
Pggt1b	-0.322644	5.74522	5.75554	0.0164367	0.222336	pseudobulk	edgeR	LRT
Atp6v0c	-0.402201	7.9703	5.75217	0.0164683	0.222336	pseudobulk	edgeR	LRT
Anks1	0.193967	6.94669	5.74807	0.0165068	0.222336	pseudobulk	edgeR	LRT
Suclg1	0.258845	5.96744	5.74655	0.0165211	0.222336	pseudobulk	edgeR	LRT
Ints2	-0.323102	5.49155	5.7275	0.0167013	0.224045	pseudobulk	edgeR	LRT
Myrip	0.184815	7.38847	5.72289	0.0167451	0.224045	pseudobulk	edgeR	LRT
Usp36	0.275896	6.16893	5.71341	0.0168358	0.224607	pseudobulk	edgeR	LRT
Cep112	-0.392705	6.85866	5.70802	0.0168876	0.224649	pseudobulk	edgeR	LRT
Atp8a1	0.162127	8.60149	5.70023	0.0169627	0.224999	pseudobulk	edgeR	LRT
Slc4a1ap	-0.301783	5.51057	5.69285	0.0170342	0.225301	pseudobulk	edgeR	LRT
Trio	0.120343	9.19652	5.67378	0.0172203	0.227112	pseudobulk	edgeR	LRT
Synpr	-0.361604	8.62949	5.6646	0.0173107	0.227653	pseudobulk	edgeR	LRT
Fnip1	-0.172385	7.35841	5.6561	0.0173948	0.228109	pseudobulk	edgeR	LRT
Osbpl3	0.154355	8.70576	5.64304	0.0175247	0.229162	pseudobulk	edgeR	LRT
Pebp1	-0.291037	6.67061	5.63116	0.017644	0.22951	pseudobulk	edgeR	LRT
Sgcd	-0.31878	8.55153	5.62967	0.0176589	0.22951	pseudobulk	edgeR	LRT
Kcnq5	-0.260325	9.90633	5.62555	0.0177005	0.22951	pseudobulk	edgeR	LRT
Nol10	0.245348	5.93595	5.60878	0.0178707	0.231068	pseudobulk	edgeR	LRT
Oxct1	0.142222	8.47526	5.60238	0.0179361	0.231265	pseudobulk	edgeR	LRT
Luzp1	0.216807	7.36039	5.58571	0.0181076	0.232826	pseudobulk	edgeR	LRT
Dnajc11	0.259284	6.00597	5.58063	0.0181602	0.232854	pseudobulk	edgeR	LRT
Srpk1	-0.258521	6.41532	5.55656	0.0184116	0.235424	pseudobulk	edgeR	LRT
Ak5	-0.300456	6.67914	5.52274	0.0187709	0.239355	pseudobulk	edgeR	LRT
Lrfn2	-0.292608	6.14746	5.51226	0.0188836	0.239893	pseudobulk	edgeR	LRT
Kcnc1	0.187712	8.42749	5.50917	0.018917	0.239893	pseudobulk	edgeR	LRT
Yme1l1	0.191231	7.087	5.49673	0.0190521	0.240944	pseudobulk	edgeR	LRT
Map1lc3a	-0.316362	6.24342	5.48593	0.0191701	0.241245	pseudobulk	edgeR	LRT
Plxdc2	-0.227884	8.32947	5.48217	0.0192114	0.241245	pseudobulk	edgeR	LRT
Upf3b	0.267459	5.85588	5.48023	0.0192327	0.241245	pseudobulk	edgeR	LRT
Ankrd42	-0.232309	6.18564	5.46567	0.0193936	0.242604	pseudobulk	edgeR	LRT
Cbarp	-0.307062	5.46157	5.43174	0.019774	0.246694	pseudobulk	edgeR	LRT
Pakap-ENSMUSG00000090053	0.222043	7.46959	5.4122	0.0199965	0.248798	pseudobulk	edgeR	LRT
Akap8l	0.135398	8.57128	5.40603	0.0200674	0.249008	pseudobulk	edgeR	LRT
Akap7	0.210326	6.63693	5.39665	0.0201754	0.249678	pseudobulk	edgeR	LRT
Kndc1	0.293748	5.70634	5.38628	0.0202957	0.249848	pseudobulk	edgeR	LRT
Armh3	0.200055	7.21449	5.38613	0.0202975	0.249848	pseudobulk	edgeR	LRT
Ankrd55	0.183126	7.17601	5.36539	0.0205402	0.252078	pseudobulk	edgeR	LRT
Xkr6	0.150817	8.70896	5.36135	0.0205878	0.252078	pseudobulk	edgeR	LRT
Uqcrc2	0.215568	6.8619	5.35464	0.0206672	0.25238	pseudobulk	edgeR	LRT
Tmod2	-0.197093	7.10457	5.34458	0.0207868	0.253171	pseudobulk	edgeR	LRT
Etfa	0.205841	6.60255	5.33568	0.0208931	0.253797	pseudobulk	edgeR	LRT
Ano6	0.202927	7.33257	5.29843	0.0213446	0.2586	pseudobulk	edgeR	LRT
St8sia5	0.188427	6.89545	5.28732	0.0214812	0.258976	pseudobulk	edgeR	LRT
Gm16083	-0.309585	6.48422	5.28407	0.0215214	0.258976	pseudobulk	edgeR	LRT
Ensa	-0.276391	5.9354	5.28225	0.0215439	0.258976	pseudobulk	edgeR	LRT
Zfp608	-0.187751	7.76376	5.25824	0.0218431	0.260492	pseudobulk	edgeR	LRT
Faim2	-0.276106	6.49201	5.25752	0.0218521	0.260492	pseudobulk	edgeR	LRT
Pdhb	0.264295	6.84088	5.24825	0.0219689	0.260492	pseudobulk	edgeR	LRT
Tbc1d30	0.200549	6.92187	5.24537	0.0220052	0.260492	pseudobulk	edgeR	LRT
Rpl15	-0.32485	5.50359	5.23959	0.0220785	0.260492	pseudobulk	edgeR	LRT
Sec61a2	-0.19439	7.18505	5.23947	0.02208	0.260492	pseudobulk	edgeR	LRT
Hivep3	0.163425	8.56595	5.23623	0.0221211	0.260492	pseudobulk	edgeR	LRT
Phkb	-0.171477	7.49148	5.2362	0.0221215	0.260492	pseudobulk	edgeR	LRT
Slc10a7	0.316395	5.74703	5.22647	0.0222456	0.260903	pseudobulk	edgeR	LRT
Supt3	0.20024	7.77092	5.22461	0.0222694	0.260903	pseudobulk	edgeR	LRT
Pmm1	-0.355789	5.40475	5.21986	0.0223304	0.260955	pseudobulk	edgeR	LRT
Clip2	-0.245412	5.92166	5.20567	0.0225133	0.262019	pseudobulk	edgeR	LRT
Riok2	-0.307287	5.48786	5.204	0.022535	0.262019	pseudobulk	edgeR	LRT
Gria3	0.171384	10.015	5.18304	0.0228084	0.264261	pseudobulk	edgeR	LRT
Arih1	0.156656	8.09643	5.18046	0.0228423	0.264261	pseudobulk	edgeR	LRT
Opa1	0.213901	7.14678	5.16639	0.0230281	0.264354	pseudobulk	edgeR	LRT
Pld5	-0.319958	6.72184	5.16387	0.0230615	0.264354	pseudobulk	edgeR	LRT
Rasgrf2	-0.154637	8.49682	5.15348	0.0231998	0.264354	pseudobulk	edgeR	LRT
Pkia	0.188487	7.70203	5.15112	0.0232313	0.264354	pseudobulk	edgeR	LRT
Dgat1	0.244775	5.83576	5.14903	0.0232594	0.264354	pseudobulk	edgeR	LRT
Cog4	0.232651	6.06689	5.14657	0.0232924	0.264354	pseudobulk	edgeR	LRT
Bzw2	-0.209565	6.9114	5.14623	0.023297	0.264354	pseudobulk	edgeR	LRT
Coro2b	0.200287	6.89922	5.14122	0.0233642	0.264354	pseudobulk	edgeR	LRT
Cyth1	0.205238	6.92019	5.14111	0.0233657	0.264354	pseudobulk	edgeR	LRT
Fnbp1	0.16854	7.49151	5.13387	0.0234634	0.264441	pseudobulk	edgeR	LRT
Nrip3	-0.326654	6.38696	5.12832	0.0235385	0.264441	pseudobulk	edgeR	LRT
Fam13a	0.211285	6.8649	5.12782	0.0235453	0.264441	pseudobulk	edgeR	LRT
Mdm2	0.243488	5.85008	5.11413	0.0237318	0.265888	pseudobulk	edgeR	LRT
Tbl1xr1	-0.23513	6.52976	5.10179	0.0239012	0.266237	pseudobulk	edgeR	LRT
Mtx2	0.188353	6.96174	5.0987	0.0239438	0.266237	pseudobulk	edgeR	LRT
Frmd5	0.119378	10.7247	5.09375	0.0240122	0.266237	pseudobulk	edgeR	LRT
Ccdc149	0.225337	6.05631	5.08616	0.0241176	0.266237	pseudobulk	edgeR	LRT
Cluh	0.309527	5.74641	5.08403	0.0241472	0.266237	pseudobulk	edgeR	LRT
Tmem108	0.243821	9.51849	5.08211	0.0241739	0.266237	pseudobulk	edgeR	LRT
Vkorc1l1	-0.337208	5.4924	5.0747	0.0242775	0.266237	pseudobulk	edgeR	LRT
Usp24	-0.173277	7.10413	5.0731	0.0242999	0.266237	pseudobulk	edgeR	LRT
Ppp1r14c	-0.286387	5.59682	5.06739	0.0243801	0.266237	pseudobulk	edgeR	LRT
Alms1	-0.225815	6.3827	5.06631	0.0243953	0.266237	pseudobulk	edgeR	LRT
Trpc5	-0.302407	6.51003	5.06616	0.0243973	0.266237	pseudobulk	edgeR	LRT
Tmod3	-0.257304	5.93138	5.05944	0.0244922	0.266333	pseudobulk	edgeR	LRT
Wnk2	0.144686	7.53217	5.05736	0.0245216	0.266333	pseudobulk	edgeR	LRT
Papola	-0.149315	7.72007	5.05319	0.0245807	0.266348	pseudobulk	edgeR	LRT
Prickle1	0.164178	8.71379	5.04633	0.0246782	0.266779	pseudobulk	edgeR	LRT
Inpp4b	-0.359727	8.14526	5.0401	0.0247671	0.267114	pseudobulk	edgeR	LRT
Cxxc4	-0.299683	5.65029	5.0293	0.024922	0.267981	pseudobulk	edgeR	LRT
Slit3	0.187402	8.04162	5.02366	0.0250033	0.267981	pseudobulk	edgeR	LRT
Lrp1	-0.240913	6.50909	5.02239	0.0250216	0.267981	pseudobulk	edgeR	LRT
Wwox	0.211017	9.47299	5.00458	0.0252804	0.269631	pseudobulk	edgeR	LRT
Lrrc3b	-0.301516	6.26837	5.00143	0.0253264	0.269631	pseudobulk	edgeR	LRT
Ahcyl2	0.189292	7.81304	4.99976	0.0253509	0.269631	pseudobulk	edgeR	LRT
Sh3gl2	0.142246	8.33371	4.99323	0.0254467	0.270027	pseudobulk	edgeR	LRT
Dnajc10	-0.229966	6.34363	4.98349	0.0255903	0.270334	pseudobulk	edgeR	LRT
Mblac2	0.187144	7.02883	4.9795	0.0256493	0.270334	pseudobulk	edgeR	LRT
Nebl	0.133094	9.71829	4.97937	0.0256513	0.270334	pseudobulk	edgeR	LRT
Flrt2	-0.19204	8.49912	4.97141	0.0257697	0.270963	pseudobulk	edgeR	LRT
Gnptab	0.204535	6.39203	4.95986	0.0259423	0.271591	pseudobulk	edgeR	LRT
Plcb4	-0.24187	7.20434	4.95887	0.0259572	0.271591	pseudobulk	edgeR	LRT
Abcb7	0.251395	6.13336	4.95563	0.0260059	0.271591	pseudobulk	edgeR	LRT
Stx17	-0.262855	5.67262	4.94718	0.0261333	0.271659	pseudobulk	edgeR	LRT
Lrch3	-0.16826	7.36649	4.93664	0.0262932	0.271659	pseudobulk	edgeR	LRT
Sestd1	-0.185438	6.77145	4.93424	0.0263296	0.271659	pseudobulk	edgeR	LRT
Atp2a2	0.1529	8.36341	4.93355	0.0263401	0.271659	pseudobulk	edgeR	LRT
Lrrc49	0.184687	7.3298	4.93061	0.0263849	0.271659	pseudobulk	edgeR	LRT
Cox10	0.215594	6.53618	4.92821	0.0264217	0.271659	pseudobulk	edgeR	LRT
Atp2c1	-0.156229	8.10637	4.92439	0.0264802	0.271659	pseudobulk	edgeR	LRT
Map7d2	0.224319	7.34251	4.92419	0.0264832	0.271659	pseudobulk	edgeR	LRT
Uxs1	-0.204815	6.49642	4.91774	0.0265822	0.27207	pseudobulk	edgeR	LRT
9630014M24Rik	0.195923	6.68673	4.90967	0.0267067	0.27274	pseudobulk	edgeR	LRT
Tubgcp3	0.241836	6.20219	4.90391	0.0267959	0.273046	pseudobulk	edgeR	LRT
Ctps2	-0.213732	6.4407	4.8967	0.0269081	0.273111	pseudobulk	edgeR	LRT
Nktr	0.124212	8.61352	4.89385	0.0269525	0.273111	pseudobulk	edgeR	LRT
Rabgap1	-0.141806	8.09404	4.89116	0.0269945	0.273111	pseudobulk	edgeR	LRT
Ralgps1	0.15782	7.73891	4.88832	0.0270389	0.273111	pseudobulk	edgeR	LRT
Dclk1	0.117949	9.8333	4.87533	0.0272433	0.27449	pseudobulk	edgeR	LRT
Epha10	0.220623	7.05988	4.87209	0.0272944	0.27449	pseudobulk	edgeR	LRT
Rpl10a	-0.23732	6.10513	4.86454	0.0274141	0.274694	pseudobulk	edgeR	LRT
Aifm1	0.243066	6.21406	4.85959	0.0274929	0.274694	pseudobulk	edgeR	LRT
Eef2k	-0.315822	5.56328	4.85594	0.027551	0.274694	pseudobulk	edgeR	LRT
P3h2	0.25188	7.03021	4.85337	0.0275923	0.274694	pseudobulk	edgeR	LRT
Kcnc3	0.258795	6.13021	4.84865	0.0276678	0.274694	pseudobulk	edgeR	LRT
Syndig1	0.244014	6.84925	4.84464	0.0277321	0.274694	pseudobulk	edgeR	LRT
Pabpc1	-0.281447	5.70164	4.84379	0.0277458	0.274694	pseudobulk	edgeR	LRT
Slc9a8	0.220123	6.07955	4.83769	0.0278441	0.274694	pseudobulk	edgeR	LRT
Pcgf6	-0.260706	6.25194	4.83731	0.0278503	0.274694	pseudobulk	edgeR	LRT
Rcor3	0.232918	6.2464	4.81919	0.0281446	0.277005	pseudobulk	edgeR	LRT
Rbm20	0.352733	6.43236	4.81333	0.0282405	0.277358	pseudobulk	edgeR	LRT
Sp4	-0.300449	6.28456	4.79268	0.028581	0.280106	pseudobulk	edgeR	LRT
Acadsb	-0.165412	7.06042	4.78172	0.0287633	0.281085	pseudobulk	edgeR	LRT
Mrtfb	0.163551	7.6178	4.77937	0.0288026	0.281085	pseudobulk	edgeR	LRT
Tbc1d5	0.18232	8.20572	4.76446	0.0290532	0.282932	pseudobulk	edgeR	LRT
Uba2	-0.291197	5.76269	4.75251	0.0292555	0.28401	pseudobulk	edgeR	LRT
Mtf2	0.184544	7.06765	4.74794	0.0293335	0.28401	pseudobulk	edgeR	LRT
Ly6h	-0.284903	7.02694	4.74504	0.0293829	0.28401	pseudobulk	edgeR	LRT
Kcnk1	0.304463	6.23252	4.74345	0.0294101	0.28401	pseudobulk	edgeR	LRT
Astn2	0.192708	10.5056	4.73425	0.0295677	0.284937	pseudobulk	edgeR	LRT
Pogz	0.239147	6.03426	4.71138	0.0299635	0.28807	pseudobulk	edgeR	LRT
Ntrk3	0.135543	10.1416	4.70263	0.0301165	0.28807	pseudobulk	edgeR	LRT
Ift43	0.239931	6.00096	4.70003	0.030162	0.28807	pseudobulk	edgeR	LRT
Usp37	-0.218936	6.45189	4.69856	0.0301878	0.28807	pseudobulk	edgeR	LRT
Nlgn1	-0.197762	10.994	4.69759	0.0302049	0.28807	pseudobulk	edgeR	LRT
Lrrn2	0.214494	6.28111	4.68459	0.0304344	0.288706	pseudobulk	edgeR	LRT
Gm12394	-0.316669	5.93508	4.68336	0.0304562	0.288706	pseudobulk	edgeR	LRT
Rbfox3	0.192077	8.0277	4.68318	0.0304593	0.288706	pseudobulk	edgeR	LRT
Prkar2b	-0.259843	6.39395	4.67191	0.0306599	0.290012	pseudobulk	edgeR	LRT
Zmynd8	-0.150636	8.0726	4.61912	0.0316175	0.297658	pseudobulk	edgeR	LRT
Sec31a	0.193796	6.85667	4.61793	0.0316393	0.297658	pseudobulk	edgeR	LRT
Hmg20a	0.177506	7.18669	4.61393	0.0317132	0.297658	pseudobulk	edgeR	LRT
Ywhah	-0.256116	6.61262	4.61323	0.0317261	0.297658	pseudobulk	edgeR	LRT
Limch1	0.0953318	9.74997	4.57537	0.0324347	0.303689	pseudobulk	edgeR	LRT
Dlgap1	0.132823	12.432	4.56577	0.032617	0.303705	pseudobulk	edgeR	LRT
Susd6	0.184469	6.68701	4.56417	0.0326475	0.303705	pseudobulk	edgeR	LRT
Sf3b2	0.217066	6.46719	4.56051	0.0327173	0.303705	pseudobulk	edgeR	LRT
Plppr1	-0.25911	7.56427	4.56008	0.0327256	0.303705	pseudobulk	edgeR	LRT
Mri1	-0.350475	5.48277	4.558	0.0327654	0.303705	pseudobulk	edgeR	LRT
Drosha	-0.252326	6.32795	4.54312	0.0330514	0.305462	pseudobulk	edgeR	LRT
Tom1l2	0.144025	7.64726	4.53777	0.0331548	0.305462	pseudobulk	edgeR	LRT
Wdr44	0.218001	5.98647	4.535	0.0332084	0.305462	pseudobulk	edgeR	LRT
Dzip1	0.195645	7.15367	4.53048	0.0332962	0.305462	pseudobulk	edgeR	LRT
St3gal6	0.271543	6.24757	4.5272	0.0333601	0.305462	pseudobulk	edgeR	LRT
Klf12	0.129162	10.1702	4.52719	0.0333603	0.305462	pseudobulk	edgeR	LRT
Apex2	-0.205347	7.08193	4.51973	0.033506	0.305462	pseudobulk	edgeR	LRT
Man1c1	0.170712	7.38232	4.5197	0.0335068	0.305462	pseudobulk	edgeR	LRT
4732471J01Rik	-0.195255	7.31772	4.51746	0.0335506	0.305462	pseudobulk	edgeR	LRT
Acaca	-0.163407	7.49423	4.51165	0.0336647	0.305898	pseudobulk	edgeR	LRT
Ube2b	-0.132224	7.94386	4.50227	0.0338498	0.306976	pseudobulk	edgeR	LRT
Ncoa3	0.184987	6.64285	4.48498	0.034194	0.309489	pseudobulk	edgeR	LRT
Afg1l	0.189797	6.7459	4.47515	0.0343912	0.310665	pseudobulk	edgeR	LRT
Ube2ql1	0.23929	5.71983	4.46344	0.0346277	0.31219	pseudobulk	edgeR	LRT
Taf2	-0.212487	6.08441	4.43676	0.035173	0.315513	pseudobulk	edgeR	LRT
Slc25a12	0.148011	8.08326	4.43581	0.0351925	0.315513	pseudobulk	edgeR	LRT
Micu1	0.213042	6.29228	4.43539	0.0352013	0.315513	pseudobulk	edgeR	LRT
Atp1a1	-0.281411	6.11952	4.43092	0.0352935	0.315726	pseudobulk	edgeR	LRT
Gmpr	0.259582	5.71688	4.42059	0.0355079	0.31703	pseudobulk	edgeR	LRT
Tmem179	-0.348976	5.52168	4.40782	0.0357746	0.318658	pseudobulk	edgeR	LRT
Adcy9	0.170617	7.32969	4.40324	0.0358707	0.318658	pseudobulk	edgeR	LRT
Sphkap	-0.232518	6.67358	4.39451	0.0360547	0.318658	pseudobulk	edgeR	LRT
Slc12a2	-0.274287	5.61589	4.3829	0.0363013	0.318658	pseudobulk	edgeR	LRT
Timm44	0.232365	6.1651	4.38288	0.0363017	0.318658	pseudobulk	edgeR	LRT
Gfpt2	0.205646	6.49767	4.381	0.0363416	0.318658	pseudobulk	edgeR	LRT
Sec22a	-0.274609	6.03229	4.37954	0.0363728	0.318658	pseudobulk	edgeR	LRT
Sacs	0.173316	7.50032	4.37829	0.0363994	0.318658	pseudobulk	edgeR	LRT
Sdk1	0.295918	8.58502	4.37394	0.0364926	0.318658	pseudobulk	edgeR	LRT
Tnrc6c	0.158626	7.91132	4.36985	0.0365803	0.318658	pseudobulk	edgeR	LRT
Sybu	0.154637	8.14252	4.36817	0.0366164	0.318658	pseudobulk	edgeR	LRT
Mpc2	0.24231	6.41453	4.36588	0.0366654	0.318658	pseudobulk	edgeR	LRT
Cds1	-0.232537	6.3256	4.36128	0.0367647	0.318658	pseudobulk	edgeR	LRT
Pnmal2	-0.331859	5.49601	4.3606	0.0367794	0.318658	pseudobulk	edgeR	LRT
Cpd	0.233954	6.13655	4.36033	0.0367851	0.318658	pseudobulk	edgeR	LRT
Slc25a13	0.248996	6.18601	4.35725	0.0368518	0.318658	pseudobulk	edgeR	LRT
Adam23	0.210369	8.48717	4.35669	0.0368638	0.318658	pseudobulk	edgeR	LRT
Rab11fip4	0.212324	6.00122	4.34894	0.0370321	0.319514	pseudobulk	edgeR	LRT
Phtf1	-0.184704	7.00507	4.34277	0.0371665	0.320076	pseudobulk	edgeR	LRT
Mpc1	0.203419	6.96523	4.33505	0.0373353	0.320329	pseudobulk	edgeR	LRT
Ppia	-0.210716	7.73295	4.33396	0.0373592	0.320329	pseudobulk	edgeR	LRT
Epha3	-0.33117	7.02108	4.33192	0.0374041	0.320329	pseudobulk	edgeR	LRT
Cdh4	-0.322693	6.4517	4.32691	0.0375143	0.320678	pseudobulk	edgeR	LRT
Gucy1b1	-0.217352	6.39624	4.31529	0.0377713	0.322278	pseudobulk	edgeR	LRT
Gas2	0.20262	6.84701	4.31091	0.0378687	0.322513	pseudobulk	edgeR	LRT
Cbx1	0.244429	5.67474	4.29526	0.0382188	0.324385	pseudobulk	edgeR	LRT
Fam184a	-0.260927	6.19429	4.29197	0.0382929	0.324385	pseudobulk	edgeR	LRT
Mrpl4	0.260396	6.10258	4.29168	0.0382994	0.324385	pseudobulk	edgeR	LRT
Cdc40	-0.212783	6.12997	4.28522	0.0384452	0.325024	pseudobulk	edgeR	LRT
Grin3a	-0.274661	8.05185	4.27361	0.0387086	0.325733	pseudobulk	edgeR	LRT
Uvrag	0.166827	7.41736	4.27324	0.0387171	0.325733	pseudobulk	edgeR	LRT
Shfl	0.179096	7.01937	4.2722	0.0387407	0.325733	pseudobulk	edgeR	LRT
Prr14l	0.199323	6.4349	4.26825	0.0388308	0.325896	pseudobulk	edgeR	LRT
Usp53	-0.252174	5.5722	4.25818	0.0390618	0.327051	pseudobulk	edgeR	LRT
Plxnc1	0.167436	7.08352	4.25608	0.03911	0.327051	pseudobulk	edgeR	LRT
Pde7b	-0.319807	6.08494	4.23217	0.0396648	0.33072	pseudobulk	edgeR	LRT
Zfp407	0.166107	7.25931	4.231	0.0396921	0.33072	pseudobulk	edgeR	LRT
Hecw1	-0.17646	8.3639	4.21735	0.0400125	0.332789	pseudobulk	edgeR	LRT
Gpr158	-0.135202	9.50731	4.212	0.040139	0.332905	pseudobulk	edgeR	LRT
Ccdc50	0.145958	7.0243	4.21066	0.0401707	0.332905	pseudobulk	edgeR	LRT
Clasp2	0.1218	8.93896	4.20208	0.0403745	0.333994	pseudobulk	edgeR	LRT
Odf2	-0.164127	6.9871	4.19444	0.0405568	0.334902	pseudobulk	edgeR	LRT
Cdh2	-0.211047	8.14004	4.18985	0.0406666	0.335209	pseudobulk	edgeR	LRT
Elmod1	-0.14375	8.09296	4.18049	0.0408918	0.336465	pseudobulk	edgeR	LRT
Dpm2	-0.269088	5.62931	4.16814	0.041191	0.338323	pseudobulk	edgeR	LRT
Kcnab2	0.193851	6.80068	4.1482	0.0416788	0.341721	pseudobulk	edgeR	LRT
Ppp1r9a	-0.156189	7.80246	4.13045	0.0421181	0.343639	pseudobulk	edgeR	LRT
Serp2	-0.226618	5.97711	4.12932	0.0421462	0.343639	pseudobulk	edgeR	LRT
Atp6v0e	0.263542	5.90713	4.12783	0.0421834	0.343639	pseudobulk	edgeR	LRT
Ptprk	-0.371911	6.27061	4.12202	0.0423284	0.343639	pseudobulk	edgeR	LRT
Gys1	0.252608	5.8141	4.12133	0.0423457	0.343639	pseudobulk	edgeR	LRT
Pitpnm2	0.17717	6.57266	4.12021	0.0423738	0.343639	pseudobulk	edgeR	LRT
Pi4ka	0.153528	8.3233	4.11498	0.0425051	0.343639	pseudobulk	edgeR	LRT
Ube2f	0.208886	6.16249	4.11485	0.0425082	0.343639	pseudobulk	edgeR	LRT
Gad1	0.208489	9.173	4.10475	0.0427629	0.344774	pseudobulk	edgeR	LRT
Fam135a	-0.138309	7.73052	4.09967	0.0428915	0.344774	pseudobulk	edgeR	LRT
Edem3	0.185263	6.48823	4.0979	0.0429364	0.344774	pseudobulk	edgeR	LRT
Camkk2	-0.231586	5.95184	4.09205	0.0430852	0.344774	pseudobulk	edgeR	LRT
Hmgcs1	-0.243257	5.63726	4.09014	0.043134	0.344774	pseudobulk	edgeR	LRT
Atxn7l3b	-0.248006	5.69237	4.08889	0.043166	0.344774	pseudobulk	edgeR	LRT
Terf1	-0.211734	6.08637	4.08868	0.0431715	0.344774	pseudobulk	edgeR	LRT
Dexi	0.222881	6.18157	4.07717	0.0434664	0.34653	pseudobulk	edgeR	LRT
Trp53bp1	0.147746	7.34906	4.06528	0.0437735	0.348377	pseudobulk	edgeR	LRT
Heatr3	0.192955	6.16856	4.05678	0.0439944	0.349532	pseudobulk	edgeR	LRT
Pcdh9	0.159478	12.338	4.05299	0.0440933	0.349647	pseudobulk	edgeR	LRT
Mbip	-0.171323	6.8316	4.05042	0.0441604	0.349647	pseudobulk	edgeR	LRT
Cadps	0.134176	10.8545	4.04712	0.0442466	0.34973	pseudobulk	edgeR	LRT
Pfkm	0.179099	7.05521	4.03131	0.0446634	0.351959	pseudobulk	edgeR	LRT
Gdap1	-0.20009	6.72809	4.02275	0.0448904	0.351959	pseudobulk	edgeR	LRT
Mier1	0.160954	6.98124	4.02242	0.0448993	0.351959	pseudobulk	edgeR	LRT
Gpm6b	-0.17278	7.48748	4.01625	0.0450638	0.351959	pseudobulk	edgeR	LRT
Zfp280d	-0.14095	8.05056	4.01304	0.0451498	0.351959	pseudobulk	edgeR	LRT
Aplp1	-0.274936	6.41494	4.01235	0.0451681	0.351959	pseudobulk	edgeR	LRT
B4galt5	0.268946	5.88386	4.01143	0.0451928	0.351959	pseudobulk	edgeR	LRT
Ttll5	0.160681	7.84309	4.01077	0.0452105	0.351959	pseudobulk	edgeR	LRT
Hmgcll1	-0.162978	7.62735	4.01061	0.0452148	0.351959	pseudobulk	edgeR	LRT
Ica1	0.126377	8.54575	4.00334	0.0454102	0.352599	pseudobulk	edgeR	LRT
Srsf11	-0.15496	8.76188	4.00187	0.0454499	0.352599	pseudobulk	edgeR	LRT
Unc13b	-0.24432	6.593	3.99521	0.0456297	0.353271	pseudobulk	edgeR	LRT
Eif4g3	0.111178	8.60312	3.99012	0.0457678	0.353271	pseudobulk	edgeR	LRT
Epn2	-0.270283	6.10164	3.98739	0.0458419	0.353271	pseudobulk	edgeR	LRT
Arhgap18	-0.218837	7.23289	3.98737	0.0458426	0.353271	pseudobulk	edgeR	LRT
Sod2	0.169641	7.01996	3.98212	0.0459856	0.353513	pseudobulk	edgeR	LRT
Jmjd1c	0.1265	8.57849	3.97153	0.0462757	0.353513	pseudobulk	edgeR	LRT
Tmem67	-0.232362	5.7316	3.97024	0.0463112	0.353513	pseudobulk	edgeR	LRT
Tmtc3	-0.247455	5.52784	3.97001	0.0463175	0.353513	pseudobulk	edgeR	LRT
Dop1b	0.214095	6.39485	3.96927	0.0463379	0.353513	pseudobulk	edgeR	LRT
Golim4	-0.332354	5.8994	3.96587	0.0464315	0.353513	pseudobulk	edgeR	LRT
Prelid3a	0.225164	6.49153	3.96198	0.0465389	0.353513	pseudobulk	edgeR	LRT
Magi2	0.131536	11.9866	3.96013	0.04659	0.353513	pseudobulk	edgeR	LRT
Stmn1	-0.227469	6.80266	3.95863	0.0466317	0.353513	pseudobulk	edgeR	LRT
Myh10	0.139415	7.59817	3.95834	0.0466398	0.353513	pseudobulk	edgeR	LRT
Cntnap1	0.213831	5.97899	3.94741	0.0469435	0.355231	pseudobulk	edgeR	LRT
Bmerb1	-0.138841	7.46034	3.94008	0.0471485	0.356198	pseudobulk	edgeR	LRT
Diaph2	-0.196745	7.55926	3.93301	0.0473472	0.357116	pseudobulk	edgeR	LRT
Ube2q2	-0.229696	6.25445	3.92864	0.0474703	0.357182	pseudobulk	edgeR	LRT
Entpd6	-0.269906	5.5517	3.92721	0.0475108	0.357182	pseudobulk	edgeR	LRT
Zfp398	0.177865	7.15918	3.9141	0.0478828	0.358534	pseudobulk	edgeR	LRT
Mpdz	-0.228516	7.47835	3.91186	0.0479465	0.358534	pseudobulk	edgeR	LRT
Immp2l	0.175633	8.93692	3.90918	0.048023	0.358534	pseudobulk	edgeR	LRT
Fras1	-0.301782	6.37776	3.90818	0.0480516	0.358534	pseudobulk	edgeR	LRT
Sec11a	-0.216108	5.89847	3.90722	0.048079	0.358534	pseudobulk	edgeR	LRT
Rpl10	-0.262503	5.69529	3.8949	0.048433	0.360592	pseudobulk	edgeR	LRT
Exoc1	-0.183317	6.57363	3.88637	0.0486797	0.361432	pseudobulk	edgeR	LRT
Srpk2	0.110454	8.7133	3.88558	0.0487025	0.361432	pseudobulk	edgeR	LRT
Edil3	-0.153993	9.4708	3.87483	0.0490152	0.362897	pseudobulk	edgeR	LRT
Hcn1	0.140464	10.6745	3.8734	0.0490571	0.362897	pseudobulk	edgeR	LRT
Psmd7	-0.233642	5.84676	3.87027	0.0491486	0.362992	pseudobulk	edgeR	LRT
Ndufs1	0.169366	7.02081	3.86688	0.049248	0.363145	pseudobulk	edgeR	LRT
Gpm6a	-0.123372	9.0618	3.86164	0.049402	0.363699	pseudobulk	edgeR	LRT
Cyld	-0.149122	6.87595	3.85729	0.0495301	0.363704	pseudobulk	edgeR	LRT
Ift88	-0.178392	6.52468	3.85388	0.049631	0.363704	pseudobulk	edgeR	LRT
Ap2a1	0.224814	6.25923	3.85075	0.0497238	0.363704	pseudobulk	edgeR	LRT
Flnb	-0.178086	7.33527	3.84888	0.0497792	0.363704	pseudobulk	edgeR	LRT
Rapgef2	0.121283	7.97319	3.84829	0.0497966	0.363704	pseudobulk	edgeR	LRT
Tmem191c	-0.211918	7.36854	3.84431	0.049915	0.363993	pseudobulk	edgeR	LRT
Tada2a	-0.216609	6.06231	3.83641	0.0501508	0.364667	pseudobulk	edgeR	LRT
Maea	0.201865	5.97504	3.83592	0.0501655	0.364667	pseudobulk	edgeR	LRT
Peg3	0.108242	9.51784	3.83009	0.0503402	0.365362	pseudobulk	edgeR	LRT
Arfgap1	0.172431	6.4127	3.81962	0.0506557	0.365411	pseudobulk	edgeR	LRT
Tiprl	-0.226005	6.24029	3.81782	0.0507102	0.365411	pseudobulk	edgeR	LRT
Grk3	0.145274	7.53244	3.81743	0.0507219	0.365411	pseudobulk	edgeR	LRT
Ptpn12	-0.211566	6.81626	3.81598	0.050766	0.365411	pseudobulk	edgeR	LRT
Sertad2	-0.285042	5.57826	3.81527	0.0507873	0.365411	pseudobulk	edgeR	LRT
Cnnm1	0.193552	6.76643	3.81413	0.0508219	0.365411	pseudobulk	edgeR	LRT
Ppp1r12b	0.149665	8.20728	3.80375	0.051138	0.366932	pseudobulk	edgeR	LRT
Rpl8	-0.233682	6.23384	3.80197	0.0511924	0.366932	pseudobulk	edgeR	LRT
Rnf115	-0.191984	6.1614	3.79762	0.0513254	0.366962	pseudobulk	edgeR	LRT
Clptm1	-0.283015	5.63714	3.79575	0.051383	0.366962	pseudobulk	edgeR	LRT
Map1b	0.130857	8.9819	3.79405	0.0514352	0.366962	pseudobulk	edgeR	LRT
Chic1	0.196543	6.57107	3.78905	0.051589	0.367492	pseudobulk	edgeR	LRT
Eif3m	-0.220845	6.01344	3.78533	0.0517038	0.367742	pseudobulk	edgeR	LRT
Dcaf10	0.238985	5.63083	3.7762	0.0519867	0.369049	pseudobulk	edgeR	LRT
Snrnp40	-0.268771	5.47228	3.77424	0.0520475	0.369049	pseudobulk	edgeR	LRT
Mlip	-0.279308	6.29285	3.76795	0.0522437	0.369872	pseudobulk	edgeR	LRT
Cit	0.13539	8.80394	3.75317	0.0527076	0.372586	pseudobulk	edgeR	LRT
Dcaf8	0.139689	7.21837	3.74765	0.0528819	0.373246	pseudobulk	edgeR	LRT
Gapvd1	-0.15636	7.35939	3.74079	0.0530992	0.374208	pseudobulk	edgeR	LRT
St3gal3	0.154207	7.14519	3.73089	0.0534151	0.375644	pseudobulk	edgeR	LRT
Cdh8	-0.173764	8.24922	3.72836	0.053496	0.375644	pseudobulk	edgeR	LRT
Uba6	-0.189244	6.44885	3.72676	0.0535472	0.375644	pseudobulk	edgeR	LRT
Idh3b	0.198285	7.17729	3.71565	0.0539046	0.37725	pseudobulk	edgeR	LRT
Pex7	0.233982	5.87939	3.71304	0.053989	0.37725	pseudobulk	edgeR	LRT
Atxn7l1	0.138595	7.73427	3.70768	0.0541627	0.37725	pseudobulk	edgeR	LRT
Foxj3	0.187064	6.56457	3.7074	0.0541717	0.37725	pseudobulk	edgeR	LRT
Son	0.193447	8.05047	3.707	0.0541848	0.37725	pseudobulk	edgeR	LRT
Atp5j	0.187449	6.31961	3.68896	0.0547738	0.380777	pseudobulk	edgeR	LRT
Gsk3b	0.119146	8.21207	3.68063	0.0550481	0.382109	pseudobulk	edgeR	LRT
Adarb2	-0.349224	11.3138	3.67098	0.0553675	0.383069	pseudobulk	edgeR	LRT
Vwc2	0.115255	8.75205	3.66665	0.0555118	0.383069	pseudobulk	edgeR	LRT
Rgs6	-0.376738	8.25645	3.66584	0.0555385	0.383069	pseudobulk	edgeR	LRT
Atp8b2	0.201003	6.35914	3.66503	0.0555658	0.383069	pseudobulk	edgeR	LRT
Kat6b	0.149315	7.85611	3.66324	0.0556252	0.383069	pseudobulk	edgeR	LRT
Lrrc28	0.184236	6.42866	3.66147	0.0556845	0.383069	pseudobulk	edgeR	LRT
Smarca1	-0.210171	7.1611	3.6572	0.0558274	0.38311	pseudobulk	edgeR	LRT
Rala	0.18216	6.25756	3.65206	0.0559998	0.38311	pseudobulk	edgeR	LRT
Syt14	-0.139685	7.32478	3.65194	0.056004	0.38311	pseudobulk	edgeR	LRT
Tpp2	0.13358	7.30217	3.65139	0.0560224	0.38311	pseudobulk	edgeR	LRT
Isca2	0.228093	5.88894	3.63792	0.0564773	0.38565	pseudobulk	edgeR	LRT
Ulk4	-0.265276	5.53609	3.63333	0.0566333	0.386143	pseudobulk	edgeR	LRT
Sbno1	0.167503	7.2732	3.62642	0.0568691	0.387166	pseudobulk	edgeR	LRT
Tmem30a	-0.198368	6.99889	3.62135	0.0570425	0.387166	pseudobulk	edgeR	LRT
Tubb5	-0.262502	5.9845	3.61965	0.0571009	0.387166	pseudobulk	edgeR	LRT
Marchf2	-0.249643	5.90745	3.61801	0.0571572	0.387166	pseudobulk	edgeR	LRT
Rrnad1	-0.22585	6.06848	3.61299	0.0573301	0.387166	pseudobulk	edgeR	LRT
Tfdp2	0.178835	7.34447	3.61153	0.0573803	0.387166	pseudobulk	edgeR	LRT
Arhgef9	0.127779	7.85231	3.60919	0.057461	0.387166	pseudobulk	edgeR	LRT
Nxpe3	0.192234	6.23819	3.60501	0.0576059	0.387166	pseudobulk	edgeR	LRT
Ubqln1	0.213973	6.01681	3.60457	0.057621	0.387166	pseudobulk	edgeR	LRT
Phka1	-0.256137	6.00407	3.60454	0.057622	0.387166	pseudobulk	edgeR	LRT
Cdr1os	0.140945	9.71937	3.59916	0.0578088	0.387309	pseudobulk	edgeR	LRT
Vapb	0.189118	6.09362	3.59909	0.0578111	0.387309	pseudobulk	edgeR	LRT
Ythdc1	0.223147	5.71335	3.59128	0.0580834	0.388091	pseudobulk	edgeR	LRT
Spopl	-0.198014	6.42428	3.59092	0.0580959	0.388091	pseudobulk	edgeR	LRT
Usp48	0.142963	7.22876	3.58515	0.058298	0.388878	pseudobulk	edgeR	LRT
Tfdp1	0.226878	5.66015	3.57879	0.0585218	0.389808	pseudobulk	edgeR	LRT
AI480526	-0.191172	6.13846	3.57264	0.0587388	0.39069	pseudobulk	edgeR	LRT
Gfod1	0.151915	6.91928	3.56147	0.0591353	0.39276	pseudobulk	edgeR	LRT
Tmem131l	-0.20312	6.84082	3.55667	0.0593067	0.393333	pseudobulk	edgeR	LRT
Cfl1	-0.236559	6.40111	3.54534	0.059713	0.395015	pseudobulk	edgeR	LRT
Trpm2	0.235869	6.02335	3.54153	0.0598503	0.395015	pseudobulk	edgeR	LRT
Specc1l	-0.162293	6.68831	3.5387	0.0599526	0.395015	pseudobulk	edgeR	LRT
Lypd6	-0.312846	6.18755	3.53862	0.0599553	0.395015	pseudobulk	edgeR	LRT
Mtss2	0.244712	5.60781	3.53463	0.0600997	0.395015	pseudobulk	edgeR	LRT
Sorcs2	-0.283107	5.77337	3.53376	0.0601314	0.395015	pseudobulk	edgeR	LRT
Gm37240	0.225142	5.69976	3.53075	0.0602407	0.395015	pseudobulk	edgeR	LRT
Btbd3	-0.169434	7.4634	3.53063	0.060245	0.395015	pseudobulk	edgeR	LRT
Arhgap15	0.230521	6.74867	3.52514	0.0604447	0.395763	pseudobulk	edgeR	LRT
Tmed9	0.197747	6.01328	3.52022	0.0606245	0.396166	pseudobulk	edgeR	LRT
Usp29	0.15429	8.44955	3.51876	0.0606779	0.396166	pseudobulk	edgeR	LRT
Gpatch8	0.12668	8.94862	3.51408	0.0608493	0.396724	pseudobulk	edgeR	LRT
Spata7	0.154593	6.67195	3.50964	0.0610126	0.397228	pseudobulk	edgeR	LRT
Epb41	0.183442	7.64038	3.50688	0.0611144	0.39733	pseudobulk	edgeR	LRT
Sema6d	-0.22502	8.64643	3.5044	0.0612059	0.397365	pseudobulk	edgeR	LRT
Dstyk	-0.254974	5.86555	3.49826	0.0614334	0.398282	pseudobulk	edgeR	LRT
Nsg2	-0.213312	6.76765	3.49305	0.0616269	0.398976	pseudobulk	edgeR	LRT
Slc4a8	0.186346	6.5946	3.47485	0.0623082	0.402822	pseudobulk	edgeR	LRT
Itm2c	-0.261089	6.09803	3.46569	0.0626544	0.404094	pseudobulk	edgeR	LRT
Kcnip1	0.191169	9.03527	3.46501	0.0626801	0.404094	pseudobulk	edgeR	LRT
Ccdc58	0.192285	6.07111	3.46026	0.0628605	0.404692	pseudobulk	edgeR	LRT
Ctdspl	-0.227646	6.35823	3.45402	0.063098	0.405655	pseudobulk	edgeR	LRT
Nfasc	0.125246	8.09248	3.45095	0.0632156	0.405846	pseudobulk	edgeR	LRT
Rpsa	-0.185066	6.50542	3.44808	0.0633254	0.405986	pseudobulk	edgeR	LRT
Basp1	-0.23765	6.39849	3.44235	0.0635451	0.40683	pseudobulk	edgeR	LRT
Atad3a	0.204282	6.32448	3.43667	0.0637641	0.407666	pseudobulk	edgeR	LRT
Gm31508	-0.29942	5.75383	3.41966	0.0644244	0.411078	pseudobulk	edgeR	LRT
Dtna	0.134141	8.86079	3.41776	0.0644986	0.411078	pseudobulk	edgeR	LRT
Lhx6	0.228568	5.79759	3.41529	0.064595	0.411078	pseudobulk	edgeR	LRT
Lrch1	0.140451	7.84721	3.41379	0.064654	0.411078	pseudobulk	edgeR	LRT
Eml2	0.165296	7.06454	3.40543	0.0649823	0.412597	pseudobulk	edgeR	LRT
Gaa	-0.209207	6.25725	3.40273	0.0650886	0.412705	pseudobulk	edgeR	LRT
Crebzf	-0.164946	6.75781	3.39988	0.0652013	0.412809	pseudobulk	edgeR	LRT
Tmsb4x	-0.232879	6.33913	3.39779	0.0652839	0.412809	pseudobulk	edgeR	LRT
Rnf41	-0.233859	5.83549	3.39494	0.0653969	0.412958	pseudobulk	edgeR	LRT
Slc38a1	0.160352	7.41032	3.37095	0.0663555	0.417526	pseudobulk	edgeR	LRT
Rpl9	-0.204143	6.55656	3.36968	0.0664065	0.417526	pseudobulk	edgeR	LRT
Dnajc15	0.181224	6.28868	3.3685	0.0664543	0.417526	pseudobulk	edgeR	LRT
Csde1	0.155397	6.99573	3.36781	0.0664822	0.417526	pseudobulk	edgeR	LRT
Tpi1	-0.23036	6.8923	3.36177	0.0667262	0.418489	pseudobulk	edgeR	LRT
Arnt2	0.11384	8.67593	3.35811	0.0668748	0.418852	pseudobulk	edgeR	LRT
Ryk	-0.221222	5.98425	3.35095	0.0671664	0.418862	pseudobulk	edgeR	LRT
Setd5	0.109865	8.30258	3.34992	0.0672082	0.418862	pseudobulk	edgeR	LRT
Prpf8	0.2105	5.77233	3.34671	0.0673394	0.418862	pseudobulk	edgeR	LRT
Fam155a	0.119608	11.3466	3.3449	0.0674134	0.418862	pseudobulk	edgeR	LRT
Ppm1l	0.153101	8.25127	3.34415	0.0674445	0.418862	pseudobulk	edgeR	LRT
Ywhaz	-0.127837	7.56785	3.34253	0.0675106	0.418862	pseudobulk	edgeR	LRT
Ralgapa1	0.112801	8.80519	3.34251	0.0675116	0.418862	pseudobulk	edgeR	LRT
Wbp11	0.228326	5.6774	3.33437	0.0678465	0.420375	pseudobulk	edgeR	LRT
Sdha	0.155044	7.30283	3.33	0.0680269	0.420893	pseudobulk	edgeR	LRT
Acap2	-0.104079	8.23011	3.32793	0.0681124	0.420893	pseudobulk	edgeR	LRT
Casc4	-0.154151	7.32845	3.31633	0.0685947	0.423306	pseudobulk	edgeR	LRT
Lztfl1	-0.167761	6.71327	3.31123	0.0688078	0.424055	pseudobulk	edgeR	LRT
Cers5	-0.190046	6.23001	3.30715	0.0689788	0.424542	pseudobulk	edgeR	LRT
Asap1	0.103077	8.88673	3.29601	0.0694482	0.426676	pseudobulk	edgeR	LRT
Dctn1	-0.195289	6.44608	3.29117	0.0696534	0.426676	pseudobulk	edgeR	LRT
8030462N17Rik	0.201451	6.56158	3.28998	0.0697038	0.426676	pseudobulk	edgeR	LRT
Smarcc2	-0.181002	6.56771	3.28897	0.0697466	0.426676	pseudobulk	edgeR	LRT
Ahi1	-0.112433	8.96158	3.288	0.0697878	0.426676	pseudobulk	edgeR	LRT
Ppargc1a	0.199044	7.91806	3.27856	0.0701904	0.427781	pseudobulk	edgeR	LRT
Plekhg5	0.221502	5.69971	3.27619	0.070292	0.427781	pseudobulk	edgeR	LRT
Vamp2	-0.21976	6.74414	3.27536	0.0703277	0.427781	pseudobulk	edgeR	LRT
Tial1	0.159326	7.64318	3.27509	0.0703392	0.427781	pseudobulk	edgeR	LRT
5730522E02Rik	-0.218377	7.9152	3.25967	0.0710035	0.430766	pseudobulk	edgeR	LRT
Ccdc174	0.192733	6.30339	3.25936	0.0710167	0.430766	pseudobulk	edgeR	LRT
Psma7	-0.225156	5.76775	3.25476	0.0712165	0.431411	pseudobulk	edgeR	LRT
Kdm5c	0.19487	6.1638	3.25062	0.0713966	0.431749	pseudobulk	edgeR	LRT
Nemf	0.194344	6.86007	3.24918	0.0714594	0.431749	pseudobulk	edgeR	LRT
St6gal1	-0.210585	5.79975	3.23933	0.0718899	0.433347	pseudobulk	edgeR	LRT
Prkn	0.140993	10.5499	3.23884	0.0719115	0.433347	pseudobulk	edgeR	LRT
Cxadr	-0.209142	5.88136	3.23488	0.0720858	0.43383	pseudobulk	edgeR	LRT
Rnf138	-0.240649	5.72773	3.22556	0.0724968	0.435736	pseudobulk	edgeR	LRT
Cox7b	0.182305	6.82021	3.21655	0.0728971	0.437522	pseudobulk	edgeR	LRT
Nos1ap	0.136243	8.30207	3.21309	0.0730513	0.437522	pseudobulk	edgeR	LRT
Rapgef5	0.176429	8.34887	3.21194	0.0731027	0.437522	pseudobulk	edgeR	LRT
Nalcn	-0.148067	8.55212	3.21037	0.0731731	0.437522	pseudobulk	edgeR	LRT
Wipf3	0.16625	6.94535	3.20367	0.0734734	0.438478	pseudobulk	edgeR	LRT
Rcan2	0.111162	8.67387	3.20062	0.0736104	0.438478	pseudobulk	edgeR	LRT
Kdm3a	-0.191743	5.98195	3.20045	0.0736179	0.438478	pseudobulk	edgeR	LRT
Kif3a	-0.160657	7.10816	3.19507	0.0738607	0.439357	pseudobulk	edgeR	LRT
Chordc1	-0.163402	6.49836	3.19193	0.0740027	0.439559	pseudobulk	edgeR	LRT
Phka2	-0.179511	7.67323	3.18999	0.0740906	0.439559	pseudobulk	edgeR	LRT
Cntln	-0.203635	6.49085	3.18687	0.0742321	0.439559	pseudobulk	edgeR	LRT
Pknox2	0.130854	8.40545	3.18591	0.0742756	0.439559	pseudobulk	edgeR	LRT
Smarcd1	-0.256128	5.54677	3.17691	0.0746859	0.441421	pseudobulk	edgeR	LRT
Crispld1	-0.29475	6.36969	3.16414	0.0752719	0.444316	pseudobulk	edgeR	LRT
Atp2b1	0.112408	8.74709	3.15367	0.0757562	0.446604	pseudobulk	edgeR	LRT
Atraid	-0.185542	5.99015	3.1494	0.075955	0.446815	pseudobulk	edgeR	LRT
Add1	0.14149	7.09919	3.14842	0.0760004	0.446815	pseudobulk	edgeR	LRT
Zfp182	-0.206732	5.78234	3.146	0.0761135	0.446815	pseudobulk	edgeR	LRT
Ireb2	-0.173351	6.45032	3.14459	0.0761792	0.446815	pseudobulk	edgeR	LRT
Kif21b	0.188306	6.0224	3.14076	0.0763582	0.447296	pseudobulk	edgeR	LRT
Nfxl1	-0.223235	5.57509	3.13847	0.0764656	0.447358	pseudobulk	edgeR	LRT
Rab2a	-0.168344	6.83779	3.13503	0.0766271	0.447735	pseudobulk	edgeR	LRT
Dmxl1	-0.109176	8.57119	3.13249	0.0767466	0.447866	pseudobulk	edgeR	LRT
Mapk4	-0.284006	5.78886	3.13041	0.0768445	0.447871	pseudobulk	edgeR	LRT
Slc1a1	0.12781	7.50795	3.11478	0.0775849	0.451616	pseudobulk	edgeR	LRT
Pex5	0.204113	6.08368	3.10747	0.0779338	0.452789	pseudobulk	edgeR	LRT
Cdh9	-0.286023	8.05213	3.10645	0.0779826	0.452789	pseudobulk	edgeR	LRT
Wasf3	0.123009	7.8761	3.09959	0.0783122	0.453469	pseudobulk	edgeR	LRT
Eef1a1	-0.187818	7.32583	3.09923	0.0783294	0.453469	pseudobulk	edgeR	LRT
Ppp4r2	-0.231616	5.54866	3.09788	0.0783943	0.453469	pseudobulk	edgeR	LRT
Aagab	0.19894	6.04282	3.09395	0.0785836	0.453995	pseudobulk	edgeR	LRT
Osbpl2	-0.196274	5.81193	3.08725	0.0789079	0.454009	pseudobulk	edgeR	LRT
Cdc37l1	0.135829	7.35472	3.08431	0.079051	0.454009	pseudobulk	edgeR	LRT
Asxl1	0.159394	6.86521	3.08196	0.079165	0.454009	pseudobulk	edgeR	LRT
Znrf3	-0.248471	5.76155	3.08104	0.0792097	0.454009	pseudobulk	edgeR	LRT
Mtpn	-0.248318	5.73725	3.07787	0.0793643	0.454009	pseudobulk	edgeR	LRT
Gpr176	0.126906	7.94537	3.07747	0.0793838	0.454009	pseudobulk	edgeR	LRT
Vps13a	-0.134156	7.52667	3.07606	0.0794528	0.454009	pseudobulk	edgeR	LRT
Frmpd4	-0.176544	10.4534	3.07582	0.0794645	0.454009	pseudobulk	edgeR	LRT
Akap17b	-0.21923	5.87031	3.07568	0.0794712	0.454009	pseudobulk	edgeR	LRT
Gnal	0.132227	7.35025	3.07099	0.0797008	0.454757	pseudobulk	edgeR	LRT
Gm13052	0.165201	7.29578	3.0688	0.0798084	0.454809	pseudobulk	edgeR	LRT
Vezt	-0.12454	7.69196	3.0659	0.0799509	0.45506	pseudobulk	edgeR	LRT
Bicra	0.23393	5.72167	3.06117	0.080184	0.455377	pseudobulk	edgeR	LRT
Sirt7	0.234289	5.81632	3.05876	0.0803028	0.455377	pseudobulk	edgeR	LRT
Stk38	0.146892	7.42192	3.05803	0.0803391	0.455377	pseudobulk	edgeR	LRT
Stag1	0.116989	8.56544	3.05677	0.0804013	0.455377	pseudobulk	edgeR	LRT
Kcnn2	0.180104	8.41249	3.04457	0.0810076	0.458249	pseudobulk	edgeR	LRT
Prpf6	0.148438	6.50766	3.04184	0.081144	0.458415	pseudobulk	edgeR	LRT
Reep3	0.226413	6.2032	3.03891	0.0812906	0.458415	pseudobulk	edgeR	LRT
Nfkb1	0.137556	6.75551	3.03798	0.0813368	0.458415	pseudobulk	edgeR	LRT
Arfgef3	-0.131405	7.67934	3.036	0.0814364	0.458415	pseudobulk	edgeR	LRT
Rnft1	-0.208127	6.36175	3.03407	0.0815335	0.458415	pseudobulk	edgeR	LRT
Mfhas1	0.210117	6.31697	3.03038	0.0817188	0.458528	pseudobulk	edgeR	LRT
Rps3	-0.258098	5.73992	3.02957	0.0817595	0.458528	pseudobulk	edgeR	LRT
Trmt1l	0.158692	6.51356	3.02625	0.0819271	0.458528	pseudobulk	edgeR	LRT
Greb1l	-0.189592	5.97755	3.02578	0.0819509	0.458528	pseudobulk	edgeR	LRT
Dlc1	0.127459	9.12932	3.02039	0.0822238	0.459498	pseudobulk	edgeR	LRT
Osbpl9	0.110701	8.7296	3.01707	0.0823923	0.459883	pseudobulk	edgeR	LRT
Gars	0.196017	6.85163	3.01448	0.0825239	0.460061	pseudobulk	edgeR	LRT
Hadhb	0.187247	6.11953	3.00705	0.0829031	0.461617	pseudobulk	edgeR	LRT
Eml4	0.114243	7.55732	3.00162	0.0831813	0.462608	pseudobulk	edgeR	LRT
Ppp2r2a	-0.158239	6.49128	2.99393	0.0835773	0.464251	pseudobulk	edgeR	LRT
Nxpe4	-0.182135	7.07525	2.98973	0.0837941	0.464896	pseudobulk	edgeR	LRT
Usp25	0.140387	7.37978	2.98429	0.0840761	0.465405	pseudobulk	edgeR	LRT
Ntm	0.140466	11.3939	2.98281	0.0841532	0.465405	pseudobulk	edgeR	LRT
Il1rap	-0.162234	7.57758	2.98198	0.0841965	0.465405	pseudobulk	edgeR	LRT
Fut8	-0.116257	8.2328	2.97908	0.084347	0.465405	pseudobulk	edgeR	LRT
4930402H24Rik	0.110554	9.09451	2.97826	0.08439	0.465405	pseudobulk	edgeR	LRT
Srr	-0.172643	6.31605	2.97572	0.0845224	0.465579	pseudobulk	edgeR	LRT
Gnl3l	-0.184797	6.61966	2.96785	0.0849345	0.4669	pseudobulk	edgeR	LRT
Creb5	-0.248183	6.37984	2.9664	0.0850111	0.4669	pseudobulk	edgeR	LRT
Mtmr7	0.156139	6.96309	2.96303	0.0851883	0.4669	pseudobulk	edgeR	LRT
Sez6l2	-0.152863	7.18126	2.96209	0.0852378	0.4669	pseudobulk	edgeR	LRT
Trmt1	-0.180923	6.76049	2.96152	0.0852679	0.4669	pseudobulk	edgeR	LRT
Hadha	0.193238	6.0411	2.95688	0.0855126	0.467634	pseudobulk	edgeR	LRT
Nell2	-0.171774	6.91139	2.95339	0.0856974	0.467634	pseudobulk	edgeR	LRT
Zcrb1	-0.186887	5.88562	2.95323	0.0857059	0.467634	pseudobulk	edgeR	LRT
Hnrnph2	-0.219266	5.65498	2.95048	0.0858523	0.46788	pseudobulk	edgeR	LRT
Nsmaf	0.175016	6.34295	2.94688	0.0860437	0.46837	pseudobulk	edgeR	LRT
D3Ertd751e	0.227661	6.31512	2.94477	0.0861561	0.46843	pseudobulk	edgeR	LRT
Me3	0.0936463	9.54108	2.94222	0.0862919	0.468616	pseudobulk	edgeR	LRT
Gm30382	0.214193	7.08366	2.93911	0.0864586	0.468781	pseudobulk	edgeR	LRT
Zfp410	-0.247361	5.52913	2.93786	0.0865254	0.468781	pseudobulk	edgeR	LRT
Cul9	0.196353	6.57211	2.9343	0.0867165	0.469265	pseudobulk	edgeR	LRT
Atp6v1h	0.139278	7.53954	2.92649	0.0871366	0.470987	pseudobulk	edgeR	LRT
Cdc42se2	0.157056	6.8858	2.92337	0.0873055	0.471071	pseudobulk	edgeR	LRT
Habp4	0.184298	6.79948	2.92243	0.0873564	0.471071	pseudobulk	edgeR	LRT
Rpl11	-0.181647	6.27525	2.91887	0.0875492	0.47156	pseudobulk	edgeR	LRT
Ctnnal1	-0.252544	5.71191	2.91677	0.087663	0.471623	pseudobulk	edgeR	LRT
Clint1	-0.170451	6.31226	2.91079	0.087989	0.472826	pseudobulk	edgeR	LRT
Stx7	-0.151097	6.45072	2.90639	0.0882292	0.473565	pseudobulk	edgeR	LRT
Gclm	-0.292909	5.73152	2.90176	0.0884831	0.473969	pseudobulk	edgeR	LRT
Bmpr2	-0.127415	7.2828	2.89911	0.0886286	0.473969	pseudobulk	edgeR	LRT
Srrm3	0.134504	7.51133	2.89705	0.0887419	0.473969	pseudobulk	edgeR	LRT
Helz	-0.128785	7.26447	2.89679	0.0887562	0.473969	pseudobulk	edgeR	LRT
Serinc1	-0.178495	7.03136	2.89449	0.088883	0.473969	pseudobulk	edgeR	LRT
Hbs1l	0.141366	6.97487	2.89362	0.0889307	0.473969	pseudobulk	edgeR	LRT
Atp6v1b2	-0.119707	7.74709	2.89195	0.0890233	0.473969	pseudobulk	edgeR	LRT
Tmeff1	-0.247387	5.60713	2.88328	0.0895033	0.475976	pseudobulk	edgeR	LRT
Ccdc39	-0.186069	5.8564	2.88074	0.0896447	0.476179	pseudobulk	edgeR	LRT
Fbxo11	-0.125537	7.28706	2.87481	0.0899757	0.477067	pseudobulk	edgeR	LRT
Xpr1	0.124558	7.03155	2.87404	0.0900186	0.477067	pseudobulk	edgeR	LRT
Eif2d	-0.22862	5.54962	2.87025	0.090231	0.477645	pseudobulk	edgeR	LRT
Reln	-0.31031	8.86033	2.8677	0.0903741	0.477854	pseudobulk	edgeR	LRT
Plch2	0.175589	6.66751	2.8599	0.0908134	0.479062	pseudobulk	edgeR	LRT
Sh3pxd2a	0.19992	6.07897	2.85837	0.0908996	0.479062	pseudobulk	edgeR	LRT
Dcaf11	0.184234	6.04808	2.85812	0.0909139	0.479062	pseudobulk	edgeR	LRT
Lgmn	-0.270641	5.71367	2.84746	0.0915186	0.48168	pseudobulk	edgeR	LRT
Atrnl1	0.12534	10.0938	2.84569	0.0916194	0.48168	pseudobulk	edgeR	LRT
Neto1	-0.15848	8.86161	2.84383	0.0917252	0.481688	pseudobulk	edgeR	LRT
Sgsm2	0.184441	6.00455	2.84164	0.0918502	0.481796	pseudobulk	edgeR	LRT
Mgat4c	-0.178361	10.4461	2.83214	0.092395	0.484103	pseudobulk	edgeR	LRT
Smg1	-0.107007	8.01512	2.82783	0.0926437	0.484856	pseudobulk	edgeR	LRT
Grin1	0.0991342	8.31015	2.82383	0.0928746	0.485031	pseudobulk	edgeR	LRT
Uqcrh	0.198183	6.12572	2.82361	0.0928872	0.485031	pseudobulk	edgeR	LRT
Mrs2	0.158989	6.39853	2.81752	0.0932404	0.486325	pseudobulk	edgeR	LRT
Ptpra	0.145543	6.8876	2.81528	0.0933708	0.486455	pseudobulk	edgeR	LRT
Hibadh	0.139436	6.84868	2.80517	0.093961	0.488979	pseudobulk	edgeR	LRT
Atf7ip	-0.145587	6.91491	2.80197	0.0941485	0.489403	pseudobulk	edgeR	LRT
Snx25	0.146306	6.98949	2.79488	0.0945656	0.491018	pseudobulk	edgeR	LRT
Desi2	-0.121151	7.1272	2.79295	0.0946797	0.491058	pseudobulk	edgeR	LRT
Copb1	-0.191428	5.82974	2.78841	0.0949482	0.491858	pseudobulk	edgeR	LRT
Rap1gds1	0.119656	7.66711	2.78675	0.0950471	0.491858	pseudobulk	edgeR	LRT
Tcea2	-0.2017	6.06252	2.78349	0.0952402	0.492306	pseudobulk	edgeR	LRT
Csmd3	-0.132118	9.48048	2.78056	0.0954151	0.492658	pseudobulk	edgeR	LRT
Snhg4	-0.214071	6.81361	2.77776	0.0955818	0.492967	pseudobulk	edgeR	LRT
Frmpd3	-0.218384	6.34696	2.77439	0.0957829	0.493453	pseudobulk	edgeR	LRT
Dld	0.16335	6.26506	2.76831	0.0961474	0.493722	pseudobulk	edgeR	LRT
Ap1g1	0.177786	6.86989	2.76698	0.0962274	0.493722	pseudobulk	edgeR	LRT
L1cam	-0.200841	5.59264	2.76636	0.0962651	0.493722	pseudobulk	edgeR	LRT
Mef2d	0.172457	5.95508	2.76333	0.0964473	0.493722	pseudobulk	edgeR	LRT
Zc3h12b	-0.154675	6.79259	2.76167	0.0965476	0.493722	pseudobulk	edgeR	LRT
Kctd16	-0.165508	10.6365	2.76155	0.0965546	0.493722	pseudobulk	edgeR	LRT
Pik3c2b	0.193978	5.85527	2.76107	0.0965838	0.493722	pseudobulk	edgeR	LRT
Kcmf1	0.191111	6.31444	2.75415	0.0970025	0.495314	pseudobulk	edgeR	LRT
Zfp950	-0.138847	7.28157	2.74111	0.0977969	0.498494	pseudobulk	edgeR	LRT
Cemip	0.112277	9.20733	2.74038	0.0978413	0.498494	pseudobulk	edgeR	LRT
Spop	-0.154675	6.89573	2.73501	0.0981706	0.499313	pseudobulk	edgeR	LRT
Edf1	-0.251554	5.89204	2.73424	0.0982184	0.499313	pseudobulk	edgeR	LRT
Tecpr2	0.180358	5.93518	2.72667	0.0986849	0.500699	pseudobulk	edgeR	LRT
Taf1	0.167277	6.51408	2.72521	0.0987751	0.500699	pseudobulk	edgeR	LRT
Zbtb11	0.191759	6.67305	2.72454	0.0988165	0.500699	pseudobulk	edgeR	LRT
Tmem196	-0.329519	5.75745	2.72266	0.0989328	0.500739	pseudobulk	edgeR	LRT
Zfp704	0.175084	7.59895	2.71913	0.099152	0.500755	pseudobulk	edgeR	LRT
Hnrnpu	0.109596	8.87959	2.71912	0.099153	0.500755	pseudobulk	edgeR	LRT
Aktip	0.216772	5.8797	2.71584	0.0993569	0.500914	pseudobulk	edgeR	LRT
Clpx	0.171608	6.12508	2.71512	0.0994015	0.500914	pseudobulk	edgeR	LRT
Git2	0.156166	6.22185	2.70756	0.0998735	0.501644	pseudobulk	edgeR	LRT
Otud7b	-0.155818	6.50134	2.70727	0.0998918	0.501644	pseudobulk	edgeR	LRT
Nme7	-0.244449	5.62254	2.70484	0.100044	0.501644	pseudobulk	edgeR	LRT
Zfyve16	-0.151113	6.81172	2.70395	0.1001	0.501644	pseudobulk	edgeR	LRT
Phf20l1	-0.117601	9.02281	2.70371	0.100115	0.501644	pseudobulk	edgeR	LRT
Fxr2	-0.20523	5.51628	2.70189	0.100229	0.501644	pseudobulk	edgeR	LRT
Slc25a46	-0.178257	5.92187	2.69915	0.100402	0.501644	pseudobulk	edgeR	LRT
Slc17a5	-0.207177	5.54336	2.69672	0.100555	0.501644	pseudobulk	edgeR	LRT
Eftud2	-0.173678	6.03416	2.69618	0.100589	0.501644	pseudobulk	edgeR	LRT
Taok1	0.131212	7.11903	2.69238	0.100829	0.501644	pseudobulk	edgeR	LRT
Mia3	-0.200895	6.36806	2.69153	0.100883	0.501644	pseudobulk	edgeR	LRT
Gm14399	0.211927	6.05824	2.68994	0.100983	0.501644	pseudobulk	edgeR	LRT
Slc7a8	0.150366	6.87867	2.68881	0.101055	0.501644	pseudobulk	edgeR	LRT
Auh	0.141163	6.86937	2.68861	0.101068	0.501644	pseudobulk	edgeR	LRT
Dync2h1	-0.125598	7.72547	2.68328	0.101407	0.502785	pseudobulk	edgeR	LRT
Cep192	-0.236793	5.80506	2.67937	0.101656	0.503346	pseudobulk	edgeR	LRT
Btbd10	-0.123126	6.89354	2.67717	0.101797	0.503346	pseudobulk	edgeR	LRT
Aco2	0.14582	7.37622	2.67631	0.101852	0.503346	pseudobulk	edgeR	LRT
Tango2	0.115906	7.64355	2.67468	0.101956	0.503346	pseudobulk	edgeR	LRT
Uqcc1	0.153449	6.37068	2.67141	0.102165	0.50384	pseudobulk	edgeR	LRT
Arhgap17	-0.218167	5.68979	2.66674	0.102466	0.504668	pseudobulk	edgeR	LRT
Tspyl4	-0.204791	6.80407	2.66348	0.102676	0.504668	pseudobulk	edgeR	LRT
Sh3d19	-0.232015	5.57236	2.66237	0.102747	0.504668	pseudobulk	edgeR	LRT
Dtnbp1	0.237673	5.90316	2.66202	0.10277	0.504668	pseudobulk	edgeR	LRT
Frmd3	-0.18815	6.87014	2.6528	0.103368	0.506533	pseudobulk	edgeR	LRT
Tenm4	0.117863	9.76718	2.65277	0.10337	0.506533	pseudobulk	edgeR	LRT
Zfp260	-0.202198	5.90694	2.63853	0.1043	0.510241	pseudobulk	edgeR	LRT
Chka	0.128601	7.38054	2.63781	0.104347	0.510241	pseudobulk	edgeR	LRT
Ext1	0.161447	7.80616	2.6338	0.104611	0.51073	pseudobulk	edgeR	LRT
Ablim3	-0.178831	6.28217	2.63292	0.104669	0.51073	pseudobulk	edgeR	LRT
Wls	-0.242422	5.7601	2.6296	0.104888	0.511023	pseudobulk	edgeR	LRT
Dennd6b	0.169719	6.486	2.62727	0.105042	0.511023	pseudobulk	edgeR	LRT
Sap130	0.169392	6.28854	2.62699	0.105061	0.511023	pseudobulk	edgeR	LRT
Rab11a	-0.201675	5.84249	2.62362	0.105284	0.511062	pseudobulk	edgeR	LRT
Tomm40	0.176153	6.49952	2.62352	0.10529	0.511062	pseudobulk	edgeR	LRT
Sntg1	-0.122708	11.01	2.62183	0.105403	0.511071	pseudobulk	edgeR	LRT
Pdcd11	-0.212797	5.51761	2.61684	0.105735	0.511512	pseudobulk	edgeR	LRT
Nmnat2	0.124273	8.24338	2.6139	0.105931	0.511512	pseudobulk	edgeR	LRT
Nfx1	-0.139211	7.37331	2.611	0.106125	0.511512	pseudobulk	edgeR	LRT
Mbtd1	-0.146361	7.03147	2.6108	0.106138	0.511512	pseudobulk	edgeR	LRT
Kirrel3	-0.189128	9.72452	2.61075	0.106141	0.511512	pseudobulk	edgeR	LRT
Slc25a3	0.194809	8.6059	2.61049	0.106159	0.511512	pseudobulk	edgeR	LRT
Maml3	0.245236	6.96826	2.60731	0.106372	0.512007	pseudobulk	edgeR	LRT
Atp5j2	-0.170805	6.28316	2.60294	0.106666	0.512362	pseudobulk	edgeR	LRT
Rnmt	-0.207032	5.74353	2.6029	0.106668	0.512362	pseudobulk	edgeR	LRT
Emb	-0.210159	5.73471	2.59916	0.10692	0.512391	pseudobulk	edgeR	LRT
Pde8b	0.114782	7.9985	2.59792	0.107004	0.512391	pseudobulk	edgeR	LRT
Snx13	-0.126077	6.84468	2.59748	0.107034	0.512391	pseudobulk	edgeR	LRT
Zfp949	-0.241531	5.7087	2.59623	0.107118	0.512391	pseudobulk	edgeR	LRT
Scaper	-0.128158	7.63493	2.59317	0.107326	0.512852	pseudobulk	edgeR	LRT
Pacsin2	0.179137	6.84521	2.58581	0.107825	0.514706	pseudobulk	edgeR	LRT
Cox7c	0.156364	6.13545	2.58163	0.10811	0.515211	pseudobulk	edgeR	LRT
Ocrl	-0.121096	7.41352	2.58099	0.108154	0.515211	pseudobulk	edgeR	LRT
Atxn1	0.087926	9.78946	2.57764	0.108383	0.51577	pseudobulk	edgeR	LRT
Faxc	-0.167137	6.21024	2.57195	0.108773	0.516852	pseudobulk	edgeR	LRT
Tmem181a	-0.179812	7.20028	2.57106	0.108835	0.516852	pseudobulk	edgeR	LRT
Syt11	-0.152902	7.90198	2.56099	0.10953	0.519133	pseudobulk	edgeR	LRT
Dicer1	0.169076	6.33187	2.55786	0.109747	0.519133	pseudobulk	edgeR	LRT
Upp2	-0.151657	8.73768	2.55477	0.109962	0.519133	pseudobulk	edgeR	LRT
Herc3	0.118097	7.37972	2.554	0.110015	0.519133	pseudobulk	edgeR	LRT
Nfs1	-0.202746	5.77798	2.55206	0.110151	0.519133	pseudobulk	edgeR	LRT
Scg2	-0.388375	6.12038	2.55204	0.110152	0.519133	pseudobulk	edgeR	LRT
Stx8	0.153019	6.66136	2.54829	0.110414	0.519133	pseudobulk	edgeR	LRT
Add3	-0.160379	6.83288	2.54824	0.110418	0.519133	pseudobulk	edgeR	LRT
Cenpc1	-0.186326	6.42945	2.54387	0.110723	0.519133	pseudobulk	edgeR	LRT
Xrn1	-0.112669	7.47152	2.54309	0.110778	0.519133	pseudobulk	edgeR	LRT
Tpgs2	-0.225327	5.65437	2.5413	0.110903	0.519133	pseudobulk	edgeR	LRT
Usp11	-0.223091	6.24277	2.54125	0.110907	0.519133	pseudobulk	edgeR	LRT
Creb1	0.172411	6.14471	2.5407	0.110946	0.519133	pseudobulk	edgeR	LRT
Rps16	-0.204758	5.79936	2.53855	0.111097	0.519133	pseudobulk	edgeR	LRT
Rexo2	-0.24817	5.49051	2.53659	0.111235	0.519133	pseudobulk	edgeR	LRT
Sgpl1	-0.202234	5.70491	2.5364	0.111248	0.519133	pseudobulk	edgeR	LRT
Clk4	0.127039	7.36754	2.5359	0.111284	0.519133	pseudobulk	edgeR	LRT
Cpeb3	0.104525	9.2141	2.53511	0.111339	0.519133	pseudobulk	edgeR	LRT
Ptpn11	0.141523	6.73837	2.53245	0.111527	0.519482	pseudobulk	edgeR	LRT
Kdm4b	-0.230102	5.99359	2.52823	0.111826	0.519614	pseudobulk	edgeR	LRT
Ufsp2	-0.212935	5.59889	2.52729	0.111892	0.519614	pseudobulk	edgeR	LRT
Pkp4	0.106812	8.9233	2.52728	0.111893	0.519614	pseudobulk	edgeR	LRT
Cd2ap	-0.127048	7.2704	2.52561	0.112012	0.519644	pseudobulk	edgeR	LRT
Hdac5	0.159095	6.6362	2.51223	0.112966	0.521467	pseudobulk	edgeR	LRT
Dpysl5	-0.208561	6.19453	2.51204	0.112979	0.521467	pseudobulk	edgeR	LRT
Top2b	0.112251	7.32487	2.51098	0.113056	0.521467	pseudobulk	edgeR	LRT
Csnk2a2	0.197303	5.64653	2.50919	0.113184	0.521467	pseudobulk	edgeR	LRT
Vps29	0.202596	5.89626	2.5073	0.11332	0.521467	pseudobulk	edgeR	LRT
Luzp2	-0.178944	9.93711	2.50518	0.113473	0.521467	pseudobulk	edgeR	LRT
Gpr63	-0.152679	6.42314	2.50266	0.113654	0.521467	pseudobulk	edgeR	LRT
Tbc1d23	0.135148	6.89205	2.50258	0.11366	0.521467	pseudobulk	edgeR	LRT
Gm46102	-0.266905	6.63102	2.50144	0.113742	0.521467	pseudobulk	edgeR	LRT
Hdac8	0.142191	7.94238	2.50054	0.113808	0.521467	pseudobulk	edgeR	LRT
Cacna1b	-0.110416	7.74431	2.49981	0.11386	0.521467	pseudobulk	edgeR	LRT
Gm13629	0.125692	8.39541	2.49896	0.113921	0.521467	pseudobulk	edgeR	LRT
Rps13	-0.199879	5.70443	2.49848	0.113956	0.521467	pseudobulk	edgeR	LRT
Atp5l	0.158744	6.5681	2.49703	0.114062	0.521467	pseudobulk	edgeR	LRT
Phf12	0.148524	6.28791	2.49612	0.114127	0.521467	pseudobulk	edgeR	LRT
Anapc1	0.133143	6.90112	2.49434	0.114256	0.521467	pseudobulk	edgeR	LRT
Dnajb4	0.151354	6.40225	2.49242	0.114396	0.521467	pseudobulk	edgeR	LRT
Gm20754	-0.242056	8.04614	2.49184	0.114438	0.521467	pseudobulk	edgeR	LRT
L3mbtl3	-0.224509	6.00565	2.48781	0.114731	0.522288	pseudobulk	edgeR	LRT
Map1a	0.141882	6.97437	2.48389	0.115018	0.522764	pseudobulk	edgeR	LRT
Fcho2	-0.145923	6.68479	2.48313	0.115073	0.522764	pseudobulk	edgeR	LRT
Memo1	-0.152923	7.13779	2.48002	0.1153	0.522764	pseudobulk	edgeR	LRT
Akap11	-0.115055	7.1991	2.47971	0.115323	0.522764	pseudobulk	edgeR	LRT
Ccnl2	0.160709	7.57333	2.47834	0.115424	0.522764	pseudobulk	edgeR	LRT
Adgrl3	0.104767	10.7021	2.4771	0.115515	0.522764	pseudobulk	edgeR	LRT
Tspan13	-0.166161	6.14797	2.46758	0.116217	0.52508	pseudobulk	edgeR	LRT
Phf20	-0.136267	6.67526	2.46583	0.116346	0.52508	pseudobulk	edgeR	LRT
Trim24	-0.165668	6.26531	2.46503	0.116406	0.52508	pseudobulk	edgeR	LRT
Tsc22d2	0.16086	6.74387	2.464	0.116482	0.52508	pseudobulk	edgeR	LRT
Timmdc1	0.194484	5.67979	2.46113	0.116695	0.525252	pseudobulk	edgeR	LRT
Aak1	0.0906785	9.08517	2.45825	0.116909	0.525252	pseudobulk	edgeR	LRT
Tusc3	-0.137038	7.28153	2.45364	0.117252	0.525252	pseudobulk	edgeR	LRT
Hspa12a	0.150163	7.05119	2.45245	0.117342	0.525252	pseudobulk	edgeR	LRT
Brwd1	0.107101	7.74721	2.45203	0.117373	0.525252	pseudobulk	edgeR	LRT
Sirt5	-0.247025	5.5949	2.45197	0.117377	0.525252	pseudobulk	edgeR	LRT
Pde4a	0.169699	6.7167	2.45022	0.117508	0.525252	pseudobulk	edgeR	LRT
Pkn2	0.123489	7.21259	2.45019	0.117511	0.525252	pseudobulk	edgeR	LRT
Carmil3	-0.222049	5.50622	2.4477	0.117697	0.525252	pseudobulk	edgeR	LRT
Pde1c	-0.241429	6.08952	2.44713	0.11774	0.525252	pseudobulk	edgeR	LRT
Iqgap2	0.124554	8.44677	2.4467	0.117772	0.525252	pseudobulk	edgeR	LRT
Atp8a2	0.0986494	8.96354	2.44128	0.11818	0.526295	pseudobulk	edgeR	LRT
Mpp6	-0.112453	7.80039	2.43898	0.118353	0.526295	pseudobulk	edgeR	LRT
Ash1l	-0.109866	7.91301	2.43774	0.118447	0.526295	pseudobulk	edgeR	LRT
Srbd1	0.173983	5.93957	2.43754	0.118462	0.526295	pseudobulk	edgeR	LRT
Srrm2	0.0847629	9.87367	2.43097	0.11896	0.527495	pseudobulk	edgeR	LRT
Ttll11	0.119782	7.73768	2.43095	0.118961	0.527495	pseudobulk	edgeR	LRT
Rif1	-0.174136	5.91098	2.42867	0.119134	0.527755	pseudobulk	edgeR	LRT
Fbxw2	-0.172732	6.11	2.42462	0.119442	0.528212	pseudobulk	edgeR	LRT
Arhgap6	-0.310445	6.1989	2.42431	0.119466	0.528212	pseudobulk	edgeR	LRT
Rufy1	-0.162758	6.05811	2.42179	0.119658	0.528556	pseudobulk	edgeR	LRT
Chchd6	-0.134259	7.15089	2.4145	0.120216	0.530515	pseudobulk	edgeR	LRT
Sez6l	0.143457	6.87659	2.41121	0.120469	0.531122	pseudobulk	edgeR	LRT
Arnt	-0.124445	7.25543	2.40634	0.120844	0.531598	pseudobulk	edgeR	LRT
Stx16	-0.153773	6.48774	2.40368	0.12105	0.531598	pseudobulk	edgeR	LRT
Kat7	-0.207318	5.73939	2.40347	0.121066	0.531598	pseudobulk	edgeR	LRT
Rcor1	0.17844	6.07467	2.40255	0.121138	0.531598	pseudobulk	edgeR	LRT
Ptk2	-0.108044	7.94537	2.40235	0.121153	0.531598	pseudobulk	edgeR	LRT
Lpp	-0.129588	7.81561	2.39963	0.121364	0.532017	pseudobulk	edgeR	LRT
Nop56	0.18253	6.23303	2.39464	0.121752	0.533214	pseudobulk	edgeR	LRT
Spink10	-0.202209	5.77668	2.3919	0.121965	0.533642	pseudobulk	edgeR	LRT
Rab11fip2	-0.17433	6.07498	2.38981	0.122129	0.53385	pseudobulk	edgeR	LRT
Ndrg4	0.0944759	9.13634	2.38796	0.122273	0.533976	pseudobulk	edgeR	LRT
Anapc10	0.157531	6.50913	2.38453	0.122542	0.534535	pseudobulk	edgeR	LRT
Lrp12	0.19871	5.82331	2.38256	0.122696	0.534535	pseudobulk	edgeR	LRT
Jak1	-0.13574	7.03945	2.3819	0.122749	0.534535	pseudobulk	edgeR	LRT
Galk2	-0.209987	5.65598	2.38	0.122897	0.534679	pseudobulk	edgeR	LRT
Uba5	-0.180278	5.6869	2.37626	0.123192	0.534752	pseudobulk	edgeR	LRT
Lrrfip2	0.115292	7.15824	2.37474	0.123312	0.534752	pseudobulk	edgeR	LRT
Tra2b	-0.148307	6.69828	2.37467	0.123318	0.534752	pseudobulk	edgeR	LRT
Fbxo44	0.171249	5.99094	2.37391	0.123378	0.534752	pseudobulk	edgeR	LRT
Ide	0.158472	6.29624	2.37181	0.123544	0.534969	pseudobulk	edgeR	LRT
A930029G22Rik	0.197458	5.9308	2.3685	0.123806	0.535603	pseudobulk	edgeR	LRT
Tox	0.205041	7.66039	2.36505	0.12408	0.535934	pseudobulk	edgeR	LRT
Rb1cc1	-0.129704	7.83361	2.36398	0.124165	0.535934	pseudobulk	edgeR	LRT
Rab3a	-0.232117	6.96281	2.36315	0.124231	0.535934	pseudobulk	edgeR	LRT
Irs1	0.192181	6.02473	2.35944	0.124527	0.5365	pseudobulk	edgeR	LRT
Pnisr	-0.102831	8.81951	2.35859	0.124594	0.5365	pseudobulk	edgeR	LRT
Cntnap3	-0.155075	7.73035	2.35354	0.124999	0.537741	pseudobulk	edgeR	LRT
Abcf1	0.22989	5.67263	2.34219	0.125912	0.540899	pseudobulk	edgeR	LRT
A230077H06Rik	-0.19975	5.72569	2.33972	0.126112	0.540899	pseudobulk	edgeR	LRT
Tmem246	0.231796	5.90724	2.33932	0.126144	0.540899	pseudobulk	edgeR	LRT
Mettl8	0.177789	6.08835	2.33861	0.126202	0.540899	pseudobulk	edgeR	LRT
Ptpn9	-0.13079	6.96732	2.33416	0.126563	0.54118	pseudobulk	edgeR	LRT
2610507B11Rik	0.13338	6.48711	2.33092	0.126827	0.54118	pseudobulk	edgeR	LRT
Dhtkd1	-0.185248	5.57932	2.33073	0.126843	0.54118	pseudobulk	edgeR	LRT
Grik5	-0.187658	6.08526	2.33053	0.126859	0.54118	pseudobulk	edgeR	LRT
Slit2	0.151157	9.64889	2.32995	0.126906	0.54118	pseudobulk	edgeR	LRT
Ndfip1	-0.156949	7.96817	2.32877	0.127002	0.54118	pseudobulk	edgeR	LRT
Gspt1	-0.154271	6.28373	2.32689	0.127156	0.54118	pseudobulk	edgeR	LRT
Rab3b	-0.245309	6.93604	2.32559	0.127262	0.54118	pseudobulk	edgeR	LRT
Ip6k2	-0.179864	6.05109	2.32485	0.127323	0.54118	pseudobulk	edgeR	LRT
2610035D17Rik	-0.184336	6.02547	2.31948	0.127763	0.541579	pseudobulk	edgeR	LRT
Ric3	0.143816	6.31913	2.31917	0.127788	0.541579	pseudobulk	edgeR	LRT
Tafa1	-0.305756	5.83063	2.31859	0.127835	0.541579	pseudobulk	edgeR	LRT
Agpat4	-0.241781	5.51645	2.31704	0.127963	0.541579	pseudobulk	edgeR	LRT
Adarb1	0.113963	7.8939	2.31656	0.128003	0.541579	pseudobulk	edgeR	LRT
St8sia4	0.142085	7.40756	2.3134	0.128263	0.542182	pseudobulk	edgeR	LRT
Commd3	-0.212173	5.6313	2.30742	0.128758	0.543775	pseudobulk	edgeR	LRT
Arid2	0.159393	6.63122	2.29707	0.129618	0.546268	pseudobulk	edgeR	LRT
Faf1	0.101894	8.66509	2.29648	0.129668	0.546268	pseudobulk	edgeR	LRT
Hectd1	-0.126696	7.01402	2.29598	0.129709	0.546268	pseudobulk	edgeR	LRT
Pde9a	0.143602	6.52876	2.29464	0.129821	0.546268	pseudobulk	edgeR	LRT
Tsga10	-0.142843	6.65728	2.28685	0.130475	0.548516	pseudobulk	edgeR	LRT
Adk	0.128041	7.4734	2.28235	0.130853	0.549199	pseudobulk	edgeR	LRT
Klhl3	-0.1708	6.07826	2.28097	0.13097	0.549199	pseudobulk	edgeR	LRT
Nell1	-0.271913	7.70388	2.27889	0.131146	0.549199	pseudobulk	edgeR	LRT
Syt7	0.166611	6.3833	2.27814	0.13121	0.549199	pseudobulk	edgeR	LRT
Enpp5	-0.228969	6.04578	2.27345	0.131607	0.549199	pseudobulk	edgeR	LRT
Rnf130	-0.137817	7.07815	2.27327	0.131622	0.549199	pseudobulk	edgeR	LRT
Map2	-0.0826687	9.48021	2.27018	0.131885	0.549199	pseudobulk	edgeR	LRT
Nfyc	0.0979453	7.76873	2.26768	0.132098	0.549199	pseudobulk	edgeR	LRT
Hipk3	-0.186126	5.9505	2.26731	0.132129	0.549199	pseudobulk	edgeR	LRT
Cep85l	0.161234	6.37017	2.26712	0.132145	0.549199	pseudobulk	edgeR	LRT
Sirpa	-0.152582	6.1751	2.2669	0.132164	0.549199	pseudobulk	edgeR	LRT
Fbxl16	0.18036	5.65164	2.2662	0.132224	0.549199	pseudobulk	edgeR	LRT
Pus10	-0.163544	6.24665	2.26299	0.132498	0.549199	pseudobulk	edgeR	LRT
Hdgfl3	-0.142601	6.8276	2.26286	0.132509	0.549199	pseudobulk	edgeR	LRT
Spred2	-0.127817	7.32904	2.26197	0.132585	0.549199	pseudobulk	edgeR	LRT
Arpc1a	-0.167036	6.20316	2.26132	0.132641	0.549199	pseudobulk	edgeR	LRT
Galnt14	-0.18917	6.60173	2.2611	0.13266	0.549199	pseudobulk	edgeR	LRT
Cyb5a	-0.212406	5.4805	2.25362	0.133302	0.550702	pseudobulk	edgeR	LRT
Fam131a	-0.155174	6.03849	2.25119	0.133512	0.550702	pseudobulk	edgeR	LRT
Exoc5	-0.142424	6.69537	2.25012	0.133604	0.550702	pseudobulk	edgeR	LRT
Tcaf1	0.0854357	8.05645	2.25006	0.133609	0.550702	pseudobulk	edgeR	LRT
Mgrn1	0.14371	6.70495	2.24995	0.133619	0.550702	pseudobulk	edgeR	LRT
Zmym6	-0.173824	6.37822	2.24852	0.133742	0.550717	pseudobulk	edgeR	LRT
Aldoc	-0.227578	5.58636	2.2445	0.13409	0.550936	pseudobulk	edgeR	LRT
Mbnl2	0.120058	8.19089	2.24344	0.134182	0.550936	pseudobulk	edgeR	LRT
Zfp329	-0.163569	6.32275	2.24222	0.134288	0.550936	pseudobulk	edgeR	LRT
Ikbkb	0.149826	6.08375	2.24185	0.13432	0.550936	pseudobulk	edgeR	LRT
Fnbp4	-0.128819	6.92803	2.24032	0.134453	0.550936	pseudobulk	edgeR	LRT
Arhgap26-ENSMUSG00000118193	0.142909	7.77227	2.23829	0.134629	0.550936	pseudobulk	edgeR	LRT
Pcsk2	-0.199593	7.47998	2.23828	0.134631	0.550936	pseudobulk	edgeR	LRT
Lrrcc1	-0.16275	6.08303	2.2347	0.134943	0.551725	pseudobulk	edgeR	LRT
Spats2	0.163129	6.5056	2.22733	0.135588	0.553152	pseudobulk	edgeR	LRT
Tubb4b	-0.188989	5.80809	2.22617	0.13569	0.553152	pseudobulk	edgeR	LRT
Mid2	-0.163524	5.93396	2.22617	0.13569	0.553152	pseudobulk	edgeR	LRT
Prrc2c	-0.0838521	8.24557	2.22435	0.135849	0.553152	pseudobulk	edgeR	LRT
Adck1	0.160505	6.3466	2.2225	0.136012	0.553152	pseudobulk	edgeR	LRT
Mecp2	0.117416	6.85518	2.22109	0.136137	0.553152	pseudobulk	edgeR	LRT
Mkx	0.113215	8.12637	2.21874	0.136344	0.553152	pseudobulk	edgeR	LRT
Slc22a23	0.150165	7.28628	2.21253	0.136894	0.553152	pseudobulk	edgeR	LRT
Stt3b	-0.154319	6.32137	2.212	0.136941	0.553152	pseudobulk	edgeR	LRT
Lypd6b	-0.145449	6.49832	2.21153	0.136982	0.553152	pseudobulk	edgeR	LRT
Taok3	-0.132967	6.99157	2.21083	0.137045	0.553152	pseudobulk	edgeR	LRT
Porcn	0.196309	6.00087	2.21075	0.137052	0.553152	pseudobulk	edgeR	LRT
Pink1	-0.217406	5.5563	2.21044	0.137079	0.553152	pseudobulk	edgeR	LRT
A630089N07Rik	-0.140711	6.71719	2.20971	0.137144	0.553152	pseudobulk	edgeR	LRT
Ypel3	-0.177099	6.86376	2.2096	0.137154	0.553152	pseudobulk	edgeR	LRT
Sec62	-0.157778	6.45266	2.20898	0.137209	0.553152	pseudobulk	edgeR	LRT
Chp1	0.163591	6.43605	2.20656	0.137425	0.553503	pseudobulk	edgeR	LRT
Celf4	-0.123391	8.83108	2.20335	0.137711	0.553503	pseudobulk	edgeR	LRT
Rbm39	0.116808	9.16665	2.20299	0.137744	0.553503	pseudobulk	edgeR	LRT
Wdr47	-0.126466	6.54558	2.20066	0.137951	0.553503	pseudobulk	edgeR	LRT
Abi1	-0.128422	6.86646	2.20034	0.13798	0.553503	pseudobulk	edgeR	LRT
Grm7	-0.152248	9.56011	2.19913	0.138089	0.553503	pseudobulk	edgeR	LRT
Rnf157	0.122739	7.29794	2.1986	0.138136	0.553503	pseudobulk	edgeR	LRT
Vps35	-0.141307	6.47435	2.19223	0.138708	0.555315	pseudobulk	edgeR	LRT
Trpc4ap	-0.118992	6.70411	2.17727	0.140062	0.56025	pseudobulk	edgeR	LRT
Cox4i1	-0.206156	6.59124	2.17065	0.140667	0.561729	pseudobulk	edgeR	LRT
Zfp827	0.130804	6.78942	2.16881	0.140835	0.561729	pseudobulk	edgeR	LRT
Dars	-0.162008	5.90201	2.16636	0.14106	0.561729	pseudobulk	edgeR	LRT
Efr3b	0.121239	7.55537	2.16396	0.14128	0.561729	pseudobulk	edgeR	LRT
Tjp1	0.111041	8.82436	2.16372	0.141303	0.561729	pseudobulk	edgeR	LRT
Scd2	-0.162174	5.83207	2.16363	0.14131	0.561729	pseudobulk	edgeR	LRT
Brsk1	0.165817	6.11327	2.16209	0.141452	0.561729	pseudobulk	edgeR	LRT
Dcun1d2	0.147526	6.46019	2.16105	0.141548	0.561729	pseudobulk	edgeR	LRT
Wdr26	-0.157363	6.58642	2.16035	0.141612	0.561729	pseudobulk	edgeR	LRT
Max	0.156159	6.06045	2.15995	0.141649	0.561729	pseudobulk	edgeR	LRT
Eml1	-0.191716	5.96267	2.15734	0.14189	0.561982	pseudobulk	edgeR	LRT
Snap25	0.0738651	9.80721	2.15662	0.141956	0.561982	pseudobulk	edgeR	LRT
Atp5pb	0.136857	6.9879	2.15307	0.142285	0.56216	pseudobulk	edgeR	LRT
Bbx	0.156534	6.86332	2.15252	0.142336	0.56216	pseudobulk	edgeR	LRT
Pparg	0.153492	6.57067	2.15219	0.142367	0.56216	pseudobulk	edgeR	LRT
Rpl17	-0.199209	5.94068	2.14668	0.142878	0.563698	pseudobulk	edgeR	LRT
Cltc	0.100629	8.14247	2.14291	0.14323	0.564601	pseudobulk	edgeR	LRT
Rasal2	0.0969138	9.19587	2.13912	0.143584	0.565102	pseudobulk	edgeR	LRT
Cct8	-0.172824	5.92759	2.1388	0.143614	0.565102	pseudobulk	edgeR	LRT
Eif1	-0.150758	6.82635	2.13619	0.143858	0.565102	pseudobulk	edgeR	LRT
Iffo1	0.186181	6.33421	2.13538	0.143935	0.565102	pseudobulk	edgeR	LRT
Zfp973	-0.177646	6.63682	2.13502	0.143969	0.565102	pseudobulk	edgeR	LRT
Dok6	-0.0877242	8.79273	2.13065	0.144379	0.566232	pseudobulk	edgeR	LRT
Cacna2d3	-0.194897	8.97869	2.12801	0.144629	0.566729	pseudobulk	edgeR	LRT
Cntnap5b	-0.272683	8.12678	2.12515	0.144898	0.56702	pseudobulk	edgeR	LRT
Lgi1	-0.166465	6.75463	2.12417	0.144991	0.56702	pseudobulk	edgeR	LRT
Rps6kb2	-0.155335	6.28579	2.12192	0.145205	0.56702	pseudobulk	edgeR	LRT
Pdpk1	-0.155516	6.17966	2.12129	0.145264	0.56702	pseudobulk	edgeR	LRT
Utrn	0.105567	9.3286	2.12033	0.145355	0.56702	pseudobulk	edgeR	LRT
Snap23	0.178419	5.75261	2.11944	0.14544	0.56702	pseudobulk	edgeR	LRT
Pcsk7	0.140349	6.18759	2.11398	0.145959	0.568335	pseudobulk	edgeR	LRT
Txndc11	0.152134	6.66668	2.11217	0.146132	0.568335	pseudobulk	edgeR	LRT
Slc24a2	0.105914	10.1587	2.11202	0.146147	0.568335	pseudobulk	edgeR	LRT
Slc39a10	-0.192938	5.8637	2.10826	0.146505	0.56925	pseudobulk	edgeR	LRT
Rbbp6	0.134552	6.71795	2.10677	0.146648	0.569326	pseudobulk	edgeR	LRT
Hnrnpk	-0.149489	6.51612	2.10398	0.146916	0.569887	pseudobulk	edgeR	LRT
Exosc7	0.165251	5.78663	2.09897	0.147399	0.570833	pseudobulk	edgeR	LRT
Akt3	-0.118905	8.658	2.0983	0.147463	0.570833	pseudobulk	edgeR	LRT
Nav3	-0.105716	10.8258	2.09634	0.147653	0.570833	pseudobulk	edgeR	LRT
Atpaf1	0.17801	6.5152	2.09631	0.147655	0.570833	pseudobulk	edgeR	LRT
Zdhhc2	-0.158222	6.27271	2.09488	0.147793	0.570888	pseudobulk	edgeR	LRT
Gk	0.131067	6.66306	2.09018	0.148249	0.571814	pseudobulk	edgeR	LRT
Zfp318	-0.127222	6.50524	2.08986	0.14828	0.571814	pseudobulk	edgeR	LRT
Kdm2b	-0.190428	5.73409	2.08823	0.148438	0.571944	pseudobulk	edgeR	LRT
Eef1g	-0.178106	5.83257	2.08657	0.148599	0.572089	pseudobulk	edgeR	LRT
Tcp1	-0.162609	5.88203	2.08517	0.148736	0.572137	pseudobulk	edgeR	LRT
Pgk1	-0.187112	5.99496	2.07828	0.149408	0.573832	pseudobulk	edgeR	LRT
Cct6a	-0.205548	5.59653	2.07764	0.149471	0.573832	pseudobulk	edgeR	LRT
Zcchc14	-0.155656	5.88862	2.07684	0.149549	0.573832	pseudobulk	edgeR	LRT
Tmtc2	-0.251775	8.19177	2.07518	0.149712	0.573906	pseudobulk	edgeR	LRT
Ipo5	-0.191416	5.66347	2.07176	0.150049	0.573906	pseudobulk	edgeR	LRT
Gatad2b	0.131806	7.04285	2.07166	0.150058	0.573906	pseudobulk	edgeR	LRT
Wdfy3	0.0938607	8.11295	2.07158	0.150066	0.573906	pseudobulk	edgeR	LRT
Capn2	-0.151283	6.51426	2.06859	0.150361	0.574557	pseudobulk	edgeR	LRT
Cep95	-0.180671	5.71088	2.067	0.150518	0.574681	pseudobulk	edgeR	LRT
Nsd3	0.080875	8.0926	2.06386	0.150828	0.574945	pseudobulk	edgeR	LRT
Washc4	0.152695	6.49529	2.06295	0.150918	0.574945	pseudobulk	edgeR	LRT
Fer	-0.118889	7.89408	2.06238	0.150974	0.574945	pseudobulk	edgeR	LRT
Aebp2	-0.170347	5.72877	2.06126	0.151085	0.574945	pseudobulk	edgeR	LRT
2210016L21Rik	-0.202684	5.92085	2.05733	0.151476	0.57559	pseudobulk	edgeR	LRT
Sgsm1	0.139357	6.61586	2.05632	0.151576	0.57559	pseudobulk	edgeR	LRT
Galnt2l	0.11686	7.20967	2.05458	0.151749	0.57559	pseudobulk	edgeR	LRT
Wdr82	0.165072	6.16194	2.05387	0.15182	0.57559	pseudobulk	edgeR	LRT
Ogt	0.096918	8.72296	2.05329	0.151878	0.57559	pseudobulk	edgeR	LRT
Arhgef17	-0.219986	5.524	2.05082	0.152125	0.576052	pseudobulk	edgeR	LRT
Fkbp8	-0.181667	5.86428	2.04937	0.15227	0.576101	pseudobulk	edgeR	LRT
Slc4a10	0.0819152	8.77554	2.04779	0.152427	0.576101	pseudobulk	edgeR	LRT
Nfatc3	0.161762	6.06201	2.04589	0.152617	0.576101	pseudobulk	edgeR	LRT
Acsl1	0.126092	6.85437	2.0457	0.152637	0.576101	pseudobulk	edgeR	LRT
Tenm1	-0.147032	9.77746	2.04023	0.153187	0.577417	pseudobulk	edgeR	LRT
Zfp385b	0.0978542	9.89924	2.03974	0.153236	0.577417	pseudobulk	edgeR	LRT
Srsf1	0.131885	6.85585	2.0379	0.153422	0.577646	pseudobulk	edgeR	LRT
Mrps35	0.183857	5.74226	2.03597	0.153616	0.577847	pseudobulk	edgeR	LRT
Gpx4	-0.160427	6.40995	2.03489	0.153725	0.577847	pseudobulk	edgeR	LRT
Mllt3	-0.0971451	8.36012	2.03148	0.15407	0.578495	pseudobulk	edgeR	LRT
Tmem241	0.144023	6.19774	2.03	0.154221	0.578495	pseudobulk	edgeR	LRT
Mbtps1	0.149931	6.00002	2.02892	0.15433	0.578495	pseudobulk	edgeR	LRT
Cplane1	0.0825067	8.60124	2.02824	0.154399	0.578495	pseudobulk	edgeR	LRT
Rbm27	0.150971	6.12295	2.0244	0.15479	0.57881	pseudobulk	edgeR	LRT
Add2	0.145592	6.9327	2.02406	0.154825	0.57881	pseudobulk	edgeR	LRT
Ppp2r1a	-0.176782	6.30199	2.02372	0.154859	0.57881	pseudobulk	edgeR	LRT
Tbl1x	-0.110672	7.21424	2.0213	0.155106	0.578968	pseudobulk	edgeR	LRT
Arhgef2	-0.167645	5.96513	2.02063	0.155174	0.578968	pseudobulk	edgeR	LRT
Atp5b	0.160659	7.73171	2.01962	0.155278	0.578968	pseudobulk	edgeR	LRT
Ralyl	-0.158896	10.0929	2.01649	0.155598	0.579694	pseudobulk	edgeR	LRT
Ilf3	0.142053	6.05576	2.00724	0.15655	0.581601	pseudobulk	edgeR	LRT
Armcx3	-0.153208	6.40844	2.00695	0.15658	0.581601	pseudobulk	edgeR	LRT
Pcnx2	0.128112	7.23814	2.00651	0.156625	0.581601	pseudobulk	edgeR	LRT
Tasor	-0.113733	7.29722	2.00562	0.156717	0.581601	pseudobulk	edgeR	LRT
Dtd1	-0.122001	7.01727	2.00412	0.156872	0.581601	pseudobulk	edgeR	LRT
Siah3	-0.165922	6.06085	2.00351	0.156935	0.581601	pseudobulk	edgeR	LRT
Nap1l4	0.178337	6.10143	2.00296	0.156992	0.581601	pseudobulk	edgeR	LRT
Vps50	-0.131869	6.56461	2.00001	0.157298	0.582228	pseudobulk	edgeR	LRT
Unc5c	-0.150183	9.66129	1.9989	0.157414	0.582228	pseudobulk	edgeR	LRT
Arl6ip1	-0.180307	6.17585	1.99105	0.158231	0.584784	pseudobulk	edgeR	LRT
Golga1	-0.121337	6.68156	1.98746	0.158607	0.585702	pseudobulk	edgeR	LRT
Ccnl1	0.149055	6.11578	1.98569	0.158792	0.585918	pseudobulk	edgeR	LRT
Kbtbd3	0.194758	5.66225	1.98125	0.159259	0.587171	pseudobulk	edgeR	LRT
Map3k4	-0.147606	6.6906	1.97876	0.159521	0.587667	pseudobulk	edgeR	LRT
Mfap3l	-0.146167	6.20478	1.97686	0.159721	0.587937	pseudobulk	edgeR	LRT
Trip11	0.110061	7.37608	1.97402	0.160022	0.588073	pseudobulk	edgeR	LRT
Rab30	0.103426	7.665	1.97373	0.160052	0.588073	pseudobulk	edgeR	LRT
Tbc1d32	0.159186	6.26736	1.9729	0.16014	0.588073	pseudobulk	edgeR	LRT
Fbxo28	-0.202905	5.48768	1.96775	0.160687	0.589461	pseudobulk	edgeR	LRT
Rnf14	-0.126908	6.90854	1.96635	0.160836	0.589461	pseudobulk	edgeR	LRT
D5Ertd579e	0.120738	7.01637	1.96557	0.160919	0.589461	pseudobulk	edgeR	LRT
Ap2a2	-0.151578	6.10409	1.964	0.161086	0.589461	pseudobulk	edgeR	LRT
Nrip1	-0.160273	6.30437	1.96243	0.161254	0.589461	pseudobulk	edgeR	LRT
Snx29	-0.107438	7.26925	1.96214	0.161285	0.589461	pseudobulk	edgeR	LRT
Rbbp7	-0.195149	5.99929	1.96086	0.161421	0.589494	pseudobulk	edgeR	LRT
Gpr137c	-0.162555	7.14127	1.95832	0.161693	0.589784	pseudobulk	edgeR	LRT
Pla2g4e	-0.167751	5.93332	1.95656	0.161882	0.589784	pseudobulk	edgeR	LRT
Plcl1	0.185281	8.28094	1.95654	0.161884	0.589784	pseudobulk	edgeR	LRT
Polb	-0.11366	7.17292	1.951	0.162479	0.590331	pseudobulk	edgeR	LRT
Glul	-0.154642	6.154	1.95076	0.162505	0.590331	pseudobulk	edgeR	LRT
Erc1	-0.0922729	7.9176	1.9507	0.162512	0.590331	pseudobulk	edgeR	LRT
Nlgn3	-0.22052	5.43659	1.95038	0.162546	0.590331	pseudobulk	edgeR	LRT
Lars2	0.159011	6.95502	1.94647	0.162968	0.591398	pseudobulk	edgeR	LRT
Xpo4	0.158143	5.89166	1.94336	0.163305	0.592155	pseudobulk	edgeR	LRT
Clvs1	0.0821151	8.39792	1.93703	0.163992	0.593965	pseudobulk	edgeR	LRT
Cog6	0.153718	6.21885	1.93639	0.164061	0.593965	pseudobulk	edgeR	LRT
Cblb	-0.12177	7.14058	1.93051	0.164702	0.594841	pseudobulk	edgeR	LRT
Cerk	0.134594	6.96757	1.93008	0.16475	0.594841	pseudobulk	edgeR	LRT
Grip1	0.0801658	12.2364	1.92955	0.164808	0.594841	pseudobulk	edgeR	LRT
Pde3b	-0.188271	6.53027	1.92945	0.164818	0.594841	pseudobulk	edgeR	LRT
Tmem25	0.225482	6.11821	1.92101	0.165745	0.59688	pseudobulk	edgeR	LRT
Selenow	-0.158031	6.54191	1.92084	0.165764	0.59688	pseudobulk	edgeR	LRT
Rnf25	-0.14081	6.57023	1.92078	0.165771	0.59688	pseudobulk	edgeR	LRT
Zfp933	-0.182719	5.61405	1.91785	0.166094	0.597574	pseudobulk	edgeR	LRT
Stau1	-0.177218	5.76451	1.91569	0.166332	0.597884	pseudobulk	edgeR	LRT
Calm1	-0.131252	7.80049	1.91431	0.166485	0.597884	pseudobulk	edgeR	LRT
Cpsf3	-0.165554	5.61151	1.91356	0.166568	0.597884	pseudobulk	edgeR	LRT
Bbip1	-0.170907	5.80508	1.91057	0.1669	0.59861	pseudobulk	edgeR	LRT
Dpysl3	-0.190202	5.54089	1.90785	0.167202	0.599227	pseudobulk	edgeR	LRT
Dock7	-0.092268	8.31378	1.90071	0.167998	0.601378	pseudobulk	edgeR	LRT
Rbfox1	0.102903	13.4038	1.90014	0.168063	0.601378	pseudobulk	edgeR	LRT
Celf1	-0.0874487	7.82722	1.89693	0.168422	0.602196	pseudobulk	edgeR	LRT
Npepps	-0.0884627	7.6555	1.89133	0.169052	0.602619	pseudobulk	edgeR	LRT
Arhgap23	0.151159	5.78952	1.89117	0.16907	0.602619	pseudobulk	edgeR	LRT
Samd4	0.113943	7.03468	1.89108	0.16908	0.602619	pseudobulk	edgeR	LRT
Atxn2	0.11523	7.65848	1.88882	0.169335	0.602619	pseudobulk	edgeR	LRT
Kif1a	-0.097127	8.10327	1.88786	0.169444	0.602619	pseudobulk	edgeR	LRT
Arcn1	0.151977	5.85236	1.88712	0.169527	0.602619	pseudobulk	edgeR	LRT
Insig2	0.198963	5.88789	1.88675	0.169569	0.602619	pseudobulk	edgeR	LRT
Disp1	-0.189883	5.58977	1.88661	0.169584	0.602619	pseudobulk	edgeR	LRT
Bicd1	0.0991258	8.67352	1.8801	0.170322	0.604429	pseudobulk	edgeR	LRT
Bicdl1	0.110256	6.82026	1.87927	0.170418	0.604429	pseudobulk	edgeR	LRT
Stx18	0.134925	6.71206	1.87866	0.170487	0.604429	pseudobulk	edgeR	LRT
Hnrnpl	0.1421	6.62763	1.87614	0.170774	0.604982	pseudobulk	edgeR	LRT
Stam2	0.168153	5.91999	1.87076	0.171388	0.606692	pseudobulk	edgeR	LRT
Selenom	-0.210274	5.95235	1.86531	0.172013	0.608438	pseudobulk	edgeR	LRT
Cabin1	0.123223	7.25658	1.86331	0.172243	0.608785	pseudobulk	edgeR	LRT
Uty	0.100592	7.78056	1.86192	0.172404	0.608887	pseudobulk	edgeR	LRT
Bcat1	0.134945	6.20175	1.85533	0.173165	0.611108	pseudobulk	edgeR	LRT
Acbd6	-0.106038	7.38099	1.85189	0.173564	0.611628	pseudobulk	edgeR	LRT
Kif1b	-0.0763767	8.77636	1.85177	0.173577	0.611628	pseudobulk	edgeR	LRT
Rbm3	0.171831	6.50456	1.84815	0.173999	0.612646	pseudobulk	edgeR	LRT
Caskin1	-0.180576	5.938	1.84074	0.174864	0.614398	pseudobulk	edgeR	LRT
Ddhd2	-0.121187	6.88436	1.84006	0.174944	0.614398	pseudobulk	edgeR	LRT
Bcl2	0.135916	6.64305	1.83896	0.175072	0.614398	pseudobulk	edgeR	LRT
Mthfs	-0.149456	6.58397	1.83863	0.175111	0.614398	pseudobulk	edgeR	LRT
Spin1	-0.163399	5.59694	1.83728	0.17527	0.614398	pseudobulk	edgeR	LRT
Eri3	-0.124354	6.95029	1.83707	0.175295	0.614398	pseudobulk	edgeR	LRT
Ttc13	-0.149601	6.11444	1.8333	0.175739	0.615154	pseudobulk	edgeR	LRT
1700025G04Rik	0.0992352	7.46989	1.83264	0.175816	0.615154	pseudobulk	edgeR	LRT
Pea15a	-0.190509	5.81817	1.83184	0.175911	0.615154	pseudobulk	edgeR	LRT
B3galt1	-0.106648	9.05644	1.82632	0.176563	0.616969	pseudobulk	edgeR	LRT
Sdccag8	-0.102156	7.41168	1.82443	0.176787	0.617285	pseudobulk	edgeR	LRT
Cdk17	-0.115062	7.51144	1.82085	0.177213	0.617642	pseudobulk	edgeR	LRT
Zmat3	0.15579	6.11642	1.82012	0.177299	0.617642	pseudobulk	edgeR	LRT
Tmem145	-0.185356	6.18679	1.81924	0.177404	0.617642	pseudobulk	edgeR	LRT
Nol4l	0.161859	6.27624	1.81796	0.177556	0.617642	pseudobulk	edgeR	LRT
Ddx17	0.0834819	8.39214	1.817	0.177671	0.617642	pseudobulk	edgeR	LRT
Npy	-0.394936	6.94265	1.81528	0.177877	0.617642	pseudobulk	edgeR	LRT
Pfn2	-0.169238	5.89007	1.81489	0.177923	0.617642	pseudobulk	edgeR	LRT
Naca	-0.180281	5.84232	1.81458	0.17796	0.617642	pseudobulk	edgeR	LRT
Emc4	-0.221039	5.5908	1.8121	0.178257	0.617912	pseudobulk	edgeR	LRT
Srsf5	0.0970258	8.67548	1.81164	0.178311	0.617912	pseudobulk	edgeR	LRT
Ric1	-0.163429	6.15645	1.81057	0.17844	0.617912	pseudobulk	edgeR	LRT
Dnajc27	-0.144311	5.91732	1.80602	0.178987	0.618552	pseudobulk	edgeR	LRT
Mfsd14b	-0.173597	5.86925	1.80532	0.179071	0.618552	pseudobulk	edgeR	LRT
Trpc1	-0.136809	6.61793	1.80522	0.179083	0.618552	pseudobulk	edgeR	LRT
Pdzd2	0.152964	6.7554	1.80246	0.179416	0.618552	pseudobulk	edgeR	LRT
Slc9a6	-0.134701	6.09145	1.79981	0.179736	0.618552	pseudobulk	edgeR	LRT
Pxk	0.114805	7.07387	1.79965	0.179755	0.618552	pseudobulk	edgeR	LRT
Dtx3	-0.109333	7.13629	1.79934	0.179792	0.618552	pseudobulk	edgeR	LRT
Reps2	-0.0790155	8.33581	1.79927	0.179801	0.618552	pseudobulk	edgeR	LRT
Srsf10	-0.158587	6.31487	1.79821	0.179929	0.618552	pseudobulk	edgeR	LRT
Eea1	-0.105409	7.09835	1.79792	0.179964	0.618552	pseudobulk	edgeR	LRT
Smg7	0.124388	7.02497	1.79598	0.180199	0.618897	pseudobulk	edgeR	LRT
Tank	-0.168357	5.72004	1.78838	0.181123	0.621609	pseudobulk	edgeR	LRT
Serinc5	-0.162297	5.93777	1.78727	0.181259	0.621612	pseudobulk	edgeR	LRT
Garnl3	-0.112536	8.16719	1.78464	0.181581	0.621909	pseudobulk	edgeR	LRT
N4bp2l1	-0.123921	6.40707	1.78436	0.181615	0.621909	pseudobulk	edgeR	LRT
Jakmip3	0.133593	6.5621	1.78172	0.181938	0.622318	pseudobulk	edgeR	LRT
Nrg2	0.115554	7.66407	1.77923	0.182244	0.622318	pseudobulk	edgeR	LRT
Cltb	-0.146055	6.61402	1.77912	0.182257	0.622318	pseudobulk	edgeR	LRT
Mllt10	0.0908601	8.37528	1.77771	0.182431	0.622318	pseudobulk	edgeR	LRT
Sarnp	-0.14211	6.47155	1.77693	0.182526	0.622318	pseudobulk	edgeR	LRT
Hps4	0.144687	6.2033	1.7768	0.182543	0.622318	pseudobulk	edgeR	LRT
Tbc1d22a	0.176523	5.56449	1.77426	0.182855	0.622923	pseudobulk	edgeR	LRT
Ythdf3	0.109241	7.06522	1.77188	0.18315	0.623444	pseudobulk	edgeR	LRT
Rnps1	-0.140709	6.28734	1.7671	0.183741	0.623444	pseudobulk	edgeR	LRT
Usp2	-0.182951	5.86841	1.76636	0.183833	0.623444	pseudobulk	edgeR	LRT
Dcp1a	-0.157779	6.06959	1.76598	0.18388	0.623444	pseudobulk	edgeR	LRT
Arhgef4-ENSMUSG00000037509	-0.151043	5.92663	1.76233	0.184334	0.623444	pseudobulk	edgeR	LRT
Xpo5	-0.176686	5.63166	1.76194	0.184383	0.623444	pseudobulk	edgeR	LRT
Shisa9	-0.121549	9.03321	1.75891	0.18476	0.623444	pseudobulk	edgeR	LRT
Anapc5	-0.124973	6.76292	1.75761	0.184923	0.623444	pseudobulk	edgeR	LRT
Fndc3b	0.174492	6.04403	1.75749	0.184937	0.623444	pseudobulk	edgeR	LRT
Epm2a	0.159902	6.06069	1.75597	0.185128	0.623444	pseudobulk	edgeR	LRT
Strn	-0.138594	6.51865	1.75397	0.185378	0.623444	pseudobulk	edgeR	LRT
Fam219a	0.0917056	7.3736	1.75318	0.185478	0.623444	pseudobulk	edgeR	LRT
Golga3	0.14501	5.95629	1.75286	0.185517	0.623444	pseudobulk	edgeR	LRT
Ksr2	-0.100419	7.90609	1.75089	0.185765	0.623444	pseudobulk	edgeR	LRT
Ptma	-0.183102	5.80413	1.74977	0.185905	0.623444	pseudobulk	edgeR	LRT
Herc2	-0.0898442	7.95402	1.74976	0.185907	0.623444	pseudobulk	edgeR	LRT
Gabrg2	0.0968567	8.35721	1.74858	0.186055	0.623444	pseudobulk	edgeR	LRT
Hspa8	-0.177195	8.13341	1.7463	0.186343	0.623444	pseudobulk	edgeR	LRT
Psme4	-0.0945768	8.06214	1.746	0.18638	0.623444	pseudobulk	edgeR	LRT
Pcyt1a	0.186121	5.91789	1.7413	0.186974	0.623444	pseudobulk	edgeR	LRT
Ddb2	-0.19053	5.63389	1.74103	0.187008	0.623444	pseudobulk	edgeR	LRT
Epc1	0.108522	7.3069	1.7404	0.187088	0.623444	pseudobulk	edgeR	LRT
Ppp4r3a	0.134266	6.33892	1.7403	0.187101	0.623444	pseudobulk	edgeR	LRT
Lrp6	0.151265	6.51315	1.73927	0.187231	0.623444	pseudobulk	edgeR	LRT
Bptf	-0.113282	6.80221	1.73904	0.18726	0.623444	pseudobulk	edgeR	LRT
B3glct	-0.144294	5.90542	1.73677	0.187549	0.623444	pseudobulk	edgeR	LRT
Mtch2	-0.134187	6.99819	1.73675	0.187551	0.623444	pseudobulk	edgeR	LRT
Rab40c	0.147335	6.2105	1.73542	0.18772	0.623444	pseudobulk	edgeR	LRT
Ccni	-0.189988	5.49182	1.73531	0.187734	0.623444	pseudobulk	edgeR	LRT
Rpl19	-0.132902	6.48293	1.73444	0.187845	0.623444	pseudobulk	edgeR	LRT
Tef	-0.169111	6.40546	1.72969	0.188451	0.623444	pseudobulk	edgeR	LRT
Azi2	0.142385	6.08213	1.72905	0.188532	0.623444	pseudobulk	edgeR	LRT
Nfib	-0.185633	8.27866	1.72895	0.188545	0.623444	pseudobulk	edgeR	LRT
Usp6nl	-0.145391	6.18096	1.72861	0.188589	0.623444	pseudobulk	edgeR	LRT
Tacc1	0.12338	6.88583	1.72854	0.188597	0.623444	pseudobulk	edgeR	LRT
Ctr9	-0.177449	5.94411	1.72788	0.188682	0.623444	pseudobulk	edgeR	LRT
Igdcc4	-0.205781	5.49593	1.72785	0.188686	0.623444	pseudobulk	edgeR	LRT
Mindy3	-0.149069	5.9232	1.72617	0.1889	0.623444	pseudobulk	edgeR	LRT
Macroh2a1	-0.170901	5.50924	1.72589	0.188936	0.623444	pseudobulk	edgeR	LRT
Trhde	-0.162963	8.58531	1.72423	0.189149	0.623444	pseudobulk	edgeR	LRT
Myo5b	0.141406	7.04135	1.72421	0.189152	0.623444	pseudobulk	edgeR	LRT
Cpeb4	0.12352	7.51321	1.72367	0.189222	0.623444	pseudobulk	edgeR	LRT
Disp2	-0.122467	6.69144	1.7211	0.189552	0.623444	pseudobulk	edgeR	LRT
Mark3	0.0944486	7.57912	1.72065	0.189609	0.623444	pseudobulk	edgeR	LRT
Eps15l1	0.101874	7.25728	1.72015	0.189674	0.623444	pseudobulk	edgeR	LRT
Jph1	-0.194705	5.55992	1.71907	0.189812	0.623444	pseudobulk	edgeR	LRT
Plekhm2	0.153897	6.04229	1.71844	0.189894	0.623444	pseudobulk	edgeR	LRT
Xkr4	0.0972181	11.7914	1.71837	0.189903	0.623444	pseudobulk	edgeR	LRT
Grip2	0.137369	6.31945	1.71795	0.189958	0.623444	pseudobulk	edgeR	LRT
Ppp6c	-0.162438	6.29962	1.71656	0.190137	0.623444	pseudobulk	edgeR	LRT
Trak1	0.10626	7.08753	1.71313	0.190579	0.623444	pseudobulk	edgeR	LRT
E130307A14Rik	-0.116488	7.76948	1.7109	0.190869	0.623444	pseudobulk	edgeR	LRT
Etl4	0.0945953	11.6718	1.71066	0.1909	0.623444	pseudobulk	edgeR	LRT
Cdkal1	0.100903	7.83412	1.71033	0.190942	0.623444	pseudobulk	edgeR	LRT
Wsb1	-0.14028	7.69772	1.71008	0.190975	0.623444	pseudobulk	edgeR	LRT
Arid5b	0.10457	7.48049	1.70973	0.191021	0.623444	pseudobulk	edgeR	LRT
Hsf2	0.144843	5.96525	1.70949	0.191052	0.623444	pseudobulk	edgeR	LRT
Sympk	-0.152373	6.19488	1.70875	0.191147	0.623444	pseudobulk	edgeR	LRT
Trim23	-0.149074	6.18298	1.70791	0.191257	0.623444	pseudobulk	edgeR	LRT
Zfp672	-0.179279	5.81898	1.70495	0.191642	0.623444	pseudobulk	edgeR	LRT
Rtca	0.167971	5.76626	1.70415	0.191746	0.623444	pseudobulk	edgeR	LRT
Dctn2	0.128518	6.46886	1.70408	0.191756	0.623444	pseudobulk	edgeR	LRT
Rnf24	-0.144015	6.29335	1.70187	0.192043	0.623444	pseudobulk	edgeR	LRT
Ehmt1	0.0979932	7.53716	1.70127	0.192122	0.623444	pseudobulk	edgeR	LRT
Fryl	0.0923802	7.87639	1.70121	0.19213	0.623444	pseudobulk	edgeR	LRT
Med23	0.154251	5.96376	1.70062	0.192207	0.623444	pseudobulk	edgeR	LRT
Nav1	0.0821192	8.26252	1.70044	0.192231	0.623444	pseudobulk	edgeR	LRT
Slc37a3	0.165997	5.88104	1.69953	0.192349	0.623444	pseudobulk	edgeR	LRT
R3hdm1	0.0802614	8.85435	1.69819	0.192525	0.623444	pseudobulk	edgeR	LRT
Zmym2	0.0959302	7.47834	1.69771	0.192587	0.623444	pseudobulk	edgeR	LRT
Tubgcp2	-0.159335	5.8632	1.69741	0.192627	0.623444	pseudobulk	edgeR	LRT
Fam49b	0.0823443	8.42047	1.6966	0.192733	0.623444	pseudobulk	edgeR	LRT
Luc7l3	-0.0986505	8.03035	1.69475	0.192976	0.623793	pseudobulk	edgeR	LRT
Csrnp3	0.0677768	8.92168	1.68844	0.193807	0.62505	pseudobulk	edgeR	LRT
Prmt8	0.144878	5.84026	1.68828	0.193828	0.62505	pseudobulk	edgeR	LRT
Dnm3	-0.0955386	9.09355	1.68729	0.193958	0.62505	pseudobulk	edgeR	LRT
Plk2	-0.185341	5.69156	1.68648	0.194066	0.62505	pseudobulk	edgeR	LRT
Smc5	-0.123074	6.77814	1.68569	0.19417	0.62505	pseudobulk	edgeR	LRT
Ric8b	0.111835	6.91177	1.68564	0.194177	0.62505	pseudobulk	edgeR	LRT
Smchd1	0.0968538	7.23684	1.6831	0.194513	0.625281	pseudobulk	edgeR	LRT
Scn3a	-0.174631	6.01129	1.68305	0.19452	0.625281	pseudobulk	edgeR	LRT
Zfp326	-0.127448	6.73204	1.68043	0.194867	0.625942	pseudobulk	edgeR	LRT
Dync1li1	-0.129976	6.13847	1.67768	0.195233	0.625942	pseudobulk	edgeR	LRT
Rhbdl1	-0.303236	5.55088	1.6769	0.195337	0.625942	pseudobulk	edgeR	LRT
Taf1b	-0.121879	7.027	1.67596	0.195462	0.625942	pseudobulk	edgeR	LRT
Ankrd10	0.172105	6.38423	1.67541	0.195535	0.625942	pseudobulk	edgeR	LRT
Fam81a	0.154109	6.6239	1.67329	0.195818	0.625942	pseudobulk	edgeR	LRT
Tox3	0.0992233	8.36308	1.67173	0.196027	0.625942	pseudobulk	edgeR	LRT
Slmap	0.0892984	7.73007	1.67168	0.196034	0.625942	pseudobulk	edgeR	LRT
Phc2	0.163112	6.74443	1.6711	0.196111	0.625942	pseudobulk	edgeR	LRT
St7l	-0.131502	6.4505	1.67081	0.19615	0.625942	pseudobulk	edgeR	LRT
Pitpnm3	0.12406	6.78458	1.67031	0.196217	0.625942	pseudobulk	edgeR	LRT
Iars2	-0.165031	5.68063	1.66852	0.196457	0.626003	pseudobulk	edgeR	LRT
Mif	-0.168472	6.389	1.66814	0.196507	0.626003	pseudobulk	edgeR	LRT
Arntl	-0.155835	5.90009	1.66562	0.196846	0.626062	pseudobulk	edgeR	LRT
9330182L06Rik	-0.0939203	7.91495	1.66509	0.196917	0.626062	pseudobulk	edgeR	LRT
Serpini1	-0.13032	8.68811	1.66497	0.196933	0.626062	pseudobulk	edgeR	LRT
Tbc1d19	-0.107946	6.9138	1.66276	0.197231	0.626249	pseudobulk	edgeR	LRT
Ppp1cc	0.200913	6.71406	1.66252	0.197263	0.626249	pseudobulk	edgeR	LRT
Lnx1	0.121928	7.27131	1.66083	0.197491	0.626461	pseudobulk	edgeR	LRT
Unc13a	0.126205	7.18157	1.66002	0.197601	0.626461	pseudobulk	edgeR	LRT
Slc2a13	0.0867184	9.58498	1.6574	0.197955	0.626697	pseudobulk	edgeR	LRT
Fstl4	-0.225221	6.97459	1.65716	0.197988	0.626697	pseudobulk	edgeR	LRT
Ccdc186	0.161922	6.36322	1.65562	0.198195	0.626697	pseudobulk	edgeR	LRT
Dscam	-0.17973	8.58598	1.65545	0.198219	0.626697	pseudobulk	edgeR	LRT
Sytl2	-0.173267	5.70666	1.65205	0.19868	0.627725	pseudobulk	edgeR	LRT
Pcdh15	-0.151023	10.0307	1.64977	0.19899	0.628274	pseudobulk	edgeR	LRT
Trim46	-0.232936	5.47237	1.64588	0.199521	0.629399	pseudobulk	edgeR	LRT
Klhl22	-0.166522	5.79755	1.64516	0.199619	0.629399	pseudobulk	edgeR	LRT
Map2k4	0.0764724	8.08193	1.64407	0.199768	0.62944	pseudobulk	edgeR	LRT
Tmem117	0.120306	7.3818	1.64238	0.199999	0.629597	pseudobulk	edgeR	LRT
Tpm1	0.10191	7.02152	1.64091	0.200201	0.629597	pseudobulk	edgeR	LRT
Cfl2	0.135824	6.02626	1.64072	0.200227	0.629597	pseudobulk	edgeR	LRT
Ywhae	-0.105692	6.63641	1.6388	0.20049	0.629732	pseudobulk	edgeR	LRT
A930015D03Rik	-0.126056	6.72914	1.63571	0.200915	0.629732	pseudobulk	edgeR	LRT
Cdc42	-0.0987132	7.55358	1.63484	0.201035	0.629732	pseudobulk	edgeR	LRT
Axin1	-0.151104	5.68085	1.63417	0.201127	0.629732	pseudobulk	edgeR	LRT
Ssbp1	-0.158373	5.51929	1.63166	0.201474	0.629732	pseudobulk	edgeR	LRT
Nrd1	-0.108419	7.57616	1.63161	0.20148	0.629732	pseudobulk	edgeR	LRT
Rbm26	-0.114311	7.49941	1.62787	0.201998	0.629732	pseudobulk	edgeR	LRT
Slc24a3	-0.149601	8.71264	1.62746	0.202054	0.629732	pseudobulk	edgeR	LRT
Tnrc6a	0.123488	7.35436	1.62736	0.202069	0.629732	pseudobulk	edgeR	LRT
Sgip1	0.0728483	10.0244	1.627	0.202118	0.629732	pseudobulk	edgeR	LRT
Sclt1	0.0989148	8.11404	1.62633	0.202212	0.629732	pseudobulk	edgeR	LRT
Tbc1d2b	0.143697	6.05961	1.62587	0.202275	0.629732	pseudobulk	edgeR	LRT
Mettl25	0.152844	6.00581	1.62535	0.202347	0.629732	pseudobulk	edgeR	LRT
Arhgap20	0.0992501	7.02373	1.62492	0.202407	0.629732	pseudobulk	edgeR	LRT
Golga5	0.150122	5.80382	1.6242	0.202507	0.629732	pseudobulk	edgeR	LRT
Exoc3	0.115504	6.8668	1.62405	0.202528	0.629732	pseudobulk	edgeR	LRT
Ccdc148	-0.142711	7.18661	1.62296	0.202679	0.629732	pseudobulk	edgeR	LRT
Wdr36	-0.175332	5.60066	1.62263	0.202726	0.629732	pseudobulk	edgeR	LRT
Nbeal1	0.0868172	7.65498	1.61957	0.203152	0.630631	pseudobulk	edgeR	LRT
Denn2b	0.102304	7.12435	1.61632	0.203606	0.630912	pseudobulk	edgeR	LRT
Snap47	-0.146373	6.67725	1.61458	0.203849	0.630912	pseudobulk	edgeR	LRT
Cuedc2	-0.149616	5.86774	1.61437	0.203879	0.630912	pseudobulk	edgeR	LRT
Usp28	-0.152552	5.61041	1.61268	0.204116	0.630912	pseudobulk	edgeR	LRT
Foxp1	-0.119422	6.66935	1.61071	0.204391	0.630912	pseudobulk	edgeR	LRT
Impact	-0.110811	7.15747	1.61029	0.204451	0.630912	pseudobulk	edgeR	LRT
Rhobtb2	0.151464	6.08927	1.60964	0.204542	0.630912	pseudobulk	edgeR	LRT
Spg11	-0.144665	5.73826	1.60952	0.20456	0.630912	pseudobulk	edgeR	LRT
Nedd4	0.0887192	8.25196	1.60813	0.204755	0.630912	pseudobulk	edgeR	LRT
Rpl24	-0.143701	5.75387	1.60798	0.204776	0.630912	pseudobulk	edgeR	LRT
Arhgap5	-0.0838788	8.23169	1.60687	0.204933	0.630912	pseudobulk	edgeR	LRT
Lactb2	-0.158872	6.01686	1.60624	0.205021	0.630912	pseudobulk	edgeR	LRT
Reep2	0.170144	5.65341	1.60557	0.205116	0.630912	pseudobulk	edgeR	LRT
Ppargc1b	0.113154	6.91825	1.60529	0.205156	0.630912	pseudobulk	edgeR	LRT
1500011B03Rik	-0.17804	5.80486	1.60298	0.205482	0.631493	pseudobulk	edgeR	LRT
Sumo1	-0.131596	6.1667	1.60091	0.205775	0.631974	pseudobulk	edgeR	LRT
Cnot6l	0.121614	6.409	1.59965	0.205953	0.632101	pseudobulk	edgeR	LRT
Arel1	0.139734	6.08153	1.59724	0.206295	0.632728	pseudobulk	edgeR	LRT
Ryr2	0.0838803	9.2646	1.59184	0.207063	0.634262	pseudobulk	edgeR	LRT
Nmt2	0.0963431	7.52157	1.59126	0.207146	0.634262	pseudobulk	edgeR	LRT
Arf1	-0.156732	6.14045	1.59074	0.20722	0.634262	pseudobulk	edgeR	LRT
St6galnac3	-0.254114	5.94416	1.58987	0.207344	0.634262	pseudobulk	edgeR	LRT
Specc1	0.079524	8.23537	1.58616	0.207876	0.635467	pseudobulk	edgeR	LRT
Dnaja1	-0.148719	6.17708	1.58101	0.208615	0.636789	pseudobulk	edgeR	LRT
Atp6ap1	-0.229159	6.23903	1.5791	0.208891	0.636789	pseudobulk	edgeR	LRT
Ppp2r3a	-0.120086	7.22728	1.57785	0.20907	0.636789	pseudobulk	edgeR	LRT
Ddx3y	0.163232	5.66031	1.57758	0.20911	0.636789	pseudobulk	edgeR	LRT
Lrif1	-0.120045	6.22221	1.57738	0.209139	0.636789	pseudobulk	edgeR	LRT
Gpbp1l1	-0.150145	5.81224	1.57593	0.209348	0.636789	pseudobulk	edgeR	LRT
Psmb2	-0.125325	7.01314	1.57554	0.209404	0.636789	pseudobulk	edgeR	LRT
Gm20696	-0.149357	6.52158	1.57549	0.209412	0.636789	pseudobulk	edgeR	LRT
Apoo	0.144946	6.74048	1.57447	0.209559	0.636816	pseudobulk	edgeR	LRT
Ldlrad4	0.12072	7.7472	1.57178	0.209949	0.637436	pseudobulk	edgeR	LRT
Hspa4l	0.0963575	7.3948	1.57116	0.210039	0.637436	pseudobulk	edgeR	LRT
Tmem65	0.125302	6.8464	1.5697	0.210251	0.637661	pseudobulk	edgeR	LRT
AW554918	-0.109067	7.21731	1.56429	0.211038	0.638052	pseudobulk	edgeR	LRT
Atl2	-0.152778	5.72243	1.56387	0.2111	0.638052	pseudobulk	edgeR	LRT
Septin6	0.113746	6.38794	1.56386	0.2111	0.638052	pseudobulk	edgeR	LRT
Mon2	0.106001	7.11524	1.56337	0.211172	0.638052	pseudobulk	edgeR	LRT
Arid4b	-0.0867566	7.66651	1.56058	0.21158	0.638052	pseudobulk	edgeR	LRT
Pcmtd2	-0.112639	6.75394	1.56041	0.211605	0.638052	pseudobulk	edgeR	LRT
Rsbn1	0.130626	6.28977	1.56017	0.21164	0.638052	pseudobulk	edgeR	LRT
Retreg2	-0.216073	5.65154	1.55999	0.211667	0.638052	pseudobulk	edgeR	LRT
Fau	-0.137506	6.53511	1.55926	0.211774	0.638052	pseudobulk	edgeR	LRT
Fndc4	-0.193014	5.84884	1.55848	0.211888	0.638052	pseudobulk	edgeR	LRT
Dcaf6	-0.0871457	7.57867	1.55839	0.211901	0.638052	pseudobulk	edgeR	LRT
Psmc3	-0.176013	5.50606	1.55697	0.21211	0.638266	pseudobulk	edgeR	LRT
Atp13a3	0.0938837	7.15263	1.55572	0.212294	0.638402	pseudobulk	edgeR	LRT
Ggt7	0.137621	7.15534	1.5526	0.212752	0.638728	pseudobulk	edgeR	LRT
Vps35l	-0.119419	6.64265	1.55231	0.212794	0.638728	pseudobulk	edgeR	LRT
Tspyl2	0.143449	6.24622	1.55216	0.212817	0.638728	pseudobulk	edgeR	LRT
Eya3	0.117355	6.22391	1.55069	0.213033	0.638743	pseudobulk	edgeR	LRT
Zfyve28	0.120661	6.69834	1.54901	0.213282	0.638743	pseudobulk	edgeR	LRT
Prepl	0.0801317	7.73445	1.54888	0.213301	0.638743	pseudobulk	edgeR	LRT
Ranbp2	-0.0931401	7.41957	1.54837	0.213376	0.638743	pseudobulk	edgeR	LRT
Ncs1	0.129587	6.11267	1.54709	0.213566	0.638899	pseudobulk	edgeR	LRT
Tm9sf2	-0.163489	6.50514	1.54598	0.213729	0.638973	pseudobulk	edgeR	LRT
Nfix	-0.165901	5.67814	1.54502	0.213872	0.638987	pseudobulk	edgeR	LRT
Ipo11	0.0989249	7.02392	1.54185	0.214342	0.639976	pseudobulk	edgeR	LRT
Elovl6	0.104783	7.01187	1.53817	0.21489	0.641198	pseudobulk	edgeR	LRT
Gm14326	0.162385	5.96335	1.53313	0.215644	0.64303	pseudobulk	edgeR	LRT
Zeb2	0.0688905	9.7108	1.529	0.216262	0.643319	pseudobulk	edgeR	LRT
Kcnab1	0.0761203	9.93662	1.52838	0.216356	0.643319	pseudobulk	edgeR	LRT
Limk1	0.122031	6.1005	1.52633	0.216663	0.643319	pseudobulk	edgeR	LRT
Rrp1	-0.171933	6.17087	1.52629	0.21667	0.643319	pseudobulk	edgeR	LRT
Phf24	-0.0983732	6.88894	1.526	0.216713	0.643319	pseudobulk	edgeR	LRT
Lnpk	-0.116276	6.72244	1.5257	0.216758	0.643319	pseudobulk	edgeR	LRT
Nrsn1	-0.161744	5.97832	1.5247	0.21691	0.643319	pseudobulk	edgeR	LRT
Nfe2l1	-0.1445	5.76089	1.52378	0.217049	0.643319	pseudobulk	edgeR	LRT
Edrf1	0.152378	6.00185	1.52191	0.217331	0.643319	pseudobulk	edgeR	LRT
Alkbh8	-0.127176	6.12981	1.51677	0.218109	0.643319	pseudobulk	edgeR	LRT
Fam120c	-0.117649	6.71129	1.51617	0.218201	0.643319	pseudobulk	edgeR	LRT
[truncated: 3,057 more rows]

## Sheet: Notes
P-values were calculated using edgeR-LRT with FDR multiple comparison test correction
