# Supplementary material for: Transcriptional linkage analysis with in vivo AAV-Perturb-seq
Source: Nature. 2023 Sep 20;622(7982):367–75. doi: 10.1038/s41586-023-06570-y (PMC10567566; doi:10.1038/s41586-023-06570-y)
Supplement: Supplementary file 6 — Pseudobulk differential expression results for Dgcr14 perturbation in the screen. [file 41586_2023_6570_MOESM6_ESM.xlsx]

## Sheet: Sup_Layer_neurons
gene	logFC	logCPM	LR	PValue	FDR	de_family	de_method	de_type
Ttc14	-1.72566	8.11771	181.134	2.73994e-41	1.20201e-37	pseudobulk	edgeR	LRT
Acap2	0.991304	8.99671	126.856	1.99791e-29	4.38241e-26	pseudobulk	edgeR	LRT
Chd8	1.19764	7.34003	123.831	9.17184e-29	1.34123e-25	pseudobulk	edgeR	LRT
Mink1	1.11786	7.54586	118.132	1.62251e-27	1.77949e-24	pseudobulk	edgeR	LRT
Dip2b	1.00226	8.39784	109.873	1.04451e-25	9.16452e-23	pseudobulk	edgeR	LRT
Eif5b	1.34706	6.2724	91.7748	9.71223e-22	7.10126e-19	pseudobulk	edgeR	LRT
Rsrp1	-1.26529	8.70444	90.96	1.46607e-21	9.18805e-19	pseudobulk	edgeR	LRT
Myt1l	0.654559	10.1149	84.1591	4.56513e-20	2.26388e-17	pseudobulk	edgeR	LRT
Setd5	0.820945	8.46043	84.1251	4.64439e-20	2.26388e-17	pseudobulk	edgeR	LRT
Chd6	0.792543	8.20661	80.0921	3.57355e-19	1.56772e-16	pseudobulk	edgeR	LRT
Plekha6	0.853601	7.8548	78.9241	6.45419e-19	2.57405e-16	pseudobulk	edgeR	LRT
5330434G04Rik	-1.38753	7.31517	78.6853	7.28355e-19	2.66275e-16	pseudobulk	edgeR	LRT
Meg3	-0.54826	12.4023	76.4266	2.28548e-18	7.7126e-16	pseudobulk	edgeR	LRT
Taf3	1.17584	6.22858	58.6003	1.93191e-14	6.05378e-12	pseudobulk	edgeR	LRT
Ubxn4	0.881748	6.8717	57.0848	4.17419e-14	1.22081e-11	pseudobulk	edgeR	LRT
Mast1	1.10906	5.99816	50.0703	1.48333e-12	4.0671e-10	pseudobulk	edgeR	LRT
Mphosph9	0.825889	6.83319	49.0824	2.45428e-12	6.33349e-10	pseudobulk	edgeR	LRT
4930447C04Rik	-1.10629	6.98773	46.8103	7.82011e-12	1.90593e-09	pseudobulk	edgeR	LRT
Snhg11	-0.582681	11.8131	46.3595	9.84292e-12	2.27268e-09	pseudobulk	edgeR	LRT
Ppp1r12a	0.585722	8.79727	45.7314	1.35632e-11	2.97508e-09	pseudobulk	edgeR	LRT
Speg	0.763205	6.83793	44.7316	2.25978e-11	4.72079e-09	pseudobulk	edgeR	LRT
Cd2ap	0.780685	7.03826	42.3664	7.56801e-11	1.50913e-08	pseudobulk	edgeR	LRT
Stx1a	0.74043	7.58696	40.4292	2.03873e-10	3.88866e-08	pseudobulk	edgeR	LRT
A830036E02Rik	-1.25636	6.59964	39.4201	3.41754e-10	6.24697e-08	pseudobulk	edgeR	LRT
Ehmt2	1.03949	5.86597	39.3315	3.5763e-10	6.27569e-08	pseudobulk	edgeR	LRT
Mblac2	0.809126	6.69309	38.3533	5.90272e-10	9.9597e-08	pseudobulk	edgeR	LRT
Adgrl1	0.674899	7.24163	37.6902	8.29207e-10	1.34731e-07	pseudobulk	edgeR	LRT
Chd3	0.94489	6.74609	36.6998	1.3779e-09	2.15888e-07	pseudobulk	edgeR	LRT
Ubr4	0.830812	6.54576	35.9523	2.0221e-09	3.03715e-07	pseudobulk	edgeR	LRT
Slc43a2	0.948074	5.926	35.9002	2.07692e-09	3.03715e-07	pseudobulk	edgeR	LRT
Sez6l2	0.695767	7.56298	34.9949	3.30576e-09	4.67818e-07	pseudobulk	edgeR	LRT
Atrx	0.471034	8.47181	34.629	3.9892e-09	5.46895e-07	pseudobulk	edgeR	LRT
Rufy2	0.651823	7.467	34.0151	5.4685e-09	7.26978e-07	pseudobulk	edgeR	LRT
Top1	0.635202	7.98185	31.9751	1.56164e-08	2.01498e-06	pseudobulk	edgeR	LRT
Nfrkb	0.933821	6.01866	31.5186	1.97536e-08	2.47597e-06	pseudobulk	edgeR	LRT
Dcaf6	0.560564	8.39848	31.1675	2.36692e-08	2.88435e-06	pseudobulk	edgeR	LRT
Pcnx	0.655464	7.42608	30.5961	3.17736e-08	3.76732e-06	pseudobulk	edgeR	LRT
R3hdm2	0.459534	8.8746	29.6765	5.10502e-08	5.89361e-06	pseudobulk	edgeR	LRT
Myo16	0.631359	7.76715	28.9607	7.38635e-08	8.30869e-06	pseudobulk	edgeR	LRT
Dnajc13	0.570368	7.40177	28.1896	1.09996e-07	1.20638e-05	pseudobulk	edgeR	LRT
Ankrd24	-1.2996	5.92872	26.7612	2.30215e-07	2.4633e-05	pseudobulk	edgeR	LRT
Rgs11	-1.1114	5.81946	25.9558	3.49326e-07	3.6488e-05	pseudobulk	edgeR	LRT
Rnf111	0.644506	7.05021	25.5202	4.37773e-07	4.4663e-05	pseudobulk	edgeR	LRT
Cdh10	0.425031	9.80789	25.4391	4.56561e-07	4.55212e-05	pseudobulk	edgeR	LRT
Pou6f2	0.782405	6.77404	24.906	6.01933e-07	5.86818e-05	pseudobulk	edgeR	LRT
Srrm2	-0.375533	9.30431	24.8507	6.19457e-07	5.90773e-05	pseudobulk	edgeR	LRT
Ttc7b	0.42892	8.20509	24.3793	7.91153e-07	7.38465e-05	pseudobulk	edgeR	LRT
Dab2ip	0.672324	6.64095	24.1352	8.98042e-07	8.20773e-05	pseudobulk	edgeR	LRT
Cdk17	0.414279	8.45041	23.8413	1.04616e-06	9.36636e-05	pseudobulk	edgeR	LRT
Miat	-0.483013	8.15435	22.5553	2.04179e-06	0.000179147	pseudobulk	edgeR	LRT
Grin1	0.379893	8.67544	21.6097	3.34153e-06	0.000287437	pseudobulk	edgeR	LRT
Eif3a	0.690982	6.29038	21.5628	3.42435e-06	0.000288896	pseudobulk	edgeR	LRT
Cobl	0.34313	9.38709	21.197	4.14411e-06	0.000343023	pseudobulk	edgeR	LRT
Zfp950	-0.541582	7.54526	21.1592	4.22675e-06	0.000343385	pseudobulk	edgeR	LRT
Yme1l1	0.560103	6.95308	20.9208	4.78669e-06	0.000381804	pseudobulk	edgeR	LRT
Tax1bp1	0.503611	7.2128	20.631	5.56879e-06	0.000430886	pseudobulk	edgeR	LRT
4933406I18Rik	-0.63178	7.31152	20.6208	5.59848e-06	0.000430886	pseudobulk	edgeR	LRT
Nol4	0.469475	9.43068	20.5808	5.71675e-06	0.000432404	pseudobulk	edgeR	LRT
Cacna1i	0.720145	6.09744	20.3734	6.37099e-06	0.000473721	pseudobulk	edgeR	LRT
Ctxn1	-0.634489	7.09724	20.2984	6.6255e-06	0.000484434	pseudobulk	edgeR	LRT
Ltn1	0.62816	6.39297	20.0576	7.5143e-06	0.000540414	pseudobulk	edgeR	LRT
Smarcad1	0.577319	6.6969	19.5736	9.6798e-06	0.000684924	pseudobulk	edgeR	LRT
Ahi1	-0.400387	9.30889	19.4389	1.0387e-05	0.000717788	pseudobulk	edgeR	LRT
Prickle2	0.370553	9.91849	19.4234	1.04715e-05	0.000717788	pseudobulk	edgeR	LRT
Pcdh11x	-0.816333	7.22195	19.1598	1.20219e-05	0.000811387	pseudobulk	edgeR	LRT
Diras2	-1.082	5.92355	19.0606	1.26631e-05	0.00084171	pseudobulk	edgeR	LRT
Apbb1	0.602562	6.57217	19.015	1.29694e-05	0.000849204	pseudobulk	edgeR	LRT
Tecpr2	0.604354	6.59537	18.9554	1.33813e-05	0.00086329	pseudobulk	edgeR	LRT
Gnl3	0.738262	5.98696	18.8695	1.39974e-05	0.000889951	pseudobulk	edgeR	LRT
Camta2	0.672597	6.0016	18.8344	1.4257e-05	0.000893507	pseudobulk	edgeR	LRT
Lrrtm3	-0.438186	8.96627	18.7908	1.45869e-05	0.000901309	pseudobulk	edgeR	LRT
Ppfia3	0.68435	6.22574	18.7565	1.48513e-05	0.000904897	pseudobulk	edgeR	LRT
Top2b	0.472573	7.35715	18.6454	1.57429e-05	0.000946085	pseudobulk	edgeR	LRT
Brsk1	0.726437	5.71855	18.4488	1.74527e-05	0.00103466	pseudobulk	edgeR	LRT
Mir670hg	-1.17165	6.15198	18.2908	1.8962e-05	0.00110915	pseudobulk	edgeR	LRT
Gripap1	0.568054	6.75464	17.95	2.26783e-05	0.00130908	pseudobulk	edgeR	LRT
Trank1	-0.406416	8.37861	17.8335	2.41097e-05	0.00137345	pseudobulk	edgeR	LRT
Pnisr	-0.395529	8.55549	17.8092	2.44196e-05	0.00137345	pseudobulk	edgeR	LRT
Porcn	-0.971135	5.86609	17.7083	2.57497e-05	0.00142992	pseudobulk	edgeR	LRT
Prrc2b	0.440215	7.31013	17.5406	2.81233e-05	0.00154221	pseudobulk	edgeR	LRT
Hk1	0.569718	6.63177	17.4597	2.93457e-05	0.00158938	pseudobulk	edgeR	LRT
Pcnx2	0.393603	7.72389	17.3988	3.03013e-05	0.00162112	pseudobulk	edgeR	LRT
Hnrnpm	-0.691173	6.38679	17.1753	3.40846e-05	0.00180155	pseudobulk	edgeR	LRT
A330008L17Rik	-0.947483	7.08971	16.5841	4.65402e-05	0.00243062	pseudobulk	edgeR	LRT
Dpy19l1	-0.580282	6.86103	16.3651	5.22388e-05	0.00269614	pseudobulk	edgeR	LRT
Cacna1a	0.302542	9.73715	16.2867	5.44458e-05	0.00277737	pseudobulk	edgeR	LRT
Dennd6b	-0.805621	6.25158	16.2231	5.6303e-05	0.00283909	pseudobulk	edgeR	LRT
Pitpnm2	0.406713	7.98828	15.9351	6.55515e-05	0.00326789	pseudobulk	edgeR	LRT
Psmd1	0.481555	6.96862	15.878	6.75577e-05	0.00333006	pseudobulk	edgeR	LRT
Fus	-0.347897	8.49681	15.8212	6.96167e-05	0.00339343	pseudobulk	edgeR	LRT
A230006K03Rik	-0.432454	8.99281	15.6257	7.71974e-05	0.00372159	pseudobulk	edgeR	LRT
Srsf5	-0.399812	8.25086	15.5895	7.869e-05	0.00375232	pseudobulk	edgeR	LRT
Sod2	-0.692204	6.35748	15.5147	8.18655e-05	0.0038537	pseudobulk	edgeR	LRT
Frmd3	0.57418	6.4594	15.4984	8.2573e-05	0.0038537	pseudobulk	edgeR	LRT
Dop1b	0.456016	7.10951	15.3127	9.11033e-05	0.00420706	pseudobulk	edgeR	LRT
Cdr1os	-0.353228	9.77799	15.175	9.79924e-05	0.00447805	pseudobulk	edgeR	LRT
Fbrsl1	0.56468	6.28461	15.1448	9.95728e-05	0.00450336	pseudobulk	edgeR	LRT
Ntng1	0.550972	7.90621	15.1125	0.00010129	0.00453427	pseudobulk	edgeR	LRT
Myo18a	0.492368	7.0825	15.0299	0.000105822	0.00468931	pseudobulk	edgeR	LRT
Hectd4	0.392527	7.71402	14.9379	0.00011111	0.00487438	pseudobulk	edgeR	LRT
Cspp1	0.37113	7.89854	14.8587	0.000115871	0.00503293	pseudobulk	edgeR	LRT
Wapl	0.602922	6.32143	14.6711	0.000127993	0.00550496	pseudobulk	edgeR	LRT
Unc79	0.292901	9.10269	14.6312	0.000130731	0.00556814	pseudobulk	edgeR	LRT
Kif1a	0.382744	7.83707	14.6046	0.000132592	0.00559307	pseudobulk	edgeR	LRT
Atl2	0.632691	5.82103	14.4914	0.000140803	0.00588288	pseudobulk	edgeR	LRT
Nrp1	-0.864918	6.16017	14.4277	0.000145644	0.00602775	pseudobulk	edgeR	LRT
Shprh	0.411919	7.3276	14.3626	0.000150768	0.00615565	pseudobulk	edgeR	LRT
Exoc6	0.470587	6.76572	14.353	0.000151541	0.00615565	pseudobulk	edgeR	LRT
Entr1	-0.692893	6.57183	14.3232	0.000153955	0.00619634	pseudobulk	edgeR	LRT
Smg5	0.647875	5.79593	14.2165	0.000162937	0.00649821	pseudobulk	edgeR	LRT
Asap1	0.281543	9.58887	14.194	0.000164891	0.00651692	pseudobulk	edgeR	LRT
Arhgef17	0.617015	5.87482	13.9986	0.000182945	0.00716588	pseudobulk	edgeR	LRT
Tmem191c	-0.497008	7.645	13.8903	0.000193793	0.00752363	pseudobulk	edgeR	LRT
Capn15	0.567193	6.21821	13.803	0.000203014	0.00781247	pseudobulk	edgeR	LRT
Gcn1	0.618294	5.86378	13.7255	0.000211567	0.00807083	pseudobulk	edgeR	LRT
Mef2c	0.327511	10.8003	13.7014	0.0002143	0.00810461	pseudobulk	edgeR	LRT
Rnpc3	-0.485528	6.88928	13.622	0.000223548	0.00838211	pseudobulk	edgeR	LRT
Zzef1	0.417726	7.32185	13.4912	0.00023968	0.00891083	pseudobulk	edgeR	LRT
Chl1	0.334669	8.29215	13.4394	0.000246393	0.00908342	pseudobulk	edgeR	LRT
Dnmt3a	0.369695	7.64702	13.1043	0.000294619	0.0107708	pseudobulk	edgeR	LRT
Rad51ap2	-0.734499	5.94471	13.0426	0.000304477	0.0110392	pseudobulk	edgeR	LRT
Phf20	0.517024	6.58972	12.9768	0.000315368	0.0113403	pseudobulk	edgeR	LRT
Elmo1	-0.737261	8.05101	12.8936	0.000329702	0.0117594	pseudobulk	edgeR	LRT
Hmgn3	-0.608098	6.75812	12.7494	0.000356123	0.0125993	pseudobulk	edgeR	LRT
Dnm1	0.346697	8.23583	12.7118	0.000363362	0.0127525	pseudobulk	edgeR	LRT
Uck2	-0.845505	5.70618	12.5842	0.00038903	0.0134543	pseudobulk	edgeR	LRT
Rock1	0.36367	7.50738	12.569	0.000392208	0.0134543	pseudobulk	edgeR	LRT
Atp11a	0.659557	5.76797	12.5353	0.000399335	0.0134543	pseudobulk	edgeR	LRT
Eif3m	0.59909	5.8316	12.5291	0.00040067	0.0134543	pseudobulk	edgeR	LRT
Bbx	0.537313	6.39557	12.5269	0.00040113	0.0134543	pseudobulk	edgeR	LRT
Kif21a	0.26447	8.79679	12.524	0.000401758	0.0134543	pseudobulk	edgeR	LRT
Rbfox3	0.306244	9.13212	12.4225	0.000424188	0.0140978	pseudobulk	edgeR	LRT
Oxct1	-0.350159	7.9558	12.3707	0.000436135	0.0143859	pseudobulk	edgeR	LRT
Ubr5	0.319201	8.23122	12.2422	0.000467217	0.0151854	pseudobulk	edgeR	LRT
Fam120a	0.447449	6.78994	12.2388	0.000468065	0.0151854	pseudobulk	edgeR	LRT
Chd5	0.535832	6.47395	12.2281	0.000470758	0.0151854	pseudobulk	edgeR	LRT
Ablim1	-0.290569	8.53486	12.1522	0.000490309	0.0157006	pseudobulk	edgeR	LRT
Ogt	-0.331683	8.29917	12.1199	0.000498872	0.0158591	pseudobulk	edgeR	LRT
Ccdc88a	0.292405	8.66041	11.9822	0.000537112	0.0169243	pseudobulk	edgeR	LRT
Csmd2	0.269086	9.0568	11.9719	0.000540097	0.0169243	pseudobulk	edgeR	LRT
Myl6	-0.700516	6.06501	11.8699	0.000570489	0.0177315	pseudobulk	edgeR	LRT
Bicdl1	0.365768	7.39868	11.8587	0.000573939	0.0177315	pseudobulk	edgeR	LRT
Kif3b	0.562897	6.1778	11.8085	0.000589612	0.0180883	pseudobulk	edgeR	LRT
Tbc1d22a	-0.665638	6.25386	11.7441	0.000610379	0.0185954	pseudobulk	edgeR	LRT
Srgap2	0.307406	8.18714	11.667	0.000636192	0.0192481	pseudobulk	edgeR	LRT
Chpt1	-0.668546	6.02851	11.6146	0.000654355	0.019662	pseudobulk	edgeR	LRT
Prkag2	0.334698	8.21713	11.5913	0.000662608	0.0197746	pseudobulk	edgeR	LRT
Gnb5	-0.593226	6.47387	11.5557	0.00067541	0.0200204	pseudobulk	edgeR	LRT
Dus3l	-0.835173	5.41641	11.5066	0.000693486	0.0204183	pseudobulk	edgeR	LRT
Adarb1	0.38353	7.29661	11.4599	0.000711157	0.020799	pseudobulk	edgeR	LRT
Lamtor4	-0.852825	5.63433	11.4304	0.000722525	0.0209915	pseudobulk	edgeR	LRT
Tbck	0.387253	6.9874	11.3956	0.000736165	0.0212471	pseudobulk	edgeR	LRT
Pfn2	-0.745173	5.94332	11.3818	0.000741673	0.0212661	pseudobulk	edgeR	LRT
Glmn	0.501409	6.46886	11.3021	0.000774177	0.022054	pseudobulk	edgeR	LRT
Ttll11	-0.427016	7.30358	11.2841	0.000781721	0.0221088	pseudobulk	edgeR	LRT
Kif26b	0.577455	6.51986	11.2649	0.000789879	0.0221088	pseudobulk	edgeR	LRT
Pvt1	-0.626195	6.52985	11.2617	0.00079122	0.0221088	pseudobulk	edgeR	LRT
Pak1	0.376837	7.94436	11.2437	0.000798928	0.0221829	pseudobulk	edgeR	LRT
Vps13a	0.302015	8.795	11.2266	0.000806322	0.0222367	pseudobulk	edgeR	LRT
Fbxo38	0.476209	6.45438	11.2159	0.000811002	0.0222367	pseudobulk	edgeR	LRT
Mapk1ip1	-0.753764	5.65659	11.1958	0.000819835	0.0223392	pseudobulk	edgeR	LRT
Etl4	-0.374021	10.6709	11.1586	0.000836413	0.0226503	pseudobulk	edgeR	LRT
Tmem131	0.384469	7.02906	11.1164	0.000855679	0.0230298	pseudobulk	edgeR	LRT
Lpin2	0.430146	6.87193	11.0701	0.000877332	0.0234469	pseudobulk	edgeR	LRT
Sgcz	0.438767	11.9875	11.05	0.000886869	0.0234469	pseudobulk	edgeR	LRT
B830012L14Rik	-0.459805	7.8454	11.0493	0.000887209	0.0234469	pseudobulk	edgeR	LRT
Ywhaq	0.569006	5.94514	10.9997	0.000911272	0.0239031	pseudobulk	edgeR	LRT
Usp11	-0.62572	6.18054	10.9819	0.000920052	0.0239031	pseudobulk	edgeR	LRT
Luc7l2	-0.254463	9.09731	10.9804	0.000920816	0.0239031	pseudobulk	edgeR	LRT
Susd4	-0.383628	7.71891	10.9566	0.000932711	0.0240694	pseudobulk	edgeR	LRT
Msrb3	0.535801	5.98789	10.8528	0.000986455	0.0251635	pseudobulk	edgeR	LRT
Itsn2	0.32879	7.5142	10.8482	0.000988937	0.0251635	pseudobulk	edgeR	LRT
Mei1	-0.755034	5.56711	10.8419	0.000992313	0.0251635	pseudobulk	edgeR	LRT
Atp2a2	0.295032	8.08373	10.8271	0.00100027	0.0252194	pseudobulk	edgeR	LRT
Cnot4	0.291376	7.90352	10.8018	0.001014	0.0254196	pseudobulk	edgeR	LRT
Pde10a	-0.33172	10.1694	10.7686	0.00103236	0.0257328	pseudobulk	edgeR	LRT
Homer2	-0.591179	6.2036	10.6928	0.00107555	0.0265334	pseudobulk	edgeR	LRT
Tmem145	-0.783949	5.64946	10.691	0.00107658	0.0265334	pseudobulk	edgeR	LRT
Creb1	0.532426	6.26427	10.6223	0.00111731	0.0273835	pseudobulk	edgeR	LRT
4930578G10Rik	0.32102	8.8113	10.5777	0.0011446	0.0277572	pseudobulk	edgeR	LRT
Tmem232	-0.658899	5.88385	10.5767	0.00114521	0.0277572	pseudobulk	edgeR	LRT
Palmd	0.507223	6.24357	10.5456	0.00116468	0.0280061	pseudobulk	edgeR	LRT
Fktn	0.584673	5.94846	10.5356	0.00117099	0.0280061	pseudobulk	edgeR	LRT
Birc6	0.268987	8.60736	10.5283	0.00117557	0.0280061	pseudobulk	edgeR	LRT
Senp5	0.444107	6.49535	10.518	0.00118219	0.0280061	pseudobulk	edgeR	LRT
Cpne9	-0.602762	6.35565	10.5098	0.0011874	0.0280061	pseudobulk	edgeR	LRT
Cit	0.2969	7.98712	10.4952	0.00119686	0.0280781	pseudobulk	edgeR	LRT
Rab3c	0.353274	7.9933	10.4576	0.00122146	0.0285029	pseudobulk	edgeR	LRT
Setd7	0.534261	5.91763	10.4053	0.00125656	0.0290658	pseudobulk	edgeR	LRT
Slx4ip	0.529569	6.03277	10.4019	0.00125883	0.0290658	pseudobulk	edgeR	LRT
Sntg1	0.252622	10.5821	10.3802	0.00127375	0.0292562	pseudobulk	edgeR	LRT
A830082K12Rik	0.384246	7.62795	10.3656	0.00128385	0.0293346	pseudobulk	edgeR	LRT
Sdk1	0.597375	8.11824	10.347	0.00129686	0.0294436	pseudobulk	edgeR	LRT
Herc2	0.289872	8.17078	10.3338	0.00130618	0.0294436	pseudobulk	edgeR	LRT
Ankrd27	0.562303	6.04166	10.3208	0.00131538	0.0294436	pseudobulk	edgeR	LRT
Lrp1	0.438693	6.71572	10.3125	0.00132132	0.0294436	pseudobulk	edgeR	LRT
Mapkap1	0.356522	7.10345	10.3113	0.00132218	0.0294436	pseudobulk	edgeR	LRT
Epha10	-0.471787	6.90441	10.2893	0.00133804	0.0296463	pseudobulk	edgeR	LRT
Klhl32	0.409223	6.97741	10.2741	0.00134909	0.0296897	pseudobulk	edgeR	LRT
Srebf2	-0.541555	6.3754	10.2681	0.00135353	0.0296897	pseudobulk	edgeR	LRT
Snrnp70	-0.319888	8.36446	10.2057	0.00140005	0.0305573	pseudobulk	edgeR	LRT
Sema6d	-0.537393	8.26213	10.1825	0.00141776	0.0307907	pseudobulk	edgeR	LRT
Ric8b	0.427268	6.66293	10.1068	0.00147724	0.0317519	pseudobulk	edgeR	LRT
Etv6	0.322241	8.1914	10.0999	0.00148274	0.0317519	pseudobulk	edgeR	LRT
Rap1gap2	0.31149	7.74521	10.0933	0.00148807	0.0317519	pseudobulk	edgeR	LRT
Ktn1	0.369772	7.74209	10.0897	0.00149097	0.0317519	pseudobulk	edgeR	LRT
Ripor2	0.410564	6.90667	9.99002	0.00157391	0.0333561	pseudobulk	edgeR	LRT
Kcnd2	-0.315325	11.1803	9.97439	0.00158733	0.0334789	pseudobulk	edgeR	LRT
Atp11b	0.315958	8.08948	9.91007	0.00164377	0.0345034	pseudobulk	edgeR	LRT
Rap1a	-0.547709	6.16852	9.8982	0.00165441	0.0345613	pseudobulk	edgeR	LRT
Nbeal1	0.389829	7.23427	9.83325	0.00171386	0.0356336	pseudobulk	edgeR	LRT
Pds5a	0.401163	6.91222	9.8191	0.00172709	0.0357393	pseudobulk	edgeR	LRT
Slc8a2	0.39594	7.05573	9.7731	0.00177084	0.0363377	pseudobulk	edgeR	LRT
Plch2	0.590473	5.74645	9.7713	0.00177257	0.0363377	pseudobulk	edgeR	LRT
Mical3	0.263615	8.59979	9.72592	0.00181688	0.0369049	pseudobulk	edgeR	LRT
Sfpq	-0.331199	7.8833	9.72573	0.00181706	0.0369049	pseudobulk	edgeR	LRT
Fhit	-0.508689	7.37234	9.59043	0.00195594	0.0395424	pseudobulk	edgeR	LRT
Vps37a	0.462875	6.48397	9.58082	0.00196621	0.0395484	pseudobulk	edgeR	LRT
Arfgef1	0.336076	7.59348	9.57331	0.00197427	0.0395484	pseudobulk	edgeR	LRT
Prrt1	-0.700701	5.55263	9.56044	0.00198816	0.0396456	pseudobulk	edgeR	LRT
Srrm3	0.365133	7.32484	9.51748	0.00203524	0.0403946	pseudobulk	edgeR	LRT
Satb1	0.450979	7.04356	9.50948	0.00204413	0.0403946	pseudobulk	edgeR	LRT
Far1	-0.350811	7.50509	9.49136	0.00206442	0.0406126	pseudobulk	edgeR	LRT
Cebpz	0.615027	5.80053	9.48253	0.00207438	0.0406263	pseudobulk	edgeR	LRT
Prpf40b	0.51574	5.82727	9.43397	0.00213003	0.0415146	pseudobulk	edgeR	LRT
Phf8	0.455951	6.3916	9.42655	0.00213866	0.0415146	pseudobulk	edgeR	LRT
Myo5a	0.290611	8.75552	9.40138	0.00216822	0.0419029	pseudobulk	edgeR	LRT
Helq	0.544725	5.8025	9.38581	0.00218672	0.0420751	pseudobulk	edgeR	LRT
Gm49678	-0.395705	8.32303	9.3667	0.00220963	0.0423303	pseudobulk	edgeR	LRT
Nav2	0.209385	9.68967	9.34609	0.00223461	0.0425642	pseudobulk	edgeR	LRT
Agrn	0.519003	5.78253	9.34067	0.00224124	0.0425642	pseudobulk	edgeR	LRT
Atp9b	0.264302	8.40788	9.27268	0.00232597	0.0439829	pseudobulk	edgeR	LRT
Kcnh5	0.459183	8.44604	9.25643	0.0023467	0.0441845	pseudobulk	edgeR	LRT
Iqsec2	0.344515	7.96564	9.24824	0.00235722	0.0441928	pseudobulk	edgeR	LRT
Rskr	-0.443369	7.03115	9.23494	0.00237441	0.0443256	pseudobulk	edgeR	LRT
Cdc40	0.360006	7.1691	9.14519	0.00249373	0.0461838	pseudobulk	edgeR	LRT
B3gat1	0.48297	6.08374	9.12775	0.00251761	0.0461838	pseudobulk	edgeR	LRT
Spink10	-0.620783	5.98837	9.12411	0.00252262	0.0461838	pseudobulk	edgeR	LRT
Med12l	0.275711	8.32236	9.11727	0.00253207	0.0461838	pseudobulk	edgeR	LRT
Efl1	-0.581741	5.87922	9.10252	0.00255258	0.0461838	pseudobulk	edgeR	LRT
Zfp800	0.540113	5.83554	9.10172	0.00255369	0.0461838	pseudobulk	edgeR	LRT
Strn4	0.464557	6.51871	9.09368	0.00256495	0.0461838	pseudobulk	edgeR	LRT
Lnpep	0.303976	7.43246	9.09171	0.0025677	0.0461838	pseudobulk	edgeR	LRT
Pid1	-0.35869	7.74782	9.09101	0.00256869	0.0461838	pseudobulk	edgeR	LRT
Afdn	0.315772	7.70586	9.05308	0.00262252	0.0469592	pseudobulk	edgeR	LRT
Kcnh1	0.279762	8.61782	9.0175	0.00267408	0.0476877	pseudobulk	edgeR	LRT
Vstm2a	0.494531	6.51135	9.00123	0.00269798	0.0479191	pseudobulk	edgeR	LRT
Socs7	0.506516	6.04258	8.99327	0.00270975	0.0479342	pseudobulk	edgeR	LRT
Osbpl9	-0.420875	7.06167	8.94163	0.00278745	0.0491105	pseudobulk	edgeR	LRT
Cyfip1	0.400578	6.94343	8.92765	0.00280885	0.0492897	pseudobulk	edgeR	LRT
Tial1	-0.427495	6.97685	8.9167	0.00282574	0.0493886	pseudobulk	edgeR	LRT
AU040320	0.497598	6.03934	8.84861	0.00293312	0.0510619	pseudobulk	edgeR	LRT
Pde4b	-0.286537	9.76629	8.8382	0.0029499	0.051151	pseudobulk	edgeR	LRT
Angel2	0.438774	6.24384	8.82629	0.00296922	0.0512834	pseudobulk	edgeR	LRT
Drp2	0.490639	6.08046	8.81397	0.00298932	0.0514281	pseudobulk	edgeR	LRT
Exoc2	-0.433797	6.54926	8.79607	0.00301881	0.0517324	pseudobulk	edgeR	LRT
Zc3h13	0.349749	7.2921	8.77321	0.00305687	0.052181	pseudobulk	edgeR	LRT
Kmt2a	0.273161	8.08969	8.73151	0.00312758	0.0530765	pseudobulk	edgeR	LRT
Wwox	0.367397	8.17442	8.72804	0.00313353	0.0530765	pseudobulk	edgeR	LRT
Ate1	0.549169	5.82077	8.68472	0.00320889	0.0541438	pseudobulk	edgeR	LRT
Clpp	0.528555	5.77464	8.66134	0.00325031	0.0546327	pseudobulk	edgeR	LRT
Ubac2	-0.430363	6.55128	8.64945	0.0032716	0.0547806	pseudobulk	edgeR	LRT
Arid4a	0.40297	6.7004	8.59173	0.00337693	0.0563293	pseudobulk	edgeR	LRT
Camk1d	-0.268267	9.32099	8.56344	0.00342981	0.0568194	pseudobulk	edgeR	LRT
Enox2	0.572861	5.82739	8.56216	0.00343222	0.0568194	pseudobulk	edgeR	LRT
Selenow	-0.469271	6.60523	8.53616	0.00348159	0.0574201	pseudobulk	edgeR	LRT
Tmod2	0.33272	7.17088	8.51368	0.00352487	0.0578217	pseudobulk	edgeR	LRT
Mcf2l	0.333854	7.44141	8.50984	0.00353231	0.0578217	pseudobulk	edgeR	LRT
Snx32	-0.511708	6.52537	8.49427	0.00356266	0.0581019	pseudobulk	edgeR	LRT
Slc45a1	-0.648038	5.64041	8.48302	0.00358477	0.0582459	pseudobulk	edgeR	LRT
Atm	0.487168	5.98655	8.45403	0.00364236	0.0584774	pseudobulk	edgeR	LRT
Sptbn2	0.274133	7.6797	8.45337	0.00364367	0.0584774	pseudobulk	edgeR	LRT
Calr	-0.734138	5.78262	8.44977	0.00365089	0.0584774	pseudobulk	edgeR	LRT
Hdac3	-0.559051	5.9351	8.44905	0.00365234	0.0584774	pseudobulk	edgeR	LRT
Arglu1	-0.438022	6.98674	8.40577	0.00374032	0.0596683	pseudobulk	edgeR	LRT
Ythdc2	0.364427	6.94911	8.3839	0.0037856	0.0601231	pseudobulk	edgeR	LRT
Hnrnpk	0.433648	6.5748	8.37856	0.00379673	0.0601231	pseudobulk	edgeR	LRT
Efnb2	0.45056	6.22497	8.37225	0.00380994	0.0601231	pseudobulk	edgeR	LRT
Stard3nl	-0.562527	5.83509	8.32756	0.00390481	0.0613993	pseudobulk	edgeR	LRT
Gap43	-0.43245	6.99889	8.31651	0.00392864	0.0615534	pseudobulk	edgeR	LRT
Mtmr12	0.336502	6.99834	8.30497	0.00395367	0.0616478	pseudobulk	edgeR	LRT
Tet3	-0.447287	7.03568	8.3008	0.00396277	0.0616478	pseudobulk	edgeR	LRT
Wwc1	-0.438779	6.71449	8.28305	0.00400168	0.0618996	pseudobulk	edgeR	LRT
Dtna	-0.305993	8.16501	8.28056	0.00400717	0.0618996	pseudobulk	edgeR	LRT
Rc3h2	0.359152	7.07171	8.25095	0.00407307	0.0626967	pseudobulk	edgeR	LRT
Mfhas1	0.462366	6.14886	8.19514	0.00420027	0.0644286	pseudobulk	edgeR	LRT
Tbcd	0.475043	6.45728	8.17765	0.00424096	0.0646228	pseudobulk	edgeR	LRT
Epha4	0.238381	8.64464	8.17704	0.00424239	0.0646228	pseudobulk	edgeR	LRT
Alcam	-0.496688	9.02234	8.16593	0.00426846	0.0647949	pseudobulk	edgeR	LRT
Supt16	-0.534788	5.97492	8.15892	0.00428498	0.0648214	pseudobulk	edgeR	LRT
Hs6st3	0.581254	10.6017	8.1449	0.00431823	0.0651	pseudobulk	edgeR	LRT
Nphp4	-0.621369	5.64198	8.13142	0.00435046	0.0652399	pseudobulk	edgeR	LRT
Gpcpd1	0.395171	7.0467	8.12859	0.00435726	0.0652399	pseudobulk	edgeR	LRT
Wasf1	0.291715	8.17517	8.11013	0.00440187	0.0656837	pseudobulk	edgeR	LRT
Socs2	0.67584	5.8373	8.09299	0.00444367	0.0657491	pseudobulk	edgeR	LRT
Nefl	-0.628967	6.07389	8.08935	0.00445262	0.0657491	pseudobulk	edgeR	LRT
Eefsec	0.358938	6.85714	8.08476	0.00446391	0.0657491	pseudobulk	edgeR	LRT
Pdzd8	0.473934	6.04184	8.08383	0.0044662	0.0657491	pseudobulk	edgeR	LRT
Ankfy1	0.40837	6.59895	8.07606	0.0044854	0.0658108	pseudobulk	edgeR	LRT
Plekhm3	0.331382	7.13166	8.0664	0.00450935	0.0659418	pseudobulk	edgeR	LRT
Ulk2	0.336379	7.16698	8.04835	0.0045545	0.0663807	pseudobulk	edgeR	LRT
Prkci	0.491512	5.81522	8.03843	0.00457951	0.0665243	pseudobulk	edgeR	LRT
Numa1	0.419239	6.22034	8.01788	0.00463178	0.0670615	pseudobulk	edgeR	LRT
Ap1ar	-0.591606	5.68125	7.97305	0.00474788	0.0681524	pseudobulk	edgeR	LRT
Cplx2	-0.500554	6.28442	7.97304	0.00474792	0.0681524	pseudobulk	edgeR	LRT
Kif3a	0.35228	7.18845	7.96274	0.00477501	0.0681524	pseudobulk	edgeR	LRT
Hmgcs1	-0.596567	5.91044	7.96041	0.00478115	0.0681524	pseudobulk	edgeR	LRT
Rrnad1	0.434989	6.08502	7.95903	0.0047848	0.0681524	pseudobulk	edgeR	LRT
Rbms1	0.531559	6.40112	7.94217	0.00482958	0.0685676	pseudobulk	edgeR	LRT
Edf1	-0.572855	5.95641	7.89885	0.00494662	0.0698924	pseudobulk	edgeR	LRT
Dcun1d4	0.420008	6.24241	7.89545	0.00495592	0.0698924	pseudobulk	edgeR	LRT
Scfd2	0.351688	7.19553	7.89007	0.00497069	0.0698924	pseudobulk	edgeR	LRT
Osbpl3	0.458731	7.39056	7.87769	0.00500484	0.0701478	pseudobulk	edgeR	LRT
Rubcn	-0.508478	6.07063	7.84817	0.00508722	0.070826	pseudobulk	edgeR	LRT
Otud7b	-0.524493	6.14531	7.84626	0.00509258	0.070826	pseudobulk	edgeR	LRT
Bsn	0.263567	7.8807	7.83967	0.0051112	0.070826	pseudobulk	edgeR	LRT
Cdk5	-0.532797	5.99969	7.83692	0.00511897	0.070826	pseudobulk	edgeR	LRT
Lemd3	0.475338	6.02783	7.83164	0.00513395	0.070826	pseudobulk	edgeR	LRT
Wasl	0.36119	7.10736	7.79162	0.00524891	0.0721849	pseudobulk	edgeR	LRT
Dhx36	0.400236	6.34597	7.78148	0.00527846	0.0722467	pseudobulk	edgeR	LRT
Brk1	-0.563366	5.97002	7.77878	0.00528634	0.0722467	pseudobulk	edgeR	LRT
Myo6	0.482383	6.17503	7.7367	0.00541096	0.0737201	pseudobulk	edgeR	LRT
Tpr	0.345999	7.16465	7.72811	0.00543675	0.0738422	pseudobulk	edgeR	LRT
Fggy	-0.52169	6.47766	7.71672	0.00547116	0.0740802	pseudobulk	edgeR	LRT
Ptprn2	0.192253	10.1107	7.70186	0.00551639	0.0744627	pseudobulk	edgeR	LRT
Vxn	-0.465037	6.39475	7.68108	0.00558029	0.0750942	pseudobulk	edgeR	LRT
Phf24	0.265801	8.37225	7.6485	0.00568197	0.0762288	pseudobulk	edgeR	LRT
Eef1g	-0.620873	5.55923	7.6403	0.00570783	0.0763422	pseudobulk	edgeR	LRT
Glt1d1	-0.593403	5.65169	7.60577	0.00581818	0.0775816	pseudobulk	edgeR	LRT
Kcnv1	-0.526716	6.27094	7.59711	0.00584619	0.077656	pseudobulk	edgeR	LRT
Psmd4	0.422628	6.33849	7.59312	0.00585916	0.077656	pseudobulk	edgeR	LRT
Bdp1	0.325109	7.13376	7.57884	0.00590574	0.0780375	pseudobulk	edgeR	LRT
Rasal1	0.457441	6.16885	7.56983	0.00593534	0.0781932	pseudobulk	edgeR	LRT
2210016L21Rik	-0.599499	5.82031	7.53781	0.00604175	0.0792016	pseudobulk	edgeR	LRT
Gm10033	-0.508207	6.43192	7.52844	0.00607324	0.0792016	pseudobulk	edgeR	LRT
Lrig2	-0.346054	7.13286	7.52491	0.00608515	0.0792016	pseudobulk	edgeR	LRT
L3mbtl1	-0.633529	5.67909	7.51969	0.00610281	0.0792016	pseudobulk	edgeR	LRT
Xpo4	0.50162	5.76171	7.51687	0.00611239	0.0792016	pseudobulk	edgeR	LRT
Traf3	-0.45499	6.30597	7.50741	0.00614457	0.0792016	pseudobulk	edgeR	LRT
Rph3a	-0.414871	7.51109	7.5074	0.00614458	0.0792016	pseudobulk	edgeR	LRT
Clasp2	-0.258652	8.36464	7.49633	0.00618247	0.0792016	pseudobulk	edgeR	LRT
Kif16b	0.338999	7.18108	7.49163	0.00619865	0.0792016	pseudobulk	edgeR	LRT
Cdk9	-0.675782	5.46754	7.48628	0.00621708	0.0792016	pseudobulk	edgeR	LRT
Armc8	-0.296948	7.70129	7.48523	0.00622071	0.0792016	pseudobulk	edgeR	LRT
Cep290	0.424527	6.51288	7.48297	0.00622853	0.0792016	pseudobulk	edgeR	LRT
Kctd17	-0.62006	5.55309	7.47505	0.00625598	0.0792262	pseudobulk	edgeR	LRT
Kcnn2	-0.362659	7.55771	7.472	0.00626658	0.0792262	pseudobulk	edgeR	LRT
Ehmt1	0.293594	7.27428	7.45927	0.00631105	0.0795591	pseudobulk	edgeR	LRT
Arhgap20	0.300768	7.65833	7.38695	0.00656988	0.08251	pseudobulk	edgeR	LRT
Msra	-0.260897	9.15803	7.38343	0.00658274	0.08251	pseudobulk	edgeR	LRT
Glud1	0.49765	5.90338	7.36456	0.00665218	0.082836	pseudobulk	edgeR	LRT
Dlgap3	0.296875	7.52802	7.36043	0.00666747	0.082836	pseudobulk	edgeR	LRT
Rnft1	0.494804	6.02161	7.35813	0.006676	0.082836	pseudobulk	edgeR	LRT
Gabra4	0.266216	8.24047	7.35591	0.00668428	0.082836	pseudobulk	edgeR	LRT
Aco2	0.373952	6.83166	7.34524	0.00672406	0.0830943	pseudobulk	edgeR	LRT
Rbm5	0.247002	8.09426	7.28646	0.00694763	0.0856159	pseudobulk	edgeR	LRT
Ahctf1	0.344229	6.74266	7.26368	0.0070363	0.0864657	pseudobulk	edgeR	LRT
Fmn1	-0.369749	7.15305	7.25304	0.00707812	0.0867366	pseudobulk	edgeR	LRT
Luzp2	-0.372217	7.66333	7.24558	0.00710759	0.0868552	pseudobulk	edgeR	LRT
Chd4	0.340066	6.97912	7.19957	0.00729211	0.0888174	pseudobulk	edgeR	LRT
Wdfy2	0.428623	6.09389	7.1955	0.00730866	0.0888174	pseudobulk	edgeR	LRT
Ralgapa2	0.25284	8.20644	7.17797	0.00738044	0.0894419	pseudobulk	edgeR	LRT
Zranb2	-0.238896	8.3832	7.16044	0.00745291	0.0899281	pseudobulk	edgeR	LRT
Sltm	0.24626	7.85071	7.15836	0.00746155	0.0899281	pseudobulk	edgeR	LRT
A930015D03Rik	-0.369598	7.02	7.1523	0.0074868	0.0899851	pseudobulk	edgeR	LRT
Srsf11	-0.254605	8.66418	7.1307	0.00757753	0.0908268	pseudobulk	edgeR	LRT
Gm4876	-0.513047	6.31216	7.11549	0.00764208	0.091351	pseudobulk	edgeR	LRT
Cnih3	0.445556	6.68243	7.06791	0.00784768	0.0934941	pseudobulk	edgeR	LRT
Mrps5	-0.509884	5.9696	7.06419	0.00786399	0.0934941	pseudobulk	edgeR	LRT
B3glct	0.490189	5.99007	7.05297	0.00791337	0.0937203	pseudobulk	edgeR	LRT
Lmo4	0.268053	7.91832	7.04851	0.00793311	0.0937203	pseudobulk	edgeR	LRT
Bicd1	0.239225	8.38337	7.04536	0.0079471	0.0937203	pseudobulk	edgeR	LRT
Kif21b	0.412476	6.25423	7.02167	0.0080529	0.094636	pseudobulk	edgeR	LRT
Agap2	0.443269	5.84304	7.01834	0.0080679	0.094636	pseudobulk	edgeR	LRT
Parg	-0.394321	6.75997	7.00174	0.00814306	0.0951628	pseudobulk	edgeR	LRT
Ext1	-0.241612	9.81281	6.99885	0.0081562	0.0951628	pseudobulk	edgeR	LRT
Matk	-0.352057	7.98562	6.9919	0.00818796	0.0952801	pseudobulk	edgeR	LRT
Nkain3	0.41589	7.68193	6.9596	0.00833706	0.0965172	pseudobulk	edgeR	LRT
Ulk4	-0.349107	6.90824	6.95934	0.00833828	0.0965172	pseudobulk	edgeR	LRT
Sez6l	0.23602	8.19782	6.94414	0.00840943	0.0970847	pseudobulk	edgeR	LRT
Csrnp3	0.207304	9.0597	6.92355	0.00850679	0.0979509	pseudobulk	edgeR	LRT
Sh3d19	0.478024	6.08167	6.91218	0.00856106	0.098154	pseudobulk	edgeR	LRT
Ipo11	0.3036	7.14501	6.91048	0.00856918	0.098154	pseudobulk	edgeR	LRT
Syn2	0.219735	9.3065	6.88916	0.00867198	0.0990728	pseudobulk	edgeR	LRT
Ankrd33b	-0.323193	8.16127	6.87393	0.00874621	0.0996613	pseudobulk	edgeR	LRT
Exoc5	0.344803	6.72473	6.82005	0.009014	0.102447	pseudobulk	edgeR	LRT
Mapk8ip3	0.317751	7.00748	6.79448	0.00914403	0.103656	pseudobulk	edgeR	LRT
Nsun2	0.349838	6.90147	6.74176	0.00941817	0.106437	pseudobulk	edgeR	LRT
Inka2	0.352675	6.58479	6.73802	0.00943791	0.106437	pseudobulk	edgeR	LRT
Prpf8	0.475967	5.78416	6.73304	0.0094643	0.106461	pseudobulk	edgeR	LRT
Jcad	0.417551	5.95522	6.65611	0.00988164	0.110872	pseudobulk	edgeR	LRT
Thoc1	-0.382677	6.63159	6.64659	0.0099346	0.111181	pseudobulk	edgeR	LRT
Mrpl3	-0.451394	6.0951	6.62289	0.0100676	0.112383	pseudobulk	edgeR	LRT
Zfp804a	0.502132	7.67607	6.59134	0.0102476	0.114102	pseudobulk	edgeR	LRT
Jmy	0.449814	5.73778	6.5816	0.0103038	0.114438	pseudobulk	edgeR	LRT
Rgs7	0.270424	10.6753	6.56589	0.0103951	0.114943	pseudobulk	edgeR	LRT
Morc2a	0.453054	5.85796	6.56477	0.0104017	0.114943	pseudobulk	edgeR	LRT
Dctn1	0.375651	6.39234	6.54632	0.0105101	0.115579	pseudobulk	edgeR	LRT
Fhl2	0.315768	6.92297	6.54601	0.010512	0.115579	pseudobulk	edgeR	LRT
Sgce	0.439086	6.05031	6.5252	0.0106357	0.116647	pseudobulk	edgeR	LRT
Tsnax	-0.416331	6.51649	6.51782	0.0106799	0.116839	pseudobulk	edgeR	LRT
Cul5	0.305412	6.93496	6.49734	0.0108036	0.117723	pseudobulk	edgeR	LRT
Btaf1	0.313168	7.7384	6.49129	0.0108404	0.117723	pseudobulk	edgeR	LRT
Gabrg2	0.258828	8.03138	6.49117	0.0108411	0.117723	pseudobulk	edgeR	LRT
Bcr	0.377887	6.22907	6.46859	0.0109798	0.118828	pseudobulk	edgeR	LRT
Sh3kbp1	-0.315285	7.01937	6.46379	0.0110095	0.118828	pseudobulk	edgeR	LRT
Slc4a8	0.430463	6.03451	6.45771	0.0110472	0.118828	pseudobulk	edgeR	LRT
Tmem181a	-0.347587	7.51998	6.45531	0.0110621	0.118828	pseudobulk	edgeR	LRT
Camk2d	-0.331262	7.93366	6.45271	0.0110783	0.118828	pseudobulk	edgeR	LRT
Chn2	0.463099	6.2151	6.43057	0.0112172	0.120024	pseudobulk	edgeR	LRT
Baz2a	-0.439857	6.39807	6.42291	0.0112658	0.120242	pseudobulk	edgeR	LRT
Mirg	-0.364073	6.92342	6.41751	0.0113	0.120242	pseudobulk	edgeR	LRT
Vps13b	0.198509	9.01809	6.4144	0.0113198	0.120242	pseudobulk	edgeR	LRT
Ewsr1	-0.246136	7.83734	6.40048	0.011409	0.120858	pseudobulk	edgeR	LRT
Wdr37	-0.364881	6.98909	6.39675	0.0114329	0.120858	pseudobulk	edgeR	LRT
Mkx	-0.281265	7.87087	6.34978	0.0117396	0.123433	pseudobulk	edgeR	LRT
Gphn	-0.200211	9.62864	6.34708	0.0117575	0.123433	pseudobulk	edgeR	LRT
Prpf4b	0.253992	7.57845	6.34657	0.0117609	0.123433	pseudobulk	edgeR	LRT
Eml1	0.310412	6.7834	6.31883	0.0119462	0.125079	pseudobulk	edgeR	LRT
Cox6c	-0.491272	5.87008	6.31303	0.0119854	0.12519	pseudobulk	edgeR	LRT
Tubgcp2	0.446125	5.77411	6.30701	0.0120262	0.125318	pseudobulk	edgeR	LRT
Ptprn	-0.334043	7.55452	6.28998	0.0121422	0.126228	pseudobulk	edgeR	LRT
Nipal2	-0.463379	5.97585	6.28491	0.012177	0.12629	pseudobulk	edgeR	LRT
Acss2	-0.515275	5.93377	6.26568	0.0123099	0.127124	pseudobulk	edgeR	LRT
Hcn1	-0.321655	8.6613	6.26429	0.0123196	0.127124	pseudobulk	edgeR	LRT
Dgkd	0.286868	7.24894	6.25933	0.0123541	0.127124	pseudobulk	edgeR	LRT
Atg3	-0.431204	6.15582	6.25657	0.0123734	0.127124	pseudobulk	edgeR	LRT
Arl6ip5	0.454039	6.12101	6.23148	0.0125499	0.128636	pseudobulk	edgeR	LRT
Hivep1	-0.342775	6.89706	6.22164	0.0126198	0.129021	pseudobulk	edgeR	LRT
D10Wsu102e	-0.390706	6.58433	6.21786	0.0126468	0.129021	pseudobulk	edgeR	LRT
Wipf2	0.416265	6.08243	6.21383	0.0126756	0.129021	pseudobulk	edgeR	LRT
Arhgap39	0.242257	7.60353	6.20162	0.0127633	0.129613	pseudobulk	edgeR	LRT
Numb	-0.22434	8.47479	6.19513	0.0128102	0.129789	pseudobulk	edgeR	LRT
Shisa4	-0.505047	6.14571	6.18242	0.0129026	0.130423	pseudobulk	edgeR	LRT
Ubap2l	0.243771	7.71977	6.15949	0.0130709	0.131821	pseudobulk	edgeR	LRT
Sox5	0.302185	8.51601	6.14312	0.0131924	0.132741	pseudobulk	edgeR	LRT
Gtpbp8	0.415476	5.91429	6.13088	0.0132841	0.133069	pseudobulk	edgeR	LRT
Clcn3	0.255701	7.57583	6.13066	0.0132857	0.133069	pseudobulk	edgeR	LRT
3110082I17Rik	0.39204	6.14344	6.1234	0.0133404	0.133313	pseudobulk	edgeR	LRT
Cul9	0.340964	6.68788	6.11022	0.0134402	0.133458	pseudobulk	edgeR	LRT
Akap9	0.271832	7.29695	6.10965	0.0134446	0.133458	pseudobulk	edgeR	LRT
Bmpr2	0.297876	7.31156	6.10944	0.0134462	0.133458	pseudobulk	edgeR	LRT
Galntl6	0.612361	10.2132	6.09725	0.0135392	0.133887	pseudobulk	edgeR	LRT
Stxbp1	0.219332	8.33911	6.09579	0.0135504	0.133887	pseudobulk	edgeR	LRT
Shank1	0.273356	7.38588	6.0735	0.0137224	0.135282	pseudobulk	edgeR	LRT
Psmd11	-0.428186	6.34905	6.06334	0.0138016	0.135757	pseudobulk	edgeR	LRT
Trim33	0.319745	7.00745	6.0419	0.0139703	0.137109	pseudobulk	edgeR	LRT
Ndufaf2	-0.453903	5.93773	6.03505	0.0140246	0.137334	pseudobulk	edgeR	LRT
Gfra2	0.387913	6.60309	6.02719	0.0140872	0.13743	pseudobulk	edgeR	LRT
Herc1	0.171258	9.18598	6.02438	0.0141096	0.13743	pseudobulk	edgeR	LRT
Cpd	0.37017	6.33083	6.02041	0.0141413	0.13743	pseudobulk	edgeR	LRT
Txndc16	0.335329	6.59309	6.01642	0.0141733	0.13743	pseudobulk	edgeR	LRT
Npat	0.395805	6.11921	6.01422	0.014191	0.13743	pseudobulk	edgeR	LRT
Sobp	0.230285	8.75776	5.9966	0.0143335	0.138411	pseudobulk	edgeR	LRT
Rsbn1	0.377994	6.24493	5.98977	0.014389	0.138411	pseudobulk	edgeR	LRT
Aifm3	-0.36984	7.42299	5.98853	0.0143992	0.138411	pseudobulk	edgeR	LRT
Babam2	-0.307367	7.60886	5.98617	0.0144185	0.138411	pseudobulk	edgeR	LRT
Prpf39	-0.352478	6.95464	5.97777	0.0144873	0.138768	pseudobulk	edgeR	LRT
Acat1	-0.376242	6.71874	5.95264	0.0146953	0.140454	pseudobulk	edgeR	LRT
Brwd3	0.405277	6.29329	5.94146	0.0147888	0.140745	pseudobulk	edgeR	LRT
Rgs7bp	0.223674	9.29614	5.94132	0.01479	0.140745	pseudobulk	edgeR	LRT
Cfap54	-0.391998	6.52924	5.93638	0.0148315	0.140835	pseudobulk	edgeR	LRT
Son	0.230074	8.20099	5.92291	0.0149452	0.141608	pseudobulk	edgeR	LRT
Tshz3	0.28693	7.39032	5.90621	0.0150876	0.142649	pseudobulk	edgeR	LRT
Rab11fip4	-0.331503	6.75914	5.90068	0.015135	0.14279	pseudobulk	edgeR	LRT
Ak5	0.25875	8.84546	5.88957	0.0152308	0.143386	pseudobulk	edgeR	LRT
Ephx4	-0.428989	6.25036	5.88549	0.0152662	0.143411	pseudobulk	edgeR	LRT
Ngef	-0.33206	6.88946	5.88124	0.015303	0.143448	pseudobulk	edgeR	LRT
Fam3c	-0.556163	5.565	5.87527	0.015355	0.143448	pseudobulk	edgeR	LRT
Actr10	0.382165	6.09266	5.87094	0.0153929	0.143448	pseudobulk	edgeR	LRT
Arap2	-0.257738	7.8456	5.86723	0.0154253	0.143448	pseudobulk	edgeR	LRT
Zcwpw2	-0.469559	5.80886	5.86628	0.0154336	0.143448	pseudobulk	edgeR	LRT
Ralgapb	-0.327917	7.02746	5.86208	0.0154705	0.143487	pseudobulk	edgeR	LRT
Zfp329	-0.426306	6.19654	5.842	0.0156481	0.144827	pseudobulk	edgeR	LRT
Mecr	-0.427063	6.31612	5.81352	0.0159034	0.14688	pseudobulk	edgeR	LRT
Tpk1	0.360805	6.40562	5.7978	0.0160462	0.147888	pseudobulk	edgeR	LRT
Marchf7	0.365319	6.19366	5.78528	0.016161	0.148535	pseudobulk	edgeR	LRT
Slc12a2	0.445649	6.00677	5.78276	0.0161841	0.148535	pseudobulk	edgeR	LRT
Snx14	-0.459412	6.01588	5.77358	0.0162689	0.149001	pseudobulk	edgeR	LRT
Acot7	0.349122	6.53175	5.75383	0.0164528	0.150372	pseudobulk	edgeR	LRT
Dgkb	-0.267174	9.68297	5.75004	0.0164883	0.150383	pseudobulk	edgeR	LRT
Tbc1d15	0.405353	5.99513	5.73298	0.0166493	0.151473	pseudobulk	edgeR	LRT
Gm39469	-0.417623	6.16196	5.73006	0.0166769	0.151473	pseudobulk	edgeR	LRT
Serpini1	0.253397	7.88853	5.72414	0.0167332	0.151671	pseudobulk	edgeR	LRT
Smap2	-0.369419	6.57835	5.7135	0.0168349	0.152278	pseudobulk	edgeR	LRT
Cntn6	0.491323	7.43887	5.70676	0.0168997	0.15255	pseudobulk	edgeR	LRT
Trps1	0.347815	7.14232	5.68963	0.0170655	0.15373	pseudobulk	edgeR	LRT
Atxn7l3b	0.442371	5.70218	5.6856	0.0171047	0.153767	pseudobulk	edgeR	LRT
Gm41361	0.420186	5.7463	5.669	0.0172673	0.154609	pseudobulk	edgeR	LRT
Pum2	0.273909	7.099	5.66334	0.0173231	0.154609	pseudobulk	edgeR	LRT
Tmem63b	0.303216	6.75125	5.6613	0.0173432	0.154609	pseudobulk	edgeR	LRT
Ttc28	0.453939	6.37343	5.66123	0.0173439	0.154609	pseudobulk	edgeR	LRT
A830018L16Rik	0.405986	8.97106	5.65814	0.0173745	0.154609	pseudobulk	edgeR	LRT
Capza2	-0.429047	6.06606	5.64764	0.0174789	0.155223	pseudobulk	edgeR	LRT
Zfp236	0.362354	6.13712	5.63915	0.0175637	0.155661	pseudobulk	edgeR	LRT
Rev3l	-0.273187	7.48566	5.59786	0.0179825	0.15905	pseudobulk	edgeR	LRT
Arhgap10	-0.269233	7.62504	5.51522	0.0188517	0.166334	pseudobulk	edgeR	LRT
Zfp462	0.27905	7.31393	5.51243	0.0188817	0.166334	pseudobulk	edgeR	LRT
Stx1b	0.356779	6.2126	5.4996	0.0190208	0.167223	pseudobulk	edgeR	LRT
Rab36	-0.5202	5.71952	5.48747	0.0191532	0.167905	pseudobulk	edgeR	LRT
Ap3d1	0.3934	6.09784	5.4855	0.0191749	0.167905	pseudobulk	edgeR	LRT
Evi5l	0.385569	6.02181	5.47949	0.0192409	0.168147	pseudobulk	edgeR	LRT
Bclaf1	0.242913	7.49273	5.45464	0.0195164	0.169805	pseudobulk	edgeR	LRT
Hmgb1	0.351039	6.4155	5.45273	0.0195378	0.169805	pseudobulk	edgeR	LRT
Ptn	-0.351156	7.30406	5.45193	0.0195468	0.169805	pseudobulk	edgeR	LRT
Kmt5b	0.322577	6.46724	5.44799	0.0195909	0.169852	pseudobulk	edgeR	LRT
Map9	0.384925	6.27849	5.4264	0.0198345	0.171625	pseudobulk	edgeR	LRT
Camsap1	0.384843	5.90391	5.41289	0.0199885	0.172618	pseudobulk	edgeR	LRT
Trpc5	0.327471	7.80486	5.40789	0.0200459	0.172773	pseudobulk	edgeR	LRT
Ddx24	-0.285906	7.31915	5.39344	0.0202125	0.173867	pseudobulk	edgeR	LRT
Plxnc1	0.32896	6.59378	5.38768	0.0202794	0.174101	pseudobulk	edgeR	LRT
Abca8b	-0.429974	6.38905	5.37969	0.0203725	0.174192	pseudobulk	edgeR	LRT
Fbxo33	0.427784	5.96019	5.37847	0.0203868	0.174192	pseudobulk	edgeR	LRT
Pcm1	0.234551	7.84561	5.37655	0.0204091	0.174192	pseudobulk	edgeR	LRT
Phc3	-0.321399	7.07068	5.36896	0.0204981	0.174612	pseudobulk	edgeR	LRT
Adcy8	0.353562	7.68007	5.3602	0.0206014	0.174951	pseudobulk	edgeR	LRT
Osbp2	0.253562	7.50533	5.35594	0.0206518	0.174951	pseudobulk	edgeR	LRT
Acvr2a	0.244751	7.68668	5.35546	0.0206575	0.174951	pseudobulk	edgeR	LRT
Uba1	0.418144	5.68461	5.34559	0.0207748	0.175605	pseudobulk	edgeR	LRT
Map3k4	0.358104	6.3031	5.33845	0.0208601	0.175987	pseudobulk	edgeR	LRT
Coro7	0.435398	5.6771	5.32288	0.0210472	0.177224	pseudobulk	edgeR	LRT
Stxbp6	-0.500292	7.45942	5.31906	0.0210934	0.177273	pseudobulk	edgeR	LRT
Cdc42bpb	0.352641	6.26738	5.30696	0.0212404	0.178168	pseudobulk	edgeR	LRT
Clip1	0.264935	7.52135	5.29221	0.021421	0.179339	pseudobulk	edgeR	LRT
Coq2	-0.428437	6.01849	5.28361	0.021527	0.179877	pseudobulk	edgeR	LRT
Galnt17	0.227552	8.6673	5.28037	0.0215671	0.179877	pseudobulk	edgeR	LRT
Gmeb2	0.410989	5.679	5.26816	0.021719	0.180799	pseudobulk	edgeR	LRT
Mrpl41	-0.424207	6.22607	5.24563	0.022002	0.182268	pseudobulk	edgeR	LRT
Zfyve9	-0.251256	7.67002	5.24251	0.0220414	0.182268	pseudobulk	edgeR	LRT
Crmp1	0.333508	6.43568	5.24168	0.022052	0.182268	pseudobulk	edgeR	LRT
Chd1	0.330519	6.50082	5.23399	0.0221497	0.182268	pseudobulk	edgeR	LRT
Pde1c	0.559773	5.74569	5.23392	0.0221506	0.182268	pseudobulk	edgeR	LRT
Rbms3	-0.416394	6.43854	5.23214	0.0221733	0.182268	pseudobulk	edgeR	LRT
Fam193a	-0.284604	7.49774	5.23112	0.0221862	0.182268	pseudobulk	edgeR	LRT
Mob1b	0.41552	5.75204	5.21424	0.0224026	0.183606	pseudobulk	edgeR	LRT
Tmod1	-0.437267	5.92136	5.20882	0.0224726	0.183606	pseudobulk	edgeR	LRT
Nova1	-0.348033	6.90844	5.20866	0.0224747	0.183606	pseudobulk	edgeR	LRT
Atf7ip	-0.319143	6.76364	5.20472	0.0225256	0.18368	pseudobulk	edgeR	LRT
1810013L24Rik	-0.432838	5.8475	5.19659	0.0226312	0.184199	pseudobulk	edgeR	LRT
St6galnac5	-0.286048	8.52462	5.1863	0.0227657	0.18495	pseudobulk	edgeR	LRT
Sdccag8	-0.285032	7.29866	5.18273	0.0228124	0.184987	pseudobulk	edgeR	LRT
Med13	0.272014	7.3348	5.16696	0.0230204	0.18613	pseudobulk	edgeR	LRT
Dot1l	-0.478392	6.15093	5.16461	0.0230516	0.18613	pseudobulk	edgeR	LRT
Rab7	0.345439	6.23505	5.15843	0.0231338	0.18613	pseudobulk	edgeR	LRT
1500011B03Rik	-0.496075	5.98831	5.15809	0.0231383	0.18613	pseudobulk	edgeR	LRT
Tpm3	-0.371217	6.52746	5.15606	0.0231654	0.18613	pseudobulk	edgeR	LRT
Myo1d	-0.443964	5.92396	5.14033	0.0233762	0.187151	pseudobulk	edgeR	LRT
Stt3b	-0.35665	6.53674	5.14021	0.0233779	0.187151	pseudobulk	edgeR	LRT
Pdcd6ip	0.356943	6.04576	5.13166	0.0234932	0.187732	pseudobulk	edgeR	LRT
Xpo5	0.417567	5.77844	5.08325	0.0241581	0.192693	pseudobulk	edgeR	LRT
Mlxip	0.374758	5.97847	5.05965	0.0244891	0.19498	pseudobulk	edgeR	LRT
Thsd7b	-0.521975	6.29129	5.05079	0.0246147	0.195269	pseudobulk	edgeR	LRT
Tmem208	-0.539416	5.70146	5.04286	0.0247277	0.195269	pseudobulk	edgeR	LRT
Elmod1	-0.206882	8.13511	5.04207	0.0247388	0.195269	pseudobulk	edgeR	LRT
Akap8l	0.180985	8.61946	5.04193	0.024741	0.195269	pseudobulk	edgeR	LRT
Dtd1	0.251217	7.18477	5.03836	0.024792	0.195269	pseudobulk	edgeR	LRT
Smc6	0.352068	6.38431	5.03832	0.0247925	0.195269	pseudobulk	edgeR	LRT
Tsc22d1	-0.222071	7.94976	5.01896	0.0250712	0.19711	pseudobulk	edgeR	LRT
Ypel4	-0.447313	5.72232	5.01266	0.0251626	0.197475	pseudobulk	edgeR	LRT
Agk	-0.436587	6.11625	5.00791	0.0252318	0.197664	pseudobulk	edgeR	LRT
9930021J03Rik	0.279599	7.11914	5.00159	0.025324	0.198033	pseudobulk	edgeR	LRT
Rasa2	0.284008	7.08354	4.99505	0.0254199	0.198429	pseudobulk	edgeR	LRT
Srek1	-0.225196	7.78057	4.98897	0.0255094	0.198774	pseudobulk	edgeR	LRT
Copg1	0.347904	6.49156	4.98208	0.0256111	0.198852	pseudobulk	edgeR	LRT
Zfp654	0.307758	6.47003	4.98111	0.0256255	0.198852	pseudobulk	edgeR	LRT
Lcorl	0.296998	7.87732	4.9791	0.0256554	0.198852	pseudobulk	edgeR	LRT
Snhg20	-0.368599	6.39377	4.94946	0.0260989	0.201933	pseudobulk	edgeR	LRT
Klc2	-0.402176	6.03668	4.94353	0.0261885	0.202269	pseudobulk	edgeR	LRT
Mtcl1	0.279735	7.25371	4.91727	0.0265895	0.205006	pseudobulk	edgeR	LRT
Fez1	-0.350134	6.40644	4.89114	0.0269949	0.207766	pseudobulk	edgeR	LRT
Rabl6	0.293115	6.90683	4.88519	0.0270881	0.208118	pseudobulk	edgeR	LRT
Gnal	-0.40281	6.43554	4.88055	0.027161	0.208313	pseudobulk	edgeR	LRT
Srsf7	-0.280044	7.94679	4.87329	0.0272755	0.208507	pseudobulk	edgeR	LRT
6030443J06Rik	-0.46088	5.99909	4.87292	0.0272813	0.208507	pseudobulk	edgeR	LRT
Epb41	-0.422355	6.33707	4.85854	0.0275096	0.209308	pseudobulk	edgeR	LRT
Crebrf	0.323358	6.62152	4.85666	0.0275396	0.209308	pseudobulk	edgeR	LRT
Rbx1	-0.453991	5.88235	4.85451	0.0275739	0.209308	pseudobulk	edgeR	LRT
Ppp2r3a	-0.35879	6.51946	4.85416	0.0275795	0.209308	pseudobulk	edgeR	LRT
Dgkz	0.232879	7.70407	4.85134	0.0276246	0.209308	pseudobulk	edgeR	LRT
Plcl2	0.233484	8.19842	4.84533	0.0277211	0.209677	pseudobulk	edgeR	LRT
Cdip1	0.292089	6.85529	4.84056	0.0277979	0.209896	pseudobulk	edgeR	LRT
Pgm2l1	0.237126	7.31167	4.80828	0.0283233	0.213276	pseudobulk	edgeR	LRT
Actr2	-0.309378	6.7638	4.80709	0.0283428	0.213276	pseudobulk	edgeR	LRT
Jph4	-0.36522	6.69732	4.79556	0.0285332	0.214341	pseudobulk	edgeR	LRT
Hp1bp3	0.296705	6.57042	4.78689	0.0286772	0.215055	pseudobulk	edgeR	LRT
Dzip1	0.334276	6.21248	4.77869	0.028814	0.215712	pseudobulk	edgeR	LRT
Mlf2	-0.323858	6.99964	4.75076	0.0292853	0.218866	pseudobulk	edgeR	LRT
Stam	0.331678	6.21201	4.73389	0.029574	0.220648	pseudobulk	edgeR	LRT
Acap3	0.401109	5.71443	4.72802	0.029675	0.221026	pseudobulk	edgeR	LRT
Sorcs3	-0.34112	9.11934	4.71971	0.0298187	0.221686	pseudobulk	edgeR	LRT
Smarca2	0.23223	8.36197	4.71707	0.0298646	0.221686	pseudobulk	edgeR	LRT
Chmp3	0.361332	5.89426	4.71297	0.0299358	0.221839	pseudobulk	edgeR	LRT
Slc25a27	0.271118	6.90884	4.70986	0.0299902	0.221867	pseudobulk	edgeR	LRT
G3bp1	0.367743	5.91119	4.69912	0.0301781	0.222288	pseudobulk	edgeR	LRT
Vps45	-0.48567	5.67291	4.69883	0.0301831	0.222288	pseudobulk	edgeR	LRT
Ercc6	0.301798	6.49981	4.69512	0.0302483	0.222288	pseudobulk	edgeR	LRT
Epha3	-0.359256	6.86149	4.69275	0.03029	0.222288	pseudobulk	edgeR	LRT
Sarnp	-0.354742	6.28665	4.69216	0.0303005	0.222288	pseudobulk	edgeR	LRT
Ipcef1	-0.389913	6.35407	4.68668	0.0303973	0.222573	pseudobulk	edgeR	LRT
Dscaml1	-0.409108	7.93231	4.68139	0.0304911	0.222573	pseudobulk	edgeR	LRT
Ube2e3	0.332311	6.6913	4.68034	0.0305097	0.222573	pseudobulk	edgeR	LRT
Map7	0.226349	8.23186	4.6785	0.0305423	0.222573	pseudobulk	edgeR	LRT
Krit1	0.226841	7.53466	4.67354	0.0306308	0.222848	pseudobulk	edgeR	LRT
Shc3	-0.296196	6.95146	4.65833	0.0309032	0.224272	pseudobulk	edgeR	LRT
Sparcl1	0.266636	7.4747	4.65691	0.0309287	0.224272	pseudobulk	edgeR	LRT
Slc8a3	-0.548531	5.8803	4.65222	0.0310135	0.224515	pseudobulk	edgeR	LRT
Rora	0.35858	10.6247	4.6438	0.0311659	0.225247	pseudobulk	edgeR	LRT
Usp29	-0.358233	6.73936	4.61768	0.0316441	0.228327	pseudobulk	edgeR	LRT
Acadsb	0.308641	6.38209	4.60632	0.0318544	0.229014	pseudobulk	edgeR	LRT
Rims3	0.344623	6.22512	4.60594	0.0318614	0.229014	pseudobulk	edgeR	LRT
Grb14	-0.354673	6.38546	4.60218	0.0319314	0.229014	pseudobulk	edgeR	LRT
Usp5	0.410139	5.77267	4.6	0.0319719	0.229014	pseudobulk	edgeR	LRT
Ppp1r12b	0.207794	7.94873	4.59848	0.0320003	0.229014	pseudobulk	edgeR	LRT
Klhl2	-0.253275	7.45494	4.58571	0.0322395	0.229779	pseudobulk	edgeR	LRT
Ccnd2	-0.481036	5.69554	4.58504	0.0322522	0.229779	pseudobulk	edgeR	LRT
Fdft1	-0.475229	5.68901	4.58439	0.0322644	0.229779	pseudobulk	edgeR	LRT
Scube1	-0.5121	6.63349	4.56447	0.0326418	0.23209	pseudobulk	edgeR	LRT
Rab11a	-0.422148	5.86727	4.55896	0.0327469	0.232461	pseudobulk	edgeR	LRT
Stx17	-0.447946	5.72567	4.53968	0.0331178	0.234436	pseudobulk	edgeR	LRT
Syt13	0.30411	6.56327	4.53727	0.0331644	0.234436	pseudobulk	edgeR	LRT
Tlk2	0.296659	6.54849	4.53618	0.0331855	0.234436	pseudobulk	edgeR	LRT
Zmat4	0.298996	8.34555	4.52819	0.0333409	0.235155	pseudobulk	edgeR	LRT
Csnk1a1	-0.206966	7.9706	4.51581	0.0335829	0.235827	pseudobulk	edgeR	LRT
Sh3gl1	-0.426879	5.80348	4.51532	0.0335927	0.235827	pseudobulk	edgeR	LRT
Ablim3	0.348571	5.95516	4.50827	0.0337314	0.235827	pseudobulk	edgeR	LRT
Efna5	0.219848	9.12234	4.50765	0.0337436	0.235827	pseudobulk	edgeR	LRT
Ggps1	-0.405586	5.97656	4.5073	0.0337505	0.235827	pseudobulk	edgeR	LRT
Cyp7b1	-0.392665	6.40403	4.5059	0.0337781	0.235827	pseudobulk	edgeR	LRT
Nrxn2	0.265966	6.86227	4.50316	0.0338323	0.235827	pseudobulk	edgeR	LRT
Tmem245	0.245077	7.29001	4.50144	0.0338662	0.235827	pseudobulk	edgeR	LRT
Tnrc6c	0.2158	8.2451	4.4774	0.034346	0.238789	pseudobulk	edgeR	LRT
Cacna1g	0.321516	6.24758	4.46763	0.0345428	0.239777	pseudobulk	edgeR	LRT
Mob4	-0.460874	5.57919	4.45864	0.0347251	0.240662	pseudobulk	edgeR	LRT
Ftx	-0.210223	8.06799	4.4548	0.0348032	0.240823	pseudobulk	edgeR	LRT
Usp2	0.314384	6.36457	4.44188	0.0350677	0.241688	pseudobulk	edgeR	LRT
Acvr1	-0.278305	6.83567	4.44123	0.035081	0.241688	pseudobulk	edgeR	LRT
Add3	-0.308155	6.60067	4.4346	0.0352174	0.241688	pseudobulk	edgeR	LRT
B230307C23Rik	-0.338869	6.51823	4.43419	0.035226	0.241688	pseudobulk	edgeR	LRT
Cdh8	0.234927	9.36684	4.43025	0.0353074	0.241688	pseudobulk	edgeR	LRT
Frmd5	0.231252	8.9622	4.43002	0.0353122	0.241688	pseudobulk	edgeR	LRT
Atp5j2	0.380461	5.84644	4.42786	0.0353568	0.241688	pseudobulk	edgeR	LRT
Hdac11	-0.459787	5.60572	4.42727	0.035369	0.241688	pseudobulk	edgeR	LRT
Arf5	-0.38816	6.33203	4.42167	0.0354852	0.242105	pseudobulk	edgeR	LRT
Garem1	-0.298318	6.93541	4.39909	0.0359581	0.244951	pseudobulk	edgeR	LRT
Phkg2	-0.413185	5.74522	4.39576	0.0360284	0.245049	pseudobulk	edgeR	LRT
Pak7	0.212695	9.6187	4.39005	0.0361493	0.245231	pseudobulk	edgeR	LRT
Fxyd7	-0.469976	5.58297	4.38921	0.036167	0.245231	pseudobulk	edgeR	LRT
Myrip	0.207014	8.03405	4.38192	0.036322	0.245902	pseudobulk	edgeR	LRT
Otud7a	-0.164904	9.51614	4.37345	0.0365029	0.246494	pseudobulk	edgeR	LRT
Hnrnpf	-0.450941	5.67422	4.37257	0.0365218	0.246494	pseudobulk	edgeR	LRT
Gapdh	-0.421475	6.52961	4.34509	0.0371159	0.250119	pseudobulk	edgeR	LRT
Eif4a2	-0.275437	7.00894	4.33987	0.0372297	0.250501	pseudobulk	edgeR	LRT
Tango2	-0.252344	7.03872	4.32291	0.0376026	0.252399	pseudobulk	edgeR	LRT
Ldlrad3	0.325368	6.17525	4.32181	0.0376269	0.252399	pseudobulk	edgeR	LRT
Hnrnph1	0.266861	6.95878	4.31552	0.0377662	0.252947	pseudobulk	edgeR	LRT
Anks3	0.319284	6.28365	4.30426	0.038017	0.254239	pseudobulk	edgeR	LRT
Adar	0.225317	7.39823	4.29271	0.0382762	0.254969	pseudobulk	edgeR	LRT
Dok5	-0.330861	6.60633	4.29217	0.0382882	0.254969	pseudobulk	edgeR	LRT
Dip2c	-0.175106	9.36613	4.29121	0.0383099	0.254969	pseudobulk	edgeR	LRT
Atr	0.337495	6.20621	4.28795	0.0383835	0.254969	pseudobulk	edgeR	LRT
Dnal1	0.342124	6.1543	4.28647	0.0384167	0.254969	pseudobulk	edgeR	LRT
Hivep3	0.214363	9.21654	4.26565	0.0388904	0.257723	pseudobulk	edgeR	LRT
Mllt3	0.183608	8.54063	4.25799	0.0390662	0.258497	pseudobulk	edgeR	LRT
Nadk	0.394828	5.6448	4.25297	0.0391817	0.258567	pseudobulk	edgeR	LRT
Iqgap2	-0.385732	6.95481	4.25241	0.0391947	0.258567	pseudobulk	edgeR	LRT
Lonrf1	0.353995	6.06088	4.24749	0.0393084	0.258809	pseudobulk	edgeR	LRT
Sbno1	0.22426	7.49313	4.24503	0.0393653	0.258809	pseudobulk	edgeR	LRT
Rc3h1	0.340584	6.36277	4.24318	0.0394084	0.258809	pseudobulk	edgeR	LRT
Ppp1r7	0.366744	5.7826	4.24063	0.0394676	0.258811	pseudobulk	edgeR	LRT
Wdr75	0.37072	5.74776	4.23798	0.0395291	0.258827	pseudobulk	edgeR	LRT
5730522E02Rik	-0.277735	8.92901	4.22986	0.0397188	0.259682	pseudobulk	edgeR	LRT
Trak2	0.293686	6.48372	4.22126	0.0399205	0.260318	pseudobulk	edgeR	LRT
Jakmip1-ENSMUSG00000063646	-0.357224	6.41399	4.21795	0.0399984	0.260318	pseudobulk	edgeR	LRT
Rspo3	-0.457211	6.00304	4.21314	0.040112	0.260318	pseudobulk	edgeR	LRT
Cdh11	0.189133	9.34765	4.21087	0.0401657	0.260318	pseudobulk	edgeR	LRT
Usp34	0.189448	8.84317	4.21065	0.040171	0.260318	pseudobulk	edgeR	LRT
Dync1i1	-0.202032	8.89579	4.2106	0.0401722	0.260318	pseudobulk	edgeR	LRT
Arfgef3	0.189707	8.39176	4.19862	0.0404569	0.261776	pseudobulk	edgeR	LRT
Lrch2	-0.443457	5.61631	4.18961	0.0406724	0.262783	pseudobulk	edgeR	LRT
Luc7l3	-0.249614	7.92049	4.18457	0.0407936	0.263179	pseudobulk	edgeR	LRT
Spred1	0.211263	7.89249	4.18057	0.0408899	0.263412	pseudobulk	edgeR	LRT
Asap2	-0.268649	7.29953	4.17708	0.0409742	0.263569	pseudobulk	edgeR	LRT
Ap2a1	0.326718	6.32264	4.17288	0.041076	0.263837	pseudobulk	edgeR	LRT
Tdrd7	-0.417364	5.64746	4.16836	0.0411856	0.264154	pseudobulk	edgeR	LRT
Zfp804b	0.400732	10.3091	4.14316	0.0418031	0.267723	pseudobulk	edgeR	LRT
Smarcc2	0.302287	6.54587	4.13474	0.0420115	0.268666	pseudobulk	edgeR	LRT
Ipo7	0.303314	6.40959	4.12571	0.0422362	0.269709	pseudobulk	edgeR	LRT
Galnt7	0.265134	6.96667	4.1108	0.0426102	0.271702	pseudobulk	edgeR	LRT
Dab1	-0.232004	10.8091	4.10491	0.0427589	0.272047	pseudobulk	edgeR	LRT
Mitf	-0.396852	5.93508	4.10374	0.0427884	0.272047	pseudobulk	edgeR	LRT
Ddx17	-0.235057	7.83363	4.09111	0.0431092	0.273691	pseudobulk	edgeR	LRT
Ppme1	-0.29721	7.54329	4.08544	0.0432542	0.274075	pseudobulk	edgeR	LRT
Kcnk10	-0.341252	6.37802	4.08386	0.0432947	0.274075	pseudobulk	edgeR	LRT
Pi4kb	-0.414515	5.70023	4.07858	0.0434301	0.274536	pseudobulk	edgeR	LRT
Matn2	-0.386062	6.17554	4.06785	0.0437068	0.275888	pseudobulk	edgeR	LRT
Rpl28	0.372689	5.85325	4.02237	0.0449007	0.283016	pseudobulk	edgeR	LRT
Khdrbs2	-0.172748	9.80507	4.01276	0.0451571	0.283782	pseudobulk	edgeR	LRT
Eif1	-0.3557	6.85256	4.00919	0.0452529	0.283782	pseudobulk	edgeR	LRT
Smarcc1	0.266526	6.78551	4.00807	0.0452829	0.283782	pseudobulk	edgeR	LRT
Eepd1	0.386564	5.71043	4.00737	0.0453017	0.283782	pseudobulk	edgeR	LRT
2610008E11Rik	-0.3727	5.90928	4.00321	0.0454138	0.283782	pseudobulk	edgeR	LRT
Ube2k	-0.236218	7.54369	4.00146	0.0454609	0.283782	pseudobulk	edgeR	LRT
Ankrd10	-0.389996	6.4524	3.99985	0.0455042	0.283782	pseudobulk	edgeR	LRT
Vps9d1	-0.43194	5.72929	3.99731	0.0455729	0.283782	pseudobulk	edgeR	LRT
Meaf6	-0.386202	6.02866	3.99615	0.0456044	0.283782	pseudobulk	edgeR	LRT
Cacna1d	0.159767	8.70996	3.99292	0.0456919	0.283924	pseudobulk	edgeR	LRT
Asic2	-0.186387	11.1962	3.98323	0.0459555	0.285158	pseudobulk	edgeR	LRT
Rogdi	0.394354	5.7139	3.97262	0.0462457	0.28633	pseudobulk	edgeR	LRT
Usp47	0.232644	6.98468	3.97156	0.0462749	0.28633	pseudobulk	edgeR	LRT
Cs	0.369308	5.88841	3.96817	0.0463682	0.286503	pseudobulk	edgeR	LRT
Pcbp2	-0.275603	7.31819	3.96329	0.0465028	0.286931	pseudobulk	edgeR	LRT
Pls3	0.315069	6.76741	3.96044	0.0465817	0.287014	pseudobulk	edgeR	LRT
Mtif2	0.312195	6.2762	3.95499	0.0467327	0.287443	pseudobulk	edgeR	LRT
Prkag1	-0.438776	5.50131	3.9532	0.0467823	0.287443	pseudobulk	edgeR	LRT
Nol10	0.341111	5.86582	3.94072	0.0471306	0.289177	pseudobulk	edgeR	LRT
Nos1ap	-0.216993	8.71407	3.9378	0.0472126	0.289276	pseudobulk	edgeR	LRT
Adck1	0.334116	5.8721	3.93114	0.0473997	0.290018	pseudobulk	edgeR	LRT
Eda	0.419738	6.71021	3.92529	0.0475651	0.290624	pseudobulk	edgeR	LRT
Ppp4r3a	-0.354931	6.22169	3.91997	0.0477156	0.290849	pseudobulk	edgeR	LRT
Abl1	0.342471	5.92197	3.91689	0.0478033	0.290849	pseudobulk	edgeR	LRT
Slc4a10	-0.162733	9.28636	3.91662	0.0478109	0.290849	pseudobulk	edgeR	LRT
Dync1i2	-0.198158	8.0337	3.90516	0.0481382	0.290849	pseudobulk	edgeR	LRT
Enox1	-0.183774	9.296	3.90447	0.0481578	0.290849	pseudobulk	edgeR	LRT
Mpc2	-0.353225	6.17639	3.90257	0.0482123	0.290849	pseudobulk	edgeR	LRT
Hnrnph3	-0.264129	6.8862	3.90177	0.0482352	0.290849	pseudobulk	edgeR	LRT
Fam120b	0.283232	6.62286	3.89626	0.0483937	0.290849	pseudobulk	edgeR	LRT
Bdnf	-0.538756	6.37698	3.89482	0.0484352	0.290849	pseudobulk	edgeR	LRT
Nap1l1	-0.265088	7.42828	3.89233	0.048507	0.290849	pseudobulk	edgeR	LRT
Galnt18	-0.254623	8.04203	3.89229	0.0485081	0.290849	pseudobulk	edgeR	LRT
Ranbp9	0.216512	7.80707	3.89217	0.0485116	0.290849	pseudobulk	edgeR	LRT
Eif3c	0.303083	6.13989	3.89146	0.0485324	0.290849	pseudobulk	edgeR	LRT
H13	0.344429	6.06674	3.88501	0.0487188	0.290849	pseudobulk	edgeR	LRT
Cnnm1	0.302525	6.55586	3.88474	0.0487269	0.290849	pseudobulk	edgeR	LRT
Flrt2	-0.257954	8.82965	3.88377	0.048755	0.290849	pseudobulk	edgeR	LRT
Pus7	0.309877	6.1813	3.88349	0.048763	0.290849	pseudobulk	edgeR	LRT
Cstf3	-0.234707	7.37609	3.8812	0.0488296	0.290849	pseudobulk	edgeR	LRT
Secisbp2l	0.271886	6.70062	3.8801	0.0488615	0.290849	pseudobulk	edgeR	LRT
Map3k12	0.302752	6.18895	3.85786	0.0495134	0.29433	pseudobulk	edgeR	LRT
Dync1li1	0.319247	6.20153	3.85293	0.0496592	0.294797	pseudobulk	edgeR	LRT
Golga4	0.233389	7.08596	3.85013	0.049742	0.294877	pseudobulk	edgeR	LRT
Osbpl1a	0.190326	8.34353	3.84345	0.0499406	0.294877	pseudobulk	edgeR	LRT
Vgf	-0.543095	5.94814	3.84304	0.0499529	0.294877	pseudobulk	edgeR	LRT
Ufd1	-0.411669	5.64883	3.84221	0.0499775	0.294877	pseudobulk	edgeR	LRT
Vps35	0.322047	6.43403	3.83983	0.0500487	0.294877	pseudobulk	edgeR	LRT
Atp6v0e	0.345881	5.73595	3.83891	0.0500761	0.294877	pseudobulk	edgeR	LRT
Cdk11b	0.295694	6.29235	3.83371	0.0502316	0.295397	pseudobulk	edgeR	LRT
Nr3c1	0.213611	7.78714	3.82411	0.0505201	0.296278	pseudobulk	edgeR	LRT
Phf20l1	-0.18458	8.96787	3.8197	0.0506533	0.296278	pseudobulk	edgeR	LRT
Crhr1	0.354956	5.98985	3.81839	0.0506929	0.296278	pseudobulk	edgeR	LRT
Tbc1d24	0.318264	6.24284	3.81445	0.0508122	0.296278	pseudobulk	edgeR	LRT
Sptb	-0.420672	5.59711	3.81121	0.0509106	0.296278	pseudobulk	edgeR	LRT
Dimt1	-0.391685	5.88483	3.80996	0.0509486	0.296278	pseudobulk	edgeR	LRT
Pxdn	-0.328923	6.41325	3.80987	0.0509515	0.296278	pseudobulk	edgeR	LRT
Chchd7	-0.447516	5.59476	3.80785	0.051013	0.296278	pseudobulk	edgeR	LRT
Smad3	-0.268359	7.09487	3.80776	0.0510156	0.296278	pseudobulk	edgeR	LRT
Tmeff1	-0.347825	6.23583	3.80641	0.0510568	0.296278	pseudobulk	edgeR	LRT
Akap11	-0.239487	7.15648	3.80227	0.0511832	0.296619	pseudobulk	edgeR	LRT
Tbc1d32	-0.312113	6.44355	3.79632	0.0513653	0.297259	pseudobulk	edgeR	LRT
Pdxdc1	-0.35882	5.89777	3.79424	0.0514291	0.297259	pseudobulk	edgeR	LRT
Gas6	-0.39276	5.79303	3.78968	0.0515696	0.297679	pseudobulk	edgeR	LRT
Cdkl5	0.188889	8.47886	3.78354	0.0517592	0.298381	pseudobulk	edgeR	LRT
Eif3e	-0.372009	5.9791	3.78008	0.0518662	0.298605	pseudobulk	edgeR	LRT
Rp9	-0.387447	5.91191	3.775	0.0520238	0.29912	pseudobulk	edgeR	LRT
Reps2	0.18583	8.10427	3.7648	0.0523421	0.300232	pseudobulk	edgeR	LRT
Map3k13	-0.390464	5.93065	3.76378	0.052374	0.300232	pseudobulk	edgeR	LRT
Sergef	0.228003	7.31846	3.76223	0.0524225	0.300232	pseudobulk	edgeR	LRT
Dpp10	0.163799	13.8343	3.7579	0.0525585	0.300569	pseudobulk	edgeR	LRT
Ing4	-0.349219	5.99121	3.75573	0.0526267	0.300569	pseudobulk	edgeR	LRT
Mdn1	0.229182	7.21806	3.75241	0.0527315	0.300569	pseudobulk	edgeR	LRT
Ube4a	0.255887	6.71122	3.75087	0.0527801	0.300569	pseudobulk	edgeR	LRT
Dop1a	0.245684	7.23992	3.74948	0.052824	0.300569	pseudobulk	edgeR	LRT
Ank3	0.128842	10.5581	3.74714	0.0528981	0.300601	pseudobulk	edgeR	LRT
Cdkl2	0.299249	6.30585	3.73829	0.0531787	0.301805	pseudobulk	edgeR	LRT
Synrg	-0.429498	5.60529	3.72921	0.0534685	0.303058	pseudobulk	edgeR	LRT
Fam76b	-0.407111	5.67211	3.72347	0.0536528	0.303399	pseudobulk	edgeR	LRT
Cpped1	-0.411409	5.64519	3.72287	0.0536722	0.303399	pseudobulk	edgeR	LRT
Ccsap	0.348201	6.01893	3.72087	0.0537363	0.303399	pseudobulk	edgeR	LRT
Ubc	-0.371432	6.50562	3.71145	0.0540404	0.304316	pseudobulk	edgeR	LRT
Sh3glb1	0.277812	6.51724	3.71017	0.0540818	0.304316	pseudobulk	edgeR	LRT
Ilf2	0.361974	5.88646	3.7094	0.0541068	0.304316	pseudobulk	edgeR	LRT
Ccnl1	-0.301252	6.60203	3.70118	0.054374	0.304407	pseudobulk	edgeR	LRT
Abca5	0.223744	7.14836	3.69883	0.0544506	0.304407	pseudobulk	edgeR	LRT
Usf3	-0.393219	5.72477	3.698	0.0544776	0.304407	pseudobulk	edgeR	LRT
R3hdm4	-0.377005	6.1673	3.69794	0.0544798	0.304407	pseudobulk	edgeR	LRT
Ptms	-0.378544	6.44679	3.69742	0.0544968	0.304407	pseudobulk	edgeR	LRT
Sh3glb2	-0.332722	6.19008	3.69607	0.0545408	0.304407	pseudobulk	edgeR	LRT
Nav1	0.221278	7.31895	3.69399	0.0546087	0.304407	pseudobulk	edgeR	LRT
Bicc1	0.271892	6.6165	3.68901	0.0547722	0.304931	pseudobulk	edgeR	LRT
Pou2f1	-0.35627	6.71209	3.68444	0.0549223	0.305379	pseudobulk	edgeR	LRT
Ube2g1	0.258692	6.96661	3.67683	0.0551737	0.306389	pseudobulk	edgeR	LRT
Alg13	-0.412662	5.61936	3.67441	0.0552538	0.306446	pseudobulk	edgeR	LRT
Metap1d	-0.394755	5.83633	3.67038	0.0553876	0.306743	pseudobulk	edgeR	LRT
Dmtf1	0.279221	6.4107	3.66784	0.055472	0.306743	pseudobulk	edgeR	LRT
Pcmtd2	0.27952	6.44675	3.66648	0.0555173	0.306743	pseudobulk	edgeR	LRT
Man1a2	-0.194508	8.12061	3.6622	0.0556601	0.307146	pseudobulk	edgeR	LRT
Lrrfip2	-0.274837	6.67796	3.64913	0.0560986	0.309176	pseudobulk	edgeR	LRT
Pcdh17	0.267378	7.49782	3.63736	0.0564965	0.310979	pseudobulk	edgeR	LRT
Wwc2	0.343403	5.73329	3.63039	0.0567337	0.311345	pseudobulk	edgeR	LRT
Chst11	-0.348923	6.23735	3.63001	0.0567464	0.311345	pseudobulk	edgeR	LRT
Dgcr8	-0.416047	5.51318	3.62914	0.056776	0.311345	pseudobulk	edgeR	LRT
Zfpm2	0.253401	9.0835	3.6137	0.0573056	0.313857	pseudobulk	edgeR	LRT
Ajap1	0.303173	6.19081	3.61109	0.0573955	0.313958	pseudobulk	edgeR	LRT
Pkn2	0.204789	7.20764	3.60686	0.0575418	0.314176	pseudobulk	edgeR	LRT
Letm2	-0.374302	5.8783	3.60579	0.0575786	0.314176	pseudobulk	edgeR	LRT
Rab40c	-0.309278	6.34045	3.5937	0.0579991	0.315999	pseudobulk	edgeR	LRT
Dzank1	0.216364	7.26221	3.59205	0.0580567	0.315999	pseudobulk	edgeR	LRT
Supt5	0.331863	5.75825	3.58846	0.058182	0.316288	pseudobulk	edgeR	LRT
Rev1	0.227283	6.99663	3.58094	0.0584462	0.317331	pseudobulk	edgeR	LRT
Hdlbp	-0.260738	6.69921	3.57837	0.0585367	0.317429	pseudobulk	edgeR	LRT
Sgsm1	-0.290836	7.04308	3.56171	0.0591268	0.32007	pseudobulk	edgeR	LRT
Syt4	0.29704	7.12906	3.55902	0.0592228	0.32007	pseudobulk	edgeR	LRT
Zmiz1	-0.339851	6.4998	3.55847	0.0592424	0.32007	pseudobulk	edgeR	LRT
Rexo2	0.400241	5.72896	3.55342	0.0594227	0.320649	pseudobulk	edgeR	LRT
Dmxl1	0.170814	8.21578	3.54438	0.0597475	0.321917	pseudobulk	edgeR	LRT
Heatr3	0.311802	5.97464	3.5428	0.0598044	0.321917	pseudobulk	edgeR	LRT
Bbip1	-0.383966	5.87687	3.53692	0.0600167	0.322663	pseudobulk	edgeR	LRT
Stx16	-0.337857	6.04207	3.52994	0.06027	0.323326	pseudobulk	edgeR	LRT
Rapgefl1	0.294977	6.14537	3.52847	0.0603235	0.323326	pseudobulk	edgeR	LRT
Slc9a9	-0.216654	8.99186	3.52738	0.0603631	0.323326	pseudobulk	edgeR	LRT
Pex7	-0.384679	5.74503	3.52541	0.0604347	0.323326	pseudobulk	edgeR	LRT
Grid1	-0.149896	9.3005	3.51677	0.0607509	0.324621	pseudobulk	edgeR	LRT
Map3k5	0.226586	7.35182	3.51064	0.0609758	0.324782	pseudobulk	edgeR	LRT
Alkbh8	0.338207	5.94135	3.50764	0.0610866	0.324782	pseudobulk	edgeR	LRT
Ube2w	-0.198517	7.50486	3.50623	0.0611383	0.324782	pseudobulk	edgeR	LRT
Sec61a2	-0.222513	7.38083	3.50573	0.0611569	0.324782	pseudobulk	edgeR	LRT
Sel1l3	0.226665	7.35893	3.50476	0.0611929	0.324782	pseudobulk	edgeR	LRT
Col4a2	-0.346059	6.23511	3.50388	0.0612251	0.324782	pseudobulk	edgeR	LRT
Preb	0.335132	5.73298	3.49788	0.0614474	0.32506	pseudobulk	edgeR	LRT
Elavl3	0.313782	6.02826	3.49569	0.0615286	0.32506	pseudobulk	edgeR	LRT
Sphkap	0.254213	8.53261	3.49359	0.0616069	0.32506	pseudobulk	edgeR	LRT
Stard7	0.332192	6.11185	3.49272	0.0616393	0.32506	pseudobulk	edgeR	LRT
Xrcc4	0.244434	7.04732	3.49248	0.0616481	0.32506	pseudobulk	edgeR	LRT
D430042O09Rik	0.295104	6.08587	3.47842	0.0621739	0.327261	pseudobulk	edgeR	LRT
Sult4a1	0.311423	6.50033	3.47697	0.0622286	0.327261	pseudobulk	edgeR	LRT
Dcaf17	-0.426925	5.63524	3.47006	0.062489	0.327261	pseudobulk	edgeR	LRT
Hmgcll1	-0.262482	7.11817	3.4695	0.0625101	0.327261	pseudobulk	edgeR	LRT
Kif3c	-0.318656	6.17678	3.46914	0.0625237	0.327261	pseudobulk	edgeR	LRT
Nt5c3	0.338531	5.6959	3.46759	0.0625824	0.327261	pseudobulk	edgeR	LRT
Got2	0.286898	6.31733	3.4637	0.0627298	0.327261	pseudobulk	edgeR	LRT
Ccbe1	-0.311325	7.34086	3.45918	0.0629014	0.327261	pseudobulk	edgeR	LRT
Fam118b	-0.328247	6.05382	3.45868	0.0629205	0.327261	pseudobulk	edgeR	LRT
Arl15	0.178546	9.18795	3.45836	0.0629328	0.327261	pseudobulk	edgeR	LRT
Arrb1	0.336098	5.6833	3.45779	0.0629543	0.327261	pseudobulk	edgeR	LRT
Fbxl16	0.291113	6.17789	3.45647	0.0630046	0.327261	pseudobulk	edgeR	LRT
Ccdc39	0.32192	5.97023	3.45567	0.0630352	0.327261	pseudobulk	edgeR	LRT
Frmd6	0.234128	7.84083	3.45053	0.0632315	0.327892	pseudobulk	edgeR	LRT
Gm49317	-0.165998	8.5206	3.44139	0.0635821	0.328683	pseudobulk	edgeR	LRT
Cab39l	-0.38156	5.74073	3.44083	0.0636039	0.328683	pseudobulk	edgeR	LRT
Ralyl	-0.173211	11.3003	3.4407	0.0636088	0.328683	pseudobulk	edgeR	LRT
Nipbl	0.186908	7.74876	3.43249	0.0639255	0.329585	pseudobulk	edgeR	LRT
Thoc2	0.194696	7.32866	3.43228	0.0639337	0.329585	pseudobulk	edgeR	LRT
Tmem87b	0.328133	5.87403	3.42731	0.0641265	0.330191	pseudobulk	edgeR	LRT
Rnmt	-0.416175	5.65171	3.41365	0.0646594	0.33226	pseudobulk	edgeR	LRT
Igsf9b	-0.257233	7.47733	3.41313	0.0646797	0.33226	pseudobulk	edgeR	LRT
Mapk14	0.230831	7.12382	3.41032	0.0647897	0.332436	pseudobulk	edgeR	LRT
Pde4d	-0.160088	10.816	3.40638	0.0649448	0.332842	pseudobulk	edgeR	LRT
Rap1b	-0.412144	5.74649	3.40374	0.0650487	0.332985	pseudobulk	edgeR	LRT
Peg3	-0.217546	7.94436	3.40065	0.0651707	0.333221	pseudobulk	edgeR	LRT
Tia1	-0.198248	7.40827	3.39194	0.0655158	0.334596	pseudobulk	edgeR	LRT
Prr16	-0.252699	9.12746	3.38545	0.0657741	0.335524	pseudobulk	edgeR	LRT
Septin6	-0.340312	5.94946	3.38107	0.0659494	0.336028	pseudobulk	edgeR	LRT
Fry	0.147759	8.81574	3.37422	0.0662238	0.337035	pseudobulk	edgeR	LRT
Cdkal1	-0.258684	7.30739	3.36872	0.0664455	0.337771	pseudobulk	edgeR	LRT
Scaf4	-0.263799	6.67201	3.36556	0.0665727	0.338026	pseudobulk	edgeR	LRT
Usp31	0.306112	6.35104	3.3594	0.0668223	0.338888	pseudobulk	edgeR	LRT
Fubp3	-0.345903	5.95124	3.35694	0.0669224	0.338888	pseudobulk	edgeR	LRT
Kcnma1	-0.148397	11.0647	3.35566	0.0669742	0.338888	pseudobulk	edgeR	LRT
Map2k4	-0.19092	7.98314	3.35256	0.0671005	0.339136	pseudobulk	edgeR	LRT
Prkce	-0.181871	9.63457	3.34872	0.0672574	0.339538	pseudobulk	edgeR	LRT
Fkbp8	-0.361776	5.8208	3.34521	0.0674009	0.339726	pseudobulk	edgeR	LRT
Gm49353	0.294942	6.45046	3.34402	0.0674496	0.339726	pseudobulk	edgeR	LRT
Man1c1	0.270443	6.69449	3.33879	0.0676642	0.340416	pseudobulk	edgeR	LRT
Hsf2	-0.362236	5.70106	3.3331	0.067899	0.341206	pseudobulk	edgeR	LRT
Taok3	0.236575	7.03526	3.3285	0.068089	0.341476	pseudobulk	edgeR	LRT
Ankhd1	0.227576	7.20216	3.32788	0.0681145	0.341476	pseudobulk	edgeR	LRT
Zfp160	0.329039	5.67688	3.32495	0.0682362	0.341476	pseudobulk	edgeR	LRT
Gm2824	-0.300573	6.57772	3.32428	0.0682641	0.341476	pseudobulk	edgeR	LRT
Lmbr1	-0.247641	6.79972	3.32236	0.0683436	0.341485	pseudobulk	edgeR	LRT
Efcab6	0.286522	6.26719	3.31552	0.0686284	0.342517	pseudobulk	edgeR	LRT
Atp5g1	-0.345975	6.21774	3.3129	0.0687382	0.342675	pseudobulk	edgeR	LRT
Psen1	-0.314192	6.27697	3.30824	0.0689333	0.343258	pseudobulk	edgeR	LRT
Srpk2	0.155209	8.67095	3.30152	0.0692157	0.344273	pseudobulk	edgeR	LRT
Plcb1	-0.132749	10.9535	3.29269	0.069589	0.345041	pseudobulk	edgeR	LRT
Psmc6	-0.312998	6.42676	3.29239	0.0696014	0.345041	pseudobulk	edgeR	LRT
Slc1a2	0.206518	9.01462	3.29229	0.0696059	0.345041	pseudobulk	edgeR	LRT
Crebbp	0.187502	7.92913	3.2876	0.0698049	0.345637	pseudobulk	edgeR	LRT
Sfxn5	0.297596	6.19234	3.27736	0.0702417	0.347407	pseudobulk	edgeR	LRT
Rnf150	-0.214379	8.26366	3.27272	0.0704406	0.347801	pseudobulk	edgeR	LRT
Stx5a	-0.302896	6.41009	3.27181	0.0704799	0.347801	pseudobulk	edgeR	LRT
Stk19	-0.358909	5.70439	3.26929	0.0705882	0.347944	pseudobulk	edgeR	LRT
Fech	-0.412508	5.56638	3.26462	0.0707894	0.348544	pseudobulk	edgeR	LRT
Dcaf7	0.286054	6.24613	3.25276	0.0713032	0.350459	pseudobulk	edgeR	LRT
Prelid3a	-0.321401	6.60134	3.25196	0.071338	0.350459	pseudobulk	edgeR	LRT
Sesn3	0.210129	7.04661	3.24873	0.0714788	0.350758	pseudobulk	edgeR	LRT
Ttll7	-0.187056	7.6974	3.24339	0.0717123	0.35151	pseudobulk	edgeR	LRT
Ddrgk1	-0.421142	5.45769	3.2358	0.072045	0.352421	pseudobulk	edgeR	LRT
Rprd1a	-0.24394	6.82382	3.23549	0.0720587	0.352421	pseudobulk	edgeR	LRT
AC149090.1	-0.159885	9.41947	3.23343	0.0721493	0.352463	pseudobulk	edgeR	LRT
Fhl1	-0.325135	5.97033	3.23013	0.0722949	0.352463	pseudobulk	edgeR	LRT
Rnf10	-0.305344	6.15819	3.22828	0.0723768	0.352463	pseudobulk	edgeR	LRT
Akr1a1	0.336081	5.90632	3.22201	0.0726542	0.352463	pseudobulk	edgeR	LRT
Ncor1	0.205577	7.89144	3.21997	0.0727448	0.352463	pseudobulk	edgeR	LRT
Hs2st1	0.180642	7.71261	3.21974	0.0727551	0.352463	pseudobulk	edgeR	LRT
Hs3st5	0.308644	7.10282	3.2192	0.0727791	0.352463	pseudobulk	edgeR	LRT
Ap3b1	-0.255783	6.74806	3.21834	0.0728173	0.352463	pseudobulk	edgeR	LRT
Flot1	-0.401313	5.75333	3.21682	0.0728851	0.352463	pseudobulk	edgeR	LRT
Asxl2	-0.243886	7.09475	3.21602	0.0729208	0.352463	pseudobulk	edgeR	LRT
Vcl	0.307045	5.88375	3.21534	0.072951	0.352463	pseudobulk	edgeR	LRT
Cdk14	0.150545	9.53257	3.20486	0.0734199	0.354338	pseudobulk	edgeR	LRT
Kif5a	0.230145	7.10075	3.19948	0.0736617	0.355114	pseudobulk	edgeR	LRT
Ambra1	0.189382	7.99276	3.19608	0.073815	0.355463	pseudobulk	edgeR	LRT
Glra3	0.326666	5.86939	3.19214	0.073993	0.355929	pseudobulk	edgeR	LRT
Snx24	0.284354	6.17677	3.18722	0.074216	0.35644	pseudobulk	edgeR	LRT
Map2k6	0.280707	6.5591	3.1858	0.0742804	0.35644	pseudobulk	edgeR	LRT
Snw1	0.333477	5.65054	3.18443	0.074343	0.35644	pseudobulk	edgeR	LRT
Phf21a	0.186977	7.87803	3.17994	0.0745476	0.357007	pseudobulk	edgeR	LRT
Nr1d2	0.257145	6.42298	3.17826	0.074624	0.357007	pseudobulk	edgeR	LRT
Iqsec3	-0.295361	6.59953	3.1757	0.0747411	0.357178	pseudobulk	edgeR	LRT
Hspa9	0.292079	6.11547	3.1735	0.074842	0.357271	pseudobulk	edgeR	LRT
Farp1	0.167452	8.42952	3.16262	0.0753422	0.359177	pseudobulk	edgeR	LRT
Cxadr	0.284194	6.42659	3.16066	0.0754326	0.359177	pseudobulk	edgeR	LRT
Aatk	0.330551	5.64628	3.15791	0.0755599	0.359177	pseudobulk	edgeR	LRT
D130040H23Rik	0.312554	5.92205	3.15772	0.0755689	0.359177	pseudobulk	edgeR	LRT
Nexmif	0.264811	7.00049	3.15222	0.0758238	0.359999	pseudobulk	edgeR	LRT
Zc3h12b	0.222805	7.37785	3.14858	0.0759933	0.360414	pseudobulk	edgeR	LRT
Pcdh1	0.308937	6.00809	3.1436	0.0762253	0.360804	pseudobulk	edgeR	LRT
Dmxl2	0.147673	8.42112	3.14185	0.0763073	0.360804	pseudobulk	edgeR	LRT
Ssbp2	0.149521	8.86584	3.14153	0.0763223	0.360804	pseudobulk	edgeR	LRT
Fam76a	0.308768	5.95197	3.13716	0.0765271	0.361181	pseudobulk	edgeR	LRT
Cabin1	0.225268	7.28519	3.13567	0.0765971	0.361181	pseudobulk	edgeR	LRT
Prune2	0.348965	5.63992	3.13456	0.0766492	0.361181	pseudobulk	edgeR	LRT
Wdr78	-0.359804	5.77482	3.12946	0.0768894	0.361623	pseudobulk	edgeR	LRT
Tiam2	0.242281	6.89993	3.12737	0.0769881	0.361623	pseudobulk	edgeR	LRT
Rab40b	-0.276811	6.35133	3.12632	0.0770375	0.361623	pseudobulk	edgeR	LRT
Lzts3	-0.405106	5.5862	3.12558	0.0770726	0.361623	pseudobulk	edgeR	LRT
Slc39a10	-0.264429	7.46547	3.12032	0.0773217	0.362092	pseudobulk	edgeR	LRT
Nfix	0.194659	7.22033	3.1183	0.0774173	0.362092	pseudobulk	edgeR	LRT
Rab28	-0.220336	7.04246	3.11824	0.0774203	0.362092	pseudobulk	edgeR	LRT
Acox1	0.308108	5.78184	3.11196	0.0777192	0.362584	pseudobulk	edgeR	LRT
Atxn2l	-0.300032	6.21393	3.11174	0.0777297	0.362584	pseudobulk	edgeR	LRT
Efhd2	-0.412243	5.84399	3.11083	0.0777733	0.362584	pseudobulk	edgeR	LRT
Gm48530	-0.460945	5.77767	3.10712	0.0779506	0.362706	pseudobulk	edgeR	LRT
Grin2b	0.108126	10.9874	3.10683	0.0779648	0.362706	pseudobulk	edgeR	LRT
Cntnap5c	-0.615983	6.84607	3.10389	0.0781054	0.362975	pseudobulk	edgeR	LRT
Rab11fip3	0.244944	7.19749	3.09357	0.0786023	0.364898	pseudobulk	edgeR	LRT
Asxl1	-0.286125	6.66995	3.09114	0.0787196	0.365056	pseudobulk	edgeR	LRT
Nck2	-0.330598	6.21807	3.08874	0.078836	0.36521	pseudobulk	edgeR	LRT
2810049E08Rik	0.3938	5.71255	3.08581	0.0789779	0.365278	pseudobulk	edgeR	LRT
Mtpap	-0.349099	5.69185	3.085	0.0790172	0.365278	pseudobulk	edgeR	LRT
Gm20063	0.31319	5.97027	3.07367	0.0795697	0.367413	pseudobulk	edgeR	LRT
Dstyk	-0.335148	5.94542	3.0721	0.0796467	0.367413	pseudobulk	edgeR	LRT
Dtx3	-0.232465	7.16382	3.05866	0.0803081	0.370075	pseudobulk	edgeR	LRT
Cep170	-0.207034	7.25214	3.05515	0.0804817	0.370162	pseudobulk	edgeR	LRT
Strbp	0.168184	9.45455	3.05486	0.0804957	0.370162	pseudobulk	edgeR	LRT
Dpyd	0.469739	7.55423	3.04998	0.080738	0.370887	pseudobulk	edgeR	LRT
Usp16	0.256001	6.36325	3.04371	0.0810505	0.371934	pseudobulk	edgeR	LRT
Camk4	-0.181075	8.85165	3.0406	0.0812061	0.372258	pseudobulk	edgeR	LRT
Rps3a1	-0.333285	5.99474	3.03704	0.0813844	0.372686	pseudobulk	edgeR	LRT
Baz1b	0.198933	7.15255	3.02368	0.0820569	0.374234	pseudobulk	edgeR	LRT
Gramd1b	0.193137	8.08075	3.02323	0.0820799	0.374234	pseudobulk	edgeR	LRT
Tafa1	-0.352441	10.3318	3.02211	0.0821365	0.374234	pseudobulk	edgeR	LRT
Dpp8	-0.301863	6.62514	3.02077	0.0822044	0.374234	pseudobulk	edgeR	LRT
Tmem132d	0.161965	9.23783	3.01908	0.0822901	0.374234	pseudobulk	edgeR	LRT
Rnf157	-0.244657	6.65863	3.0185	0.0823196	0.374234	pseudobulk	edgeR	LRT
Rapgef2	0.158367	8.50481	3.0185	0.0823196	0.374234	pseudobulk	edgeR	LRT
Senp6	-0.239978	7.08532	3.01573	0.0824606	0.374487	pseudobulk	edgeR	LRT
Camsap2	-0.243564	6.94928	3.01007	0.0827489	0.375362	pseudobulk	edgeR	LRT
Wwp1	0.312908	6.30613	3.00818	0.0828451	0.375362	pseudobulk	edgeR	LRT
Cdh2	0.15324	8.58682	3.00691	0.08291	0.375362	pseudobulk	edgeR	LRT
Csnk2a1	-0.241353	6.83876	3.00076	0.0832257	0.376403	pseudobulk	edgeR	LRT
Galnt16	-0.334239	6.29483	2.9974	0.083398	0.376465	pseudobulk	edgeR	LRT
Gm28905	-0.275984	7.74988	2.9966	0.0834397	0.376465	pseudobulk	edgeR	LRT
Arid5b	-0.203816	7.90764	2.99549	0.0834968	0.376465	pseudobulk	edgeR	LRT
Camk2b	0.170602	7.86103	2.99321	0.0836143	0.376608	pseudobulk	edgeR	LRT
Zswim8	0.306251	5.85373	2.984	0.0840912	0.377892	pseudobulk	edgeR	LRT
Rabep1	0.17118	7.81713	2.98327	0.0841289	0.377892	pseudobulk	edgeR	LRT
Dennd4a	0.160505	8.13602	2.98272	0.0841578	0.377892	pseudobulk	edgeR	LRT
Il1rap	-0.17876	7.91063	2.97976	0.0843118	0.377913	pseudobulk	edgeR	LRT
Psmb2	-0.264562	6.78451	2.97932	0.0843348	0.377913	pseudobulk	edgeR	LRT
Rnf217	0.24427	7.23952	2.97397	0.084614	0.378533	pseudobulk	edgeR	LRT
Ttyh1	-0.196237	7.574	2.97308	0.0846603	0.378533	pseudobulk	edgeR	LRT
Atg13	0.278049	6.09242	2.97171	0.0847321	0.378533	pseudobulk	edgeR	LRT
Usp53	-0.316105	5.99078	2.96515	0.0850765	0.379559	pseudobulk	edgeR	LRT
Gm10419	-0.285933	6.44653	2.96404	0.0851348	0.379559	pseudobulk	edgeR	LRT
Usp40	0.244826	6.50929	2.95953	0.085373	0.380235	pseudobulk	edgeR	LRT
Raf1	-0.26496	6.63862	2.94025	0.0863973	0.384024	pseudobulk	edgeR	LRT
Nrbp2	-0.327387	5.97357	2.93804	0.0865156	0.384024	pseudobulk	edgeR	LRT
Nfyc	-0.257639	6.53799	2.93762	0.0865379	0.384024	pseudobulk	edgeR	LRT
Odf2l	0.311667	6.00645	2.93695	0.086574	0.384024	pseudobulk	edgeR	LRT
Gpr45	0.291009	6.23926	2.93329	0.0867706	0.384094	pseudobulk	edgeR	LRT
Psmd2	0.32447	5.632	2.92901	0.0870006	0.384094	pseudobulk	edgeR	LRT
Lars	0.234804	6.6829	2.92721	0.087098	0.384094	pseudobulk	edgeR	LRT
Dock9	0.186494	7.78194	2.92689	0.0871149	0.384094	pseudobulk	edgeR	LRT
Ano4	0.325223	7.03131	2.9258	0.0871738	0.384094	pseudobulk	edgeR	LRT
Gria3	-0.155509	10.2703	2.92531	0.0872006	0.384094	pseudobulk	edgeR	LRT
Prr7	0.335505	5.63666	2.92398	0.0872723	0.384094	pseudobulk	edgeR	LRT
Ccnt2	-0.2169	7.48082	2.92365	0.0872902	0.384094	pseudobulk	edgeR	LRT
Rnf38	0.268789	6.55176	2.9183	0.0875801	0.384821	pseudobulk	edgeR	LRT
Ubtd2	-0.300583	6.14896	2.91736	0.0876309	0.384821	pseudobulk	edgeR	LRT
Tpt1	-0.313852	5.98381	2.91254	0.0878932	0.385588	pseudobulk	edgeR	LRT
Tmem131l	0.294798	6.07818	2.91055	0.0880017	0.385678	pseudobulk	edgeR	LRT
Sptbn4	0.188376	7.46388	2.90399	0.0883607	0.386605	pseudobulk	edgeR	LRT
Enc1	-0.331559	6.92245	2.90346	0.0883894	0.386605	pseudobulk	edgeR	LRT
Scd2	-0.338435	5.79987	2.9015	0.0884971	0.38669	pseudobulk	edgeR	LRT
Leng8	-0.240339	7.38181	2.89961	0.0886012	0.38676	pseudobulk	edgeR	LRT
Smchd1	0.224689	6.97977	2.895	0.0888548	0.387123	pseudobulk	edgeR	LRT
Ptchd4	-0.398652	7.06435	2.89489	0.0888609	0.387123	pseudobulk	edgeR	LRT
Hs3st2	-0.305265	7.30252	2.89099	0.0890761	0.387478	pseudobulk	edgeR	LRT
Papola	-0.188959	7.40493	2.89022	0.089119	0.387478	pseudobulk	edgeR	LRT
Pnkp	-0.366513	5.68194	2.88711	0.0892907	0.38779	pseudobulk	edgeR	LRT
Stim2	-0.246057	6.68196	2.88573	0.0893675	0.38779	pseudobulk	edgeR	LRT
Phip	0.181152	7.80671	2.87977	0.0896986	0.388842	pseudobulk	edgeR	LRT
Gnas	-0.226385	7.37148	2.87776	0.0898108	0.388944	pseudobulk	edgeR	LRT
Pkd2	-0.356147	5.83521	2.87347	0.0900503	0.389596	pseudobulk	edgeR	LRT
Necab3	-0.348137	5.8543	2.871	0.0901887	0.389811	pseudobulk	edgeR	LRT
Pstk	-0.336857	5.99892	2.86528	0.0905099	0.390814	pseudobulk	edgeR	LRT
Cabp1	-0.252428	6.9935	2.8609	0.0907566	0.391494	pseudobulk	edgeR	LRT
Rit2	0.18173	8.49275	2.84692	0.0915489	0.394152	pseudobulk	edgeR	LRT
Stxbp5	0.165337	8.01388	2.84686	0.0915525	0.394152	pseudobulk	edgeR	LRT
Nwd2	0.20143	8.936	2.84429	0.0916988	0.394298	pseudobulk	edgeR	LRT
Lman2l	-0.366723	5.70426	2.84312	0.0917661	0.394298	pseudobulk	edgeR	LRT
Pfkm	-0.259681	6.70622	2.84036	0.0919234	0.394587	pseudobulk	edgeR	LRT
Abcf1	-0.327512	5.74918	2.83037	0.092497	0.396491	pseudobulk	edgeR	LRT
Adgrl3	0.170701	11.0111	2.82912	0.0925692	0.396491	pseudobulk	edgeR	LRT
Slc20a1	-0.274714	6.53276	2.82792	0.0926381	0.396491	pseudobulk	edgeR	LRT
Suclg1	-0.350971	5.64981	2.82537	0.0927857	0.396736	pseudobulk	edgeR	LRT
Oga	-0.236649	6.80341	2.81809	0.0932075	0.398151	pseudobulk	edgeR	LRT
Hnrnpd	-0.350366	5.5966	2.81634	0.093309	0.398197	pseudobulk	edgeR	LRT
Arel1	0.300752	5.7871	2.81197	0.0935636	0.398896	pseudobulk	edgeR	LRT
Lrpap1	-0.344427	5.76241	2.80037	0.0942424	0.401038	pseudobulk	edgeR	LRT
Tsga10	0.2338	6.61467	2.80026	0.0942489	0.401038	pseudobulk	edgeR	LRT
Chic1	0.266522	6.24033	2.79525	0.0945442	0.401628	pseudobulk	edgeR	LRT
Rhot1	0.235683	6.52615	2.7948	0.0945706	0.401628	pseudobulk	edgeR	LRT
Rasgrp1	0.201572	7.55778	2.79095	0.0947981	0.402086	pseudobulk	edgeR	LRT
Mdga2	-0.166704	10.9998	2.78987	0.0948619	0.402086	pseudobulk	edgeR	LRT
Zfp608	-0.299388	6.37447	2.788	0.0949727	0.402167	pseudobulk	edgeR	LRT
Ncoa1	0.20849	7.84348	2.78557	0.0951168	0.402389	pseudobulk	edgeR	LRT
Gnai1	-0.205	7.23131	2.78166	0.0953491	0.402983	pseudobulk	edgeR	LRT
Ctps2	-0.285982	6.18666	2.77533	0.095727	0.404191	pseudobulk	edgeR	LRT
Gpr158	0.167196	10.065	2.77276	0.0958809	0.404451	pseudobulk	edgeR	LRT
Slc25a5	-0.385596	5.49301	2.76934	0.0960856	0.404756	pseudobulk	edgeR	LRT
Srsf6	-0.342966	5.72415	2.76686	0.0962346	0.404756	pseudobulk	edgeR	LRT
Rpl24	-0.344821	5.66378	2.76446	0.096379	0.404756	pseudobulk	edgeR	LRT
Scfd1	0.232312	6.5568	2.76409	0.0964018	0.404756	pseudobulk	edgeR	LRT
Rcor1	-0.318181	6.14069	2.76387	0.0964145	0.404756	pseudobulk	edgeR	LRT
Icam5	-0.251877	6.73647	2.76025	0.096633	0.405286	pseudobulk	edgeR	LRT
Hspa8	-0.251604	8.04357	2.75518	0.09694	0.406185	pseudobulk	edgeR	LRT
Ociad2	-0.315183	6.13919	2.75217	0.0971223	0.406206	pseudobulk	edgeR	LRT
Fyttd1	-0.291801	6.2427	2.75097	0.0971956	0.406206	pseudobulk	edgeR	LRT
Mxi1	-0.33615	5.68547	2.75052	0.0972228	0.406206	pseudobulk	edgeR	LRT
Sgip1	0.120695	9.29997	2.74837	0.0973537	0.406366	pseudobulk	edgeR	LRT
Tshz2	0.425676	8.48577	2.74628	0.0974812	0.406511	pseudobulk	edgeR	LRT
Agfg1	-0.243678	6.72323	2.74328	0.0976642	0.406888	pseudobulk	edgeR	LRT
Tasor	-0.216558	7.01987	2.73218	0.0983451	0.409336	pseudobulk	edgeR	LRT
Jak2	0.236666	6.52581	2.72685	0.0986735	0.410313	pseudobulk	edgeR	LRT
Gabra3	0.197496	7.15019	2.72462	0.0988114	0.410316	pseudobulk	edgeR	LRT
Izumo4	-0.312299	6.04111	2.72382	0.0988612	0.410316	pseudobulk	edgeR	LRT
Cntn5	0.239576	10.9088	2.72163	0.0989969	0.410491	pseudobulk	edgeR	LRT
Mdm4	-0.21851	6.80808	2.717	0.0992842	0.411293	pseudobulk	edgeR	LRT
Klhl29	0.16748	9.09167	2.71487	0.0994173	0.411456	pseudobulk	edgeR	LRT
Ttc39b	0.26355	6.54432	2.70641	0.0999458	0.412839	pseudobulk	edgeR	LRT
Snap25	-0.128735	10.3087	2.70624	0.0999563	0.412839	pseudobulk	edgeR	LRT
Arhgap23	-0.324047	5.89592	2.70501	0.100034	0.412839	pseudobulk	edgeR	LRT
Prepl	-0.19089	7.57215	2.69335	0.100768	0.414566	pseudobulk	edgeR	LRT
Rbm28	0.225412	6.85573	2.69286	0.100799	0.414566	pseudobulk	edgeR	LRT
Sppl3	-0.246926	6.56171	2.69153	0.100883	0.414566	pseudobulk	edgeR	LRT
Fam49a	0.170035	7.71692	2.69097	0.100919	0.414566	pseudobulk	edgeR	LRT
Nhsl2	-0.24852	6.86293	2.69087	0.100925	0.414566	pseudobulk	edgeR	LRT
Mapk8ip2	-0.352721	5.52181	2.68847	0.101077	0.41479	pseudobulk	edgeR	LRT
Foxk2	-0.301878	5.91069	2.68629	0.101215	0.41479	pseudobulk	edgeR	LRT
Ppp2ca	0.299598	6.01881	2.68511	0.10129	0.41479	pseudobulk	edgeR	LRT
Rai1	-0.214111	7.0878	2.68405	0.101357	0.41479	pseudobulk	edgeR	LRT
Rtf1	-0.249708	6.39507	2.68236	0.101465	0.414845	pseudobulk	edgeR	LRT
Dhdds	-0.283197	6.26853	2.67872	0.101698	0.415408	pseudobulk	edgeR	LRT
Neurod6	-0.328723	5.81984	2.67256	0.102092	0.416263	pseudobulk	edgeR	LRT
Psme4	0.156839	8.2309	2.67155	0.102156	0.416263	pseudobulk	edgeR	LRT
Synpr	0.297163	6.63016	2.671	0.102192	0.416263	pseudobulk	edgeR	LRT
Cntn1	-0.130943	9.57249	2.66736	0.102426	0.41683	pseudobulk	edgeR	LRT
Emb	-0.323184	5.7837	2.66388	0.10265	0.417356	pseudobulk	edgeR	LRT
Stk4	0.252185	6.2096	2.65864	0.102989	0.418344	pseudobulk	edgeR	LRT
Pgr	-0.326177	5.95049	2.65454	0.103255	0.419036	pseudobulk	edgeR	LRT
Trafd1	-0.326302	5.81333	2.65118	0.103473	0.419161	pseudobulk	edgeR	LRT
Btbd3	-0.262259	6.47608	2.65113	0.103477	0.419161	pseudobulk	edgeR	LRT
Dapk1	-0.160211	8.07239	2.64864	0.103639	0.419431	pseudobulk	edgeR	LRT
Adgra1	0.24569	6.48718	2.64693	0.10375	0.419495	pseudobulk	edgeR	LRT
Fndc3b	-0.297305	6.52394	2.64191	0.104078	0.420435	pseudobulk	edgeR	LRT
Faah	0.211998	6.74544	2.63709	0.104395	0.420737	pseudobulk	edgeR	LRT
Gm12394	0.193511	7.35984	2.63486	0.104541	0.420737	pseudobulk	edgeR	LRT
Chd2	0.168703	7.90277	2.6335	0.104631	0.420737	pseudobulk	edgeR	LRT
Ireb2	0.242859	6.34084	2.63225	0.104713	0.420737	pseudobulk	edgeR	LRT
Pdgfc	0.242024	6.74112	2.63104	0.104793	0.420737	pseudobulk	edgeR	LRT
Dnajc1	-0.165037	8.50854	2.62903	0.104926	0.420737	pseudobulk	edgeR	LRT
Extl3	0.304013	5.86175	2.62827	0.104976	0.420737	pseudobulk	edgeR	LRT
Slc41a2	-0.354194	5.74195	2.6277	0.105014	0.420737	pseudobulk	edgeR	LRT
Ift74	0.305479	5.63039	2.62766	0.105016	0.420737	pseudobulk	edgeR	LRT
Kras	-0.294263	6.40229	2.62426	0.105242	0.421097	pseudobulk	edgeR	LRT
Cog6	0.295463	5.80542	2.62282	0.105337	0.421097	pseudobulk	edgeR	LRT
Fut8	0.156834	7.88918	2.62176	0.105408	0.421097	pseudobulk	edgeR	LRT
Cisd2	-0.317507	5.81204	2.62046	0.105494	0.421097	pseudobulk	edgeR	LRT
Ldhb	-0.267932	6.80061	2.61907	0.105586	0.421097	pseudobulk	edgeR	LRT
Reps1	-0.269476	6.15871	2.61565	0.105814	0.421623	pseudobulk	edgeR	LRT
Pdss2	0.182605	7.44841	2.611	0.106125	0.422107	pseudobulk	edgeR	LRT
Cacnb1	0.271884	5.97888	2.61095	0.106128	0.422107	pseudobulk	edgeR	LRT
Necab1	0.167791	8.03754	2.60433	0.106572	0.423422	pseudobulk	edgeR	LRT
Pkd1	0.177943	7.35439	2.60315	0.106652	0.423422	pseudobulk	edgeR	LRT
Gpatch2	-0.273507	6.32673	2.60077	0.106812	0.423633	pseudobulk	edgeR	LRT
Trappc11	0.295016	5.74381	2.59892	0.106936	0.423633	pseudobulk	edgeR	LRT
Anapc10	0.26644	6.32185	2.59789	0.107006	0.423633	pseudobulk	edgeR	LRT
Actr1b	-0.27126	6.34247	2.59543	0.107172	0.423633	pseudobulk	edgeR	LRT
Ccnl2	-0.234515	7.12866	2.5952	0.107188	0.423633	pseudobulk	edgeR	LRT
Zfx	0.321287	5.73487	2.59186	0.107414	0.424143	pseudobulk	edgeR	LRT
Snx2	-0.302123	5.93625	2.59045	0.10751	0.424143	pseudobulk	edgeR	LRT
Tmem29	-0.305746	6.24344	2.58357	0.107978	0.425606	pseudobulk	edgeR	LRT
Ube2e2	0.129184	10.0666	2.57549	0.108531	0.427122	pseudobulk	edgeR	LRT
Swt1	0.281543	6.1615	2.5751	0.108557	0.427122	pseudobulk	edgeR	LRT
Cdk12	-0.231136	6.89307	2.56791	0.109052	0.428682	pseudobulk	edgeR	LRT
Gdi1	-0.241954	7.11225	2.56349	0.109357	0.429499	pseudobulk	edgeR	LRT
Chchd10	-0.300915	6.28922	2.56146	0.109497	0.429661	pseudobulk	edgeR	LRT
Nploc4	-0.317222	5.79886	2.56006	0.109595	0.429661	pseudobulk	edgeR	LRT
Slk	-0.329476	5.69936	2.55554	0.109908	0.430507	pseudobulk	edgeR	LRT
Slc50a1	-0.302625	6.08536	2.55132	0.110202	0.430786	pseudobulk	edgeR	LRT
2610035D17Rik	-0.282321	6.82741	2.55063	0.110251	0.430786	pseudobulk	edgeR	LRT
Sv2b	-0.146714	9.44067	2.55014	0.110284	0.430786	pseudobulk	edgeR	LRT
Stx8	0.240005	6.51425	2.54779	0.110449	0.430786	pseudobulk	edgeR	LRT
Atp6v0b	-0.209217	7.9578	2.5472	0.11049	0.430786	pseudobulk	edgeR	LRT
Calm2	-0.184108	7.67265	2.54607	0.110569	0.430786	pseudobulk	edgeR	LRT
Syne1	0.135175	9.83046	2.53927	0.111046	0.431802	pseudobulk	edgeR	LRT
Adk	0.183943	7.74535	2.53922	0.11105	0.431802	pseudobulk	edgeR	LRT
Atxn7l1	0.170443	7.62062	2.53688	0.111214	0.431802	pseudobulk	edgeR	LRT
Epb41l4b	0.209311	7.05634	2.5356	0.111304	0.431802	pseudobulk	edgeR	LRT
Tmem161b	0.205876	7.02141	2.53536	0.111322	0.431802	pseudobulk	edgeR	LRT
Usp13	-0.300101	5.9149	2.53045	0.111669	0.432097	pseudobulk	edgeR	LRT
Tmed9	-0.321666	6.04704	2.52963	0.111727	0.432097	pseudobulk	edgeR	LRT
Cpne6	-0.306624	5.99816	2.5285	0.111807	0.432097	pseudobulk	edgeR	LRT
Deptor	-0.391203	5.92691	2.52823	0.111826	0.432097	pseudobulk	edgeR	LRT
Fubp1	-0.166802	7.92262	2.52609	0.111977	0.432097	pseudobulk	edgeR	LRT
Xylt1	-0.163305	8.39337	2.52593	0.111989	0.432097	pseudobulk	edgeR	LRT
Dnajb6	-0.225858	6.54647	2.52448	0.112092	0.432114	pseudobulk	edgeR	LRT
Egr3	0.314715	5.95617	2.52173	0.112288	0.432489	pseudobulk	edgeR	LRT
Tbc1d9	0.256177	6.42496	2.51957	0.112441	0.432701	pseudobulk	edgeR	LRT
Os9	0.277934	6.04748	2.5174	0.112596	0.432918	pseudobulk	edgeR	LRT
Rpl18a	-0.335886	5.58218	2.50805	0.113266	0.435111	pseudobulk	edgeR	LRT
Acsl1	-0.317638	5.95767	2.50524	0.113468	0.435465	pseudobulk	edgeR	LRT
Mboat7	-0.357843	5.53138	2.50181	0.113715	0.435465	pseudobulk	edgeR	LRT
Tnrc6a	0.250228	6.24354	2.50162	0.113729	0.435465	pseudobulk	edgeR	LRT
Scaf1	-0.32421	5.61234	2.50126	0.113755	0.435465	pseudobulk	edgeR	LRT
Eif3h	0.26404	5.96573	2.49586	0.114146	0.43658	pseudobulk	edgeR	LRT
Map7d1	-0.347108	5.70719	2.49247	0.114392	0.43714	pseudobulk	edgeR	LRT
Ptpn11	0.248007	6.31478	2.4883	0.114696	0.437762	pseudobulk	edgeR	LRT
Shoc2	0.253644	6.17606	2.4875	0.114754	0.437762	pseudobulk	edgeR	LRT
Ccdc30	0.21385	6.87936	2.48319	0.115069	0.438387	pseudobulk	edgeR	LRT
Hmg20a	0.206424	6.69009	2.48252	0.115118	0.438387	pseudobulk	edgeR	LRT
Rell2	-0.307037	5.93672	2.47466	0.115694	0.440059	pseudobulk	edgeR	LRT
Fmn2	-0.147041	8.68213	2.47282	0.11583	0.440059	pseudobulk	edgeR	LRT
Arf3	0.24565	6.54129	2.47244	0.115858	0.440059	pseudobulk	edgeR	LRT
Clint1	0.250134	6.18034	2.46732	0.116236	0.440467	pseudobulk	edgeR	LRT
Agfg2	-0.347357	5.77384	2.46677	0.116276	0.440467	pseudobulk	edgeR	LRT
Apba2	0.11946	8.94911	2.46633	0.116309	0.440467	pseudobulk	edgeR	LRT
Cdc42bpa	0.159175	8.9296	2.46555	0.116367	0.440467	pseudobulk	edgeR	LRT
Ube2r2	0.237131	6.25312	2.46216	0.116618	0.440704	pseudobulk	edgeR	LRT
Garnl3	0.180401	8.27754	2.462	0.11663	0.440704	pseudobulk	edgeR	LRT
Dennd5b	0.173199	7.96239	2.45811	0.116919	0.441416	pseudobulk	edgeR	LRT
Adgrb2	0.203993	6.92996	2.45284	0.117313	0.442435	pseudobulk	edgeR	LRT
Omg	-0.334964	5.58885	2.45179	0.117391	0.442435	pseudobulk	edgeR	LRT
Scaf8	0.158915	7.54663	2.44825	0.117656	0.442675	pseudobulk	edgeR	LRT
Srr	-0.267083	6.32964	2.44824	0.117656	0.442675	pseudobulk	edgeR	LRT
Erp44	-0.245703	6.6176	2.44242	0.118094	0.44393	pseudobulk	edgeR	LRT
Runx1t1	0.16397	8.04702	2.44111	0.118192	0.44393	pseudobulk	edgeR	LRT
Bzw2	0.192928	6.79782	2.43355	0.118764	0.445326	pseudobulk	edgeR	LRT
Ncl	0.299196	5.70064	2.4335	0.118767	0.445326	pseudobulk	edgeR	LRT
Cdk13	0.176836	7.70034	2.42927	0.119089	0.44615	pseudobulk	edgeR	LRT
Srsf2	-0.276685	6.38265	2.4248	0.119428	0.44704	pseudobulk	edgeR	LRT
Impact	-0.229275	6.79631	2.42041	0.119764	0.447863	pseudobulk	edgeR	LRT
Ctnna3	-0.288669	6.32098	2.41925	0.119852	0.447863	pseudobulk	edgeR	LRT
Zfyve28	0.156332	7.72346	2.41557	0.120134	0.448536	pseudobulk	edgeR	LRT
Zc3h7a	0.196634	7.225	2.40976	0.120581	0.449821	pseudobulk	edgeR	LRT
Zcchc14	0.285008	5.67708	2.40546	0.120912	0.450674	pseudobulk	edgeR	LRT
Rps7	-0.316616	5.8631	2.40097	0.12126	0.451586	pseudobulk	edgeR	LRT
Zfp266	0.23596	6.36679	2.39847	0.121454	0.451924	pseudobulk	edgeR	LRT
Slc4a3	0.20066	6.99748	2.39677	0.121586	0.452031	pseudobulk	edgeR	LRT
Chgb	-0.289241	7.02923	2.39206	0.121953	0.453011	pseudobulk	edgeR	LRT
Cfap69	0.232371	6.62246	2.38984	0.122126	0.45309	pseudobulk	edgeR	LRT
Dennd4c	-0.285289	5.8642	2.38853	0.122229	0.45309	pseudobulk	edgeR	LRT
Mcoln1	-0.342354	5.62043	2.38782	0.122284	0.45309	pseudobulk	edgeR	LRT
Ythdf3	0.202375	6.75686	2.38293	0.122668	0.453517	pseudobulk	edgeR	LRT
Scg5	-0.204263	7.70284	2.38197	0.122743	0.453517	pseudobulk	edgeR	LRT
Rnf180	-0.328687	5.93624	2.38177	0.122759	0.453517	pseudobulk	edgeR	LRT
N4bp2l2	-0.165359	7.58857	2.38108	0.122812	0.453517	pseudobulk	edgeR	LRT
Vps54	0.219898	6.80205	2.37964	0.122926	0.453555	pseudobulk	edgeR	LRT
Rufy3	0.192602	7.57747	2.37221	0.123512	0.455333	pseudobulk	edgeR	LRT
Mtch2	-0.210623	6.72411	2.36759	0.123878	0.45623	pseudobulk	edgeR	LRT
Trpc4	0.230407	6.53606	2.36112	0.124393	0.45623	pseudobulk	edgeR	LRT
Naa20	0.29611	5.69049	2.35956	0.124517	0.45623	pseudobulk	edgeR	LRT
Idh3b	-0.30736	6.57047	2.35885	0.124574	0.45623	pseudobulk	edgeR	LRT
Ddx39b	-0.235717	6.66647	2.35884	0.124575	0.45623	pseudobulk	edgeR	LRT
Uimc1	-0.299704	5.93276	2.35711	0.124713	0.45623	pseudobulk	edgeR	LRT
Tspan7	-0.144026	8.67575	2.35589	0.124811	0.45623	pseudobulk	edgeR	LRT
Tnik	-0.112706	9.47948	2.35522	0.124864	0.45623	pseudobulk	edgeR	LRT
Immt	-0.246201	6.23539	2.35182	0.125137	0.45623	pseudobulk	edgeR	LRT
Cope	0.297488	5.74991	2.35111	0.125194	0.45623	pseudobulk	edgeR	LRT
Dlg1	0.130708	9.31676	2.34867	0.12539	0.45623	pseudobulk	edgeR	LRT
AI593442	0.319239	5.64319	2.34758	0.125478	0.45623	pseudobulk	edgeR	LRT
Mga	0.197264	6.96471	2.34558	0.125639	0.45623	pseudobulk	edgeR	LRT
Pnpla8	0.18981	7.21487	2.34523	0.125667	0.45623	pseudobulk	edgeR	LRT
Nrgn	0.192451	7.57926	2.34489	0.125694	0.45623	pseudobulk	edgeR	LRT
Ncoa6	0.230795	6.47867	2.34414	0.125755	0.45623	pseudobulk	edgeR	LRT
Zmym6	0.260994	6.1226	2.34393	0.125772	0.45623	pseudobulk	edgeR	LRT
Glyr1	0.227516	6.53181	2.34356	0.125802	0.45623	pseudobulk	edgeR	LRT
Pitpnb	0.30272	5.85307	2.34338	0.125816	0.45623	pseudobulk	edgeR	LRT
Usp24	0.182009	6.968	2.34263	0.125877	0.45623	pseudobulk	edgeR	LRT
Grin2a	0.10744	10.9146	2.34092	0.126016	0.45623	pseudobulk	edgeR	LRT
Cpeb3	0.145722	8.77005	2.34057	0.126043	0.45623	pseudobulk	edgeR	LRT
Adamts17	0.194675	6.78671	2.33863	0.126201	0.456424	pseudobulk	edgeR	LRT
Ptbp2	-0.173082	7.3923	2.33321	0.126641	0.457031	pseudobulk	edgeR	LRT
Stmn1	0.199334	7.60985	2.33292	0.126664	0.457031	pseudobulk	edgeR	LRT
Fkbp2	-0.320315	5.78435	2.33271	0.126681	0.457031	pseudobulk	edgeR	LRT
Ints10	-0.228632	6.56385	2.33118	0.126806	0.457105	pseudobulk	edgeR	LRT
Map2k1	-0.252547	6.3833	2.32927	0.126962	0.457137	pseudobulk	edgeR	LRT
Hnrnpll	-0.242149	6.94172	2.32733	0.12712	0.457137	pseudobulk	edgeR	LRT
Kifc2	-0.223612	6.65611	2.32724	0.127127	0.457137	pseudobulk	edgeR	LRT
Nfat5	0.142059	7.79582	2.32466	0.127338	0.4572	pseudobulk	edgeR	LRT
Rcan1	-0.307056	5.71313	2.32368	0.127419	0.4572	pseudobulk	edgeR	LRT
Rps3	-0.317568	5.66684	2.32229	0.127532	0.4572	pseudobulk	edgeR	LRT
Rmdn1	0.208386	6.70082	2.32193	0.127562	0.4572	pseudobulk	edgeR	LRT
Napg	0.251707	6.51828	2.31936	0.127772	0.457263	pseudobulk	edgeR	LRT
Srcin1	-0.169203	7.29345	2.31918	0.127788	0.457263	pseudobulk	edgeR	LRT
Fmnl1	0.27546	6.02066	2.31725	0.127946	0.457455	pseudobulk	edgeR	LRT
Acsl6	0.226618	6.29537	2.31465	0.12816	0.457615	pseudobulk	edgeR	LRT
Golga1	-0.225329	6.49676	2.31328	0.128273	0.457615	pseudobulk	edgeR	LRT
Diaph1	0.267937	6.14433	2.31291	0.128303	0.457615	pseudobulk	edgeR	LRT
Jakmip3	0.201265	6.69662	2.30578	0.128894	0.458846	pseudobulk	edgeR	LRT
Cox7a2	-0.282915	6.357	2.30499	0.128959	0.458846	pseudobulk	edgeR	LRT
Tmcc1	0.146934	8.47972	2.30495	0.128962	0.458846	pseudobulk	edgeR	LRT
Gcc2	-0.23907	6.3607	2.30113	0.12928	0.45945	pseudobulk	edgeR	LRT
Atxn10	-0.167938	7.76408	2.30039	0.129341	0.45945	pseudobulk	edgeR	LRT
Srsf10	-0.254638	6.49338	2.29758	0.129576	0.459611	pseudobulk	edgeR	LRT
Bcl2l1	-0.330954	5.63	2.29734	0.129596	0.459611	pseudobulk	edgeR	LRT
Cd46	-0.244427	6.61043	2.28983	0.130224	0.460985	pseudobulk	edgeR	LRT
Mamld1	0.204779	6.93461	2.28917	0.13028	0.460985	pseudobulk	edgeR	LRT
Zwint	-0.166459	7.75896	2.28894	0.130299	0.460985	pseudobulk	edgeR	LRT
Smpd3	0.233766	6.61801	2.28178	0.130902	0.462249	pseudobulk	edgeR	LRT
Grik3	-0.33864	7.03732	2.27972	0.131076	0.462249	pseudobulk	edgeR	LRT
Tusc3	-0.144871	8.33572	2.27887	0.131147	0.462249	pseudobulk	edgeR	LRT
Egfem1	0.248481	10.0599	2.27809	0.131213	0.462249	pseudobulk	edgeR	LRT
Dlgap2	-0.110144	11.0979	2.27795	0.131225	0.462249	pseudobulk	edgeR	LRT
Tox	-0.209337	9.01665	2.2772	0.131288	0.462249	pseudobulk	edgeR	LRT
Zzz3	-0.222969	6.59614	2.26959	0.131934	0.464042	pseudobulk	edgeR	LRT
Mtus2	-0.165584	7.87509	2.26871	0.132009	0.464042	pseudobulk	edgeR	LRT
Wdpcp	0.244468	6.64681	2.26514	0.132314	0.464534	pseudobulk	edgeR	LRT
Rbm39	-0.139732	8.957	2.26459	0.132361	0.464534	pseudobulk	edgeR	LRT
Kdm7a	0.190732	7.17298	2.26135	0.132639	0.465066	pseudobulk	edgeR	LRT
Maml3	-0.34062	7.57041	2.25949	0.132797	0.465066	pseudobulk	edgeR	LRT
Arnt	-0.190601	6.98485	2.25911	0.13283	0.465066	pseudobulk	edgeR	LRT
St3gal3	0.230311	6.51616	2.25356	0.133307	0.466257	pseudobulk	edgeR	LRT
Msantd2	0.272903	5.98063	2.25224	0.133421	0.466257	pseudobulk	edgeR	LRT
Nbas	-0.194992	6.97442	2.25047	0.133574	0.466257	pseudobulk	edgeR	LRT
Mapt	-0.140361	8.58573	2.25021	0.133596	0.466257	pseudobulk	edgeR	LRT
Ghr	-0.257817	6.17402	2.24895	0.133705	0.466269	pseudobulk	edgeR	LRT
Ep300	0.189656	6.95597	2.24723	0.133854	0.466417	pseudobulk	edgeR	LRT
Ola1	0.194264	7.11124	2.24475	0.134069	0.466461	pseudobulk	edgeR	LRT
Rnps1	-0.220605	6.77467	2.24347	0.13418	0.466461	pseudobulk	edgeR	LRT
Usp28	0.249549	6.07459	2.2434	0.134186	0.466461	pseudobulk	edgeR	LRT
Ext2	-0.240977	6.27495	2.2406	0.134429	0.466937	pseudobulk	edgeR	LRT
Erc2	-0.143774	10.9459	2.2374	0.134707	0.467326	pseudobulk	edgeR	LRT
Fstl4	-0.204744	8.87244	2.23655	0.134782	0.467326	pseudobulk	edgeR	LRT
Rapgef1	0.240478	6.42638	2.23564	0.134861	0.467326	pseudobulk	edgeR	LRT
Nrd1	-0.169397	7.70665	2.2338	0.135021	0.467513	pseudobulk	edgeR	LRT
Slc6a7	0.23848	6.15112	2.22862	0.135475	0.468434	pseudobulk	edgeR	LRT
Nxpe4	-0.203053	7.5341	2.22781	0.135546	0.468434	pseudobulk	edgeR	LRT
Hdac8	0.17488	7.46759	2.2271	0.135608	0.468434	pseudobulk	edgeR	LRT
Lrrc45	-0.2941	5.80808	2.22263	0.136001	0.469168	pseudobulk	edgeR	LRT
Pknox2	-0.17377	8.14047	2.22103	0.136142	0.469168	pseudobulk	edgeR	LRT
Dcaf1	-0.257224	6.02927	2.21993	0.136239	0.469168	pseudobulk	edgeR	LRT
Gab2	0.23436	6.46494	2.21983	0.136248	0.469168	pseudobulk	edgeR	LRT
Myef2	-0.231343	6.54566	2.21479	0.136694	0.470333	pseudobulk	edgeR	LRT
Pcmtd1	0.183531	7.08144	2.21141	0.136993	0.470871	pseudobulk	edgeR	LRT
Rbm3	-0.275506	6.05038	2.21061	0.137064	0.470871	pseudobulk	edgeR	LRT
Cog3	-0.248491	6.30136	2.206	0.137474	0.471812	pseudobulk	edgeR	LRT
Ep400	0.180053	7.08728	2.20312	0.137732	0.471812	pseudobulk	edgeR	LRT
Zfp609	-0.209078	7.07235	2.20294	0.137747	0.471812	pseudobulk	edgeR	LRT
Astn2	0.171473	8.81092	2.20271	0.137769	0.471812	pseudobulk	edgeR	LRT
Tfdp2	-0.198518	6.95371	2.19805	0.138186	0.472692	pseudobulk	edgeR	LRT
Slc22a17	-0.190315	7.69496	2.19743	0.138241	0.472692	pseudobulk	edgeR	LRT
Rock2	-0.166128	8.5689	2.19358	0.138587	0.473507	pseudobulk	edgeR	LRT
Ddx50	-0.182697	7.25143	2.18017	0.139799	0.477275	pseudobulk	edgeR	LRT
Cpsf6	-0.173787	7.37114	2.17577	0.140199	0.477649	pseudobulk	edgeR	LRT
Helz	-0.176659	7.19403	2.17565	0.140211	0.477649	pseudobulk	edgeR	LRT
Ndufa10	0.241465	6.23042	2.17451	0.140314	0.477649	pseudobulk	edgeR	LRT
Nyap2	0.168137	8.93413	2.17398	0.140362	0.477649	pseudobulk	edgeR	LRT
Uchl1	-0.180664	7.52048	2.17253	0.140495	0.477649	pseudobulk	edgeR	LRT
Pip4k2c	-0.249799	6.30163	2.1718	0.140562	0.477649	pseudobulk	edgeR	LRT
Csf2ra	-0.290013	5.92312	2.16731	0.140973	0.478675	pseudobulk	edgeR	LRT
Ppm1k	-0.328037	5.52225	2.16588	0.141104	0.478749	pseudobulk	edgeR	LRT
Actr1a	0.264536	5.92319	2.1632	0.14135	0.479172	pseudobulk	edgeR	LRT
Rpl6	-0.248972	6.35925	2.16215	0.141447	0.479172	pseudobulk	edgeR	LRT
Sh3gl2	-0.122672	9.23521	2.156	0.142014	0.480292	pseudobulk	edgeR	LRT
Clip3	-0.307252	5.68896	2.15536	0.142073	0.480292	pseudobulk	edgeR	LRT
Rpsa	-0.262794	6.30688	2.15501	0.142106	0.480292	pseudobulk	edgeR	LRT
Jam3	-0.243958	6.39123	2.15355	0.142241	0.480378	pseudobulk	edgeR	LRT
Sgsm3	0.235204	6.15687	2.14906	0.142657	0.481414	pseudobulk	edgeR	LRT
Ube3c	-0.173782	7.39679	2.14448	0.143083	0.481924	pseudobulk	edgeR	LRT
Atxn3	-0.273212	5.91395	2.14444	0.143087	0.481924	pseudobulk	edgeR	LRT
Tor1aip2	0.246289	6.13384	2.14389	0.143138	0.481924	pseudobulk	edgeR	LRT
Paip2	0.167919	7.22165	2.1372	0.143764	0.483659	pseudobulk	edgeR	LRT
Tab2	0.21243	6.33565	2.13481	0.143988	0.484043	pseudobulk	edgeR	LRT
Aftph	0.201759	6.63756	2.13084	0.144362	0.484387	pseudobulk	edgeR	LRT
Slc44a5	0.316757	6.28793	2.13061	0.144383	0.484387	pseudobulk	edgeR	LRT
Tmtc2	-0.233546	7.12494	2.12796	0.144633	0.484387	pseudobulk	edgeR	LRT
Zfp451	0.189642	6.96904	2.12622	0.144797	0.484387	pseudobulk	edgeR	LRT
Scn1b	-0.336539	5.62072	2.12434	0.144975	0.484387	pseudobulk	edgeR	LRT
Cep164	0.307451	5.64568	2.12344	0.14506	0.484387	pseudobulk	edgeR	LRT
Heatr5b	0.262678	5.79243	2.12333	0.145071	0.484387	pseudobulk	edgeR	LRT
Dip2a	0.235267	6.26858	2.1214	0.145254	0.484387	pseudobulk	edgeR	LRT
Hnrnpr	0.171594	6.99633	2.12106	0.145286	0.484387	pseudobulk	edgeR	LRT
Ctdspl	0.169463	7.49599	2.12096	0.145296	0.484387	pseudobulk	edgeR	LRT
Mtch1	-0.282196	5.79333	2.12086	0.145305	0.484387	pseudobulk	edgeR	LRT
Ttc3	-0.11217	9.85926	2.11539	0.145825	0.485646	pseudobulk	edgeR	LRT
Pten	0.174383	7.68337	2.11451	0.145909	0.485646	pseudobulk	edgeR	LRT
Wrn	0.251085	6.13405	2.1134	0.146015	0.485646	pseudobulk	edgeR	LRT
Arhgef25	0.243852	6.00311	2.11161	0.146185	0.485702	pseudobulk	edgeR	LRT
Tbl1x	-0.183183	7.0173	2.1109	0.146253	0.485702	pseudobulk	edgeR	LRT
Spats2	-0.313652	5.64303	2.10956	0.146381	0.48576	pseudobulk	edgeR	LRT
Trappc12	-0.314067	5.56598	2.10606	0.146716	0.486183	pseudobulk	edgeR	LRT
Ndufs7	-0.298062	5.69854	2.10524	0.146796	0.486183	pseudobulk	edgeR	LRT
Cramp1l	-0.26383	5.98483	2.10476	0.146841	0.486183	pseudobulk	edgeR	LRT
Stimate	-0.280724	5.79461	2.10066	0.147235	0.486538	pseudobulk	edgeR	LRT
Ccdc136	0.310881	5.9983	2.09961	0.147336	0.486538	pseudobulk	edgeR	LRT
AI480526	-0.264227	6.09921	2.09837	0.147456	0.486538	pseudobulk	edgeR	LRT
Zcchc18	-0.235099	7.12466	2.09739	0.14755	0.486538	pseudobulk	edgeR	LRT
Serinc3	0.218088	6.3905	2.09722	0.147568	0.486538	pseudobulk	edgeR	LRT
Wdr20	0.27538	5.78543	2.0959	0.147695	0.486538	pseudobulk	edgeR	LRT
Ssr4	-0.269039	6.11045	2.09513	0.147769	0.486538	pseudobulk	edgeR	LRT
Nectin3	-0.27078	6.88362	2.09444	0.147836	0.486538	pseudobulk	edgeR	LRT
Prpf3	-0.307184	5.61072	2.08991	0.148275	0.48677	pseudobulk	edgeR	LRT
Mical2	0.139859	9.00115	2.0892	0.148344	0.48677	pseudobulk	edgeR	LRT
Asph	-0.197454	7.09873	2.08872	0.148391	0.48677	pseudobulk	edgeR	LRT
Cog2	-0.321677	5.52624	2.08633	0.148623	0.48677	pseudobulk	edgeR	LRT
Spock2	0.201884	7.06283	2.08606	0.148649	0.48677	pseudobulk	edgeR	LRT
Rsu1	-0.240682	6.50924	2.08579	0.148675	0.48677	pseudobulk	edgeR	LRT
Larp4	0.251259	5.93257	2.08571	0.148683	0.48677	pseudobulk	edgeR	LRT
Zfp385b	0.205638	9.0096	2.07956	0.149283	0.488371	pseudobulk	edgeR	LRT
Ercc6l2	0.242717	5.92839	2.07842	0.149395	0.488373	pseudobulk	edgeR	LRT
Smad4	-0.300307	5.65104	2.07506	0.149724	0.488615	pseudobulk	edgeR	LRT
Shfl	-0.236805	6.39337	2.07394	0.149834	0.488615	pseudobulk	edgeR	LRT
Syn3	-0.195223	8.06253	2.07327	0.149899	0.488615	pseudobulk	edgeR	LRT
Esco1	-0.200164	6.7693	2.07277	0.149949	0.488615	pseudobulk	edgeR	LRT
Pigk	-0.223927	6.56971	2.07199	0.150026	0.488615	pseudobulk	edgeR	LRT
Arl3	0.222562	6.21076	2.07	0.150221	0.488705	pseudobulk	edgeR	LRT
Zscan26	0.24241	6.35273	2.06944	0.150276	0.488705	pseudobulk	edgeR	LRT
Map6	-0.204355	6.76956	2.06756	0.150462	0.488947	pseudobulk	edgeR	LRT
Dlst	0.240509	6.23672	2.06297	0.150915	0.490056	pseudobulk	edgeR	LRT
Pfkl	0.234411	6.01735	2.06002	0.151209	0.490645	pseudobulk	edgeR	LRT
Tef	0.212616	6.95388	2.05562	0.151646	0.491699	pseudobulk	edgeR	LRT
Mib2	-0.249285	6.13156	2.05307	0.1519	0.49216	pseudobulk	edgeR	LRT
Sytl2	0.231122	6.2841	2.04774	0.152432	0.493177	pseudobulk	edgeR	LRT
Nr6a1	0.171441	7.71079	2.04709	0.152497	0.493177	pseudobulk	edgeR	LRT
Rps27a	0.281379	5.71825	2.04569	0.152638	0.493177	pseudobulk	edgeR	LRT
Spop	-0.179806	7.09149	2.04271	0.152937	0.493177	pseudobulk	edgeR	LRT
Ar	0.283191	5.91976	2.04261	0.152947	0.493177	pseudobulk	edgeR	LRT
Pcgf5	0.188512	6.91935	2.04031	0.153178	0.493177	pseudobulk	edgeR	LRT
Prkcz	0.160891	7.30482	2.04012	0.153197	0.493177	pseudobulk	edgeR	LRT
Hprt	0.272984	5.99606	2.03906	0.153304	0.493177	pseudobulk	edgeR	LRT
Tdrd3	-0.249343	6.05614	2.03887	0.153324	0.493177	pseudobulk	edgeR	LRT
Rap1gap	-0.223747	6.58339	2.0378	0.153431	0.493177	pseudobulk	edgeR	LRT
Slc25a26	-0.248651	6.21783	2.03676	0.153536	0.493177	pseudobulk	edgeR	LRT
Plxdc2	0.17798	8.08979	2.03396	0.153819	0.493177	pseudobulk	edgeR	LRT
Sorbs2	-0.119094	10.3924	2.03382	0.153834	0.493177	pseudobulk	edgeR	LRT
Fam117b	0.21728	6.51106	2.03258	0.153959	0.493177	pseudobulk	edgeR	LRT
Akap7	-0.256498	5.90869	2.0325	0.153967	0.493177	pseudobulk	edgeR	LRT
Shank3	0.20922	6.4614	2.03205	0.154012	0.493177	pseudobulk	edgeR	LRT
Scn1a	0.142873	8.36627	2.02618	0.154609	0.494726	pseudobulk	edgeR	LRT
Tm9sf3	-0.242459	6.08872	2.0198	0.15526	0.496383	pseudobulk	edgeR	LRT
Arhgef7	-0.186337	7.07695	2.01888	0.155353	0.496383	pseudobulk	edgeR	LRT
Snap91	0.116756	8.69657	2.01774	0.15547	0.496396	pseudobulk	edgeR	LRT
Ap2a2	0.229978	6.26794	2.01641	0.155606	0.496469	pseudobulk	edgeR	LRT
Ly6e	0.288149	6.14905	2.01529	0.155721	0.496474	pseudobulk	edgeR	LRT
Gm15155	-0.272438	7.80183	2.01414	0.15584	0.496492	pseudobulk	edgeR	LRT
Dync1h1	0.15839	7.6537	2.00627	0.156651	0.498444	pseudobulk	edgeR	LRT
Atg16l2	-0.281595	5.69964	2.0057	0.156709	0.498444	pseudobulk	edgeR	LRT
Epha5	0.160654	9.7837	2.00488	0.156793	0.498444	pseudobulk	edgeR	LRT
Lnx1	-0.299894	5.6059	1.99761	0.157547	0.50029	pseudobulk	edgeR	LRT
Cacng3	0.115963	8.80665	1.99708	0.157602	0.50029	pseudobulk	edgeR	LRT
Lzts1	0.192369	7.21494	1.99364	0.157961	0.50075	pseudobulk	edgeR	LRT
Lnpk	-0.192196	6.94219	1.9935	0.157976	0.50075	pseudobulk	edgeR	LRT
Zfp704	0.162852	7.2105	1.99196	0.158137	0.500764	pseudobulk	edgeR	LRT
Fbf1	-0.278175	5.68469	1.99127	0.158208	0.500764	pseudobulk	edgeR	LRT
Clasp1	-0.156043	7.82416	1.98515	0.158849	0.50243	pseudobulk	edgeR	LRT
Kcnip3	-0.197677	7.24834	1.98033	0.159355	0.503669	pseudobulk	edgeR	LRT
Tmem196	0.278901	6.05436	1.97836	0.159563	0.503963	pseudobulk	edgeR	LRT
Sumo1	0.230367	6.14509	1.97604	0.159808	0.504374	pseudobulk	edgeR	LRT
Mia2	-0.225304	6.45989	1.97356	0.16007	0.504575	pseudobulk	edgeR	LRT
Klhl7	0.164082	7.60542	1.97255	0.160177	0.504575	pseudobulk	edgeR	LRT
Habp4	0.229447	6.16024	1.97189	0.160247	0.504575	pseudobulk	edgeR	LRT
Slf2	0.180905	6.98108	1.97023	0.160423	0.504575	pseudobulk	edgeR	LRT
Actn4	0.178422	6.84582	1.96947	0.160504	0.504575	pseudobulk	edgeR	LRT
Rab1a	-0.299127	5.58287	1.96817	0.160642	0.504575	pseudobulk	edgeR	LRT
Man1a	-0.220884	8.05149	1.96784	0.160677	0.504575	pseudobulk	edgeR	LRT
Lsm7	-0.249609	6.0202	1.96391	0.161096	0.505527	pseudobulk	edgeR	LRT
Cd47	-0.184615	7.18032	1.96125	0.161379	0.505753	pseudobulk	edgeR	LRT
Nsmaf	0.236914	5.894	1.96108	0.161398	0.505753	pseudobulk	edgeR	LRT
Gabbr2	0.114041	9.0336	1.95194	0.162378	0.50846	pseudobulk	edgeR	LRT
9330159F19Rik	0.255528	6.02084	1.95026	0.162559	0.508663	pseudobulk	edgeR	LRT
Tspoap1	0.196734	7.26832	1.94802	0.1628	0.508896	pseudobulk	edgeR	LRT
Dgkg	-0.226649	7.58214	1.94742	0.162865	0.508896	pseudobulk	edgeR	LRT
Cdh18	-0.181638	8.92409	1.94512	0.163114	0.508979	pseudobulk	edgeR	LRT
Cnrip1	-0.183544	6.93677	1.94463	0.163167	0.508979	pseudobulk	edgeR	LRT
Mfap3l	-0.280915	5.75359	1.94395	0.16324	0.508979	pseudobulk	edgeR	LRT
Pnkd	0.238253	5.97989	1.94117	0.163541	0.509557	pseudobulk	edgeR	LRT
Syncrip	-0.243811	5.98646	1.93503	0.164209	0.51014	pseudobulk	edgeR	LRT
Reep1	-0.164526	7.46604	1.93498	0.164215	0.51014	pseudobulk	edgeR	LRT
Gsk3b	0.139178	7.96146	1.93494	0.164219	0.51014	pseudobulk	edgeR	LRT
Hdac5	0.229836	6.00703	1.93426	0.164293	0.51014	pseudobulk	edgeR	LRT
Cnot10	-0.21225	6.41247	1.9341	0.16431	0.51014	pseudobulk	edgeR	LRT
Sorl1	0.155626	8.07854	1.9317	0.164573	0.510596	pseudobulk	edgeR	LRT
Ntm	-0.118398	11.6391	1.93017	0.164739	0.51075	pseudobulk	edgeR	LRT
Gria4	0.144818	10.5957	1.92891	0.164878	0.510819	pseudobulk	edgeR	LRT
Kcnmb4	0.243293	6.22257	1.925	0.165307	0.511758	pseudobulk	edgeR	LRT
Clk4	-0.185382	7.01386	1.9221	0.165626	0.511758	pseudobulk	edgeR	LRT
Tmem44	-0.302739	5.63703	1.91962	0.165899	0.511758	pseudobulk	edgeR	LRT
Grm8	-0.135275	9.72743	1.91951	0.165911	0.511758	pseudobulk	edgeR	LRT
Ell2	0.241889	6.21118	1.91836	0.166037	0.511758	pseudobulk	edgeR	LRT
Ntng2	-0.282155	6.0418	1.91797	0.166081	0.511758	pseudobulk	edgeR	LRT
Celf5	-0.184757	6.90014	1.91796	0.166081	0.511758	pseudobulk	edgeR	LRT
Thy1	-0.21457	6.84248	1.91766	0.166114	0.511758	pseudobulk	edgeR	LRT
Chfr	0.158233	7.23578	1.91608	0.16629	0.511939	pseudobulk	edgeR	LRT
Ramp1	-0.286473	5.80347	1.91339	0.166587	0.512324	pseudobulk	edgeR	LRT
D630045J12Rik	0.16425	7.08836	1.91284	0.166648	0.512324	pseudobulk	edgeR	LRT
Xpnpep1	-0.304739	5.63077	1.91082	0.166872	0.512654	pseudobulk	edgeR	LRT
Smim14	-0.248977	6.02757	1.90758	0.167232	0.513072	pseudobulk	edgeR	LRT
Apba1	-0.127675	8.51208	1.90734	0.16726	0.513072	pseudobulk	edgeR	LRT
Rnf169	0.162042	7.2774	1.90644	0.167359	0.513072	pseudobulk	edgeR	LRT
Boc	-0.286438	5.85715	1.90007	0.168071	0.514893	pseudobulk	edgeR	LRT
Trpm3	0.250683	8.79352	1.89555	0.168577	0.51531	pseudobulk	edgeR	LRT
Trim2	0.137683	8.66441	1.89553	0.16858	0.51531	pseudobulk	edgeR	LRT
Blcap	-0.278827	5.78101	1.89549	0.168584	0.51531	pseudobulk	edgeR	LRT
Sqstm1	-0.231895	6.93664	1.89399	0.168753	0.51531	pseudobulk	edgeR	LRT
Ranbp17	-0.258268	6.21236	1.89362	0.168794	0.51531	pseudobulk	edgeR	LRT
Lpgat1	0.167031	7.29247	1.8891	0.169303	0.516505	pseudobulk	edgeR	LRT
Atg2b	-0.288096	5.62822	1.88517	0.169748	0.5175	pseudobulk	edgeR	LRT
Gm47283	-0.316692	6.64701	1.88353	0.169934	0.517636	pseudobulk	edgeR	LRT
Rbm25	0.141928	8.09173	1.88269	0.170028	0.517636	pseudobulk	edgeR	LRT
Cd99l2	-0.305293	5.50959	1.88036	0.170293	0.518083	pseudobulk	edgeR	LRT
Dnm1l	0.150914	7.33602	1.87917	0.170429	0.518136	pseudobulk	edgeR	LRT
Sema4d	0.210781	6.239	1.87605	0.170784	0.518856	pseudobulk	edgeR	LRT
Pard3	-0.302799	6.24059	1.87216	0.171228	0.519815	pseudobulk	edgeR	LRT
Rapgef4	-0.139493	8.97811	1.87094	0.171367	0.519815	pseudobulk	edgeR	LRT
Ift20	-0.270411	6.04955	1.87018	0.171455	0.519815	pseudobulk	edgeR	LRT
Tmem200a	0.232631	6.88026	1.86746	0.171767	0.520401	pseudobulk	edgeR	LRT
Camk2g	-0.174758	7.03366	1.86097	0.172513	0.5223	pseudobulk	edgeR	LRT
Zfand3	0.148049	7.94637	1.85977	0.172651	0.52236	pseudobulk	edgeR	LRT
Plekha5	0.108792	9.13005	1.85638	0.173043	0.523059	pseudobulk	edgeR	LRT
Trim3	0.203875	6.24092	1.85513	0.173188	0.523059	pseudobulk	edgeR	LRT
Dnajc21	0.198018	6.62514	1.85468	0.17324	0.523059	pseudobulk	edgeR	LRT
Ccnh	-0.235813	6.13645	1.85253	0.173489	0.52345	pseudobulk	edgeR	LRT
Ncor2	-0.209956	6.61717	1.84984	0.173802	0.523767	pseudobulk	edgeR	LRT
Nxf1	-0.291271	5.53113	1.84957	0.173833	0.523767	pseudobulk	edgeR	LRT
Aopep	-0.110463	9.0237	1.84788	0.17403	0.524	pseudobulk	edgeR	LRT
Rpgrip1l	0.200323	6.36175	1.83853	0.175123	0.526856	pseudobulk	edgeR	LRT
Zfp512	-0.254132	5.81666	1.83704	0.175298	0.526856	pseudobulk	edgeR	LRT
Atp6ap2	-0.302549	6.24935	1.8367	0.175339	0.526856	pseudobulk	edgeR	LRT
Phka2	-0.163566	7.08985	1.83383	0.175675	0.527507	pseudobulk	edgeR	LRT
Slc37a3	-0.258659	5.76181	1.83125	0.17598	0.527961	pseudobulk	edgeR	LRT
Tcaf1	-0.127072	8.0128	1.83051	0.176067	0.527961	pseudobulk	edgeR	LRT
Celf4	0.157032	9.81172	1.82833	0.176325	0.528173	pseudobulk	edgeR	LRT
Zfp106	0.195056	6.68257	1.82788	0.176379	0.528173	pseudobulk	edgeR	LRT
Abhd6	0.203839	6.41321	1.82573	0.176633	0.52847	pseudobulk	edgeR	LRT
Rilpl1	-0.250984	6.14456	1.825	0.176719	0.52847	pseudobulk	edgeR	LRT
Mthfd1l	0.245117	5.87003	1.82267	0.176995	0.528936	pseudobulk	edgeR	LRT
Herpud2	0.234696	5.90057	1.81854	0.177487	0.530045	pseudobulk	edgeR	LRT
Lsamp	-0.210983	12.7745	1.81315	0.17813	0.531141	pseudobulk	edgeR	LRT
Epha7	0.131194	8.70074	1.81085	0.178407	0.531141	pseudobulk	edgeR	LRT
Tmem167	-0.191318	6.60358	1.81013	0.178492	0.531141	pseudobulk	edgeR	LRT
Sun1	0.160818	7.28074	1.80955	0.178563	0.531141	pseudobulk	edgeR	LRT
Arl8b	-0.268314	5.83225	1.80945	0.178574	0.531141	pseudobulk	edgeR	LRT
Lin52	0.230501	6.12773	1.8094	0.17858	0.531141	pseudobulk	edgeR	LRT
Zdhhc17	0.17028	6.84953	1.80748	0.178811	0.531465	pseudobulk	edgeR	LRT
Map2k5	-0.167753	7.04852	1.80449	0.179171	0.531749	pseudobulk	edgeR	LRT
S100pbp	0.253856	5.80836	1.80436	0.179186	0.531749	pseudobulk	edgeR	LRT
Rpl41	-0.217571	6.74114	1.80346	0.179294	0.531749	pseudobulk	edgeR	LRT
Dnaja2	0.230822	5.85737	1.80227	0.179439	0.531749	pseudobulk	edgeR	LRT
Sidt1	0.129588	8.20568	1.80166	0.179512	0.531749	pseudobulk	edgeR	LRT
Mbip	-0.203965	6.5734	1.79942	0.179782	0.531844	pseudobulk	edgeR	LRT
Map4k4	0.190495	6.46394	1.79853	0.17989	0.531844	pseudobulk	edgeR	LRT
Fgd4	-0.197621	6.95879	1.79839	0.179908	0.531844	pseudobulk	edgeR	LRT
Pex5l	-0.168967	10.0487	1.79667	0.180115	0.532098	pseudobulk	edgeR	LRT
Arhgap26-ENSMUSG00000036452	0.113784	8.29706	1.79463	0.180363	0.532472	pseudobulk	edgeR	LRT
Mt3	-0.229928	6.66563	1.79175	0.180713	0.533146	pseudobulk	edgeR	LRT
Agpat3	-0.268384	5.63914	1.78485	0.181554	0.535268	pseudobulk	edgeR	LRT
Tmem132a	-0.264331	6.33786	1.78331	0.181743	0.535466	pseudobulk	edgeR	LRT
Eftud2	-0.230452	6.39492	1.77972	0.182183	0.536401	pseudobulk	edgeR	LRT
Ckap5	0.149415	7.29574	1.77814	0.182378	0.536614	pseudobulk	edgeR	LRT
Shank2	0.114249	8.35433	1.77691	0.182529	0.536699	pseudobulk	edgeR	LRT
Fyco1	-0.234083	6.27238	1.77472	0.182799	0.537131	pseudobulk	edgeR	LRT
Lims1	0.18532	6.60443	1.77292	0.183021	0.537137	pseudobulk	edgeR	LRT
Elavl1	-0.238257	6.15507	1.77262	0.183058	0.537137	pseudobulk	edgeR	LRT
Ubr2	0.1688	6.86765	1.77173	0.183168	0.537137	pseudobulk	edgeR	LRT
Chm	-0.196529	7.06746	1.76743	0.1837	0.538339	pseudobulk	edgeR	LRT
Aplp2	-0.174592	7.51634	1.76455	0.184058	0.539026	pseudobulk	edgeR	LRT
Greb1l	-0.195451	7.15356	1.75981	0.184648	0.540395	pseudobulk	edgeR	LRT
Dusp14	-0.249108	6.04318	1.75841	0.184823	0.540496	pseudobulk	edgeR	LRT
Ssb	0.269606	5.96149	1.75662	0.185047	0.540496	pseudobulk	edgeR	LRT
Car11	-0.207876	6.56934	1.75657	0.185052	0.540496	pseudobulk	edgeR	LRT
Unc13a	-0.158674	7.60683	1.75352	0.185435	0.540972	pseudobulk	edgeR	LRT
Grk5	0.256783	5.952	1.75323	0.185471	0.540972	pseudobulk	edgeR	LRT
Pafah1b2	-0.270036	5.6592	1.75232	0.185585	0.540972	pseudobulk	edgeR	LRT
Fbxl17	0.127022	9.36556	1.74719	0.18623	0.541084	pseudobulk	edgeR	LRT
Psmd14	-0.140172	7.52968	1.74568	0.18642	0.541084	pseudobulk	edgeR	LRT
Polr3a	0.263943	5.78057	1.74558	0.186434	0.541084	pseudobulk	edgeR	LRT
Tnpo1	-0.148874	7.42021	1.74348	0.186698	0.541084	pseudobulk	edgeR	LRT
Mterf3	-0.28198	5.59726	1.74305	0.186753	0.541084	pseudobulk	edgeR	LRT
Tnk2	-0.281551	5.79837	1.74233	0.186844	0.541084	pseudobulk	edgeR	LRT
Vwa8	-0.16457	7.29462	1.74079	0.187039	0.541084	pseudobulk	edgeR	LRT
Satb2	0.108481	8.77383	1.73907	0.187257	0.541084	pseudobulk	edgeR	LRT
Sf3b2	0.201467	6.40656	1.73902	0.187264	0.541084	pseudobulk	edgeR	LRT
Cplane1	0.121107	8.40007	1.73865	0.187309	0.541084	pseudobulk	edgeR	LRT
Sil1	-0.258426	6.04733	1.73845	0.187336	0.541084	pseudobulk	edgeR	LRT
Rcan2	0.224906	6.98028	1.73845	0.187336	0.541084	pseudobulk	edgeR	LRT
Tut7	0.256179	5.87869	1.73812	0.187377	0.541084	pseudobulk	edgeR	LRT
Phkb	-0.197321	6.56168	1.73722	0.187491	0.541084	pseudobulk	edgeR	LRT
Dok6	0.16428	9.67623	1.73674	0.187552	0.541084	pseudobulk	edgeR	LRT
Vps4b	0.223801	5.88136	1.73639	0.187597	0.541084	pseudobulk	edgeR	LRT
Ino80d	0.236628	5.75845	1.73293	0.188037	0.541995	pseudobulk	edgeR	LRT
mt-Co1	0.233878	7.09641	1.73141	0.188231	0.542199	pseudobulk	edgeR	LRT
Rnf19a	0.211926	6.13184	1.7276	0.188718	0.542844	pseudobulk	edgeR	LRT
Ptcd3	0.217456	6.03631	1.72673	0.188829	0.542844	pseudobulk	edgeR	LRT
Arid4b	0.141471	7.74902	1.72649	0.188859	0.542844	pseudobulk	edgeR	LRT
Cyth1	0.212553	6.51212	1.72579	0.18895	0.542844	pseudobulk	edgeR	LRT
Mpped1	0.185351	6.82632	1.72034	0.189649	0.544496	pseudobulk	edgeR	LRT
Psd	-0.241989	5.87055	1.71642	0.190155	0.545544	pseudobulk	edgeR	LRT
Mrps28	-0.282243	5.59747	1.71558	0.190263	0.545544	pseudobulk	edgeR	LRT
Zfp664	-0.285655	5.60087	1.71454	0.190397	0.545548	pseudobulk	edgeR	LRT
Rpl37	-0.263151	5.9238	1.71365	0.190513	0.545548	pseudobulk	edgeR	LRT
Tasor2	0.180211	6.85528	1.70912	0.1911	0.546872	pseudobulk	edgeR	LRT
Serinc1	-0.194712	7.14567	1.70708	0.191365	0.547263	pseudobulk	edgeR	LRT
Eprs	0.196578	6.55621	1.70523	0.191606	0.547263	pseudobulk	edgeR	LRT
Osbpl6	-0.122702	8.50366	1.70464	0.191682	0.547263	pseudobulk	edgeR	LRT
Eps15l1	0.180391	6.70716	1.70247	0.191965	0.547263	pseudobulk	edgeR	LRT
Prrc2c	0.132025	7.80904	1.70009	0.192276	0.547263	pseudobulk	edgeR	LRT
Lhfp	0.16718	7.43711	1.69999	0.19229	0.547263	pseudobulk	edgeR	LRT
Rtn4rl1	-0.227745	6.37713	1.69933	0.192375	0.547263	pseudobulk	edgeR	LRT
Atxn7	0.189188	6.69939	1.69924	0.192387	0.547263	pseudobulk	edgeR	LRT
Psip1	-0.192264	7.1431	1.6987	0.192458	0.547263	pseudobulk	edgeR	LRT
St8sia3	-0.282545	5.66302	1.69824	0.192519	0.547263	pseudobulk	edgeR	LRT
Nek1	-0.158137	7.34307	1.69755	0.192609	0.547263	pseudobulk	edgeR	LRT
Pdzd4	-0.187429	6.75053	1.69314	0.193188	0.548244	pseudobulk	edgeR	LRT
Wdr70	-0.207	6.6375	1.69302	0.193204	0.548244	pseudobulk	edgeR	LRT
Tra2b	0.195822	6.61479	1.69121	0.193442	0.548356	pseudobulk	edgeR	LRT
Cipc	-0.246781	6.03525	1.69082	0.193493	0.548356	pseudobulk	edgeR	LRT
Armc9	-0.198838	6.44428	1.68851	0.193797	0.548863	pseudobulk	edgeR	LRT
Ptp4a2	-0.246523	5.872	1.67753	0.195252	0.552627	pseudobulk	edgeR	LRT
Ptprg	-0.136597	9.11411	1.67602	0.195455	0.552843	pseudobulk	edgeR	LRT
Ddhd2	-0.174713	6.73473	1.67446	0.195662	0.553072	pseudobulk	edgeR	LRT
Ubn1	0.225035	5.99962	1.6725	0.195924	0.553218	pseudobulk	edgeR	LRT
Slc6a15	-0.243128	5.90686	1.67219	0.195966	0.553218	pseudobulk	edgeR	LRT
Evi5	0.132333	7.74301	1.6702	0.196232	0.553614	pseudobulk	edgeR	LRT
Eif2d	-0.264219	5.61036	1.66918	0.196369	0.553644	pseudobulk	edgeR	LRT
Enah	-0.180315	7.56555	1.66794	0.196535	0.553756	pseudobulk	edgeR	LRT
Cntln	-0.172292	6.96921	1.66576	0.196828	0.554226	pseudobulk	edgeR	LRT
Ntrk2	-0.0999327	10.0679	1.65892	0.19775	0.556464	pseudobulk	edgeR	LRT
Ctnnd2	0.108236	10.9181	1.65268	0.198595	0.558485	pseudobulk	edgeR	LRT
Eef1a2	-0.248233	6.16415	1.65076	0.198855	0.558858	pseudobulk	edgeR	LRT
Spata5	-0.167328	6.87949	1.64939	0.199042	0.559026	pseudobulk	edgeR	LRT
Slc4a7	0.205853	6.39607	1.64158	0.200109	0.561661	pseudobulk	edgeR	LRT
Epn2	0.172445	7.08801	1.64004	0.20032	0.561895	pseudobulk	edgeR	LRT
Commd3	0.267709	5.63917	1.63782	0.200624	0.562389	pseudobulk	edgeR	LRT
Mdm2	-0.246704	5.87637	1.63271	0.201329	0.564004	pseudobulk	edgeR	LRT
Rps6ka2	-0.175593	6.91175	1.63137	0.201513	0.564036	pseudobulk	edgeR	LRT
Adcy9	-0.133809	8.08396	1.63076	0.201598	0.564036	pseudobulk	edgeR	LRT
Cops5	0.252743	5.72232	1.62835	0.201932	0.564505	pseudobulk	edgeR	LRT
Pds5b	-0.194089	6.85842	1.62756	0.202041	0.564505	pseudobulk	edgeR	LRT
Plcxd3	0.268982	7.02978	1.62676	0.202151	0.564505	pseudobulk	edgeR	LRT
Gtf2h5	-0.240409	5.78678	1.62527	0.202358	0.564724	pseudobulk	edgeR	LRT
Dnajc18	0.232745	5.80014	1.62405	0.202528	0.564824	pseudobulk	edgeR	LRT
Tmem30a	-0.189228	6.78576	1.62316	0.202652	0.564824	pseudobulk	edgeR	LRT
Ndufaf7	-0.220895	6.00586	1.62153	0.202878	0.565096	pseudobulk	edgeR	LRT
Med23	0.216396	5.9625	1.61862	0.203285	0.565448	pseudobulk	edgeR	LRT
Chrm1	0.235115	5.99993	1.61772	0.20341	0.565448	pseudobulk	edgeR	LRT
Washc4	-0.200946	6.38814	1.6152	0.203762	0.565448	pseudobulk	edgeR	LRT
A230057D06Rik	-0.139806	9.21769	1.61473	0.203829	0.565448	pseudobulk	edgeR	LRT
Phf12	-0.224909	6.2449	1.61453	0.203856	0.565448	pseudobulk	edgeR	LRT
Zfyve16	-0.232197	5.90183	1.61323	0.204038	0.565448	pseudobulk	edgeR	LRT
Adgrl2	-0.118069	8.21606	1.61257	0.204131	0.565448	pseudobulk	edgeR	LRT
Kcnc1	0.218494	6.03302	1.61177	0.204243	0.565448	pseudobulk	edgeR	LRT
Oxr1	0.110918	10.7399	1.61157	0.204271	0.565448	pseudobulk	edgeR	LRT
Kifbp	0.236648	5.70449	1.61108	0.204339	0.565448	pseudobulk	edgeR	LRT
Soga3	0.125319	7.71556	1.61049	0.204422	0.565448	pseudobulk	edgeR	LRT
Cyb5a	0.193883	6.18518	1.60832	0.204728	0.565697	pseudobulk	edgeR	LRT
Rpl10a	-0.223556	6.00667	1.60802	0.20477	0.565697	pseudobulk	edgeR	LRT
Serpinb6a	-0.263795	5.76275	1.60495	0.205204	0.566538	pseudobulk	edgeR	LRT
Usp32	0.12108	7.78147	1.6017	0.205663	0.567276	pseudobulk	edgeR	LRT
Mon2	0.158019	7.03522	1.60074	0.205798	0.567276	pseudobulk	edgeR	LRT
Pbx1	0.117792	9.80975	1.59965	0.205953	0.567276	pseudobulk	edgeR	LRT
Lrba	0.139919	8.15802	1.59883	0.206068	0.567276	pseudobulk	edgeR	LRT
Cntn4	0.12395	10.948	1.59849	0.206117	0.567276	pseudobulk	edgeR	LRT
Rab30	-0.197847	6.49582	1.59438	0.206701	0.568232	pseudobulk	edgeR	LRT
Adss	-0.194444	6.39104	1.59369	0.206799	0.568232	pseudobulk	edgeR	LRT
Syt7	-0.160419	7.31659	1.59331	0.206854	0.568232	pseudobulk	edgeR	LRT
Ptgds	0.300227	5.72605	1.59134	0.207135	0.568551	pseudobulk	edgeR	LRT
Nmt1	0.203264	6.23513	1.59068	0.207229	0.568551	pseudobulk	edgeR	LRT
Septin8	0.180136	6.64335	1.58961	0.207381	0.568613	pseudobulk	edgeR	LRT
Macf1	0.0872575	9.43115	1.58829	0.207571	0.56865	pseudobulk	edgeR	LRT
Zfp799	-0.24143	5.81141	1.58669	0.2078	0.56865	pseudobulk	edgeR	LRT
Gm4924	-0.25451	6.09021	1.58515	0.208021	0.56865	pseudobulk	edgeR	LRT
Zeb2	0.122965	8.88474	1.58446	0.208119	0.56865	pseudobulk	edgeR	LRT
Cacna1c	0.104942	9.65468	1.58429	0.208144	0.56865	pseudobulk	edgeR	LRT
Nell1	-0.285689	8.18168	1.5832	0.208301	0.56865	pseudobulk	edgeR	LRT
Hip1	0.215076	5.95176	1.58319	0.208302	0.56865	pseudobulk	edgeR	LRT
Rbm26	-0.156111	7.60077	1.57958	0.208821	0.56938	pseudobulk	edgeR	LRT
Nrg1	-0.140968	12.5729	1.57953	0.208829	0.56938	pseudobulk	edgeR	LRT
Snx29	0.159046	6.85081	1.57578	0.209369	0.569941	pseudobulk	edgeR	LRT
Hsp90ab1	-0.195206	8.23875	1.57532	0.209436	0.569941	pseudobulk	edgeR	LRT
Chordc1	-0.194557	6.44664	1.57511	0.209466	0.569941	pseudobulk	edgeR	LRT
Cdh4	-0.284968	6.69975	1.5742	0.209598	0.569941	pseudobulk	edgeR	LRT
Iqce	0.2091	5.94103	1.5728	0.209801	0.569941	pseudobulk	edgeR	LRT
Ap3s1	0.188427	6.38546	1.57271	0.209814	0.569941	pseudobulk	edgeR	LRT
Gm20754	0.213109	8.34749	1.57129	0.21002	0.570013	pseudobulk	edgeR	LRT
Ankrd42	0.233462	5.97797	1.57073	0.210101	0.570013	pseudobulk	edgeR	LRT
Gabra2	-0.14782	8.57201	1.56629	0.210747	0.571413	pseudobulk	edgeR	LRT
Sec22a	-0.253871	6.12723	1.5616	0.211431	0.572826	pseudobulk	edgeR	LRT
Syngr1	0.1929	6.49502	1.56093	0.211529	0.572826	pseudobulk	edgeR	LRT
Ppp3r1	-0.226776	6.61112	1.55478	0.212432	0.573795	pseudobulk	edgeR	LRT
Hdac9	-0.150091	10.2961	1.55439	0.212488	0.573795	pseudobulk	edgeR	LRT
Rps15	-0.283641	5.51799	1.55414	0.212525	0.573795	pseudobulk	edgeR	LRT
Slc8a1	-0.110017	10.0471	1.55382	0.212573	0.573795	pseudobulk	edgeR	LRT
Srrt	-0.199826	6.55845	1.5534	0.212634	0.573795	pseudobulk	edgeR	LRT
Gria2	-0.0787428	10.6109	1.55315	0.212672	0.573795	pseudobulk	edgeR	LRT
Rnf138	0.220298	5.85959	1.54896	0.21329	0.574545	pseudobulk	edgeR	LRT
Hspa4	0.161531	7.10264	1.5485	0.213357	0.574545	pseudobulk	edgeR	LRT
Ablim2	0.12802	7.8953	1.54785	0.213454	0.574545	pseudobulk	edgeR	LRT
Pogz	0.199123	6.15144	1.54771	0.213474	0.574545	pseudobulk	edgeR	LRT
Ankib1	0.144124	7.31666	1.54488	0.213893	0.574971	pseudobulk	edgeR	LRT
Rptor	-0.167667	7.21909	1.54487	0.213894	0.574971	pseudobulk	edgeR	LRT
E130102H24Rik	0.228119	5.75886	1.54244	0.214256	0.575591	pseudobulk	edgeR	LRT
Slc22a23	0.140124	7.42975	1.53949	0.214694	0.576165	pseudobulk	edgeR	LRT
Ppig	-0.187873	6.44192	1.53851	0.21484	0.576165	pseudobulk	edgeR	LRT
Nup160	-0.272957	5.67541	1.53835	0.214864	0.576165	pseudobulk	edgeR	LRT
Nipa1	-0.220111	5.98612	1.53533	0.215315	0.57642	pseudobulk	edgeR	LRT
Ccnt1	0.200114	6.12186	1.53472	0.215406	0.57642	pseudobulk	edgeR	LRT
Tle1	-0.204464	6.70019	1.53416	0.215489	0.57642	pseudobulk	edgeR	LRT
Pacs1	0.134669	7.58677	1.53382	0.215541	0.57642	pseudobulk	edgeR	LRT
Neto2	-0.226916	6.20872	1.53332	0.215615	0.57642	pseudobulk	edgeR	LRT
Slc16a7	-0.138201	7.67158	1.53022	0.216079	0.577237	pseudobulk	edgeR	LRT
Sgsm2	-0.189339	6.33416	1.52905	0.216254	0.577237	pseudobulk	edgeR	LRT
Uxs1	-0.179526	6.65501	1.52864	0.216316	0.577237	pseudobulk	edgeR	LRT
Snrpb	0.240825	5.61029	1.52699	0.216564	0.577548	pseudobulk	edgeR	LRT
Vamp2	-0.19047	6.85919	1.52508	0.216853	0.577761	pseudobulk	edgeR	LRT
Atp8b2	0.209159	5.92224	1.52472	0.216907	0.577761	pseudobulk	edgeR	LRT
Safb2	-0.221423	6.17028	1.5231	0.21715	0.578058	pseudobulk	edgeR	LRT
Brinp1	-0.119872	10.0563	1.51862	0.217828	0.579509	pseudobulk	edgeR	LRT
Trim23	-0.22909	6.06872	1.51465	0.218431	0.580761	pseudobulk	edgeR	LRT
Slc12a5	0.137174	7.25116	1.51013	0.219119	0.582237	pseudobulk	edgeR	LRT
Uggt2	-0.138323	7.77544	1.50868	0.21934	0.582474	pseudobulk	edgeR	LRT
Tecr	-0.165069	7.79878	1.50614	0.21973	0.583154	pseudobulk	edgeR	LRT
Tardbp	-0.191842	6.66939	1.50359	0.220119	0.583835	pseudobulk	edgeR	LRT
Rmst	0.273533	7.15291	1.50203	0.22036	0.583865	pseudobulk	edgeR	LRT
Cpne8	0.183409	7.00372	1.50163	0.220421	0.583865	pseudobulk	edgeR	LRT
Slc1a1	-0.169318	6.88449	1.50092	0.22053	0.583865	pseudobulk	edgeR	LRT
Ift57	-0.210155	6.36535	1.49802	0.220977	0.584255	pseudobulk	edgeR	LRT
Ppp1r16b	-0.234516	5.83186	1.49785	0.221002	0.584255	pseudobulk	edgeR	LRT
Syngap1	0.205549	6.05806	1.49737	0.221077	0.584255	pseudobulk	edgeR	LRT
Scrn1	-0.19294	6.45473	1.4956	0.221349	0.584623	pseudobulk	edgeR	LRT
Gapvd1	0.143288	7.17368	1.49337	0.221695	0.585184	pseudobulk	edgeR	LRT
Slc7a14	-0.161138	7.01213	1.49097	0.222065	0.585809	pseudobulk	edgeR	LRT
Ndufv1	-0.259427	5.92594	1.48934	0.222319	0.586062	pseudobulk	edgeR	LRT
Kcnt2	-0.12011	9.51916	1.48864	0.222428	0.586062	pseudobulk	edgeR	LRT
Gda	-0.152021	7.86473	1.48548	0.22292	0.587004	pseudobulk	edgeR	LRT
Stxbp5l	0.124824	9.74451	1.48299	0.223308	0.587673	pseudobulk	edgeR	LRT
Rps8	-0.184349	6.66638	1.47908	0.223919	0.588456	pseudobulk	edgeR	LRT
Chchd3	0.120456	7.73303	1.47811	0.22407	0.588456	pseudobulk	edgeR	LRT
Dnajc24	-0.24357	5.81137	1.47795	0.224095	0.588456	pseudobulk	edgeR	LRT
Papss1	0.232332	5.64049	1.47766	0.224142	0.588456	pseudobulk	edgeR	LRT
Stambpl1	-0.254061	5.67055	1.47483	0.224585	0.589003	pseudobulk	edgeR	LRT
Pip5k1c	0.186078	6.59641	1.47462	0.224619	0.589003	pseudobulk	edgeR	LRT
Rab5a	-0.250739	5.64388	1.47295	0.224882	0.58934	pseudobulk	edgeR	LRT
Peli1	0.165333	6.82288	1.46455	0.226208	0.592383	pseudobulk	edgeR	LRT
Mrpl48	0.197031	6.23912	1.46389	0.226313	0.592383	pseudobulk	edgeR	LRT
Prpf40a	-0.161917	7.14573	1.46216	0.226586	0.592745	pseudobulk	edgeR	LRT
E130308A19Rik	0.23867	5.71051	1.45995	0.226938	0.593173	pseudobulk	edgeR	LRT
Abce1	-0.232083	5.99528	1.45943	0.22702	0.593173	pseudobulk	edgeR	LRT
Gtf2h2	-0.253187	5.60185	1.45617	0.22754	0.593747	pseudobulk	edgeR	LRT
Ptpra	0.151037	7.05151	1.45601	0.227565	0.593747	pseudobulk	edgeR	LRT
Pcsk2	0.111841	10.6557	1.45551	0.227646	0.593747	pseudobulk	edgeR	LRT
Cnot6l	0.181837	6.71759	1.45432	0.227836	0.593873	pseudobulk	edgeR	LRT
Ddi2	-0.207772	6.03933	1.45351	0.227965	0.593873	pseudobulk	edgeR	LRT
Mlip	-0.164566	8.82715	1.4522	0.228175	0.594069	pseudobulk	edgeR	LRT
Rtn3	-0.0831735	9.39844	1.45059	0.228433	0.594072	pseudobulk	edgeR	LRT
Pdlim7	-0.157774	7.18649	1.4505	0.228448	0.594072	pseudobulk	edgeR	LRT
Ppp2r5e	-0.150119	7.19821	1.44891	0.228703	0.594156	pseudobulk	edgeR	LRT
Lrp1b	0.14229	11.5301	1.44861	0.228751	0.594156	pseudobulk	edgeR	LRT
Scn3a	0.150726	7.22901	1.44607	0.229159	0.594727	pseudobulk	edgeR	LRT
Pantr1	0.229587	6.10914	1.44556	0.229242	0.594727	pseudobulk	edgeR	LRT
Poglut1	0.225417	5.6279	1.44415	0.229469	0.594914	pseudobulk	edgeR	LRT
Arih1	0.138886	7.72593	1.44343	0.229585	0.594914	pseudobulk	edgeR	LRT
Mnat1	-0.148359	6.95881	1.44242	0.229748	0.594985	pseudobulk	edgeR	LRT
Stx7	0.191582	6.08985	1.43987	0.23016	0.5957	pseudobulk	edgeR	LRT
Ppp1r1a	-0.23278	5.80934	1.43854	0.230377	0.595909	pseudobulk	edgeR	LRT
Bcl11a	-0.139329	8.36486	1.43639	0.230725	0.596458	pseudobulk	edgeR	LRT
Ncbp1	0.21012	6.12751	1.4333	0.231227	0.597142	pseudobulk	edgeR	LRT
Pdhb	0.201583	6.02141	1.43309	0.231261	0.597142	pseudobulk	edgeR	LRT
Cdon	-0.243878	5.90287	1.43109	0.231586	0.597361	pseudobulk	edgeR	LRT
Tpp2	-0.155437	6.89688	1.43089	0.231618	0.597361	pseudobulk	edgeR	LRT
Capzb	0.193015	6.23166	1.42932	0.231876	0.597672	pseudobulk	edgeR	LRT
Kif5b	-0.145625	7.05927	1.42659	0.232321	0.598137	pseudobulk	edgeR	LRT
Kctd16	-0.128688	10.915	1.42591	0.232432	0.598137	pseudobulk	edgeR	LRT
2210408I21Rik	0.119061	8.74294	1.42572	0.232465	0.598137	pseudobulk	edgeR	LRT
Ppm1h	-0.13817	8.64281	1.42022	0.233367	0.599646	pseudobulk	edgeR	LRT
Nptn	-0.0968828	9.34116	1.41931	0.233516	0.599646	pseudobulk	edgeR	LRT
Apex2	-0.154356	6.92867	1.41888	0.233588	0.599646	pseudobulk	edgeR	LRT
Brd8	-0.204886	6.40275	1.41826	0.23369	0.599646	pseudobulk	edgeR	LRT
Tbk1	-0.218468	5.85056	1.41799	0.233735	0.599646	pseudobulk	edgeR	LRT
Hivep2	0.0927037	10.2161	1.41702	0.233895	0.599705	pseudobulk	edgeR	LRT
Mdh1	-0.164435	7.59146	1.41556	0.234135	0.599971	pseudobulk	edgeR	LRT
Wdr17	-0.167862	8.65874	1.41335	0.2345	0.600556	pseudobulk	edgeR	LRT
Luzp1	0.165326	6.60378	1.41187	0.234747	0.600837	pseudobulk	edgeR	LRT
Ppip5k1	-0.175556	6.66045	1.41067	0.234946	0.600874	pseudobulk	edgeR	LRT
Cetn3	-0.204084	6.02328	1.41013	0.235035	0.600874	pseudobulk	edgeR	LRT
Gnl3l	-0.175875	6.50433	1.40799	0.23539	0.601246	pseudobulk	edgeR	LRT
Nsmf	0.193811	6.44617	1.4076	0.235455	0.601246	pseudobulk	edgeR	LRT
Lgi1	-0.142316	7.44129	1.40567	0.235776	0.601717	pseudobulk	edgeR	LRT
Syt11	0.13247	7.72705	1.40383	0.236084	0.601783	pseudobulk	edgeR	LRT
Clstn3	-0.149389	7.29873	1.40267	0.236276	0.601783	pseudobulk	edgeR	LRT
Myh9	0.228898	6.38316	1.40239	0.236323	0.601783	pseudobulk	edgeR	LRT
Scyl2	-0.209608	6.07026	1.40017	0.236696	0.601783	pseudobulk	edgeR	LRT
Ube3a	0.124369	7.89752	1.39799	0.237061	0.601783	pseudobulk	edgeR	LRT
Arcn1	-0.262086	5.66718	1.39753	0.237137	0.601783	pseudobulk	edgeR	LRT
Marchf6	-0.168066	7.19014	1.39698	0.23723	0.601783	pseudobulk	edgeR	LRT
Ppm1e	0.0960719	9.17156	1.39633	0.237339	0.601783	pseudobulk	edgeR	LRT
Tmem260	-0.193303	6.34242	1.39572	0.237441	0.601783	pseudobulk	edgeR	LRT
Lhfpl3	-0.177968	7.50429	1.39477	0.237601	0.601783	pseudobulk	edgeR	LRT
Psmd12	-0.236842	5.7709	1.39468	0.237617	0.601783	pseudobulk	edgeR	LRT
Dlg4	0.154835	6.69541	1.39337	0.237837	0.601783	pseudobulk	edgeR	LRT
Ankrd11	0.113023	8.0057	1.393	0.2379	0.601783	pseudobulk	edgeR	LRT
Fam214a	0.174702	6.61698	1.3917	0.238118	0.601783	pseudobulk	edgeR	LRT
Wls	0.216253	6.46984	1.39141	0.238168	0.601783	pseudobulk	edgeR	LRT
Hecw2	0.114821	9.53098	1.39084	0.238264	0.601783	pseudobulk	edgeR	LRT
Gclm	-0.259234	5.73783	1.39071	0.238285	0.601783	pseudobulk	edgeR	LRT
Atrnl1	-0.112443	9.35381	1.38951	0.238488	0.601783	pseudobulk	edgeR	LRT
Fam110b	0.171786	6.87803	1.38907	0.238562	0.601783	pseudobulk	edgeR	LRT
Nsd1	-0.111439	7.98741	1.38901	0.238572	0.601783	pseudobulk	edgeR	LRT
Tenm1	0.138439	8.65829	1.38714	0.238889	0.601783	pseudobulk	edgeR	LRT
Araf	-0.186224	6.54895	1.38629	0.239033	0.601783	pseudobulk	edgeR	LRT
Prrc2a	0.226556	5.63604	1.38467	0.239308	0.601783	pseudobulk	edgeR	LRT
Pitpnm3	0.160564	6.65168	1.38464	0.239313	0.601783	pseudobulk	edgeR	LRT
Cttnbp2	-0.0998118	9.35539	1.38411	0.239403	0.601783	pseudobulk	edgeR	LRT
Nr2c2	-0.178232	6.71626	1.38395	0.239429	0.601783	pseudobulk	edgeR	LRT
Pus10	-0.202665	6.22534	1.3832	0.239558	0.601783	pseudobulk	edgeR	LRT
Lrp6	-0.17098	6.67198	1.38269	0.239643	0.601783	pseudobulk	edgeR	LRT
Svop	0.157908	7.5227	1.37875	0.240314	0.602993	pseudobulk	edgeR	LRT
Mast3	0.151227	6.88366	1.37825	0.2404	0.602993	pseudobulk	edgeR	LRT
Marf1	0.178228	6.20576	1.37711	0.240593	0.603133	pseudobulk	edgeR	LRT
Ppargc1b	-0.198248	6.29184	1.37415	0.241099	0.604056	pseudobulk	edgeR	LRT
Lclat1	-0.167177	6.81072	1.37173	0.241515	0.604638	pseudobulk	edgeR	LRT
Rnf41	0.201705	5.84849	1.37067	0.241697	0.604638	pseudobulk	edgeR	LRT
Vps13d	0.141788	7.35233	1.37039	0.241745	0.604638	pseudobulk	edgeR	LRT
Ankrd17	0.098105	8.59973	1.36869	0.242037	0.605024	pseudobulk	edgeR	LRT
Rab10	-0.170924	6.86297	1.36711	0.242309	0.605078	pseudobulk	edgeR	LRT
Samd12	-0.101528	10.1144	1.36696	0.242335	0.605078	pseudobulk	edgeR	LRT
C1ql3	0.208735	6.37506	1.36438	0.242779	0.605844	pseudobulk	edgeR	LRT
Secisbp2	0.215761	5.83535	1.36296	0.243024	0.60611	pseudobulk	edgeR	LRT
Sez6	0.224144	5.77235	1.36127	0.243318	0.606359	pseudobulk	edgeR	LRT
Rpl35a	-0.258557	5.47383	1.36079	0.243401	0.606359	pseudobulk	edgeR	LRT
Baz2b	-0.120174	7.82656	1.35857	0.243785	0.606973	pseudobulk	edgeR	LRT
Fip1l1	0.134714	6.98941	1.35209	0.244913	0.608688	pseudobulk	edgeR	LRT
Dido1	-0.182581	6.5498	1.35169	0.244982	0.608688	pseudobulk	edgeR	LRT
Eny2	-0.198333	6.0383	1.35084	0.245131	0.608688	pseudobulk	edgeR	LRT
Arnt2	-0.123086	7.7992	1.35083	0.245133	0.608688	pseudobulk	edgeR	LRT
Gpx4	-0.207661	6.14953	1.34966	0.245337	0.608688	pseudobulk	edgeR	LRT
Pparg	0.159115	7.24627	1.34935	0.245391	0.608688	pseudobulk	edgeR	LRT
Exd2	-0.162549	6.99088	1.34895	0.245462	0.608688	pseudobulk	edgeR	LRT
Atp5b	-0.180266	7.23894	1.34825	0.245584	0.608688	pseudobulk	edgeR	LRT
Mllt11	-0.200067	6.24244	1.34176	0.246724	0.610332	pseudobulk	edgeR	LRT
Adam10	0.162967	6.75275	1.34118	0.246826	0.610332	pseudobulk	edgeR	LRT
Clvs1	0.130158	7.68134	1.34108	0.246843	0.610332	pseudobulk	edgeR	LRT
Slc17a7	0.148056	7.34637	1.34059	0.246931	0.610332	pseudobulk	edgeR	LRT
Tecpr1	-0.220464	5.97242	1.34052	0.246943	0.610332	pseudobulk	edgeR	LRT
Ndel1	-0.231189	5.85071	1.3393	0.247157	0.610518	pseudobulk	edgeR	LRT
Fto	0.108766	8.19483	1.33688	0.247585	0.61123	pseudobulk	edgeR	LRT
Trappc9	0.13304	7.3206	1.33602	0.247738	0.611263	pseudobulk	edgeR	LRT
Cers4	-0.171107	6.63509	1.33414	0.24807	0.611486	pseudobulk	edgeR	LRT
Zyg11b	0.17776	6.69722	1.33386	0.24812	0.611486	pseudobulk	edgeR	LRT
Ece1	-0.222129	5.9125	1.33315	0.248246	0.611486	pseudobulk	edgeR	LRT
Atp6v1a	-0.137837	7.25568	1.32898	0.248987	0.612967	pseudobulk	edgeR	LRT
Arhgap44	0.141772	7.57201	1.32752	0.249246	0.61298	pseudobulk	edgeR	LRT
Adamts3	0.197614	6.76491	1.32738	0.249272	0.61298	pseudobulk	edgeR	LRT
Timm23	0.217969	5.64493	1.32503	0.249692	0.613328	pseudobulk	edgeR	LRT
Mapk10	-0.081301	10.137	1.3238	0.249911	0.613328	pseudobulk	edgeR	LRT
Cstf2	-0.173853	6.5505	1.32304	0.250047	0.613328	pseudobulk	edgeR	LRT
Lin7b	-0.221716	6.50859	1.32278	0.250093	0.613328	pseudobulk	edgeR	LRT
Fgf14	-0.107463	12.2545	1.32267	0.250113	0.613328	pseudobulk	edgeR	LRT
Pcsk7	0.176818	6.17321	1.31893	0.250785	0.614633	pseudobulk	edgeR	LRT
Tent4b	0.184916	6.28365	1.3166	0.251203	0.615283	pseudobulk	edgeR	LRT
Dzip3	0.120407	7.48882	1.31589	0.25133	0.615283	pseudobulk	edgeR	LRT
Negr1	0.174862	11.0028	1.31407	0.251659	0.615743	pseudobulk	edgeR	LRT
Tacc1	-0.124424	7.63088	1.31274	0.251899	0.615792	pseudobulk	edgeR	LRT
Mbtps1	0.218003	5.67659	1.31241	0.25196	0.615792	pseudobulk	edgeR	LRT
Zswim6	-0.137277	7.93841	1.31094	0.252225	0.616098	pseudobulk	edgeR	LRT
Unc80	0.105796	9.28886	1.30879	0.252614	0.616703	pseudobulk	edgeR	LRT
Kitl	-0.252447	6.16634	1.30471	0.253354	0.617248	pseudobulk	edgeR	LRT
Snca	0.103506	8.02363	1.30418	0.25345	0.617248	pseudobulk	edgeR	LRT
Alms1	-0.192546	6.06726	1.30344	0.253587	0.617248	pseudobulk	edgeR	LRT
Nap1l4	-0.257514	5.55112	1.30257	0.253744	0.617248	pseudobulk	edgeR	LRT
Drosha	0.183028	6.20039	1.30227	0.253799	0.617248	pseudobulk	edgeR	LRT
Dock7	0.118618	7.97103	1.30149	0.253941	0.617248	pseudobulk	edgeR	LRT
Fam135a	-0.137388	7.24643	1.30034	0.25415	0.617248	pseudobulk	edgeR	LRT
Dhx30	-0.160876	6.8693	1.30032	0.254154	0.617248	pseudobulk	edgeR	LRT
Ppip5k2	0.142284	6.92149	1.29984	0.254243	0.617248	pseudobulk	edgeR	LRT
Crk	0.2017	5.92237	1.29923	0.254354	0.617248	pseudobulk	edgeR	LRT
Retreg2	-0.272625	5.76345	1.29792	0.254594	0.617248	pseudobulk	edgeR	LRT
Sdha	0.147992	6.82191	1.29788	0.254601	0.617248	pseudobulk	edgeR	LRT
Tomm40	-0.234446	5.74248	1.29753	0.254666	0.617248	pseudobulk	edgeR	LRT
Frrs1l	0.148399	6.8	1.29546	0.255044	0.617823	pseudobulk	edgeR	LRT
Coro2b	0.176892	6.26361	1.29415	0.255285	0.618067	pseudobulk	edgeR	LRT
Pola1	0.232058	6.07616	1.28877	0.256274	0.619761	pseudobulk	edgeR	LRT
Clock	-0.136098	7.34236	1.28827	0.256366	0.619761	pseudobulk	edgeR	LRT
Plcb4	-0.179684	6.97133	1.28804	0.256409	0.619761	pseudobulk	edgeR	LRT
Mid1	-0.211397	6.68887	1.28661	0.256674	0.620047	pseudobulk	edgeR	LRT
Mpped2	-0.130099	7.64077	1.28525	0.256925	0.620047	pseudobulk	edgeR	LRT
Cux1	0.172323	7.17617	1.28511	0.256951	0.620047	pseudobulk	edgeR	LRT
Stau2	0.103175	8.44287	1.28151	0.257619	0.620541	pseudobulk	edgeR	LRT
Zfc3h1	-0.136642	7.24907	1.2811	0.257695	0.620541	pseudobulk	edgeR	LRT
Tiprl	0.204871	5.88261	1.28109	0.257696	0.620541	pseudobulk	edgeR	LRT
Pgbd5	0.149365	7.10431	1.28032	0.25784	0.620541	pseudobulk	edgeR	LRT
Taf1b	-0.16393	6.59544	1.28019	0.257863	0.620541	pseudobulk	edgeR	LRT
Ppil4	0.208283	5.77049	1.27844	0.25819	0.620552	pseudobulk	edgeR	LRT
Csde1	-0.161131	6.77354	1.27814	0.258245	0.620552	pseudobulk	edgeR	LRT
Stxbp4	-0.206597	5.93883	1.27756	0.258354	0.620552	pseudobulk	edgeR	LRT
Trmt6	-0.225206	5.6941	1.27673	0.258509	0.620552	pseudobulk	edgeR	LRT
Fbxw4	0.170333	6.27212	1.27589	0.258664	0.620552	pseudobulk	edgeR	LRT
Usp7	0.154325	6.7603	1.27561	0.258717	0.620552	pseudobulk	edgeR	LRT
Lamc1	0.179777	6.41495	1.27462	0.258902	0.620658	pseudobulk	edgeR	LRT
Gon4l	0.132969	7.32364	1.27372	0.259069	0.620719	pseudobulk	edgeR	LRT
Rcor3	0.203892	5.84346	1.27102	0.259575	0.621018	pseudobulk	edgeR	LRT
Uty	-0.12882	7.22475	1.27099	0.25958	0.621018	pseudobulk	edgeR	LRT
Rfx3	0.168545	8.63919	1.27079	0.259619	0.621018	pseudobulk	edgeR	LRT
Reep3	-0.213319	5.99065	1.26836	0.260075	0.6213	pseudobulk	edgeR	LRT
Tent2	-0.145922	6.9156	1.26737	0.26026	0.6213	pseudobulk	edgeR	LRT
Senp2	-0.156572	6.6491	1.26715	0.260301	0.6213	pseudobulk	edgeR	LRT
Glrx3	-0.221994	5.83689	1.26561	0.260592	0.6213	pseudobulk	edgeR	LRT
Atp5md	-0.206678	5.84724	1.26513	0.260682	0.6213	pseudobulk	edgeR	LRT
Col19a1	-0.23511	6.83261	1.26509	0.26069	0.6213	pseudobulk	edgeR	LRT
Nop56	-0.198777	6.02493	1.26489	0.260728	0.6213	pseudobulk	edgeR	LRT
Wdr48	0.195713	5.83238	1.26236	0.261204	0.6217	pseudobulk	edgeR	LRT
Arih2	-0.181837	6.26101	1.26049	0.261559	0.6217	pseudobulk	edgeR	LRT
AW554918	0.148763	7.21087	1.2588	0.261879	0.6217	pseudobulk	edgeR	LRT
Clta	0.191076	6.27909	1.25851	0.261933	0.6217	pseudobulk	edgeR	LRT
Pgap1	0.141938	6.89204	1.25831	0.26197	0.6217	pseudobulk	edgeR	LRT
Itm2b	0.194775	7.9934	1.25695	0.262229	0.6217	pseudobulk	edgeR	LRT
Tuba4a	-0.21075	6.07853	1.25685	0.262247	0.6217	pseudobulk	edgeR	LRT
Cdh12	0.117488	9.85348	1.25684	0.262251	0.6217	pseudobulk	edgeR	LRT
Ldb2	-0.107457	9.52588	1.25661	0.262293	0.6217	pseudobulk	edgeR	LRT
Sipa1l1	0.108986	9.47831	1.25628	0.262357	0.6217	pseudobulk	edgeR	LRT
Fam13b	0.125276	7.18439	1.2555	0.262505	0.6217	pseudobulk	edgeR	LRT
Tmem67	0.202942	5.87335	1.25486	0.262626	0.6217	pseudobulk	edgeR	LRT
Slitrk5	0.186157	6.26247	1.25376	0.262835	0.6217	pseudobulk	edgeR	LRT
Zfp638	0.108125	8.15734	1.25353	0.26288	0.6217	pseudobulk	edgeR	LRT
Ndufs4	0.133197	6.9758	1.25217	0.263138	0.621975	pseudobulk	edgeR	LRT
Kat6b	0.122764	7.85769	1.2507	0.263419	0.622175	pseudobulk	edgeR	LRT
Hdhd5	-0.238828	5.7261	1.24909	0.263727	0.622175	pseudobulk	edgeR	LRT
Rgs20	0.154383	6.86504	1.24902	0.26374	0.622175	pseudobulk	edgeR	LRT
Gdap1	-0.177203	6.27818	1.24788	0.263958	0.622175	pseudobulk	edgeR	LRT
Lrch3	-0.143119	6.80269	1.24751	0.264028	0.622175	pseudobulk	edgeR	LRT
Srbd1	0.179087	6.23963	1.24728	0.264074	0.622175	pseudobulk	edgeR	LRT
Ywhaz	-0.12304	8.15349	1.24442	0.26462	0.622807	pseudobulk	edgeR	LRT
Zfp672	-0.214643	5.75627	1.24342	0.264814	0.622807	pseudobulk	edgeR	LRT
Wdfy3	0.104769	8.05123	1.2429	0.264913	0.622807	pseudobulk	edgeR	LRT
Cyb5r4	-0.194994	6.08366	1.24263	0.264964	0.622807	pseudobulk	edgeR	LRT
Zdhhc13	-0.231451	5.6917	1.24218	0.265051	0.622807	pseudobulk	edgeR	LRT
Cox7c	-0.21507	5.90941	1.23885	0.265693	0.623544	pseudobulk	edgeR	LRT
Osbpl10	-0.129989	7.36692	1.23876	0.26571	0.623544	pseudobulk	edgeR	LRT
Erlec1	-0.191225	6.10044	1.2383	0.2658	0.623544	pseudobulk	edgeR	LRT
Usp36	0.208921	5.66518	1.2376	0.265934	0.623544	pseudobulk	edgeR	LRT
Hsf1	0.209254	5.63966	1.23568	0.266306	0.62389	pseudobulk	edgeR	LRT
Ppp3ca	-0.0888559	10.2005	1.23493	0.26645	0.62389	pseudobulk	edgeR	LRT
Adam23	0.108545	8.15811	1.23463	0.266508	0.62389	pseudobulk	edgeR	LRT
Zfhx4	-0.314678	5.84737	1.23296	0.266831	0.624314	pseudobulk	edgeR	LRT
Xpo7	0.14935	6.95782	1.22876	0.267648	0.625676	pseudobulk	edgeR	LRT
R3hdm1	0.121441	10.9291	1.22839	0.26772	0.625676	pseudobulk	edgeR	LRT
Gtf3c3	0.217967	5.81339	1.22777	0.267841	0.625676	pseudobulk	edgeR	LRT
Taf1d	0.201037	5.92892	1.22614	0.26816	0.626025	pseudobulk	edgeR	LRT
D130043K22Rik	0.156966	6.61256	1.22538	0.268308	0.626025	pseudobulk	edgeR	LRT
Zfp738	-0.202037	6.08969	1.22392	0.268592	0.626025	pseudobulk	edgeR	LRT
Rbpj	0.18483	6.24505	1.22348	0.26868	0.626025	pseudobulk	edgeR	LRT
Pfdn1	-0.23322	5.65816	1.22282	0.268808	0.626025	pseudobulk	edgeR	LRT
Plekha1	-0.159978	6.79633	1.22262	0.268847	0.626025	pseudobulk	edgeR	LRT
Capn7	0.195806	5.96486	1.21937	0.269485	0.626231	pseudobulk	edgeR	LRT
Chp1	-0.185907	6.09962	1.21923	0.269512	0.626231	pseudobulk	edgeR	LRT
Uso1	-0.211582	5.8294	1.21871	0.269614	0.626231	pseudobulk	edgeR	LRT
Pdia3	0.216169	6.54758	1.21859	0.269637	0.626231	pseudobulk	edgeR	LRT
Rnf112	-0.138405	7.4119	1.21853	0.269649	0.626231	pseudobulk	edgeR	LRT
St3gal5	-0.133652	7.32625	1.21715	0.269921	0.62653	pseudobulk	edgeR	LRT
Rnf144b	-0.238906	5.65419	1.21586	0.270175	0.626656	pseudobulk	edgeR	LRT
Fam135b	0.103305	9.32555	1.21542	0.270261	0.626656	pseudobulk	edgeR	LRT
Nell2	0.0790927	9.83615	1.21179	0.270978	0.627988	pseudobulk	edgeR	LRT
Hibadh	-0.204574	5.99054	1.20661	0.272004	0.630032	pseudobulk	edgeR	LRT
Ptprd	0.111094	13.7068	1.20548	0.27223	0.630222	pseudobulk	edgeR	LRT
Ubqln1	-0.201098	5.92344	1.2023	0.272862	0.631107	pseudobulk	edgeR	LRT
Zmiz1os1	-0.202755	6.29195	1.20211	0.2729	0.631107	pseudobulk	edgeR	LRT
Glg1	0.1412	7.09176	1.19978	0.273365	0.631788	pseudobulk	edgeR	LRT
Ddx5	-0.0979708	8.15681	1.1984	0.273641	0.631788	pseudobulk	edgeR	LRT
Ankrd6	0.164789	6.39065	1.19752	0.273818	0.631788	pseudobulk	edgeR	LRT
Ammecr1	0.202039	5.84922	1.19698	0.273927	0.631788	pseudobulk	edgeR	LRT
Pex13	0.211731	5.90823	1.19679	0.273965	0.631788	pseudobulk	edgeR	LRT
Ndrg4	0.0981752	8.80561	1.19632	0.274058	0.631788	pseudobulk	edgeR	LRT
Dcun1d2	-0.184167	6.17656	1.19448	0.274427	0.631881	pseudobulk	edgeR	LRT
Ndufaf5	-0.213419	5.72862	1.19404	0.274516	0.631881	pseudobulk	edgeR	LRT
Abhd2	0.137645	7.1274	1.19397	0.27453	0.631881	pseudobulk	edgeR	LRT
Epg5	0.166087	6.29709	1.19074	0.275181	0.63234	pseudobulk	edgeR	LRT
Pitpna	-0.173347	6.80146	1.19067	0.275195	0.63234	pseudobulk	edgeR	LRT
Eif5	0.191439	6.04516	1.1896	0.275411	0.63234	pseudobulk	edgeR	LRT
Plppr2	0.165978	6.36903	1.18958	0.275414	0.63234	pseudobulk	edgeR	LRT
Junb	-0.220244	6.82021	1.18913	0.275506	0.63234	pseudobulk	edgeR	LRT
Gabrb2	0.0939727	9.20341	1.18808	0.275717	0.63234	pseudobulk	edgeR	LRT
Spata7	-0.161589	6.58444	1.18797	0.275739	0.63234	pseudobulk	edgeR	LRT
Macrod2	0.105131	11.3583	1.18499	0.276342	0.633145	pseudobulk	edgeR	LRT
Iffo1	-0.218172	5.62646	1.18481	0.276379	0.633145	pseudobulk	edgeR	LRT
Pi4ka	0.0921331	8.50895	1.18313	0.27672	0.633316	pseudobulk	edgeR	LRT
Nf1	-0.105683	8.18833	1.18302	0.276742	0.633316	pseudobulk	edgeR	LRT
Snrnp48	-0.189915	6.29539	1.18001	0.277354	0.634261	pseudobulk	edgeR	LRT
Rbm10	-0.201092	6.07874	1.17957	0.277444	0.634261	pseudobulk	edgeR	LRT
Klf12	-0.134043	7.50982	1.17873	0.277615	0.634322	pseudobulk	edgeR	LRT
L3mbtl4	0.294578	6.18798	1.1775	0.277865	0.634534	pseudobulk	edgeR	LRT
Bmper	-0.212282	6.0777	1.1764	0.27809	0.634534	pseudobulk	edgeR	LRT
Kdm5c	-0.192542	6.0242	1.17615	0.278142	0.634534	pseudobulk	edgeR	LRT
Arsb	0.122332	7.38406	1.17403	0.278575	0.634974	pseudobulk	edgeR	LRT
Diaph2	0.126308	8.66575	1.17374	0.278633	0.634974	pseudobulk	edgeR	LRT
Ppp1cb	0.153363	6.61346	1.17239	0.278911	0.634974	pseudobulk	edgeR	LRT
Cox8a	-0.15489	7.32241	1.17238	0.278914	0.634974	pseudobulk	edgeR	LRT
Ywhae	0.136402	6.87143	1.17142	0.27911	0.635091	pseudobulk	edgeR	LRT
Slc30a9	-0.158253	6.55319	1.16978	0.279447	0.635485	pseudobulk	edgeR	LRT
Ly6h	0.145495	7.31239	1.16917	0.279573	0.635485	pseudobulk	edgeR	LRT
Reep5	-0.197312	6.30838	1.16541	0.280347	0.636588	pseudobulk	edgeR	LRT
Trip11	0.14451	6.81055	1.16523	0.280383	0.636588	pseudobulk	edgeR	LRT
Slc35e2	-0.205524	5.78483	1.1647	0.280493	0.636588	pseudobulk	edgeR	LRT
Tenm2	-0.113317	12.5291	1.16168	0.281118	0.637676	pseudobulk	edgeR	LRT
Fam133b	-0.210018	5.7199	1.16073	0.281314	0.63779	pseudobulk	edgeR	LRT
Kcnab2	0.162811	6.41541	1.15981	0.281505	0.637826	pseudobulk	edgeR	LRT
Auts2	-0.0877619	10.8327	1.15925	0.28162	0.637826	pseudobulk	edgeR	LRT
Lncpint	-0.0783318	9.89926	1.15757	0.281971	0.63829	pseudobulk	edgeR	LRT
Asb3	-0.147023	6.82968	1.15427	0.282657	0.639514	pseudobulk	edgeR	LRT
Dmtn	0.137608	7.34184	1.15312	0.282897	0.639726	pseudobulk	edgeR	LRT
Aff3	-0.0976553	8.89498	1.15116	0.283307	0.640323	pseudobulk	edgeR	LRT
Cbarp	0.209104	5.87539	1.14864	0.283833	0.641182	pseudobulk	edgeR	LRT
Wdr33	-0.117515	7.73829	1.14669	0.284244	0.641596	pseudobulk	edgeR	LRT
Ranbp10	0.182363	5.95011	1.14631	0.284323	0.641596	pseudobulk	edgeR	LRT
Fgfr1op2	-0.167132	6.71136	1.14568	0.284455	0.641596	pseudobulk	edgeR	LRT
Zfp157	-0.197432	5.89034	1.14205	0.285219	0.642572	pseudobulk	edgeR	LRT
St6gal2	0.133417	7.52605	1.14183	0.285267	0.642572	pseudobulk	edgeR	LRT
Rpn1	0.223484	5.72504	1.14078	0.285487	0.642572	pseudobulk	edgeR	LRT
Rnf14	-0.160809	6.7823	1.14042	0.285563	0.642572	pseudobulk	edgeR	LRT
Il1rapl1	-0.131942	11.8079	1.14009	0.285633	0.642572	pseudobulk	edgeR	LRT
Ccdc88c	-0.21194	5.76921	1.13946	0.285767	0.642572	pseudobulk	edgeR	LRT
Daam1	-0.144038	6.98192	1.13877	0.285913	0.642572	pseudobulk	edgeR	LRT
Cpne5	0.16798	6.46171	1.13639	0.286416	0.643282	pseudobulk	edgeR	LRT
Dcaf13	-0.211653	5.67881	1.13542	0.286622	0.643282	pseudobulk	edgeR	LRT
Tcf4	0.0842428	10.0913	1.1352	0.286669	0.643282	pseudobulk	edgeR	LRT
Mapk8ip1	-0.229634	5.71099	1.13244	0.287256	0.643655	pseudobulk	edgeR	LRT
Acsl5	-0.208419	5.99351	1.13122	0.287514	0.643655	pseudobulk	edgeR	LRT
Hipk3	0.165565	6.45683	1.13121	0.287518	0.643655	pseudobulk	edgeR	LRT
Wdr60	-0.183668	6.03802	1.13073	0.287619	0.643655	pseudobulk	edgeR	LRT
Cacnb2	0.113509	9.34431	1.12977	0.287823	0.643655	pseudobulk	edgeR	LRT
Ift122	0.218764	5.64119	1.12941	0.287901	0.643655	pseudobulk	edgeR	LRT
Agbl4	0.0965165	10.6713	1.12875	0.288042	0.643655	pseudobulk	edgeR	LRT
Setd4	0.197284	6.05615	1.12832	0.288133	0.643655	pseudobulk	edgeR	LRT
Rad17	-0.208887	5.67868	1.12796	0.288211	0.643655	pseudobulk	edgeR	LRT
Mpp6	0.134595	7.05232	1.12708	0.288399	0.643655	pseudobulk	edgeR	LRT
Rasgrf1	-0.0997247	8.56817	1.12639	0.288547	0.643655	pseudobulk	edgeR	LRT
Ogfod1	-0.157855	6.54376	1.12599	0.288633	0.643655	pseudobulk	edgeR	LRT
Auh	-0.182553	6.16149	1.12455	0.28894	0.643655	pseudobulk	edgeR	LRT
Txndc11	-0.16838	6.536	1.12431	0.288993	0.643655	pseudobulk	edgeR	LRT
Tiam1	0.113798	7.62271	1.12126	0.289648	0.643655	pseudobulk	edgeR	LRT
Hacd2	-0.188175	6.09076	1.121	0.289703	0.643655	pseudobulk	edgeR	LRT
Setbp1	-0.0991641	9.31618	1.12083	0.28974	0.643655	pseudobulk	edgeR	LRT
Rbm6	-0.0942054	8.40552	1.11911	0.29011	0.643655	pseudobulk	edgeR	LRT
Rbbp6	-0.158694	6.38366	1.1189	0.290155	0.643655	pseudobulk	edgeR	LRT
Vsnl1	0.0904507	8.84505	1.11788	0.290376	0.643655	pseudobulk	edgeR	LRT
Dpysl2	-0.119197	7.48213	1.11698	0.29057	0.643655	pseudobulk	edgeR	LRT
5031439G07Rik	-0.203131	5.89833	1.1154	0.29091	0.643655	pseudobulk	edgeR	LRT
Zfyve27	-0.223943	5.54861	1.11441	0.291126	0.643655	pseudobulk	edgeR	LRT
Ptprm	0.245199	7.43421	1.11425	0.29116	0.643655	pseudobulk	edgeR	LRT
Ubn2	-0.120056	8.05358	1.11421	0.291168	0.643655	pseudobulk	edgeR	LRT
Rpl9	-0.178792	6.39401	1.11357	0.291307	0.643655	pseudobulk	edgeR	LRT
Slmap	-0.137159	7.10488	1.11327	0.291373	0.643655	pseudobulk	edgeR	LRT
Srrm4	-0.10205	7.87135	1.11318	0.291391	0.643655	pseudobulk	edgeR	LRT
Ncald	-0.110711	8.97668	1.11317	0.291393	0.643655	pseudobulk	edgeR	LRT
Sec31a	0.173033	6.14048	1.11216	0.291613	0.643655	pseudobulk	edgeR	LRT
Cntnap5a	0.210226	9.20567	1.11215	0.291614	0.643655	pseudobulk	edgeR	LRT
Agap3	0.159955	6.4713	1.11212	0.291623	0.643655	pseudobulk	edgeR	LRT
Tfdp1	-0.23572	5.58161	1.11187	0.291677	0.643655	pseudobulk	edgeR	LRT
Cacna1b	0.103857	8.11557	1.10897	0.292305	0.644194	pseudobulk	edgeR	LRT
Fnip1	0.137007	7.18885	1.10748	0.292631	0.644194	pseudobulk	edgeR	LRT
Supt20	-0.184459	6.23636	1.10611	0.29293	0.644194	pseudobulk	edgeR	LRT
Zkscan16	-0.191805	6.03259	1.10596	0.292961	0.644194	pseudobulk	edgeR	LRT
Lrp11	0.170368	6.24991	1.10435	0.293314	0.644194	pseudobulk	edgeR	LRT
Psma7	-0.212386	5.64382	1.10418	0.29335	0.644194	pseudobulk	edgeR	LRT
Usp4	0.15765	6.4797	1.10317	0.293573	0.644194	pseudobulk	edgeR	LRT
Cog5	-0.146621	7.31304	1.103	0.293609	0.644194	pseudobulk	edgeR	LRT
Sucla2	-0.17745	6.06649	1.10267	0.293681	0.644194	pseudobulk	edgeR	LRT
Nln	0.152874	6.66052	1.10239	0.293743	0.644194	pseudobulk	edgeR	LRT
Emc10	0.200745	5.84406	1.10227	0.293768	0.644194	pseudobulk	edgeR	LRT
[truncated: 2,388 more rows]

## Sheet: Deep_layer_neurons
gene	logFC	logCPM	LR	PValue	FDR	de_family	de_method	de_type
Ttc14	-1.41043	8.20791	214.842	1.20681e-48	5.30031e-45	pseudobulk	edgeR	LRT
Chd8	1.25678	7.44198	199.325	2.93181e-45	6.43825e-42	pseudobulk	edgeR	LRT
Mink1	1.00616	7.06314	127.667	1.32731e-29	1.94318e-26	pseudobulk	edgeR	LRT
Ubxn4	1.00675	6.9583	117.591	2.13096e-27	2.33979e-24	pseudobulk	edgeR	LRT
Taf3	1.23365	6.49815	108.726	1.86382e-25	1.63718e-22	pseudobulk	edgeR	LRT
Rsrp1	-1.24507	8.85152	106.53	5.64246e-25	4.13028e-22	pseudobulk	edgeR	LRT
Acap2	0.711003	8.70451	103.016	3.32492e-24	2.08615e-21	pseudobulk	edgeR	LRT
Setd5	0.788169	8.41827	95.039	1.86667e-22	1.0248e-19	pseudobulk	edgeR	LRT
Dip2b	0.900827	8.33244	93.2982	4.49791e-22	2.19498e-19	pseudobulk	edgeR	LRT
Eif5b	1.16543	6.41737	91.9687	8.80586e-22	3.86754e-19	pseudobulk	edgeR	LRT
4930447C04Rik	-0.875198	7.22958	75.6496	3.38752e-18	1.35255e-15	pseudobulk	edgeR	LRT
A830036E02Rik	-1.73067	5.60832	73.7503	8.86526e-18	3.24469e-15	pseudobulk	edgeR	LRT
Gm6260	-1.5798	5.94672	69.3489	8.24997e-17	2.78722e-14	pseudobulk	edgeR	LRT
Chd5	0.795618	6.62939	65.9695	4.57945e-16	1.43664e-13	pseudobulk	edgeR	LRT
Top1	0.602791	7.95835	65.22	6.69867e-16	1.96137e-13	pseudobulk	edgeR	LRT
Miat	-0.623539	8.43769	55.9002	7.62442e-14	2.0929e-11	pseudobulk	edgeR	LRT
Speg	0.716101	6.51902	52.9802	3.36921e-13	8.23725e-11	pseudobulk	edgeR	LRT
Meg3	-0.397423	12.744	52.9763	3.37592e-13	8.23725e-11	pseudobulk	edgeR	LRT
Plekha6	0.567668	7.68489	51.8129	6.10509e-13	1.40522e-10	pseudobulk	edgeR	LRT
Rufy2	0.577429	7.52154	51.7205	6.39902e-13	1.40522e-10	pseudobulk	edgeR	LRT
Cd2ap	0.708063	6.99933	50.8238	1.01039e-12	2.11317e-10	pseudobulk	edgeR	LRT
Ttc7b	0.535162	8.03806	48.4054	3.46618e-12	6.91976e-10	pseudobulk	edgeR	LRT
Chd6	0.490659	8.33495	48.2645	3.72426e-12	7.11172e-10	pseudobulk	edgeR	LRT
Nfrkb	0.860144	5.92165	46.988	7.14223e-12	1.30703e-09	pseudobulk	edgeR	LRT
Mast1	0.738021	6.30591	45.8367	1.28534e-11	2.25809e-09	pseudobulk	edgeR	LRT
Ubr4	0.783117	6.58586	44.6286	2.38182e-11	4.02344e-09	pseudobulk	edgeR	LRT
Rasal1	0.679589	6.35375	42.1869	8.29542e-11	1.34939e-08	pseudobulk	edgeR	LRT
Smarcad1	0.618824	6.74399	42.0899	8.71732e-11	1.36737e-08	pseudobulk	edgeR	LRT
Mphosph9	0.685097	6.81653	41.9545	9.34215e-11	1.41485e-08	pseudobulk	edgeR	LRT
Capn15	0.650097	6.41529	40.178	2.3184e-10	3.39414e-08	pseudobulk	edgeR	LRT
Mblac2	0.662848	6.7423	38.9288	4.3955e-10	6.22743e-08	pseudobulk	edgeR	LRT
A330008L17Rik	-1.06012	8.01122	36.2172	1.76509e-09	2.42258e-07	pseudobulk	edgeR	LRT
Top2b	0.480906	7.29568	35.5218	2.52214e-09	3.35674e-07	pseudobulk	edgeR	LRT
Chst8	0.832473	7.11685	35.4343	2.63807e-09	3.40776e-07	pseudobulk	edgeR	LRT
Cdr1os	-0.453692	9.74274	35.1255	3.09124e-09	3.84857e-07	pseudobulk	edgeR	LRT
B3gat1	0.695854	6.34403	35.086	3.15456e-09	3.84857e-07	pseudobulk	edgeR	LRT
Srsf5	-0.530801	8.18672	34.7021	3.84208e-09	4.56066e-07	pseudobulk	edgeR	LRT
Pdgfc	0.789041	6.52268	34.184	5.01385e-09	5.79496e-07	pseudobulk	edgeR	LRT
Pcnx	0.480234	7.42391	34.1257	5.16655e-09	5.81833e-07	pseudobulk	edgeR	LRT
R3hdm2	0.416026	8.99652	34.0202	5.45423e-09	5.98874e-07	pseudobulk	edgeR	LRT
Aifm3	-0.583161	7.50813	31.9625	1.5718e-08	1.68374e-06	pseudobulk	edgeR	LRT
Gm16083	0.794834	6.31016	31.6874	1.81094e-08	1.89372e-06	pseudobulk	edgeR	LRT
Mpped1	0.497757	7.37571	31.5031	1.99117e-08	1.99012e-06	pseudobulk	edgeR	LRT
Myt1l	0.325772	10.1566	31.5006	1.99374e-08	1.99012e-06	pseudobulk	edgeR	LRT
Gm42707	-0.932135	5.791	31.2356	2.28542e-08	2.23057e-06	pseudobulk	edgeR	LRT
5330434G04Rik	-0.750021	7.72037	30.0798	4.14625e-08	3.95876e-06	pseudobulk	edgeR	LRT
Wdr75	0.669365	5.96509	29.1256	6.78361e-08	6.33906e-06	pseudobulk	edgeR	LRT
Rnf111	0.489577	7.05237	28.388	9.92793e-08	9.08406e-06	pseudobulk	edgeR	LRT
Itsn2	0.432603	7.54251	28.1375	1.12995e-07	1.01281e-05	pseudobulk	edgeR	LRT
Gnl3	0.664395	6.06453	27.3705	1.67975e-07	1.45011e-05	pseudobulk	edgeR	LRT
Tmem191c	-0.630311	7.09459	27.3658	1.68387e-07	1.45011e-05	pseudobulk	edgeR	LRT
Ppfia3	0.596175	6.25118	26.84	2.21014e-07	1.86672e-05	pseudobulk	edgeR	LRT
Nbeal1	0.509831	7.36012	26.7691	2.29271e-07	1.89992e-05	pseudobulk	edgeR	LRT
Dnm1	0.467327	8.07249	26.6202	2.47641e-07	2.01415e-05	pseudobulk	edgeR	LRT
Adgrl1	0.564403	7.21107	26.4611	2.689e-07	2.14728e-05	pseudobulk	edgeR	LRT
Snhg11	-0.502157	12.0303	25.9856	3.43978e-07	2.69777e-05	pseudobulk	edgeR	LRT
Rnpc3	-0.552215	6.97984	25.3561	4.76654e-07	3.67275e-05	pseudobulk	edgeR	LRT
Ahi1	-0.459373	9.45951	25.2219	5.10986e-07	3.8694e-05	pseudobulk	edgeR	LRT
Unc79	0.31913	9.20633	24.8255	6.27624e-07	4.67207e-05	pseudobulk	edgeR	LRT
Grik1	-1.63719	6.91198	24.1778	8.78374e-07	6.41855e-05	pseudobulk	edgeR	LRT
Gripap1	0.496464	6.7196	24.1493	8.91465e-07	6.41855e-05	pseudobulk	edgeR	LRT
Eif3a	0.677221	6.33587	23.7467	1.09882e-06	7.78387e-05	pseudobulk	edgeR	LRT
Sec14l1	0.412068	8.01607	23.7026	1.12433e-06	7.83815e-05	pseudobulk	edgeR	LRT
Pak1	0.4173	8.33301	23.6163	1.17585e-06	8.06925e-05	pseudobulk	edgeR	LRT
Iqce	0.613948	5.81607	23.4141	1.3062e-06	8.8259e-05	pseudobulk	edgeR	LRT
Trank1	-0.375742	8.06147	23.1293	1.51469e-06	0.000100796	pseudobulk	edgeR	LRT
Ppp1r12a	0.397509	8.54389	23.0825	1.55194e-06	0.000101733	pseudobulk	edgeR	LRT
Dop1b	0.437433	7.29524	22.8549	1.74705e-06	0.000112839	pseudobulk	edgeR	LRT
Gm40841	-0.642567	6.59383	22.625	1.96902e-06	0.000125332	pseudobulk	edgeR	LRT
Nop56	-0.619081	6.26379	22.4818	2.12146e-06	0.000133106	pseudobulk	edgeR	LRT
Prrc2b	0.459039	6.98223	22.3984	2.21558e-06	0.000137054	pseudobulk	edgeR	LRT
Lamtor4	-0.821198	5.60655	22.2998	2.33237e-06	0.000142274	pseudobulk	edgeR	LRT
Adgrl3	0.306117	10.9617	22.1994	2.45755e-06	0.000147857	pseudobulk	edgeR	LRT
Dus3l	-0.838628	5.49467	22.1253	2.55422e-06	0.000151596	pseudobulk	edgeR	LRT
Coq2	-0.772237	5.94077	22.076	2.6206e-06	0.000153462	pseudobulk	edgeR	LRT
Apbb1	0.534847	6.50217	21.9311	2.82621e-06	0.000163325	pseudobulk	edgeR	LRT
Amy1	-0.68701	6.04858	21.7649	3.08183e-06	0.000175784	pseudobulk	edgeR	LRT
Grin1	0.293323	8.80141	21.541	3.46343e-06	0.000195017	pseudobulk	edgeR	LRT
Birc6	0.266964	8.68213	21.4082	3.71184e-06	0.00020636	pseudobulk	edgeR	LRT
Chd3	0.557519	6.67311	21.3592	3.80783e-06	0.00020905	pseudobulk	edgeR	LRT
Arhgef11	0.414962	6.91279	21.2582	4.01394e-06	0.000216085	pseudobulk	edgeR	LRT
Wapl	0.537133	6.409	21.2344	4.06403e-06	0.000216085	pseudobulk	edgeR	LRT
Gramd1b	0.381175	8.1589	21.2252	4.08357e-06	0.000216085	pseudobulk	edgeR	LRT
Shank1	0.443104	7.38103	21.1934	4.15196e-06	0.000217088	pseudobulk	edgeR	LRT
Pnisr	-0.336456	8.41716	20.9764	4.64988e-06	0.000238217	pseudobulk	edgeR	LRT
Fus	-0.357432	8.69993	20.9703	4.66455e-06	0.000238217	pseudobulk	edgeR	LRT
Kif1a	0.358321	7.8542	20.8442	4.9819e-06	0.0002515	pseudobulk	edgeR	LRT
Tax1bp1	0.397581	7.05397	20.7818	5.14693e-06	0.000256879	pseudobulk	edgeR	LRT
Osbpl3	0.447099	7.83842	20.6981	5.37695e-06	0.000264194	pseudobulk	edgeR	LRT
Efcab6	0.603833	5.92313	20.685	5.41381e-06	0.000264194	pseudobulk	edgeR	LRT
Dlst	0.513819	6.30049	20.1492	7.16304e-06	0.000345715	pseudobulk	edgeR	LRT
Lnpep	0.375008	7.43173	20.0954	7.36749e-06	0.000351718	pseudobulk	edgeR	LRT
Slc4a8	0.476798	6.49532	20.0534	7.53083e-06	0.000352942	pseudobulk	edgeR	LRT
Atrx	0.364078	8.31526	20.0476	7.55386e-06	0.000352942	pseudobulk	edgeR	LRT
Fam110b	0.395851	7.49268	20.0002	7.74321e-06	0.000357981	pseudobulk	edgeR	LRT
Slc43a2	0.53005	6.20357	19.9288	8.03792e-06	0.000367735	pseudobulk	edgeR	LRT
Kif21a	0.278425	8.68229	19.6676	9.21498e-06	0.000416587	pseudobulk	edgeR	LRT
A230006K03Rik	-0.439188	9.01072	19.651	9.29542e-06	0.000416587	pseudobulk	edgeR	LRT
Zranb2	-0.370339	8.47059	19.3584	1.08341e-05	0.00048064	pseudobulk	edgeR	LRT
Hnrnpk	0.558708	6.45114	19.2465	1.1488e-05	0.000504552	pseudobulk	edgeR	LRT
Herc2	0.326032	8.09577	19.1816	1.18853e-05	0.000516834	pseudobulk	edgeR	LRT
Slc39a11	0.577756	5.93636	18.8611	1.40589e-05	0.000605361	pseudobulk	edgeR	LRT
Srrm2	-0.290031	9.38126	18.807	1.44632e-05	0.000616722	pseudobulk	edgeR	LRT
Ctxn1	-0.635384	6.70008	18.7507	1.4897e-05	0.00062911	pseudobulk	edgeR	LRT
Ogt	-0.374964	8.19966	18.6743	1.55059e-05	0.000647867	pseudobulk	edgeR	LRT
Atp9b	0.268538	8.71301	18.6416	1.57742e-05	0.000647867	pseudobulk	edgeR	LRT
Fbrsl1	0.489227	6.39642	18.6404	1.57836e-05	0.000647867	pseudobulk	edgeR	LRT
Hectd4	0.345658	7.75031	18.5112	1.68906e-05	0.000686884	pseudobulk	edgeR	LRT
Cul5	0.430457	6.88673	18.4702	1.72586e-05	0.00069541	pseudobulk	edgeR	LRT
Sbno1	0.385591	7.33289	18.3891	1.80082e-05	0.000719019	pseudobulk	edgeR	LRT
Raver2	0.626707	6.3371	18.1692	2.02126e-05	0.000799527	pseudobulk	edgeR	LRT
Gm20754	0.447742	8.49341	18.1447	2.04741e-05	0.000799527	pseudobulk	edgeR	LRT
Yme1l1	0.433492	6.94309	18.1357	2.05707e-05	0.000799527	pseudobulk	edgeR	LRT
Cabin1	0.396036	7.23006	17.5365	2.81846e-05	0.00108585	pseudobulk	edgeR	LRT
Sorl1	0.404754	8.72226	17.2341	3.30449e-05	0.00126203	pseudobulk	edgeR	LRT
Zfp697	0.387262	8.05879	17.205	3.35543e-05	0.00127044	pseudobulk	edgeR	LRT
Kif5a	0.324838	7.41296	17.0031	3.73191e-05	0.0014009	pseudobulk	edgeR	LRT
Leng8	-0.443496	7.27607	16.9388	3.86039e-05	0.00143685	pseudobulk	edgeR	LRT
Nrxn2	0.395835	6.90651	16.9222	3.89436e-05	0.00143731	pseudobulk	edgeR	LRT
Cacna1b	0.325672	7.66177	16.7165	4.34011e-05	0.00158848	pseudobulk	edgeR	LRT
Rab8b	0.522737	6.05332	16.6884	4.40496e-05	0.00159889	pseudobulk	edgeR	LRT
Pde10a	-0.267437	9.98771	16.6596	4.47226e-05	0.00161001	pseudobulk	edgeR	LRT
Rbm5	0.299609	7.71594	16.6301	4.54237e-05	0.00162196	pseudobulk	edgeR	LRT
Trpc3	-0.675807	5.62692	16.492	4.88556e-05	0.00173043	pseudobulk	edgeR	LRT
Cacna1i	0.506741	6.12936	16.4547	4.98255e-05	0.00175067	pseudobulk	edgeR	LRT
Dock9	0.323314	8.01345	16.429	5.05065e-05	0.00176051	pseudobulk	edgeR	LRT
Pspc1	-0.440476	6.70331	16.3118	5.37272e-05	0.00182954	pseudobulk	edgeR	LRT
Dgkz	0.396701	7.22841	16.3064	5.3881e-05	0.00182954	pseudobulk	edgeR	LRT
Olfm3	-0.473907	7.90294	16.2983	5.41128e-05	0.00182954	pseudobulk	edgeR	LRT
Ppm1e	0.272739	9.41615	16.2969	5.41532e-05	0.00182954	pseudobulk	edgeR	LRT
Sez6l2	0.406651	7.1055	16.2066	5.67952e-05	0.00190416	pseudobulk	edgeR	LRT
Stx1a	0.454268	6.71966	16.1558	5.83405e-05	0.00192238	pseudobulk	edgeR	LRT
Smad3	-0.535533	6.28107	16.1465	5.86281e-05	0.00192238	pseudobulk	edgeR	LRT
Slc6a7	0.459939	6.7412	16.1457	5.86518e-05	0.00192238	pseudobulk	edgeR	LRT
Epha10	-0.500229	7.10345	15.9801	6.40113e-05	0.0020825	pseudobulk	edgeR	LRT
Immp2l	0.372075	8.57028	15.7926	7.06769e-05	0.00228245	pseudobulk	edgeR	LRT
Wwc1	0.425481	7.25612	15.7601	7.19049e-05	0.00230515	pseudobulk	edgeR	LRT
Rapgef4	-0.280652	9.16793	15.7459	7.24466e-05	0.00230569	pseudobulk	edgeR	LRT
Nkain3	0.490445	8.5251	15.432	8.55269e-05	0.0027024	pseudobulk	edgeR	LRT
Myo18a	0.417048	7.04324	15.3703	8.83644e-05	0.00277212	pseudobulk	edgeR	LRT
Mapk1ip1	-0.732705	5.55389	15.3077	9.13431e-05	0.00284524	pseudobulk	edgeR	LRT
Nsun2	0.424997	6.54522	15.2757	9.29052e-05	0.00287352	pseudobulk	edgeR	LRT
4933406I18Rik	-0.495979	7.05465	15.1521	9.9186e-05	0.00304633	pseudobulk	edgeR	LRT
Hmgcs1	-0.574201	5.83804	15.0244	0.000106132	0.00323702	pseudobulk	edgeR	LRT
Fut9	-0.273222	9.4916	14.9431	0.000110803	0.0033562	pseudobulk	edgeR	LRT
Pdcd6ip	0.502782	6.03387	14.7695	0.000121485	0.00365455	pseudobulk	edgeR	LRT
Wwp1	0.450229	6.5067	14.7134	0.000125157	0.00373937	pseudobulk	edgeR	LRT
Bcl11a	-0.302051	8.31428	14.6698	0.000128083	0.00380094	pseudobulk	edgeR	LRT
Atp6v0a2	0.493663	5.77831	14.3896	0.000148621	0.00438084	pseudobulk	edgeR	LRT
AU040320	0.462212	5.95293	14.2598	0.000159231	0.00466228	pseudobulk	edgeR	LRT
Acot7	0.405148	6.71787	14.2466	0.000160346	0.00466384	pseudobulk	edgeR	LRT
Slx4ip	0.528861	5.89496	14.2044	0.000163989	0.00473841	pseudobulk	edgeR	LRT
Tmem29	-0.554332	6.13165	14.1557	0.000168283	0.00481694	pseudobulk	edgeR	LRT
Gramd1a	-0.697802	5.40472	14.1489	0.0001689	0.00481694	pseudobulk	edgeR	LRT
Ap3d1	0.480308	6.01506	14.1165	0.000171829	0.0048472	pseudobulk	edgeR	LRT
Srebf2	-0.500594	6.19609	14.1128	0.000172168	0.0048472	pseudobulk	edgeR	LRT
Lpin2	0.370872	6.7487	14.0775	0.000175425	0.00490744	pseudobulk	edgeR	LRT
Dync1i2	-0.300958	7.91374	14.0125	0.000181598	0.00504797	pseudobulk	edgeR	LRT
Trrap	0.358489	6.97219	13.9153	0.00019124	0.00528255	pseudobulk	edgeR	LRT
Sh3gl2	-0.281785	8.8455	13.8297	0.000200142	0.00549391	pseudobulk	edgeR	LRT
Glud1	0.457755	6.16541	13.789	0.000204534	0.00557957	pseudobulk	edgeR	LRT
Wipf3	-0.605648	5.69217	13.7534	0.000208445	0.00565118	pseudobulk	edgeR	LRT
Dtna	-0.322759	8.47383	13.7303	0.000211027	0.00568607	pseudobulk	edgeR	LRT
Pxdn	-0.710158	5.71843	13.7133	0.000212941	0.00570268	pseudobulk	edgeR	LRT
Dgkd	0.358825	7.01062	13.5684	0.000230026	0.00612286	pseudobulk	edgeR	LRT
Dab2ip	0.42754	6.38328	13.5561	0.000231543	0.00612611	pseudobulk	edgeR	LRT
Ikbkb	-0.558007	5.78277	13.4071	0.000250667	0.0065924	pseudobulk	edgeR	LRT
Thoc1	-0.404097	6.69287	13.3882	0.000253207	0.00661955	pseudobulk	edgeR	LRT
Lrig2	-0.331778	7.23887	13.3627	0.00025668	0.00667063	pseudobulk	edgeR	LRT
Ccdc88a	0.242873	8.54049	13.1434	0.000288533	0.0074475	pseudobulk	edgeR	LRT
Cs	0.415967	6.15621	13.1341	0.000289964	0.0074475	pseudobulk	edgeR	LRT
Ago1	0.475877	5.7536	13.0026	0.000311051	0.00794265	pseudobulk	edgeR	LRT
Cdh7	0.516678	6.46807	12.9833	0.000314289	0.00797894	pseudobulk	edgeR	LRT
Fryl	0.303092	7.58051	12.8892	0.000330478	0.00834172	pseudobulk	edgeR	LRT
Kif21b	0.459766	6.07392	12.8508	0.00033733	0.00846603	pseudobulk	edgeR	LRT
Aco2	0.399999	6.94657	12.8378	0.000339679	0.00847653	pseudobulk	edgeR	LRT
Jcad	0.416192	6.33446	12.7014	0.00036538	0.00906639	pseudobulk	edgeR	LRT
Ptpn11	0.413902	6.53373	12.6803	0.00036953	0.00911784	pseudobulk	edgeR	LRT
Cux1	-0.622869	6.09702	12.6527	0.000375033	0.00920193	pseudobulk	edgeR	LRT
Ndrg4	0.260761	8.82818	12.6314	0.000379317	0.00925535	pseudobulk	edgeR	LRT
Eps15l1	0.383004	6.72162	12.5824	0.000389405	0.00944899	pseudobulk	edgeR	LRT
Zfp800	0.436669	6.2567	12.4205	0.000424641	0.0102425	pseudobulk	edgeR	LRT
Map3k4	0.38673	6.32882	12.4112	0.000426769	0.0102425	pseudobulk	edgeR	LRT
Nova1	-0.464469	6.52612	12.383	0.000433261	0.0103418	pseudobulk	edgeR	LRT
A930015D03Rik	-0.388872	6.93175	12.0744	0.000511191	0.012136	pseudobulk	edgeR	LRT
Mical2	0.297092	9.121	12.0109	0.000528901	0.0124889	pseudobulk	edgeR	LRT
Tnk2	0.450383	5.79906	11.9658	0.000541847	0.0127101	pseudobulk	edgeR	LRT
Htr2c	-0.756636	6.8736	11.9583	0.000544059	0.0127101	pseudobulk	edgeR	LRT
Slc16a7	-0.314622	7.30158	11.9153	0.000556759	0.012938	pseudobulk	edgeR	LRT
Angel2	0.404904	6.26741	11.7911	0.000595156	0.0137575	pseudobulk	edgeR	LRT
Cdh6	0.352375	7.31785	11.7777	0.000599438	0.0137839	pseudobulk	edgeR	LRT
Mir9-3hg	-0.367085	7.26625	11.6882	0.000628988	0.0143881	pseudobulk	edgeR	LRT
Plxna4	-0.259088	8.65564	11.6563	0.000639861	0.014561	pseudobulk	edgeR	LRT
Bdp1	0.308873	7.10774	11.611	0.000655621	0.0147982	pseudobulk	edgeR	LRT
Cdip1	0.35769	6.78367	11.6021	0.000658784	0.0147982	pseudobulk	edgeR	LRT
Ckap5	0.313935	7.1458	11.5975	0.000660392	0.0147982	pseudobulk	edgeR	LRT
Snrnp70	-0.305284	8.28966	11.5637	0.00067252	0.0149934	pseudobulk	edgeR	LRT
Cebpz	0.514424	5.70148	11.3809	0.000742041	0.0164598	pseudobulk	edgeR	LRT
Acox1	0.449835	5.84311	11.3267	0.000764011	0.0168273	pseudobulk	edgeR	LRT
Ptchd4	-0.471164	7.01691	11.3212	0.000766272	0.0168273	pseudobulk	edgeR	LRT
Rbfox3	0.244335	9.02076	11.2626	0.000790823	0.0172801	pseudobulk	edgeR	LRT
Dcaf6	0.314107	8.13677	11.2454	0.000798188	0.0173547	pseudobulk	edgeR	LRT
Kcna1	-0.450136	6.22982	11.2295	0.000805053	0.0173711	pseudobulk	edgeR	LRT
Ggt7	-0.39857	6.60611	11.2173	0.000810387	0.0173711	pseudobulk	edgeR	LRT
Srsf11	-0.327507	8.56158	11.2163	0.000810807	0.0173711	pseudobulk	edgeR	LRT
Chl1	0.275699	8.49952	11.1525	0.000839168	0.0178102	pseudobulk	edgeR	LRT
Reln	0.650405	6.94172	11.152	0.000839415	0.0178102	pseudobulk	edgeR	LRT
Ap3b2	0.327633	6.82955	11.1324	0.000848331	0.0178263	pseudobulk	edgeR	LRT
Mdn1	0.312558	7.20434	11.1284	0.000850137	0.0178263	pseudobulk	edgeR	LRT
Dph6	-0.372143	6.58308	11.1236	0.00085235	0.0178263	pseudobulk	edgeR	LRT
Shfl	-0.410995	6.43871	10.9904	0.000915841	0.0190634	pseudobulk	edgeR	LRT
Sh3glb1	0.409653	6.5998	10.9613	0.000930369	0.0192202	pseudobulk	edgeR	LRT
Arfgef2	0.346603	6.88092	10.9577	0.000932129	0.0192202	pseudobulk	edgeR	LRT
Snhg20	-0.484874	6.32508	10.9319	0.000945244	0.0193208	pseudobulk	edgeR	LRT
Acap3	0.47389	5.61998	10.9308	0.000945803	0.0193208	pseudobulk	edgeR	LRT
Bcr	0.41008	6.35881	10.9108	0.000956048	0.0193825	pseudobulk	edgeR	LRT
Cacna1d	0.251476	8.70479	10.9077	0.000957652	0.0193825	pseudobulk	edgeR	LRT
Rgs7	0.222782	10.177	10.8944	0.000964558	0.0194328	pseudobulk	edgeR	LRT
Cpne8	0.382543	6.77829	10.8583	0.000983539	0.0197247	pseudobulk	edgeR	LRT
Zfp207	-0.306926	7.0862	10.8245	0.00100166	0.0199968	pseudobulk	edgeR	LRT
Mcc	-0.539742	6.10076	10.7736	0.00102958	0.020365	pseudobulk	edgeR	LRT
Cc2d2a	0.395092	6.01772	10.7717	0.00103061	0.020365	pseudobulk	edgeR	LRT
Mitf	-0.40918	6.88577	10.7656	0.00103401	0.020365	pseudobulk	edgeR	LRT
Armc8	-0.271033	7.70565	10.756	0.00103942	0.0203801	pseudobulk	edgeR	LRT
Klhl7	0.293003	7.41971	10.727	0.00105582	0.0205494	pseudobulk	edgeR	LRT
Tulp3	0.509873	5.85306	10.7135	0.00106359	0.0205494	pseudobulk	edgeR	LRT
Zmiz1os1	-0.454799	6.12972	10.7128	0.00106395	0.0205494	pseudobulk	edgeR	LRT
Abca5	0.298858	7.24988	10.7079	0.00106677	0.0205494	pseudobulk	edgeR	LRT
Ube2o	0.4077	6.16793	10.6935	0.00107513	0.0206199	pseudobulk	edgeR	LRT
Usp3	-0.388166	6.80519	10.6747	0.00108611	0.0207286	pseudobulk	edgeR	LRT
Zfp961	-0.553055	5.62621	10.6677	0.00109023	0.0207286	pseudobulk	edgeR	LRT
Rasgrp1	0.283437	7.8416	10.6337	0.00111042	0.0210215	pseudobulk	edgeR	LRT
2610507B11Rik	0.471092	6.05735	10.5284	0.00117552	0.0221584	pseudobulk	edgeR	LRT
Smarcc2	0.380353	6.50098	10.4958	0.00119649	0.0224571	pseudobulk	edgeR	LRT
Prpf8	0.476657	5.79033	10.3925	0.0012653	0.0236476	pseudobulk	edgeR	LRT
Kif13a	-0.558279	5.80492	10.3553	0.00129104	0.0239417	pseudobulk	edgeR	LRT
Sfxn3	-0.563578	5.57605	10.354	0.00129193	0.0239417	pseudobulk	edgeR	LRT
Cacng2	-0.378161	6.44934	10.3074	0.00132501	0.0244515	pseudobulk	edgeR	LRT
Grb10	-0.444566	6.20144	10.2777	0.00134645	0.0246659	pseudobulk	edgeR	LRT
Cnrip1	-0.360665	6.66594	10.2725	0.00135024	0.0246659	pseudobulk	edgeR	LRT
Zzef1	0.271762	7.39577	10.2634	0.00135692	0.0246659	pseudobulk	edgeR	LRT
Mprip	0.275879	7.43201	10.2453	0.00137036	0.0246659	pseudobulk	edgeR	LRT
Tspan7	-0.250814	8.51246	10.245	0.00137056	0.0246659	pseudobulk	edgeR	LRT
Fbxl20	0.258253	7.33116	10.2395	0.00137464	0.0246659	pseudobulk	edgeR	LRT
Usp34	0.229218	8.80047	10.2336	0.00137907	0.0246659	pseudobulk	edgeR	LRT
Zfp654	0.359342	6.5081	10.222	0.00138778	0.0246659	pseudobulk	edgeR	LRT
Hectd1	0.312717	6.94613	10.216	0.0013923	0.0246659	pseudobulk	edgeR	LRT
Rc3h2	0.344168	6.93916	10.2126	0.00139484	0.0246659	pseudobulk	edgeR	LRT
Pi4ka	0.223435	8.55796	10.2079	0.00139841	0.0246659	pseudobulk	edgeR	LRT
Lrch3	-0.343256	6.74171	10.1848	0.00141605	0.0248519	pseudobulk	edgeR	LRT
Catspere2	-0.357004	7.1287	10.1793	0.00142027	0.0248519	pseudobulk	edgeR	LRT
Cacna1h	0.444043	6.07747	10.1657	0.00143077	0.0249363	pseudobulk	edgeR	LRT
Mgat4c	-0.455261	10.2758	10.1495	0.00144339	0.0250569	pseudobulk	edgeR	LRT
Ece1	-0.564582	5.5764	10.0815	0.00149769	0.0257353	pseudobulk	edgeR	LRT
Ogdh	0.271692	7.52843	10.08	0.00149891	0.0257353	pseudobulk	edgeR	LRT
AC149090.1	-0.277794	9.21022	10.0786	0.00150005	0.0257353	pseudobulk	edgeR	LRT
Naaladl2	-0.343022	8.08395	10.069	0.00150782	0.025768	pseudobulk	edgeR	LRT
Usp11	-0.491624	5.66853	9.91691	0.00163767	0.0278785	pseudobulk	edgeR	LRT
Xrcc4	0.3593	7.10893	9.90467	0.0016486	0.0279562	pseudobulk	edgeR	LRT
Smc5	-0.349873	6.58326	9.86864	0.0016812	0.0283993	pseudobulk	edgeR	LRT
Rgs11	-0.452265	6.08986	9.83211	0.00171492	0.0287727	pseudobulk	edgeR	LRT
Ankrd11	0.229194	7.89473	9.83051	0.00171641	0.0287727	pseudobulk	edgeR	LRT
Gm47283	-0.5275	6.42905	9.76362	0.00177999	0.0297252	pseudobulk	edgeR	LRT
Phrf1	0.487037	5.68053	9.71106	0.00183163	0.0304716	pseudobulk	edgeR	LRT
Trmt9b	0.388678	6.67317	9.62494	0.00191953	0.0318135	pseudobulk	edgeR	LRT
Syt4	-0.410762	6.59552	9.58536	0.00196135	0.0323844	pseudobulk	edgeR	LRT
Gm38393	-0.28729	7.21657	9.56497	0.00198326	0.0326234	pseudobulk	edgeR	LRT
Crmp1	0.382841	6.19713	9.47599	0.00208178	0.0341164	pseudobulk	edgeR	LRT
Cacnb4	-0.20558	9.92926	9.42789	0.0021371	0.0348927	pseudobulk	edgeR	LRT
Ccl27a-ENSMUSG00000073888	-0.538166	5.58212	9.40326	0.002166	0.0351485	pseudobulk	edgeR	LRT
Phf20	0.354932	6.5435	9.40092	0.00216877	0.0351485	pseudobulk	edgeR	LRT
Nrn1	-0.413087	6.18448	9.38894	0.00218298	0.0352487	pseudobulk	edgeR	LRT
Fam126b	0.266901	7.4883	9.36923	0.00220658	0.0354446	pseudobulk	edgeR	LRT
Stx7	0.375628	6.20094	9.36536	0.00221125	0.0354446	pseudobulk	edgeR	LRT
Gm28905	-0.30706	8.21883	9.33114	0.00225293	0.0358743	pseudobulk	edgeR	LRT
Grid1	-0.25708	9.61225	9.32457	0.00226101	0.0358743	pseudobulk	edgeR	LRT
Zfp462	0.350435	7.01602	9.32051	0.00226603	0.0358743	pseudobulk	edgeR	LRT
Galntl6	0.39243	10.1077	9.31671	0.00227073	0.0358743	pseudobulk	edgeR	LRT
Megf8	0.433399	5.64105	9.28486	0.00231055	0.0362754	pseudobulk	edgeR	LRT
Rock1	0.293681	7.44122	9.28321	0.00231264	0.0362754	pseudobulk	edgeR	LRT
Ash1l	0.246313	8.03121	9.22033	0.00239342	0.0372119	pseudobulk	edgeR	LRT
Snap25	-0.20341	10.216	9.21792	0.00239657	0.0372119	pseudobulk	edgeR	LRT
Ulk4	-0.413281	6.69803	9.20631	0.00241182	0.0372119	pseudobulk	edgeR	LRT
Ubap2l	0.250091	7.48895	9.2051	0.00241342	0.0372119	pseudobulk	edgeR	LRT
Cox7b	-0.402532	6.12828	9.20412	0.00241471	0.0372119	pseudobulk	edgeR	LRT
Pcdh9	-0.328929	12.2262	9.1902	0.00243315	0.037365	pseudobulk	edgeR	LRT
Prpf38b	0.459147	5.6589	9.1714	0.00245827	0.0376193	pseudobulk	edgeR	LRT
Klhl32	0.282644	8.44354	9.15325	0.00248277	0.0377312	pseudobulk	edgeR	LRT
Necab1	-0.43825	6.35288	9.15325	0.00248277	0.0377312	pseudobulk	edgeR	LRT
Zc3h13	0.243278	7.34823	9.11728	0.00253206	0.0383476	pseudobulk	edgeR	LRT
Clpp	0.444589	5.68586	9.09683	0.00256053	0.038546	pseudobulk	edgeR	LRT
Slc12a5	0.297472	7.04979	9.09527	0.00256271	0.038546	pseudobulk	edgeR	LRT
Gon4l	0.278127	7.33694	9.01304	0.0026806	0.0400452	pseudobulk	edgeR	LRT
Vps37a	0.351383	6.33002	9.01303	0.00268062	0.0400452	pseudobulk	edgeR	LRT
Cdh8	0.258489	9.72946	8.99862	0.00270183	0.0401709	pseudobulk	edgeR	LRT
Zfp329	-0.425963	5.98361	8.99491	0.00270733	0.0401709	pseudobulk	edgeR	LRT
Adamts17	0.386087	6.3122	8.98617	0.0027203	0.0402274	pseudobulk	edgeR	LRT
Mast3	0.375578	6.56514	8.95373	0.00276904	0.0408108	pseudobulk	edgeR	LRT
Zfp827	0.341101	7.26672	8.92521	0.0028126	0.0413142	pseudobulk	edgeR	LRT
Taf1b	-0.362685	6.54741	8.91454	0.00282908	0.0414178	pseudobulk	edgeR	LRT
Fktn	0.394086	5.84369	8.89248	0.00286348	0.0417821	pseudobulk	edgeR	LRT
Smg5	0.426985	5.81354	8.88503	0.00287518	0.0418138	pseudobulk	edgeR	LRT
Atxn2l	-0.418835	6.20301	8.86095	0.00291336	0.0422293	pseudobulk	edgeR	LRT
Atrn	0.270318	7.42166	8.85013	0.00293068	0.0423405	pseudobulk	edgeR	LRT
Psmd4	0.306312	6.47833	8.77589	0.00305239	0.0439544	pseudobulk	edgeR	LRT
St8sia5	0.290088	7.50674	8.75449	0.00308841	0.0442424	pseudobulk	edgeR	LRT
Reps1	-0.448577	5.83172	8.75205	0.00309254	0.0442424	pseudobulk	edgeR	LRT
Polb	-0.367315	6.59472	8.71945	0.00314833	0.0448944	pseudobulk	edgeR	LRT
Bbx	0.33205	6.48097	8.69939	0.00318317	0.0451091	pseudobulk	edgeR	LRT
Hk1	0.321139	6.53286	8.69895	0.00318393	0.0451091	pseudobulk	edgeR	LRT
Ppargc1a	0.327962	7.28264	8.68042	0.00321646	0.0454235	pseudobulk	edgeR	LRT
Pfkp	-0.259135	7.5458	8.64527	0.00327911	0.0461279	pseudobulk	edgeR	LRT
Tbc1d12	-0.470675	5.81452	8.6407	0.00328735	0.0461279	pseudobulk	edgeR	LRT
Got2	0.362436	6.39261	8.62626	0.00331352	0.0463471	pseudobulk	edgeR	LRT
Gm2164	0.309939	8.51203	8.61384	0.00333618	0.0465159	pseudobulk	edgeR	LRT
Asap1	0.211227	9.89667	8.59075	0.00337874	0.0469603	pseudobulk	edgeR	LRT
Vat1l	0.416373	6.51715	8.54814	0.00345875	0.0479206	pseudobulk	edgeR	LRT
Pura	0.369456	6.3656	8.51747	0.00351753	0.0485817	pseudobulk	edgeR	LRT
Grin3a	0.745547	6.3156	8.50462	0.00354245	0.0487726	pseudobulk	edgeR	LRT
Syn3	-0.279312	7.36181	8.49071	0.00356964	0.0489934	pseudobulk	edgeR	LRT
Gtf3c1	0.328872	6.62041	8.44562	0.00365924	0.0500497	pseudobulk	edgeR	LRT
Slc24a4	-0.363402	6.39383	8.43046	0.00368986	0.0500497	pseudobulk	edgeR	LRT
Tfg	-0.48803	5.67694	8.42908	0.00369268	0.0500497	pseudobulk	edgeR	LRT
Babam2	-0.285666	7.38618	8.42823	0.0036944	0.0500497	pseudobulk	edgeR	LRT
A330102I10Rik	-0.35115	6.91219	8.42371	0.00370359	0.0500497	pseudobulk	edgeR	LRT
Atg13	-0.381594	6.09178	8.41567	0.00372	0.0501173	pseudobulk	edgeR	LRT
Tmem87b	0.412387	5.88672	8.40467	0.00374258	0.0502673	pseudobulk	edgeR	LRT
Nadk	0.422712	5.63527	8.38026	0.00379319	0.0506159	pseudobulk	edgeR	LRT
Fam120a	0.296274	6.7059	8.37783	0.00379826	0.0506159	pseudobulk	edgeR	LRT
Pnpt1	-0.405895	6.20775	8.37551	0.0038031	0.0506159	pseudobulk	edgeR	LRT
Cdk17	0.24582	8.30144	8.3137	0.00393472	0.0522094	pseudobulk	edgeR	LRT
Kcnq2	0.249046	7.52211	8.30509	0.00395342	0.0522994	pseudobulk	edgeR	LRT
Rgs7bp	0.212867	9.27241	8.29912	0.00396642	0.0523139	pseudobulk	edgeR	LRT
Gm9801	-0.256526	7.39316	8.2811	0.00400599	0.0525608	pseudobulk	edgeR	LRT
Tnrc18	0.375987	6.09774	8.2797	0.00400908	0.0525608	pseudobulk	edgeR	LRT
Tmod2	0.243694	7.20447	8.26997	0.00403061	0.0525949	pseudobulk	edgeR	LRT
Myh10	0.229121	7.76709	8.26197	0.00404842	0.0525949	pseudobulk	edgeR	LRT
Tmem208	-0.472902	5.69467	8.25866	0.00405581	0.0525949	pseudobulk	edgeR	LRT
Cnot1	-0.261025	7.00986	8.25697	0.00405958	0.0525949	pseudobulk	edgeR	LRT
Slc8a2	0.296211	6.52666	8.23572	0.00410738	0.0530577	pseudobulk	edgeR	LRT
Akap13	0.346977	6.13968	8.22811	0.00412465	0.0531245	pseudobulk	edgeR	LRT
Tnks	-0.261231	7.20089	8.15483	0.00429467	0.0551526	pseudobulk	edgeR	LRT
Cacnb1	0.401679	5.62599	8.14498	0.00431804	0.0551587	pseudobulk	edgeR	LRT
Mir124-2hg	-0.299954	6.78651	8.14405	0.00432026	0.0551587	pseudobulk	edgeR	LRT
Slc7a14	-0.295551	6.78846	8.11071	0.00440046	0.0560197	pseudobulk	edgeR	LRT
Bbs9	-0.346831	6.62877	8.06559	0.00451138	0.0572658	pseudobulk	edgeR	LRT
Cntn6	0.34478	8.93704	8.04933	0.00455204	0.0576154	pseudobulk	edgeR	LRT
Mpc1	-0.325469	6.65164	8.02118	0.00462334	0.058224	pseudobulk	edgeR	LRT
Csmd2	0.242703	9.36235	8.01989	0.00462663	0.058224	pseudobulk	edgeR	LRT
Arsb	-0.315103	6.89068	7.99919	0.00467983	0.0585603	pseudobulk	edgeR	LRT
Trim46	-0.40707	5.94822	7.99911	0.00468003	0.0585603	pseudobulk	edgeR	LRT
Pdzd2	0.266017	8.73421	7.99366	0.00469415	0.0585613	pseudobulk	edgeR	LRT
Ccnl2	-0.357339	7.19755	7.98776	0.00470945	0.0585613	pseudobulk	edgeR	LRT
Prpf40b	0.370489	6.00396	7.98368	0.0047201	0.0585613	pseudobulk	edgeR	LRT
Hacd1	-0.397784	6.04126	7.96402	0.00477163	0.0590338	pseudobulk	edgeR	LRT
Rtn3	-0.166689	9.45349	7.9522	0.0048029	0.0592537	pseudobulk	edgeR	LRT
B830012L14Rik	-0.274962	8.26844	7.93191	0.00485706	0.0597541	pseudobulk	edgeR	LRT
Fam78b	0.366148	5.81815	7.90803	0.00492158	0.0603303	pseudobulk	edgeR	LRT
Rit2	0.214399	8.61633	7.90052	0.00494206	0.0603303	pseudobulk	edgeR	LRT
Exoc6	0.283654	6.64133	7.8994	0.00494511	0.0603303	pseudobulk	edgeR	LRT
Akap8l	0.192202	8.55858	7.89128	0.00496736	0.0604195	pseudobulk	edgeR	LRT
Car10	-0.405969	9.08614	7.88381	0.00498793	0.0604195	pseudobulk	edgeR	LRT
Clasp2	-0.214636	8.5328	7.87932	0.00500034	0.0604195	pseudobulk	edgeR	LRT
Fam76b	0.390094	5.79608	7.87675	0.00500745	0.0604195	pseudobulk	edgeR	LRT
Cry2	0.292342	7.12526	7.86164	0.00504946	0.060644	pseudobulk	edgeR	LRT
Jak2	0.340395	6.13741	7.86013	0.00505366	0.060644	pseudobulk	edgeR	LRT
Tef	0.296793	6.8845	7.82889	0.00514177	0.0613785	pseudobulk	edgeR	LRT
Dido1	0.283101	6.63532	7.82852	0.00514283	0.0613785	pseudobulk	edgeR	LRT
Slc38a2	-0.366025	6.03444	7.801	0.00522173	0.0621513	pseudobulk	edgeR	LRT
Hook2	0.416778	5.65729	7.77302	0.00530325	0.0628008	pseudobulk	edgeR	LRT
Vps13a	0.190404	8.61244	7.77245	0.0053049	0.0628008	pseudobulk	edgeR	LRT
Mtrex	-0.429682	5.82885	7.76277	0.00533342	0.0629687	pseudobulk	edgeR	LRT
Gpx4	-0.43132	5.98321	7.73829	0.00540619	0.0636568	pseudobulk	edgeR	LRT
Adcy1	0.216538	7.80907	7.72728	0.00543927	0.0638751	pseudobulk	edgeR	LRT
Prkcb	0.187543	10.237	7.6817	0.00557834	0.0651741	pseudobulk	edgeR	LRT
Atp8a1	-0.213049	8.40086	7.68131	0.00557957	0.0651741	pseudobulk	edgeR	LRT
Kirrel3	0.3802	9.88211	7.61328	0.005794	0.0674993	pseudobulk	edgeR	LRT
Gtf2ird1	0.346667	5.93795	7.59752	0.00584485	0.0679116	pseudobulk	edgeR	LRT
Resp18	-0.657235	5.4557	7.58776	0.00587658	0.0680554	pseudobulk	edgeR	LRT
Tpr	0.28908	7.2016	7.5842	0.00588821	0.0680554	pseudobulk	edgeR	LRT
Cstf2	-0.297234	6.82246	7.55217	0.00599379	0.0690937	pseudobulk	edgeR	LRT
Gm14399	-0.469664	5.66151	7.52578	0.00608221	0.0699295	pseudobulk	edgeR	LRT
Slitrk5	0.316689	6.23485	7.51888	0.00610558	0.0700149	pseudobulk	edgeR	LRT
Fastk	0.41308	5.62913	7.50979	0.00613644	0.0701856	pseudobulk	edgeR	LRT
Fam193b	-0.365872	6.01054	7.50383	0.00615678	0.0702352	pseudobulk	edgeR	LRT
Lrrtm3	-0.199935	9.30063	7.48645	0.00621651	0.0705971	pseudobulk	edgeR	LRT
Zyg11b	0.27681	6.9878	7.47834	0.00624456	0.0705971	pseudobulk	edgeR	LRT
Mga	0.265614	6.83237	7.47758	0.00624718	0.0705971	pseudobulk	edgeR	LRT
Prkca	-0.294616	8.47919	7.47597	0.00625279	0.0705971	pseudobulk	edgeR	LRT
Etl4	-0.297647	10.8716	7.46461	0.00629236	0.0708616	pseudobulk	edgeR	LRT
Zfp950	-0.29199	7.31412	7.45564	0.0063238	0.0710336	pseudobulk	edgeR	LRT
Ipo8	0.348522	5.96688	7.43867	0.00638372	0.0713726	pseudobulk	edgeR	LRT
Snx32	-0.357577	6.63409	7.43352	0.006402	0.0713726	pseudobulk	edgeR	LRT
AI480526	-0.397233	5.87387	7.43331	0.00640273	0.0713726	pseudobulk	edgeR	LRT
Brd9	-0.374776	6.92063	7.42303	0.00643944	0.0716001	pseudobulk	edgeR	LRT
Adcy3	0.350847	5.87546	7.41644	0.00646305	0.0716811	pseudobulk	edgeR	LRT
Cpne4	-0.433324	7.13823	7.40389	0.00650828	0.0719111	pseudobulk	edgeR	LRT
Zfp652	0.320203	6.10595	7.40161	0.00651654	0.0719111	pseudobulk	edgeR	LRT
Csnk2a1	0.310996	6.69862	7.36481	0.00665127	0.0732139	pseudobulk	edgeR	LRT
Gpr137c	-0.327714	7.04485	7.3391	0.00674707	0.0739149	pseudobulk	edgeR	LRT
Fbxo38	0.27932	6.54448	7.33869	0.00674861	0.0739149	pseudobulk	edgeR	LRT
Vamp4	-0.416771	5.96665	7.30756	0.0068665	0.0750089	pseudobulk	edgeR	LRT
Ehmt1	0.241488	7.36306	7.30334	0.00688265	0.0750089	pseudobulk	edgeR	LRT
Eml1	0.284487	6.50309	7.29445	0.00691681	0.0750604	pseudobulk	edgeR	LRT
Tecpr2	0.283745	6.5573	7.29321	0.00692155	0.0750604	pseudobulk	edgeR	LRT
Slc22a17	-0.271181	7.64217	7.23692	0.00714192	0.0772594	pseudobulk	edgeR	LRT
Slc7a6	0.313213	6.2766	7.2182	0.00721679	0.0778775	pseudobulk	edgeR	LRT
Map4k4	0.300041	6.26278	7.21095	0.00724601	0.0779672	pseudobulk	edgeR	LRT
Zfp148	-0.261033	7.51469	7.20734	0.00726061	0.0779672	pseudobulk	edgeR	LRT
Gnai1	0.243086	7.46454	7.1802	0.00737125	0.0789623	pseudobulk	edgeR	LRT
Med12l	0.223307	8.1287	7.16618	0.00742908	0.0793881	pseudobulk	edgeR	LRT
Cdk5	-0.446648	6.07651	7.16056	0.0074524	0.0794441	pseudobulk	edgeR	LRT
Stx8	0.252596	6.8831	7.14637	0.00751158	0.079881	pseudobulk	edgeR	LRT
Sorcs2	0.30066	7.49029	7.12681	0.00759399	0.0803886	pseudobulk	edgeR	LRT
Nol10	0.334559	5.97105	7.12374	0.00760699	0.0803886	pseudobulk	edgeR	LRT
Pdss2	0.252581	7.50432	7.12203	0.00761422	0.0803886	pseudobulk	edgeR	LRT
Lyst	0.267764	7.455	7.10897	0.00766992	0.0807824	pseudobulk	edgeR	LRT
Mrps5	-0.364673	6.12062	7.10017	0.00770765	0.0809857	pseudobulk	edgeR	LRT
Clk1	-0.246485	7.59993	7.08972	0.00775271	0.0812647	pseudobulk	edgeR	LRT
Gm49678	0.350272	8.54433	7.08205	0.007786	0.0814193	pseudobulk	edgeR	LRT
Eprs	0.292625	6.63804	7.04013	0.00797032	0.0831488	pseudobulk	edgeR	LRT
Bmerb1	-0.236307	7.53572	7.03384	0.00799837	0.0832436	pseudobulk	edgeR	LRT
Setd7	0.331684	5.92804	7.01879	0.00806588	0.0837478	pseudobulk	edgeR	LRT
Acbd5	0.31619	6.11303	7.00002	0.0081509	0.0841825	pseudobulk	edgeR	LRT
Zfp106	0.278933	6.74437	6.99538	0.00817206	0.0841825	pseudobulk	edgeR	LRT
Prss12	0.290908	6.54998	6.98787	0.00820641	0.0841825	pseudobulk	edgeR	LRT
Kctd1	-0.33955	7.2091	6.98738	0.00820864	0.0841825	pseudobulk	edgeR	LRT
Arhgap15	-0.440626	5.78236	6.98632	0.00821351	0.0841825	pseudobulk	edgeR	LRT
Dpy19l1	-0.28326	6.94634	6.98431	0.00822275	0.0841825	pseudobulk	edgeR	LRT
Pitpnm3	0.273891	6.59871	6.97284	0.00827561	0.0845267	pseudobulk	edgeR	LRT
Map9	0.375931	5.95126	6.94479	0.00840639	0.0853918	pseudobulk	edgeR	LRT
Ndufs3	-0.416369	6.01943	6.9428	0.00841573	0.0853918	pseudobulk	edgeR	LRT
Fbxl16	0.367687	5.86463	6.94218	0.00841864	0.0853918	pseudobulk	edgeR	LRT
Eif2ak4	0.290432	6.29802	6.92527	0.00849861	0.0859458	pseudobulk	edgeR	LRT
Akap6	-0.157483	9.46582	6.92237	0.00851239	0.0859458	pseudobulk	edgeR	LRT
Pitpnm1	0.389602	5.69826	6.89957	0.00862162	0.086849	pseudobulk	edgeR	LRT
Fam118b	-0.358899	5.91658	6.87695	0.00873146	0.0875497	pseudobulk	edgeR	LRT
Gcn1	0.403937	5.76078	6.876	0.00873607	0.0875497	pseudobulk	edgeR	LRT
Cul4a	0.32416	6.21376	6.87295	0.00875098	0.0875497	pseudobulk	edgeR	LRT
Ptpn9	0.270678	7.28244	6.86418	0.00879405	0.0877806	pseudobulk	edgeR	LRT
Rbms3	-0.369484	6.9271	6.83731	0.00892732	0.0889088	pseudobulk	edgeR	LRT
Cep295	0.307134	6.42922	6.83079	0.00895998	0.0890322	pseudobulk	edgeR	LRT
Grm1	0.304614	7.91633	6.8032	0.00909946	0.0900204	pseudobulk	edgeR	LRT
Kifc2	-0.295793	6.94354	6.80301	0.00910042	0.0900204	pseudobulk	edgeR	LRT
Josd2	-0.459082	5.39975	6.78081	0.00921433	0.0908176	pseudobulk	edgeR	LRT
Cit	0.212033	8.06644	6.77872	0.00922511	0.0908176	pseudobulk	edgeR	LRT
Stx1b	0.330789	6.17814	6.77525	0.00924305	0.0908176	pseudobulk	edgeR	LRT
Ppm1b	-0.310576	6.46224	6.69111	0.0096895	0.0949917	pseudobulk	edgeR	LRT
Hlf	-0.353635	6.36937	6.68596	0.00971751	0.0950542	pseudobulk	edgeR	LRT
Plekhg5	-0.269674	6.83524	6.68064	0.00974654	0.0951262	pseudobulk	edgeR	LRT
Gm21992	-0.289585	6.72053	6.66355	0.00984048	0.0958301	pseudobulk	edgeR	LRT
Spin1	-0.430577	5.53903	6.65214	0.0099037	0.0962324	pseudobulk	edgeR	LRT
Zkscan16	-0.397044	5.63378	6.64796	0.00992692	0.0962451	pseudobulk	edgeR	LRT
Glg1	0.243244	7.25557	6.64159	0.00996249	0.0963772	pseudobulk	edgeR	LRT
Gm32014	-0.366762	6.38396	6.60241	0.0101841	0.0983043	pseudobulk	edgeR	LRT
Coro7	0.315882	6.05968	6.58942	0.0102586	0.098807	pseudobulk	edgeR	LRT
Creld1	-0.448105	5.60558	6.56873	0.0103786	0.0997434	pseudobulk	edgeR	LRT
Sptan1	0.163175	8.91308	6.55511	0.0104583	0.100096	pseudobulk	edgeR	LRT
Iars	0.322232	6.05627	6.55468	0.0104608	0.100096	pseudobulk	edgeR	LRT
Socs6	0.364615	5.94993	6.54438	0.0105216	0.100307	pseudobulk	edgeR	LRT
Fermt2	0.29346	6.19225	6.53972	0.0105492	0.100307	pseudobulk	edgeR	LRT
Brsk1	0.366773	5.81441	6.53253	0.0105919	0.100307	pseudobulk	edgeR	LRT
Sod2	-0.307217	6.52598	6.53235	0.010593	0.100307	pseudobulk	edgeR	LRT
Usp37	0.315472	6.41407	6.52988	0.0106077	0.100307	pseudobulk	edgeR	LRT
Parm1	0.348589	7.79747	6.52783	0.0106199	0.100307	pseudobulk	edgeR	LRT
Add2	0.224807	7.92279	6.5168	0.010686	0.100715	pseudobulk	edgeR	LRT
Strn3	-0.209268	7.93526	6.48862	0.0108567	0.102104	pseudobulk	edgeR	LRT
Arhgef2	0.279005	6.52179	6.47522	0.0109389	0.102439	pseudobulk	edgeR	LRT
Rims1	-0.189372	10.3596	6.47521	0.0109389	0.102439	pseudobulk	edgeR	LRT
Kctd8	0.430736	7.24121	6.46878	0.0109786	0.102511	pseudobulk	edgeR	LRT
Herc1	0.149629	9.1297	6.46325	0.0110128	0.102511	pseudobulk	edgeR	LRT
Nrip1	0.346654	6.40293	6.46074	0.0110284	0.102511	pseudobulk	edgeR	LRT
Fam49b	-0.207506	8.13162	6.45887	0.01104	0.102511	pseudobulk	edgeR	LRT
Psmc4	-0.412056	5.60234	6.4498	0.0110965	0.102533	pseudobulk	edgeR	LRT
Ccnc	-0.309166	6.52992	6.44468	0.0111285	0.102533	pseudobulk	edgeR	LRT
Tmem181a	-0.267567	7.51236	6.44413	0.011132	0.102533	pseudobulk	edgeR	LRT
Btbd10	-0.206595	7.48015	6.44352	0.0111358	0.102533	pseudobulk	edgeR	LRT
Anks1	-0.350668	6.17939	6.42672	0.0112416	0.103079	pseudobulk	edgeR	LRT
Tenm3	0.407452	8.72708	6.42666	0.011242	0.103079	pseudobulk	edgeR	LRT
Herc3	0.194757	7.97395	6.41235	0.011333	0.103481	pseudobulk	edgeR	LRT
Sntb2	0.269338	7.65483	6.41234	0.011333	0.103481	pseudobulk	edgeR	LRT
Slf1	0.233899	7.11088	6.40735	0.0113649	0.103557	pseudobulk	edgeR	LRT
Rbm28	0.282445	6.97039	6.39436	0.0114484	0.104102	pseudobulk	edgeR	LRT
Tmem63b	0.267568	6.83243	6.35422	0.0117102	0.106263	pseudobulk	edgeR	LRT
Tafa1	0.306666	11.6248	6.32574	0.0118998	0.107683	pseudobulk	edgeR	LRT
Podxl2	-0.381493	5.85586	6.32336	0.0119158	0.107683	pseudobulk	edgeR	LRT
Sema5a	-0.709275	6.69228	6.28183	0.0121982	0.109897	pseudobulk	edgeR	LRT
Serf2	0.303397	6.03869	6.28001	0.0122107	0.109897	pseudobulk	edgeR	LRT
Rbms1	0.273613	7.4771	6.26943	0.0122838	0.110031	pseudobulk	edgeR	LRT
Trim2	0.184102	8.60216	6.26723	0.0122991	0.110031	pseudobulk	edgeR	LRT
Dnajc13	0.223814	7.28213	6.26375	0.0123233	0.110031	pseudobulk	edgeR	LRT
Dop1a	0.223231	7.19866	6.26338	0.0123259	0.110031	pseudobulk	edgeR	LRT
Ralgapa2	0.232494	8.90859	6.25477	0.0123859	0.110343	pseudobulk	edgeR	LRT
Myrip	0.208821	7.91621	6.25013	0.0124184	0.110408	pseudobulk	edgeR	LRT
Fyco1	-0.340278	6.09005	6.2157	0.0126622	0.112348	pseudobulk	edgeR	LRT
Rhbdl3	0.428534	6.48975	6.2115	0.0126923	0.112388	pseudobulk	edgeR	LRT
Ipo7	0.293059	6.40566	6.20768	0.0127197	0.112404	pseudobulk	edgeR	LRT
Pkd1	0.227511	7.61374	6.20304	0.0127531	0.112473	pseudobulk	edgeR	LRT
Tub	0.26802	7.20946	6.19947	0.0127789	0.112474	pseudobulk	edgeR	LRT
Ap2a1	0.327525	6.22883	6.18926	0.0128528	0.112899	pseudobulk	edgeR	LRT
Pcdh19	-0.432207	5.86723	6.18566	0.012879	0.112903	pseudobulk	edgeR	LRT
Marf1	0.280105	6.2407	6.17715	0.0129411	0.113221	pseudobulk	edgeR	LRT
Enox2	0.400368	5.83131	6.16789	0.013009	0.113589	pseudobulk	edgeR	LRT
Tpi1	0.310137	6.67329	6.15051	0.0131374	0.114483	pseudobulk	edgeR	LRT
Kansl1l	-0.354719	6.18928	6.13613	0.0132447	0.115189	pseudobulk	edgeR	LRT
Rars2	0.281839	6.41688	6.11318	0.0134178	0.116464	pseudobulk	edgeR	LRT
Lrp1	0.253638	6.70166	6.10712	0.0134639	0.116522	pseudobulk	edgeR	LRT
Mapk8ip3	0.249527	7.10575	6.10532	0.0134776	0.116522	pseudobulk	edgeR	LRT
Akap9	0.192504	7.52167	6.09749	0.0135374	0.11681	pseudobulk	edgeR	LRT
Csnk1d	-0.394407	5.51491	6.09145	0.0135837	0.116977	pseudobulk	edgeR	LRT
Flot1	-0.419982	5.61233	6.08804	0.01361	0.116977	pseudobulk	edgeR	LRT
Syn1	-0.256128	7.30535	6.08438	0.0136382	0.11699	pseudobulk	edgeR	LRT
Supt5	0.332787	5.85439	6.07854	0.0136834	0.11702	pseudobulk	edgeR	LRT
Sidt1	-0.250851	7.47596	6.07704	0.013695	0.11702	pseudobulk	edgeR	LRT
Ap1b1	-0.299013	6.3593	6.03987	0.0139863	0.119277	pseudobulk	edgeR	LRT
Arglu1	-0.327861	6.81952	6.01795	0.0141611	0.120534	pseudobulk	edgeR	LRT
Xpo4	0.330821	5.72817	6.01147	0.0142132	0.120743	pseudobulk	edgeR	LRT
Cep350	0.239354	7.11636	6.0001	0.0143051	0.121225	pseudobulk	edgeR	LRT
Btbd9	-0.201055	7.90235	5.99763	0.0143251	0.121225	pseudobulk	edgeR	LRT
Zcchc8	0.33554	5.92135	5.989	0.0143954	0.121586	pseudobulk	edgeR	LRT
Nckap5	0.425975	6.84838	5.95165	0.0147035	0.123949	pseudobulk	edgeR	LRT
Ep300	0.23832	6.96751	5.92814	0.014901	0.125343	pseudobulk	edgeR	LRT
Matk	-0.24395	8.08032	5.92519	0.0149259	0.125343	pseudobulk	edgeR	LRT
1110008P14Rik	-0.328459	6.41334	5.92146	0.0149575	0.125349	pseudobulk	edgeR	LRT
Atg10	-0.296556	6.55604	5.91838	0.0149837	0.125349	pseudobulk	edgeR	LRT
Tmem175	-0.271103	6.60871	5.90106	0.0151318	0.126347	pseudobulk	edgeR	LRT
Rgs4	0.304466	6.15568	5.89635	0.0151723	0.126445	pseudobulk	edgeR	LRT
Trpc4	0.256581	7.70992	5.87599	0.0153488	0.127628	pseudobulk	edgeR	LRT
Metap2	-0.323711	6.07504	5.87329	0.0153723	0.127628	pseudobulk	edgeR	LRT
Dynll1	0.295844	6.35847	5.85113	0.0155671	0.129001	pseudobulk	edgeR	LRT
Rps6kb2	-0.375712	6.10487	5.84555	0.0156165	0.129167	pseudobulk	edgeR	LRT
Sil1	0.329295	6.1862	5.83884	0.0156762	0.129375	pseudobulk	edgeR	LRT
Chchd3	0.191183	7.92221	5.83339	0.0157248	0.129375	pseudobulk	edgeR	LRT
Ewsr1	-0.199621	7.76567	5.83152	0.0157415	0.129375	pseudobulk	edgeR	LRT
Rabep1	0.189066	7.78086	5.82952	0.0157594	0.129375	pseudobulk	edgeR	LRT
Gm3764	0.261889	7.60942	5.80953	0.0159396	0.130565	pseudobulk	edgeR	LRT
Larp4	0.303364	6.0075	5.80448	0.0159854	0.130565	pseudobulk	edgeR	LRT
Chchd7	-0.398231	5.42745	5.80302	0.0159986	0.130565	pseudobulk	edgeR	LRT
Adgrb2	0.2613	6.73047	5.80031	0.0160234	0.130565	pseudobulk	edgeR	LRT
Abhd16a	-0.472518	5.5358	5.78448	0.0161683	0.131502	pseudobulk	edgeR	LRT
Arl3	-0.319468	6.14302	5.77783	0.0162296	0.131656	pseudobulk	edgeR	LRT
Tacc1	-0.229608	7.18697	5.77592	0.0162472	0.131656	pseudobulk	edgeR	LRT
Iqgap1	0.286119	6.64193	5.75636	0.0164291	0.132481	pseudobulk	edgeR	LRT
Psmd14	-0.207978	7.60755	5.75529	0.0164391	0.132481	pseudobulk	edgeR	LRT
Dmxl2	0.173573	8.20027	5.75525	0.0164394	0.132481	pseudobulk	edgeR	LRT
Ptprn2	0.140232	10.3643	5.74595	0.0165267	0.132895	pseudobulk	edgeR	LRT
Rph3a	-0.264647	7.72178	5.74289	0.0165556	0.132895	pseudobulk	edgeR	LRT
Fam184a	0.275736	6.47235	5.74013	0.0165816	0.132895	pseudobulk	edgeR	LRT
Rapgef5	0.239393	9.09373	5.72207	0.0167529	0.133534	pseudobulk	edgeR	LRT
Neto1	0.210527	9.02199	5.71709	0.0168006	0.133534	pseudobulk	edgeR	LRT
Zdhhc21	-0.276045	6.78672	5.71682	0.0168031	0.133534	pseudobulk	edgeR	LRT
Rasgrf1	-0.216187	8.93837	5.71611	0.0168099	0.133534	pseudobulk	edgeR	LRT
Trim44	0.252857	6.76526	5.71575	0.0168134	0.133534	pseudobulk	edgeR	LRT
Kctd16	-0.372754	9.21252	5.70634	0.0169038	0.13401	pseudobulk	edgeR	LRT
Eif3m	0.37062	5.72664	5.69646	0.0169991	0.134418	pseudobulk	edgeR	LRT
Acss2	-0.318117	6.49313	5.69416	0.0170215	0.134418	pseudobulk	edgeR	LRT
Hmgb1	0.295575	6.36048	5.69128	0.0170494	0.134418	pseudobulk	edgeR	LRT
Scn1a	0.182796	9.00088	5.68785	0.0170828	0.134418	pseudobulk	edgeR	LRT
Mtor	0.284289	6.26098	5.68523	0.0171083	0.134418	pseudobulk	edgeR	LRT
Apba1	-0.209099	8.41413	5.67483	0.0172101	0.134976	pseudobulk	edgeR	LRT
Agap1	-0.181559	7.52981	5.64766	0.0174787	0.136838	pseudobulk	edgeR	LRT
Pitpnm2	0.262289	6.60322	5.63687	0.0175866	0.137286	pseudobulk	edgeR	LRT
Scfd2	0.196146	7.3606	5.6357	0.0175983	0.137286	pseudobulk	edgeR	LRT
Slc44a1	0.238801	7.41991	5.61697	0.0177874	0.13824	pseudobulk	edgeR	LRT
Ipo9	-0.296521	6.13087	5.61614	0.0177958	0.13824	pseudobulk	edgeR	LRT
Zdhhc23	0.320592	6.23367	5.61424	0.0178151	0.13824	pseudobulk	edgeR	LRT
Uxs1	-0.303782	6.35852	5.55862	0.0183899	0.142449	pseudobulk	edgeR	LRT
Slit2	0.327552	7.9354	5.54245	0.0185606	0.143518	pseudobulk	edgeR	LRT
Arhgef18	0.303059	5.87895	5.52528	0.0187436	0.144678	pseudobulk	edgeR	LRT
Grb2	0.284224	6.04438	5.52019	0.0187982	0.144845	pseudobulk	edgeR	LRT
Sdk1	-0.573872	7.30397	5.51412	0.0188635	0.145094	pseudobulk	edgeR	LRT
Kat7	-0.428459	5.58093	5.50605	0.0189508	0.145395	pseudobulk	edgeR	LRT
Sqstm1	-0.333834	6.60613	5.50143	0.0190009	0.145395	pseudobulk	edgeR	LRT
Utrn	0.279407	7.33035	5.50133	0.019002	0.145395	pseudobulk	edgeR	LRT
B3galt1	-0.165575	9.62904	5.4966	0.0190535	0.145452	pseudobulk	edgeR	LRT
Psme4	0.180912	8.27866	5.49456	0.0190757	0.145452	pseudobulk	edgeR	LRT
Phf20l1	-0.183829	8.54988	5.48334	0.0191986	0.146135	pseudobulk	edgeR	LRT
Gm19410	0.22744	8.3614	5.47316	0.0193107	0.146626	pseudobulk	edgeR	LRT
Jakmip3	0.265715	6.56662	5.47143	0.0193298	0.146626	pseudobulk	edgeR	LRT
Gprin3	0.311186	6.45747	5.45961	0.019461	0.147367	pseudobulk	edgeR	LRT
Ctnnb1	-0.304859	6.18269	5.44166	0.019662	0.148633	pseudobulk	edgeR	LRT
Avl9	0.292682	5.98593	5.4348	0.0197393	0.148961	pseudobulk	edgeR	LRT
Hnrnph3	-0.25259	6.83703	5.42142	0.0198912	0.149613	pseudobulk	edgeR	LRT
Nrg1	-0.27227	11.8019	5.42118	0.019894	0.149613	pseudobulk	edgeR	LRT
Impact	-0.227905	6.79882	5.40582	0.0200697	0.150677	pseudobulk	edgeR	LRT
Reep3	-0.295093	6.17116	5.39671	0.0201748	0.151207	pseudobulk	edgeR	LRT
Btbd8	-0.308976	6.35241	5.38132	0.0203535	0.152287	pseudobulk	edgeR	LRT
Ociad1	-0.268442	6.62639	5.37336	0.0204465	0.15249	pseudobulk	edgeR	LRT
Mllt11	-0.343962	6.16352	5.37307	0.02045	0.15249	pseudobulk	edgeR	LRT
Susd4	-0.221288	7.16989	5.36817	0.0205075	0.152564	pseudobulk	edgeR	LRT
Camkk2	0.217579	6.97791	5.36631	0.0205294	0.152564	pseudobulk	edgeR	LRT
Tbc1d9b	0.332758	5.75384	5.33369	0.020917	0.155113	pseudobulk	edgeR	LRT
Srrm3	0.204008	7.29231	5.33152	0.0209431	0.155113	pseudobulk	edgeR	LRT
Ptges3	-0.383775	5.53455	5.32822	0.0209828	0.155145	pseudobulk	edgeR	LRT
Rab40c	-0.285356	6.15359	5.32218	0.0210556	0.155423	pseudobulk	edgeR	LRT
Usp7	0.241268	6.64638	5.30775	0.0212308	0.156453	pseudobulk	edgeR	LRT
Tecr	-0.23707	7.90341	5.27235	0.0216668	0.159398	pseudobulk	edgeR	LRT
Pgm2l1	0.18699	7.19311	5.26818	0.0217186	0.159512	pseudobulk	edgeR	LRT
Bcat1	-0.372082	5.60309	5.26053	0.0218144	0.159948	pseudobulk	edgeR	LRT
Sumo1	-0.28884	6.1118	5.23446	0.0221437	0.16206	pseudobulk	edgeR	LRT
Lrrc3b	-0.378246	5.67544	5.2319	0.0221763	0.16206	pseudobulk	edgeR	LRT
Sulf2	0.228338	7.08078	5.22058	0.0223211	0.162848	pseudobulk	edgeR	LRT
Zfp236	0.273739	6.07138	5.20719	0.0224936	0.163598	pseudobulk	edgeR	LRT
Zhx3	-0.352069	5.64195	5.20585	0.022511	0.163598	pseudobulk	edgeR	LRT
Bmt2	0.25116	6.74144	5.20394	0.0225357	0.163598	pseudobulk	edgeR	LRT
L3mbtl1	-0.326301	6.11143	5.19433	0.0226607	0.164234	pseudobulk	edgeR	LRT
Pde8b	-0.297979	7.19945	5.18769	0.0227474	0.164591	pseudobulk	edgeR	LRT
Septin6	-0.309945	6.11033	5.17962	0.0228533	0.164843	pseudobulk	edgeR	LRT
Dcp1b	-0.357325	5.60936	5.17932	0.0228573	0.164843	pseudobulk	edgeR	LRT
Rbx1	-0.361326	5.61526	5.17115	0.022965	0.165348	pseudobulk	edgeR	LRT
Smurf2	0.265417	6.58009	5.15757	0.0231453	0.166374	pseudobulk	edgeR	LRT
Lmtk3	-0.254385	6.50662	5.15174	0.0232231	0.166522	pseudobulk	edgeR	LRT
Cwc27	-0.217065	7.19573	5.15034	0.0232419	0.166522	pseudobulk	edgeR	LRT
Plec	0.227657	6.67537	5.12282	0.0236133	0.168908	pseudobulk	edgeR	LRT
Ftx	-0.18935	7.79832	5.11959	0.0236572	0.168947	pseudobulk	edgeR	LRT
Adarb1	0.206458	7.18856	5.11062	0.0237798	0.169294	pseudobulk	edgeR	LRT
Tcp11l1	-0.284732	6.16041	5.1104	0.0237828	0.169294	pseudobulk	edgeR	LRT
Max	0.289729	6.02091	5.10488	0.0238586	0.169558	pseudobulk	edgeR	LRT
Exd2	-0.269384	6.53699	5.10146	0.0239057	0.169618	pseudobulk	edgeR	LRT
Tshz2	-0.393727	9.56595	5.09219	0.0240339	0.169963	pseudobulk	edgeR	LRT
Pam	-0.267682	7.99207	5.089	0.0240781	0.169963	pseudobulk	edgeR	LRT
Nsmf	0.307793	6.63299	5.08762	0.0240973	0.169963	pseudobulk	edgeR	LRT
Tlcd4	-0.313043	5.87218	5.08677	0.0241091	0.169963	pseudobulk	edgeR	LRT
Atp6v0e	0.310498	5.67507	5.08331	0.0241572	0.17003	pseudobulk	edgeR	LRT
Stx3	0.317225	5.77554	5.08029	0.0241994	0.170054	pseudobulk	edgeR	LRT
Psma7	-0.364853	5.51069	5.05851	0.0245052	0.171928	pseudobulk	edgeR	LRT
Dipk1a	-0.278988	6.18545	5.0542	0.0245664	0.172082	pseudobulk	edgeR	LRT
Fkbp3	0.308266	5.9915	5.04833	0.0246497	0.172328	pseudobulk	edgeR	LRT
Mark1	-0.213411	7.25197	5.04621	0.0246799	0.172328	pseudobulk	edgeR	LRT
Chd1	0.242975	6.36984	5.03799	0.0247973	0.172873	pseudobulk	edgeR	LRT
Stxbp5	-0.176869	7.9021	5.03289	0.0248704	0.173107	pseudobulk	edgeR	LRT
Xpo5	0.336204	5.61273	5.01817	0.0250826	0.174032	pseudobulk	edgeR	LRT
Zfp157	-0.331171	5.69311	5.01593	0.0251152	0.174032	pseudobulk	edgeR	LRT
Ppil4	0.307497	5.78007	5.01427	0.0251392	0.174032	pseudobulk	edgeR	LRT
G3bp1	0.289003	6.10401	5.01236	0.025167	0.174032	pseudobulk	edgeR	LRT
Lin28b	-0.343632	5.85456	5.00999	0.0252014	0.174032	pseudobulk	edgeR	LRT
Lrrfip2	-0.263446	6.79832	5.00526	0.0252704	0.174235	pseudobulk	edgeR	LRT
Prickle2	0.154414	9.86166	4.99885	0.0253641	0.174607	pseudobulk	edgeR	LRT
Fam171a1	0.246004	6.65357	4.98833	0.0255189	0.175164	pseudobulk	edgeR	LRT
Pip4k2a	-0.226829	7.23428	4.98793	0.0255247	0.175164	pseudobulk	edgeR	LRT
Gm13052	-0.356645	5.75658	4.98389	0.0255843	0.175299	pseudobulk	edgeR	LRT
Rbm33	0.212258	6.90341	4.97721	0.0256834	0.175703	pseudobulk	edgeR	LRT
Slc39a10	-0.290673	6.68021	4.97372	0.0257353	0.175784	pseudobulk	edgeR	LRT
Dctn1	0.248186	6.49719	4.96471	0.0258696	0.176428	pseudobulk	edgeR	LRT
Gm2824	-0.446623	5.53358	4.95795	0.0259709	0.17664	pseudobulk	edgeR	LRT
Pcgf5	0.222028	7.56774	4.95727	0.0259812	0.17664	pseudobulk	edgeR	LRT
Map2k4	-0.166278	8.16541	4.94345	0.0261897	0.177782	pseudobulk	edgeR	LRT
Col4a2	-0.298927	5.98182	4.93575	0.0263067	0.17805	pseudobulk	edgeR	LRT
Hmgn3	-0.243389	6.9805	4.93552	0.0263102	0.17805	pseudobulk	edgeR	LRT
Rpl6	-0.347651	6.18846	4.93049	0.0263868	0.178294	pseudobulk	edgeR	LRT
Eml4	-0.224009	7.215	4.91218	0.0266679	0.179916	pseudobulk	edgeR	LRT
Ddx17	-0.19448	7.66157	4.90418	0.0267918	0.18042	pseudobulk	edgeR	LRT
Tmem131l	0.303245	5.88109	4.90205	0.0268248	0.18042	pseudobulk	edgeR	LRT
Numa1	0.261012	6.13808	4.89941	0.0268659	0.180421	pseudobulk	edgeR	LRT
Atp2a2	0.159318	8.30792	4.88456	0.027098	0.181701	pseudobulk	edgeR	LRT
Slc25a46	-0.352649	5.4914	4.86759	0.0273657	0.183217	pseudobulk	edgeR	LRT
Rapgef2	0.16863	8.47276	4.85825	0.0275142	0.183931	pseudobulk	edgeR	LRT
St8sia3	-0.363104	5.75438	4.85342	0.0275914	0.184166	pseudobulk	edgeR	LRT
Arnt	-0.226469	7.00783	4.84819	0.0276752	0.184446	pseudobulk	edgeR	LRT
Grik2	0.202342	11.0665	4.8403	0.027802	0.18501	pseudobulk	edgeR	LRT
Dnajc6	-0.146902	8.52768	4.83323	0.0279163	0.185489	pseudobulk	edgeR	LRT
Vezt	-0.182794	7.39457	4.82911	0.0279831	0.185652	pseudobulk	edgeR	LRT
A630089N07Rik	-0.383203	5.99224	4.82551	0.0280416	0.18576	pseudobulk	edgeR	LRT
Frmpd4	-0.223128	10.8856	4.81865	0.0281534	0.186219	pseudobulk	edgeR	LRT
Mterf3	-0.386018	5.47392	4.8078	0.0283312	0.187114	pseudobulk	edgeR	LRT
Atp13a2	0.331757	5.81748	4.80363	0.0283998	0.187193	pseudobulk	edgeR	LRT
Caprin1	0.23123	6.82676	4.8019	0.0284284	0.187193	pseudobulk	edgeR	LRT
Aopep	-0.16545	8.36384	4.78437	0.0287192	0.188824	pseudobulk	edgeR	LRT
Phactr1	-0.137833	11.8497	4.78169	0.0287639	0.188836	pseudobulk	edgeR	LRT
Camk2b	0.164388	7.99135	4.77474	0.0288802	0.189316	pseudobulk	edgeR	LRT
Nr1d2	0.241265	6.51246	4.76666	0.029016	0.189923	pseudobulk	edgeR	LRT
Rbm25	0.169855	8.09882	4.75904	0.0291447	0.190482	pseudobulk	edgeR	LRT
Sgk1	0.222839	7.50846	4.75628	0.0291917	0.190505	pseudobulk	edgeR	LRT
Trmt11	-0.319019	5.77784	4.74803	0.0293319	0.191136	pseudobulk	edgeR	LRT
Cdh11	0.178851	9.6256	4.73769	0.0295087	0.192003	pseudobulk	edgeR	LRT
Qser1	0.314916	5.61949	4.73036	0.0296347	0.19246	pseudobulk	edgeR	LRT
Cdc14b	-0.300557	6.25675	4.72823	0.0296713	0.19246	pseudobulk	edgeR	LRT
Upf3b	0.309407	5.63716	4.72597	0.0297104	0.19246	pseudobulk	edgeR	LRT
Gak	0.230855	6.4358	4.71853	0.0298393	0.193011	pseudobulk	edgeR	LRT
Psmd2	0.340265	5.55219	4.71587	0.0298854	0.193025	pseudobulk	edgeR	LRT
Cyfip1	0.229205	6.77151	4.71153	0.0299611	0.193229	pseudobulk	edgeR	LRT
Ptn	-0.340589	6.20417	4.70245	0.0301197	0.193967	pseudobulk	edgeR	LRT
Nrbp2	-0.424957	5.78003	4.6976	0.0302048	0.194058	pseudobulk	edgeR	LRT
Timm44	0.311249	6.06183	4.69662	0.0302221	0.194058	pseudobulk	edgeR	LRT
Minpp1	-0.351359	5.59422	4.69003	0.0303381	0.194518	pseudobulk	edgeR	LRT
Lingo2	0.219686	11.4691	4.68428	0.0304398	0.194593	pseudobulk	edgeR	LRT
Ccdc136	-0.298645	6.0306	4.6839	0.0304465	0.194593	pseudobulk	edgeR	LRT
Plekha1	0.214674	6.9028	4.68186	0.0304827	0.194593	pseudobulk	edgeR	LRT
Erp44	-0.272526	6.58401	4.67633	0.030581	0.194937	pseudobulk	edgeR	LRT
Kcnt2	-0.21242	9.03685	4.66966	0.0307	0.195412	pseudobulk	edgeR	LRT
Septin7	-0.204209	8.05559	4.66591	0.0307671	0.195556	pseudobulk	edgeR	LRT
Virma	0.226385	6.50369	4.65735	0.0309209	0.196249	pseudobulk	edgeR	LRT
Sfpq	-0.175823	7.80207	4.63345	0.0313544	0.198714	pseudobulk	edgeR	LRT
C2cd3	0.30831	5.69762	4.62788	0.0314565	0.199073	pseudobulk	edgeR	LRT
Sez6l	0.156427	8.45589	4.61416	0.0317091	0.199954	pseudobulk	edgeR	LRT
Scap	0.312762	5.56356	4.60647	0.0318515	0.199954	pseudobulk	edgeR	LRT
Adcy5	0.32174	5.74464	4.60562	0.0318674	0.199954	pseudobulk	edgeR	LRT
Kcnb1	0.200193	7.36482	4.6048	0.0318825	0.199954	pseudobulk	edgeR	LRT
Ccdc30	0.209736	6.89312	4.60173	0.0319397	0.199954	pseudobulk	edgeR	LRT
C530008M17Rik	-0.372507	5.77914	4.60071	0.0319586	0.199954	pseudobulk	edgeR	LRT
Kcnh3	0.330254	5.67132	4.60019	0.0319684	0.199954	pseudobulk	edgeR	LRT
Vps13d	0.203581	7.51941	4.59829	0.0320038	0.199954	pseudobulk	edgeR	LRT
Arcn1	-0.322019	5.65297	4.59821	0.0320053	0.199954	pseudobulk	edgeR	LRT
Arhgap12	0.294696	6.28027	4.59272	0.0321081	0.200311	pseudobulk	edgeR	LRT
Tmem200a	0.265706	7.58231	4.58123	0.0323241	0.20072	pseudobulk	edgeR	LRT
Ubr5	0.164949	8.16118	4.58106	0.0323273	0.20072	pseudobulk	edgeR	LRT
Rfx3	0.219915	7.49902	4.58027	0.032342	0.20072	pseudobulk	edgeR	LRT
Prmt8	-0.319431	5.95865	4.57951	0.0323565	0.20072	pseudobulk	edgeR	LRT
Jam3	-0.26215	6.70796	4.57147	0.0325087	0.20138	pseudobulk	edgeR	LRT
Sec31a	0.257787	6.27903	4.56886	0.0325582	0.201402	pseudobulk	edgeR	LRT
Eno2	-0.20754	7.47122	4.56138	0.0327007	0.201999	pseudobulk	edgeR	LRT
Nav1	0.229722	7.76823	4.54432	0.0330281	0.20354	pseudobulk	edgeR	LRT
Zfp280c	0.228348	6.61636	4.54356	0.0330429	0.20354	pseudobulk	edgeR	LRT
Dennd1b	-0.186548	7.51587	4.53938	0.0331236	0.203553	pseudobulk	edgeR	LRT
Mllt10	-0.184187	8.28172	4.53866	0.0331376	0.203553	pseudobulk	edgeR	LRT
Camk1d	-0.13781	9.11448	4.53453	0.0332176	0.203643	pseudobulk	edgeR	LRT
Prkar1a	0.211701	6.95597	4.53312	0.033245	0.203643	pseudobulk	edgeR	LRT
Ift74	0.296571	5.68393	4.52044	0.0334922	0.204356	pseudobulk	edgeR	LRT
Rgs20	0.266245	6.6952	4.52006	0.0334997	0.204356	pseudobulk	edgeR	LRT
Pikfyve	-0.250005	6.50083	4.51895	0.0335215	0.204356	pseudobulk	edgeR	LRT
Mysm1	-0.222061	7.05942	4.51761	0.0335476	0.204356	pseudobulk	edgeR	LRT
B230307C23Rik	-0.265936	6.54492	4.51314	0.0336355	0.204608	pseudobulk	edgeR	LRT
Zfp292	-0.203484	7.10151	4.50504	0.033795	0.205294	pseudobulk	edgeR	LRT
Adam18	0.269985	6.32054	4.48006	0.0342925	0.207478	pseudobulk	edgeR	LRT
Rheb	-0.273316	6.35094	4.47986	0.0342965	0.207478	pseudobulk	edgeR	LRT
Tbc1d5	0.174425	8.1785	4.47877	0.0343184	0.207478	pseudobulk	edgeR	LRT
Lnpk	-0.212965	6.90104	4.47752	0.0343435	0.207478	pseudobulk	edgeR	LRT
Cdk7	0.294517	5.68657	4.46546	0.0345867	0.208172	pseudobulk	edgeR	LRT
Ttc3	-0.121461	9.49293	4.4632	0.0346325	0.208172	pseudobulk	edgeR	LRT
Fubp3	-0.331522	5.73501	4.46131	0.0346708	0.208172	pseudobulk	edgeR	LRT
Ndufaf4	0.286074	5.7344	4.46127	0.0346717	0.208172	pseudobulk	edgeR	LRT
Smc6	0.271809	6.24756	4.45719	0.0347546	0.208172	pseudobulk	edgeR	LRT
Acsl6	0.227264	6.53326	4.45603	0.0347783	0.208172	pseudobulk	edgeR	LRT
Senp7	-0.203316	7.40707	4.45544	0.0347902	0.208172	pseudobulk	edgeR	LRT
Pacrg	0.218581	6.96602	4.44036	0.0350988	0.209733	pseudobulk	edgeR	LRT
Ankib1	0.19234	7.37926	4.43749	0.035158	0.209801	pseudobulk	edgeR	LRT
Sec24d	-0.355383	5.50553	4.4213	0.0354929	0.211182	pseudobulk	edgeR	LRT
Ahcyl1	0.201558	6.7957	4.42068	0.0355059	0.211182	pseudobulk	edgeR	LRT
Med13	0.208128	7.22199	4.41935	0.0355336	0.211182	pseudobulk	edgeR	LRT
Kcnd3	0.212266	7.96026	4.40875	0.035755	0.21193	pseudobulk	edgeR	LRT
Crocc	0.287135	5.99501	4.40785	0.0357739	0.21193	pseudobulk	edgeR	LRT
Tm9sf4	-0.251345	6.23672	4.40641	0.0358041	0.21193	pseudobulk	edgeR	LRT
Dcaf13	0.298279	5.67737	4.38703	0.0362134	0.214063	pseudobulk	edgeR	LRT
Cyp51	-0.321828	5.85682	4.38267	0.0363062	0.214324	pseudobulk	edgeR	LRT
Vps35	0.232478	6.34637	4.37407	0.0364898	0.215119	pseudobulk	edgeR	LRT
Prr16	-0.261003	8.61583	4.36467	0.0366916	0.216018	pseudobulk	edgeR	LRT
Cacna1a	0.134732	9.66293	4.36149	0.0367602	0.216132	pseudobulk	edgeR	LRT
Mrpl41	-0.276237	6.28665	4.34887	0.0370335	0.217448	pseudobulk	edgeR	LRT
Vsnl1	-0.141023	9.06686	4.34626	0.0370902	0.21749	pseudobulk	edgeR	LRT
Smap2	-0.248079	6.32171	4.32882	0.0374722	0.218478	pseudobulk	edgeR	LRT
Abl1	0.250427	6.09944	4.32708	0.0375105	0.218478	pseudobulk	edgeR	LRT
Ulk2	0.186496	7.13509	4.32375	0.037584	0.218478	pseudobulk	edgeR	LRT
Eif3c	0.282225	5.92689	4.32337	0.0375925	0.218478	pseudobulk	edgeR	LRT
Kmt2c	0.18606	8.03722	4.32266	0.037608	0.218478	pseudobulk	edgeR	LRT
Cd99l2	0.281219	5.8256	4.32023	0.0376618	0.218478	pseudobulk	edgeR	LRT
Cdkl2	0.251081	6.39717	4.3172	0.037729	0.218478	pseudobulk	edgeR	LRT
Golga3	0.27312	5.93954	4.31704	0.0377324	0.218478	pseudobulk	edgeR	LRT
Otud5	-0.347784	5.45802	4.31664	0.0377414	0.218478	pseudobulk	edgeR	LRT
Hipk2	0.255907	6.41089	4.31598	0.0377561	0.218478	pseudobulk	edgeR	LRT
Rnf152	-0.351291	5.70437	4.30749	0.0379448	0.219281	pseudobulk	edgeR	LRT
Rps6ka3	-0.182331	8.02382	4.30223	0.0380624	0.219671	pseudobulk	edgeR	LRT
Selenow	-0.293791	6.33589	4.29424	0.0382417	0.220417	pseudobulk	edgeR	LRT
Junb	-0.340556	6.29364	4.28121	0.0385359	0.221768	pseudobulk	edgeR	LRT
Slc2a13	-0.209561	8.06789	4.27938	0.0385775	0.221768	pseudobulk	edgeR	LRT
Kdm4b	0.247738	6.24205	4.27717	0.0386276	0.221768	pseudobulk	edgeR	LRT
Hltf	-0.378236	5.53395	4.27029	0.0387844	0.222377	pseudobulk	edgeR	LRT
Gas7	-0.185757	8.01907	4.2656	0.0388915	0.222701	pseudobulk	edgeR	LRT
Tshz3	0.19402	7.64294	4.25026	0.0392443	0.224367	pseudobulk	edgeR	LRT
Luc7l	-0.25787	6.65463	4.24755	0.039307	0.224367	pseudobulk	edgeR	LRT
Agap2	0.293447	5.72907	4.24631	0.0393358	0.224367	pseudobulk	edgeR	LRT
Xpo7	0.188194	6.93395	4.2415	0.0394473	0.224711	pseudobulk	edgeR	LRT
Rap1a	0.281493	5.99413	4.23709	0.0395498	0.225004	pseudobulk	edgeR	LRT
Wdr44	0.263028	6.04188	4.22356	0.0398663	0.226511	pseudobulk	edgeR	LRT
Pou2f1	-0.224838	6.74281	4.21418	0.0400873	0.227472	pseudobulk	edgeR	LRT
Bhlhe40	0.310846	5.89899	4.21122	0.0401574	0.227576	pseudobulk	edgeR	LRT
Akt3	-0.162822	9.58827	4.20856	0.0402206	0.22764	pseudobulk	edgeR	LRT
Arfgap1	0.241413	6.48546	4.20437	0.0403199	0.227684	pseudobulk	edgeR	LRT
Epha6	0.218217	10.4517	4.20386	0.0403321	0.227684	pseudobulk	edgeR	LRT
Pcmtd1	0.186906	6.94362	4.19021	0.040658	0.22923	pseudobulk	edgeR	LRT
Vps50	-0.218918	6.69722	4.18798	0.0407115	0.229237	pseudobulk	edgeR	LRT
Lrp12	0.274968	5.7798	4.18429	0.0408002	0.229442	pseudobulk	edgeR	LRT
Ap3b1	-0.237875	6.45285	4.17953	0.040915	0.229794	pseudobulk	edgeR	LRT
Nsmce2	-0.177528	7.41973	4.17468	0.0410324	0.230159	pseudobulk	edgeR	LRT
Ddx39b	-0.268667	6.58349	4.16185	0.0413442	0.231612	pseudobulk	edgeR	LRT
Cct7	-0.33547	5.52863	4.15666	0.0414711	0.232027	pseudobulk	edgeR	LRT
Gas2	-0.253023	6.36777	4.14953	0.0416462	0.232214	pseudobulk	edgeR	LRT
Pcmtd2	0.225003	6.60562	4.14918	0.0416546	0.232214	pseudobulk	edgeR	LRT
Olfm2	-0.242727	6.64559	4.14612	0.04173	0.232214	pseudobulk	edgeR	LRT
Ptpra	0.185159	6.96749	4.14296	0.041808	0.232214	pseudobulk	edgeR	LRT
Epha5	0.150201	10.2427	4.14065	0.0418651	0.232214	pseudobulk	edgeR	LRT
Fam92a	-0.300472	6.12304	4.14053	0.041868	0.232214	pseudobulk	edgeR	LRT
Uty	-0.198783	7.25235	4.13942	0.0418956	0.232214	pseudobulk	edgeR	LRT
Atp2c1	-0.180877	7.96096	4.13813	0.0419276	0.232214	pseudobulk	edgeR	LRT
Mrtfb	-0.126115	8.78172	4.13349	0.0420427	0.232558	pseudobulk	edgeR	LRT
Kdm5b	0.235297	7.02433	4.13086	0.0421078	0.232626	pseudobulk	edgeR	LRT
Fchsd2	-0.265854	6.68784	4.12775	0.0421855	0.232762	pseudobulk	edgeR	LRT
Fdft1	-0.342224	5.8054	4.1246	0.042264	0.232766	pseudobulk	edgeR	LRT
Cdc42bpb	0.232208	6.21078	4.12347	0.0422922	0.232766	pseudobulk	edgeR	LRT
Kdm1a	0.261549	5.94836	4.11717	0.0424502	0.233343	pseudobulk	edgeR	LRT
Luc7l2	-0.140929	9.10416	4.10502	0.0427562	0.234731	pseudobulk	edgeR	LRT
Ncapd3	0.229485	6.46017	4.08845	0.0431773	0.236747	pseudobulk	edgeR	LRT
Mfhas1	0.233042	6.42241	4.07628	0.0434893	0.237851	pseudobulk	edgeR	LRT
Ltn1	0.243941	6.29625	4.07502	0.0435218	0.237851	pseudobulk	edgeR	LRT
Cadps2	0.193079	9.38937	4.07359	0.0435586	0.237851	pseudobulk	edgeR	LRT
D10Wsu102e	-0.206661	6.82969	4.07217	0.0435952	0.237851	pseudobulk	edgeR	LRT
Coro6	-0.211621	7.24875	4.06615	0.0437509	0.238405	pseudobulk	edgeR	LRT
Abcf1	0.270626	5.88226	4.0634	0.0438222	0.238497	pseudobulk	edgeR	LRT
Kcnmb4	-0.286168	6.36394	4.05808	0.0439606	0.238954	pseudobulk	edgeR	LRT
Psap	-0.271717	7.7282	4.04058	0.0444187	0.241146	pseudobulk	edgeR	LRT
Rnf165	0.277545	6.13024	4.03116	0.0446671	0.242195	pseudobulk	edgeR	LRT
Ank	-0.158514	7.83081	4.02642	0.044793	0.242578	pseudobulk	edgeR	LRT
Gpc5	0.312725	8.12068	4.01559	0.0450814	0.243653	pseudobulk	edgeR	LRT
Map3k13	-0.224613	6.41228	4.01427	0.0451167	0.243653	pseudobulk	edgeR	LRT
Lingo1	0.18512	7.40965	4.01265	0.0451601	0.243653	pseudobulk	edgeR	LRT
Mdm2	-0.291761	5.79982	4.01066	0.0452134	0.243653	pseudobulk	edgeR	LRT
Ica1	-0.152897	8.24103	3.9979	0.0455571	0.245204	pseudobulk	edgeR	LRT
Gpm6a	-0.150986	9.16839	3.9804	0.0460327	0.247389	pseudobulk	edgeR	LRT
Rapgef1	0.254294	6.22239	3.97883	0.0460756	0.247389	pseudobulk	edgeR	LRT
Shprh	0.195123	7.21224	3.96875	0.0463522	0.248549	pseudobulk	edgeR	LRT
Ybx1	0.251084	6.26638	3.96684	0.0464048	0.248549	pseudobulk	edgeR	LRT
Msra	-0.154621	9.25662	3.96096	0.0465671	0.249114	pseudobulk	edgeR	LRT
Ptbp2	-0.176736	7.16404	3.95023	0.0468651	0.250403	pseudobulk	edgeR	LRT
Atp1b3	-0.277622	5.92	3.9464	0.0469719	0.250669	pseudobulk	edgeR	LRT
Fam135a	-0.219016	6.86673	3.93212	0.0473721	0.252498	pseudobulk	edgeR	LRT
Ncoa7	0.159044	8.08014	3.92416	0.047597	0.253022	pseudobulk	edgeR	LRT
Fam193a	-0.188504	7.47274	3.92364	0.0476116	0.253022	pseudobulk	edgeR	LRT
Srp72	-0.331166	5.48787	3.92253	0.0476432	0.253022	pseudobulk	edgeR	LRT
Atp8b2	0.246276	6.03031	3.91512	0.0478535	0.253832	pseudobulk	edgeR	LRT
Glrx2	0.266251	6.01959	3.91118	0.0479659	0.254121	pseudobulk	edgeR	LRT
Wwc2	0.286928	5.64863	3.90411	0.0481681	0.254625	pseudobulk	edgeR	LRT
Sort1	0.171397	7.33124	3.9038	0.0481769	0.254625	pseudobulk	edgeR	LRT
Snx4	-0.312951	5.60436	3.90143	0.0482451	0.254679	pseudobulk	edgeR	LRT
Slc50a1	-0.287085	6.20611	3.89316	0.0484831	0.255627	pseudobulk	edgeR	LRT
Prkar2b	-0.259749	6.43848	3.88991	0.048577	0.255816	pseudobulk	edgeR	LRT
Zfp612	-0.329562	5.52612	3.88557	0.0487027	0.25617	pseudobulk	edgeR	LRT
Atp8b1	0.348104	6.06691	3.8814	0.0488239	0.256501	pseudobulk	edgeR	LRT
Hnrnpd	-0.3269	5.48939	3.86821	0.0492091	0.258216	pseudobulk	edgeR	LRT
Slc7a8	0.208383	6.83175	3.8655	0.0492886	0.258324	pseudobulk	edgeR	LRT
Preb	0.280561	5.77536	3.85777	0.0495162	0.259208	pseudobulk	edgeR	LRT
Slc24a2	-0.183854	9.81248	3.84122	0.050007	0.261465	pseudobulk	edgeR	LRT
Vps41	-0.166728	7.64877	3.83795	0.0501046	0.261505	pseudobulk	edgeR	LRT
Eif4h	0.298621	5.77447	3.83698	0.0501338	0.261505	pseudobulk	edgeR	LRT
Trim35	0.320404	6.61471	3.83186	0.0502871	0.261994	pseudobulk	edgeR	LRT
Jmy	0.258034	5.81144	3.82609	0.0504604	0.262585	pseudobulk	edgeR	LRT
Dner	0.251161	7.24182	3.8219	0.0505868	0.262812	pseudobulk	edgeR	LRT
Pnkd	0.219079	6.52238	3.82068	0.0506236	0.262812	pseudobulk	edgeR	LRT
Hnrnpl	-0.217935	6.5112	3.81444	0.0508127	0.263482	pseudobulk	edgeR	LRT
Tex2	0.237626	6.24395	3.80705	0.0510373	0.264335	pseudobulk	edgeR	LRT
Srpk2	0.126905	8.59744	3.80379	0.0511367	0.264351	pseudobulk	edgeR	LRT
Chordc1	-0.234986	6.33657	3.803	0.0511609	0.264351	pseudobulk	edgeR	LRT
Cdk19	-0.300609	5.56723	3.79251	0.0514823	0.265563	pseudobulk	edgeR	LRT
Cplane1	0.129221	8.56252	3.78866	0.051601	0.265563	pseudobulk	edgeR	LRT
Zmat4	-0.179133	8.41903	3.78693	0.0516542	0.265563	pseudobulk	edgeR	LRT
Slc8a3	-0.285552	6.80864	3.7867	0.0516613	0.265563	pseudobulk	edgeR	LRT
Ubqln1	0.263127	5.80962	3.78553	0.0516977	0.265563	pseudobulk	edgeR	LRT
Kif1b	0.129169	8.76212	3.77995	0.0518702	0.266138	pseudobulk	edgeR	LRT
Nfat5	0.158957	7.85657	3.77713	0.0519578	0.266276	pseudobulk	edgeR	LRT
Dennd6b	-0.274307	6.12458	3.76962	0.0521914	0.267161	pseudobulk	edgeR	LRT
Scn8a	0.11707	8.90427	3.76444	0.0523534	0.267679	pseudobulk	edgeR	LRT
Pnn	-0.265329	6.67309	3.75207	0.0527423	0.269133	pseudobulk	edgeR	LRT
Celsr2	0.287812	5.61038	3.75111	0.0527723	0.269133	pseudobulk	edgeR	LRT
Txlng	0.247398	6.30137	3.74852	0.0528544	0.269133	pseudobulk	edgeR	LRT
Rnf121	-0.287116	5.80272	3.74726	0.052894	0.269133	pseudobulk	edgeR	LRT
Bclaf1	0.166866	7.41372	3.74568	0.0529443	0.269133	pseudobulk	edgeR	LRT
Spock3	-0.337633	6.86625	3.73797	0.0531892	0.270066	pseudobulk	edgeR	LRT
Prickle1	-0.140978	9.56139	3.73465	0.053295	0.27029	pseudobulk	edgeR	LRT
Wdr33	-0.167954	7.65044	3.73013	0.0534393	0.270693	pseudobulk	edgeR	LRT
Map6	-0.185699	6.82744	3.72831	0.0534976	0.270693	pseudobulk	edgeR	LRT
Taok1	0.200491	6.98838	3.72193	0.0537023	0.271416	pseudobulk	edgeR	LRT
Pds5a	0.196373	6.8842	3.7125	0.0540065	0.272594	pseudobulk	edgeR	LRT
Zfp644	0.187519	6.99665	3.71086	0.0540594	0.272594	pseudobulk	edgeR	LRT
Ppp1r21	-0.285165	5.67154	3.70655	0.0541993	0.272985	pseudobulk	edgeR	LRT
Luc7l3	-0.148477	7.81049	3.68857	0.0547865	0.275324	pseudobulk	edgeR	LRT
Sorcs1	0.189862	10.0126	3.6885	0.054789	0.275324	pseudobulk	edgeR	LRT
Camsap1	0.249538	5.84852	3.67699	0.0551684	0.276691	pseudobulk	edgeR	LRT
N4bp2l2	-0.187856	7.6718	3.67508	0.0552317	0.276691	pseudobulk	edgeR	LRT
Rnf138	-0.301031	5.77282	3.67452	0.0552501	0.276691	pseudobulk	edgeR	LRT
Ivns1abp	0.232855	6.18918	3.67056	0.0553815	0.277033	pseudobulk	edgeR	LRT
Eea1	0.208405	6.63078	3.66771	0.0554764	0.277193	pseudobulk	edgeR	LRT
Btaf1	0.160043	7.38136	3.66106	0.0556983	0.277985	pseudobulk	edgeR	LRT
Kcnd2	-0.155837	11.3426	3.65417	0.0559289	0.278781	pseudobulk	edgeR	LRT
Cep290	0.21995	6.6221	3.65251	0.0559848	0.278781	pseudobulk	edgeR	LRT
Vps8	0.196466	6.69996	3.64349	0.0562887	0.279977	pseudobulk	edgeR	LRT
Ireb2	0.201944	6.44174	3.63873	0.0564501	0.280463	pseudobulk	edgeR	LRT
Morc2a	0.249443	5.87117	3.63427	0.0566013	0.280896	pseudobulk	edgeR	LRT
Prpf6	0.256334	6.15708	3.6297	0.0567571	0.281351	pseudobulk	edgeR	LRT
Gm15155	-0.212785	7.74672	3.61633	0.0572149	0.28307	pseudobulk	edgeR	LRT
Scaf4	-0.216709	6.65468	3.614	0.0572952	0.28307	pseudobulk	edgeR	LRT
Macrod2	0.147184	11.3198	3.61303	0.0573285	0.28307	pseudobulk	edgeR	LRT
Suclg1	-0.319172	5.76304	3.61207	0.0573616	0.28307	pseudobulk	edgeR	LRT
Hdx	-0.240177	6.36447	3.59621	0.0579113	0.285462	pseudobulk	edgeR	LRT
Cdh2	-0.171086	8.59685	3.58391	0.0583417	0.287257	pseudobulk	edgeR	LRT
Rpsa	-0.27326	6.07934	3.58207	0.0584062	0.287257	pseudobulk	edgeR	LRT
Cers6	-0.188242	7.84944	3.56	0.0591876	0.290774	pseudobulk	edgeR	LRT
Dock3	0.123165	9.96504	3.55662	0.0593083	0.291041	pseudobulk	edgeR	LRT
Spaca6	-0.280718	5.65514	3.55438	0.0593886	0.29111	pseudobulk	edgeR	LRT
Irf2	-0.205232	6.79308	3.55004	0.0595441	0.291547	pseudobulk	edgeR	LRT
Caly	-0.289221	6.3611	3.54346	0.0597805	0.292175	pseudobulk	edgeR	LRT
Trim3	0.236666	6.16736	3.54277	0.0598054	0.292175	pseudobulk	edgeR	LRT
Mdga2	-0.152113	11.2905	3.53378	0.0601306	0.293437	pseudobulk	edgeR	LRT
Dhx36	0.229664	6.22518	3.53115	0.0602261	0.293497	pseudobulk	edgeR	LRT
Med13l	0.15617	7.54543	3.52976	0.0602765	0.293497	pseudobulk	edgeR	LRT
Hnrnpul1	0.268142	5.58997	3.52243	0.0605436	0.294471	pseudobulk	edgeR	LRT
Ring1	-0.321406	5.691	3.5199	0.0606362	0.294595	pseudobulk	edgeR	LRT
C130071C03Rik	-0.162494	8.32937	3.5152	0.0608081	0.294785	pseudobulk	edgeR	LRT
Igsf21	0.20731	7.25235	3.51395	0.0608541	0.294785	pseudobulk	edgeR	LRT
Dpyd	0.256679	7.60286	3.51077	0.0609711	0.294785	pseudobulk	edgeR	LRT
Srrm4	-0.194499	7.60438	3.50779	0.0610807	0.294785	pseudobulk	edgeR	LRT
Lhfpl3	-0.284925	7.41447	3.5073	0.061099	0.294785	pseudobulk	edgeR	LRT
Usp19	0.254711	5.81153	3.50713	0.0611051	0.294785	pseudobulk	edgeR	LRT
Zfp182	-0.289697	5.67302	3.50605	0.0611451	0.294785	pseudobulk	edgeR	LRT
Cntnap4	-0.324761	7.56499	3.50044	0.0613526	0.295461	pseudobulk	edgeR	LRT
Tgs1	0.24182	6.12504	3.49631	0.0615059	0.295875	pseudobulk	edgeR	LRT
Clock	0.184323	7.39666	3.49245	0.0616494	0.296241	pseudobulk	edgeR	LRT
Gdi1	-0.242555	7.20442	3.49054	0.0617205	0.296258	pseudobulk	edgeR	LRT
Zfp512	-0.305565	5.52645	3.48429	0.061954	0.296745	pseudobulk	edgeR	LRT
Gtpbp2	0.247982	5.99152	3.48291	0.0620054	0.296745	pseudobulk	edgeR	LRT
Ythdc2	0.191584	6.92455	3.48167	0.0620522	0.296745	pseudobulk	edgeR	LRT
Rims2	-0.129939	10.1763	3.4806	0.0620921	0.296745	pseudobulk	edgeR	LRT
Gm26691	-0.218097	7.36505	3.47807	0.0621873	0.296877	pseudobulk	edgeR	LRT
Fbh1	0.255634	6.18773	3.46919	0.0625221	0.297897	pseudobulk	edgeR	LRT
Psmb2	-0.206703	6.77969	3.46767	0.0625796	0.297897	pseudobulk	edgeR	LRT
Kif3c	0.23997	5.99054	3.46701	0.0626044	0.297897	pseudobulk	edgeR	LRT
Vps13b	0.12768	9.07673	3.45958	0.0628864	0.298443	pseudobulk	edgeR	LRT
Phf21a	0.179245	7.70367	3.45879	0.0629164	0.298443	pseudobulk	edgeR	LRT
Ube2d3	0.21116	6.63739	3.45861	0.0629231	0.298443	pseudobulk	edgeR	LRT
Msh3	-0.2538	6.21046	3.45386	0.0631044	0.29898	pseudobulk	edgeR	LRT
Spen	-0.275728	5.91522	3.44986	0.0632572	0.299376	pseudobulk	edgeR	LRT
Tmem260	-0.27022	6.14145	3.4465	0.0633857	0.299376	pseudobulk	edgeR	LRT
Pacs1	-0.175082	7.33355	3.44496	0.063445	0.299376	pseudobulk	edgeR	LRT
Mpdz	-0.214395	7.00568	3.44455	0.0634606	0.299376	pseudobulk	edgeR	LRT
Ufd1	-0.310402	5.54603	3.43984	0.0636417	0.29986	pseudobulk	edgeR	LRT
Sphkap	0.158281	8.07652	3.4375	0.0637321	0.29986	pseudobulk	edgeR	LRT
Ppp2r5e	0.157548	7.27968	3.43609	0.0637864	0.29986	pseudobulk	edgeR	LRT
Galnt13	0.188085	9.71478	3.4348	0.0638363	0.29986	pseudobulk	edgeR	LRT
Uqcc1	-0.310843	5.60802	3.42922	0.0640525	0.300257	pseudobulk	edgeR	LRT
Iws1	-0.250907	6.17912	3.42909	0.0640575	0.300257	pseudobulk	edgeR	LRT
Acsl4	-0.215968	6.60853	3.42503	0.0642151	0.300641	pseudobulk	edgeR	LRT
Frmd6	0.20215	7.13244	3.42346	0.0642764	0.300641	pseudobulk	edgeR	LRT
Cse1l	-0.288677	5.53767	3.41565	0.064581	0.301744	pseudobulk	edgeR	LRT
Pknox2	-0.181395	7.95877	3.40991	0.0648058	0.302473	pseudobulk	edgeR	LRT
Zfp871	0.243775	5.81214	3.40642	0.0649432	0.302792	pseudobulk	edgeR	LRT
Pak2	0.265486	5.79437	3.39032	0.0655804	0.305042	pseudobulk	edgeR	LRT
Vstm2a	-0.234718	6.2446	3.38987	0.0655981	0.305042	pseudobulk	edgeR	LRT
Mbip	-0.226209	6.54802	3.38897	0.065634	0.305042	pseudobulk	edgeR	LRT
Ccdc88c	0.239768	6.10785	3.38227	0.0659014	0.305825	pseudobulk	edgeR	LRT
Mtf2	0.149023	7.55737	3.38126	0.0659418	0.305825	pseudobulk	edgeR	LRT
Lrrc8b	0.201331	6.63785	3.37685	0.0661184	0.306321	pseudobulk	edgeR	LRT
Gm20696	0.236481	6.32659	3.36828	0.066463	0.307129	pseudobulk	edgeR	LRT
Mrps9	-0.206405	6.47865	3.36807	0.0664717	0.307129	pseudobulk	edgeR	LRT
Foxo3	-0.29649	5.89103	3.3673	0.0665026	0.307129	pseudobulk	edgeR	LRT
Hspa4l	0.175158	7.19804	3.36264	0.0666912	0.307676	pseudobulk	edgeR	LRT
Rnf112	-0.196249	7.58665	3.35636	0.0669457	0.308526	pseudobulk	edgeR	LRT
Lmtk2	-0.192947	7.14622	3.35111	0.0671597	0.309188	pseudobulk	edgeR	LRT
Phf6	0.229924	6.15887	3.34554	0.0673874	0.309911	pseudobulk	edgeR	LRT
Nbr1	-0.247165	6.19603	3.34303	0.06749	0.310059	pseudobulk	edgeR	LRT
Bckdhb	0.189543	7.20204	3.33949	0.0676355	0.310402	pseudobulk	edgeR	LRT
Lrrc58	0.280135	5.75839	3.33164	0.0679592	0.311257	pseudobulk	edgeR	LRT
Rab3c	0.189037	9.07662	3.33153	0.0679634	0.311257	pseudobulk	edgeR	LRT
Camk2d	-0.384298	6.3889	3.32657	0.068169	0.311873	pseudobulk	edgeR	LRT
Myo6	0.209241	6.40325	3.32327	0.0683058	0.312174	pseudobulk	edgeR	LRT
Hook3	-0.150833	7.41329	3.31883	0.0684907	0.312693	pseudobulk	edgeR	LRT
Ttc4	0.292762	5.7176	3.31634	0.0685945	0.312711	pseudobulk	edgeR	LRT
Spink10	-0.23929	6.70075	3.31486	0.0686562	0.312711	pseudobulk	edgeR	LRT
Insr	0.175165	6.88991	3.31362	0.0687081	0.312711	pseudobulk	edgeR	LRT
Ksr2	0.136125	8.36674	3.30939	0.0688849	0.313191	pseudobulk	edgeR	LRT
Drp2	0.261494	5.56685	3.30637	0.0690119	0.313444	pseudobulk	edgeR	LRT
AI593442	-0.288193	5.535	3.30296	0.0691551	0.31377	pseudobulk	edgeR	LRT
Scaf11	-0.248745	5.92748	3.29777	0.069374	0.314438	pseudobulk	edgeR	LRT
Fkbp1a	0.223436	6.21852	3.28941	0.0697279	0.3154	pseudobulk	edgeR	LRT
Fgf14	-0.145271	12.0443	3.28937	0.0697298	0.3154	pseudobulk	edgeR	LRT
Gcc2	0.198256	6.45622	3.28419	0.0699502	0.316071	pseudobulk	edgeR	LRT
Dnajc15	0.252818	5.84662	3.28202	0.0700425	0.316163	pseudobulk	edgeR	LRT
Ptp4a2	0.273478	5.77876	3.27908	0.070168	0.316318	pseudobulk	edgeR	LRT
Tmem25	-0.295969	5.69638	3.27785	0.0702209	0.316318	pseudobulk	edgeR	LRT
Actn1	0.234948	6.25804	3.27578	0.0703093	0.316392	pseudobulk	edgeR	LRT
Dnm3	-0.164777	8.31966	3.27102	0.0705136	0.316646	pseudobulk	edgeR	LRT
Cltc	0.154911	7.96359	3.27073	0.0705263	0.316646	pseudobulk	edgeR	LRT
Ing4	-0.272666	5.98817	3.26943	0.070582	0.316646	pseudobulk	edgeR	LRT
Nipal2	-0.274108	5.77232	3.26536	0.0707573	0.316917	pseudobulk	edgeR	LRT
Zfp160	-0.311397	5.65129	3.26468	0.0707867	0.316917	pseudobulk	edgeR	LRT
Tasor2	0.171994	6.99613	3.26237	0.0708866	0.317041	pseudobulk	edgeR	LRT
Odf2l	0.250798	5.82695	3.25874	0.0710436	0.317272	pseudobulk	edgeR	LRT
Pard3	-0.191076	6.94416	3.25784	0.0710829	0.317272	pseudobulk	edgeR	LRT
Mcph1	-0.179661	6.91365	3.25275	0.0713038	0.317859	pseudobulk	edgeR	LRT
Cetn3	-0.271912	5.69397	3.24825	0.0714999	0.317859	pseudobulk	edgeR	LRT
Trappc9	0.146943	7.34409	3.24768	0.0715245	0.317859	pseudobulk	edgeR	LRT
Naca	-0.28028	5.60527	3.24569	0.0716113	0.317859	pseudobulk	edgeR	LRT
Hook1	-0.183279	7.24778	3.24458	0.07166	0.317859	pseudobulk	edgeR	LRT
Csf2ra	-0.260479	5.88551	3.24453	0.0716621	0.317859	pseudobulk	edgeR	LRT
Msantd2	0.265339	6.16223	3.24319	0.0717209	0.317859	pseudobulk	edgeR	LRT
Uri1	0.175751	6.91662	3.23639	0.0720191	0.318702	pseudobulk	edgeR	LRT
Lcor	0.160306	7.38644	3.23555	0.0720562	0.318702	pseudobulk	edgeR	LRT
Scaper	-0.156288	7.98296	3.2309	0.0722612	0.319287	pseudobulk	edgeR	LRT
Ndfip1	0.190285	8.00509	3.22796	0.072391	0.319539	pseudobulk	edgeR	LRT
Osbpl10	0.154636	7.4859	3.22413	0.0725603	0.319965	pseudobulk	edgeR	LRT
Anxa7	-0.312694	5.56225	3.21958	0.0727624	0.320499	pseudobulk	edgeR	LRT
Osbpl9	-0.156636	7.44315	3.21812	0.0728274	0.320499	pseudobulk	edgeR	LRT
Rpgrip1l	0.181942	6.57189	3.20936	0.0732179	0.321895	pseudobulk	edgeR	LRT
Wwox	0.175986	8.67598	3.20506	0.073411	0.322301	pseudobulk	edgeR	LRT
Dync1h1	0.155208	7.94319	3.20333	0.0734883	0.322301	pseudobulk	edgeR	LRT
Tbk1	0.270465	5.67777	3.20219	0.0735399	0.322301	pseudobulk	edgeR	LRT
Smyd3	-0.15381	8.74273	3.20017	0.0736305	0.322301	pseudobulk	edgeR	LRT
Stim1	0.182715	6.75657	3.19784	0.0737356	0.322301	pseudobulk	edgeR	LRT
Cfap54	-0.252098	6.25324	3.19672	0.0737859	0.322301	pseudobulk	edgeR	LRT
Idh3g	-0.303458	5.65932	3.19588	0.073824	0.322301	pseudobulk	edgeR	LRT
Tcf25	0.259462	6.73897	3.19202	0.0739986	0.322743	pseudobulk	edgeR	LRT
Abr	0.121689	8.07019	3.18673	0.0742384	0.323467	pseudobulk	edgeR	LRT
Tmem50a	-0.348393	5.61866	3.18187	0.0744596	0.32411	pseudobulk	edgeR	LRT
Smpd3	-0.209741	6.62305	3.17953	0.0745661	0.324252	pseudobulk	edgeR	LRT
Lynx1	-0.305208	5.79867	3.16867	0.0750633	0.32582	pseudobulk	edgeR	LRT
Grik3	-0.15503	8.04446	3.16708	0.0751365	0.32582	pseudobulk	edgeR	LRT
Sclt1	-0.143324	7.74151	3.16579	0.075196	0.32582	pseudobulk	edgeR	LRT
Als2	-0.282471	5.47921	3.16412	0.0752731	0.32582	pseudobulk	edgeR	LRT
Arhgef28	0.294255	6.36128	3.16358	0.0752977	0.32582	pseudobulk	edgeR	LRT
Mmp16	-0.217663	9.20963	3.16192	0.0753745	0.325831	pseudobulk	edgeR	LRT
Pclo	-0.136836	9.38916	3.15846	0.0755345	0.326202	pseudobulk	edgeR	LRT
Zfp738	-0.244812	5.84492	3.15082	0.0758887	0.32741	pseudobulk	edgeR	LRT
Sh3glb2	-0.25486	5.97007	3.13491	0.0766326	0.330217	pseudobulk	edgeR	LRT
Thrap3	0.186876	6.6446	3.1337	0.0766897	0.330217	pseudobulk	edgeR	LRT
Plk2	0.246263	6.71821	3.12325	0.0771827	0.331975	pseudobulk	edgeR	LRT
Gdap1	0.20866	6.27646	3.12163	0.0772595	0.331975	pseudobulk	edgeR	LRT
Fam76a	0.250958	5.78928	3.12025	0.0773247	0.331975	pseudobulk	edgeR	LRT
Trim24	0.291455	5.62328	3.11645	0.0775054	0.332425	pseudobulk	edgeR	LRT
Dcun1d5	-0.227713	6.5066	3.11368	0.0776371	0.332666	pseudobulk	edgeR	LRT
Crebzf	-0.24847	5.85505	3.10863	0.0778784	0.333259	pseudobulk	edgeR	LRT
Phkb	-0.23995	6.30149	3.10761	0.0779274	0.333259	pseudobulk	edgeR	LRT
Zdhhc14	0.189105	7.37206	3.10303	0.0781469	0.33363	pseudobulk	edgeR	LRT
Ppp6c	0.22721	6.07086	3.10063	0.0782618	0.33363	pseudobulk	edgeR	LRT
Rab26	-0.289316	5.77063	3.10053	0.0782666	0.33363	pseudobulk	edgeR	LRT
Golga4	0.176809	6.69887	3.09908	0.0783364	0.33363	pseudobulk	edgeR	LRT
Exoc1	-0.245772	5.98545	3.09789	0.0783938	0.33363	pseudobulk	edgeR	LRT
Tcf12	-0.184389	7.69453	3.09481	0.0785425	0.333939	pseudobulk	edgeR	LRT
Arhgap18	-0.291631	5.9277	3.08748	0.0788969	0.335121	pseudobulk	edgeR	LRT
Gtdc1	-0.152153	8.38801	3.08275	0.0791268	0.335773	pseudobulk	edgeR	LRT
Fkbp8	-0.296697	5.64501	3.07964	0.0792782	0.336091	pseudobulk	edgeR	LRT
Scamp5	-0.234126	6.13422	3.07092	0.0797045	0.337572	pseudobulk	edgeR	LRT
Ina	0.250245	6.24748	3.06845	0.0798254	0.337758	pseudobulk	edgeR	LRT
Dnajb4	-0.218766	6.2357	3.06557	0.0799671	0.338032	pseudobulk	edgeR	LRT
Galnt11	0.172072	7.09762	3.05782	0.0803496	0.339314	pseudobulk	edgeR	LRT
Shc3	0.168149	7.27024	3.05629	0.0804249	0.339314	pseudobulk	edgeR	LRT
Wls	0.29683	6.31739	3.05053	0.0807109	0.340042	pseudobulk	edgeR	LRT
Chga	0.272913	6.05649	3.0497	0.0807522	0.340042	pseudobulk	edgeR	LRT
Cdc23	-0.267957	5.65546	3.02641	0.0819193	0.344626	pseudobulk	edgeR	LRT
Unc13b	0.16546	7.74562	3.02438	0.0820219	0.344728	pseudobulk	edgeR	LRT
Egfem1	0.254363	10.3051	3.01877	0.0823057	0.345589	pseudobulk	edgeR	LRT
Pi4kb	-0.286754	5.64316	3.00824	0.0828421	0.34751	pseudobulk	edgeR	LRT
Stk25	-0.267932	6.40693	3.00351	0.0830842	0.348193	pseudobulk	edgeR	LRT
Sptbn2	0.15313	7.47788	2.9927	0.0836405	0.35019	pseudobulk	edgeR	LRT
Pip5k1a	-0.176321	7.0387	2.98841	0.0838627	0.350786	pseudobulk	edgeR	LRT
Pde4b	-0.169802	9.58638	2.98264	0.0841617	0.351327	pseudobulk	edgeR	LRT
Epb41	-0.222238	6.93434	2.98255	0.0841665	0.351327	pseudobulk	edgeR	LRT
Psd3	0.121808	9.13186	2.98129	0.084232	0.351327	pseudobulk	edgeR	LRT
Fkbp2	-0.298771	5.71926	2.9796	0.0843199	0.35136	pseudobulk	edgeR	LRT
Cpeb2	-0.187579	7.20108	2.9772	0.0844455	0.351549	pseudobulk	edgeR	LRT
Pxk	-0.231279	6.10733	2.97464	0.0845787	0.351577	pseudobulk	edgeR	LRT
Ube4a	-0.188294	6.71136	2.974	0.0846122	0.351577	pseudobulk	edgeR	LRT
Cdk11b	0.226141	6.21425	2.97057	0.0847922	0.351992	pseudobulk	edgeR	LRT
Maco1	0.184374	6.69102	2.96397	0.0851389	0.352877	pseudobulk	edgeR	LRT
Dgke	-0.235239	6.12835	2.96345	0.0851662	0.352877	pseudobulk	edgeR	LRT
Gnptab	-0.220309	6.09644	2.96152	0.0852676	0.352965	pseudobulk	edgeR	LRT
Taf15	-0.164402	7.12446	2.95775	0.0854668	0.353315	pseudobulk	edgeR	LRT
Pot1a	-0.297454	5.47982	2.95688	0.0855131	0.353315	pseudobulk	edgeR	LRT
Ano6	0.212484	6.37433	2.95523	0.0856004	0.353343	pseudobulk	edgeR	LRT
H13	0.24277	5.67277	2.95322	0.0857068	0.35345	pseudobulk	edgeR	LRT
Gpr162	0.235829	6.16486	2.947	0.0860372	0.354349	pseudobulk	edgeR	LRT
Mat2b	0.260514	5.77332	2.94608	0.0860863	0.354349	pseudobulk	edgeR	LRT
Ilf2	0.227519	5.98025	2.94417	0.0861881	0.354436	pseudobulk	edgeR	LRT
Rab3ip	-0.263468	5.57017	2.94179	0.086315	0.354626	pseudobulk	edgeR	LRT
Kdm4c	-0.144031	7.59746	2.93595	0.0866279	0.355119	pseudobulk	edgeR	LRT
Traf3	-0.184615	6.70114	2.93458	0.0867012	0.355119	pseudobulk	edgeR	LRT
Tent4b	0.241076	6.22882	2.93434	0.086714	0.355119	pseudobulk	edgeR	LRT
Ehbp1	0.135797	8.58416	2.93241	0.0868179	0.355119	pseudobulk	edgeR	LRT
Ptprg	-0.184358	8.91102	2.93201	0.0868392	0.355119	pseudobulk	edgeR	LRT
Camkmt	0.168451	7.74732	2.92807	0.0870516	0.355656	pseudobulk	edgeR	LRT
2210016L21Rik	-0.259108	5.60504	2.92603	0.0871617	0.355729	pseudobulk	edgeR	LRT
Plaa	-0.220566	6.4079	2.92331	0.0873083	0.355729	pseudobulk	edgeR	LRT
Izumo4	-0.245559	6.13203	2.92324	0.0873123	0.355729	pseudobulk	edgeR	LRT
Rnf216	0.183682	6.75343	2.92145	0.0874094	0.355794	pseudobulk	edgeR	LRT
Kcnh5	-0.286825	6.76388	2.91554	0.0877302	0.356769	pseudobulk	edgeR	LRT
Ncor1	0.153434	7.75518	2.90763	0.0881616	0.357877	pseudobulk	edgeR	LRT
Enah	-0.153147	7.96516	2.90588	0.0882571	0.357877	pseudobulk	edgeR	LRT
Mmaa	-0.222046	6.0818	2.90423	0.0883477	0.357877	pseudobulk	edgeR	LRT
Fbxl5	0.144613	7.24631	2.90284	0.0884238	0.357877	pseudobulk	edgeR	LRT
Bcas2	-0.300182	5.64405	2.90253	0.0884408	0.357877	pseudobulk	edgeR	LRT
Prpf19	-0.265899	5.82277	2.9016	0.0884915	0.357877	pseudobulk	edgeR	LRT
Bsn	0.154807	7.41894	2.8982	0.0886785	0.358304	pseudobulk	edgeR	LRT
Mbnl2	0.109163	8.7727	2.8943	0.0888932	0.358812	pseudobulk	edgeR	LRT
Xpr1	0.155148	7.36072	2.89295	0.0889677	0.358812	pseudobulk	edgeR	LRT
Man1a2	0.165972	7.30322	2.89084	0.0890842	0.358825	pseudobulk	edgeR	LRT
Cfap69	0.233818	6.03247	2.88994	0.0891344	0.358825	pseudobulk	edgeR	LRT
Pkia	-0.174896	7.39623	2.88096	0.0896326	0.3605	pseudobulk	edgeR	LRT
Clstn2	-0.208106	9.15155	2.87823	0.0897845	0.360781	pseudobulk	edgeR	LRT
Mrs2	0.233303	6.02316	2.86837	0.0903361	0.362666	pseudobulk	edgeR	LRT
Rras2	0.240136	6.25658	2.86299	0.0906386	0.363548	pseudobulk	edgeR	LRT
Gab2	0.200487	6.97792	2.8604	0.0907852	0.363803	pseudobulk	edgeR	LRT
St6gal2	-0.225039	6.33824	2.85715	0.0909687	0.364207	pseudobulk	edgeR	LRT
Samd12	-0.129801	9.77619	2.85504	0.0910877	0.364351	pseudobulk	edgeR	LRT
Kcnc2	0.393785	6.6566	2.84744	0.0915198	0.365608	pseudobulk	edgeR	LRT
Papolg	-0.264909	5.55447	2.84658	0.0915685	0.365608	pseudobulk	edgeR	LRT
Arid1a	0.199651	6.28483	2.84299	0.0917735	0.366094	pseudobulk	edgeR	LRT
Srpk1	0.182474	6.74722	2.83238	0.0923815	0.368185	pseudobulk	edgeR	LRT
Crebbp	-0.135132	7.78507	2.82984	0.0925276	0.368424	pseudobulk	edgeR	LRT
Reep2	-0.217715	6.30105	2.82753	0.0926606	0.368424	pseudobulk	edgeR	LRT
Arid4b	0.131725	7.77729	2.82697	0.0926932	0.368424	pseudobulk	edgeR	LRT
Dcc	-0.260107	9.77058	2.82245	0.0929542	0.369127	pseudobulk	edgeR	LRT
Prkacb	-0.155941	7.41087	2.81612	0.0933218	0.370252	pseudobulk	edgeR	LRT
Ndufs7	-0.278704	5.64496	2.80871	0.0937535	0.371629	pseudobulk	edgeR	LRT
Plekha5	0.102369	9.375	2.80386	0.0940379	0.372421	pseudobulk	edgeR	LRT
Lin52	0.203088	6.28379	2.79959	0.0942883	0.373076	pseudobulk	edgeR	LRT
Ell2	-0.226121	6.52827	2.79334	0.0946568	0.374197	pseudobulk	edgeR	LRT
Ankrd12	0.124893	7.93645	2.79128	0.0947786	0.374341	pseudobulk	edgeR	LRT
Asic2	-0.132677	11.6652	2.78949	0.0948844	0.374423	pseudobulk	edgeR	LRT
Cnot6l	0.172711	6.59476	2.78793	0.0949766	0.37445	pseudobulk	edgeR	LRT
Snrnp48	-0.216034	6.67876	2.785	0.0951506	0.374753	pseudobulk	edgeR	LRT
Rai14	-0.331798	6.23788	2.78377	0.0952241	0.374753	pseudobulk	edgeR	LRT
Zcchc18	-0.243929	7.09695	2.77933	0.0954879	0.375455	pseudobulk	edgeR	LRT
Prkcg	0.146259	7.86336	2.77175	0.0959411	0.376706	pseudobulk	edgeR	LRT
Fars2	0.131839	7.6981	2.77114	0.0959776	0.376706	pseudobulk	edgeR	LRT
Cntn1	-0.108295	9.71121	2.7695	0.0960765	0.376757	pseudobulk	edgeR	LRT
1110019D14Rik	-0.312384	5.67215	2.76071	0.0966053	0.378291	pseudobulk	edgeR	LRT
Dgkh	-0.13464	8.13932	2.75884	0.0967185	0.378291	pseudobulk	edgeR	LRT
Hs3st4	-0.28207	10.3808	2.75609	0.0968847	0.378291	pseudobulk	edgeR	LRT
Stxbp6	0.418252	7.30355	2.75603	0.0968884	0.378291	pseudobulk	edgeR	LRT
Dok6	0.134807	9.73029	2.75587	0.0968982	0.378291	pseudobulk	edgeR	LRT
Gm1043	-0.180967	6.65287	2.74748	0.0974079	0.379479	pseudobulk	edgeR	LRT
Eif3e	-0.236436	5.85145	2.74522	0.0975459	0.379479	pseudobulk	edgeR	LRT
Phtf2	-0.17288	6.99185	2.74329	0.0976637	0.379479	pseudobulk	edgeR	LRT
Phf3	0.151037	7.27883	2.74307	0.0976767	0.379479	pseudobulk	edgeR	LRT
Ephx4	-0.192312	6.32121	2.74154	0.0977707	0.379479	pseudobulk	edgeR	LRT
Vti1b	0.19888	6.24549	2.74115	0.0977942	0.379479	pseudobulk	edgeR	LRT
Agfg1	-0.193357	6.53611	2.74094	0.0978075	0.379479	pseudobulk	edgeR	LRT
Hmgcll1	-0.173421	7.3718	2.73869	0.0979449	0.379677	pseudobulk	edgeR	LRT
Jkamp	0.255075	5.53942	2.73621	0.0980969	0.379931	pseudobulk	edgeR	LRT
Chd2	0.141835	7.83181	2.73172	0.0983734	0.380666	pseudobulk	edgeR	LRT
Vcpip1	0.245655	5.61635	2.72883	0.0985512	0.381018	pseudobulk	edgeR	LRT
Dot1l	0.246551	6.08043	2.72029	0.0990798	0.382612	pseudobulk	edgeR	LRT
Fut8	0.133639	7.81277	2.71936	0.0991376	0.382612	pseudobulk	edgeR	LRT
Sestd1	0.189959	6.67089	2.71559	0.0993725	0.383064	pseudobulk	edgeR	LRT
Lgi1	-0.146334	7.43912	2.71467	0.0994293	0.383064	pseudobulk	edgeR	LRT
Prdm2	-0.19786	6.42704	2.71205	0.0995929	0.383163	pseudobulk	edgeR	LRT
Ei24	0.27504	5.49107	2.71139	0.0996344	0.383163	pseudobulk	edgeR	LRT
Lncpint	-0.092817	9.90607	2.70795	0.0998491	0.383163	pseudobulk	edgeR	LRT
Negr1	0.136041	10.588	2.70676	0.0999238	0.383163	pseudobulk	edgeR	LRT
Cdkl5	0.116423	8.31621	2.70664	0.0999313	0.383163	pseudobulk	edgeR	LRT
Cnnm2	-0.185373	6.83564	2.70589	0.0999783	0.383163	pseudobulk	edgeR	LRT
Lin7a	-0.147051	7.74413	2.70207	0.100218	0.383553	pseudobulk	edgeR	LRT
Zfp955a	-0.287593	5.65496	2.70149	0.100255	0.383553	pseudobulk	edgeR	LRT
Cox10	0.201546	6.02281	2.69899	0.100412	0.383575	pseudobulk	edgeR	LRT
Vwa5b2	-0.19943	6.66671	2.69862	0.100435	0.383575	pseudobulk	edgeR	LRT
Pcsk2	-0.139719	9.9162	2.69698	0.100539	0.383637	pseudobulk	edgeR	LRT
Kcnt1	0.225702	6.31141	2.6936	0.100752	0.384116	pseudobulk	edgeR	LRT
Fbxl12	0.20352	5.99157	2.68973	0.100997	0.384718	pseudobulk	edgeR	LRT
Wasl	0.168557	7.11784	2.6842	0.101348	0.385721	pseudobulk	edgeR	LRT
N4bp2l1	-0.189259	6.46716	2.67982	0.101627	0.386124	pseudobulk	edgeR	LRT
Csde1	0.168683	6.77766	2.67922	0.101666	0.386124	pseudobulk	edgeR	LRT
Znrf1	-0.159216	7.1502	2.6784	0.101718	0.386124	pseudobulk	edgeR	LRT
Zmym2	0.151264	7.39033	2.67554	0.101901	0.386484	pseudobulk	edgeR	LRT
Zmat3	0.23032	5.92627	2.67275	0.102079	0.3867	pseudobulk	edgeR	LRT
Tmem163	0.203593	7.0029	2.67108	0.102187	0.3867	pseudobulk	edgeR	LRT
Asxl3	0.186431	6.88122	2.67034	0.102234	0.3867	pseudobulk	edgeR	LRT
Cdk13	0.144036	7.64782	2.66916	0.10231	0.3867	pseudobulk	edgeR	LRT
Ryr3	0.129507	10.0417	2.66494	0.102582	0.38717	pseudobulk	edgeR	LRT
Atraid	-0.24879	5.5824	2.66419	0.10263	0.38717	pseudobulk	edgeR	LRT
Garem1	0.179246	6.92884	2.66313	0.102699	0.38717	pseudobulk	edgeR	LRT
Map4	0.150619	7.39481	2.65521	0.103211	0.388767	pseudobulk	edgeR	LRT
Fbxw11	-0.167741	6.79048	2.65351	0.103322	0.388851	pseudobulk	edgeR	LRT
Fkbp15	0.257539	5.63503	2.6505	0.103518	0.389254	pseudobulk	edgeR	LRT
Ubr2	0.161237	6.95769	2.64413	0.103933	0.390481	pseudobulk	edgeR	LRT
Fras1	0.165479	8.93949	2.63913	0.104261	0.391378	pseudobulk	edgeR	LRT
Foxp1	-0.14602	8.12317	2.63493	0.104537	0.391463	pseudobulk	edgeR	LRT
Ppp3r1	-0.205737	6.29954	2.63477	0.104547	0.391463	pseudobulk	edgeR	LRT
Exoc6b	0.104375	8.96755	2.63472	0.104551	0.391463	pseudobulk	edgeR	LRT
Rpl9	-0.198717	6.24437	2.62115	0.105448	0.394471	pseudobulk	edgeR	LRT
Cdh9	0.393279	6.48468	2.6192	0.105578	0.394471	pseudobulk	edgeR	LRT
Cops2	-0.222123	5.86069	2.61851	0.105623	0.394471	pseudobulk	edgeR	LRT
Ubap2	0.202364	6.14203	2.61698	0.105725	0.394516	pseudobulk	edgeR	LRT
Plekhm3	0.142229	7.13013	2.61514	0.105848	0.394574	pseudobulk	edgeR	LRT
Washc2	0.218334	5.94835	2.61406	0.105921	0.394574	pseudobulk	edgeR	LRT
Scyl2	-0.222396	5.89507	2.61099	0.106125	0.395002	pseudobulk	edgeR	LRT
Adgra1	0.171899	7.68337	2.6036	0.106621	0.396511	pseudobulk	edgeR	LRT
Magi3	0.168628	7.98006	2.60032	0.106842	0.396996	pseudobulk	edgeR	LRT
Srek1	-0.143248	7.807	2.59034	0.107517	0.399168	pseudobulk	edgeR	LRT
Ppp1r14c	0.268576	5.72461	2.58536	0.107856	0.400086	pseudobulk	edgeR	LRT
Ctdspl	-0.160074	6.8817	2.57852	0.108323	0.400844	pseudobulk	edgeR	LRT
Ppip5k1	-0.160273	6.95817	2.57723	0.108411	0.400844	pseudobulk	edgeR	LRT
Plxdc2	0.188961	6.95213	2.57706	0.108423	0.400844	pseudobulk	edgeR	LRT
Chchd10	0.222895	6.0908	2.57703	0.108425	0.400844	pseudobulk	edgeR	LRT
Stk39	0.140775	8.24378	2.57294	0.108705	0.401542	pseudobulk	edgeR	LRT
Taf1d	0.248861	5.78818	2.57104	0.108836	0.401688	pseudobulk	edgeR	LRT
Nxph1	-0.624328	6.8598	2.56644	0.109153	0.40252	pseudobulk	edgeR	LRT
Agtpbp1	0.132964	7.72455	2.56226	0.109442	0.402939	pseudobulk	edgeR	LRT
Tspyl2	-0.225873	5.88509	2.56198	0.109461	0.402939	pseudobulk	edgeR	LRT
Galnt2l	0.148522	7.24924	2.55988	0.109607	0.402939	pseudobulk	edgeR	LRT
Myl6	-0.237385	6.02821	2.559	0.109668	0.402939	pseudobulk	edgeR	LRT
Thsd7b	-0.433855	7.56368	2.55817	0.109726	0.402939	pseudobulk	edgeR	LRT
Sgce	-0.254053	5.8068	2.55582	0.109889	0.4032	pseudobulk	edgeR	LRT
Gstp1	-0.34721	5.5153	2.55261	0.110112	0.403373	pseudobulk	edgeR	LRT
Wdr35	-0.256418	5.70901	2.55168	0.110177	0.403373	pseudobulk	edgeR	LRT
Kansl1	0.110469	8.68971	2.55119	0.110211	0.403373	pseudobulk	edgeR	LRT
Rragb	0.192093	6.28299	2.54799	0.110435	0.403606	pseudobulk	edgeR	LRT
Calcoco1	-0.251104	5.62605	2.54765	0.110459	0.403606	pseudobulk	edgeR	LRT
Yipf5	0.23375	5.79764	2.5446	0.110672	0.403801	pseudobulk	edgeR	LRT
Porcn	-0.262278	5.82098	2.54363	0.11074	0.403801	pseudobulk	edgeR	LRT
Srsf3	-0.210288	5.96565	2.53979	0.111009	0.403801	pseudobulk	edgeR	LRT
Kpna1	0.155614	6.85175	2.53943	0.111035	0.403801	pseudobulk	edgeR	LRT
Arhgef1	-0.243831	5.73785	2.53869	0.111087	0.403801	pseudobulk	edgeR	LRT
Rps3a1	-0.24727	5.73365	2.53737	0.11118	0.403801	pseudobulk	edgeR	LRT
Atp6v0a1	-0.114627	8.56872	2.53557	0.111307	0.403801	pseudobulk	edgeR	LRT
Mef2c	0.0978213	10.2872	2.53497	0.111349	0.403801	pseudobulk	edgeR	LRT
Klf12	-0.133512	8.35892	2.53279	0.111503	0.403801	pseudobulk	edgeR	LRT
Tbc1d19	0.16537	6.76622	2.53224	0.111542	0.403801	pseudobulk	edgeR	LRT
Clip3	-0.248259	5.59614	2.53075	0.111647	0.403801	pseudobulk	edgeR	LRT
Ccdc149	-0.263296	5.95922	2.52922	0.111755	0.403801	pseudobulk	edgeR	LRT
Vps45	0.225151	5.69947	2.52883	0.111783	0.403801	pseudobulk	edgeR	LRT
Dhx57	0.159267	6.88707	2.5286	0.111799	0.403801	pseudobulk	edgeR	LRT
Sc5d	-0.287189	5.49251	2.52674	0.111932	0.403947	pseudobulk	edgeR	LRT
Tbc1d1	0.177498	6.56512	2.5195	0.112446	0.405304	pseudobulk	edgeR	LRT
Sacm1l	0.151886	7.08387	2.51886	0.112492	0.405304	pseudobulk	edgeR	LRT
B3galt2	0.293349	5.79209	2.50872	0.113218	0.406982	pseudobulk	edgeR	LRT
Efna5	0.220745	8.99527	2.50867	0.113222	0.406982	pseudobulk	edgeR	LRT
Wdr70	-0.160224	6.78074	2.50847	0.113236	0.406982	pseudobulk	edgeR	LRT
Smchd1	0.146374	6.99091	2.50595	0.113417	0.4073	pseudobulk	edgeR	LRT
Mtmr7	-0.147622	7.08864	2.49774	0.11401	0.408944	pseudobulk	edgeR	LRT
Actr8	0.225018	5.84854	2.49703	0.114061	0.408944	pseudobulk	edgeR	LRT
Clpb	-0.238838	5.90329	2.49208	0.11442	0.409897	pseudobulk	edgeR	LRT
Oga	0.162967	6.65341	2.48428	0.114989	0.411598	pseudobulk	edgeR	LRT
Trpc5	0.214188	7.38479	2.48184	0.115168	0.411747	pseudobulk	edgeR	LRT
Cntnap2	0.133099	11.5428	2.48074	0.115248	0.411747	pseudobulk	edgeR	LRT
P4ha1	-0.219641	7.13672	2.47824	0.115431	0.411747	pseudobulk	edgeR	LRT
Capn7	0.24152	5.81441	2.47742	0.115492	0.411747	pseudobulk	edgeR	LRT
Dimt1	-0.251269	5.73677	2.47732	0.115499	0.411747	pseudobulk	edgeR	LRT
Sh3rf3	-0.134503	8.296	2.47124	0.115946	0.412918	pseudobulk	edgeR	LRT
Grik5	-0.193775	6.52207	2.46988	0.116047	0.412918	pseudobulk	edgeR	LRT
Lypd1	-0.276954	6.072	2.46903	0.11611	0.412918	pseudobulk	edgeR	LRT
Nuak1	-0.243523	6.06858	2.46684	0.116272	0.413159	pseudobulk	edgeR	LRT
Srsf1	-0.209542	6.14495	2.46308	0.11655	0.413813	pseudobulk	edgeR	LRT
Sipa1l1	0.11008	9.18609	2.44849	0.117638	0.417293	pseudobulk	edgeR	LRT
Fmnl2	-0.130493	8.01825	2.4474	0.11772	0.417293	pseudobulk	edgeR	LRT
Gabra5	-0.175039	6.87748	2.44589	0.117833	0.417358	pseudobulk	edgeR	LRT
Txndc11	0.195318	6.4043	2.44227	0.118105	0.41787	pseudobulk	edgeR	LRT
Ephb1	0.148543	8.18941	2.43901	0.118351	0.41787	pseudobulk	edgeR	LRT
6330403K07Rik	-0.305939	5.52254	2.43891	0.118358	0.41787	pseudobulk	edgeR	LRT
Aagab	0.161855	6.5695	2.43831	0.118403	0.41787	pseudobulk	edgeR	LRT
Msi2	-0.132803	7.52942	2.43765	0.118454	0.41787	pseudobulk	edgeR	LRT
Zc2hc1a	0.157927	6.65958	2.43553	0.118613	0.41803	pseudobulk	edgeR	LRT
Syp	0.156584	7.01706	2.43453	0.118689	0.41803	pseudobulk	edgeR	LRT
Hmbox1	0.146595	7.20304	2.43013	0.119023	0.41867	pseudobulk	edgeR	LRT
Rev1	0.149256	6.99133	2.42936	0.119081	0.41867	pseudobulk	edgeR	LRT
Eml5	0.107262	8.72999	2.42837	0.119157	0.41867	pseudobulk	edgeR	LRT
Dicer1	-0.194472	6.10118	2.42651	0.119298	0.418703	pseudobulk	edgeR	LRT
Nsmaf	0.218555	6.29629	2.42574	0.119357	0.418703	pseudobulk	edgeR	LRT
Ttc17	0.157365	7.05061	2.42304	0.119563	0.419089	pseudobulk	edgeR	LRT
Rbm27	0.20665	5.93273	2.41803	0.119946	0.420098	pseudobulk	edgeR	LRT
Sfi1	-0.241642	5.5977	2.40919	0.120625	0.421987	pseudobulk	edgeR	LRT
Isca2	0.248263	5.688	2.4085	0.120678	0.421987	pseudobulk	edgeR	LRT
Kdm5a	0.156838	6.65932	2.4056	0.120902	0.42239	pseudobulk	edgeR	LRT
Nphp4	-0.230563	5.64293	2.40331	0.121079	0.42239	pseudobulk	edgeR	LRT
Mir124a-1hg	-0.115693	8.16913	2.40282	0.121117	0.42239	pseudobulk	edgeR	LRT
Camta2	0.213433	5.77421	2.40204	0.121177	0.42239	pseudobulk	edgeR	LRT
Zmiz1	-0.247031	6.2258	2.40041	0.121303	0.422494	pseudobulk	edgeR	LRT
Nckap1	0.126341	8.03965	2.39908	0.121407	0.422519	pseudobulk	edgeR	LRT
Tbc1d22a	0.222219	6.02077	2.39607	0.121641	0.422998	pseudobulk	edgeR	LRT
Zfand5	0.170571	6.3357	2.39172	0.121979	0.42384	pseudobulk	edgeR	LRT
Ldhb	0.159816	6.9554	2.38693	0.122354	0.424458	pseudobulk	edgeR	LRT
Sf3b3	-0.194482	6.20266	2.3868	0.122364	0.424458	pseudobulk	edgeR	LRT
Afg3l2	0.187108	6.42772	2.38574	0.122447	0.424458	pseudobulk	edgeR	LRT
Cyld	0.181018	6.70751	2.37531	0.123267	0.426678	pseudobulk	edgeR	LRT
Fam120b	0.173872	6.88597	2.37512	0.123282	0.426678	pseudobulk	edgeR	LRT
Jph1	0.148798	7.15525	2.3618	0.124338	0.429995	pseudobulk	edgeR	LRT
Erc2	-0.123325	10.2784	2.35829	0.124619	0.430404	pseudobulk	edgeR	LRT
Ppp3cc	-0.235218	5.96863	2.3575	0.124682	0.430404	pseudobulk	edgeR	LRT
Ppargc1b	-0.162193	6.55963	2.35664	0.124751	0.430404	pseudobulk	edgeR	LRT
Sec62	0.171873	6.56158	2.34989	0.125292	0.431852	pseudobulk	edgeR	LRT
Prkag2	0.134209	7.96092	2.34896	0.125367	0.431852	pseudobulk	edgeR	LRT
Kif3b	0.181114	6.30977	2.34733	0.125498	0.431964	pseudobulk	edgeR	LRT
Scaf8	0.131059	7.48612	2.34516	0.125673	0.432228	pseudobulk	edgeR	LRT
Sorbs2	-0.127085	9.33745	2.34106	0.126003	0.433026	pseudobulk	edgeR	LRT
Limk2	0.205293	6.13106	2.33404	0.126573	0.434643	pseudobulk	edgeR	LRT
Paxbp1	0.171675	6.37473	2.33243	0.126704	0.434754	pseudobulk	edgeR	LRT
Dpp6	0.113018	9.4134	2.3217	0.12758	0.437418	pseudobulk	edgeR	LRT
Tmeff1	-0.239745	6.10579	2.31501	0.12813	0.438961	pseudobulk	edgeR	LRT
Mical3	0.117508	8.03312	2.3042	0.129025	0.441681	pseudobulk	edgeR	LRT
Kcmf1	0.185622	6.16505	2.29706	0.129619	0.442903	pseudobulk	edgeR	LRT
Iars2	0.210812	5.76005	2.2966	0.129658	0.442903	pseudobulk	edgeR	LRT
Btbd7	0.158383	6.86485	2.29628	0.129684	0.442903	pseudobulk	edgeR	LRT
Limk1	0.252552	5.66874	2.29401	0.129874	0.443192	pseudobulk	edgeR	LRT
St6galnac3	0.213294	9.15116	2.29286	0.129971	0.443192	pseudobulk	edgeR	LRT
Clip1	0.128155	7.40616	2.28825	0.130357	0.444164	pseudobulk	edgeR	LRT
Tpd52	0.167015	6.38093	2.27781	0.131237	0.446666	pseudobulk	edgeR	LRT
Apbb2	-0.113195	8.29174	2.27713	0.131295	0.446666	pseudobulk	edgeR	LRT
Adora1	-0.240752	5.68943	2.27263	0.131676	0.44727	pseudobulk	edgeR	LRT
Zbtb11	0.169902	6.54576	2.27153	0.131769	0.44727	pseudobulk	edgeR	LRT
Eif4e	0.187494	6.27251	2.27139	0.131782	0.44727	pseudobulk	edgeR	LRT
Ric8b	0.159057	6.61559	2.26955	0.131938	0.44727	pseudobulk	edgeR	LRT
Map1a	-0.162201	6.60106	2.26805	0.132066	0.44727	pseudobulk	edgeR	LRT
Myh9	0.241628	5.76644	2.26785	0.132083	0.44727	pseudobulk	edgeR	LRT
Bcas3	0.118765	8.27899	2.26311	0.132488	0.448294	pseudobulk	edgeR	LRT
Slc38a6	-0.200017	6.46762	2.2612	0.132651	0.448478	pseudobulk	edgeR	LRT
Fcho2	0.142937	7.22011	2.26009	0.132746	0.448478	pseudobulk	edgeR	LRT
Zwint	-0.134636	7.4384	2.25789	0.132935	0.448716	pseudobulk	edgeR	LRT
Ncor2	0.152902	6.8525	2.25689	0.133021	0.448716	pseudobulk	edgeR	LRT
Gpr158	-0.123816	9.56087	2.25448	0.133228	0.44907	pseudobulk	edgeR	LRT
Svop	0.151964	7.16041	2.25084	0.133542	0.449571	pseudobulk	edgeR	LRT
Tmem30a	-0.187748	6.5124	2.2494	0.133666	0.449571	pseudobulk	edgeR	LRT
Gucy1a2	0.153093	8.98037	2.2492	0.133684	0.449571	pseudobulk	edgeR	LRT
Pde4d	-0.114222	11.6048	2.24426	0.134111	0.450461	pseudobulk	edgeR	LRT
Setdb1	-0.174832	6.44872	2.24377	0.134154	0.450461	pseudobulk	edgeR	LRT
Tmem161b	0.132124	7.11157	2.23751	0.134698	0.451943	pseudobulk	edgeR	LRT
Ankrd45	0.204175	6.13904	2.23192	0.135186	0.45306	pseudobulk	edgeR	LRT
Borcs5	0.256488	5.86341	2.23133	0.135237	0.45306	pseudobulk	edgeR	LRT
Rps21	-0.268423	5.44153	2.22923	0.135421	0.45333	pseudobulk	edgeR	LRT
Cabp1	-0.151513	7.12199	2.22679	0.135636	0.453413	pseudobulk	edgeR	LRT
Snx10	0.167139	6.71743	2.2266	0.135652	0.453413	pseudobulk	edgeR	LRT
Adk	-0.161471	7.23279	2.22257	0.136006	0.45425	pseudobulk	edgeR	LRT
Evi5l	0.208748	6.18018	2.21669	0.136526	0.455571	pseudobulk	edgeR	LRT
Uqcrc2	-0.176964	6.48098	2.21575	0.136609	0.455571	pseudobulk	edgeR	LRT
Ptprm	-0.261073	6.50966	2.2117	0.136968	0.456421	pseudobulk	edgeR	LRT
Marchf1	-0.191014	9.43411	2.20381	0.13767	0.458413	pseudobulk	edgeR	LRT
Cog5	0.131703	7.80088	2.20115	0.137908	0.458858	pseudobulk	edgeR	LRT
Slc25a25	0.193284	6.00716	2.19497	0.138462	0.460353	pseudobulk	edgeR	LRT
Ccdc171	-0.236608	5.92749	2.19311	0.138629	0.460559	pseudobulk	edgeR	LRT
Desi2	0.141169	6.97518	2.18675	0.139202	0.462114	pseudobulk	edgeR	LRT
Smarca4	0.145259	6.80815	2.18306	0.139537	0.462641	pseudobulk	edgeR	LRT
Srgap2	0.119877	8.42474	2.18267	0.139572	0.462641	pseudobulk	edgeR	LRT
Opa1	-0.139129	7.04531	2.18041	0.139777	0.462973	pseudobulk	edgeR	LRT
Zcrb1	-0.243304	5.64423	2.17436	0.140328	0.464274	pseudobulk	edgeR	LRT
Akap8	0.151461	6.65724	2.17304	0.140448	0.464274	pseudobulk	edgeR	LRT
Sv2b	0.0975088	9.55104	2.17261	0.140487	0.464274	pseudobulk	edgeR	LRT
Zswim6	-0.140293	7.61142	2.17132	0.140606	0.464316	pseudobulk	edgeR	LRT
Galnt14	0.166286	7.67803	2.16867	0.140848	0.464768	pseudobulk	edgeR	LRT
Sf1	-0.176271	6.39201	2.16545	0.141144	0.465392	pseudobulk	edgeR	LRT
Prkcz	0.136251	7.2749	2.16308	0.141361	0.465496	pseudobulk	edgeR	LRT
Ggnbp2	0.126558	7.60228	2.1628	0.141387	0.465496	pseudobulk	edgeR	LRT
Gm27032	-0.191142	6.84285	2.1567	0.141949	0.466998	pseudobulk	edgeR	LRT
Tmem59l	-0.240385	6.63043	2.15277	0.142313	0.467845	pseudobulk	edgeR	LRT
Kdm3b	-0.204058	6.10136	2.15114	0.142465	0.467991	pseudobulk	edgeR	LRT
Tro	0.17287	6.66817	2.14799	0.142757	0.468101	pseudobulk	edgeR	LRT
Kmt5b	-0.188392	6.15565	2.14793	0.142762	0.468101	pseudobulk	edgeR	LRT
Kdm2a	0.166588	6.78513	2.14677	0.14287	0.468101	pseudobulk	edgeR	LRT
Pdhx	-0.196459	6.16532	2.14575	0.142965	0.468101	pseudobulk	edgeR	LRT
Zfp672	-0.231127	5.72142	2.14499	0.143036	0.468101	pseudobulk	edgeR	LRT
Mindy3	0.197187	5.80846	2.1439	0.143137	0.468101	pseudobulk	edgeR	LRT
Fam160a2	-0.187574	6.11804	2.14029	0.143474	0.468461	pseudobulk	edgeR	LRT
Morf4l2	-0.184326	6.20147	2.1402	0.143483	0.468461	pseudobulk	edgeR	LRT
Ppp1r2	0.20798	5.98883	2.1393	0.143568	0.468461	pseudobulk	edgeR	LRT
Dhx32	0.193015	5.82453	2.13748	0.143738	0.468669	pseudobulk	edgeR	LRT
Klf9	0.162045	6.34118	2.13504	0.143967	0.469067	pseudobulk	edgeR	LRT
Wdfy3	0.12197	7.8777	2.13099	0.144348	0.469409	pseudobulk	edgeR	LRT
Srsf10	-0.21606	6.25109	2.12965	0.144474	0.469409	pseudobulk	edgeR	LRT
Rpl17	-0.25491	5.50745	2.1294	0.144497	0.469409	pseudobulk	edgeR	LRT
Jpx	-0.239751	5.56295	2.12894	0.14454	0.469409	pseudobulk	edgeR	LRT
Zswim5	0.221323	5.97579	2.12825	0.144606	0.469409	pseudobulk	edgeR	LRT
Dmxl1	0.104092	8.17913	2.1246	0.144951	0.469852	pseudobulk	edgeR	LRT
Rpl10a	-0.248722	5.85273	2.12454	0.144957	0.469852	pseudobulk	edgeR	LRT
Hspa8	0.217133	7.95087	2.12137	0.145257	0.470441	pseudobulk	edgeR	LRT
Pip5k1c	0.199184	5.9159	2.12036	0.145353	0.470441	pseudobulk	edgeR	LRT
Peak1	0.170627	8.12091	2.1182	0.145558	0.470564	pseudobulk	edgeR	LRT
Lrrc49	-0.155642	6.68982	2.11684	0.145687	0.470564	pseudobulk	edgeR	LRT
Nfkb1	-0.205054	6.15521	2.11658	0.145712	0.470564	pseudobulk	edgeR	LRT
Kpnb1	0.196541	5.76639	2.11446	0.145913	0.470725	pseudobulk	edgeR	LRT
Maea	0.231606	5.61424	2.1138	0.145976	0.470725	pseudobulk	edgeR	LRT
Slc4a7	0.154226	6.68453	2.11133	0.146212	0.470818	pseudobulk	edgeR	LRT
Nrf1	-0.197719	6.12439	2.11115	0.146229	0.470818	pseudobulk	edgeR	LRT
Lhfp	0.196614	7.17386	2.10762	0.146567	0.470818	pseudobulk	edgeR	LRT
Ptprr	-0.148866	7.64476	2.10734	0.146594	0.470818	pseudobulk	edgeR	LRT
Map2k5	-0.136347	7.1328	2.10691	0.146636	0.470818	pseudobulk	edgeR	LRT
Maml3	-0.312214	7.24811	2.10572	0.14675	0.470818	pseudobulk	edgeR	LRT
Gm49317	-0.109182	8.63916	2.10565	0.146756	0.470818	pseudobulk	edgeR	LRT
Ctnnd2	0.0900853	11.2335	2.10127	0.147177	0.471563	pseudobulk	edgeR	LRT
Ift88	-0.151295	6.75293	2.10101	0.147202	0.471563	pseudobulk	edgeR	LRT
Ganab	-0.239196	5.42257	2.09461	0.14782	0.472946	pseudobulk	edgeR	LRT
Pitpnb	-0.227772	5.71147	2.0943	0.14785	0.472946	pseudobulk	edgeR	LRT
Glyr1	0.176625	6.37164	2.09205	0.148068	0.473299	pseudobulk	edgeR	LRT
Ywhaz	-0.144164	7.78645	2.09082	0.148187	0.473335	pseudobulk	edgeR	LRT
Galnt17	-0.138052	7.79079	2.08549	0.148705	0.474578	pseudobulk	edgeR	LRT
Zfp810	-0.228566	5.47518	2.08459	0.148792	0.474578	pseudobulk	edgeR	LRT
Nfyc	0.158395	6.77116	2.08289	0.148958	0.474707	pseudobulk	edgeR	LRT
Gfra2	-0.26063	5.55408	2.08064	0.149177	0.474707	pseudobulk	edgeR	LRT
Ago3	0.117941	7.73538	2.07915	0.149324	0.474707	pseudobulk	edgeR	LRT
Lancl1	-0.18029	6.79615	2.07887	0.149351	0.474707	pseudobulk	edgeR	LRT
Mecr	-0.173351	6.51876	2.07865	0.149373	0.474707	pseudobulk	edgeR	LRT
Meaf6	-0.21774	6.03581	2.07475	0.149754	0.475575	pseudobulk	edgeR	LRT
Serbp1	0.185545	6.30436	2.07309	0.149918	0.475751	pseudobulk	edgeR	LRT
Zmym3	0.218737	5.71298	2.06959	0.150262	0.476497	pseudobulk	edgeR	LRT
Ercc6	0.162704	6.40583	2.06411	0.150803	0.477544	pseudobulk	edgeR	LRT
Smim14	-0.191422	6.05609	2.06221	0.150992	0.477544	pseudobulk	edgeR	LRT
Ppp5c	0.239377	5.68354	2.06126	0.151085	0.477544	pseudobulk	edgeR	LRT
Zfp609	-0.163657	6.82103	2.06125	0.151086	0.477544	pseudobulk	edgeR	LRT
Dmtf1	-0.20441	6.00624	2.06075	0.151135	0.477544	pseudobulk	edgeR	LRT
Bicral	0.160862	6.74892	2.05816	0.151393	0.477971	pseudobulk	edgeR	LRT
Susd1	-0.242866	5.54959	2.05567	0.15164	0.477971	pseudobulk	edgeR	LRT
Fam214a	0.154305	6.47242	2.05565	0.151643	0.477971	pseudobulk	edgeR	LRT
Clybl	-0.242789	5.74412	2.05502	0.151706	0.477971	pseudobulk	edgeR	LRT
Gabra3	0.13809	6.95116	2.05183	0.152024	0.478629	pseudobulk	edgeR	LRT
Parn	0.19675	5.71124	2.0475	0.152456	0.478926	pseudobulk	edgeR	LRT
Cntnap5a	0.224099	8.83033	2.04731	0.152475	0.478926	pseudobulk	edgeR	LRT
Arhgap17	-0.192998	5.90836	2.04702	0.152504	0.478926	pseudobulk	edgeR	LRT
Lrrc8d	-0.208883	5.78357	2.04653	0.152554	0.478926	pseudobulk	edgeR	LRT
Rps14	0.211299	5.71257	2.04041	0.153169	0.480512	pseudobulk	edgeR	LRT
Ist1	-0.197873	5.92404	2.0372	0.153492	0.480546	pseudobulk	edgeR	LRT
Esco1	-0.17469	6.72865	2.03642	0.15357	0.480546	pseudobulk	edgeR	LRT
Sec11a	-0.213719	5.8204	2.03617	0.153596	0.480546	pseudobulk	edgeR	LRT
Tial1	-0.166016	6.93241	2.03596	0.153617	0.480546	pseudobulk	edgeR	LRT
Zbtb38	-0.149836	6.99044	2.03247	0.15397	0.480849	pseudobulk	edgeR	LRT
Kmt2a	0.112205	7.93488	2.03128	0.154091	0.480849	pseudobulk	edgeR	LRT
Cul9	0.161053	6.46115	2.03069	0.15415	0.480849	pseudobulk	edgeR	LRT
Ddhd2	-0.165617	6.83677	2.03068	0.154152	0.480849	pseudobulk	edgeR	LRT
Fmn1	0.139281	8.1325	2.02831	0.154392	0.481173	pseudobulk	edgeR	LRT
Far1	-0.140325	7.48435	2.0275	0.154475	0.481173	pseudobulk	edgeR	LRT
Aldh7a1	-0.23029	5.46995	2.02142	0.155094	0.482759	pseudobulk	edgeR	LRT
Ankrd17	0.106121	8.66726	2.01692	0.155554	0.483684	pseudobulk	edgeR	LRT
Snrk	-0.239779	5.51054	2.0163	0.155618	0.483684	pseudobulk	edgeR	LRT
Mindy2	0.171286	6.12273	2.01529	0.155722	0.483684	pseudobulk	edgeR	LRT
Phlpp2	0.159978	6.60019	2.01366	0.155889	0.483862	pseudobulk	edgeR	LRT
1810013L24Rik	-0.221643	5.77517	2.00821	0.15645	0.485028	pseudobulk	edgeR	LRT
Brk1	-0.207646	5.87074	2.00774	0.156499	0.485028	pseudobulk	edgeR	LRT
Usp24	0.167956	7.02505	2.00605	0.156673	0.485028	pseudobulk	edgeR	LRT
Rspo2	0.33271	5.79245	2.00573	0.156706	0.485028	pseudobulk	edgeR	LRT
Antxr1	-0.218099	6.19397	1.99935	0.157367	0.486276	pseudobulk	edgeR	LRT
Abl2	0.147029	7.20865	1.99881	0.157423	0.486276	pseudobulk	edgeR	LRT
Nsd3	0.102933	8.12843	1.99863	0.157442	0.486276	pseudobulk	edgeR	LRT
Cdk16	0.216382	5.57057	1.99736	0.157573	0.48634	pseudobulk	edgeR	LRT
Disp2	0.140674	6.74667	1.98856	0.158492	0.488653	pseudobulk	edgeR	LRT
Copg1	0.170142	6.47582	1.98598	0.158761	0.488653	pseudobulk	edgeR	LRT
Strn4	0.179454	6.47017	1.98561	0.158801	0.488653	pseudobulk	edgeR	LRT
Jakmip2	0.0995522	8.5133	1.9853	0.158833	0.488653	pseudobulk	edgeR	LRT
Phyhip	0.211273	5.59574	1.98486	0.158879	0.488653	pseudobulk	edgeR	LRT
Cab39	-0.202797	6.0905	1.98346	0.159026	0.488763	pseudobulk	edgeR	LRT
Stk38	-0.165856	6.92112	1.98147	0.159236	0.489065	pseudobulk	edgeR	LRT
Sipa1l3	0.207587	5.807	1.97344	0.160083	0.491323	pseudobulk	edgeR	LRT
Mylip	0.209216	5.82564	1.97058	0.160387	0.491913	pseudobulk	edgeR	LRT
Wdr7	-0.099862	8.06363	1.96573	0.160902	0.49288	pseudobulk	edgeR	LRT
Usp36	0.193227	5.84447	1.96485	0.160996	0.49288	pseudobulk	edgeR	LRT
Grm8	-0.0969326	10.4723	1.96444	0.161039	0.49288	pseudobulk	edgeR	LRT
Anapc4	0.176682	6.30017	1.96146	0.161357	0.493509	pseudobulk	edgeR	LRT
Hadhb	0.200394	5.60598	1.9592	0.161599	0.493907	pseudobulk	edgeR	LRT
Btbd1	0.212489	5.8931	1.95625	0.161915	0.494527	pseudobulk	edgeR	LRT
Cdc42	-0.133659	7.14431	1.95484	0.162066	0.494646	pseudobulk	edgeR	LRT
Upf2	-0.193145	6.23702	1.95157	0.162418	0.495375	pseudobulk	edgeR	LRT
Ccser1	-0.102403	10.8265	1.9505	0.162533	0.495383	pseudobulk	edgeR	LRT
Fntb	-0.263815	5.47209	1.94585	0.163035	0.496142	pseudobulk	edgeR	LRT
Hnrnph1	0.140276	6.86839	1.94578	0.163042	0.496142	pseudobulk	edgeR	LRT
Ube3a	-0.130397	7.88904	1.94505	0.163121	0.496142	pseudobulk	edgeR	LRT
Ppm1a	0.175462	6.16629	1.93555	0.164152	0.498819	pseudobulk	edgeR	LRT
Gabrb1	-0.106066	9.769	1.93425	0.164294	0.498819	pseudobulk	edgeR	LRT
Kif26b	0.210838	6.78268	1.93371	0.164353	0.498819	pseudobulk	edgeR	LRT
Mau2	0.179945	6.00017	1.93277	0.164456	0.498819	pseudobulk	edgeR	LRT
Jazf1	0.109582	8.72176	1.92645	0.165147	0.500239	pseudobulk	edgeR	LRT
Zmym5	0.190832	5.72319	1.92641	0.165152	0.500239	pseudobulk	edgeR	LRT
Ssb	0.190433	5.91651	1.92149	0.165692	0.501173	pseudobulk	edgeR	LRT
Car7	-0.220482	5.48277	1.92073	0.165776	0.501173	pseudobulk	edgeR	LRT
Gng3	-0.235133	5.81058	1.91909	0.165957	0.501173	pseudobulk	edgeR	LRT
Samd4	-0.213798	6.10277	1.91823	0.166052	0.501173	pseudobulk	edgeR	LRT
Tmem44	-0.197414	6.04946	1.91741	0.166143	0.501173	pseudobulk	edgeR	LRT
Baiap2	0.148084	7.97826	1.91567	0.166335	0.501173	pseudobulk	edgeR	LRT
Car11	-0.192167	6.34067	1.91485	0.166425	0.501173	pseudobulk	edgeR	LRT
Abcg1	-0.20443	5.66022	1.91477	0.166435	0.501173	pseudobulk	edgeR	LRT
Prkd1	0.306002	6.31618	1.91382	0.166539	0.501173	pseudobulk	edgeR	LRT
Cpeb4	0.133801	7.63477	1.91225	0.166713	0.501173	pseudobulk	edgeR	LRT
Tspan5	0.106208	9.54565	1.91223	0.166715	0.501173	pseudobulk	edgeR	LRT
Vwa8	-0.118072	7.66466	1.9099	0.166974	0.501608	pseudobulk	edgeR	LRT
Ppp2r3a	-0.16655	6.59863	1.90303	0.167739	0.503561	pseudobulk	edgeR	LRT
Tafa2	-0.314426	7.50546	1.90178	0.16788	0.503639	pseudobulk	edgeR	LRT
Parg	-0.1354	6.8696	1.89788	0.168315	0.504602	pseudobulk	edgeR	LRT
Ptcd3	0.179018	6.12796	1.89612	0.168514	0.504851	pseudobulk	edgeR	LRT
Atp2b4	-0.212761	6.30023	1.89123	0.169063	0.506152	pseudobulk	edgeR	LRT
Lamp5	0.173813	6.90302	1.88745	0.16949	0.506791	pseudobulk	edgeR	LRT
Arhgap10	-0.149143	7.03595	1.8873	0.169507	0.506791	pseudobulk	edgeR	LRT
Ndel1	0.182887	5.83764	1.88258	0.170042	0.507636	pseudobulk	edgeR	LRT
Ptprd	-0.101086	13.5359	1.88185	0.170124	0.507636	pseudobulk	edgeR	LRT
Ubac2	-0.167565	6.8067	1.88098	0.170223	0.507636	pseudobulk	edgeR	LRT
Tecpr1	0.176973	6.01527	1.88072	0.170252	0.507636	pseudobulk	edgeR	LRT
Anapc10	-0.177421	6.23212	1.87756	0.170611	0.508109	pseudobulk	edgeR	LRT
Rbpj	0.209059	5.72093	1.87593	0.170797	0.508109	pseudobulk	edgeR	LRT
Zmynd11	-0.13087	7.69727	1.8758	0.170812	0.508109	pseudobulk	edgeR	LRT
Cdc123	-0.182693	5.91942	1.87526	0.170874	0.508109	pseudobulk	edgeR	LRT
Wipi2	-0.220118	5.48142	1.86988	0.171489	0.509301	pseudobulk	edgeR	LRT
Psmc1	-0.242626	5.50699	1.86973	0.171506	0.509301	pseudobulk	edgeR	LRT
Cemip	0.186237	6.2766	1.86689	0.171832	0.509924	pseudobulk	edgeR	LRT
Nr3c1	-0.139606	7.59155	1.86491	0.172059	0.510252	pseudobulk	edgeR	LRT
Clvs2	-0.140605	7.12202	1.86286	0.172295	0.510606	pseudobulk	edgeR	LRT
Pantr1	0.179894	6.56615	1.85982	0.172645	0.5113	pseudobulk	edgeR	LRT
Fbxw2	-0.174482	6.0315	1.85567	0.173125	0.512375	pseudobulk	edgeR	LRT
Apex2	-0.146341	7.0123	1.85048	0.173727	0.513512	pseudobulk	edgeR	LRT
Ddx24	-0.167785	7.48266	1.85035	0.173743	0.513512	pseudobulk	edgeR	LRT
Micu3	0.134289	7.09054	1.84639	0.174204	0.514498	pseudobulk	edgeR	LRT
Sema4d	0.210622	5.56707	1.84547	0.174311	0.514498	pseudobulk	edgeR	LRT
Nfasc	0.102607	8.25472	1.83821	0.175161	0.516661	pseudobulk	edgeR	LRT
Tsga10	0.162038	6.27464	1.83495	0.175545	0.517193	pseudobulk	edgeR	LRT
Sucla2	0.174146	6.07186	1.83467	0.175577	0.517193	pseudobulk	edgeR	LRT
Nsd1	0.100256	7.89631	1.82872	0.176279	0.518913	pseudobulk	edgeR	LRT
Map7	-0.125722	7.51064	1.82615	0.176583	0.51946	pseudobulk	edgeR	LRT
Ppt1	-0.186055	6.11492	1.82465	0.176761	0.51952	pseudobulk	edgeR	LRT
Naa25	0.19258	5.83071	1.82385	0.176855	0.51952	pseudobulk	edgeR	LRT
Ephb2	0.167889	6.32429	1.82298	0.176958	0.51952	pseudobulk	edgeR	LRT
Pou2f2	-0.209121	5.53388	1.82096	0.177199	0.51988	pseudobulk	edgeR	LRT
Slmap	-0.129153	7.13297	1.81855	0.177485	0.519897	pseudobulk	edgeR	LRT
Tnpo1	0.122351	7.32126	1.81804	0.177546	0.519897	pseudobulk	edgeR	LRT
Rab36	-0.181981	5.97061	1.81793	0.17756	0.519897	pseudobulk	edgeR	LRT
Vti1a	-0.110402	8.61715	1.81689	0.177684	0.519912	pseudobulk	edgeR	LRT
Syngap1	0.170424	6.03816	1.81356	0.178082	0.520398	pseudobulk	edgeR	LRT
Enpp5	0.274172	5.63714	1.81156	0.178321	0.520398	pseudobulk	edgeR	LRT
Slc25a23	-0.184296	6.25846	1.81128	0.178355	0.520398	pseudobulk	edgeR	LRT
Prkg1	-0.211145	8.38177	1.81064	0.178432	0.520398	pseudobulk	edgeR	LRT
Slain2	-0.190891	5.77212	1.81055	0.178443	0.520398	pseudobulk	edgeR	LRT
Gtf3c3	0.173808	5.89226	1.80947	0.178572	0.520429	pseudobulk	edgeR	LRT
Ptma	-0.203132	5.61906	1.80505	0.179103	0.521371	pseudobulk	edgeR	LRT
Rab40b	-0.210041	5.78254	1.80481	0.179132	0.521371	pseudobulk	edgeR	LRT
Chrm2	-0.460139	6.23448	1.80243	0.179419	0.521861	pseudobulk	edgeR	LRT
Hnrnpu	-0.0967226	8.73413	1.80088	0.179606	0.522052	pseudobulk	edgeR	LRT
Lpp	0.162712	7.17932	1.79991	0.179723	0.522052	pseudobulk	edgeR	LRT
Zfyve27	-0.205116	5.59285	1.79848	0.179896	0.522211	pseudobulk	edgeR	LRT
Ddb2	-0.204615	5.60006	1.79173	0.180715	0.524241	pseudobulk	edgeR	LRT
Rnf169	0.12645	6.90316	1.78925	0.181017	0.524771	pseudobulk	edgeR	LRT
Stag1	-0.0859054	8.46168	1.7868	0.181317	0.525292	pseudobulk	edgeR	LRT
Utp14a	0.205282	5.6842	1.78325	0.181751	0.526044	pseudobulk	edgeR	LRT
Farp1	0.106492	8.48351	1.78233	0.181864	0.526044	pseudobulk	edgeR	LRT
Atp5a1	0.180322	7.00071	1.7808	0.182051	0.526044	pseudobulk	edgeR	LRT
Prrc2c	0.119121	7.76856	1.78077	0.182055	0.526044	pseudobulk	edgeR	LRT
Add1	0.143118	7.15659	1.77717	0.182497	0.526876	pseudobulk	edgeR	LRT
Slit1	-0.239928	6.03856	1.77474	0.182796	0.526876	pseudobulk	edgeR	LRT
Daam1	0.142012	6.56369	1.77368	0.182928	0.526876	pseudobulk	edgeR	LRT
Ubr1	-0.146823	6.80155	1.77333	0.18297	0.526876	pseudobulk	edgeR	LRT
Nos1ap	0.099716	9.81318	1.77324	0.182981	0.526876	pseudobulk	edgeR	LRT
Itfg1	-0.143714	6.91105	1.77246	0.183078	0.526876	pseudobulk	edgeR	LRT
Ntng1	0.146626	9.12726	1.77151	0.183195	0.526876	pseudobulk	edgeR	LRT
Cep85l	0.165966	6.46677	1.77005	0.183376	0.526876	pseudobulk	edgeR	LRT
Cdh13	0.165321	9.55751	1.76944	0.183451	0.526876	pseudobulk	edgeR	LRT
Ythdf3	0.129471	6.71533	1.7687	0.183543	0.526876	pseudobulk	edgeR	LRT
Capza1	0.153575	6.37292	1.76712	0.183739	0.527076	pseudobulk	edgeR	LRT
A230057D06Rik	-0.104567	9.15598	1.76551	0.183939	0.527076	pseudobulk	edgeR	LRT
Ndst3	0.130726	9.34307	1.76443	0.184073	0.527076	pseudobulk	edgeR	LRT
Cacna2d3	0.131924	10.0954	1.76342	0.184199	0.527076	pseudobulk	edgeR	LRT
Zscan26	-0.18798	6.25428	1.76247	0.184316	0.527076	pseudobulk	edgeR	LRT
Nedd4l	-0.0988602	9.03765	1.7617	0.184412	0.527076	pseudobulk	edgeR	LRT
Rpgr	-0.161847	6.20232	1.76138	0.184453	0.527076	pseudobulk	edgeR	LRT
Nme7	0.154071	6.24566	1.75869	0.184788	0.527692	pseudobulk	edgeR	LRT
Rsrc2	0.147783	6.69587	1.7557	0.185162	0.528261	pseudobulk	edgeR	LRT
Gdi2	0.174689	6.12373	1.75517	0.185228	0.528261	pseudobulk	edgeR	LRT
Plcxd3	-0.159605	7.60091	1.75208	0.185615	0.528818	pseudobulk	edgeR	LRT
Abcc5	0.112736	8.27216	1.75169	0.185664	0.528818	pseudobulk	edgeR	LRT
Xrn1	0.114226	7.36529	1.7501	0.185864	0.529043	pseudobulk	edgeR	LRT
Arel1	0.188728	5.91263	1.74823	0.186099	0.52937	pseudobulk	edgeR	LRT
Hipk3	0.163378	6.30866	1.74705	0.186248	0.52945	pseudobulk	edgeR	LRT
Dhdds	-0.160396	6.21639	1.74549	0.186445	0.529667	pseudobulk	edgeR	LRT
Tbc1d9	0.150798	6.28886	1.74332	0.186719	0.530103	pseudobulk	edgeR	LRT
Hp1bp3	0.149753	6.52202	1.73911	0.187252	0.530798	pseudobulk	edgeR	LRT
Kif3a	0.122049	6.95559	1.73865	0.18731	0.530798	pseudobulk	edgeR	LRT
Mboat7	-0.222775	5.5253	1.73852	0.187326	0.530798	pseudobulk	edgeR	LRT
Hnrnpdl	-0.159234	6.94232	1.73754	0.187451	0.530809	pseudobulk	edgeR	LRT
Hs6st3	0.165403	10.5238	1.73599	0.187648	0.531025	pseudobulk	edgeR	LRT
Rnf157	-0.139776	6.87396	1.73175	0.188188	0.532209	pseudobulk	edgeR	LRT
Wscd2	-0.201616	5.55175	1.7272	0.188769	0.533509	pseudobulk	edgeR	LRT
Ncbp1	0.172905	6.05009	1.7245	0.189114	0.534141	pseudobulk	edgeR	LRT
Hnrnpm	-0.157952	6.53378	1.72141	0.189512	0.534514	pseudobulk	edgeR	LRT
Tor1aip2	0.182442	6.17035	1.72064	0.189611	0.534514	pseudobulk	edgeR	LRT
Spire1	-0.10944	7.38951	1.72063	0.189611	0.534514	pseudobulk	edgeR	LRT
Sgms1	0.117258	7.53435	1.71764	0.189998	0.53503	pseudobulk	edgeR	LRT
Gm14410	-0.179544	5.85135	1.71732	0.190038	0.53503	pseudobulk	edgeR	LRT
Klhl2	0.12203	7.59899	1.71318	0.190574	0.535489	pseudobulk	edgeR	LRT
Ascc2	0.18159	5.75186	1.7127	0.190636	0.535489	pseudobulk	edgeR	LRT
Aplp2	-0.135339	7.34067	1.71268	0.190639	0.535489	pseudobulk	edgeR	LRT
Nsg2	-0.149035	6.65008	1.71187	0.190743	0.535489	pseudobulk	edgeR	LRT
Ythdc1	-0.198847	5.56882	1.71135	0.19081	0.535489	pseudobulk	edgeR	LRT
Rab5a	0.207958	5.60499	1.70874	0.191149	0.536097	pseudobulk	edgeR	LRT
Tmem196	-0.185274	5.76154	1.70729	0.191338	0.536149	pseudobulk	edgeR	LRT
Cdh10	0.157792	8.31073	1.70664	0.191422	0.536149	pseudobulk	edgeR	LRT
Gabrg3	-0.0988907	10.2365	1.70488	0.19165	0.536149	pseudobulk	edgeR	LRT
Pde1a	-0.112767	10.9595	1.70484	0.191656	0.536149	pseudobulk	edgeR	LRT
Chst1	0.207822	5.65532	1.70312	0.19188	0.536227	pseudobulk	edgeR	LRT
Zdhhc17	0.130456	6.9168	1.70275	0.191928	0.536227	pseudobulk	edgeR	LRT
Hnrnpa1	0.217438	5.64248	1.70143	0.192101	0.536368	pseudobulk	edgeR	LRT
Wdr26	-0.156743	6.34011	1.6986	0.192472	0.537062	pseudobulk	edgeR	LRT
Fam131a	-0.157805	7.1592	1.69706	0.192673	0.53717	pseudobulk	edgeR	LRT
Stard7	0.182145	5.84484	1.69556	0.192869	0.53717	pseudobulk	edgeR	LRT
Prr14l	-0.2075	6.29398	1.69515	0.192924	0.53717	pseudobulk	edgeR	LRT
Gk	0.176586	5.97029	1.69457	0.193	0.53717	pseudobulk	edgeR	LRT
Fnip2	0.203223	5.96121	1.69215	0.193318	0.537716	pseudobulk	edgeR	LRT
Miga1	-0.159741	6.31476	1.69067	0.193513	0.537904	pseudobulk	edgeR	LRT
Galnt1	0.190036	5.75706	1.68894	0.193741	0.537904	pseudobulk	edgeR	LRT
Rpl37	-0.205494	5.69986	1.68885	0.193753	0.537904	pseudobulk	edgeR	LRT
Prelid3a	-0.166722	6.48862	1.68748	0.193934	0.538065	pseudobulk	edgeR	LRT
Rnmt	-0.206025	5.63144	1.68417	0.194371	0.538937	pseudobulk	edgeR	LRT
Ddx5	-0.118349	7.88306	1.68305	0.194519	0.539009	pseudobulk	edgeR	LRT
Prpf4b	0.131013	7.63579	1.682	0.194659	0.539055	pseudobulk	edgeR	LRT
Ccdc174	0.17059	5.86029	1.68068	0.194834	0.5392	pseudobulk	edgeR	LRT
Wdfy1	0.181587	5.85201	1.67681	0.195348	0.540283	pseudobulk	edgeR	LRT
Rab11fip3	-0.123099	7.019	1.67191	0.196002	0.541751	pseudobulk	edgeR	LRT
Becn1	0.163122	5.99731	1.66726	0.196626	0.542937	pseudobulk	edgeR	LRT
Kcnj6	-0.109064	8.42803	1.66687	0.196679	0.542937	pseudobulk	edgeR	LRT
Mef2a	-0.131739	7.37917	1.6644	0.19701	0.543511	pseudobulk	edgeR	LRT
Faf2	0.198739	5.9225	1.66233	0.197289	0.543939	pseudobulk	edgeR	LRT
Atp5pb	0.143218	6.55077	1.65944	0.197679	0.54411	pseudobulk	edgeR	LRT
Stim2	-0.16199	6.61152	1.65911	0.197724	0.54411	pseudobulk	edgeR	LRT
St8sia1	-0.159667	6.43583	1.6587	0.197779	0.54411	pseudobulk	edgeR	LRT
Ppp2ca	0.171196	5.95677	1.6582	0.197847	0.54411	pseudobulk	edgeR	LRT
Mroh1	0.211697	5.72379	1.65611	0.19813	0.544534	pseudobulk	edgeR	LRT
Nova2	0.160884	6.09606	1.65523	0.198249	0.544534	pseudobulk	edgeR	LRT
Psip1	-0.178916	7.01761	1.65372	0.198453	0.544754	pseudobulk	edgeR	LRT
Vxn	-0.152664	6.97405	1.65075	0.198857	0.545125	pseudobulk	edgeR	LRT
Hsph1	-0.203097	6.35927	1.64891	0.199108	0.545125	pseudobulk	edgeR	LRT
Ktn1	0.120013	8.03327	1.64843	0.199173	0.545125	pseudobulk	edgeR	LRT
Galnt9	0.131891	7.85428	1.64843	0.199173	0.545125	pseudobulk	edgeR	LRT
Adra1a	0.169644	6.64902	1.64816	0.199209	0.545125	pseudobulk	edgeR	LRT
Icam5	-0.190105	6.41118	1.64628	0.199466	0.545489	pseudobulk	edgeR	LRT
Aebp2	-0.198792	5.52288	1.64533	0.199595	0.545502	pseudobulk	edgeR	LRT
Pde4a	0.104279	7.72575	1.64184	0.200073	0.546377	pseudobulk	edgeR	LRT
Ptk2b	0.113251	7.78865	1.63963	0.200376	0.546377	pseudobulk	edgeR	LRT
Plppr2	0.167236	5.97819	1.63815	0.200579	0.546377	pseudobulk	edgeR	LRT
Sgip1	0.0831812	9.32636	1.63754	0.200663	0.546377	pseudobulk	edgeR	LRT
Tanc1	-0.186696	6.58444	1.63732	0.200694	0.546377	pseudobulk	edgeR	LRT
Nvl	0.11623	7.45936	1.63679	0.200767	0.546377	pseudobulk	edgeR	LRT
Acer3	0.128597	6.71965	1.63664	0.200787	0.546377	pseudobulk	edgeR	LRT
Clcn2	0.171209	6.40355	1.63484	0.201035	0.546377	pseudobulk	edgeR	LRT
Sec22a	-0.164986	6.20028	1.6344	0.201096	0.546377	pseudobulk	edgeR	LRT
Srrm1	-0.114477	7.52517	1.63387	0.201168	0.546377	pseudobulk	edgeR	LRT
Polr3a	0.201837	5.73312	1.63224	0.201394	0.546377	pseudobulk	edgeR	LRT
Tnrc6a	0.175229	6.63828	1.6316	0.201481	0.546377	pseudobulk	edgeR	LRT
Mcf2l	0.113454	7.36353	1.63123	0.201533	0.546377	pseudobulk	edgeR	LRT
Elp1	0.156328	6.30918	1.62892	0.201852	0.546905	pseudobulk	edgeR	LRT
Kif13b	0.13411	6.47178	1.62101	0.202951	0.549343	pseudobulk	edgeR	LRT
Clip4	-0.180553	5.97269	1.61853	0.203296	0.549343	pseudobulk	edgeR	LRT
Wdfy2	0.168479	6.13877	1.6183	0.203329	0.549343	pseudobulk	edgeR	LRT
Creg2	-0.202668	5.57933	1.61764	0.203421	0.549343	pseudobulk	edgeR	LRT
Actb	0.145571	7.63694	1.61707	0.203501	0.549343	pseudobulk	edgeR	LRT
Mgst3	0.184473	5.78168	1.61706	0.203502	0.549343	pseudobulk	edgeR	LRT
Map4k2	0.17059	5.79389	1.61496	0.203796	0.549737	pseudobulk	edgeR	LRT
Hps4	0.17682	6.01406	1.61423	0.203898	0.549737	pseudobulk	edgeR	LRT
Stam	-0.15014	6.23702	1.61145	0.204289	0.550451	pseudobulk	edgeR	LRT
Psmc2	-0.209666	5.41379	1.61043	0.204431	0.550497	pseudobulk	edgeR	LRT
Map3k7	0.158379	6.1154	1.60686	0.204933	0.551512	pseudobulk	edgeR	LRT
Sel1l3	0.0946207	8.04309	1.60556	0.205118	0.55167	pseudobulk	edgeR	LRT
Actn4	0.156845	6.20981	1.60404	0.205331	0.551906	pseudobulk	edgeR	LRT
Dhx30	-0.134676	6.91096	1.59864	0.206096	0.553372	pseudobulk	edgeR	LRT
Otud7b	-0.192436	6.00476	1.59841	0.206128	0.553372	pseudobulk	edgeR	LRT
Fbxo34	0.140455	6.75584	1.59477	0.206646	0.554423	pseudobulk	edgeR	LRT
Oaz1	0.183576	6.12727	1.59199	0.207043	0.554895	pseudobulk	edgeR	LRT
Dusp11	0.148307	6.63581	1.59176	0.207075	0.554895	pseudobulk	edgeR	LRT
Sez6	0.131048	6.63434	1.58843	0.20755	0.555791	pseudobulk	edgeR	LRT
Bod1l	0.147369	6.36276	1.58765	0.207662	0.555791	pseudobulk	edgeR	LRT
Smarca5	-0.157068	6.46174	1.58446	0.208119	0.556675	pseudobulk	edgeR	LRT
Iffo1	-0.23089	5.80153	1.58109	0.208604	0.557632	pseudobulk	edgeR	LRT
Ankle2	0.185231	5.55709	1.57709	0.20918	0.55843	pseudobulk	edgeR	LRT
Cisd2	-0.19383	5.61742	1.57665	0.209245	0.55843	pseudobulk	edgeR	LRT
Vmp1	-0.113197	7.44078	1.57637	0.209284	0.55843	pseudobulk	edgeR	LRT
Celf3	0.154272	6.2253	1.57415	0.209606	0.558948	pseudobulk	edgeR	LRT
Ankhd1	0.119541	7.27928	1.57041	0.210148	0.559716	pseudobulk	edgeR	LRT
Ext1	-0.0898871	9.82777	1.5704	0.210149	0.559716	pseudobulk	edgeR	LRT
Ccsap	-0.198471	5.71955	1.56306	0.211217	0.562221	pseudobulk	edgeR	LRT
Scamp1	-0.160081	6.39588	1.55982	0.211691	0.563141	pseudobulk	edgeR	LRT
Cap2	0.0782837	8.77005	1.55806	0.21195	0.56349	pseudobulk	edgeR	LRT
Pja2	0.102108	7.87553	1.55647	0.212183	0.563768	pseudobulk	edgeR	LRT
Ywhag	-0.120298	7.47021	1.55304	0.212688	0.564465	pseudobulk	edgeR	LRT
Kcnj9	0.196059	5.6383	1.55294	0.212702	0.564465	pseudobulk	edgeR	LRT
Metap1d	-0.218163	5.64498	1.54774	0.213469	0.566158	pseudobulk	edgeR	LRT
Dnajc1	-0.100555	8.05303	1.54654	0.213647	0.566288	pseudobulk	edgeR	LRT
Vps35l	0.160047	6.26697	1.54463	0.21393	0.566628	pseudobulk	edgeR	LRT
Ints6l	-0.1352	6.62104	1.54295	0.214179	0.566628	pseudobulk	edgeR	LRT
Faah	0.143536	6.56304	1.54255	0.214239	0.566628	pseudobulk	edgeR	LRT
Mapre3	0.105179	7.23321	1.54219	0.214292	0.566628	pseudobulk	edgeR	LRT
Psma3	0.136597	6.7891	1.53953	0.214688	0.566641	pseudobulk	edgeR	LRT
Ube2g1	-0.143703	6.92366	1.53885	0.214789	0.566641	pseudobulk	edgeR	LRT
Trafd1	-0.204652	5.56624	1.53832	0.214868	0.566641	pseudobulk	edgeR	LRT
Epc2	0.155185	6.33341	1.53745	0.214997	0.566641	pseudobulk	edgeR	LRT
Terf1	-0.172714	5.96544	1.53738	0.215008	0.566641	pseudobulk	edgeR	LRT
Aak1	-0.0766836	8.81559	1.53691	0.215078	0.566641	pseudobulk	edgeR	LRT
Zfr2	0.171919	5.81296	1.5361	0.2152	0.566641	pseudobulk	edgeR	LRT
Patj	-0.159065	6.35225	1.53366	0.215564	0.567259	pseudobulk	edgeR	LRT
Dusp3	0.157369	6.2339	1.52898	0.216265	0.568122	pseudobulk	edgeR	LRT
Celf4	0.118598	9.56646	1.52836	0.216359	0.568122	pseudobulk	edgeR	LRT
C2cd5	-0.104216	7.77226	1.52756	0.216479	0.568122	pseudobulk	edgeR	LRT
Klhdc2	-0.184698	5.71003	1.52664	0.216618	0.568122	pseudobulk	edgeR	LRT
Unc5a	0.204506	5.5962	1.52642	0.21665	0.568122	pseudobulk	edgeR	LRT
Rab11fip4	0.129803	6.9899	1.52468	0.216913	0.568122	pseudobulk	edgeR	LRT
Sema6d	0.126739	9.6387	1.52343	0.217101	0.568122	pseudobulk	edgeR	LRT
Parp6	0.12199	7.00611	1.52244	0.217251	0.568122	pseudobulk	edgeR	LRT
Prkce	0.0755843	10.015	1.52238	0.217259	0.568122	pseudobulk	edgeR	LRT
Cep70	-0.125591	6.77619	1.5222	0.217287	0.568122	pseudobulk	edgeR	LRT
Trps1	0.228658	6.37444	1.52202	0.217314	0.568122	pseudobulk	edgeR	LRT
Plcb4	-0.120192	7.58494	1.52098	0.217471	0.568194	pseudobulk	edgeR	LRT
Cdc42bpa	0.0960971	8.77559	1.51901	0.217769	0.568632	pseudobulk	edgeR	LRT
Iqsec2	0.108033	7.52195	1.51673	0.218115	0.568924	pseudobulk	edgeR	LRT
Prkar1b	-0.106483	7.45325	1.51657	0.218139	0.568924	pseudobulk	edgeR	LRT
Gnaz	0.208912	5.59311	1.51522	0.218344	0.569119	pseudobulk	edgeR	LRT
Stx18	0.140358	6.49318	1.51425	0.218492	0.569168	pseudobulk	edgeR	LRT
Prmt3	-0.210802	5.56517	1.51336	0.218627	0.569183	pseudobulk	edgeR	LRT
Marchf7	-0.179518	6.06853	1.51001	0.219137	0.569807	pseudobulk	edgeR	LRT
Fam149b	-0.215382	5.46324	1.50998	0.219142	0.569807	pseudobulk	edgeR	LRT
Klhl29	-0.11067	8.51529	1.50923	0.219256	0.569807	pseudobulk	edgeR	LRT
Eda	0.172146	6.77138	1.50726	0.219558	0.570211	pseudobulk	edgeR	LRT
Stard3nl	-0.16466	6.01088	1.50652	0.219671	0.570211	pseudobulk	edgeR	LRT
Map3k9	0.183516	5.71656	1.50341	0.220147	0.571107	pseudobulk	edgeR	LRT
Chp1	-0.153797	6.2462	1.49726	0.221094	0.573225	pseudobulk	edgeR	LRT
Spred1	0.107518	7.52827	1.49477	0.221478	0.573676	pseudobulk	edgeR	LRT
Gm45844	-0.163944	6.15955	1.49444	0.221529	0.573676	pseudobulk	edgeR	LRT
Rapgef6	-0.0928467	8.02745	1.49118	0.222033	0.573766	pseudobulk	edgeR	LRT
Stau1	0.174816	5.77218	1.49105	0.222054	0.573766	pseudobulk	edgeR	LRT
Sbf2	-0.13176	8.04949	1.4909	0.222077	0.573766	pseudobulk	edgeR	LRT
Dym	0.1307	7.51713	1.49084	0.222086	0.573766	pseudobulk	edgeR	LRT
Ralbp1	0.18346	5.82236	1.48762	0.222587	0.574692	pseudobulk	edgeR	LRT
Arhgef7	-0.123727	6.92993	1.4861	0.222823	0.574692	pseudobulk	edgeR	LRT
Abhd18	-0.116451	7.25419	1.48601	0.222837	0.574692	pseudobulk	edgeR	LRT
Dnajc27	-0.204389	5.46164	1.48365	0.223205	0.575303	pseudobulk	edgeR	LRT
Uchl1	-0.140822	7.4768	1.48251	0.223382	0.575306	pseudobulk	edgeR	LRT
Syne1	0.0774767	9.55596	1.48196	0.223468	0.575306	pseudobulk	edgeR	LRT
Atp6v0d1	0.131355	6.45022	1.47992	0.223787	0.575789	pseudobulk	edgeR	LRT
Lrp1b	-0.113648	11.8723	1.47825	0.224048	0.576124	pseudobulk	edgeR	LRT
Glmn	0.142092	6.48159	1.47668	0.224295	0.576421	pseudobulk	edgeR	LRT
Prmt9	-0.19483	5.48032	1.47252	0.224948	0.577762	pseudobulk	edgeR	LRT
Magi2	-0.0860797	12.0429	1.47078	0.225222	0.578127	pseudobulk	edgeR	LRT
Igsf8	-0.180008	6.50713	1.4697	0.225393	0.578228	pseudobulk	edgeR	LRT
Arhgef10l	-0.195184	5.44837	1.46684	0.225845	0.578915	pseudobulk	edgeR	LRT
Zfpm2	-0.116409	10.2581	1.46634	0.225924	0.578915	pseudobulk	edgeR	LRT
Cnot7	0.176204	5.9314	1.46201	0.226611	0.580337	pseudobulk	edgeR	LRT
Tmem150c	0.133358	6.69549	1.46001	0.226929	0.58081	pseudobulk	edgeR	LRT
Dcaf7	0.160694	6.07144	1.45752	0.227326	0.581488	pseudobulk	edgeR	LRT
Plxnc1	0.168855	5.82416	1.45638	0.227507	0.581613	pseudobulk	edgeR	LRT
Erlec1	-0.195481	5.97299	1.45284	0.228073	0.58272	pseudobulk	edgeR	LRT
Ogfod1	0.166529	6.40148	1.44853	0.228764	0.584142	pseudobulk	edgeR	LRT
Ccnt1	0.141416	6.16847	1.44771	0.228895	0.584142	pseudobulk	edgeR	LRT
Lims1	-0.150017	6.45438	1.44257	0.229724	0.585916	pseudobulk	edgeR	LRT
Fmn2	-0.116336	8.71372	1.43771	0.23051	0.587579	pseudobulk	edgeR	LRT
Galnt16	0.122643	6.97679	1.4278	0.232124	0.59135	pseudobulk	edgeR	LRT
Kantr	-0.19785	5.65326	1.42379	0.232781	0.592681	pseudobulk	edgeR	LRT
Iqsec1	0.0862431	9.13153	1.41762	0.233795	0.594108	pseudobulk	edgeR	LRT
Ddx10	0.121098	6.82756	1.41707	0.233887	0.594108	pseudobulk	edgeR	LRT
Tacc2	0.174727	5.54224	1.41697	0.233903	0.594108	pseudobulk	edgeR	LRT
Alkbh8	-0.1592	6.02823	1.41611	0.234045	0.594108	pseudobulk	edgeR	LRT
Bicd1	0.0927022	8.58114	1.41609	0.234048	0.594108	pseudobulk	edgeR	LRT
Caln1	0.108179	9.06859	1.41545	0.234153	0.594108	pseudobulk	edgeR	LRT
Smg1	0.0880038	7.99131	1.41193	0.234737	0.594446	pseudobulk	edgeR	LRT
Dpysl5	-0.210146	5.47598	1.41165	0.234783	0.594446	pseudobulk	edgeR	LRT
Xpo6	-0.156382	6.59119	1.41144	0.234817	0.594446	pseudobulk	edgeR	LRT
Rps5	-0.207907	5.61087	1.41138	0.234828	0.594446	pseudobulk	edgeR	LRT
Spock1	-0.0861368	9.20476	1.40715	0.23553	0.595551	pseudobulk	edgeR	LRT
Ppp3cb	-0.137637	6.69399	1.40712	0.235535	0.595551	pseudobulk	edgeR	LRT
Atp6v1c1	0.148099	6.28852	1.40554	0.235798	0.595871	pseudobulk	edgeR	LRT
Zcwpw2	-0.178562	5.9157	1.40446	0.235978	0.595895	pseudobulk	edgeR	LRT
Ammecr1	0.157281	6.30196	1.40378	0.236091	0.595895	pseudobulk	edgeR	LRT
Acvr1	0.145619	6.30357	1.40305	0.236214	0.595895	pseudobulk	edgeR	LRT
Nub1	0.18667	5.81296	1.402	0.23639	0.595995	pseudobulk	edgeR	LRT
Setx	-0.126579	6.86899	1.40105	0.236548	0.596052	pseudobulk	edgeR	LRT
Idh3a	0.16073	5.93253	1.3986	0.236958	0.59661	pseudobulk	edgeR	LRT
Grin2b	0.0843865	10.7137	1.39811	0.237041	0.59661	pseudobulk	edgeR	LRT
Tox4	0.163367	5.70828	1.39462	0.237627	0.597615	pseudobulk	edgeR	LRT
Sesn1	-0.136025	6.52344	1.39411	0.237713	0.597615	pseudobulk	edgeR	LRT
Tada2a	-0.147572	6.2883	1.39017	0.238377	0.598272	pseudobulk	edgeR	LRT
Ube2k	-0.091916	7.54414	1.39005	0.238396	0.598272	pseudobulk	edgeR	LRT
Epb41l3	0.0884551	8.69756	1.38884	0.238601	0.598272	pseudobulk	edgeR	LRT
Ergic1	0.146749	6.53682	1.38859	0.238644	0.598272	pseudobulk	edgeR	LRT
Adcy8	0.118523	8.13614	1.38842	0.238672	0.598272	pseudobulk	edgeR	LRT
Baz1b	0.112001	7.02225	1.38772	0.238791	0.598272	pseudobulk	edgeR	LRT
1700019D03Rik	-0.176146	5.85368	1.38409	0.239406	0.59947	pseudobulk	edgeR	LRT
Mtmr1	-0.128829	6.65904	1.38228	0.239713	0.599897	pseudobulk	edgeR	LRT
Trappc12	-0.171263	5.67963	1.37959	0.24017	0.6007	pseudobulk	edgeR	LRT
Carmil1	-0.101099	7.54073	1.37755	0.240519	0.60123	pseudobulk	edgeR	LRT
E2f3	-0.174585	5.95434	1.37667	0.24067	0.601264	pseudobulk	edgeR	LRT
Gtf2h5	-0.16577	5.84852	1.37257	0.241371	0.602135	pseudobulk	edgeR	LRT
Cpeb1	0.101522	7.71955	1.37238	0.241403	0.602135	pseudobulk	edgeR	LRT
Parp1	0.186438	5.60161	1.37223	0.24143	0.602135	pseudobulk	edgeR	LRT
Nab1	-0.187945	5.75106	1.36905	0.241975	0.603152	pseudobulk	edgeR	LRT
Tasor	-0.130086	6.93882	1.36415	0.24282	0.604916	pseudobulk	edgeR	LRT
Tuba4a	0.178197	6.0847	1.3622	0.243157	0.60541	pseudobulk	edgeR	LRT
Syt2	-0.213517	6.10975	1.36041	0.243467	0.605839	pseudobulk	edgeR	LRT
Chn1	-0.0871969	9.0699	1.35857	0.243786	0.606114	pseudobulk	edgeR	LRT
Rb1cc1	-0.101487	7.66872	1.35818	0.243853	0.606114	pseudobulk	edgeR	LRT
Kcnma1	-0.065984	11.151	1.35596	0.244239	0.606418	pseudobulk	edgeR	LRT
Slc6a15	0.149032	6.1709	1.35589	0.244252	0.606418	pseudobulk	edgeR	LRT
Tbc1d23	0.128413	6.62945	1.354	0.24458	0.60689	pseudobulk	edgeR	LRT
Vcp	-0.147291	6.1667	1.35179	0.244965	0.607192	pseudobulk	edgeR	LRT
Uimc1	-0.150294	6.00254	1.35172	0.244978	0.607192	pseudobulk	edgeR	LRT
Crim1	0.126317	7.78134	1.34962	0.245344	0.607398	pseudobulk	edgeR	LRT
Ppp2r5c	-0.11047	7.15118	1.34962	0.245345	0.607398	pseudobulk	edgeR	LRT
Stxbp4	0.158292	6.02698	1.34874	0.245498	0.607398	pseudobulk	edgeR	LRT
Ncoa1	0.0958376	7.93409	1.3478	0.245663	0.607398	pseudobulk	edgeR	LRT
Zfp318	0.153072	6.05314	1.34729	0.245753	0.607398	pseudobulk	edgeR	LRT
Nol4l	0.133763	6.58603	1.3462	0.245944	0.607528	pseudobulk	edgeR	LRT
Mgll	-0.19195	6.3517	1.34423	0.246289	0.608039	pseudobulk	edgeR	LRT
Mrpl48	-0.172186	5.81963	1.34238	0.246615	0.608196	pseudobulk	edgeR	LRT
Stmn4	-0.175454	5.85373	1.3423	0.24663	0.608196	pseudobulk	edgeR	LRT
Rap1gap2	-0.110841	7.52566	1.34036	0.24697	0.608695	pseudobulk	edgeR	LRT
Zfp397	-0.169943	5.87978	1.33841	0.247314	0.609199	pseudobulk	edgeR	LRT
Exoc2	-0.122278	6.67874	1.3347	0.247971	0.610306	pseudobulk	edgeR	LRT
Sae1	-0.151351	6.07731	1.3343	0.248041	0.610306	pseudobulk	edgeR	LRT
Tmtc2	0.191818	7.21108	1.33312	0.24825	0.610479	pseudobulk	edgeR	LRT
Phf24	0.0840418	8.21497	1.32785	0.249189	0.612113	pseudobulk	edgeR	LRT
Rnf115	-0.141964	6.17682	1.32725	0.249294	0.612113	pseudobulk	edgeR	LRT
Tcerg1	0.126515	6.69414	1.32704	0.249333	0.612113	pseudobulk	edgeR	LRT
Cand1	0.168464	5.90743	1.32594	0.249528	0.61225	pseudobulk	edgeR	LRT
Tmtc1	0.142635	7.92043	1.32118	0.250381	0.614	pseudobulk	edgeR	LRT
Mapk1	0.0907325	7.84043	1.32	0.250591	0.614172	pseudobulk	edgeR	LRT
Ap3s1	-0.171575	6.04623	1.31876	0.250816	0.614379	pseudobulk	edgeR	LRT
Iqcb1	0.158803	6.23203	1.31664	0.251196	0.614662	pseudobulk	edgeR	LRT
9330182L06Rik	-0.164807	6.33421	1.31554	0.251394	0.614662	pseudobulk	edgeR	LRT
Usp33	0.113783	6.70496	1.31508	0.251478	0.614662	pseudobulk	edgeR	LRT
Pum2	0.107621	6.89958	1.315	0.251491	0.614662	pseudobulk	edgeR	LRT
Ppm1l	-0.098608	8.65586	1.31193	0.252045	0.614893	pseudobulk	edgeR	LRT
Klc2	0.127325	6.32598	1.31187	0.252056	0.614893	pseudobulk	edgeR	LRT
Etfa	-0.178906	5.81319	1.31167	0.252093	0.614893	pseudobulk	edgeR	LRT
Csnk2a2	-0.15881	5.94528	1.31077	0.252255	0.614893	pseudobulk	edgeR	LRT
Mrpl4	-0.175913	5.84594	1.3106	0.252286	0.614893	pseudobulk	edgeR	LRT
Orc4	-0.107537	7.17794	1.30792	0.252772	0.615653	pseudobulk	edgeR	LRT
Cnksr2	-0.104764	10.1808	1.30734	0.252878	0.615653	pseudobulk	edgeR	LRT
D430042O09Rik	0.140777	6.20397	1.30359	0.253558	0.616464	pseudobulk	edgeR	LRT
Bach2	-0.104722	7.82162	1.30356	0.253563	0.616464	pseudobulk	edgeR	LRT
Chuk	-0.115503	6.72128	1.30319	0.253632	0.616464	pseudobulk	edgeR	LRT
Ablim1	-0.103477	8.07378	1.30241	0.253774	0.616466	pseudobulk	edgeR	LRT
Smarcc1	0.132079	6.69097	1.30018	0.25418	0.616466	pseudobulk	edgeR	LRT
Top3b	0.186112	5.81603	1.29724	0.254718	0.616466	pseudobulk	edgeR	LRT
8030462N17Rik	0.159237	6.23684	1.29667	0.254823	0.616466	pseudobulk	edgeR	LRT
Sdf4	0.16159	5.66715	1.29625	0.254899	0.616466	pseudobulk	edgeR	LRT
Bptf	0.110679	6.94528	1.29473	0.255178	0.616466	pseudobulk	edgeR	LRT
Trmt1	0.134509	6.76488	1.29455	0.255211	0.616466	pseudobulk	edgeR	LRT
Mid1	-0.160535	6.50156	1.29443	0.255234	0.616466	pseudobulk	edgeR	LRT
Sybu	-0.0952267	8.07365	1.29411	0.255291	0.616466	pseudobulk	edgeR	LRT
Slc3a2	-0.160224	6.36509	1.29346	0.255412	0.616466	pseudobulk	edgeR	LRT
Pcm1	0.0957647	7.78768	1.29322	0.255455	0.616466	pseudobulk	edgeR	LRT
Mier1	-0.13799	6.55911	1.29222	0.255639	0.616466	pseudobulk	edgeR	LRT
Adgrl2	-0.0890505	8.21291	1.292	0.255679	0.616466	pseudobulk	edgeR	LRT
Med15	0.143066	6.38757	1.2917	0.255735	0.616466	pseudobulk	edgeR	LRT
Inpp4a	0.10012	7.41808	1.29168	0.255738	0.616466	pseudobulk	edgeR	LRT
Pign	-0.140669	6.51047	1.28998	0.256052	0.616588	pseudobulk	edgeR	LRT
Eef2	0.147316	6.13806	1.28967	0.256109	0.616588	pseudobulk	edgeR	LRT
Slc9a1	0.172183	5.63186	1.28912	0.25621	0.616588	pseudobulk	edgeR	LRT
Uhrf1bp1l	0.106802	7.11949	1.28817	0.256386	0.616596	pseudobulk	edgeR	LRT
Nol4	0.0875977	8.94857	1.28727	0.256552	0.616596	pseudobulk	edgeR	LRT
Tcaf1	0.0899933	8.14002	1.28682	0.256634	0.616596	pseudobulk	edgeR	LRT
Btrc	0.0900562	7.96901	1.28489	0.256991	0.617116	pseudobulk	edgeR	LRT
Entr1	-0.192794	6.66248	1.28274	0.25739	0.617504	pseudobulk	edgeR	LRT
Trappc8	0.124063	6.53391	1.2825	0.257434	0.617504	pseudobulk	edgeR	LRT
Cadm3	-0.142436	6.3011	1.28004	0.257892	0.618264	pseudobulk	edgeR	LRT
Syt16	-0.0851604	8.91887	1.27822	0.258231	0.61874	pseudobulk	edgeR	LRT
Slc9a9	0.132865	8.17303	1.27543	0.25875	0.619646	pseudobulk	edgeR	LRT
Ctnnal1	-0.140246	6.38353	1.27465	0.258895	0.619656	pseudobulk	edgeR	LRT
Slc4a3	0.12681	6.78031	1.27349	0.259112	0.619837	pseudobulk	edgeR	LRT
Ssh2	0.0918121	8.63765	1.26911	0.259934	0.620946	pseudobulk	edgeR	LRT
Nek1	-0.106027	7.61432	1.26861	0.260028	0.620946	pseudobulk	edgeR	LRT
Mapk10	-0.0760249	9.9526	1.26822	0.2601	0.620946	pseudobulk	edgeR	LRT
Uvrag	-0.107654	7.80548	1.26801	0.260141	0.620946	pseudobulk	edgeR	LRT
Tsc22d2	-0.145516	6.50213	1.26509	0.260689	0.621916	pseudobulk	edgeR	LRT
Mras	-0.19272	5.76298	1.26141	0.261385	0.623236	pseudobulk	edgeR	LRT
Neo1	-0.0977248	7.49163	1.2572	0.262183	0.6248	pseudobulk	edgeR	LRT
Txndc16	-0.138869	6.52705	1.25249	0.263078	0.626594	pseudobulk	edgeR	LRT
Pde7a	0.12326	6.59666	1.24762	0.264007	0.628245	pseudobulk	edgeR	LRT
Fnbp4	0.116928	6.85839	1.24669	0.264185	0.628245	pseudobulk	edgeR	LRT
Lmo3	-0.133692	6.6602	1.24661	0.264201	0.628245	pseudobulk	edgeR	LRT
Tet2	0.103219	6.91364	1.24443	0.264618	0.628898	pseudobulk	edgeR	LRT
Rasa1	-0.120981	6.73197	1.24149	0.265185	0.629089	pseudobulk	edgeR	LRT
Actr1b	-0.149113	6.04102	1.24048	0.265378	0.629089	pseudobulk	edgeR	LRT
Ypel4	-0.170835	5.56327	1.23992	0.265487	0.629089	pseudobulk	edgeR	LRT
Gng12	-0.124202	7.1874	1.23979	0.265511	0.629089	pseudobulk	edgeR	LRT
Rnft1	-0.157126	5.99556	1.2378	0.265896	0.629089	pseudobulk	edgeR	LRT
Cipc	-0.169812	5.62772	1.23537	0.266365	0.629089	pseudobulk	edgeR	LRT
Stmn2	-0.115064	7.49977	1.23498	0.266441	0.629089	pseudobulk	edgeR	LRT
Syt11	0.11955	7.96333	1.23444	0.266545	0.629089	pseudobulk	edgeR	LRT
Nmd3	0.161926	5.67121	1.23416	0.266599	0.629089	pseudobulk	edgeR	LRT
Galnt18	0.0938341	8.2216	1.23416	0.2666	0.629089	pseudobulk	edgeR	LRT
Dennd4a	0.0932984	7.80787	1.23323	0.266781	0.629089	pseudobulk	edgeR	LRT
Dkk3	-0.163271	6.94061	1.23268	0.266886	0.629089	pseudobulk	edgeR	LRT
Auh	-0.138707	6.34932	1.23239	0.266942	0.629089	pseudobulk	edgeR	LRT
Rprd2	0.12699	6.5605	1.23218	0.266984	0.629089	pseudobulk	edgeR	LRT
Etv1	0.135221	7.65151	1.23136	0.267143	0.629089	pseudobulk	edgeR	LRT
Ccdc50	-0.14978	5.90844	1.23127	0.267159	0.629089	pseudobulk	edgeR	LRT
Usp25	0.113689	6.78964	1.23081	0.26725	0.629089	pseudobulk	edgeR	LRT
Phc2	-0.125345	6.68413	1.23067	0.267277	0.629089	pseudobulk	edgeR	LRT
Mirg	-0.108629	7.25512	1.22628	0.268132	0.630764	pseudobulk	edgeR	LRT
Tpk1	0.13906	6.39066	1.22456	0.268468	0.631216	pseudobulk	edgeR	LRT
Ccdc47	-0.166973	5.87721	1.2218	0.269008	0.632033	pseudobulk	edgeR	LRT
Enpp2	0.174307	6.37812	1.22131	0.269103	0.632033	pseudobulk	edgeR	LRT
Usp22	-0.134867	6.16887	1.22021	0.26932	0.632203	pseudobulk	edgeR	LRT
Son	0.0969481	8.10077	1.21843	0.269668	0.632281	pseudobulk	edgeR	LRT
Mgrn1	0.130955	6.45218	1.21828	0.269698	0.632281	pseudobulk	edgeR	LRT
Slc1a2	-0.128314	9.06864	1.2174	0.269871	0.632281	pseudobulk	edgeR	LRT
Agps	-0.156329	6.03015	1.21711	0.269929	0.632281	pseudobulk	edgeR	LRT
Qk	0.139786	6.63131	1.21551	0.270244	0.632293	pseudobulk	edgeR	LRT
Phf8	0.125843	6.40147	1.2152	0.270304	0.632293	pseudobulk	edgeR	LRT
Bmpr2	0.0943682	7.46664	1.21476	0.270392	0.632293	pseudobulk	edgeR	LRT
Atp6v0b	-0.123981	7.72386	1.21416	0.27051	0.632293	pseudobulk	edgeR	LRT
Atl3	0.140678	6.05747	1.21048	0.271237	0.633656	pseudobulk	edgeR	LRT
Ttc27	-0.172599	5.58436	1.20928	0.271474	0.633673	pseudobulk	edgeR	LRT
Ero1lb	0.153965	6.08496	1.20899	0.271533	0.633673	pseudobulk	edgeR	LRT
Usp46	-0.125771	6.76353	1.20393	0.272539	0.634818	pseudobulk	edgeR	LRT
Stx16	-0.134825	6.23301	1.20186	0.27295	0.634818	pseudobulk	edgeR	LRT
Upp2	-0.117631	7.86901	1.20078	0.273166	0.634818	pseudobulk	edgeR	LRT
Grk3	-0.123248	6.43667	1.20078	0.273166	0.634818	pseudobulk	edgeR	LRT
Atp5l	0.154148	5.88492	1.20001	0.273319	0.634818	pseudobulk	edgeR	LRT
Vdac2	0.166325	6.14705	1.19979	0.273363	0.634818	pseudobulk	edgeR	LRT
L3mbtl3	-0.172389	5.69551	1.19953	0.273415	0.634818	pseudobulk	edgeR	LRT
Gapdh	0.188552	6.54141	1.19927	0.273468	0.634818	pseudobulk	edgeR	LRT
Bbip1	-0.174803	5.74672	1.19903	0.273515	0.634818	pseudobulk	edgeR	LRT
Ptprk	0.212272	6.51591	1.19895	0.273531	0.634818	pseudobulk	edgeR	LRT
Fubp1	-0.114338	7.66469	1.1985	0.273622	0.634818	pseudobulk	edgeR	LRT
Arl6ip1	0.159678	6.34083	1.19782	0.273758	0.634818	pseudobulk	edgeR	LRT
Cmip	0.0877517	7.884	1.19418	0.274487	0.63591	pseudobulk	edgeR	LRT
D130040H23Rik	-0.162447	5.69118	1.19403	0.274519	0.63591	pseudobulk	edgeR	LRT
Rps24	-0.16064	5.78613	1.19277	0.274773	0.636036	pseudobulk	edgeR	LRT
Zeb2	0.132001	8.17946	1.19232	0.274862	0.636036	pseudobulk	edgeR	LRT
Fgfr1op2	-0.139583	6.1898	1.19159	0.275009	0.636041	pseudobulk	edgeR	LRT
Psmd1	0.108875	6.92124	1.18994	0.275341	0.636472	pseudobulk	edgeR	LRT
Letm2	-0.144003	6.28766	1.18923	0.275486	0.636472	pseudobulk	edgeR	LRT
D630045J12Rik	0.142487	6.22018	1.18677	0.275982	0.637135	pseudobulk	edgeR	LRT
Sugt1	-0.149837	5.83383	1.18637	0.276063	0.637135	pseudobulk	edgeR	LRT
Exoc5	-0.129823	6.56346	1.18361	0.276622	0.63809	pseudobulk	edgeR	LRT
Sgk3	0.135512	6.51287	1.1816	0.27703	0.638496	pseudobulk	edgeR	LRT
Stk19	-0.182528	5.52799	1.18131	0.277089	0.638496	pseudobulk	edgeR	LRT
Gfod1	0.109637	7.62748	1.18057	0.27724	0.638509	pseudobulk	edgeR	LRT
Phactr3	0.10282	7.77818	1.17891	0.277578	0.638953	pseudobulk	edgeR	LRT
Atp6ap1	0.189545	6.05099	1.17713	0.277941	0.639453	pseudobulk	edgeR	LRT
Pcdh1	-0.17448	5.73409	1.17471	0.278436	0.639987	pseudobulk	edgeR	LRT
Pde4dip	-0.0703255	8.51823	1.17457	0.278464	0.639987	pseudobulk	edgeR	LRT
Inpp4b	-0.262874	7.81562	1.1715	0.279093	0.640887	pseudobulk	edgeR	LRT
5031439G07Rik	-0.140054	6.29901	1.17123	0.279148	0.640887	pseudobulk	edgeR	LRT
Atpif1	-0.13653	6.40344	1.16932	0.279542	0.64101	pseudobulk	edgeR	LRT
Arhgap5	0.136466	6.95869	1.16861	0.279688	0.64101	pseudobulk	edgeR	LRT
Ube2w	0.0857589	7.63632	1.16826	0.27976	0.64101	pseudobulk	edgeR	LRT
Lmbr1	-0.106122	7.0987	1.16813	0.279785	0.64101	pseudobulk	edgeR	LRT
Hacd3	-0.116054	7.00614	1.16549	0.280329	0.641922	pseudobulk	edgeR	LRT
Napg	0.119215	6.57581	1.16462	0.28051	0.642	pseudobulk	edgeR	LRT
Rap1gds1	-0.0825797	8.43134	1.16125	0.281207	0.64326	pseudobulk	edgeR	LRT
Pgr	0.132685	6.09493	1.16003	0.28146	0.643504	pseudobulk	edgeR	LRT
Arl8b	0.150627	5.8354	1.15567	0.282365	0.644725	pseudobulk	edgeR	LRT
Celf5	0.125086	6.74586	1.15546	0.28241	0.644725	pseudobulk	edgeR	LRT
Rps2	0.14945	6.57205	1.15534	0.282434	0.644725	pseudobulk	edgeR	LRT
Sec23a	0.137828	6.02639	1.15411	0.282691	0.644975	pseudobulk	edgeR	LRT
Zfp266	0.134064	6.18526	1.15295	0.282933	0.645193	pseudobulk	edgeR	LRT
Sugp1	-0.137856	6.45618	1.15181	0.28317	0.645367	pseudobulk	edgeR	LRT
Cdh12	-0.122456	8.49636	1.15118	0.283303	0.645367	pseudobulk	edgeR	LRT
Mdh2	0.177333	6.40672	1.14987	0.283577	0.645543	pseudobulk	edgeR	LRT
Chgb	-0.2106	7.0844	1.1494	0.283674	0.645543	pseudobulk	edgeR	LRT
Ttyh1	-0.11708	7.18378	1.1454	0.284514	0.646649	pseudobulk	edgeR	LRT
Rad17	-0.154388	5.69549	1.145	0.284599	0.646649	pseudobulk	edgeR	LRT
Tln2	-0.129902	7.02075	1.14488	0.284623	0.646649	pseudobulk	edgeR	LRT
Gpatch2	0.117906	6.51291	1.14416	0.284775	0.646649	pseudobulk	edgeR	LRT
Me1	-0.142821	6.01131	1.14358	0.284896	0.646649	pseudobulk	edgeR	LRT
Pfdn1	-0.165213	5.66709	1.14191	0.285249	0.647115	pseudobulk	edgeR	LRT
Mapt	-0.067539	8.31163	1.13999	0.285653	0.647697	pseudobulk	edgeR	LRT
Dgkb	-0.110272	9.0596	1.13869	0.285928	0.647986	pseudobulk	edgeR	LRT
Gm10754	0.184112	6.89195	1.13681	0.286328	0.648482	pseudobulk	edgeR	LRT
Homer2	0.185761	5.81565	1.13558	0.286589	0.648482	pseudobulk	edgeR	LRT
Arfgef1	0.110743	7.44998	1.13536	0.286635	0.648482	pseudobulk	edgeR	LRT
Dcp1a	-0.15486	5.87493	1.13379	0.286969	0.648482	pseudobulk	edgeR	LRT
Bcl9	-0.15558	5.65622	1.13365	0.286998	0.648482	pseudobulk	edgeR	LRT
Depdc5	0.116821	6.57748	1.13317	0.2871	0.648482	pseudobulk	edgeR	LRT
Gnl2	-0.136853	6.25307	1.13279	0.28718	0.648482	pseudobulk	edgeR	LRT
Slc25a26	-0.131976	6.32284	1.13151	0.287454	0.648517	pseudobulk	edgeR	LRT
Syn2	-0.0848548	8.43188	1.13114	0.287532	0.648517	pseudobulk	edgeR	LRT
Myef2	0.11965	6.38525	1.13053	0.287662	0.648517	pseudobulk	edgeR	LRT
Tspoap1	0.107132	6.83732	1.12995	0.287787	0.648517	pseudobulk	edgeR	LRT
Ube2j2	-0.145588	5.93022	1.12823	0.288153	0.648671	pseudobulk	edgeR	LRT
Pgam1	0.154516	6.51973	1.12808	0.288185	0.648671	pseudobulk	edgeR	LRT
Lmo4	0.139612	7.01476	1.12719	0.288377	0.648671	pseudobulk	edgeR	LRT
2010300C02Rik	-0.110448	7.37185	1.12686	0.288446	0.648671	pseudobulk	edgeR	LRT
Prpf40a	-0.108351	7.21962	1.12558	0.288719	0.648953	pseudobulk	edgeR	LRT
Pcsk5	0.0928652	8.86452	1.12237	0.289408	0.650168	pseudobulk	edgeR	LRT
Vdac1	0.105184	6.96012	1.12139	0.289619	0.650311	pseudobulk	edgeR	LRT
Cxadr	0.130062	6.29735	1.11303	0.291425	0.65403	pseudobulk	edgeR	LRT
Zup1	0.124966	6.4819	1.11056	0.291959	0.654304	pseudobulk	edgeR	LRT
Rab6a	-0.117777	7.13591	1.11036	0.292005	0.654304	pseudobulk	edgeR	LRT
Snrpn	-0.116749	6.74994	1.10931	0.292231	0.654304	pseudobulk	edgeR	LRT
Selenok	-0.186512	5.46111	1.10918	0.29226	0.654304	pseudobulk	edgeR	LRT
Gas6	0.112148	6.71958	1.10902	0.292295	0.654304	pseudobulk	edgeR	LRT
Chrna7	-0.18112	5.64571	1.10759	0.292606	0.654304	pseudobulk	edgeR	LRT
Peg3	-0.0795227	8.81458	1.10745	0.292637	0.654304	pseudobulk	edgeR	LRT
Uqcrc1	-0.142379	6.52979	1.10698	0.292738	0.654304	pseudobulk	edgeR	LRT
Mark2	0.102801	7.10866	1.10555	0.293052	0.654628	pseudobulk	edgeR	LRT
Tpt1	0.153732	5.85972	1.10481	0.293214	0.654628	pseudobulk	edgeR	LRT
Mvb12b	-0.133127	6.34687	1.10427	0.293331	0.654628	pseudobulk	edgeR	LRT
Pgap1	-0.138115	6.04286	1.10214	0.293796	0.654628	pseudobulk	edgeR	LRT
Slc35f1	-0.112663	9.64265	1.10102	0.294042	0.654628	pseudobulk	edgeR	LRT
2900097C17Rik	0.160944	5.49567	1.10091	0.294068	0.654628	pseudobulk	edgeR	LRT
Scd2	-0.138043	6.01202	1.09908	0.294468	0.654628	pseudobulk	edgeR	LRT
Gnb1	0.113091	7.09706	1.09795	0.294716	0.654628	pseudobulk	edgeR	LRT
Atp6v1b2	-0.0882996	7.59063	1.09777	0.294756	0.654628	pseudobulk	edgeR	LRT
Plppr5	0.118136	6.97817	1.097	0.294926	0.654628	pseudobulk	edgeR	LRT
Eno1	0.169713	5.85744	1.09603	0.295139	0.654628	pseudobulk	edgeR	LRT
Glrb	0.0926626	7.2698	1.09602	0.295141	0.654628	pseudobulk	edgeR	LRT
Rps6ka5	-0.182985	5.72224	1.09493	0.295381	0.654628	pseudobulk	edgeR	LRT
Prdx2	0.16167	5.80865	1.0946	0.295454	0.654628	pseudobulk	edgeR	LRT
Wasf3	0.110338	6.61254	1.09459	0.295457	0.654628	pseudobulk	edgeR	LRT
Dbn1	0.118394	6.61404	1.09435	0.295509	0.654628	pseudobulk	edgeR	LRT
Uso1	0.148426	5.88835	1.09327	0.295749	0.654628	pseudobulk	edgeR	LRT
Rbfox2	-0.0672338	8.9234	1.09273	0.295867	0.654628	pseudobulk	edgeR	LRT
Eif5	0.143592	5.8028	1.09235	0.295951	0.654628	pseudobulk	edgeR	LRT
Dnmt3a	0.0959335	7.48875	1.09223	0.295977	0.654628	pseudobulk	edgeR	LRT
Snx24	-0.119979	6.78043	1.09162	0.296112	0.654628	pseudobulk	edgeR	LRT
Tra2a	0.0807188	8.2706	1.09106	0.296237	0.654628	pseudobulk	edgeR	LRT
Zfyve9	0.0955287	7.92652	1.09072	0.296311	0.654628	pseudobulk	edgeR	LRT
Rb1	-0.142969	6.49139	1.08954	0.296574	0.654641	pseudobulk	edgeR	LRT
Trmt6	0.146094	5.74495	1.08935	0.296615	0.654641	pseudobulk	edgeR	LRT
Smim13	-0.165527	6.08498	1.08718	0.297096	0.65468	pseudobulk	edgeR	LRT
Baz2b	-0.0895783	7.84273	1.0855	0.297472	0.65468	pseudobulk	edgeR	LRT
Dnm2	0.126541	6.50415	1.08546	0.29748	0.65468	pseudobulk	edgeR	LRT
Sptlc2	0.137036	6.10778	1.0852	0.297538	0.65468	pseudobulk	edgeR	LRT
Satb1	-0.107637	7.28088	1.08412	0.297777	0.65468	pseudobulk	edgeR	LRT
Blmh	-0.154467	5.80857	1.08389	0.297828	0.65468	pseudobulk	edgeR	LRT
Zfp804a	0.146525	7.87344	1.08336	0.297948	0.65468	pseudobulk	edgeR	LRT
Pafah1b2	0.162619	5.58668	1.08309	0.298007	0.65468	pseudobulk	edgeR	LRT
Khdc4	0.112922	6.71807	1.08269	0.298096	0.65468	pseudobulk	edgeR	LRT
[truncated: 2,393 more rows]

## Sheet: Interneurons
gene	logFC	logCPM	LR	PValue	FDR	de_family	de_method	de_type
Ttc14	-1.84644	8.16354	417.115	1.03621e-92	4.78313e-89	pseudobulk	edgeR	LRT
Chd8	1.28558	7.66037	276.042	5.47052e-62	1.2626e-58	pseudobulk	edgeR	LRT
Rsrp1	-1.82477	9.04236	236.444	2.34477e-53	3.60781e-50	pseudobulk	edgeR	LRT
Ahi1	-1.24839	8.65267	187.826	9.48188e-43	1.09421e-39	pseudobulk	edgeR	LRT
Meg3	-0.822429	12.6559	164.492	1.18111e-37	1.0904e-34	pseudobulk	edgeR	LRT
Taf3	1.33477	6.76296	142.231	8.65606e-33	6.65939e-30	pseudobulk	edgeR	LRT
Top1	0.822901	8.23155	140.755	1.82046e-32	1.20047e-29	pseudobulk	edgeR	LRT
Sgk1	0.964049	8.16101	127.765	1.26344e-29	7.29004e-27	pseudobulk	edgeR	LRT
Acap2	0.744511	8.63494	99.4435	2.01841e-23	1.03522e-20	pseudobulk	edgeR	LRT
Snhg11	-0.913915	12.3265	99.0146	2.50649e-23	1.157e-20	pseudobulk	edgeR	LRT
Setd5	0.657727	8.56212	88.7792	4.41442e-21	1.85245e-18	pseudobulk	edgeR	LRT
Srsf5	-0.861616	8.37441	88.4113	5.31666e-21	2.04514e-18	pseudobulk	edgeR	LRT
Coro6	-1.12894	7.44093	86.9481	1.11405e-20	3.95573e-18	pseudobulk	edgeR	LRT
Srrm2	-0.589175	9.62379	80.7867	2.51447e-19	8.29055e-17	pseudobulk	edgeR	LRT
Mblac2	0.832767	7.29948	75.5015	3.65137e-18	1.12365e-15	pseudobulk	edgeR	LRT
Mink1	0.894233	7.22579	75.0498	4.58991e-18	1.32419e-15	pseudobulk	edgeR	LRT
Wapl	0.889467	6.91648	73.7528	8.85402e-18	2.40413e-15	pseudobulk	edgeR	LRT
Ubr4	0.826958	7.01782	67.6454	1.95708e-16	5.01882e-14	pseudobulk	edgeR	LRT
Fus	-0.549798	8.73729	61.8814	3.64778e-15	8.86219e-13	pseudobulk	edgeR	LRT
Zranb2	-0.646605	8.70435	61.7078	3.984e-15	9.19507e-13	pseudobulk	edgeR	LRT
Fastkd1	1.00639	6.16374	61.3202	4.85068e-15	1.06623e-12	pseudobulk	edgeR	LRT
5330434G04Rik	-0.662975	9.14137	60.6239	6.90913e-15	1.44966e-12	pseudobulk	edgeR	LRT
Eif5b	0.842243	6.45808	56.0894	6.92482e-14	1.38978e-11	pseudobulk	edgeR	LRT
Arhgef11	0.649774	7.78808	55.9762	7.33538e-14	1.41084e-11	pseudobulk	edgeR	LRT
Dip2b	0.627136	7.81298	54.6771	1.42051e-13	2.62282e-11	pseudobulk	edgeR	LRT
Sf3b1	-0.635282	8.42567	54.4523	1.59267e-13	2.82759e-11	pseudobulk	edgeR	LRT
Eif3a	0.876972	6.76186	52.624	4.03921e-13	6.90555e-11	pseudobulk	edgeR	LRT
Nfrkb	0.898728	6.1302	52.3573	4.62664e-13	7.62735e-11	pseudobulk	edgeR	LRT
Tmem145	-1.3764	6.0318	49.9781	1.55471e-12	2.47468e-10	pseudobulk	edgeR	LRT
Ogt	-0.63306	8.48102	48.9717	2.59681e-12	3.99563e-10	pseudobulk	edgeR	LRT
Hmgn3	-1.03283	7.20288	47.493	5.52e-12	8.07644e-10	pseudobulk	edgeR	LRT
Pnisr	-0.583759	8.67696	47.4652	5.59892e-12	8.07644e-10	pseudobulk	edgeR	LRT
Ubxn4	0.650239	7.14273	47.0374	6.96457e-12	9.74195e-10	pseudobulk	edgeR	LRT
Snrnp70	-0.577813	8.59955	46.1807	1.07835e-11	1.46403e-09	pseudobulk	edgeR	LRT
Luc7l2	-0.412721	9.37713	45.6457	1.41698e-11	1.86867e-09	pseudobulk	edgeR	LRT
Srbd1	0.866573	6.18701	45.5906	1.45737e-11	1.86867e-09	pseudobulk	edgeR	LRT
Grip2	0.804711	6.56966	45.3407	1.65571e-11	2.06561e-09	pseudobulk	edgeR	LRT
Sfpq	-0.606025	7.90797	44.088	3.13937e-11	3.81351e-09	pseudobulk	edgeR	LRT
Nbeal1	0.528105	7.84596	43.5675	4.0959e-11	4.84786e-09	pseudobulk	edgeR	LRT
Snhg20	-0.963696	6.87874	43.0228	5.41051e-11	6.24373e-09	pseudobulk	edgeR	LRT
Adgrl3	0.480915	10.9099	42.6285	6.61885e-11	7.45186e-09	pseudobulk	edgeR	LRT
Rnpc3	-0.648358	7.80601	40.9341	1.57447e-10	1.73041e-08	pseudobulk	edgeR	LRT
Wsb1	-0.877656	7.53759	40.3678	2.10375e-10	2.25836e-08	pseudobulk	edgeR	LRT
Lamtor4	-1.02016	6.19234	39.1317	3.96159e-10	4.15607e-08	pseudobulk	edgeR	LRT
Adarb1	0.506511	8.06745	39.0056	4.22592e-10	4.33485e-08	pseudobulk	edgeR	LRT
Fam110b	0.483887	8.13128	38.4588	5.59223e-10	5.61168e-08	pseudobulk	edgeR	LRT
Cd2ap	0.501387	7.53578	38.1562	6.53026e-10	6.41355e-08	pseudobulk	edgeR	LRT
Chd6	0.436591	8.86673	38.0961	6.73436e-10	6.47621e-08	pseudobulk	edgeR	LRT
Tmem191c	-0.815908	7.2599	37.9388	7.29975e-10	6.87666e-08	pseudobulk	edgeR	LRT
Sntb2	0.884481	5.99703	37.6922	8.28357e-10	7.64739e-08	pseudobulk	edgeR	LRT
Rnf111	0.627883	7.25199	36.9724	1.1981e-09	1.0844e-07	pseudobulk	edgeR	LRT
Trank1	-0.575978	7.50259	36.5527	1.48598e-09	1.31909e-07	pseudobulk	edgeR	LRT
Leng8	-0.677309	7.56694	36.4922	1.53278e-09	1.33496e-07	pseudobulk	edgeR	LRT
Plekha6	0.637616	6.78192	36.2361	1.74803e-09	1.48407e-07	pseudobulk	edgeR	LRT
Mirg	-0.604183	7.34113	36.2136	1.76829e-09	1.48407e-07	pseudobulk	edgeR	LRT
Atp11b	-0.559196	8.12701	35.8774	2.10129e-09	1.73207e-07	pseudobulk	edgeR	LRT
Zfp827	0.602839	6.96831	35.199	2.9767e-09	2.4106e-07	pseudobulk	edgeR	LRT
Pde10a	-0.467049	9.82852	35.0139	3.27356e-09	2.6053e-07	pseudobulk	edgeR	LRT
Peg3	-0.393536	9.32907	34.8203	3.61586e-09	2.82895e-07	pseudobulk	edgeR	LRT
Asap1	0.378444	9.01936	33.8023	6.10071e-09	4.64341e-07	pseudobulk	edgeR	LRT
Wdr75	0.754793	6.28195	33.791	6.13623e-09	4.64341e-07	pseudobulk	edgeR	LRT
Capn15	0.714409	6.61614	33.1747	8.42411e-09	6.27189e-07	pseudobulk	edgeR	LRT
Smarcad1	0.573326	6.88593	32.7544	1.0457e-08	7.66183e-07	pseudobulk	edgeR	LRT
AI480526	-0.874991	6.05767	32.4994	1.19232e-08	8.59962e-07	pseudobulk	edgeR	LRT
Hnrnpu	-0.462023	8.67924	32.3729	1.2725e-08	9.03672e-07	pseudobulk	edgeR	LRT
Mphosph9	0.636011	6.90383	31.7855	1.72176e-08	1.20053e-06	pseudobulk	edgeR	LRT
Srsf11	-0.59482	8.64338	31.7622	1.74254e-08	1.20053e-06	pseudobulk	edgeR	LRT
Mast1	0.657359	6.66373	30.7163	2.98639e-08	2.02723e-06	pseudobulk	edgeR	LRT
Cnot6l	0.617362	6.58627	30.3526	3.60227e-08	2.40986e-06	pseudobulk	edgeR	LRT
4930447C04Rik	-1.05681	5.7794	28.8184	7.94922e-08	5.24194e-06	pseudobulk	edgeR	LRT
B830012L14Rik	-0.589406	8.1366	28.758	8.20086e-08	5.33171e-06	pseudobulk	edgeR	LRT
Scamp5	-0.681449	6.91123	28.716	8.3808e-08	5.37302e-06	pseudobulk	edgeR	LRT
B230307C23Rik	-0.789497	6.63655	28.5561	9.10214e-08	5.75555e-06	pseudobulk	edgeR	LRT
Fut8	0.388398	8.4647	28.3835	9.95075e-08	6.20712e-06	pseudobulk	edgeR	LRT
Vps13a	0.502497	7.79937	27.9444	1.24853e-07	7.68427e-06	pseudobulk	edgeR	LRT
Catspere2	-0.694808	6.80443	27.7639	1.37061e-07	8.32466e-06	pseudobulk	edgeR	LRT
Mme	0.731434	6.19042	27.5713	1.51408e-07	9.07662e-06	pseudobulk	edgeR	LRT
Prpf8	0.728295	5.95252	27.3269	1.71808e-07	1.01675e-05	pseudobulk	edgeR	LRT
Rab30	0.497641	7.83164	27.1217	1.91042e-07	1.10587e-05	pseudobulk	edgeR	LRT
Cstf2	-0.65508	6.83679	27.1155	1.91658e-07	1.10587e-05	pseudobulk	edgeR	LRT
Fktn	0.645978	6.21317	26.9847	2.05076e-07	1.16868e-05	pseudobulk	edgeR	LRT
Smarcd1	0.728362	5.88938	25.6601	4.07161e-07	2.29202e-05	pseudobulk	edgeR	LRT
Ddx17	-0.413164	8.23049	25.6015	4.19721e-07	2.33426e-05	pseudobulk	edgeR	LRT
Shfl	-0.643486	6.80578	25.5479	4.31535e-07	2.37139e-05	pseudobulk	edgeR	LRT
A230006K03Rik	-0.685487	8.43111	25.4041	4.64936e-07	2.49751e-05	pseudobulk	edgeR	LRT
Rgs7	0.411032	9.95136	25.4025	4.65307e-07	2.49751e-05	pseudobulk	edgeR	LRT
Rpgr	-0.62719	6.63527	25.2657	4.995e-07	2.65022e-05	pseudobulk	edgeR	LRT
Atrx	0.389913	8.45803	24.9777	5.79968e-07	3.0422e-05	pseudobulk	edgeR	LRT
Sez6l2	0.52329	7.46425	24.7481	6.53331e-07	3.38851e-05	pseudobulk	edgeR	LRT
Dab2ip	0.666814	6.02575	24.708	6.67081e-07	3.42139e-05	pseudobulk	edgeR	LRT
Polb	-0.550848	7.09149	24.5738	7.15172e-07	3.62773e-05	pseudobulk	edgeR	LRT
Entr1	-0.922984	6.21121	24.0838	9.22353e-07	4.6278e-05	pseudobulk	edgeR	LRT
Gm27032	-0.676584	6.89703	24.0018	9.62446e-07	4.77704e-05	pseudobulk	edgeR	LRT
Mapkbp1	0.693756	5.92622	23.9798	9.73512e-07	4.78057e-05	pseudobulk	edgeR	LRT
Chchd3	0.335956	8.66717	23.7128	1.11837e-06	5.43412e-05	pseudobulk	edgeR	LRT
Coq2	-0.796347	5.9982	23.5199	1.23631e-06	5.88712e-05	pseudobulk	edgeR	LRT
Eprs	0.426464	7.28214	23.5138	1.2402e-06	5.88712e-05	pseudobulk	edgeR	LRT
Gpr176	-0.433435	7.76781	23.488	1.25693e-06	5.88712e-05	pseudobulk	edgeR	LRT
Ppib	-0.477808	8.01821	23.4655	1.27172e-06	5.88712e-05	pseudobulk	edgeR	LRT
Lnpep	0.407422	7.88173	23.46	1.27537e-06	5.88712e-05	pseudobulk	edgeR	LRT
Hdac3	-0.76256	6.40172	23.4283	1.29655e-06	5.92563e-05	pseudobulk	edgeR	LRT
Fkbp1a	0.581267	6.45172	23.3494	1.35088e-06	6.11339e-05	pseudobulk	edgeR	LRT
Syn3	-0.643273	6.93892	23.3067	1.38121e-06	6.18996e-05	pseudobulk	edgeR	LRT
Dync1h1	0.464038	7.77038	23.2404	1.4296e-06	6.33773e-05	pseudobulk	edgeR	LRT
Mfn1	-0.490069	7.54649	23.2243	1.44164e-06	6.33773e-05	pseudobulk	edgeR	LRT
Miat	-0.828388	6.26126	23.1287	1.5151e-06	6.59783e-05	pseudobulk	edgeR	LRT
Smchd1	0.422929	7.3739	23.1038	1.5349e-06	6.62161e-05	pseudobulk	edgeR	LRT
Kif3b	0.529484	6.61198	23.0203	1.60304e-06	6.85151e-05	pseudobulk	edgeR	LRT
Top2b	0.412403	7.44795	22.413	2.19879e-06	9.31158e-05	pseudobulk	edgeR	LRT
Dusp11	-0.574939	6.77471	22.385	2.23106e-06	9.36232e-05	pseudobulk	edgeR	LRT
Csnk1g1	0.436791	7.45511	22.2025	2.45358e-06	0.000102034	pseudobulk	edgeR	LRT
Mapk1ip1	-0.832787	5.76389	22.1656	2.50119e-06	0.000103085	pseudobulk	edgeR	LRT
Mat2a	-0.579179	7.71988	22.0871	2.60549e-06	0.000105998	pseudobulk	edgeR	LRT
Osbpl10	0.53692	6.54723	22.0781	2.6178e-06	0.000105998	pseudobulk	edgeR	LRT
Nol4	0.409366	9.17544	21.6256	3.31403e-06	0.000133022	pseudobulk	edgeR	LRT
Xpo4	0.597823	6.04196	21.4276	3.67437e-06	0.000146215	pseudobulk	edgeR	LRT
Tulp3	0.529688	6.37791	21.4056	3.71686e-06	0.000146641	pseudobulk	edgeR	LRT
2610037D02Rik	-0.615552	6.71639	21.3276	3.87112e-06	0.000151433	pseudobulk	edgeR	LRT
Gria1	-0.348659	10.8143	21.3032	3.92076e-06	0.000152086	pseudobulk	edgeR	LRT
Dcx	0.505813	7.54538	21.2765	3.97571e-06	0.000152932	pseudobulk	edgeR	LRT
Nap1l5	-0.68767	7.10153	21.2396	4.05312e-06	0.000154621	pseudobulk	edgeR	LRT
Kifc2	-0.537943	6.91707	21.1757	4.19037e-06	0.000158547	pseudobulk	edgeR	LRT
Brd4	0.460981	7.26393	21.1334	4.28394e-06	0.00015951	pseudobulk	edgeR	LRT
Ppp1r12a	0.409486	8.28516	21.133	4.28493e-06	0.00015951	pseudobulk	edgeR	LRT
Fyco1	-0.600826	6.46591	20.7814	5.14818e-06	0.000190112	pseudobulk	edgeR	LRT
Gcn1	0.630627	5.83607	20.5835	5.70869e-06	0.000209138	pseudobulk	edgeR	LRT
Mkln1	0.403207	7.68944	20.5514	5.80522e-06	0.000210999	pseudobulk	edgeR	LRT
Ncor2	0.546083	6.41485	20.3665	6.39396e-06	0.000230582	pseudobulk	edgeR	LRT
Usp11	-0.810567	6.17854	20.3277	6.52477e-06	0.000233475	pseudobulk	edgeR	LRT
Fndc4	-0.911248	5.77534	20.0803	7.42565e-06	0.000263668	pseudobulk	edgeR	LRT
Rps6kb2	-0.641068	6.2268	20.0379	7.59226e-06	0.000267061	pseudobulk	edgeR	LRT
Adamts3	0.682801	6.07949	20.0267	7.63693e-06	0.000267061	pseudobulk	edgeR	LRT
Med13	0.453468	7.54819	19.906	8.13432e-06	0.000282316	pseudobulk	edgeR	LRT
Slc22a17	-0.602289	7.56822	19.7964	8.61438e-06	0.000296746	pseudobulk	edgeR	LRT
Las1l	-0.604854	6.25604	19.7585	8.78699e-06	0.00030045	pseudobulk	edgeR	LRT
Xpo7	0.392174	7.25141	19.689	9.11231e-06	0.000309282	pseudobulk	edgeR	LRT
Tial1	-0.495195	7.44829	19.479	1.01711e-05	0.000342698	pseudobulk	edgeR	LRT
Srsf2	-0.684406	6.73739	19.3651	1.07963e-05	0.000361129	pseudobulk	edgeR	LRT
Mrps5	-0.527371	6.59546	19.2322	1.15747e-05	0.00038438	pseudobulk	edgeR	LRT
Mapkap1	0.410667	7.27893	19.1588	1.20281e-05	0.000396582	pseudobulk	edgeR	LRT
Gm40841	-0.514996	7.11382	19.0989	1.24117e-05	0.000406328	pseudobulk	edgeR	LRT
Tia1	-0.420816	7.70861	18.9437	1.34636e-05	0.000437662	pseudobulk	edgeR	LRT
Hspa4l	0.379894	7.5154	18.9152	1.36656e-05	0.000441122	pseudobulk	edgeR	LRT
Sfxn3	-0.700384	5.95192	18.721	1.51304e-05	0.000485014	pseudobulk	edgeR	LRT
Stx8	0.483997	6.78458	18.6396	1.57904e-05	0.000502679	pseudobulk	edgeR	LRT
Zfp804a	0.454409	10.3286	18.431	1.76167e-05	0.000556979	pseudobulk	edgeR	LRT
Gm46102	-0.90771	6.54218	18.3896	1.80037e-05	0.00056534	pseudobulk	edgeR	LRT
Mga	0.443931	7.15802	18.0022	2.20652e-05	0.000688197	pseudobulk	edgeR	LRT
Cluh	0.606993	5.84436	17.9549	2.26198e-05	0.00070076	pseudobulk	edgeR	LRT
Arglu1	-0.552662	6.78262	17.788	2.46941e-05	0.000759921	pseudobulk	edgeR	LRT
Abhd14b	-0.844288	5.51412	17.4175	3.00049e-05	0.000917237	pseudobulk	edgeR	LRT
Cpeb3	0.273756	9.30036	17.1666	3.424e-05	0.00103982	pseudobulk	edgeR	LRT
Srsf1	-0.514662	6.69226	16.9891	3.75942e-05	0.00113422	pseudobulk	edgeR	LRT
Flnb	-0.419304	7.30399	16.9024	3.9352e-05	0.00117954	pseudobulk	edgeR	LRT
Zyg11b	0.417361	7.17099	16.834	4.07948e-05	0.0012149	pseudobulk	edgeR	LRT
Cyp46a1	-0.545522	6.7772	16.7728	4.21319e-05	0.00124667	pseudobulk	edgeR	LRT
Dnm1	0.302012	8.10477	16.6675	4.45383e-05	0.00130948	pseudobulk	edgeR	LRT
Abcf1	0.667476	5.82212	16.6357	4.52914e-05	0.00131139	pseudobulk	edgeR	LRT
Smarca2	0.402821	7.79141	16.6324	4.53696e-05	0.00131139	pseudobulk	edgeR	LRT
Ralgapa2	0.322884	8.85179	16.6288	4.54555e-05	0.00131139	pseudobulk	edgeR	LRT
Eps8	-0.798799	6.3481	16.361	5.23506e-05	0.00150093	pseudobulk	edgeR	LRT
Mir670hg	-0.905078	6.4526	16.2697	5.49353e-05	0.00156532	pseudobulk	edgeR	LRT
Kdm1a	0.624057	6.11731	16.2296	5.6111e-05	0.00158901	pseudobulk	edgeR	LRT
Slx4ip	0.465599	6.44301	16.1015	6.00357e-05	0.00168978	pseudobulk	edgeR	LRT
Tmem132a	-0.707649	5.69596	16.0749	6.08848e-05	0.0017033	pseudobulk	edgeR	LRT
Atp1b3	-0.458334	6.85889	16.0567	6.14736e-05	0.00170941	pseudobulk	edgeR	LRT
Itsn2	0.360993	7.35307	15.9901	6.36731e-05	0.00175958	pseudobulk	edgeR	LRT
1110051M20Rik	0.322971	7.73673	15.9793	6.40402e-05	0.00175958	pseudobulk	edgeR	LRT
Socs6	0.59716	6.38155	15.9443	6.52323e-05	0.00178173	pseudobulk	edgeR	LRT
Cacna1b	0.315542	7.92998	15.8938	6.69981e-05	0.00181919	pseudobulk	edgeR	LRT
Uchl1	-0.436645	7.26253	15.8341	6.91437e-05	0.00186647	pseudobulk	edgeR	LRT
Ube3a	-0.35479	7.90163	15.7868	7.08944e-05	0.00189884	pseudobulk	edgeR	LRT
Pkn2	0.401069	7.31976	15.7796	7.11652e-05	0.00189884	pseudobulk	edgeR	LRT
8030462N17Rik	0.51435	6.67085	15.7555	7.20773e-05	0.00191212	pseudobulk	edgeR	LRT
Slc23a2	-0.382991	7.5663	15.7335	7.29222e-05	0.00192348	pseudobulk	edgeR	LRT
Lrrc4	-0.535405	6.57267	15.6891	7.46549e-05	0.00195799	pseudobulk	edgeR	LRT
Gripap1	0.405648	7.06896	15.6668	7.55373e-05	0.00196995	pseudobulk	edgeR	LRT
Srek1	-0.324307	8.34659	15.6217	7.7363e-05	0.00200622	pseudobulk	edgeR	LRT
Zzef1	0.345122	7.73774	15.52	8.16385e-05	0.00210527	pseudobulk	edgeR	LRT
Caprin1	0.340903	7.26837	15.4505	8.46946e-05	0.00216988	pseudobulk	edgeR	LRT
Ddx10	0.368437	6.9864	15.4418	8.5084e-05	0.00216988	pseudobulk	edgeR	LRT
Disp1	0.705113	5.90205	15.3933	8.72973e-05	0.00221409	pseudobulk	edgeR	LRT
Pak1	0.425759	7.50511	15.3611	8.87973e-05	0.00223983	pseudobulk	edgeR	LRT
Nrxn2	0.42105	6.77475	15.2666	9.33504e-05	0.00234188	pseudobulk	edgeR	LRT
Tubgcp2	0.521777	6.10985	15.2544	9.39572e-05	0.00234436	pseudobulk	edgeR	LRT
Gm3764	-0.480659	7.31614	15.1968	9.68653e-05	0.00240393	pseudobulk	edgeR	LRT
Clk1	-0.351732	7.70507	15.1127	0.000101282	0.00250009	pseudobulk	edgeR	LRT
Cox7b	-0.526232	6.63652	14.9884	0.000108174	0.00264368	pseudobulk	edgeR	LRT
Pkd1	0.364054	7.62163	14.9872	0.000108244	0.00264368	pseudobulk	edgeR	LRT
Ankrd11	0.343278	7.76982	14.912	0.000112646	0.00272769	pseudobulk	edgeR	LRT
Ankrd24	-0.484925	6.977	14.9083	0.000112866	0.00272769	pseudobulk	edgeR	LRT
Osbpl6	0.333046	8.76417	14.8944	0.000113697	0.00272959	pseudobulk	edgeR	LRT
Kat6b	0.339329	7.94373	14.8873	0.000114127	0.00272959	pseudobulk	edgeR	LRT
Sbno1	0.360905	7.35318	14.7992	0.000119586	0.00284541	pseudobulk	edgeR	LRT
Myo1e	-0.582885	6.83787	14.7634	0.000121878	0.00288507	pseudobulk	edgeR	LRT
Wwox	0.395112	9.56702	14.7159	0.000124987	0.00294356	pseudobulk	edgeR	LRT
Eif2s3y	-0.384946	7.50385	14.7019	0.000125919	0.00295046	pseudobulk	edgeR	LRT
Amy1	-0.53711	7.12879	14.6547	0.00012911	0.00300996	pseudobulk	edgeR	LRT
Lrrfip1	-0.407713	8.31052	14.5825	0.000134154	0.00311184	pseudobulk	edgeR	LRT
Luc7l3	-0.322029	7.9844	14.5231	0.000138448	0.0031931	pseudobulk	edgeR	LRT
Cyld	-0.406691	6.84461	14.5151	0.000139041	0.0031931	pseudobulk	edgeR	LRT
Podxl2	-0.672828	6.47921	14.47	0.000142412	0.00324832	pseudobulk	edgeR	LRT
Lta4h	-0.688357	5.81448	14.4641	0.000142853	0.00324832	pseudobulk	edgeR	LRT
Ythdf3	0.381936	7.17259	14.4477	0.000144105	0.00326073	pseudobulk	edgeR	LRT
Med12l	0.374503	8.13097	14.4334	0.000145205	0.00326958	pseudobulk	edgeR	LRT
Grin1	0.272495	8.39052	14.2877	0.00015689	0.00351555	pseudobulk	edgeR	LRT
Hnrnph3	-0.498607	7.05603	14.2335	0.000161474	0.00360067	pseudobulk	edgeR	LRT
Rgs7bp	0.329257	9.34368	14.2245	0.000162249	0.00360067	pseudobulk	edgeR	LRT
Nop56	-0.652809	6.04725	14.1682	0.000167172	0.00369217	pseudobulk	edgeR	LRT
Snhg4	-0.56786	6.77793	14.1122	0.000172222	0.0037828	pseudobulk	edgeR	LRT
Phf20l1	-0.306305	8.97645	14.1018	0.000173182	0.0037828	pseudobulk	edgeR	LRT
Myo18a	0.391579	6.79573	14.0958	0.000173733	0.0037828	pseudobulk	edgeR	LRT
C1qtnf4	-0.603972	6.04521	14.0533	0.000177704	0.0038511	pseudobulk	edgeR	LRT
Arhgap20	0.371037	7.13016	13.9395	0.00018879	0.00407221	pseudobulk	edgeR	LRT
Yme1l1	0.372719	7.15501	13.7869	0.000204754	0.00439602	pseudobulk	edgeR	LRT
AC149090.1	-0.34976	8.91668	13.7251	0.000211603	0.00452203	pseudobulk	edgeR	LRT
Afap1	-0.31015	7.94305	13.7096	0.000213359	0.00453855	pseudobulk	edgeR	LRT
Slc4a8	0.426299	6.68188	13.6396	0.000221469	0.00468945	pseudobulk	edgeR	LRT
Plpbp	-0.558451	6.35017	13.6306	0.000222526	0.00469031	pseudobulk	edgeR	LRT
Drp2	0.562815	5.74139	13.5782	0.000228823	0.00480111	pseudobulk	edgeR	LRT
Cdk7	0.483031	6.02001	13.5496	0.000232347	0.00483713	pseudobulk	edgeR	LRT
Tasor	-0.391013	7.25097	13.5472	0.000232635	0.00483713	pseudobulk	edgeR	LRT
Adgrl1	0.39439	6.68684	13.5297	0.000234822	0.0048607	pseudobulk	edgeR	LRT
Purg	-0.375226	7.38023	13.4443	0.000245756	0.00503605	pseudobulk	edgeR	LRT
Farp2	0.530167	5.8792	13.4415	0.000246116	0.00503605	pseudobulk	edgeR	LRT
Rbm3	-0.603593	6.322	13.4381	0.000246566	0.00503605	pseudobulk	edgeR	LRT
Ddx39b	-0.502298	6.79487	13.378	0.000254587	0.00517699	pseudobulk	edgeR	LRT
Fam13a	0.431808	6.94166	13.3678	0.000255978	0.00518244	pseudobulk	edgeR	LRT
Fgf12	-0.310866	11.9585	13.3353	0.000260454	0.00523303	pseudobulk	edgeR	LRT
Klhl7	0.358147	7.52934	13.3306	0.000261114	0.00523303	pseudobulk	edgeR	LRT
Slc9a9	0.46419	7.9198	13.3251	0.000261878	0.00523303	pseudobulk	edgeR	LRT
Ccdc88a	0.308139	8.90747	13.3083	0.000264236	0.00524316	pseudobulk	edgeR	LRT
Cul5	0.377561	7.16663	13.3053	0.000264657	0.00524316	pseudobulk	edgeR	LRT
Slc7a6	0.418998	6.71441	13.2677	0.000270017	0.00532649	pseudobulk	edgeR	LRT
Arhgap32	0.362896	7.95633	13.2515	0.000272356	0.00534977	pseudobulk	edgeR	LRT
Msl2	0.510884	5.81573	13.1882	0.000281719	0.00551023	pseudobulk	edgeR	LRT
Upf3b	0.543534	5.94637	13.1723	0.000284123	0.0055338	pseudobulk	edgeR	LRT
Rbfox3	0.328934	8.09173	13.1092	0.000293857	0.00569934	pseudobulk	edgeR	LRT
Cpsf6	-0.347978	7.61364	13.0533	0.000302751	0.00584727	pseudobulk	edgeR	LRT
Psma3	0.429646	7.12053	13.0177	0.000308565	0.00593473	pseudobulk	edgeR	LRT
Ranbp9	0.395206	6.96146	13.0088	0.000310032	0.0059382	pseudobulk	edgeR	LRT
Smarcc1	0.393986	6.70287	12.9814	0.000314607	0.00600093	pseudobulk	edgeR	LRT
Kdm5a	0.349157	7.08596	12.9723	0.000316139	0.00600535	pseudobulk	edgeR	LRT
Wdr17	0.351423	7.14067	12.9119	0.000326502	0.00617678	pseudobulk	edgeR	LRT
Pdhb	0.435566	6.90457	12.9018	0.000328266	0.0061848	pseudobulk	edgeR	LRT
Mphosph8	0.421826	6.33133	12.8767	0.000332696	0.00624278	pseudobulk	edgeR	LRT
Zfyve9	0.292186	8.59756	12.869	0.000334064	0.00624307	pseudobulk	edgeR	LRT
Apc2	0.490206	5.89192	12.8587	0.000335906	0.00625218	pseudobulk	edgeR	LRT
Baz2a	0.421239	6.54776	12.8403	0.000339227	0.00628865	pseudobulk	edgeR	LRT
2210016L21Rik	-0.658793	5.88694	12.8089	0.000344976	0.00636963	pseudobulk	edgeR	LRT
Ift43	0.48339	6.08454	12.6036	0.000384999	0.00707734	pseudobulk	edgeR	LRT
Snapc3	-0.387189	6.92198	12.597	0.000386371	0.00707734	pseudobulk	edgeR	LRT
Srsf6	-0.574266	5.76564	12.5805	0.000389786	0.00711167	pseudobulk	edgeR	LRT
Chd3	0.458264	6.21928	12.5623	0.0003936	0.00715298	pseudobulk	edgeR	LRT
Rev1	0.381378	7.08723	12.5354	0.000399323	0.00722852	pseudobulk	edgeR	LRT
Myt1l	0.329192	9.68172	12.5255	0.00040144	0.00723847	pseudobulk	edgeR	LRT
Cirbp	-0.654774	5.96567	12.5165	0.000403376	0.00724507	pseudobulk	edgeR	LRT
Dgkq	0.517373	5.87333	12.5071	0.000405418	0.00725352	pseudobulk	edgeR	LRT
Wrn	0.441224	6.73946	12.495	0.000408035	0.00727217	pseudobulk	edgeR	LRT
Lpin2	0.443176	6.82579	12.4739	0.000412676	0.00732658	pseudobulk	edgeR	LRT
Chd1	0.400831	6.68865	12.4611	0.000415514	0.00734872	pseudobulk	edgeR	LRT
Acadsb	-0.383763	7.04045	12.4397	0.000420306	0.00740509	pseudobulk	edgeR	LRT
Matk	-0.517999	7.02428	12.4288	0.00042276	0.00741999	pseudobulk	edgeR	LRT
Tanc2	0.254669	9.49263	12.4058	0.000427997	0.00748346	pseudobulk	edgeR	LRT
Mapk8ip3	0.314702	7.34561	12.3725	0.000435711	0.0075896	pseudobulk	edgeR	LRT
Mtch2	-0.413402	6.96178	12.3294	0.000445871	0.00773738	pseudobulk	edgeR	LRT
Dnajc11	0.493457	6.08081	12.311	0.000450302	0.007785	pseudobulk	edgeR	LRT
Camk1	-0.72839	6.2145	12.3019	0.000452492	0.00779367	pseudobulk	edgeR	LRT
Ash1l	0.273789	8.08619	12.2371	0.000468477	0.0080152	pseudobulk	edgeR	LRT
Bdp1	0.331617	7.27607	12.2357	0.000468827	0.0080152	pseudobulk	edgeR	LRT
4933406I18Rik	-0.512582	7.18566	12.2088	0.000475642	0.00809409	pseudobulk	edgeR	LRT
Gigyf1	0.506218	5.74425	12.2037	0.000476948	0.00809409	pseudobulk	edgeR	LRT
Atp6v0e	0.483638	5.98017	12.1873	0.000481165	0.00813413	pseudobulk	edgeR	LRT
Ssbp1	-0.636639	5.48429	12.1808	0.000482832	0.00813413	pseudobulk	edgeR	LRT
Pex5	-0.591217	5.90946	12.1709	0.000485398	0.00814763	pseudobulk	edgeR	LRT
Qser1	0.443873	6.24376	12.1149	0.000500213	0.00833601	pseudobulk	edgeR	LRT
Gm45846	-0.521653	6.4993	12.1148	0.000500233	0.00833601	pseudobulk	edgeR	LRT
Atp9b	0.310642	7.94992	12.0372	0.000521486	0.00863502	pseudobulk	edgeR	LRT
Ppt1	-0.512989	6.10094	12.0357	0.000521917	0.00863502	pseudobulk	edgeR	LRT
Iqsec3	0.347404	7.19974	11.9772	0.000538541	0.00887823	pseudobulk	edgeR	LRT
Snph	0.251404	8.30454	11.923	0.000554453	0.00910803	pseudobulk	edgeR	LRT
Atg13	-0.439223	6.37204	11.8809	0.000567121	0.0092831	pseudobulk	edgeR	LRT
Thoc1	-0.428109	7.01661	11.8563	0.000574672	0.00937345	pseudobulk	edgeR	LRT
Fyn	0.373346	7.4221	11.8335	0.000581756	0.00945558	pseudobulk	edgeR	LRT
Kif5a	0.286198	7.74036	11.8003	0.000592208	0.0095917	pseudobulk	edgeR	LRT
Slc6a1	-0.369709	8.96525	11.7849	0.000597134	0.00962457	pseudobulk	edgeR	LRT
Ap3d1	0.468107	6.10854	11.7809	0.000598408	0.00962457	pseudobulk	edgeR	LRT
Kcnh5	0.522959	6.00222	11.77	0.000601938	0.00964773	pseudobulk	edgeR	LRT
Porcn	-0.60423	5.83026	11.7582	0.000605748	0.0096752	pseudobulk	edgeR	LRT
Gm49317	-0.366946	8.87237	11.6969	0.000626049	0.00996497	pseudobulk	edgeR	LRT
Ccdc136	-0.36705	7.23088	11.6734	0.000634002	0.0100569	pseudobulk	edgeR	LRT
Vapb	0.442528	6.18139	11.6462	0.000643329	0.0101699	pseudobulk	edgeR	LRT
Zfp385a	0.465264	5.98254	11.6341	0.000647527	0.0102013	pseudobulk	edgeR	LRT
C130071C03Rik	-0.365738	9.10887	11.6235	0.00065125	0.0102251	pseudobulk	edgeR	LRT
Map3k4	0.381635	6.89949	11.5748	0.000668522	0.0104367	pseudobulk	edgeR	LRT
Mdn1	0.313602	7.54858	11.5728	0.000669253	0.0104367	pseudobulk	edgeR	LRT
Wwp1	0.309549	7.6926	11.5504	0.000677358	0.0105276	pseudobulk	edgeR	LRT
Gramd1a	-0.685989	5.54099	11.5001	0.000695926	0.0107576	pseudobulk	edgeR	LRT
Dus3l	-0.57593	6.07428	11.4977	0.00069682	0.0107576	pseudobulk	edgeR	LRT
Dab1	-0.327625	10.8188	11.4889	0.000700136	0.0107728	pseudobulk	edgeR	LRT
Rab3gap2	0.341064	7.15077	11.4677	0.000708161	0.01086	pseudobulk	edgeR	LRT
Taok1	0.325831	7.2025	11.3903	0.000738277	0.011269	pseudobulk	edgeR	LRT
Rapgef1	0.392228	6.37416	11.3821	0.00074154	0.011269	pseudobulk	edgeR	LRT
Kif1a	0.270855	8.27542	11.3787	0.000742899	0.011269	pseudobulk	edgeR	LRT
Pak2	0.445829	6.00536	11.3745	0.000744591	0.011269	pseudobulk	edgeR	LRT
Supt3	0.308983	7.81716	11.3345	0.000760802	0.0114767	pseudobulk	edgeR	LRT
Pdcd10	0.375279	6.56288	11.32	0.000766752	0.0115156	pseudobulk	edgeR	LRT
Map4k2	0.436368	6.09235	11.3128	0.000769749	0.0115156	pseudobulk	edgeR	LRT
Smarcc2	0.341608	6.77486	11.3101	0.000770865	0.0115156	pseudobulk	edgeR	LRT
Rnft1	-0.50311	6.34664	11.3034	0.000773658	0.01152	pseudobulk	edgeR	LRT
Samd4	-0.369706	6.90851	11.2923	0.000778285	0.0115517	pseudobulk	edgeR	LRT
Rpgrip1l	0.373662	6.76274	11.2338	0.000803191	0.0118831	pseudobulk	edgeR	LRT
Tmlhe	0.522769	5.88784	11.2154	0.000811233	0.0119369	pseudobulk	edgeR	LRT
Zfhx2	-0.648107	5.74738	11.2136	0.000812001	0.0119369	pseudobulk	edgeR	LRT
Frmd5	-0.207218	10.5893	11.1981	0.000818816	0.0119989	pseudobulk	edgeR	LRT
Mrpl41	-0.625332	6.09998	11.1573	0.000837019	0.0122268	pseudobulk	edgeR	LRT
Ikbkb	-0.513569	5.94711	11.1258	0.000851364	0.0123972	pseudobulk	edgeR	LRT
Lncpint	0.200048	9.55057	11.1109	0.000858204	0.0124575	pseudobulk	edgeR	LRT
Ube2h	0.308234	7.08692	11.0996	0.000863483	0.0124948	pseudobulk	edgeR	LRT
Hnrnpa2b1	-0.465286	8.16068	11.0707	0.000877034	0.0126512	pseudobulk	edgeR	LRT
Gmcl1	0.344716	7.17699	11.051	0.000886373	0.0127008	pseudobulk	edgeR	LRT
Abca5	0.309941	7.92046	11.0498	0.000886964	0.0127008	pseudobulk	edgeR	LRT
Ints6l	-0.338356	7.74105	11.0461	0.000888727	0.0127008	pseudobulk	edgeR	LRT
Kif21a	0.262802	8.90817	10.9942	0.000913993	0.0130009	pseudobulk	edgeR	LRT
Scaf8	0.304326	7.68628	10.9914	0.000915361	0.0130009	pseudobulk	edgeR	LRT
Mir124a-1hg	-0.259763	8.71183	10.9334	0.000944465	0.0133732	pseudobulk	edgeR	LRT
Zcchc18	-0.479771	7.42914	10.9225	0.000950015	0.0134106	pseudobulk	edgeR	LRT
Fez1	-0.397145	7.0639	10.8785	0.000972873	0.0136842	pseudobulk	edgeR	LRT
Armc8	-0.299779	7.92374	10.8738	0.000975326	0.0136842	pseudobulk	edgeR	LRT
Mllt11	-0.55987	5.99086	10.8662	0.000979352	0.0136991	pseudobulk	edgeR	LRT
Ckap5	0.280675	7.50087	10.8166	0.00100597	0.0140288	pseudobulk	edgeR	LRT
Nrf1	-0.520745	6.19972	10.8071	0.00101114	0.0140299	pseudobulk	edgeR	LRT
Tardbp	-0.377825	6.74757	10.8053	0.00101212	0.0140299	pseudobulk	edgeR	LRT
Ptprz1	-0.597145	7.36061	10.7912	0.00101985	0.0140948	pseudobulk	edgeR	LRT
Kctd20	0.496383	5.72662	10.7055	0.00106815	0.0147182	pseudobulk	edgeR	LRT
Tmem175	-0.393872	6.57023	10.6549	0.00109781	0.0150818	pseudobulk	edgeR	LRT
Lynx1	-0.566577	5.72125	10.64	0.00110669	0.0151587	pseudobulk	edgeR	LRT
Ubash3b	0.251776	8.67101	10.5662	0.00115172	0.0157289	pseudobulk	edgeR	LRT
Adss	-0.433509	6.28207	10.5417	0.00116712	0.0158767	pseudobulk	edgeR	LRT
Jmjd1c	0.245319	8.6388	10.538	0.00116943	0.0158767	pseudobulk	edgeR	LRT
Ddrgk1	-0.585767	5.492	10.4784	0.0012078	0.0163496	pseudobulk	edgeR	LRT
Ftx	-0.297236	7.89417	10.4354	0.00123624	0.0166856	pseudobulk	edgeR	LRT
Hmox2	0.495526	6.12803	10.4221	0.00124517	0.0167329	pseudobulk	edgeR	LRT
Ypel4	-0.468382	6.26522	10.4194	0.00124699	0.0167329	pseudobulk	edgeR	LRT
Prkacb	-0.311259	7.85097	10.3873	0.00126888	0.0169216	pseudobulk	edgeR	LRT
Ttc7b	0.274897	7.97742	10.3837	0.00127135	0.0169216	pseudobulk	edgeR	LRT
Elavl2	-0.239704	9.78976	10.3826	0.00127205	0.0169216	pseudobulk	edgeR	LRT
Ddx3y	0.510566	5.77916	10.322	0.00131454	0.0174365	pseudobulk	edgeR	LRT
Stk3	0.346339	7.08445	10.2648	0.00135596	0.0179344	pseudobulk	edgeR	LRT
Soga3	0.328137	7.46133	10.2484	0.00136803	0.0180126	pseudobulk	edgeR	LRT
Tmem135	0.235342	8.15532	10.2437	0.00137153	0.0180126	pseudobulk	edgeR	LRT
Gtf3c1	0.370532	6.71879	10.2409	0.00137358	0.0180126	pseudobulk	edgeR	LRT
Gdi1	-0.411147	7.11008	10.2259	0.00138481	0.0181085	pseudobulk	edgeR	LRT
N4bp2l1	-0.405017	6.37957	10.2192	0.00138987	0.0181233	pseudobulk	edgeR	LRT
Tpm3	-0.542006	5.97795	10.2059	0.00139989	0.0182026	pseudobulk	edgeR	LRT
Lyst	0.278516	7.53766	10.197	0.00140671	0.0182321	pseudobulk	edgeR	LRT
Guf1	-0.41408	6.75337	10.1926	0.00141007	0.0182321	pseudobulk	edgeR	LRT
Dtd1	0.31935	7.1971	10.1755	0.00142319	0.0183504	pseudobulk	edgeR	LRT
1500011B03Rik	-0.619599	5.7746	10.1684	0.00142865	0.0183695	pseudobulk	edgeR	LRT
Dennd6b	-0.455364	6.33495	10.1619	0.00143376	0.0183839	pseudobulk	edgeR	LRT
Cbarp	-0.584316	5.48823	10.1497	0.00144322	0.0184541	pseudobulk	edgeR	LRT
Dazap1	0.424914	6.041	10.0956	0.00148623	0.0189316	pseudobulk	edgeR	LRT
Sh3pxd2a	0.462555	6.16558	10.0925	0.00148877	0.0189316	pseudobulk	edgeR	LRT
Hk1	0.449092	6.52503	10.0649	0.00151118	0.0191638	pseudobulk	edgeR	LRT
Pcmtd2	0.314118	6.9299	10.0336	0.00153708	0.0194388	pseudobulk	edgeR	LRT
Tmem181a	-0.395058	7.18373	10.0149	0.00155283	0.0195843	pseudobulk	edgeR	LRT
Cplane1	0.250082	8.68071	9.99835	0.0015668	0.0197067	pseudobulk	edgeR	LRT
Sfi1	-0.51199	5.77328	9.98017	0.00158235	0.0198481	pseudobulk	edgeR	LRT
Arhgap26-ENSMUSG00000118193	-0.328122	7.62224	9.97098	0.00159027	0.0198753	pseudobulk	edgeR	LRT
Fbxl16	0.457942	5.74469	9.96312	0.00159707	0.0198753	pseudobulk	edgeR	LRT
Cdr1os	-0.313771	9.53975	9.96271	0.00159743	0.0198753	pseudobulk	edgeR	LRT
Plekhh2	-0.393335	7.03709	9.95498	0.00160415	0.0199052	pseudobulk	edgeR	LRT
Mir9-3hg	-0.356443	6.95367	9.94136	0.00161606	0.0199993	pseudobulk	edgeR	LRT
Kcnh1	0.373195	7.40649	9.93519	0.00162148	0.0200048	pseudobulk	edgeR	LRT
Kcnq3	-0.252494	9.63471	9.93101	0.00162517	0.0200048	pseudobulk	edgeR	LRT
Ociad1	-0.399721	7.12598	9.89015	0.00166165	0.0203995	pseudobulk	edgeR	LRT
Trim9	-0.237957	8.75195	9.83312	0.00171397	0.020986	pseudobulk	edgeR	LRT
Ankrd44	-0.398998	6.68409	9.8072	0.0017383	0.021148	pseudobulk	edgeR	LRT
Cntln	-0.43062	6.48296	9.80304	0.00174224	0.021148	pseudobulk	edgeR	LRT
Dync1i2	-0.261696	7.95856	9.79749	0.00174751	0.021148	pseudobulk	edgeR	LRT
Rhbdl1	-0.861962	5.54035	9.79682	0.00174814	0.021148	pseudobulk	edgeR	LRT
Nrd1	-0.2964	7.54588	9.79474	0.00175012	0.021148	pseudobulk	edgeR	LRT
Serinc1	-0.386073	7.01875	9.78423	0.00176015	0.021165	pseudobulk	edgeR	LRT
Cabin1	0.326855	7.34128	9.78366	0.00176069	0.021165	pseudobulk	edgeR	LRT
Slc35f3	0.329628	8.08334	9.74669	0.00179646	0.0215388	pseudobulk	edgeR	LRT
Pag1	0.337077	6.95677	9.71972	0.00182301	0.0217765	pseudobulk	edgeR	LRT
Psmd2	0.533579	5.81495	9.71699	0.00182572	0.0217765	pseudobulk	edgeR	LRT
Ino80d	0.480593	6.07461	9.70072	0.00184196	0.0219136	pseudobulk	edgeR	LRT
Tfg	-0.416013	6.47951	9.68365	0.00185915	0.0220612	pseudobulk	edgeR	LRT
Phka2	-0.366175	7.65385	9.67452	0.00186841	0.0221144	pseudobulk	edgeR	LRT
Odf2l	0.421629	6.00119	9.66921	0.00187382	0.0221216	pseudobulk	edgeR	LRT
Ptk2	0.249355	8.10938	9.65402	0.00188938	0.0222427	pseudobulk	edgeR	LRT
2610507B11Rik	0.356938	6.57674	9.64954	0.00189399	0.0222427	pseudobulk	edgeR	LRT
Ranbp10	0.412644	6.34376	9.64514	0.00189853	0.0222427	pseudobulk	edgeR	LRT
Rufy2	0.283054	7.59023	9.57323	0.00197435	0.0230592	pseudobulk	edgeR	LRT
Pcnx2	0.303339	7.31106	9.56503	0.00198319	0.0230592	pseudobulk	edgeR	LRT
Dcun1d5	-0.473674	6.61115	9.56501	0.00198321	0.0230592	pseudobulk	edgeR	LRT
Prpf38b	-0.606751	5.60812	9.55201	0.0019973	0.0231647	pseudobulk	edgeR	LRT
Ncoa2	0.232758	8.38775	9.50392	0.00205033	0.0236318	pseudobulk	edgeR	LRT
Fnbp1l	-0.353654	7.59431	9.50182	0.00205269	0.0236318	pseudobulk	edgeR	LRT
Adk	0.307027	7.54921	9.49803	0.00205692	0.0236318	pseudobulk	edgeR	LRT
Wdr70	0.354931	6.97747	9.49702	0.00205805	0.0236318	pseudobulk	edgeR	LRT
Ttll7	0.243541	8.16965	9.46634	0.00209277	0.0239707	pseudobulk	edgeR	LRT
Snap25	-0.17914	9.71301	9.42899	0.00213582	0.0243804	pseudobulk	edgeR	LRT
Morc3	0.480253	5.81169	9.42618	0.00213909	0.0243804	pseudobulk	edgeR	LRT
Tnrc6a	0.325998	7.43815	9.38574	0.00218679	0.0248626	pseudobulk	edgeR	LRT
Ints3	0.401265	6.11183	9.37632	0.00219806	0.0249293	pseudobulk	edgeR	LRT
Wasl	0.319976	7.03551	9.36422	0.00221262	0.025033	pseudobulk	edgeR	LRT
Pak3	0.233981	8.98074	9.34532	0.00223556	0.0252306	pseudobulk	edgeR	LRT
Pitpnm2	0.342096	6.63598	9.32494	0.00226056	0.0254506	pseudobulk	edgeR	LRT
R3hdm2	0.310376	7.98089	9.31151	0.00227718	0.0255754	pseudobulk	edgeR	LRT
Trim24	0.38016	6.47089	9.27637	0.00232129	0.0260074	pseudobulk	edgeR	LRT
Mbnl1	0.264417	7.51357	9.25549	0.00234791	0.0261976	pseudobulk	edgeR	LRT
Agk	-0.42483	6.18034	9.25276	0.00235141	0.0261976	pseudobulk	edgeR	LRT
Fbxo28	0.491166	5.73036	9.24974	0.00235529	0.0261976	pseudobulk	edgeR	LRT
Npc1	0.370594	6.26234	9.23853	0.00236976	0.0262952	pseudobulk	edgeR	LRT
Ubr5	0.214737	8.47619	9.22546	0.00238673	0.02642	pseudobulk	edgeR	LRT
Tmcc1	0.229512	8.54118	9.21794	0.00239655	0.0264652	pseudobulk	edgeR	LRT
Exoc3	0.331127	6.95176	9.20789	0.00240974	0.0265474	pseudobulk	edgeR	LRT
Evi5l	0.36982	6.42961	9.187	0.0024374	0.0267882	pseudobulk	edgeR	LRT
Pcdh7	0.301512	10.123	9.15136	0.00248533	0.0272501	pseudobulk	edgeR	LRT
Chka	-0.300351	7.25481	9.12392	0.00252288	0.0275963	pseudobulk	edgeR	LRT
Ntan1	-0.502627	5.712	9.11303	0.00253795	0.0276955	pseudobulk	edgeR	LRT
Dnajb14	0.420107	6.01704	9.10677	0.00254665	0.0277249	pseudobulk	edgeR	LRT
Tmem87a	0.364428	6.34013	9.07092	0.00259706	0.0282071	pseudobulk	edgeR	LRT
Supt20	-0.401731	6.29922	9.04327	0.00263664	0.0285698	pseudobulk	edgeR	LRT
Nsf	0.205979	8.73588	9.03167	0.00265342	0.0286576	pseudobulk	edgeR	LRT
Pcca	0.263703	8.51881	9.02715	0.00265999	0.0286576	pseudobulk	edgeR	LRT
Gm38393	-0.330249	7.41692	9.02238	0.00266694	0.0286576	pseudobulk	edgeR	LRT
Cntnap4	-0.252227	9.52626	9.01812	0.00267316	0.0286576	pseudobulk	edgeR	LRT
Fam131a	-0.438556	6.02774	9.01633	0.00267579	0.0286576	pseudobulk	edgeR	LRT
Ago3	0.227183	8.06693	8.98067	0.00272851	0.0291546	pseudobulk	edgeR	LRT
Lancl1	-0.302502	7.66119	8.97477	0.00273733	0.0291814	pseudobulk	edgeR	LRT
Zfp236	0.387291	6.13032	8.95968	0.00276004	0.0293556	pseudobulk	edgeR	LRT
Atg16l2	-0.589986	5.61896	8.91465	0.00282892	0.0299619	pseudobulk	edgeR	LRT
Rbis	-0.539747	5.48183	8.91394	0.00283002	0.0299619	pseudobulk	edgeR	LRT
Prrc2b	0.329301	6.76379	8.86419	0.00290819	0.030719	pseudobulk	edgeR	LRT
Rnf25	-0.38629	6.54989	8.84988	0.00293109	0.0307401	pseudobulk	edgeR	LRT
Olfm2	-0.384798	6.6664	8.84956	0.0029316	0.0307401	pseudobulk	edgeR	LRT
Iqce	0.471167	5.71049	8.84792	0.00293424	0.0307401	pseudobulk	edgeR	LRT
Chd5	0.386899	6.67283	8.84631	0.00293682	0.0307401	pseudobulk	edgeR	LRT
Dtx3	-0.324297	7.11396	8.83138	0.00296094	0.0309224	pseudobulk	edgeR	LRT
Dlst	0.335174	6.62583	8.82488	0.00297151	0.0309627	pseudobulk	edgeR	LRT
Txndc16	-0.33646	6.78524	8.78395	0.00303892	0.0315938	pseudobulk	edgeR	LRT
Cltc	0.244766	8.21614	8.77759	0.00304954	0.031633	pseudobulk	edgeR	LRT
Ubap2l	0.245586	7.66597	8.74688	0.00310132	0.0320758	pseudobulk	edgeR	LRT
Efr3b	0.252333	7.61316	8.74406	0.00310613	0.0320758	pseudobulk	edgeR	LRT
Eea1	0.285879	7.25883	8.71374	0.00315821	0.0324951	pseudobulk	edgeR	LRT
Plxnc1	-0.321436	6.93964	8.71224	0.00316081	0.0324951	pseudobulk	edgeR	LRT
Adgra3	0.428369	6.18777	8.68663	0.00320552	0.0328322	pseudobulk	edgeR	LRT
Sgcd	-0.361516	8.56802	8.68532	0.00320783	0.0328322	pseudobulk	edgeR	LRT
Dcaf6	0.286552	7.73901	8.64676	0.00327643	0.0334602	pseudobulk	edgeR	LRT
Add2	0.358693	7.01682	8.61629	0.00333169	0.0339494	pseudobulk	edgeR	LRT
Cdk5	-0.437059	6.14896	8.60857	0.00334586	0.0340187	pseudobulk	edgeR	LRT
Wdr59	0.468821	5.81912	8.56163	0.00343322	0.0347919	pseudobulk	edgeR	LRT
Zc3h12b	0.325273	6.98779	8.55964	0.00343698	0.0347919	pseudobulk	edgeR	LRT
Psmd4	0.34063	6.67227	8.53793	0.00347822	0.034963	pseudobulk	edgeR	LRT
Scn8a	0.222293	8.70574	8.53454	0.00348468	0.034963	pseudobulk	edgeR	LRT
Jarid2	0.362281	7.09782	8.53392	0.00348588	0.034963	pseudobulk	edgeR	LRT
Xpr1	0.275885	7.09279	8.52817	0.00349692	0.034963	pseudobulk	edgeR	LRT
Gnl3	0.483472	6.325	8.52728	0.00349862	0.034963	pseudobulk	edgeR	LRT
Ppfia3	0.422435	5.87649	8.52359	0.00350572	0.034963	pseudobulk	edgeR	LRT
Pi4ka	0.254772	8.37089	8.52297	0.00350691	0.034963	pseudobulk	edgeR	LRT
Pkia	0.298857	7.74638	8.51592	0.00352053	0.0350232	pseudobulk	edgeR	LRT
Rapgef2	0.225053	8.02547	8.50126	0.00354901	0.0352306	pseudobulk	edgeR	LRT
Mpped2	-0.288583	7.49703	8.48459	0.00358167	0.0354785	pseudobulk	edgeR	LRT
Rpl9	-0.406374	6.55556	8.4762	0.00359822	0.0355662	pseudobulk	edgeR	LRT
Fgfr1op	-0.503012	5.9704	8.46499	0.00362047	0.0357096	pseudobulk	edgeR	LRT
Adgrl2	-0.317032	7.59315	8.4521	0.00364623	0.035887	pseudobulk	edgeR	LRT
Cdh12	0.347246	9.09775	8.3823	0.00378893	0.0372121	pseudobulk	edgeR	LRT
Crmp1	0.37961	6.38373	8.37136	0.0038118	0.0373572	pseudobulk	edgeR	LRT
Psma7	-0.472301	5.77923	8.35308	0.00385034	0.037655	pseudobulk	edgeR	LRT
Srrm3	0.271947	7.56989	8.34226	0.00387334	0.0377998	pseudobulk	edgeR	LRT
Dcun1d1	-0.499676	5.57139	8.3309	0.00389763	0.0378428	pseudobulk	edgeR	LRT
Ltn1	0.377686	6.42283	8.32945	0.00390074	0.0378428	pseudobulk	edgeR	LRT
Csmd2	0.29778	7.75472	8.32616	0.00390782	0.0378428	pseudobulk	edgeR	LRT
Sgsm1	0.331975	6.68908	8.3249	0.00391053	0.0378428	pseudobulk	edgeR	LRT
Iqsec2	0.334532	6.85245	8.31695	0.00392767	0.0379292	pseudobulk	edgeR	LRT
Cep85l	0.360731	6.44485	8.30104	0.00396223	0.038183	pseudobulk	edgeR	LRT
Senp1	0.421198	5.79266	8.26804	0.0040349	0.0388023	pseudobulk	edgeR	LRT
Ccdc174	0.379221	6.36689	8.25746	0.00405848	0.0389479	pseudobulk	edgeR	LRT
Lgi2	-0.472775	5.9672	8.25188	0.00407099	0.0389869	pseudobulk	edgeR	LRT
Pnpt1	-0.394807	6.41775	8.24456	0.00408742	0.0390633	pseudobulk	edgeR	LRT
Fubp1	-0.340462	7.87316	8.23979	0.0040982	0.0390853	pseudobulk	edgeR	LRT
Hdx	-0.374644	6.58772	8.20503	0.00417744	0.0396824	pseudobulk	edgeR	LRT
N4bp1	0.442087	5.71754	8.20379	0.00418029	0.0396824	pseudobulk	edgeR	LRT
Nek7	-0.296875	7.57318	8.20106	0.0041866	0.0396824	pseudobulk	edgeR	LRT
Pdss2	0.312591	7.57659	8.18607	0.00422132	0.039873	pseudobulk	edgeR	LRT
Galnt18	-0.532106	7.09292	8.18493	0.00422398	0.039873	pseudobulk	edgeR	LRT
Ankrd16	-0.475102	5.67693	8.17669	0.00424322	0.0399677	pseudobulk	edgeR	LRT
Zup1	0.298153	6.93903	8.17322	0.00425133	0.0399677	pseudobulk	edgeR	LRT
Pacs1	0.294126	7.24096	8.15274	0.00429962	0.0402874	pseudobulk	edgeR	LRT
Gm49797	0.353423	6.99553	8.1514	0.00430279	0.0402874	pseudobulk	edgeR	LRT
Chfr	-0.255524	7.32986	8.09015	0.00445065	0.0415875	pseudobulk	edgeR	LRT
Herpud2	0.396106	6.11452	8.07411	0.00449022	0.0418724	pseudobulk	edgeR	LRT
Iqgap2	-0.264464	8.31301	8.06961	0.00450137	0.0418918	pseudobulk	edgeR	LRT
Rnf187	-0.436161	6.28127	8.03755	0.00458175	0.0425221	pseudobulk	edgeR	LRT
Dpy19l4	-0.464964	5.89728	8.03527	0.00458752	0.0425221	pseudobulk	edgeR	LRT
Zbtb20	0.473344	7.68695	8.02966	0.00460174	0.0425684	pseudobulk	edgeR	LRT
Rps16	-0.469106	5.80164	8.00388	0.00466773	0.0430925	pseudobulk	edgeR	LRT
Kcnq2	0.313549	7.15286	7.99104	0.00470095	0.0433125	pseudobulk	edgeR	LRT
Ccnl2	-0.292524	7.43623	7.97948	0.00473105	0.043503	pseudobulk	edgeR	LRT
Slc43a2	0.388522	6.09768	7.97417	0.00474496	0.0435442	pseudobulk	edgeR	LRT
Mlf2	-0.434499	6.67409	7.94285	0.00482778	0.0442163	pseudobulk	edgeR	LRT
Gria4	0.231182	11.0675	7.92332	0.00488015	0.0446075	pseudobulk	edgeR	LRT
Mindy2	0.36136	6.62418	7.91075	0.00491419	0.0447854	pseudobulk	edgeR	LRT
Phf1	-0.459905	5.75712	7.90897	0.00491902	0.0447854	pseudobulk	edgeR	LRT
Kif16b	0.277909	7.51746	7.89549	0.00495583	0.0450015	pseudobulk	edgeR	LRT
St3gal3	0.274813	7.19397	7.89007	0.00497069	0.0450015	pseudobulk	edgeR	LRT
Mia3	0.407269	6.60655	7.8896	0.004972	0.0450015	pseudobulk	edgeR	LRT
Greb1l	0.420931	6.2027	7.86954	0.00502743	0.0454141	pseudobulk	edgeR	LRT
Ncoa3	0.295776	6.68956	7.86266	0.0050466	0.0454983	pseudobulk	edgeR	LRT
Spink10	-0.494018	5.77364	7.8183	0.00517199	0.0465379	pseudobulk	edgeR	LRT
Ripor2	0.279562	7.40911	7.80911	0.00519834	0.0466839	pseudobulk	edgeR	LRT
1700025G04Rik	0.249893	7.53675	7.80257	0.00521721	0.0467624	pseudobulk	edgeR	LRT
Herc2	0.228442	8.10146	7.79861	0.00522863	0.046774	pseudobulk	edgeR	LRT
Lrch3	-0.266517	7.37348	7.79074	0.00525148	0.0468718	pseudobulk	edgeR	LRT
Trak1	0.286703	7.16667	7.78785	0.00525988	0.0468718	pseudobulk	edgeR	LRT
Eps15l1	0.269405	7.33108	7.77853	0.00528708	0.0470234	pseudobulk	edgeR	LRT
Rbm5	0.224599	7.84203	7.77474	0.00529819	0.0470317	pseudobulk	edgeR	LRT
Setd7	0.477598	6.15969	7.75526	0.00535563	0.0474502	pseudobulk	edgeR	LRT
Selenow	-0.398205	6.52714	7.74245	0.00539375	0.0476964	pseudobulk	edgeR	LRT
Zfp641	-0.497244	5.76251	7.70707	0.0055005	0.0485475	pseudobulk	edgeR	LRT
Gria2	-0.167416	10.2133	7.68662	0.00556317	0.0490069	pseudobulk	edgeR	LRT
Zfp182	-0.440167	5.79354	7.67972	0.00558448	0.049042	pseudobulk	edgeR	LRT
Ep400	0.275997	7.30025	7.67845	0.00558841	0.049042	pseudobulk	edgeR	LRT
Kansl1	0.211696	8.80264	7.64189	0.00570283	0.0499511	pseudobulk	edgeR	LRT
Mmaa	-0.444842	5.92705	7.63059	0.00573866	0.0501698	pseudobulk	edgeR	LRT
Uqcc1	0.325917	6.44156	7.61168	0.00579913	0.0505022	pseudobulk	edgeR	LRT
Pdpk1	0.341592	6.37229	7.6104	0.00580328	0.0505022	pseudobulk	edgeR	LRT
Adar	0.264174	7.64997	7.60547	0.00581914	0.0505022	pseudobulk	edgeR	LRT
Tet2	0.2527	7.65828	7.60507	0.00582044	0.0505022	pseudobulk	edgeR	LRT
Rasal2	0.244589	9.27464	7.58809	0.00587551	0.0508843	pseudobulk	edgeR	LRT
Iars2	0.43218	5.89364	7.5616	0.00596251	0.051504	pseudobulk	edgeR	LRT
Prmt2	-0.472836	5.69624	7.55952	0.00596938	0.051504	pseudobulk	edgeR	LRT
Cc2d2a	0.395143	6.10421	7.52816	0.0060742	0.0522274	pseudobulk	edgeR	LRT
Ncoa6	0.317175	6.70522	7.52767	0.00607585	0.0522274	pseudobulk	edgeR	LRT
Exoc1	-0.336825	6.58036	7.52003	0.00610167	0.0523519	pseudobulk	edgeR	LRT
Ring1	-0.443232	5.72801	7.48292	0.0062287	0.053174	pseudobulk	edgeR	LRT
Col26a1	-0.429392	6.35668	7.48273	0.00622934	0.053174	pseudobulk	edgeR	LRT
Gpi1	-0.396287	7.46102	7.48195	0.00623204	0.053174	pseudobulk	edgeR	LRT
9930021J03Rik	0.330262	7.34457	7.47575	0.00625355	0.053259	pseudobulk	edgeR	LRT
Pcm1	0.248776	8.06091	7.45308	0.0063328	0.0538346	pseudobulk	edgeR	LRT
Csnk1g3	0.273012	6.94229	7.44576	0.0063586	0.0539546	pseudobulk	edgeR	LRT
Chchd6	0.265154	7.32375	7.44035	0.00637773	0.0540176	pseudobulk	edgeR	LRT
Zfp654	0.337664	6.46956	7.41953	0.00645197	0.0545463	pseudobulk	edgeR	LRT
Taf1b	-0.315436	7.00917	7.4005	0.00652058	0.0550256	pseudobulk	edgeR	LRT
Gm21992	-0.307962	7.12261	7.3961	0.00653654	0.0550596	pseudobulk	edgeR	LRT
Celf3	-0.490369	5.68259	7.3925	0.00654962	0.0550693	pseudobulk	edgeR	LRT
Impact	-0.294109	7.13865	7.38652	0.00657143	0.0551522	pseudobulk	edgeR	LRT
Zfp445	-0.246621	7.38257	7.35335	0.00669377	0.0560394	pseudobulk	edgeR	LRT
Sgms1	0.251702	7.68157	7.3513	0.00670142	0.0560394	pseudobulk	edgeR	LRT
Pkp4	0.254823	8.99747	7.34775	0.00671468	0.0560488	pseudobulk	edgeR	LRT
Rap1gap2	0.392731	6.07835	7.33567	0.00675993	0.0563246	pseudobulk	edgeR	LRT
Ptpn11	0.286102	6.79785	7.313	0.00684577	0.0569371	pseudobulk	edgeR	LRT
Psmd1	0.249756	7.11171	7.29302	0.0069223	0.05747	pseudobulk	edgeR	LRT
Smc6	0.355028	6.65145	7.27783	0.00698107	0.0578539	pseudobulk	edgeR	LRT
Vgf	-0.689861	5.81885	7.24984	0.00709073	0.0586574	pseudobulk	edgeR	LRT
Sh3glb2	-0.479874	5.67766	7.23658	0.00714327	0.0589863	pseudobulk	edgeR	LRT
Zswim5	0.408566	5.9089	7.22734	0.00718016	0.0591851	pseudobulk	edgeR	LRT
Plcb4	0.307042	7.42941	7.2234	0.00719593	0.0592093	pseudobulk	edgeR	LRT
Fbxw4	-0.412204	6.04013	7.21279	0.0072386	0.0594237	pseudobulk	edgeR	LRT
Rere	0.17013	9.24881	7.20916	0.00725323	0.0594237	pseudobulk	edgeR	LRT
Fbxo38	0.289496	6.71071	7.20734	0.00726061	0.0594237	pseudobulk	edgeR	LRT
Atxn2l	-0.364162	6.44934	7.19113	0.0073265	0.0598565	pseudobulk	edgeR	LRT
Cdc42bpb	0.318338	6.47661	7.18796	0.00733943	0.0598565	pseudobulk	edgeR	LRT
Clasrp	-0.369524	6.50463	7.17597	0.00738864	0.0601516	pseudobulk	edgeR	LRT
Arhgap12	0.259488	7.16507	7.15941	0.00745719	0.0606028	pseudobulk	edgeR	LRT
Usp36	0.343091	6.18888	7.13326	0.00756672	0.0612996	pseudobulk	edgeR	LRT
Nln	0.268501	6.93262	7.1326	0.00756949	0.0612996	pseudobulk	edgeR	LRT
Gpr22	-0.579801	5.52992	7.1093	0.00766852	0.0619928	pseudobulk	edgeR	LRT
Fkbp2	-0.4926	5.53603	7.09925	0.0077116	0.0622321	pseudobulk	edgeR	LRT
Pde3b	0.324456	6.72974	7.09307	0.00773827	0.0622864	pseudobulk	edgeR	LRT
Hibadh	0.289666	6.91133	7.09082	0.007748	0.0622864	pseudobulk	edgeR	LRT
Metap1d	-0.315253	6.89495	7.08832	0.00775881	0.0622864	pseudobulk	edgeR	LRT
C530008M17Rik	-0.235593	8.03753	7.08032	0.0077935	0.0624562	pseudobulk	edgeR	LRT
Edf1	-0.473229	5.9123	7.05713	0.00789502	0.0631601	pseudobulk	edgeR	LRT
Dst	0.190699	9.40412	7.05011	0.00792604	0.0632986	pseudobulk	edgeR	LRT
Vwa5b2	-0.359612	6.48451	7.04511	0.00794821	0.063366	pseudobulk	edgeR	LRT
Commd10	-0.323465	7.27327	7.03452	0.00799534	0.0636319	pseudobulk	edgeR	LRT
Slc9a6	0.348716	6.2763	7.01731	0.00807256	0.0640896	pseudobulk	edgeR	LRT
St8sia5	0.26134	6.92565	7.01552	0.00808062	0.0640896	pseudobulk	edgeR	LRT
Cck	-0.457848	6.54338	7.01075	0.00810219	0.0641505	pseudobulk	edgeR	LRT
Cul9	0.35742	6.62987	7.00553	0.00812583	0.0642274	pseudobulk	edgeR	LRT
Epc2	0.332985	6.56169	6.99568	0.00817066	0.0644714	pseudobulk	edgeR	LRT
Gbf1	0.231616	7.72953	6.98055	0.00824003	0.0649078	pseudobulk	edgeR	LRT
Prkcz	0.254313	7.18726	6.97629	0.00825966	0.0649516	pseudobulk	edgeR	LRT
9630002D21Rik	-0.749953	6.45966	6.96967	0.00829027	0.0650362	pseudobulk	edgeR	LRT
Ppp1r13b	0.337253	6.70045	6.96788	0.00829859	0.0650362	pseudobulk	edgeR	LRT
Zmym2	0.24034	7.54317	6.96068	0.00833206	0.0651877	pseudobulk	edgeR	LRT
Fermt2	0.423815	5.70254	6.94813	0.00839068	0.0655353	pseudobulk	edgeR	LRT
Wdr60	0.349746	6.28098	6.93868	0.00843514	0.0657713	pseudobulk	edgeR	LRT
Cep290	0.358779	6.66249	6.92166	0.0085158	0.0662883	pseudobulk	edgeR	LRT
Sik2	0.224176	7.7524	6.91611	0.00854226	0.0663823	pseudobulk	edgeR	LRT
Kif21b	0.351583	6.08284	6.91107	0.00856638	0.0664578	pseudobulk	edgeR	LRT
Rpsa	-0.346319	6.51353	6.90708	0.00858549	0.0664944	pseudobulk	edgeR	LRT
Izumo4	-0.494455	5.84424	6.89464	0.00864546	0.0668436	pseudobulk	edgeR	LRT
Krit1	0.215554	7.94687	6.89173	0.00865955	0.0668436	pseudobulk	edgeR	LRT
Lrig2	-0.248644	7.17682	6.88645	0.00868517	0.0669295	pseudobulk	edgeR	LRT
Rictor	0.274194	7.08587	6.85839	0.00882262	0.0678754	pseudobulk	edgeR	LRT
5031439G07Rik	-0.44791	6.24153	6.81154	0.00905705	0.0695515	pseudobulk	edgeR	LRT
Ppp1r12b	0.216068	8.24405	6.80887	0.00907063	0.0695515	pseudobulk	edgeR	LRT
Rundc3b	0.248954	7.06046	6.79903	0.00912077	0.069801	pseudobulk	edgeR	LRT
Copg1	0.287487	6.84167	6.79655	0.00913341	0.069801	pseudobulk	edgeR	LRT
Thoc5	-0.48615	5.54229	6.78831	0.00917566	0.070008	pseudobulk	edgeR	LRT
Rbm39	-0.208612	9.04543	6.77498	0.00924446	0.0704165	pseudobulk	edgeR	LRT
Septin4	-0.339822	6.73237	6.7518	0.0093653	0.0712195	pseudobulk	edgeR	LRT
Nol4l	0.357164	6.34745	6.73836	0.00943614	0.0716402	pseudobulk	edgeR	LRT
Crebzf	-0.313682	6.76358	6.72777	0.00949233	0.0719484	pseudobulk	edgeR	LRT
Supt5	0.377784	6.03733	6.71911	0.00953853	0.0721801	pseudobulk	edgeR	LRT
Cdh10	0.296652	8.33776	6.70941	0.00959056	0.072455	pseudobulk	edgeR	LRT
Akap8	0.271011	7.02289	6.70097	0.00963603	0.0726796	pseudobulk	edgeR	LRT
Trpc5	0.382939	6.77771	6.6866	0.00971405	0.0731486	pseudobulk	edgeR	LRT
Creb5	-0.440472	6.38231	6.67208	0.0097935	0.0736267	pseudobulk	edgeR	LRT
Fam219a	0.226859	7.43317	6.66911	0.00980984	0.0736296	pseudobulk	edgeR	LRT
Ndufs3	-0.382607	6.32323	6.66508	0.00983204	0.0736765	pseudobulk	edgeR	LRT
Rdx	-0.406241	5.83039	6.66108	0.00985409	0.073722	pseudobulk	edgeR	LRT
Grik3	-0.400657	6.91516	6.64642	0.00993553	0.074211	pseudobulk	edgeR	LRT
Ppip5k1	-0.276732	6.7891	6.64194	0.00996052	0.0742775	pseudobulk	edgeR	LRT
Bcat1	0.313976	6.27278	6.63451	0.0100022	0.0744678	pseudobulk	edgeR	LRT
Atl1	-0.303645	6.89513	6.63015	0.0100267	0.074507	pseudobulk	edgeR	LRT
Gm4924	-0.42134	6.07796	6.62783	0.0100397	0.074507	pseudobulk	edgeR	LRT
Dock10	0.42719	6.52107	6.60281	0.0101818	0.0753466	pseudobulk	edgeR	LRT
Cnot4	0.207667	7.95572	6.60147	0.0101894	0.0753466	pseudobulk	edgeR	LRT
Lhfpl3	-0.324732	7.63675	6.59931	0.0102018	0.0753466	pseudobulk	edgeR	LRT
Ift20	-0.457819	6.08594	6.59036	0.0102532	0.0756052	pseudobulk	edgeR	LRT
Brwd3	0.331079	6.24268	6.57227	0.010358	0.0762559	pseudobulk	edgeR	LRT
Nkiras1	-0.451597	5.7219	6.55279	0.010472	0.0769725	pseudobulk	edgeR	LRT
Gatad2b	0.270191	7.09928	6.5311	0.0106004	0.0777928	pseudobulk	edgeR	LRT
Lgr4	0.333865	6.50574	6.51836	0.0106766	0.0782275	pseudobulk	edgeR	LRT
Sdk1	-0.308444	8.34653	6.51329	0.0107071	0.0783265	pseudobulk	edgeR	LRT
Rpn2	-0.431268	5.93355	6.48511	0.0108782	0.0794519	pseudobulk	edgeR	LRT
C78859	-0.409485	5.90031	6.47275	0.0109541	0.07988	pseudobulk	edgeR	LRT
Dop1b	0.347687	6.43894	6.46921	0.0109759	0.0798948	pseudobulk	edgeR	LRT
Slc6a15	0.361522	6.32649	6.46621	0.0109944	0.0798948	pseudobulk	edgeR	LRT
Trip11	0.245505	7.43538	6.46402	0.011008	0.0798948	pseudobulk	edgeR	LRT
Cyfip1	0.262945	6.93508	6.44384	0.0111338	0.0806682	pseudobulk	edgeR	LRT
Lrp6	0.301343	6.5723	6.44133	0.0111495	0.0806682	pseudobulk	edgeR	LRT
Meaf6	-0.381132	5.91053	6.43593	0.0111834	0.0807867	pseudobulk	edgeR	LRT
Tcea2	-0.38497	6.07792	6.42937	0.0112248	0.0809591	pseudobulk	edgeR	LRT
C2cd5	-0.210037	8.00833	6.42217	0.0112705	0.0810789	pseudobulk	edgeR	LRT
Tle1	0.278582	6.72162	6.41997	0.0112844	0.0810789	pseudobulk	edgeR	LRT
Kcnq1ot1	-0.209925	9.50099	6.41664	0.0113056	0.0810789	pseudobulk	edgeR	LRT
Thada	0.270851	7.17592	6.41568	0.0113117	0.0810789	pseudobulk	edgeR	LRT
Ly6h	-0.398198	7.05546	6.40996	0.0113482	0.0812145	pseudobulk	edgeR	LRT
Pex13	-0.307771	6.60472	6.39483	0.0114453	0.081613	pseudobulk	edgeR	LRT
Plekhm2	0.367668	6.12116	6.38922	0.0114815	0.081613	pseudobulk	edgeR	LRT
Upp2	-0.254645	8.72268	6.38864	0.0114853	0.081613	pseudobulk	edgeR	LRT
Cct7	-0.508773	5.67771	6.3884	0.0114868	0.081613	pseudobulk	edgeR	LRT
Pde1a	-0.619231	7.3675	6.38744	0.0114931	0.081613	pseudobulk	edgeR	LRT
Scaf1	-0.429723	6.06212	6.38483	0.01151	0.081613	pseudobulk	edgeR	LRT
Fbxo8	0.289795	6.57886	6.35812	0.0116845	0.0826172	pseudobulk	edgeR	LRT
Crebrf	0.281218	7.02463	6.35768	0.0116874	0.0826172	pseudobulk	edgeR	LRT
Tmem132d	-0.252663	8.80435	6.35075	0.0117332	0.082711	pseudobulk	edgeR	LRT
Cr1l	-0.460832	5.5273	6.35025	0.0117365	0.082711	pseudobulk	edgeR	LRT
Dnajc13	0.249097	7.35183	6.342	0.0117912	0.0827455	pseudobulk	edgeR	LRT
Ufd1	-0.393232	5.8053	6.34146	0.0117948	0.0827455	pseudobulk	edgeR	LRT
Ccdc30	0.29372	6.49475	6.3414	0.0117952	0.0827455	pseudobulk	edgeR	LRT
Birc6	0.182249	8.71253	6.29941	0.0120778	0.0845997	pseudobulk	edgeR	LRT
Sphkap	0.455619	6.93998	6.28925	0.0121472	0.084957	pseudobulk	edgeR	LRT
Smarca5	0.30658	6.45078	6.28573	0.0121714	0.0849973	pseudobulk	edgeR	LRT
Gramd1b	0.18859	8.01698	6.2698	0.0122813	0.0856352	pseudobulk	edgeR	LRT
Fam120b	0.275489	7.04088	6.26129	0.0123405	0.0859179	pseudobulk	edgeR	LRT
Lin7b	-0.449065	5.6662	6.24498	0.0124546	0.086582	pseudobulk	edgeR	LRT
Rrbp1	0.368745	5.71531	6.23767	0.0125061	0.0867068	pseudobulk	edgeR	LRT
Uqcrc1	-0.302147	6.75142	6.2371	0.0125101	0.0867068	pseudobulk	edgeR	LRT
Gabrb2	0.248561	9.83992	6.23388	0.0125329	0.0867345	pseudobulk	edgeR	LRT
Rc3h2	0.2681	6.95974	6.23117	0.0125521	0.0867372	pseudobulk	edgeR	LRT
Tbc1d2b	0.357471	6.13783	6.22427	0.0126011	0.0869457	pseudobulk	edgeR	LRT
Prepl	-0.221785	7.65014	6.21743	0.0126499	0.08704	pseudobulk	edgeR	LRT
Ccni	0.432386	5.71566	6.21536	0.0126647	0.08704	pseudobulk	edgeR	LRT
Ccnt1	0.307083	6.39104	6.213	0.0126816	0.08704	pseudobulk	edgeR	LRT
Zfp644	0.240131	7.08154	6.21179	0.0126902	0.08704	pseudobulk	edgeR	LRT
Pdcd6ip	0.352253	6.16306	6.20591	0.0127324	0.0870952	pseudobulk	edgeR	LRT
Sfxn1	-0.456355	5.76367	6.20405	0.0127458	0.0870952	pseudobulk	edgeR	LRT
St6galnac3	0.488795	6.20035	6.2028	0.0127548	0.0870952	pseudobulk	edgeR	LRT
Oxr1	-0.161317	10.8224	6.17393	0.0129646	0.0883479	pseudobulk	edgeR	LRT
Cand1	0.339702	6.23627	6.1723	0.0129766	0.0883479	pseudobulk	edgeR	LRT
Ewsr1	-0.207277	8.09243	6.16227	0.0130503	0.08868	pseudobulk	edgeR	LRT
Spaca6	-0.422728	5.78047	6.16045	0.0130638	0.08868	pseudobulk	edgeR	LRT
Stt3b	-0.325132	6.32396	6.15368	0.0131139	0.088779	pseudobulk	edgeR	LRT
Bmt2	0.348014	6.45245	6.15328	0.0131168	0.088779	pseudobulk	edgeR	LRT
Carmil3	-0.478201	5.52295	6.14401	0.0131858	0.0891153	pseudobulk	edgeR	LRT
Fam114a2	-0.423438	5.94594	6.1387	0.0132254	0.0892522	pseudobulk	edgeR	LRT
Bicdl1	0.261483	6.88044	6.13112	0.0132823	0.0893652	pseudobulk	edgeR	LRT
Dyrk1a	0.235299	7.45115	6.12799	0.0133058	0.0893652	pseudobulk	edgeR	LRT
Fbxo44	-0.391735	5.86748	6.12602	0.0133207	0.0893652	pseudobulk	edgeR	LRT
Kdm5d	-0.321991	6.31984	6.12399	0.013336	0.0893652	pseudobulk	edgeR	LRT
Cap1	-0.440727	5.92804	6.12359	0.013339	0.0893652	pseudobulk	edgeR	LRT
Pdzd8	0.366958	6.22361	6.10991	0.0134426	0.0899292	pseudobulk	edgeR	LRT
Elp4	0.252879	7.32742	6.09838	0.0135306	0.0903867	pseudobulk	edgeR	LRT
Sod2	-0.28107	6.89443	6.07599	0.0137031	0.0912944	pseudobulk	edgeR	LRT
Tmem44	-0.267722	7.71784	6.07562	0.013706	0.0912944	pseudobulk	edgeR	LRT
Filip1	-0.401303	6.32158	6.06873	0.0137596	0.0914844	pseudobulk	edgeR	LRT
Rap1gds1	0.232487	7.71663	6.06661	0.0137761	0.0914844	pseudobulk	edgeR	LRT
Kat2b	0.359603	6.38144	6.06432	0.013794	0.0914844	pseudobulk	edgeR	LRT
Baz1b	0.225374	7.25522	6.0557	0.0138615	0.0917998	pseudobulk	edgeR	LRT
Slc25a26	0.275375	6.68152	6.05099	0.0138985	0.0919132	pseudobulk	edgeR	LRT
Cetn3	-0.406491	5.86593	6.03564	0.0140199	0.0925833	pseudobulk	edgeR	LRT
Psmc6	0.346092	6.80451	6.03242	0.0140455	0.0926199	pseudobulk	edgeR	LRT
Fam92a	-0.343146	6.30768	6.00766	0.0142439	0.0937946	pseudobulk	edgeR	LRT
Tecpr2	0.334133	5.9934	5.99695	0.0143306	0.094231	pseudobulk	edgeR	LRT
Ogdh	0.206598	7.79996	5.97806	0.014485	0.0950019	pseudobulk	edgeR	LRT
Srsf7	-0.341264	7.52593	5.97756	0.014489	0.0950019	pseudobulk	edgeR	LRT
Mctp1	-0.229745	9.06933	5.96751	0.0145718	0.0954092	pseudobulk	edgeR	LRT
Wnk3	0.341456	5.87468	5.96186	0.0146186	0.0955182	pseudobulk	edgeR	LRT
Ano4	0.255752	9.17313	5.9605	0.0146299	0.0955182	pseudobulk	edgeR	LRT
Tm6sf1	-0.305749	6.92804	5.95009	0.0147166	0.0959486	pseudobulk	edgeR	LRT
Sox5	-0.220239	9.86864	5.94672	0.0147447	0.0959967	pseudobulk	edgeR	LRT
Vamp1	-0.40875	5.97022	5.94166	0.0147871	0.0961368	pseudobulk	edgeR	LRT
Stk24	0.385891	5.88047	5.92283	0.014946	0.0970332	pseudobulk	edgeR	LRT
Myh10	0.21864	7.63544	5.90968	0.0150579	0.0975468	pseudobulk	edgeR	LRT
Zfp426	-0.437176	5.78206	5.90858	0.0150673	0.0975468	pseudobulk	edgeR	LRT
Klhl32	0.247719	8.81787	5.89945	0.0151456	0.0978022	pseudobulk	edgeR	LRT
Cfap36	0.334059	6.23508	5.89904	0.0151492	0.0978022	pseudobulk	edgeR	LRT
Megf9	0.286044	6.99456	5.87978	0.0153157	0.0986847	pseudobulk	edgeR	LRT
Gsk3b	0.162494	8.24128	5.8783	0.0153286	0.0986847	pseudobulk	edgeR	LRT
Ndufs7	-0.423426	5.9777	5.87367	0.015369	0.098694	pseudobulk	edgeR	LRT
Grik1	-0.301535	10.6469	5.87323	0.0153728	0.098694	pseudobulk	edgeR	LRT
Unc79	0.192008	8.75809	5.86844	0.0154147	0.0988255	pseudobulk	edgeR	LRT
Dhx9	0.305693	6.51537	5.8422	0.0156463	0.100171	pseudobulk	edgeR	LRT
Max	0.3226	6.12324	5.82919	0.0157624	0.100633	pseudobulk	edgeR	LRT
Zfp207	-0.210323	7.41278	5.82263	0.0158212	0.100633	pseudobulk	edgeR	LRT
Septin7	-0.23339	7.65815	5.8222	0.0158252	0.100633	pseudobulk	edgeR	LRT
Fau	-0.388362	6.51112	5.82201	0.0158268	0.100633	pseudobulk	edgeR	LRT
Heatr5b	0.324509	6.25957	5.82195	0.0158274	0.100633	pseudobulk	edgeR	LRT
Sestd1	-0.264263	6.79299	5.81516	0.0158886	0.100883	pseudobulk	edgeR	LRT
Caskin1	0.36885	6.14542	5.79353	0.0160852	0.101991	pseudobulk	edgeR	LRT
Baz2b	0.24962	7.51857	5.78824	0.0161337	0.102158	pseudobulk	edgeR	LRT
Tmeff2	0.218961	9.88139	5.78272	0.0161845	0.102201	pseudobulk	edgeR	LRT
Ythdc2	0.263462	7.08233	5.7827	0.0161847	0.102201	pseudobulk	edgeR	LRT
Med15	0.271885	6.50965	5.75982	0.0163968	0.103398	pseudobulk	edgeR	LRT
Slc25a40	-0.435551	5.68099	5.7376	0.0166054	0.10454	pseudobulk	edgeR	LRT
Xrcc4	0.320686	6.83361	5.73573	0.0166232	0.10454	pseudobulk	edgeR	LRT
Adck1	0.312859	6.40593	5.72912	0.0166858	0.104792	pseudobulk	edgeR	LRT
Atp6v1g2	-0.405441	6.03898	5.70836	0.0168844	0.105894	pseudobulk	edgeR	LRT
Zfyve16	-0.279171	6.81917	5.70524	0.0169144	0.105909	pseudobulk	edgeR	LRT
Ptpn23	0.368421	5.7262	5.70335	0.0169325	0.105909	pseudobulk	edgeR	LRT
Tmem131	0.258834	6.76571	5.69654	0.0169984	0.106154	pseudobulk	edgeR	LRT
Tra2a	-0.195181	8.52113	5.69454	0.0170178	0.106154	pseudobulk	edgeR	LRT
Dnaja1	-0.387045	6.17175	5.69075	0.0170546	0.10624	pseudobulk	edgeR	LRT
Ppm1e	0.158549	8.92218	5.67975	0.0171618	0.106764	pseudobulk	edgeR	LRT
Slc20a2	-0.357544	5.88987	5.62703	0.0176856	0.109874	pseudobulk	edgeR	LRT
Tbc1d15	0.325051	5.93181	5.61319	0.0178258	0.110596	pseudobulk	edgeR	LRT
Ip6k2	-0.377584	6.06194	5.59979	0.0179626	0.111296	pseudobulk	edgeR	LRT
Rgs17	0.254278	7.05488	5.5863	0.0181015	0.112006	pseudobulk	edgeR	LRT
Jph4	-0.381305	6.09427	5.56706	0.0183015	0.112956	pseudobulk	edgeR	LRT
Ppp2r2b	-0.196738	10.3481	5.56682	0.0183039	0.112956	pseudobulk	edgeR	LRT
Dot1l	0.387799	5.7721	5.55986	0.0183769	0.113255	pseudobulk	edgeR	LRT
Bicd1	0.191558	8.72441	5.55415	0.0184369	0.11347	pseudobulk	edgeR	LRT
Arl6ip5	0.403755	6.36212	5.55187	0.018461	0.11347	pseudobulk	edgeR	LRT
Rap1a	0.256805	6.58367	5.53483	0.0186415	0.114392	pseudobulk	edgeR	LRT
Man2c1	-0.438613	5.56345	5.53305	0.0186606	0.114392	pseudobulk	edgeR	LRT
Rsbn1	0.303381	6.3587	5.51971	0.0188034	0.115115	pseudobulk	edgeR	LRT
Ddx5	-0.215328	7.8434	5.51021	0.0189058	0.115588	pseudobulk	edgeR	LRT
Lrba	0.193947	8.28912	5.50292	0.0189847	0.115917	pseudobulk	edgeR	LRT
Rpl11	-0.319579	6.29268	5.47557	0.0192841	0.117311	pseudobulk	edgeR	LRT
Mbip	-0.25596	6.84886	5.47528	0.0192872	0.117311	pseudobulk	edgeR	LRT
Ppig	-0.242224	6.87192	5.4751	0.0192892	0.117311	pseudobulk	edgeR	LRT
Man1a2	0.177121	8.32355	5.47036	0.0193416	0.117475	pseudobulk	edgeR	LRT
Zfc3h1	-0.225588	7.20483	5.46307	0.0194225	0.11766	pseudobulk	edgeR	LRT
Tmem147	-0.511421	5.48811	5.46135	0.0194417	0.11766	pseudobulk	edgeR	LRT
Atp1a1	-0.415652	6.15547	5.45964	0.0194607	0.11766	pseudobulk	edgeR	LRT
Zfp407	0.231917	7.28753	5.45844	0.019474	0.11766	pseudobulk	edgeR	LRT
Platr25	-0.410478	5.60131	5.45539	0.019508	0.117711	pseudobulk	edgeR	LRT
Atp11a	0.324377	5.88243	5.44249	0.0196526	0.118357	pseudobulk	edgeR	LRT
Gm20732	-0.440882	5.54462	5.43841	0.0196986	0.118357	pseudobulk	edgeR	LRT
Osbpl3	0.177743	8.72187	5.43586	0.0197274	0.118357	pseudobulk	edgeR	LRT
Trim23	0.303657	6.35941	5.43519	0.019735	0.118357	pseudobulk	edgeR	LRT
Usp34	0.189807	8.76528	5.43446	0.0197432	0.118357	pseudobulk	edgeR	LRT
Mau2	0.321015	6.23167	5.43035	0.0197897	0.118481	pseudobulk	edgeR	LRT
Dph6	-0.341011	6.38969	5.42495	0.019851	0.118535	pseudobulk	edgeR	LRT
Fam189a1	-0.251444	8.11636	5.4205	0.0199017	0.118535	pseudobulk	edgeR	LRT
Prkg1	-0.279518	8.71222	5.41905	0.0199182	0.118535	pseudobulk	edgeR	LRT
Vps37a	0.25679	6.72522	5.41714	0.0199399	0.118535	pseudobulk	edgeR	LRT
Trim3	0.393369	5.99099	5.41498	0.0199647	0.118535	pseudobulk	edgeR	LRT
Hdac8	0.272506	7.99826	5.41301	0.0199873	0.118535	pseudobulk	edgeR	LRT
Zdhhc14	0.236641	7.59718	5.40914	0.0200316	0.118535	pseudobulk	edgeR	LRT
Gm20754	-0.38537	8.04169	5.40744	0.0200511	0.118535	pseudobulk	edgeR	LRT
Srgap2	0.176486	8.8947	5.40573	0.0200707	0.118535	pseudobulk	edgeR	LRT
Htr1f	0.314657	7.83942	5.40483	0.0200811	0.118535	pseudobulk	edgeR	LRT
Chic2	-0.354424	6.00713	5.40483	0.0200811	0.118535	pseudobulk	edgeR	LRT
Zfp950	-0.285584	7.2763	5.40054	0.0201305	0.11867	pseudobulk	edgeR	LRT
Fkbp8	-0.395638	5.87728	5.39838	0.0201554	0.11867	pseudobulk	edgeR	LRT
Phf20	0.242381	6.8287	5.39437	0.0202019	0.118792	pseudobulk	edgeR	LRT
Cep164	0.300845	6.48458	5.38822	0.0202731	0.119059	pseudobulk	edgeR	LRT
Wnk2	0.198891	7.55785	5.37475	0.0204302	0.11983	pseudobulk	edgeR	LRT
Plppr1	-0.349006	7.5846	5.36442	0.0205516	0.120388	pseudobulk	edgeR	LRT
Ncor1	0.205053	8.03232	5.35538	0.0206584	0.120861	pseudobulk	edgeR	LRT
Capn2	-0.316121	6.51698	5.34728	0.0207546	0.12127	pseudobulk	edgeR	LRT
Nktr	-0.163736	8.51151	5.3432	0.0208033	0.121401	pseudobulk	edgeR	LRT
Cox6c	-0.313997	6.31167	5.34071	0.020833	0.121421	pseudobulk	edgeR	LRT
Grik4	0.319585	6.38115	5.33133	0.0209453	0.121921	pseudobulk	edgeR	LRT
Plppr3	-0.48266	5.61754	5.32644	0.0210043	0.122111	pseudobulk	edgeR	LRT
Tax1bp1	0.224613	7.12284	5.31697	0.0211187	0.122621	pseudobulk	edgeR	LRT
Slc9a8	-0.345975	5.9408	5.30865	0.0212199	0.123053	pseudobulk	edgeR	LRT
Ndufs4	0.202941	7.5242	5.30389	0.0212779	0.123053	pseudobulk	edgeR	LRT
Golga4	0.222432	7.18452	5.30332	0.0212848	0.123053	pseudobulk	edgeR	LRT
Rcor1	0.326227	6.13034	5.30055	0.0213186	0.123053	pseudobulk	edgeR	LRT
Ube2f	0.28859	6.18821	5.29922	0.021335	0.123053	pseudobulk	edgeR	LRT
Swt1	0.278281	6.74273	5.29519	0.0213845	0.123053	pseudobulk	edgeR	LRT
Grip1	-0.150253	12.1402	5.28739	0.0214803	0.123053	pseudobulk	edgeR	LRT
Gm43713	-0.323357	6.70242	5.2866	0.0214901	0.123053	pseudobulk	edgeR	LRT
Clip2	0.295654	6.12226	5.28596	0.021498	0.123053	pseudobulk	edgeR	LRT
Slc38a1	0.235655	7.44944	5.28576	0.0215005	0.123053	pseudobulk	edgeR	LRT
Chrm2	0.493426	7.36085	5.28515	0.021508	0.123053	pseudobulk	edgeR	LRT
Ist1	-0.343722	6.49481	5.28475	0.021513	0.123053	pseudobulk	edgeR	LRT
Eefsec	0.262326	6.45679	5.27532	0.0216298	0.123568	pseudobulk	edgeR	LRT
Smc3	0.295714	6.24328	5.26848	0.0217149	0.123775	pseudobulk	edgeR	LRT
Hacd1	-0.282993	6.60751	5.2681	0.0217197	0.123775	pseudobulk	edgeR	LRT
Gstz1	-0.347769	5.87511	5.25772	0.0218497	0.124286	pseudobulk	edgeR	LRT
Far1	-0.223678	7.26296	5.25483	0.021886	0.124286	pseudobulk	edgeR	LRT
Dlx6os1	-0.344328	9.1427	5.2545	0.0218901	0.124286	pseudobulk	edgeR	LRT
Gm10419	-0.330425	6.44631	5.25158	0.0219269	0.124342	pseudobulk	edgeR	LRT
2700049A03Rik	0.398797	5.75393	5.24843	0.0219665	0.124414	pseudobulk	edgeR	LRT
Pcbp2	-0.29021	7.43792	5.2402	0.0220707	0.124817	pseudobulk	edgeR	LRT
Ppip5k2	0.195785	8.20165	5.23762	0.0221035	0.124817	pseudobulk	edgeR	LRT
Cacna2d2	0.222597	7.53071	5.23642	0.0221188	0.124817	pseudobulk	edgeR	LRT
Fxr1	-0.225279	7.18896	5.21946	0.0223355	0.125886	pseudobulk	edgeR	LRT
Hnrnpd	-0.360196	5.76927	5.21691	0.0223682	0.125917	pseudobulk	edgeR	LRT
Supt6	0.274685	6.31019	5.1966	0.0226311	0.127096	pseudobulk	edgeR	LRT
Mir124-2hg	-0.228633	7.39104	5.1947	0.0226558	0.127096	pseudobulk	edgeR	LRT
Hdac4	0.225078	7.40513	5.19436	0.0226602	0.127096	pseudobulk	edgeR	LRT
Hspd1	0.329491	6.18618	5.18499	0.0227828	0.127628	pseudobulk	edgeR	LRT
Cbx1	-0.401828	5.53306	5.17532	0.0229099	0.128184	pseudobulk	edgeR	LRT
Ivd	-0.336281	6.37362	5.16686	0.0230218	0.128654	pseudobulk	edgeR	LRT
Secisbp2l	0.303683	6.26203	5.16412	0.0230581	0.128702	pseudobulk	edgeR	LRT
Mvb12b	0.266102	6.49489	5.15631	0.023162	0.128894	pseudobulk	edgeR	LRT
Ankrd28	0.25026	7.23766	5.15596	0.0231667	0.128894	pseudobulk	edgeR	LRT
Lactb2	-0.364391	6.01987	5.15524	0.0231763	0.128894	pseudobulk	edgeR	LRT
Abi2	0.222636	7.21668	5.15176	0.0232228	0.128997	pseudobulk	edgeR	LRT
Atp2b2	0.179764	8.77809	5.13639	0.0234294	0.129988	pseudobulk	edgeR	LRT
Rpl8	-0.355716	6.2618	5.13234	0.0234841	0.130135	pseudobulk	edgeR	LRT
Cdh11	0.25187	8.31743	5.11073	0.0237783	0.131607	pseudobulk	edgeR	LRT
Ttc3	-0.128438	9.98561	5.10664	0.0238345	0.131705	pseudobulk	edgeR	LRT
Smim14	-0.377412	6.03556	5.10179	0.0239012	0.131705	pseudobulk	edgeR	LRT
Tcp11l1	-0.232461	7.06741	5.1007	0.0239162	0.131705	pseudobulk	edgeR	LRT
Cul1	0.216665	7.33372	5.09867	0.0239441	0.131705	pseudobulk	edgeR	LRT
Tacc1	-0.261068	6.78402	5.09779	0.0239564	0.131705	pseudobulk	edgeR	LRT
Tmem234	-0.338723	6.08733	5.0957	0.0239852	0.131705	pseudobulk	edgeR	LRT
Nhsl2	0.305889	6.17908	5.09495	0.0239956	0.131705	pseudobulk	edgeR	LRT
Rpl19	-0.279192	6.48872	5.07937	0.0242121	0.132735	pseudobulk	edgeR	LRT
Nell1	-0.431695	7.69774	5.07543	0.0242672	0.13288	pseudobulk	edgeR	LRT
Ggnbp2	0.187557	7.63709	5.07231	0.024311	0.132962	pseudobulk	edgeR	LRT
Ywhah	-0.38677	6.637	5.06066	0.024475	0.1337	pseudobulk	edgeR	LRT
Lsm7	0.342453	5.85977	5.05683	0.0245291	0.133837	pseudobulk	edgeR	LRT
Cdh7	0.257949	7.80022	5.04958	0.0246319	0.134114	pseudobulk	edgeR	LRT
Stx16	-0.296949	6.4985	5.04916	0.0246379	0.134114	pseudobulk	edgeR	LRT
Ttc19	-0.194131	7.63028	5.03274	0.0248725	0.135231	pseudobulk	edgeR	LRT
Inpp5j	0.234893	6.86267	5.01646	0.0251075	0.136242	pseudobulk	edgeR	LRT
Acot7	0.283447	6.94521	5.01542	0.0251225	0.136242	pseudobulk	edgeR	LRT
Gm13629	0.209587	8.43842	5.01374	0.0251469	0.136242	pseudobulk	edgeR	LRT
Actl6b	-0.343956	6.33693	5.00758	0.0252365	0.136514	pseudobulk	edgeR	LRT
Calm1	-0.259238	7.78972	5.00622	0.0252563	0.136514	pseudobulk	edgeR	LRT
Ric3	-0.297082	6.21463	5.00349	0.0252962	0.13657	pseudobulk	edgeR	LRT
Myo16	0.188156	8.54731	5.00112	0.025331	0.136598	pseudobulk	edgeR	LRT
Ppm1a	0.284125	6.18604	4.99628	0.0254018	0.136768	pseudobulk	edgeR	LRT
Cntnap2	-0.192296	13.1736	4.99492	0.0254218	0.136768	pseudobulk	edgeR	LRT
Rps27a	-0.349823	5.82576	4.99173	0.0254687	0.136861	pseudobulk	edgeR	LRT
Tm9sf4	-0.283159	6.62332	4.98326	0.0255937	0.137108	pseudobulk	edgeR	LRT
Tll1	0.304475	6.44925	4.98276	0.0256011	0.137108	pseudobulk	edgeR	LRT
Eif4e	0.261834	6.42148	4.98258	0.0256037	0.137108	pseudobulk	edgeR	LRT
Moxd1	-0.470177	6.22279	4.97894	0.0256578	0.137196	pseudobulk	edgeR	LRT
Armcx3	-0.327607	6.41529	4.97746	0.0256796	0.137196	pseudobulk	edgeR	LRT
Nos1ap	0.223766	8.34715	4.96843	0.0258141	0.137755	pseudobulk	edgeR	LRT
E130307A14Rik	-0.212224	7.76625	4.96616	0.025848	0.137777	pseudobulk	edgeR	LRT
Taf2	-0.305828	6.11177	4.96206	0.0259093	0.13791	pseudobulk	edgeR	LRT
Hectd1	0.214677	7.15927	4.95833	0.0259653	0.13791	pseudobulk	edgeR	LRT
Atp5o-ENSMUSG00000022956	-0.384888	6.21674	4.95773	0.0259743	0.13791	pseudobulk	edgeR	LRT
Stx1b	0.292671	6.05653	4.95652	0.0259925	0.13791	pseudobulk	edgeR	LRT
Atrn	0.220817	7.40013	4.94938	0.0261	0.138287	pseudobulk	edgeR	LRT
Serpini1	-0.287257	8.66099	4.94782	0.0261235	0.138287	pseudobulk	edgeR	LRT
Col11a1	-0.564442	6.07651	4.93909	0.0262559	0.138697	pseudobulk	edgeR	LRT
Slf1	0.239594	7.20806	4.93875	0.026261	0.138697	pseudobulk	edgeR	LRT
Tmem59l	-0.364688	6.73005	4.93613	0.0263009	0.138748	pseudobulk	edgeR	LRT
Marf1	0.279605	6.17572	4.93079	0.0263822	0.139019	pseudobulk	edgeR	LRT
Abat	0.247034	7.50885	4.92853	0.0264168	0.139042	pseudobulk	edgeR	LRT
Erbin	0.235097	7.31559	4.92435	0.0264807	0.13922	pseudobulk	edgeR	LRT
Clvs2	0.233847	7.29138	4.92181	0.0265197	0.139266	pseudobulk	edgeR	LRT
Cplx2	-0.373674	5.6009	4.91772	0.0265826	0.139438	pseudobulk	edgeR	LRT
Emc4	-0.476836	5.60752	4.91492	0.0266256	0.139505	pseudobulk	edgeR	LRT
Crispld1	-0.484877	6.39215	4.9039	0.0267962	0.140239	pseudobulk	edgeR	LRT
Rbmx	-0.3161	6.31465	4.89561	0.026925	0.140754	pseudobulk	edgeR	LRT
Acyp2	0.227551	7.91652	4.89118	0.0269943	0.140816	pseudobulk	edgeR	LRT
Asph	-0.296137	7.45575	4.89094	0.0269979	0.140816	pseudobulk	edgeR	LRT
Trim2	0.139059	8.70343	4.87737	0.0272111	0.141657	pseudobulk	edgeR	LRT
Camsap2	0.238564	6.94477	4.87404	0.0272636	0.141657	pseudobulk	edgeR	LRT
Cemip	-0.185471	9.09858	4.87397	0.0272647	0.141657	pseudobulk	edgeR	LRT
Atm	0.293828	6.01694	4.87132	0.0273065	0.141657	pseudobulk	edgeR	LRT
Usp2	0.329159	6.06174	4.87094	0.0273126	0.141657	pseudobulk	edgeR	LRT
Wdr44	0.306866	6.01616	4.86601	0.0273908	0.141904	pseudobulk	edgeR	LRT
Usp37	0.265993	6.64111	4.84188	0.0277765	0.143649	pseudobulk	edgeR	LRT
Btbd10	-0.225345	6.90111	4.84105	0.02779	0.143649	pseudobulk	edgeR	LRT
Riok2	0.341176	5.71906	4.8373	0.0278504	0.1438	pseudobulk	edgeR	LRT
Ppp3ca	0.177811	9.48441	4.82631	0.0280285	0.144494	pseudobulk	edgeR	LRT
Morc2a	0.27567	6.19317	4.82515	0.0280474	0.144494	pseudobulk	edgeR	LRT
Ercc6	0.274049	6.55045	4.8171	0.0281788	0.144963	pseudobulk	edgeR	LRT
Scg5	-0.215057	7.95917	4.81572	0.0282013	0.144963	pseudobulk	edgeR	LRT
Kcmf1	0.322522	6.3608	4.8078	0.0283312	0.145469	pseudobulk	edgeR	LRT
Ankrd55	-0.241641	7.05077	4.7986	0.0284829	0.146085	pseudobulk	edgeR	LRT
Frmpd4	-0.29413	10.4306	4.79557	0.028533	0.146128	pseudobulk	edgeR	LRT
Vps35l	-0.267221	6.63817	4.79427	0.0285545	0.146128	pseudobulk	edgeR	LRT
Gucy1b1	-0.294496	6.42554	4.77323	0.0289055	0.14776	pseudobulk	edgeR	LRT
Armc9	0.278851	6.36813	4.76165	0.0291006	0.148447	pseudobulk	edgeR	LRT
Cfap69	-0.276588	6.48973	4.75997	0.029129	0.148447	pseudobulk	edgeR	LRT
Akap9	0.19673	8.11326	4.75955	0.0291362	0.148447	pseudobulk	edgeR	LRT
Pakap-ENSMUSG00000090053	0.232622	7.47289	4.75491	0.0292149	0.148684	pseudobulk	edgeR	LRT
Gpm6b	-0.207554	7.51234	4.74938	0.0293089	0.148896	pseudobulk	edgeR	LRT
Zmynd8	-0.194603	8.08725	4.74866	0.0293212	0.148896	pseudobulk	edgeR	LRT
Rnf214	0.295656	6.53879	4.72812	0.0296732	0.150518	pseudobulk	edgeR	LRT
Gtf2i	-0.214782	7.20959	4.71231	0.0299473	0.151742	pseudobulk	edgeR	LRT
Pdzrn3	-0.368378	7.7232	4.70857	0.0300127	0.15175	pseudobulk	edgeR	LRT
Dmd	-0.194446	10.046	4.70845	0.0300147	0.15175	pseudobulk	edgeR	LRT
9530059O14Rik	-0.391029	7.35353	4.7044	0.0300855	0.151786	pseudobulk	edgeR	LRT
Dhx57	0.224251	6.85034	4.70305	0.0301092	0.151786	pseudobulk	edgeR	LRT
Cdc42bpa	0.159794	8.44614	4.70125	0.0301407	0.151786	pseudobulk	edgeR	LRT
Epb41l1	-0.202962	7.73704	4.70028	0.0301576	0.151786	pseudobulk	edgeR	LRT
Eif1	-0.283833	6.83359	4.69816	0.0301949	0.151786	pseudobulk	edgeR	LRT
Snx6	0.293418	6.44199	4.69499	0.0302507	0.151786	pseudobulk	edgeR	LRT
Eef1a1	-0.285494	7.339	4.69491	0.030252	0.151786	pseudobulk	edgeR	LRT
Hectd2	-0.267582	6.53732	4.69061	0.030328	0.152002	pseudobulk	edgeR	LRT
Pnmal2	-0.434732	5.55615	4.67746	0.0305609	0.152832	pseudobulk	edgeR	LRT
Rps7	-0.346467	5.77744	4.67571	0.0305921	0.152832	pseudobulk	edgeR	LRT
Ptpn9	0.199735	7.10804	4.67566	0.0305929	0.152832	pseudobulk	edgeR	LRT
Usp6nl	-0.310643	6.18902	4.67093	0.0306772	0.153088	pseudobulk	edgeR	LRT
Vps13c	-0.172218	7.78113	4.66906	0.0307108	0.15309	pseudobulk	edgeR	LRT
Pex7	-0.36772	5.73897	4.64377	0.0311665	0.155193	pseudobulk	edgeR	LRT
Cntnap3	0.24545	7.90599	4.64127	0.0312118	0.155252	pseudobulk	edgeR	LRT
H3f3b	-0.343928	6.42812	4.6388	0.0312568	0.155308	pseudobulk	edgeR	LRT
Lrrc3b	0.319417	6.50022	4.6344	0.0313371	0.15554	pseudobulk	edgeR	LRT
Bcr	0.260219	6.34228	4.60558	0.031868	0.158005	pseudobulk	edgeR	LRT
Scn1a	0.156389	9.53636	4.5929	0.0321046	0.158993	pseudobulk	edgeR	LRT
Sorbs1	-0.148867	9.29676	4.59031	0.0321532	0.158993	pseudobulk	edgeR	LRT
Ptprg	-0.19873	9.38524	4.58939	0.0321705	0.158993	pseudobulk	edgeR	LRT
Snx32	-0.248923	6.9953	4.58138	0.0323211	0.15944	pseudobulk	edgeR	LRT
Mypn	-0.344499	6.18324	4.57989	0.0323493	0.15944	pseudobulk	edgeR	LRT
Angel2	0.319022	6.01025	4.57907	0.0323648	0.15944	pseudobulk	edgeR	LRT
Psap	-0.309529	7.9486	4.57429	0.0324553	0.159584	pseudobulk	edgeR	LRT
Tdp1	-0.384674	5.54372	4.57388	0.032463	0.159584	pseudobulk	edgeR	LRT
Gabrb1	0.196996	9.27523	4.55278	0.0328653	0.16139	pseudobulk	edgeR	LRT
Sybu	0.186881	8.1625	4.54661	0.032984	0.161719	pseudobulk	edgeR	LRT
Gm47283	-0.326464	6.49898	4.54565	0.0330024	0.161719	pseudobulk	edgeR	LRT
Pvalb	0.631845	6.41043	4.54076	0.0330969	0.161953	pseudobulk	edgeR	LRT
Scg2	-0.599325	6.16304	4.53955	0.0331203	0.161953	pseudobulk	edgeR	LRT
Mast2	0.177195	8.41674	4.53746	0.0331607	0.161979	pseudobulk	edgeR	LRT
Ubqln1	0.298516	6.05274	4.53019	0.0333019	0.162496	pseudobulk	edgeR	LRT
Ttc4	-0.28509	6.24952	4.52034	0.0334942	0.163235	pseudobulk	edgeR	LRT
Dcun1d2	0.256315	6.50203	4.51846	0.0335311	0.163235	pseudobulk	edgeR	LRT
Cs	0.323577	6.71225	4.51524	0.0335941	0.163235	pseudobulk	edgeR	LRT
Ttll5	0.207179	7.8654	4.51522	0.0335946	0.163235	pseudobulk	edgeR	LRT
Uba1	0.341821	5.76244	4.50454	0.0338049	0.163928	pseudobulk	edgeR	LRT
Pde11a	-0.410197	7.13928	4.50437	0.0338083	0.163928	pseudobulk	edgeR	LRT
Psmd14	0.218661	7.61928	4.49567	0.0339808	0.164576	pseudobulk	edgeR	LRT
Dock9	0.173543	7.75904	4.49404	0.0340133	0.164576	pseudobulk	edgeR	LRT
Usp7	0.232471	6.60275	4.49019	0.0340899	0.164774	pseudobulk	edgeR	LRT
Gm14410	-0.292335	6.20113	4.482	0.0342536	0.165392	pseudobulk	edgeR	LRT
Als2	-0.317568	6.01427	4.47921	0.0343097	0.165489	pseudobulk	edgeR	LRT
Snrnp48	-0.259364	7.05585	4.46814	0.0345326	0.166391	pseudobulk	edgeR	LRT
Ltbp1	-0.391952	6.13466	4.46434	0.0346095	0.166477	pseudobulk	edgeR	LRT
Negr1	-0.214143	10.2787	4.46369	0.0346226	0.166477	pseudobulk	edgeR	LRT
Ankhd1	0.229529	7.58576	4.45907	0.0347163	0.16669	pseudobulk	edgeR	LRT
Pibf1	0.2126	7.06598	4.45795	0.0347391	0.16669	pseudobulk	edgeR	LRT
Dnajc19	-0.365112	5.52956	4.45594	0.03478	0.166713	pseudobulk	edgeR	LRT
Gfm2	0.257621	6.26522	4.44927	0.0349161	0.167192	pseudobulk	edgeR	LRT
Rabep1	0.187023	7.80408	4.44473	0.0350092	0.16736	pseudobulk	edgeR	LRT
Tmsb4x	-0.323679	6.36929	4.44401	0.0350239	0.16736	pseudobulk	edgeR	LRT
Aff3	0.198211	8.70627	4.42615	0.0353922	0.168945	pseudobulk	edgeR	LRT
Atp9a	0.223649	6.67518	4.4176	0.0355701	0.169619	pseudobulk	edgeR	LRT
Kcnc3	0.377023	6.16283	4.41365	0.0356524	0.169812	pseudobulk	edgeR	LRT
Sars	-0.271516	7.46177	4.41214	0.0356841	0.169812	pseudobulk	edgeR	LRT
Rock1	0.234162	7.53704	4.40601	0.0358124	0.170115	pseudobulk	edgeR	LRT
Ophn1	0.201663	7.18389	4.40504	0.0358329	0.170115	pseudobulk	edgeR	LRT
Cdh18	0.277496	9.4718	4.40383	0.0358583	0.170115	pseudobulk	edgeR	LRT
Glud1	0.254738	6.64698	4.39912	0.0359575	0.170359	pseudobulk	edgeR	LRT
Lrp12	0.311772	5.86874	4.39521	0.03604	0.170359	pseudobulk	edgeR	LRT
Terf1	-0.287991	6.12219	4.39456	0.0360537	0.170359	pseudobulk	edgeR	LRT
Pde5a	-0.270777	7.44487	4.39343	0.0360776	0.170359	pseudobulk	edgeR	LRT
Atad2b	0.206087	7.26022	4.3897	0.0361567	0.170359	pseudobulk	edgeR	LRT
Hdac2	-0.365409	5.81213	4.38935	0.0361641	0.170359	pseudobulk	edgeR	LRT
Pde8b	-0.20432	7.89354	4.38916	0.0361681	0.170359	pseudobulk	edgeR	LRT
Fbxw11	0.22388	6.71926	4.3857	0.0362415	0.170531	pseudobulk	edgeR	LRT
Slc50a1	-0.373619	5.92752	4.38218	0.0363164	0.170709	pseudobulk	edgeR	LRT
Zfand6	0.290678	5.90639	4.38029	0.0363568	0.170726	pseudobulk	edgeR	LRT
Tpr	0.188246	7.63549	4.37334	0.0365053	0.171097	pseudobulk	edgeR	LRT
Dcaf1	0.301419	6.34574	4.37312	0.03651	0.171097	pseudobulk	edgeR	LRT
Rpl3	-0.322595	6.58299	4.37065	0.0365631	0.171172	pseudobulk	edgeR	LRT
Nsg2	-0.269857	6.80109	4.36279	0.036732	0.171788	pseudobulk	edgeR	LRT
Fbrsl1	0.263272	6.20405	4.35697	0.0368577	0.172202	pseudobulk	edgeR	LRT
Zfp317	-0.362944	5.51602	4.3442	0.0371353	0.173216	pseudobulk	edgeR	LRT
Eftud2	-0.299119	6.05641	4.34353	0.0371499	0.173216	pseudobulk	edgeR	LRT
Timm17a	-0.339565	5.81768	4.33307	0.0373789	0.174108	pseudobulk	edgeR	LRT
Golga5	0.317835	5.87367	4.33016	0.0374428	0.17417	pseudobulk	edgeR	LRT
Abl1	0.277373	6.20534	4.32792	0.0374919	0.17417	pseudobulk	edgeR	LRT
Chchd7	-0.333263	6.30968	4.32731	0.0375055	0.17417	pseudobulk	edgeR	LRT
Jpx	-0.347043	5.78782	4.32458	0.0375656	0.174274	pseudobulk	edgeR	LRT
Srr	-0.261455	6.34033	4.31916	0.0376855	0.174533	pseudobulk	edgeR	LRT
Brd9	-0.321702	6.69819	4.317	0.0377334	0.174533	pseudobulk	edgeR	LRT
Aftph	0.235961	6.75224	4.31607	0.0377541	0.174533	pseudobulk	edgeR	LRT
Polr3a	-0.34262	5.79993	4.31523	0.0377727	0.174533	pseudobulk	edgeR	LRT
Btf3l4	-0.358272	5.56251	4.31215	0.0378412	0.174614	pseudobulk	edgeR	LRT
Coro7	0.279702	6.35336	4.31099	0.037867	0.174614	pseudobulk	edgeR	LRT
Ssh2	0.155811	8.81561	4.30917	0.0379075	0.174614	pseudobulk	edgeR	LRT
Larp4	0.277885	6.33477	4.30662	0.0379644	0.174614	pseudobulk	edgeR	LRT
Zfp410	0.32525	5.73819	4.30595	0.0379794	0.174614	pseudobulk	edgeR	LRT
Dhx35	-0.326582	5.7703	4.30243	0.038058	0.174802	pseudobulk	edgeR	LRT
Cnr1	-0.596084	6.86198	4.29882	0.0381388	0.17485	pseudobulk	edgeR	LRT
Zfp384	-0.387928	5.49447	4.29858	0.0381442	0.17485	pseudobulk	edgeR	LRT
Klhl5	0.291856	5.87311	4.29306	0.0382683	0.175031	pseudobulk	edgeR	LRT
Desi2	0.19103	7.26443	4.29264	0.0382777	0.175031	pseudobulk	edgeR	LRT
Tasor2	0.219888	7.05645	4.29176	0.0382975	0.175031	pseudobulk	edgeR	LRT
Plppr5	0.188693	7.93827	4.28604	0.0384265	0.175447	pseudobulk	edgeR	LRT
R3hdm1	0.1757	8.90604	4.27839	0.0386	0.176065	pseudobulk	edgeR	LRT
Clec16a	-0.179563	7.84557	4.27093	0.0387698	0.176665	pseudobulk	edgeR	LRT
Fam98a	-0.327259	6.50013	4.26618	0.0388782	0.176984	pseudobulk	edgeR	LRT
Sema6a	-0.325418	6.92883	4.25963	0.0390284	0.177493	pseudobulk	edgeR	LRT
Rpl13	-0.278693	6.40407	4.25582	0.039116	0.177716	pseudobulk	edgeR	LRT
Rims4	0.260018	6.2432	4.25254	0.0391916	0.177792	pseudobulk	edgeR	LRT
Htr2a	-0.308145	6.40656	4.2505	0.0392388	0.177792	pseudobulk	edgeR	LRT
Add3	-0.250551	6.85008	4.2497	0.0392573	0.177792	pseudobulk	edgeR	LRT
Mprip	0.194089	7.36633	4.24843	0.0392867	0.177792	pseudobulk	edgeR	LRT
Ntng1	0.656782	6.63675	4.24142	0.0394491	0.178217	pseudobulk	edgeR	LRT
Tmem132c	-0.240015	7.55265	4.24103	0.0394582	0.178217	pseudobulk	edgeR	LRT
Denn2b	0.204478	7.17215	4.23848	0.0395176	0.178217	pseudobulk	edgeR	LRT
Zfp326	-0.276475	6.73568	4.23772	0.0395351	0.178217	pseudobulk	edgeR	LRT
Brsk1	0.295196	6.16471	4.23244	0.0396585	0.178599	pseudobulk	edgeR	LRT
Got2	0.24132	6.82659	4.22949	0.0397273	0.178734	pseudobulk	edgeR	LRT
Zfp638	0.174709	8.25847	4.22288	0.0398825	0.179258	pseudobulk	edgeR	LRT
Ndrg3	-0.185877	7.70272	4.21657	0.040031	0.179289	pseudobulk	edgeR	LRT
A930015D03Rik	-0.250541	6.73582	4.21511	0.0400655	0.179289	pseudobulk	edgeR	LRT
Rps6ka5	0.267666	6.97801	4.21501	0.0400679	0.179289	pseudobulk	edgeR	LRT
P4htm	-0.394591	6.19654	4.21483	0.0400722	0.179289	pseudobulk	edgeR	LRT
Cdh2	-0.318343	8.14139	4.21243	0.0401288	0.179289	pseudobulk	edgeR	LRT
Slc25a13	0.387536	6.22117	4.21226	0.0401328	0.179289	pseudobulk	edgeR	LRT
Kazn	-0.294941	6.41572	4.21016	0.0401826	0.179289	pseudobulk	edgeR	LRT
Tspyl4	-0.331678	6.81772	4.20941	0.0402003	0.179289	pseudobulk	edgeR	LRT
Abcd3	-0.355629	5.95335	4.2076	0.0402433	0.179308	pseudobulk	edgeR	LRT
Hmgcll1	-0.217022	7.64293	4.20162	0.0403854	0.179768	pseudobulk	edgeR	LRT
AW549877	0.273589	6.11186	4.18906	0.0406856	0.180929	pseudobulk	edgeR	LRT
Trap1	-0.348892	5.77657	4.18137	0.0408707	0.181493	pseudobulk	edgeR	LRT
Dpysl2	0.181237	7.65672	4.18053	0.040891	0.181493	pseudobulk	edgeR	LRT
Acat1	-0.211338	7.15382	4.1751	0.0410221	0.1819	pseudobulk	edgeR	LRT
Nsd3	0.146172	8.1326	4.16986	0.0411491	0.182134	pseudobulk	edgeR	LRT
Rock2	-0.190886	8.36423	4.16821	0.0411894	0.182134	pseudobulk	edgeR	LRT
Gm9801	-0.229525	7.33932	4.16804	0.0411933	0.182134	pseudobulk	edgeR	LRT
Rps6ka3	-0.278397	6.96811	4.14605	0.0417318	0.184339	pseudobulk	edgeR	LRT
Phrf1	0.301735	5.84082	4.14425	0.0417762	0.184358	pseudobulk	edgeR	LRT
Cog4	0.266518	6.0813	4.13943	0.0418952	0.184615	pseudobulk	edgeR	LRT
Smg5	0.285324	5.94	4.13601	0.0419801	0.184615	pseudobulk	edgeR	LRT
N4bp2l2	-0.211359	7.9629	4.13567	0.0419883	0.184615	pseudobulk	edgeR	LRT
Gpcpd1	-0.230887	7.58193	4.13531	0.0419974	0.184615	pseudobulk	edgeR	LRT
Cpeb4	0.22766	7.5596	4.13383	0.0420342	0.184615	pseudobulk	edgeR	LRT
Dok6	0.164356	8.91625	4.13159	0.0420897	0.184683	pseudobulk	edgeR	LRT
Aff2	0.221989	8.35482	4.12648	0.042217	0.185065	pseudobulk	edgeR	LRT
Haghl	-0.300945	7.5378	4.12003	0.0423784	0.185596	pseudobulk	edgeR	LRT
Cdc42	-0.186977	7.55565	4.11003	0.0426296	0.186349	pseudobulk	edgeR	LRT
Sqstm1	-0.265428	6.86961	4.10944	0.0426444	0.186349	pseudobulk	edgeR	LRT
Gm31508	-0.351163	5.81068	4.10651	0.0427184	0.186349	pseudobulk	edgeR	LRT
Epha10	-0.257473	6.91413	4.10527	0.0427497	0.186349	pseudobulk	edgeR	LRT
Col25a1	-0.750987	7.22067	4.10518	0.042752	0.186349	pseudobulk	edgeR	LRT
Ric8b	0.212812	6.95518	4.09902	0.042908	0.186852	pseudobulk	edgeR	LRT
Ube2ql1	0.302995	5.74442	4.0915	0.0430993	0.187508	pseudobulk	edgeR	LRT
Parp1	0.310224	5.75759	4.07964	0.0434029	0.188574	pseudobulk	edgeR	LRT
Ssbp2	0.155532	9.01026	4.07875	0.0434259	0.188574	pseudobulk	edgeR	LRT
Herc4	0.198534	7.18057	4.07314	0.0435702	0.188683	pseudobulk	edgeR	LRT
Eif1b	-0.365169	5.90747	4.07255	0.0435855	0.188683	pseudobulk	edgeR	LRT
Npat	0.263846	6.4118	4.07243	0.0435885	0.188683	pseudobulk	edgeR	LRT
Cds2	-0.249608	6.53887	4.07142	0.0436146	0.188683	pseudobulk	edgeR	LRT
Sfmbt2	0.3257	6.13773	4.06143	0.0438733	0.189625	pseudobulk	edgeR	LRT
Arhgef7	0.234769	6.73014	4.05492	0.0440428	0.190179	pseudobulk	edgeR	LRT
Cdk11b	-0.289813	6.21762	4.04474	0.0443091	0.190979	pseudobulk	edgeR	LRT
Abhd3	0.3241	5.81914	4.04468	0.0443109	0.190979	pseudobulk	edgeR	LRT
Ssr4	-0.334177	6.16305	4.03896	0.0444611	0.191243	pseudobulk	edgeR	LRT
Depdc5	0.183219	7.70322	4.03858	0.0444712	0.191243	pseudobulk	edgeR	LRT
Kndc1	0.314768	5.71201	4.03732	0.0445045	0.191243	pseudobulk	edgeR	LRT
Col19a1	-0.199743	9.15048	4.03606	0.0445377	0.191243	pseudobulk	edgeR	LRT
Ensa	-0.332832	5.98969	4.02172	0.0449178	0.192696	pseudobulk	edgeR	LRT
Dipk1a	-0.344834	5.9897	4.01953	0.0449763	0.192768	pseudobulk	edgeR	LRT
Crbn	-0.375914	5.52149	4.00519	0.0453604	0.194169	pseudobulk	edgeR	LRT
Ddx46	-0.213519	6.80951	4.00418	0.0453875	0.194169	pseudobulk	edgeR	LRT
Ptprn	-0.26623	7.03375	4.00135	0.045464	0.194316	pseudobulk	edgeR	LRT
Ntrk3	-0.177047	10.0146	3.99028	0.0457635	0.195416	pseudobulk	edgeR	LRT
Epb41l3	0.1564	8.99815	3.98285	0.0459658	0.196098	pseudobulk	edgeR	LRT
Hsph1	-0.34894	6.02042	3.97629	0.0461452	0.196682	pseudobulk	edgeR	LRT
Lonrf2	0.240863	6.30855	3.96966	0.0463271	0.197275	pseudobulk	edgeR	LRT
Shprh	0.186506	7.18101	3.9625	0.0465244	0.197933	pseudobulk	edgeR	LRT
Dclk1	0.125257	9.84671	3.95551	0.0467182	0.198571	pseudobulk	edgeR	LRT
Sst	-0.641706	7.22568	3.95399	0.0467604	0.198571	pseudobulk	edgeR	LRT
AU040320	0.231387	6.40724	3.94394	0.0470405	0.199544	pseudobulk	edgeR	LRT
Snx30	0.26743	6.24315	3.94266	0.0470762	0.199544	pseudobulk	edgeR	LRT
Mif	-0.313458	6.40145	3.93894	0.0471804	0.19956	pseudobulk	edgeR	LRT
Tbc1d22a	0.305988	5.61666	3.93657	0.047247	0.19956	pseudobulk	edgeR	LRT
Ncoa1	0.181183	8.62592	3.93234	0.047366	0.19956	pseudobulk	edgeR	LRT
Myl6	-0.268342	6.4512	3.93184	0.0473801	0.19956	pseudobulk	edgeR	LRT
Esf1	0.346704	5.92444	3.93131	0.047395	0.19956	pseudobulk	edgeR	LRT
Tshz3	0.236408	7.59088	3.93005	0.0474305	0.19956	pseudobulk	edgeR	LRT
Tmem208	-0.341042	5.73645	3.93004	0.0474309	0.19956	pseudobulk	edgeR	LRT
Opa1	0.22578	7.15391	3.92987	0.0474357	0.19956	pseudobulk	edgeR	LRT
Syt2	0.356923	7.11597	3.92827	0.0474807	0.19956	pseudobulk	edgeR	LRT
Pdxk	0.32391	5.75836	3.92449	0.0475877	0.19956	pseudobulk	edgeR	LRT
Mthfs	0.276047	6.75369	3.92316	0.0476254	0.19956	pseudobulk	edgeR	LRT
Pacsin1	0.167399	8.11614	3.92262	0.0476407	0.19956	pseudobulk	edgeR	LRT
Ccl25	-0.273429	6.47254	3.92258	0.0476418	0.19956	pseudobulk	edgeR	LRT
Stk25	-0.342889	6.29657	3.91901	0.0477431	0.199656	pseudobulk	edgeR	LRT
Clvs1	0.162384	8.44299	3.91871	0.0477514	0.199656	pseudobulk	edgeR	LRT
Dop1a	0.186586	7.57864	3.90304	0.0481989	0.201345	pseudobulk	edgeR	LRT
Kcnab1	0.156779	9.98849	3.90067	0.0482669	0.201447	pseudobulk	edgeR	LRT
Add1	0.224721	7.13488	3.89298	0.0484882	0.202187	pseudobulk	edgeR	LRT
Gas7	-0.266334	7.16642	3.88651	0.0486754	0.202785	pseudobulk	edgeR	LRT
Ralgps1	0.183392	7.75593	3.87935	0.0488834	0.203468	pseudobulk	edgeR	LRT
Timm44	0.260836	6.17604	3.87739	0.0489406	0.203522	pseudobulk	edgeR	LRT
Tmeff1	-0.364086	5.65044	3.84787	0.0498091	0.206948	pseudobulk	edgeR	LRT
Rps24	-0.322435	6.09287	3.84262	0.0499654	0.20741	pseudobulk	edgeR	LRT
Clstn3	-0.19502	7.99714	3.84062	0.0500249	0.207471	pseudobulk	edgeR	LRT
Rcbtb1	0.296878	6.08347	3.83337	0.0502418	0.208073	pseudobulk	edgeR	LRT
Otud7b	-0.250748	6.52085	3.83276	0.0502603	0.208073	pseudobulk	edgeR	LRT
Slc25a36	0.161006	7.51914	3.82303	0.0505528	0.209096	pseudobulk	edgeR	LRT
Ppil4	0.268863	6.12021	3.81704	0.0507339	0.209489	pseudobulk	edgeR	LRT
Ocrl	-0.184932	7.42817	3.81688	0.0507386	0.209489	pseudobulk	edgeR	LRT
Tcerg1	0.203367	6.94697	3.80018	0.051247	0.211174	pseudobulk	edgeR	LRT
Arhgef28	0.419491	5.98941	3.79986	0.0512569	0.211174	pseudobulk	edgeR	LRT
Elmod1	-0.167002	8.11568	3.79612	0.0513714	0.211174	pseudobulk	edgeR	LRT
Dgkb	0.276602	8.36637	3.79605	0.0513737	0.211174	pseudobulk	edgeR	LRT
Zfp106	0.229563	6.84655	3.79423	0.0514295	0.211174	pseudobulk	edgeR	LRT
Satb1	0.175382	8.40988	3.79385	0.0514413	0.211174	pseudobulk	edgeR	LRT
Rmnd5a	0.248407	6.21331	3.79302	0.0514668	0.211174	pseudobulk	edgeR	LRT
Abhd16a	-0.382815	5.58214	3.77733	0.0519514	0.212951	pseudobulk	edgeR	LRT
Sgsm3	0.250947	6.12331	3.77602	0.0519921	0.212951	pseudobulk	edgeR	LRT
Pcyt2	-0.321311	6.63266	3.77117	0.0521432	0.21338	pseudobulk	edgeR	LRT
Ago1	0.30918	5.8773	3.76357	0.0523808	0.214163	pseudobulk	edgeR	LRT
Unc13a	-0.217942	7.0861	3.7599	0.0524956	0.214442	pseudobulk	edgeR	LRT
Nsmaf	0.229685	6.36789	3.75434	0.0526705	0.214967	pseudobulk	edgeR	LRT
Astn1	0.164118	8.96726	3.74849	0.0528553	0.21535	pseudobulk	edgeR	LRT
Rmdn1	-0.205903	7.35538	3.74799	0.0528712	0.21535	pseudobulk	edgeR	LRT
Creld1	-0.401367	5.58011	3.74694	0.0529043	0.21535	pseudobulk	edgeR	LRT
Clasp2	-0.153565	8.83854	3.74114	0.0530882	0.215907	pseudobulk	edgeR	LRT
Eif4g1	0.224554	6.4242	3.73963	0.0531361	0.215912	pseudobulk	edgeR	LRT
Frmpd1	0.300131	6.31778	3.73309	0.0533445	0.216568	pseudobulk	edgeR	LRT
Galnt11	-0.229386	6.90881	3.72901	0.0534752	0.216831	pseudobulk	edgeR	LRT
Snx7	0.232431	6.51162	3.72813	0.0535032	0.216831	pseudobulk	edgeR	LRT
Ascc3	0.142083	8.00467	3.72361	0.0536481	0.217228	pseudobulk	edgeR	LRT
Atp5l	-0.2654	6.46044	3.71648	0.0538779	0.217967	pseudobulk	edgeR	LRT
Fgd4	0.228509	7.12295	3.70602	0.0542164	0.219144	pseudobulk	edgeR	LRT
Akain1	0.270973	6.57817	3.70431	0.054272	0.219177	pseudobulk	edgeR	LRT
Hipk3	0.265193	6.12513	3.69678	0.0545174	0.219811	pseudobulk	edgeR	LRT
Zfyve27	-0.354884	5.69077	3.69509	0.0545727	0.219811	pseudobulk	edgeR	LRT
Syt16	-0.216664	7.25809	3.69423	0.0546011	0.219811	pseudobulk	edgeR	LRT
Glmn	0.211998	6.69879	3.69366	0.0546195	0.219811	pseudobulk	edgeR	LRT
Arih1	0.165896	8.10606	3.68541	0.0548904	0.220709	pseudobulk	edgeR	LRT
Fam126b	0.202076	7.22367	3.68001	0.0550685	0.221061	pseudobulk	edgeR	LRT
Vps41	-0.178076	7.75157	3.67849	0.0551189	0.221061	pseudobulk	edgeR	LRT
Cox10	0.246738	6.55115	3.67841	0.0551215	0.221061	pseudobulk	edgeR	LRT
Glyr1	0.225504	6.60419	3.6704	0.0553867	0.221932	pseudobulk	edgeR	LRT
Tox4	-0.320419	5.69592	3.66665	0.0555116	0.222239	pseudobulk	edgeR	LRT
Ank1	0.193346	7.78297	3.65761	0.0558137	0.223255	pseudobulk	edgeR	LRT
Uchl5	0.318705	5.6894	3.65229	0.0559921	0.22362	pseudobulk	edgeR	LRT
Hmg20a	0.20286	7.20383	3.652	0.056002	0.22362	pseudobulk	edgeR	LRT
Prickle1	0.199826	8.73306	3.64768	0.0561474	0.224007	pseudobulk	edgeR	LRT
Hacd3	-0.228582	7.14116	3.64493	0.0562401	0.224183	pseudobulk	edgeR	LRT
Ndufa6	-0.344497	6.01447	3.64226	0.0563305	0.22435	pseudobulk	edgeR	LRT
Epn1	-0.309476	5.82688	3.64074	0.0563818	0.224361	pseudobulk	edgeR	LRT
Wdr33	-0.159258	7.95308	3.63544	0.0565616	0.224882	pseudobulk	edgeR	LRT
Drosha	-0.281989	6.37527	3.61855	0.0571387	0.226679	pseudobulk	edgeR	LRT
Prpf39	-0.211538	6.91496	3.61795	0.0571592	0.226679	pseudobulk	edgeR	LRT
Nsd2	0.168123	7.34119	3.61627	0.0572169	0.226679	pseudobulk	edgeR	LRT
Psip1	-0.245405	7.15692	3.61417	0.0572892	0.226679	pseudobulk	edgeR	LRT
Zfp160	0.290292	6.10907	3.61313	0.0573251	0.226679	pseudobulk	edgeR	LRT
Dscam	-0.325868	8.55669	3.6129	0.0573332	0.226679	pseudobulk	edgeR	LRT
Sirt3	-0.32376	5.94282	3.6122	0.0573572	0.226679	pseudobulk	edgeR	LRT
Rps6ka2	-0.197682	7.08678	3.60854	0.0574837	0.226984	pseudobulk	edgeR	LRT
Cacna1d	0.155429	9.1219	3.60479	0.0576134	0.227296	pseudobulk	edgeR	LRT
Slc16a7	-0.262235	6.55933	3.60342	0.057661	0.227296	pseudobulk	edgeR	LRT
Ankrd13d	-0.312217	5.75709	3.5993	0.0578038	0.227664	pseudobulk	edgeR	LRT
Fam193b	-0.264298	6.37181	3.58583	0.0582744	0.229322	pseudobulk	edgeR	LRT
Npdc1	-0.310753	6.5722	3.58407	0.0583361	0.229369	pseudobulk	edgeR	LRT
Hsd17b12	-0.286164	6.67438	3.58141	0.0584296	0.229541	pseudobulk	edgeR	LRT
Phf21a	0.17824	7.93619	3.57167	0.0587731	0.230509	pseudobulk	edgeR	LRT
Eno2	-0.220882	7.32316	3.5716	0.0587757	0.230509	pseudobulk	edgeR	LRT
Bcl2l1	-0.321669	5.59129	3.56768	0.0589145	0.230857	pseudobulk	edgeR	LRT
Taf15	-0.17364	7.47922	3.55673	0.0593044	0.232188	pseudobulk	edgeR	LRT
Map3k12	0.261167	6.20913	3.5517	0.0594845	0.232695	pseudobulk	edgeR	LRT
C2cd2	-0.325576	5.51121	3.54954	0.059562	0.232801	pseudobulk	edgeR	LRT
Rnf38	0.254017	6.13465	3.54676	0.0596618	0.232928	pseudobulk	edgeR	LRT
Ldhb	0.359434	7.68102	3.54583	0.0596954	0.232928	pseudobulk	edgeR	LRT
Eml2	0.195485	7.08114	3.54413	0.0597566	0.23297	pseudobulk	edgeR	LRT
Mast4	0.200562	8.39199	3.54112	0.0598652	0.233196	pseudobulk	edgeR	LRT
Slc30a7	0.290632	5.66761	3.53629	0.0600397	0.233679	pseudobulk	edgeR	LRT
Adgrb1	-0.246265	6.61491	3.52935	0.0602913	0.234461	pseudobulk	edgeR	LRT
Kmt2c	0.161808	7.97417	3.52591	0.0604168	0.234751	pseudobulk	edgeR	LRT
Pgk1	0.343288	6.20098	3.52448	0.0604688	0.234755	pseudobulk	edgeR	LRT
Supt16	0.274532	6.26233	3.5118	0.0609334	0.235946	pseudobulk	edgeR	LRT
Clpp	0.242449	6.11658	3.51165	0.0609387	0.235946	pseudobulk	edgeR	LRT
Alk	-0.21015	9.4639	3.51074	0.0609721	0.235946	pseudobulk	edgeR	LRT
Asah2	0.29206	5.89672	3.51053	0.06098	0.235946	pseudobulk	edgeR	LRT
Ankrd29	-0.348647	5.8912	3.50077	0.0613404	0.237142	pseudobulk	edgeR	LRT
Golgb1	0.186379	7.26397	3.49794	0.0614452	0.237348	pseudobulk	edgeR	LRT
Acer3	-0.196607	6.97542	3.49157	0.0616821	0.237871	pseudobulk	edgeR	LRT
Zfp292	-0.17722	7.4062	3.49063	0.0617173	0.237871	pseudobulk	edgeR	LRT
Eri3	-0.22151	6.96143	3.48992	0.0617435	0.237871	pseudobulk	edgeR	LRT
Cox7a2	-0.248499	6.78985	3.4863	0.0618788	0.237871	pseudobulk	edgeR	LRT
Tbc1d24	0.224137	6.48037	3.48609	0.0618865	0.237871	pseudobulk	edgeR	LRT
Csnk2a1	0.215488	6.95584	3.48601	0.0618897	0.237871	pseudobulk	edgeR	LRT
Zc3h13	0.175626	7.56841	3.47963	0.0621287	0.238591	pseudobulk	edgeR	LRT
Camk2a	0.213146	8.20211	3.46929	0.0625181	0.239886	pseudobulk	edgeR	LRT
Unc5d	-0.196662	9.58437	3.46426	0.0627084	0.240417	pseudobulk	edgeR	LRT
Dner	0.164079	9.32489	3.45589	0.0630267	0.241437	pseudobulk	edgeR	LRT
Mpc2	0.269511	6.4268	3.45221	0.0631672	0.241694	pseudobulk	edgeR	LRT
Adgra1	0.232654	6.9914	3.45139	0.0631986	0.241694	pseudobulk	edgeR	LRT
Zfp462	0.210477	7.13503	3.44669	0.0633784	0.242181	pseudobulk	edgeR	LRT
Plec	0.26075	6.29958	3.444	0.0634818	0.242283	pseudobulk	edgeR	LRT
Pde4dip	0.131284	8.82814	3.44326	0.0635101	0.242283	pseudobulk	edgeR	LRT
Fryl	0.171658	7.91989	3.43885	0.0636799	0.242692	pseudobulk	edgeR	LRT
Rab3gap1	0.157954	7.4134	3.43775	0.0637223	0.242692	pseudobulk	edgeR	LRT
Prdm2	0.216102	6.66934	3.43439	0.0638522	0.242953	pseudobulk	edgeR	LRT
Ubap1	0.296131	5.7331	3.43325	0.0638962	0.242953	pseudobulk	edgeR	LRT
Krba1	-0.331671	5.53135	3.43148	0.0639646	0.243013	pseudobulk	edgeR	LRT
Exoc6	0.256555	6.06854	3.42939	0.0640458	0.243121	pseudobulk	edgeR	LRT
Zswim8	0.295759	5.72991	3.42696	0.0641401	0.243279	pseudobulk	edgeR	LRT
Nr3c1	-0.237556	6.91461	3.42266	0.0643074	0.243714	pseudobulk	edgeR	LRT
Erc1	0.143757	8.03408	3.42101	0.0643717	0.243757	pseudobulk	edgeR	LRT
Usp22	-0.24405	6.34984	3.40715	0.0649146	0.245602	pseudobulk	edgeR	LRT
Arrb1	0.263804	6.21815	3.40585	0.0649655	0.245602	pseudobulk	edgeR	LRT
Pnpla8	0.173627	7.63165	3.40438	0.0650234	0.24562	pseudobulk	edgeR	LRT
Slc44a5	-0.317882	7.93808	3.40282	0.065085	0.245652	pseudobulk	edgeR	LRT
Rsbn1l	0.262214	6.36462	3.39174	0.0655237	0.247106	pseudobulk	edgeR	LRT
Abcb9	-0.281795	5.82573	3.38973	0.0656036	0.247205	pseudobulk	edgeR	LRT
Papola	-0.150156	7.75335	3.38753	0.0656912	0.247333	pseudobulk	edgeR	LRT
Afdn	0.177436	7.64591	3.38444	0.0658147	0.247596	pseudobulk	edgeR	LRT
Stmn1	-0.236329	6.84867	3.3823	0.0658999	0.247638	pseudobulk	edgeR	LRT
Prkdc	0.240914	6.82994	3.38148	0.065933	0.247638	pseudobulk	edgeR	LRT
Emb	-0.292099	5.77399	3.37614	0.0661468	0.248237	pseudobulk	edgeR	LRT
Fnip2	0.240312	6.88211	3.37482	0.0662	0.248237	pseudobulk	edgeR	LRT
Rabgap1	0.13216	8.22532	3.37261	0.0662888	0.248311	pseudobulk	edgeR	LRT
Ociad2	-0.334669	5.70612	3.37048	0.0663746	0.248311	pseudobulk	edgeR	LRT
Trappc11	0.259289	5.86989	3.37016	0.0663873	0.248311	pseudobulk	edgeR	LRT
Cisd1	-0.372196	5.62414	3.36897	0.0664351	0.248311	pseudobulk	edgeR	LRT
Hdac9	-0.213899	9.85597	3.35904	0.066837	0.249611	pseudobulk	edgeR	LRT
Cacng3	-0.304689	6.60341	3.35332	0.0670697	0.250278	pseudobulk	edgeR	LRT
Srcap	0.315661	5.71552	3.35048	0.0671855	0.250507	pseudobulk	edgeR	LRT
Mef2c	0.15956	10.514	3.34712	0.0673227	0.250781	pseudobulk	edgeR	LRT
Camkv	-0.257962	6.03782	3.34602	0.0673676	0.250781	pseudobulk	edgeR	LRT
Ywhaz	-0.171871	7.5948	3.33646	0.0677604	0.25204	pseudobulk	edgeR	LRT
Tbc1d9b	0.268135	5.88818	3.33269	0.0679158	0.252415	pseudobulk	edgeR	LRT
Vps29	0.282018	5.93209	3.32896	0.0680697	0.252638	pseudobulk	edgeR	LRT
Arid4b	0.15116	7.78517	3.32859	0.0680853	0.252638	pseudobulk	edgeR	LRT
Orc2	0.212341	6.57286	3.32082	0.0684077	0.25363	pseudobulk	edgeR	LRT
Hook2	0.244468	6.31561	3.31524	0.0686403	0.254289	pseudobulk	edgeR	LRT
Zfp280c	0.204189	6.79353	3.31066	0.0688318	0.254793	pseudobulk	edgeR	LRT
Man2a2	-0.270338	6.58802	3.30665	0.069	0.255212	pseudobulk	edgeR	LRT
Apbb1	0.267838	6.2845	3.2996	0.0692967	0.256104	pseudobulk	edgeR	LRT
Daam1	0.133044	8.12774	3.29805	0.0693621	0.25614	pseudobulk	edgeR	LRT
Gps2	0.260956	5.82554	3.28968	0.0697165	0.257077	pseudobulk	edgeR	LRT
Gfod1	-0.199311	6.81568	3.28849	0.069767	0.257077	pseudobulk	edgeR	LRT
Ufsp2	-0.318105	5.6383	3.28793	0.069791	0.257077	pseudobulk	edgeR	LRT
Pnn	-0.238935	7.19183	3.28681	0.0698385	0.257077	pseudobulk	edgeR	LRT
Wdr20	0.256305	6.00847	3.28397	0.0699593	0.25731	pseudobulk	edgeR	LRT
Mark1	-0.208385	6.98505	3.28271	0.0700133	0.25731	pseudobulk	edgeR	LRT
Tspan7	-0.148767	8.5922	3.27885	0.070178	0.25771	pseudobulk	edgeR	LRT
Brinp1	0.217316	8.51108	3.27472	0.0703548	0.258154	pseudobulk	edgeR	LRT
Pla2g4e	-0.28953	5.95609	3.2721	0.0704674	0.258362	pseudobulk	edgeR	LRT
Pcx	0.303374	5.79809	3.25801	0.0710754	0.260384	pseudobulk	edgeR	LRT
Cmss1	-0.250591	10.1277	3.24482	0.0716497	0.26228	pseudobulk	edgeR	LRT
Syn2	-0.157268	9.28055	3.23818	0.0719405	0.263132	pseudobulk	edgeR	LRT
Nf1	-0.133088	8.67027	3.23691	0.0719963	0.263132	pseudobulk	edgeR	LRT
Med13l	0.169216	7.40621	3.23467	0.0720947	0.263282	pseudobulk	edgeR	LRT
Riok3	0.184096	6.87936	3.22823	0.0723791	0.264112	pseudobulk	edgeR	LRT
Maf	-0.20664	7.9612	3.21341	0.0730373	0.266303	pseudobulk	edgeR	LRT
Kidins220	-0.13952	8.3727	3.20993	0.0731925	0.26652	pseudobulk	edgeR	LRT
Tacc2	0.224632	6.30684	3.20949	0.0732123	0.26652	pseudobulk	edgeR	LRT
Cdh9	-0.250753	8.10977	3.20228	0.0735355	0.267486	pseudobulk	edgeR	LRT
Tspan13	-0.247906	6.17653	3.1964	0.0738007	0.268239	pseudobulk	edgeR	LRT
Arf5	-0.288936	6.30834	3.18896	0.0741371	0.26925	pseudobulk	edgeR	LRT
Pigu	0.240656	6.06433	3.18575	0.0742831	0.269518	pseudobulk	edgeR	LRT
Zranb1	0.207247	6.54346	3.1837	0.0743759	0.269518	pseudobulk	edgeR	LRT
Gpatch2	0.207346	6.8451	3.18348	0.0743862	0.269518	pseudobulk	edgeR	LRT
Vps39	0.244406	5.95264	3.17882	0.0745984	0.270075	pseudobulk	edgeR	LRT
Anp32a	-0.290245	6.26659	3.17697	0.0746831	0.270131	pseudobulk	edgeR	LRT
Tmem25	-0.343096	5.99209	3.17593	0.0747308	0.270131	pseudobulk	edgeR	LRT
Kcnb1	-0.325269	5.76695	3.17177	0.0749212	0.270607	pseudobulk	edgeR	LRT
Appbp2	0.186849	6.95294	3.1685	0.0750712	0.270937	pseudobulk	edgeR	LRT
Gdpd1	0.216614	6.29641	3.1637	0.0752923	0.271523	pseudobulk	edgeR	LRT
Prpf40a	0.161002	7.48967	3.16186	0.0753774	0.271618	pseudobulk	edgeR	LRT
Arnt	-0.187821	7.26951	3.15743	0.0755822	0.272143	pseudobulk	edgeR	LRT
Glul	-0.25958	6.17304	3.15592	0.0756523	0.272183	pseudobulk	edgeR	LRT
Pcbp3	0.234817	6.70266	3.15352	0.0757635	0.272371	pseudobulk	edgeR	LRT
Stard7	0.235955	6.52755	3.14926	0.0759615	0.272785	pseudobulk	edgeR	LRT
Gls	-0.159806	8.22994	3.1485	0.0759967	0.272785	pseudobulk	edgeR	LRT
Lrrn3	-0.280249	5.78917	3.1446	0.0761786	0.273225	pseudobulk	edgeR	LRT
Yars	0.250753	6.14811	3.14272	0.0762665	0.273328	pseudobulk	edgeR	LRT
Sptan1	0.139198	9.04592	3.13602	0.0765806	0.27415	pseudobulk	edgeR	LRT
Kcnq5	-0.272295	9.92716	3.13371	0.076689	0.27415	pseudobulk	edgeR	LRT
Gad2	-0.24756	8.5476	3.13229	0.0767558	0.27415	pseudobulk	edgeR	LRT
Wdfy2	0.221284	6.47425	3.13175	0.0767812	0.27415	pseudobulk	edgeR	LRT
Tulp4	0.157752	7.59776	3.1312	0.0768071	0.27415	pseudobulk	edgeR	LRT
Il31ra	-0.338429	6.42177	3.13024	0.0768523	0.27415	pseudobulk	edgeR	LRT
Chic1	0.197222	6.57595	3.1272	0.0769958	0.27445	pseudobulk	edgeR	LRT
Rif1	-0.26034	5.93983	3.12526	0.0770876	0.274565	pseudobulk	edgeR	LRT
Ggt7	-0.246897	7.05198	3.12186	0.0772484	0.274926	pseudobulk	edgeR	LRT
Sh3glb1	0.219435	6.75216	3.12036	0.0773196	0.274967	pseudobulk	edgeR	LRT
Aldoc	-0.312362	5.6318	3.11744	0.0774585	0.275249	pseudobulk	edgeR	LRT
Copa	0.173247	7.28352	3.10694	0.0779592	0.276815	pseudobulk	edgeR	LRT
Rplp2	-0.343174	5.4682	3.09926	0.0783281	0.277459	pseudobulk	edgeR	LRT
Cntnap1	-0.264932	5.86977	3.09887	0.0783467	0.277459	pseudobulk	edgeR	LRT
Dlx1as	-0.242034	7.56	3.09877	0.0783513	0.277459	pseudobulk	edgeR	LRT
Vwc2	-0.153792	8.65525	3.09816	0.078381	0.277459	pseudobulk	edgeR	LRT
Dcun1d4	0.285592	5.81868	3.0945	0.0785573	0.27787	pseudobulk	edgeR	LRT
Snx25	-0.197204	6.89513	3.08942	0.0788028	0.278525	pseudobulk	edgeR	LRT
Slc7a14	-0.153055	7.45708	3.08681	0.0789296	0.278723	pseudobulk	edgeR	LRT
Ctnnbl1	0.221666	6.26994	3.08577	0.0789797	0.278723	pseudobulk	edgeR	LRT
Specc1	0.140964	8.27411	3.08156	0.0791843	0.279217	pseudobulk	edgeR	LRT
Snrk	0.260292	5.74784	3.08041	0.0792404	0.279217	pseudobulk	edgeR	LRT
Aldh5a1	0.263619	5.86863	3.07638	0.0794373	0.279697	pseudobulk	edgeR	LRT
Ptma	-0.325714	5.8287	3.07349	0.0795784	0.27998	pseudobulk	edgeR	LRT
Anapc5	-0.211706	6.77561	3.07061	0.0797197	0.280264	pseudobulk	edgeR	LRT
Mmp16	0.128468	9.32758	3.06765	0.079865	0.280561	pseudobulk	edgeR	LRT
Raf1	-0.172519	7.4412	3.06555	0.079968	0.280709	pseudobulk	edgeR	LRT
Trpm2	0.277511	6.03717	3.06295	0.080096	0.280809	pseudobulk	edgeR	LRT
Ndufs1	0.182728	7.0332	3.0625	0.0801183	0.280809	pseudobulk	edgeR	LRT
Cdip1	0.195764	7.03876	3.05056	0.0807092	0.282666	pseudobulk	edgeR	LRT
Zcrb1	-0.257079	5.92394	3.04856	0.0808087	0.2828	pseudobulk	edgeR	LRT
Ppm1b	-0.21391	6.74802	3.04692	0.0808904	0.282871	pseudobulk	edgeR	LRT
Zfp536	-0.17409	9.70036	3.03895	0.0812884	0.284048	pseudobulk	edgeR	LRT
Grb2	0.229251	6.07887	3.03678	0.0813972	0.284213	pseudobulk	edgeR	LRT
Gdap1	-0.211597	6.76821	3.03208	0.0816334	0.284822	pseudobulk	edgeR	LRT
Bbs5	-0.273989	5.7944	3.03026	0.0817252	0.284927	pseudobulk	edgeR	LRT
Cdkl3	0.268452	5.87041	3.02604	0.081938	0.285419	pseudobulk	edgeR	LRT
Rttn	0.301691	5.71987	3.02501	0.0819898	0.285419	pseudobulk	edgeR	LRT
Hjurp	0.22312	6.24153	3.01835	0.0823271	0.286074	pseudobulk	edgeR	LRT
Dnmt3a	0.165091	7.35123	3.01833	0.0823282	0.286074	pseudobulk	edgeR	LRT
Gabrg3	-0.143956	11.3608	3.01585	0.0824543	0.286074	pseudobulk	edgeR	LRT
Stx7	0.205429	6.60267	3.01556	0.082469	0.286074	pseudobulk	edgeR	LRT
Chp1	0.22586	6.46393	3.01519	0.082488	0.286074	pseudobulk	edgeR	LRT
Nr3c2	0.211371	8.71473	3.01362	0.0825675	0.286135	pseudobulk	edgeR	LRT
Sptb	-0.232244	6.65795	3.01234	0.0826328	0.286146	pseudobulk	edgeR	LRT
Sh3kbp1	-0.160783	7.69485	3.00876	0.0828155	0.286434	pseudobulk	edgeR	LRT
Vldlr	-0.32477	5.54796	3.00816	0.0828464	0.286434	pseudobulk	edgeR	LRT
Phkg2	-0.277313	6.06676	3.00707	0.0829021	0.286434	pseudobulk	edgeR	LRT
Far2	-0.180549	7.10659	3.00254	0.0831342	0.286922	pseudobulk	edgeR	LRT
Alms1	-0.225478	6.43149	3.00189	0.0831675	0.286922	pseudobulk	edgeR	LRT
Tpm1	-0.196091	6.94827	2.99552	0.083495	0.287836	pseudobulk	edgeR	LRT
Sppl2a	0.204449	6.78708	2.99253	0.0836491	0.288153	pseudobulk	edgeR	LRT
Nrbp2	-0.305713	5.85563	2.99111	0.0837229	0.288192	pseudobulk	edgeR	LRT
Nol10	0.237527	5.93755	2.98768	0.0839001	0.288586	pseudobulk	edgeR	LRT
Rnf112	-0.289189	5.94861	2.98314	0.0841359	0.289182	pseudobulk	edgeR	LRT
B3gat1	0.268407	6.01028	2.97264	0.0846838	0.290848	pseudobulk	edgeR	LRT
Ahcyl2	0.20166	7.8161	2.97063	0.0847888	0.290993	pseudobulk	edgeR	LRT
Kcnj6	-0.135465	7.92162	2.96048	0.0853225	0.292607	pseudobulk	edgeR	LRT
Arhgap35	0.190416	6.98922	2.95881	0.0854106	0.292691	pseudobulk	edgeR	LRT
Slco3a1	-0.148088	8.00758	2.95617	0.0855506	0.292954	pseudobulk	edgeR	LRT
Dzip3	0.161274	7.89729	2.9462	0.0860798	0.294547	pseudobulk	edgeR	LRT
Fbxl5	-0.166727	7.19377	2.94013	0.086404	0.295438	pseudobulk	edgeR	LRT
Herc3	0.153978	7.40103	2.93753	0.0865428	0.295693	pseudobulk	edgeR	LRT
Vbp1	-0.277491	5.67326	2.92985	0.0869554	0.296883	pseudobulk	edgeR	LRT
Vmp1	0.161495	7.34784	2.92801	0.0870546	0.297002	pseudobulk	edgeR	LRT
Jakmip3	0.230198	6.60587	2.92566	0.0871818	0.297216	pseudobulk	edgeR	LRT
Sel1l3	-0.25624	6.81117	2.92122	0.0874217	0.297815	pseudobulk	edgeR	LRT
Syncrip	0.27078	5.86553	2.91982	0.0874979	0.297854	pseudobulk	edgeR	LRT
Mitf	0.169493	8.03241	2.91586	0.0877125	0.298356	pseudobulk	edgeR	LRT
Itgb1	0.236785	6.31749	2.91377	0.0878263	0.298356	pseudobulk	edgeR	LRT
Eif4b	-0.273225	5.90274	2.91353	0.0878393	0.298356	pseudobulk	edgeR	LRT
Uso1	0.238183	6.18603	2.90193	0.0884733	0.300177	pseudobulk	edgeR	LRT
Kifap3	0.127061	8.13459	2.90135	0.0885054	0.300177	pseudobulk	edgeR	LRT
Ppia	-0.22314	7.76569	2.89537	0.0888342	0.301071	pseudobulk	edgeR	LRT
Trim37	0.176149	7.30741	2.88986	0.0891387	0.30172	pseudobulk	edgeR	LRT
Lrrc28	0.215464	6.45088	2.88954	0.0891565	0.30172	pseudobulk	edgeR	LRT
Stox2	0.128447	8.31288	2.88651	0.0893245	0.301916	pseudobulk	edgeR	LRT
Pak7	0.188568	8.4369	2.88613	0.0893452	0.301916	pseudobulk	edgeR	LRT
Entpd6	-0.289804	5.61242	2.88446	0.0894381	0.302009	pseudobulk	edgeR	LRT
Tmem151a	-0.316403	5.91065	2.87775	0.0898115	0.303048	pseudobulk	edgeR	LRT
Prickle2	0.120779	8.96284	2.87365	0.0900403	0.303598	pseudobulk	edgeR	LRT
Wdfy3	0.144488	8.14292	2.86962	0.0902665	0.304139	pseudobulk	edgeR	LRT
R3hdm4	-0.304377	5.59894	2.86725	0.090399	0.304363	pseudobulk	edgeR	LRT
Etv5	-0.26329	5.90639	2.8631	0.0906329	0.304928	pseudobulk	edgeR	LRT
Acox1	0.264741	5.97797	2.85937	0.0908431	0.305413	pseudobulk	edgeR	LRT
Grik5	-0.267066	6.11649	2.85407	0.091143	0.306198	pseudobulk	edgeR	LRT
Copg2	0.162898	7.30117	2.84914	0.0914228	0.306914	pseudobulk	edgeR	LRT
Gnl3l	-0.227384	6.65761	2.84648	0.0915742	0.3072	pseudobulk	edgeR	LRT
Vopp1	-0.210673	6.70416	2.8385	0.0920303	0.308346	pseudobulk	edgeR	LRT
Hnrnpa3	0.230487	6.61021	2.83816	0.0920497	0.308346	pseudobulk	edgeR	LRT
Atp6v1b2	-0.159015	7.76809	2.83339	0.0923236	0.308984	pseudobulk	edgeR	LRT
Cacng7	-0.226526	6.25662	2.83251	0.0923739	0.308984	pseudobulk	edgeR	LRT
Spen	-0.291976	5.94239	2.83059	0.0924845	0.30913	pseudobulk	edgeR	LRT
Nipbl	0.151976	7.76062	2.82317	0.0929129	0.310337	pseudobulk	edgeR	LRT
Bbip1	-0.264051	5.83926	2.81724	0.0932564	0.311259	pseudobulk	edgeR	LRT
Insr	0.174177	7.19896	2.81499	0.0933873	0.311471	pseudobulk	edgeR	LRT
Ndufs2	-0.290008	6.10862	2.81096	0.0936223	0.311551	pseudobulk	edgeR	LRT
Mbd5	0.107178	9.34196	2.81008	0.0936736	0.311551	pseudobulk	edgeR	LRT
Atp6v0b	-0.20071	7.82482	2.80956	0.0937038	0.311551	pseudobulk	edgeR	LRT
Prrc2c	0.119785	8.35374	2.80921	0.0937246	0.311551	pseudobulk	edgeR	LRT
Scfd2	0.162384	7.4202	2.8088	0.0937487	0.311551	pseudobulk	edgeR	LRT
Hectd4	0.133084	7.74127	2.80648	0.0938841	0.311776	pseudobulk	edgeR	LRT
Psma1	-0.240125	6.56033	2.80467	0.09399	0.311904	pseudobulk	edgeR	LRT
Cspp1	0.153013	8.08596	2.78999	0.0948549	0.314547	pseudobulk	edgeR	LRT
Herc1	0.115637	9.20249	2.78729	0.0950145	0.31485	pseudobulk	edgeR	LRT
Socs7	0.272198	5.72336	2.78615	0.0950825	0.31485	pseudobulk	edgeR	LRT
Cacna1a	0.112745	9.92592	2.78292	0.0952744	0.315117	pseudobulk	edgeR	LRT
Tbc1d32	0.227171	6.29959	2.78249	0.0952997	0.315117	pseudobulk	edgeR	LRT
Tpp2	0.148768	7.3181	2.77859	0.0955323	0.31566	pseudobulk	edgeR	LRT
Nudcd3	-0.195707	7.17609	2.777	0.0956274	0.315748	pseudobulk	edgeR	LRT
Babam2	-0.15806	7.55007	2.7746	0.0957705	0.315995	pseudobulk	edgeR	LRT
Pdlim7	-0.229125	6.35299	2.76668	0.0962457	0.317298	pseudobulk	edgeR	LRT
Mysm1	-0.194592	6.76978	2.76543	0.0963211	0.317298	pseudobulk	edgeR	LRT
Khdc4	-0.173345	7.00202	2.76307	0.0964631	0.317298	pseudobulk	edgeR	LRT
Pfdn1	0.252274	5.85975	2.76273	0.0964832	0.317298	pseudobulk	edgeR	LRT
Ctps2	-0.21193	6.49264	2.76166	0.096548	0.317298	pseudobulk	edgeR	LRT
Rapgef5	0.196177	8.35826	2.76117	0.0965779	0.317298	pseudobulk	edgeR	LRT
Bmerb1	0.137579	7.58961	2.75741	0.0968045	0.317816	pseudobulk	edgeR	LRT
Sec62	0.211439	6.60517	2.75164	0.0971549	0.31874	pseudobulk	edgeR	LRT
Arfgap1	0.193025	6.42479	2.74607	0.0974936	0.319519	pseudobulk	edgeR	LRT
Tmsb10	-0.256921	5.97882	2.74526	0.0975434	0.319519	pseudobulk	edgeR	LRT
Prkcb	0.130387	9.09891	2.74433	0.0976002	0.319519	pseudobulk	edgeR	LRT
Tmem59	-0.289054	6.35435	2.73214	0.0983474	0.321724	pseudobulk	edgeR	LRT
Srgap3	0.107997	9.1537	2.7303	0.0984609	0.321724	pseudobulk	edgeR	LRT
Grid2	-0.169706	9.77963	2.72994	0.0984827	0.321724	pseudobulk	edgeR	LRT
Txndc11	-0.219047	6.57298	2.72745	0.0986369	0.322	pseudobulk	edgeR	LRT
Xpo6	-0.178482	6.9631	2.71989	0.0991046	0.322912	pseudobulk	edgeR	LRT
Dnajc27	-0.250287	5.95124	2.71971	0.0991162	0.322912	pseudobulk	edgeR	LRT
Lgals8	-0.268922	5.71687	2.71955	0.099126	0.322912	pseudobulk	edgeR	LRT
Ift57	-0.295471	5.90077	2.71642	0.0993207	0.323318	pseudobulk	edgeR	LRT
Nalcn	0.170707	8.70554	2.70848	0.0998163	0.324689	pseudobulk	edgeR	LRT
Rpl6	-0.233617	6.32453	2.70742	0.0998827	0.324689	pseudobulk	edgeR	LRT
Pdzd2	-0.24778	6.65078	2.70508	0.100029	0.324936	pseudobulk	edgeR	LRT
Fbh1	0.187521	6.4807	2.69852	0.100442	0.326034	pseudobulk	edgeR	LRT
Gabarapl2	0.28828	5.75638	2.69746	0.100508	0.326034	pseudobulk	edgeR	LRT
Ksr2	0.146622	8.02282	2.69055	0.100945	0.32722	pseudobulk	edgeR	LRT
Uba6	0.191934	6.60647	2.68931	0.101023	0.327245	pseudobulk	edgeR	LRT
Fam120c	0.18586	6.84359	2.68683	0.101181	0.327525	pseudobulk	edgeR	LRT
Smc5	-0.190089	6.80079	2.68484	0.101307	0.327583	pseudobulk	edgeR	LRT
Vstm2a	-0.209981	7.5897	2.68432	0.101341	0.327583	pseudobulk	edgeR	LRT
Commd3	-0.26796	5.68188	2.68059	0.101578	0.32812	pseudobulk	edgeR	LRT
Timm9	-0.184778	7.34691	2.67076	0.102207	0.329921	pseudobulk	edgeR	LRT
Nrg1	-0.36397	9.58244	2.66502	0.102577	0.330579	pseudobulk	edgeR	LRT
Cdk19	0.243532	6.12641	2.66453	0.102608	0.330579	pseudobulk	edgeR	LRT
Pspc1	-0.180783	7.05627	2.66332	0.102686	0.330579	pseudobulk	edgeR	LRT
Setd4	-0.303254	5.5134	2.66268	0.102727	0.330579	pseudobulk	edgeR	LRT
Dtnb	-0.135162	7.97107	2.66204	0.102769	0.330579	pseudobulk	edgeR	LRT
Lrrfip2	-0.17009	7.08379	2.65856	0.102994	0.330918	pseudobulk	edgeR	LRT
Snx24	0.203226	6.57759	2.65819	0.103018	0.330918	pseudobulk	edgeR	LRT
Virma	0.194053	6.62005	2.6549	0.103232	0.331375	pseudobulk	edgeR	LRT
Safb	0.185369	6.64075	2.65362	0.103315	0.331411	pseudobulk	edgeR	LRT
Ubn1	0.216688	6.42552	2.65095	0.103488	0.331738	pseudobulk	edgeR	LRT
Atp6ap2	-0.366942	6.66199	2.64739	0.10372	0.332041	pseudobulk	edgeR	LRT
Gtf2h5	0.236995	5.89026	2.64729	0.103727	0.332041	pseudobulk	edgeR	LRT
Bin1	-0.182584	7.12555	2.63909	0.104263	0.333526	pseudobulk	edgeR	LRT
Usp19	0.255741	5.77359	2.63118	0.104784	0.334961	pseudobulk	edgeR	LRT
D230025D16Rik	0.265287	5.63637	2.62691	0.105066	0.335239	pseudobulk	edgeR	LRT
Spock3	0.115808	9.85886	2.6266	0.105087	0.335239	pseudobulk	edgeR	LRT
Snx27	0.185331	6.95343	2.62656	0.105089	0.335239	pseudobulk	edgeR	LRT
Ptprm	-0.131564	10.7553	2.62296	0.105328	0.335769	pseudobulk	edgeR	LRT
St7l	-0.206369	6.4744	2.61894	0.105595	0.336389	pseudobulk	edgeR	LRT
Rp9	-0.284027	6.1262	2.61427	0.105906	0.336759	pseudobulk	edgeR	LRT
Kif2a	-0.175852	6.98507	2.61368	0.105946	0.336759	pseudobulk	edgeR	LRT
Washc5	-0.281766	5.69089	2.61355	0.105954	0.336759	pseudobulk	edgeR	LRT
Ppp6r3	0.15665	7.28171	2.61282	0.106003	0.336759	pseudobulk	edgeR	LRT
Dlgap3	0.226382	6.08974	2.60974	0.106209	0.337115	pseudobulk	edgeR	LRT
Mtus2	-0.14935	8.30352	2.60832	0.106305	0.337115	pseudobulk	edgeR	LRT
Sms	-0.257075	6.19197	2.60787	0.106334	0.337115	pseudobulk	edgeR	LRT
Sclt1	0.144308	8.14437	2.60625	0.106443	0.337228	pseudobulk	edgeR	LRT
Kcnip2	-0.228521	6.76392	2.60457	0.106556	0.33724	pseudobulk	edgeR	LRT
Nup214	0.248814	6.16495	2.60402	0.106593	0.33724	pseudobulk	edgeR	LRT
Ralgps2	0.190409	6.60173	2.60023	0.106848	0.337609	pseudobulk	edgeR	LRT
Plekhm3	0.163046	7.25019	2.59959	0.106891	0.337609	pseudobulk	edgeR	LRT
Gtf2ird1	0.234452	6.41545	2.59812	0.106991	0.337609	pseudobulk	edgeR	LRT
Hexa	-0.280852	5.66235	2.59795	0.107002	0.337609	pseudobulk	edgeR	LRT
Ncoa7	0.153197	7.77808	2.59613	0.107125	0.337767	pseudobulk	edgeR	LRT
Ccdc85a	0.152106	8.68532	2.58976	0.107556	0.338526	pseudobulk	edgeR	LRT
Rbfox2	0.106371	8.68207	2.58934	0.107585	0.338526	pseudobulk	edgeR	LRT
Fndc3b	-0.287058	5.93867	2.58933	0.107586	0.338526	pseudobulk	edgeR	LRT
Adamts6	-0.251156	6.86358	2.58625	0.107796	0.338835	pseudobulk	edgeR	LRT
Rtn1	-0.180725	8.8508	2.58475	0.107897	0.338835	pseudobulk	edgeR	LRT
Phf24	0.162168	6.99863	2.58464	0.107905	0.338835	pseudobulk	edgeR	LRT
Tmem108	-0.217852	9.32151	2.58187	0.108094	0.3392	pseudobulk	edgeR	LRT
Vsnl1	0.134996	8.55007	2.57997	0.108223	0.339375	pseudobulk	edgeR	LRT
Map3k2	0.138871	7.35055	2.57522	0.108549	0.340165	pseudobulk	edgeR	LRT
Dgkh	-0.150891	7.71105	2.5738	0.108647	0.34024	pseudobulk	edgeR	LRT
Ccdc91	0.233861	5.86002	2.57203	0.108768	0.340388	pseudobulk	edgeR	LRT
Stau1	0.25084	5.92699	2.56918	0.108964	0.340771	pseudobulk	edgeR	LRT
Lsamp	-0.129005	13.2877	2.5654	0.109225	0.341189	pseudobulk	edgeR	LRT
Zwint	-0.152242	7.86718	2.5651	0.109245	0.341189	pseudobulk	edgeR	LRT
Ttc8	-0.182394	6.90987	2.56198	0.109461	0.341554	pseudobulk	edgeR	LRT
9630014M24Rik	-0.18332	6.58459	2.56107	0.109524	0.341554	pseudobulk	edgeR	LRT
Inpp4b	0.282045	8.39251	2.56021	0.109584	0.341554	pseudobulk	edgeR	LRT
D10Wsu102e	0.225007	6.42947	2.55877	0.109684	0.341634	pseudobulk	edgeR	LRT
Samd12	0.127979	9.35071	2.55448	0.109982	0.34233	pseudobulk	edgeR	LRT
Ttll11	0.143475	7.75469	2.55182	0.110167	0.342677	pseudobulk	edgeR	LRT
Tnik	-0.113157	9.15033	2.54783	0.110446	0.343199	pseudobulk	edgeR	LRT
Ercc6l2	-0.234196	6.31573	2.54729	0.110484	0.343199	pseudobulk	edgeR	LRT
Npepps	0.130103	7.75627	2.5433	0.110763	0.343612	pseudobulk	edgeR	LRT
Atp2b1	-0.114397	8.67007	2.54326	0.110766	0.343612	pseudobulk	edgeR	LRT
Mrps28	-0.265732	5.73454	2.54117	0.110913	0.343837	pseudobulk	edgeR	LRT
Bsn	-0.181452	6.91604	2.53769	0.111157	0.344263	pseudobulk	edgeR	LRT
Slitrk5	0.200676	6.19386	2.53709	0.111199	0.344263	pseudobulk	edgeR	LRT
Plcg1	-0.235081	6.24821	2.53281	0.111501	0.344967	pseudobulk	edgeR	LRT
Ppp2r5e	0.13519	7.80896	2.52006	0.112406	0.347533	pseudobulk	edgeR	LRT
Bsg	-0.261368	6.95667	2.51436	0.112814	0.348559	pseudobulk	edgeR	LRT
Smurf1	0.215923	6.18239	2.51123	0.113038	0.348762	pseudobulk	edgeR	LRT
Cntn6	0.183603	9.32579	2.51065	0.11308	0.348762	pseudobulk	edgeR	LRT
Ipo7	0.195256	6.6302	2.50957	0.113157	0.348762	pseudobulk	edgeR	LRT
Thrb	0.107171	10.599	2.50878	0.113214	0.348762	pseudobulk	edgeR	LRT
Lrrk2	0.188196	6.41096	2.50818	0.113257	0.348762	pseudobulk	edgeR	LRT
Map2k4	-0.130696	8.01745	2.50432	0.113534	0.349383	pseudobulk	edgeR	LRT
Uqcr10	-0.261357	5.61396	2.50247	0.113668	0.349561	pseudobulk	edgeR	LRT
Tmem167	-0.21888	6.2877	2.50002	0.113845	0.349873	pseudobulk	edgeR	LRT
Dscaml1	-0.153318	8.76099	2.49428	0.114261	0.35087	pseudobulk	edgeR	LRT
[truncated: 3,113 more rows]

## Sheet: Notes
P-values were calculated using edgeR-LRT with FDR multiple comparison test correction
