# Supplementary material for: Transcriptional linkage analysis with in vivo AAV-Perturb-seq
Source: Nature. 2023 Sep 20;622(7982):367–75. doi: 10.1038/s41586-023-06570-y (PMC10567566; doi:10.1038/s41586-023-06570-y)
Supplement: Supplementary file 7 — Pseudobulk differential expression results for Gnb1l perturbation in the screen. [file 41586_2023_6570_MOESM7_ESM.xlsx]

## Sheet: Sup_Layer_neurons
gene	logFC	logCPM	LR	PValue	FDR	de_family	de_method	de_type
Meg3	-0.99911	12.4406	115.07	7.59715e-27	3.33287e-23	pseudobulk	edgeR	LRT
Amy1	2.48859	6.01291	99.1687	2.31882e-23	5.08633e-20	pseudobulk	edgeR	LRT
Rnpc3	1.69935	7.25335	97.3229	5.88951e-23	8.61243e-20	pseudobulk	edgeR	LRT
Cpne4	-1.95762	8.19337	56.0232	7.16207e-14	6.36788e-11	pseudobulk	edgeR	LRT
Csmd3	-1.05065	10.5076	55.9971	7.25767e-14	6.36788e-11	pseudobulk	edgeR	LRT
Lrrc4c	-1.14969	11.6647	51.9173	5.78877e-13	3.74502e-10	pseudobulk	edgeR	LRT
Sidt1	-1.87773	8.12147	51.8549	5.97564e-13	3.74502e-10	pseudobulk	edgeR	LRT
Mapk4	-1.84473	8.32256	48.8539	2.75763e-12	1.34905e-09	pseudobulk	edgeR	LRT
Prr16	-1.41299	9.13285	48.8468	2.7676e-12	1.34905e-09	pseudobulk	edgeR	LRT
Ftx	-1.77177	8.08926	47.1369	6.61981e-12	2.90411e-09	pseudobulk	edgeR	LRT
Cacna2d1	-0.846757	10.3613	46.1872	1.07476e-11	4.28633e-09	pseudobulk	edgeR	LRT
Trhde	-2.51683	7.71192	45.6729	1.39739e-11	5.10864e-09	pseudobulk	edgeR	LRT
Egfem1	-1.98152	9.79876	45.5074	1.52063e-11	5.13155e-09	pseudobulk	edgeR	LRT
Snhg11	-0.770723	11.9205	44.7299	2.26182e-11	7.08758e-09	pseudobulk	edgeR	LRT
Cdh10	-0.9839	9.56143	42.2928	7.8582e-11	2.29826e-08	pseudobulk	edgeR	LRT
Il1rapl1	-0.831451	11.7207	41.4185	1.22889e-10	3.36946e-08	pseudobulk	edgeR	LRT
Cdh12	-0.96821	9.7371	38.421	5.70159e-10	1.47135e-07	pseudobulk	edgeR	LRT
Dcc	-1.6506	9.34237	38.2844	6.11493e-10	1.49034e-07	pseudobulk	edgeR	LRT
Marchf1	-1.9029	10.34	37.9804	7.14602e-10	1.64998e-07	pseudobulk	edgeR	LRT
Ptprd	-0.705142	13.4957	37.8061	7.81364e-10	1.71392e-07	pseudobulk	edgeR	LRT
Alcam	-1.45089	9.11134	33.576	6.85319e-09	1.43166e-06	pseudobulk	edgeR	LRT
Lrfn5	-0.672341	10.9828	32.7871	1.02825e-08	2.05042e-06	pseudobulk	edgeR	LRT
Mir670hg	1.72493	6.53972	32.3328	1.29901e-08	2.47772e-06	pseudobulk	edgeR	LRT
Tafa1	-1.32356	10.3123	31.2087	2.31723e-08	4.23571e-06	pseudobulk	edgeR	LRT
Kcnip4	-0.819127	13.9716	30.4364	3.45e-08	6.05405e-06	pseudobulk	edgeR	LRT
Cntn6	1.12934	7.46976	29.8948	4.56129e-08	7.69631e-06	pseudobulk	edgeR	LRT
Enpp2	-1.82985	7.42832	29.3972	5.89639e-08	9.58054e-06	pseudobulk	edgeR	LRT
Cntn5	-0.842667	10.6915	29.3075	6.17576e-08	9.6761e-06	pseudobulk	edgeR	LRT
Ank3	-0.580838	10.4556	28.426	9.73469e-08	1.47262e-05	pseudobulk	edgeR	LRT
Camk2a	-0.641143	9.95026	28.2259	1.0795e-07	1.57859e-05	pseudobulk	edgeR	LRT
Sntg1	-0.623472	10.4171	27.974	1.22957e-07	1.74005e-05	pseudobulk	edgeR	LRT
Fgf14	-0.727737	12.1728	27.8372	1.31966e-07	1.80918e-05	pseudobulk	edgeR	LRT
Gabrb1	-0.709013	10.1051	27.034	1.99907e-07	2.65755e-05	pseudobulk	edgeR	LRT
Sfi1	1.39873	6.07177	26.8436	2.20603e-07	2.84643e-05	pseudobulk	edgeR	LRT
Tenm2	-0.622455	12.4647	26.2315	3.02842e-07	3.79591e-05	pseudobulk	edgeR	LRT
Miat	-1.10991	8.2675	26.0687	3.29486e-07	4.01516e-05	pseudobulk	edgeR	LRT
6030443J06Rik	1.37523	6.24097	25.6269	4.14227e-07	4.91139e-05	pseudobulk	edgeR	LRT
Trpm3	-1.07872	8.66295	25.3829	4.7007e-07	5.42683e-05	pseudobulk	edgeR	LRT
Ptprk	-0.943455	9.5852	25.044	5.60371e-07	6.30345e-05	pseudobulk	edgeR	LRT
Sil1	1.34096	6.25331	24.5727	7.15579e-07	7.84812e-05	pseudobulk	edgeR	LRT
Negr1	-0.692743	10.8206	24.5	7.43086e-07	7.95102e-05	pseudobulk	edgeR	LRT
Kcnh5	-1.20829	8.24773	23.2796	1.40076e-06	0.000146313	pseudobulk	edgeR	LRT
Rasgef1b	-0.790664	9.23397	22.9782	1.63849e-06	0.000165247	pseudobulk	edgeR	LRT
Ablim2	-1.20206	7.84581	22.9562	1.65737e-06	0.000165247	pseudobulk	edgeR	LRT
Zfp804b	-1.2531	9.99683	22.6282	1.96581e-06	0.000191644	pseudobulk	edgeR	LRT
Peg3	-1.1545	7.99044	22.2121	2.44124e-06	0.00023282	pseudobulk	edgeR	LRT
Gpm6a	-0.631031	9.56793	22.0291	2.68546e-06	0.000250662	pseudobulk	edgeR	LRT
Mirg	-1.74752	6.99427	21.4649	3.6036e-06	0.000329354	pseudobulk	edgeR	LRT
Nwd2	-0.902256	8.83662	21.284	3.96017e-06	0.000350482	pseudobulk	edgeR	LRT
Dock4	-0.68893	9.44188	21.2602	4.00962e-06	0.000350482	pseudobulk	edgeR	LRT
Cadm1	-0.646158	10.2991	21.2234	4.08737e-06	0.000350482	pseudobulk	edgeR	LRT
Camk2d	-1.12811	8.0086	21.1923	4.15434e-06	0.000350482	pseudobulk	edgeR	LRT
Wwox	0.804576	8.22075	21.1025	4.35362e-06	0.000360364	pseudobulk	edgeR	LRT
Cux2	-1.38087	7.44905	20.8131	5.06343e-06	0.000411356	pseudobulk	edgeR	LRT
Sgcz	-0.644174	11.6656	20.7623	5.19958e-06	0.000414738	pseudobulk	edgeR	LRT
Gabra1	-1.11371	7.94855	20.5964	5.67035e-06	0.000444211	pseudobulk	edgeR	LRT
Lingo2	-1.0601	11.871	20.5322	5.8638e-06	0.000451307	pseudobulk	edgeR	LRT
Immp2l	0.76302	8.53572	20.2798	6.69016e-06	0.000503071	pseudobulk	edgeR	LRT
Chrm2	-1.93994	6.87714	20.2474	6.80459e-06	0.000503071	pseudobulk	edgeR	LRT
Enox2	1.39463	5.85854	20.2262	6.88038e-06	0.000503071	pseudobulk	edgeR	LRT
Prkg1	-1.0159	10.0342	20.0432	7.57124e-06	0.000544509	pseudobulk	edgeR	LRT
Dusp11	1.07054	6.68485	19.8589	8.33747e-06	0.000589944	pseudobulk	edgeR	LRT
Ccl25	1.15641	6.34607	19.7374	8.88448e-06	0.000613053	pseudobulk	edgeR	LRT
Grin2a	-0.49756	10.8223	19.7247	8.94356e-06	0.000613053	pseudobulk	edgeR	LRT
Prpf40a	0.908063	7.3309	19.5265	9.92127e-06	0.000664136	pseudobulk	edgeR	LRT
Ddx5	-0.930627	8.1769	19.513	9.99155e-06	0.000664136	pseudobulk	edgeR	LRT
Hcn1	0.787362	8.95254	19.4146	1.05197e-05	0.000687423	pseudobulk	edgeR	LRT
Rgs7	-0.551689	10.4986	19.3902	1.06553e-05	0.000687423	pseudobulk	edgeR	LRT
Lrrk2	-1.16945	7.81531	19.0936	1.2446e-05	0.000785823	pseudobulk	edgeR	LRT
Cdr1os	-0.642563	9.86983	19.0794	1.25388e-05	0.000785823	pseudobulk	edgeR	LRT
Ralgapa2	0.677889	8.27031	18.9849	1.31758e-05	0.000814114	pseudobulk	edgeR	LRT
Arnt2	-1.07335	7.82537	18.884	1.3891e-05	0.000846389	pseudobulk	edgeR	LRT
Lmo4	-1.07398	7.82977	18.7388	1.49903e-05	0.000900854	pseudobulk	edgeR	LRT
Fstl4	-0.798437	8.9221	18.6963	1.53282e-05	0.000908714	pseudobulk	edgeR	LRT
Pak7	-0.669059	9.50307	18.4129	1.77848e-05	0.00104029	pseudobulk	edgeR	LRT
Nyap2	-0.829079	8.84958	18.3397	1.84816e-05	0.00105692	pseudobulk	edgeR	LRT
Nrg1	-0.715216	12.5005	18.3326	1.85509e-05	0.00105692	pseudobulk	edgeR	LRT
Kcnq5	-0.570833	11.697	18.2105	1.97787e-05	0.00111242	pseudobulk	edgeR	LRT
Pdzrn3	-0.717379	9.45306	18.1224	2.0715e-05	0.00113699	pseudobulk	edgeR	LRT
Prkn	0.637855	9.81132	18.1207	2.07339e-05	0.00113699	pseudobulk	edgeR	LRT
Ldb2	-0.593049	9.54561	18.0414	2.16154e-05	0.0011707	pseudobulk	edgeR	LRT
Tox	0.617829	9.26084	17.9925	2.2178e-05	0.00117569	pseudobulk	edgeR	LRT
Slc9a9	-0.790069	9.04054	17.9848	2.22677e-05	0.00117569	pseudobulk	edgeR	LRT
Nol4	-0.696359	9.20649	17.9641	2.25115e-05	0.00117569	pseudobulk	edgeR	LRT
Exoc4	0.516471	9.50151	17.7566	2.51045e-05	0.00129569	pseudobulk	edgeR	LRT
Zfp512	1.2124	5.99754	17.6802	2.61336e-05	0.00132606	pseudobulk	edgeR	LRT
Olfm1	-1.07348	7.91987	17.6621	2.63825e-05	0.00132606	pseudobulk	edgeR	LRT
Flrt2	-0.83494	8.8874	17.6465	2.65999e-05	0.00132606	pseudobulk	edgeR	LRT
Zfp804a	-1.38875	7.52774	17.4716	2.91639e-05	0.00143755	pseudobulk	edgeR	LRT
Gria4	-0.579119	10.4791	17.3901	3.04413e-05	0.00148385	pseudobulk	edgeR	LRT
Specc1	-1.07881	7.73852	17.3473	3.1134e-05	0.00150093	pseudobulk	edgeR	LRT
Luzp2	0.776017	7.90371	17.2834	3.21994e-05	0.00151748	pseudobulk	edgeR	LRT
Ptchd4	-1.53366	7.14977	17.2799	3.22587e-05	0.00151748	pseudobulk	edgeR	LRT
Smarca2	-0.905381	8.27508	17.2648	3.25149e-05	0.00151748	pseudobulk	edgeR	LRT
Pcdh11x	-1.30414	7.3827	17.2231	3.32379e-05	0.00153489	pseudobulk	edgeR	LRT
Chn2	-2.52987	6.11103	17.1686	3.42038e-05	0.00156304	pseudobulk	edgeR	LRT
Mef2c	-0.448181	10.6173	17.1169	3.51484e-05	0.00158965	pseudobulk	edgeR	LRT
Myo1b	-2.48351	6.06919	17.0529	3.63523e-05	0.00162732	pseudobulk	edgeR	LRT
Lsamp	-1.03686	12.6622	16.9934	3.75093e-05	0.00166215	pseudobulk	edgeR	LRT
Rgs6	-0.747546	10.1841	16.9672	3.80318e-05	0.00166845	pseudobulk	edgeR	LRT
Tenm4	-0.460237	10.2501	16.8671	4.00907e-05	0.00174083	pseudobulk	edgeR	LRT
Phip	-1.04691	7.75139	16.849	4.04752e-05	0.00174083	pseudobulk	edgeR	LRT
Dnajc21	-1.81635	6.58055	16.7271	4.31606e-05	0.00183831	pseudobulk	edgeR	LRT
Tpm1	-1.60515	6.8625	16.664	4.46195e-05	0.00188217	pseudobulk	edgeR	LRT
Pkia	-1.17772	7.59998	16.4995	4.8663e-05	0.00203319	pseudobulk	edgeR	LRT
Prickle2	-0.534533	9.7402	16.4652	4.95502e-05	0.0020436	pseudobulk	edgeR	LRT
Gm4924	1.15097	6.27774	16.4533	4.98625e-05	0.0020436	pseudobulk	edgeR	LRT
Galnt2l	0.815024	7.34286	16.4364	5.03097e-05	0.0020436	pseudobulk	edgeR	LRT
Ddi2	1.11292	6.21321	16.3897	5.15646e-05	0.00207536	pseudobulk	edgeR	LRT
Frmpd4	-0.671899	10.2204	16.2904	5.43387e-05	0.00216712	pseudobulk	edgeR	LRT
Kcnn2	0.787489	7.79366	16.1868	5.73913e-05	0.00226825	pseudobulk	edgeR	LRT
Luc7l2	0.47043	9.32815	15.9144	6.62729e-05	0.00259589	pseudobulk	edgeR	LRT
Trappc9	0.776685	7.4176	15.6963	7.43714e-05	0.00286646	pseudobulk	edgeR	LRT
Rims1	-0.448025	10.6797	15.6933	7.44874e-05	0.00286646	pseudobulk	edgeR	LRT
Wdr33	0.685254	7.90699	15.6432	7.64877e-05	0.00291784	pseudobulk	edgeR	LRT
Mcc	-1.93903	6.4749	15.4533	8.45702e-05	0.00319836	pseudobulk	edgeR	LRT
Cacnb2	-0.688134	9.27755	15.3231	9.06031e-05	0.00339723	pseudobulk	edgeR	LRT
Gm27032	0.861806	7.02742	15.1771	9.78821e-05	0.00363906	pseudobulk	edgeR	LRT
Hecw1	-0.588671	9.79611	15.0737	0.000103394	0.00381167	pseudobulk	edgeR	LRT
C2cd3	1.13277	6.02768	15.049	0.000104758	0.00382978	pseudobulk	edgeR	LRT
Pitpnm2	-0.913231	7.85643	14.9683	0.000109333	0.003964	pseudobulk	edgeR	LRT
Gm45844	-2.12416	6.11852	14.8881	0.000114081	0.00410225	pseudobulk	edgeR	LRT
B830012L14Rik	-0.979682	7.95968	14.8592	0.000115839	0.00413158	pseudobulk	edgeR	LRT
Gapvd1	0.795759	7.26615	14.7981	0.000119658	0.00423337	pseudobulk	edgeR	LRT
Lin7b	-1.79595	6.55193	14.7811	0.000120741	0.00423754	pseudobulk	edgeR	LRT
Gm4876	-1.85472	6.40804	14.6794	0.000127429	0.00443675	pseudobulk	edgeR	LRT
Cacna1c	-0.539441	9.59707	14.5703	0.000135025	0.00466422	pseudobulk	edgeR	LRT
Gm40841	-1.30632	7.04478	14.494	0.000140607	0.00481908	pseudobulk	edgeR	LRT
Megf9	-1.07004	7.50794	14.4551	0.00014354	0.00488147	pseudobulk	edgeR	LRT
Iws1	0.999152	6.37542	14.1978	0.00016456	0.00555326	pseudobulk	edgeR	LRT
Samd4	-1.4604	6.73286	14.0607	0.000177003	0.00592757	pseudobulk	edgeR	LRT
Bod1l	0.978701	6.48851	14.0424	0.000178736	0.00594026	pseudobulk	edgeR	LRT
Trpc6	-1.34838	7.0869	14.0185	0.000181025	0.00597111	pseudobulk	edgeR	LRT
Ncald	-0.58679	9.00758	13.8774	0.000195129	0.00637605	pseudobulk	edgeR	LRT
Rmst	-1.42665	7.0615	13.8671	0.000196208	0.00637605	pseudobulk	edgeR	LRT
Pde7b	-0.938163	8.01041	13.7822	0.000205276	0.00662165	pseudobulk	edgeR	LRT
Epha10	-1.26118	7.00777	13.7481	0.000209029	0.00669351	pseudobulk	edgeR	LRT
Rskr	-1.2082	7.13019	13.7269	0.000211405	0.00672053	pseudobulk	edgeR	LRT
Arl15	-0.582972	9.11279	13.7084	0.000213495	0.00673815	pseudobulk	edgeR	LRT
Nav1	-1.10083	7.26587	13.6295	0.000222656	0.00697708	pseudobulk	edgeR	LRT
Spock3	-1.1187	7.41241	13.5595	0.000231117	0.00710796	pseudobulk	edgeR	LRT
Zcchc18	-1.26328	7.1776	13.5551	0.000231655	0.00710796	pseudobulk	edgeR	LRT
Trim35	-1.67407	6.44697	13.5548	0.000231699	0.00710796	pseudobulk	edgeR	LRT
Plxnc1	-1.56555	6.52323	13.5418	0.000233313	0.00710796	pseudobulk	edgeR	LRT
Ralyl	-0.40245	11.3367	13.5038	0.00023808	0.00720316	pseudobulk	edgeR	LRT
Epha7	0.601892	8.80501	13.3866	0.000253422	0.00761481	pseudobulk	edgeR	LRT
E130308A19Rik	-2.60819	5.66777	13.2245	0.000276315	0.00824622	pseudobulk	edgeR	LRT
Mysm1	0.805379	7.03729	13.1931	0.00028098	0.00832878	pseudobulk	edgeR	LRT
St6gal2	-0.995671	7.4924	13.1584	0.000286241	0.00842777	pseudobulk	edgeR	LRT
Sppl2a	0.94536	6.45325	13.0445	0.000304176	0.00889614	pseudobulk	edgeR	LRT
Tbck	0.792968	7.01192	13.0092	0.000309965	0.00900542	pseudobulk	edgeR	LRT
5330434G04Rik	-0.952889	7.57025	12.9773	0.000315282	0.00909963	pseudobulk	edgeR	LRT
Unc5c	-0.59594	8.99435	12.9182	0.00032541	0.00929824	pseudobulk	edgeR	LRT
Rasgrf2	-0.929171	7.77129	12.9125	0.000326403	0.00929824	pseudobulk	edgeR	LRT
Mapre2	-0.902122	7.6747	12.895	0.00032946	0.00932479	pseudobulk	edgeR	LRT
Plxdc2	-0.851576	8.03358	12.8636	0.000335032	0.00937545	pseudobulk	edgeR	LRT
Gpr158	-0.50639	9.97162	12.8543	0.000336703	0.00937545	pseudobulk	edgeR	LRT
Adamts3	-1.45547	6.72998	12.849	0.000337662	0.00937545	pseudobulk	edgeR	LRT
Gm1043	-1.46378	6.59494	12.8311	0.000340906	0.009406	pseudobulk	edgeR	LRT
Oxr1	-0.385034	10.6699	12.7008	0.000365495	0.0100214	pseudobulk	edgeR	LRT
Bmpr1a	1.04464	6.15004	12.6728	0.000371013	0.0101095	pseudobulk	edgeR	LRT
Kcnb2	-0.578865	10.6139	12.6504	0.000375477	0.010168	pseudobulk	edgeR	LRT
Hbs1l	0.826149	6.90886	12.6366	0.000378269	0.0101808	pseudobulk	edgeR	LRT
Gm49685	-1.5455	6.50298	12.5467	0.000396901	0.0106171	pseudobulk	edgeR	LRT
Mtmr1	0.890171	6.57975	12.4937	0.000408331	0.0108567	pseudobulk	edgeR	LRT
Eny2	0.984365	6.19516	12.3457	0.000442001	0.0116521	pseudobulk	edgeR	LRT
Il1rap	-0.785953	7.96551	12.3391	0.00044356	0.0116521	pseudobulk	edgeR	LRT
Hdac8	0.697816	7.54659	12.3136	0.000449673	0.0117423	pseudobulk	edgeR	LRT
A630089N07Rik	1.00738	6.2619	12.2856	0.000456456	0.011849	pseudobulk	edgeR	LRT
Unc79	0.439086	9.12093	12.266	0.000461285	0.0119039	pseudobulk	edgeR	LRT
Myt1l	-0.438428	9.80274	12.2188	0.000473099	0.0121373	pseudobulk	edgeR	LRT
Mbtd1	0.746835	7.19776	12.204	0.000476882	0.0121633	pseudobulk	edgeR	LRT
Kcnip3	0.712497	7.4208	12.1787	0.000483395	0.0122514	pseudobulk	edgeR	LRT
Hs3st5	-1.26915	7.02231	12.1689	0.000485922	0.0122514	pseudobulk	edgeR	LRT
Ylpm1	0.599132	7.99837	12.1511	0.000490588	0.0122983	pseudobulk	edgeR	LRT
Dmd	-0.503756	10.9732	12.1273	0.000496883	0.0123085	pseudobulk	edgeR	LRT
Zfp973	0.862949	6.79022	12.126	0.000497232	0.0123085	pseudobulk	edgeR	LRT
Mbtps1	1.12917	5.7601	12.1179	0.000499411	0.0123085	pseudobulk	edgeR	LRT
Ptn	-1.00836	7.39102	12.0812	0.000509319	0.0124544	pseudobulk	edgeR	LRT
Cacna2d3	-0.409505	10.0312	12.0751	0.000511008	0.0124544	pseudobulk	edgeR	LRT
Nsmce2	0.654428	7.68145	12.0221	0.000525729	0.0127424	pseudobulk	edgeR	LRT
Mapk10	-0.391461	10.1631	12.0019	0.00053146	0.0128068	pseudobulk	edgeR	LRT
Grin2b	-0.425098	10.909	11.9888	0.000535204	0.0128068	pseudobulk	edgeR	LRT
Gm30382	-0.751597	8.10276	11.9821	0.000537145	0.0128068	pseudobulk	edgeR	LRT
Pde8b	-0.773481	7.99083	11.957	0.000544416	0.0128476	pseudobulk	edgeR	LRT
Sorcs1	0.497099	9.35556	11.956	0.000544711	0.0128476	pseudobulk	edgeR	LRT
Eya3	0.922047	6.46997	11.8721	0.000569804	0.0133675	pseudobulk	edgeR	LRT
Rph3a	-0.946408	7.61231	11.799	0.000592641	0.0138293	pseudobulk	edgeR	LRT
Ryr3	0.541621	8.59908	11.7874	0.000596335	0.0138419	pseudobulk	edgeR	LRT
Leng8	0.679522	7.56687	11.7269	0.000616028	0.0142238	pseudobulk	edgeR	LRT
Ablim1	-0.581545	8.62612	11.6672	0.000636119	0.0146108	pseudobulk	edgeR	LRT
Asxl2	0.71741	7.27313	11.6078	0.000656774	0.0150066	pseudobulk	edgeR	LRT
Csgalnact1	-0.714761	8.10195	11.5962	0.000660863	0.0150218	pseudobulk	edgeR	LRT
Tor1aip2	0.979992	6.20441	11.5464	0.000678815	0.0153503	pseudobulk	edgeR	LRT
Exph5	-1.76376	6.08297	11.511	0.000691848	0.0155648	pseudobulk	edgeR	LRT
Ccnd2	-2.1598	5.77731	11.4868	0.000700905	0.0156881	pseudobulk	edgeR	LRT
Bicral	0.87812	6.51015	11.4371	0.000719934	0.0160322	pseudobulk	edgeR	LRT
Xpr1	0.772226	7.00375	11.3743	0.000744683	0.0164996	pseudobulk	edgeR	LRT
Cacnb1	-1.91009	5.93221	11.3629	0.000749272	0.0165179	pseudobulk	edgeR	LRT
Tle4	1.0754	5.9683	11.3219	0.000765983	0.0168018	pseudobulk	edgeR	LRT
Ptprg	-0.505255	9.1614	11.2275	0.000805934	0.0174235	pseudobulk	edgeR	LRT
Zdhhc14	-0.673883	8.30063	11.2222	0.000808232	0.0174235	pseudobulk	edgeR	LRT
Fam133b	1.04797	5.87549	11.2216	0.000808526	0.0174235	pseudobulk	edgeR	LRT
Cntn4	-0.499718	10.8466	11.2177	0.000810209	0.0174235	pseudobulk	edgeR	LRT
Gk	-2.12748	5.74929	11.2039	0.00081624	0.0174675	pseudobulk	edgeR	LRT
Mei4	-1.70722	6.29705	11.1758	0.000828725	0.0176486	pseudobulk	edgeR	LRT
Htr1f	0.748054	7.31969	11.1245	0.000851942	0.0180554	pseudobulk	edgeR	LRT
Fat3	-0.450492	9.83157	11.1111	0.00085811	0.0180987	pseudobulk	edgeR	LRT
Rbbp6	0.857792	6.53259	11.0856	0.000869985	0.0182614	pseudobulk	edgeR	LRT
Csmd1	-0.364896	12.9417	10.9562	0.000932908	0.0194889	pseudobulk	edgeR	LRT
Phf14	0.56173	8.18232	10.9465	0.000937803	0.0194983	pseudobulk	edgeR	LRT
Dph6	0.889279	6.59836	10.9236	0.000949455	0.0196474	pseudobulk	edgeR	LRT
Pam	-0.54818	9.49092	10.878	0.000973116	0.0200425	pseudobulk	edgeR	LRT
Hmgcll1	0.712578	7.30121	10.8531	0.000986285	0.0202188	pseudobulk	edgeR	LRT
Dop1a	0.695518	7.29462	10.6946	0.0010745	0.0219249	pseudobulk	edgeR	LRT
Ttc19	0.709811	7.15771	10.6697	0.00108904	0.0219974	pseudobulk	edgeR	LRT
Sec22a	0.965122	6.29772	10.6607	0.00109434	0.0219974	pseudobulk	edgeR	LRT
Nrp1	0.971676	6.4175	10.6586	0.00109558	0.0219974	pseudobulk	edgeR	LRT
Arhgap20	-0.853471	7.57825	10.6544	0.00109812	0.0219974	pseudobulk	edgeR	LRT
Cpeb2	-0.966523	7.28605	10.6277	0.00111408	0.0222157	pseudobulk	edgeR	LRT
Ptpra	0.715406	7.13193	10.583	0.0011413	0.0226556	pseudobulk	edgeR	LRT
Ogdh	0.714783	7.08342	10.5453	0.00116484	0.0230188	pseudobulk	edgeR	LRT
Acyp2	0.674847	7.43945	10.505	0.00119052	0.0234126	pseudobulk	edgeR	LRT
Gm20754	-0.785707	8.26008	10.4974	0.00119544	0.0234126	pseudobulk	edgeR	LRT
Cnksr2	-0.388716	10.6012	10.451	0.00122583	0.0238362	pseudobulk	edgeR	LRT
Klf8	-1.86856	5.89065	10.4478	0.00122794	0.0238362	pseudobulk	edgeR	LRT
Nell2	-0.398412	9.80319	10.3993	0.00126062	0.0243627	pseudobulk	edgeR	LRT
Rbms3	0.846459	6.63741	10.3782	0.00127509	0.0245343	pseudobulk	edgeR	LRT
Nfat5	0.556607	7.87527	10.3639	0.00128503	0.0246176	pseudobulk	edgeR	LRT
Rab7	0.896829	6.27498	10.3237	0.00131332	0.0250501	pseudobulk	edgeR	LRT
Zbtb20	1.02294	6.08307	10.3108	0.00132252	0.0250537	pseudobulk	edgeR	LRT
Tlk2	0.822571	6.59609	10.3075	0.00132493	0.0250537	pseudobulk	edgeR	LRT
Nmt2	-0.83746	7.51256	10.1686	0.00142849	0.0268502	pseudobulk	edgeR	LRT
Cckbr	0.832862	6.56195	10.1639	0.00143217	0.0268502	pseudobulk	edgeR	LRT
Prmt8	-0.986278	7.09796	10.069	0.00150783	0.0281483	pseudobulk	edgeR	LRT
Tmem232	-1.67016	5.9959	10.0489	0.00152442	0.0283375	pseudobulk	edgeR	LRT
Marf1	0.881808	6.28339	10.0297	0.00154039	0.0285135	pseudobulk	edgeR	LRT
Tspan7	-0.526753	8.72802	9.98572	0.00157759	0.0290093	pseudobulk	edgeR	LRT
Vps41	0.580493	7.74147	9.98244	0.0015804	0.0290093	pseudobulk	edgeR	LRT
Grm7	-0.453349	11.7373	9.95278	0.00160607	0.0291662	pseudobulk	edgeR	LRT
Fgf13	-1.06575	7.17763	9.95253	0.00160628	0.0291662	pseudobulk	edgeR	LRT
Pip5k1c	-1.27583	6.56468	9.94954	0.0016089	0.0291662	pseudobulk	edgeR	LRT
4930578G10Rik	-0.564347	8.69739	9.93791	0.00161909	0.0292303	pseudobulk	edgeR	LRT
Fkbp2	-1.82833	5.84591	9.89318	0.00165893	0.0298267	pseudobulk	edgeR	LRT
Snx3	0.896412	6.24016	9.84721	0.00170089	0.0304564	pseudobulk	edgeR	LRT
Fam3c	-2.0214	5.65641	9.81861	0.00172754	0.0308079	pseudobulk	edgeR	LRT
Pdzrn4	-0.646591	8.84681	9.80675	0.00173873	0.0308818	pseudobulk	edgeR	LRT
Dennd11	-1.79832	5.82879	9.77683	0.00176725	0.0312618	pseudobulk	edgeR	LRT
Ahi1	-0.454261	9.44394	9.72447	0.00181831	0.0320358	pseudobulk	edgeR	LRT
Orc3	0.964766	5.99597	9.71247	0.00183021	0.0321166	pseudobulk	edgeR	LRT
Gpr137c	-0.990715	7.0952	9.69111	0.00185162	0.0323627	pseudobulk	edgeR	LRT
Cep295	0.823708	6.522	9.62551	0.00191893	0.0334062	pseudobulk	edgeR	LRT
Fhod3	-0.555457	8.58511	9.61115	0.001934	0.0334856	pseudobulk	edgeR	LRT
Trappc12	1.04266	5.73147	9.60663	0.00193876	0.0334856	pseudobulk	edgeR	LRT
Gm37240	0.882203	6.28496	9.5912	0.00195513	0.0336358	pseudobulk	edgeR	LRT
Cep290	0.821455	6.52756	9.56796	0.00198002	0.0338267	pseudobulk	edgeR	LRT
5031425E22Rik	0.650869	7.36829	9.56646	0.00198164	0.0338267	pseudobulk	edgeR	LRT
Dync1h1	-0.791407	7.62034	9.54821	0.00200144	0.0340323	pseudobulk	edgeR	LRT
Ildr2	-0.954506	7.13374	9.478	0.00207951	0.0352232	pseudobulk	edgeR	LRT
Marchf11	0.854492	6.39715	9.46639	0.00209271	0.035265	pseudobulk	edgeR	LRT
Tmem135	0.5531	7.84109	9.46171	0.00209805	0.035265	pseudobulk	edgeR	LRT
Gnao1	-0.538708	8.58949	9.44787	0.00211394	0.0353964	pseudobulk	edgeR	LRT
Zfp451	0.705306	7.03813	9.43482	0.00212904	0.0355136	pseudobulk	edgeR	LRT
Ghr	0.862365	6.33754	9.40512	0.0021638	0.0359182	pseudobulk	edgeR	LRT
Itpr1	-0.429103	9.30023	9.40016	0.00216966	0.0359182	pseudobulk	edgeR	LRT
1110051M20Rik	0.548298	7.84339	9.34595	0.00223479	0.0368252	pseudobulk	edgeR	LRT
Tmeff2	-0.389589	9.88967	9.34067	0.00224124	0.0368252	pseudobulk	edgeR	LRT
Zmynd8	-0.643704	8.04668	9.27699	0.0023205	0.0378213	pseudobulk	edgeR	LRT
Vps37b	-1.63646	5.96259	9.2743	0.00232391	0.0378213	pseudobulk	edgeR	LRT
Spats2l	-0.926536	7.17722	9.2713	0.00232773	0.0378213	pseudobulk	edgeR	LRT
Lin7a	-0.600184	8.33444	9.24874	0.00235657	0.0381487	pseudobulk	edgeR	LRT
Etv6	-0.634388	8.09609	9.23797	0.00237048	0.0381816	pseudobulk	edgeR	LRT
Pknox2	-0.629756	8.20147	9.2337	0.00237602	0.0381816	pseudobulk	edgeR	LRT
Ppp1r12b	0.521729	8.00141	9.18695	0.00243746	0.03897	pseudobulk	edgeR	LRT
Zfp943	0.907168	6.08541	9.17198	0.00245749	0.03897	pseudobulk	edgeR	LRT
Phc3	0.656745	7.25775	9.1697	0.00246055	0.03897	pseudobulk	edgeR	LRT
Trpc4	0.789546	6.59564	9.16966	0.00246061	0.03897	pseudobulk	edgeR	LRT
Psma2	1.04438	5.75192	9.11281	0.00253825	0.039985	pseudobulk	edgeR	LRT
Matk	-0.696637	8.08816	9.10945	0.00254293	0.039985	pseudobulk	edgeR	LRT
Dhx30	0.694155	7.0191	9.09307	0.00256579	0.0402005	pseudobulk	edgeR	LRT
Smarcc1	0.729024	6.83504	9.06062	0.00261173	0.0407746	pseudobulk	edgeR	LRT
Taf3	0.933172	6.02366	9.05319	0.00262237	0.0407955	pseudobulk	edgeR	LRT
Nup93	-0.807973	7.43624	9.03877	0.00264314	0.040822	pseudobulk	edgeR	LRT
Pcsk5	0.562755	7.80447	9.03629	0.00264672	0.040822	pseudobulk	edgeR	LRT
Kpna4	-1.16369	6.58425	9.03266	0.00265199	0.040822	pseudobulk	edgeR	LRT
Lclat1	0.702426	6.96049	9.02006	0.00267033	0.0409606	pseudobulk	edgeR	LRT
Immp1l	1.01418	5.75057	9.01164	0.00268266	0.0410064	pseudobulk	edgeR	LRT
Anapc1	0.784562	6.5611	8.99882	0.00270154	0.0411238	pseudobulk	edgeR	LRT
Lrrc7	-0.320621	11.1446	8.99372	0.00270909	0.0411238	pseudobulk	edgeR	LRT
Ctnna3	0.824576	6.49043	8.96542	0.00275138	0.0416217	pseudobulk	edgeR	LRT
Utrn	0.858203	6.50741	8.93257	0.00280131	0.0422314	pseudobulk	edgeR	LRT
Camk4	-0.494326	8.91668	8.90863	0.00283827	0.0426421	pseudobulk	edgeR	LRT
Pparg	-0.894088	7.21734	8.88359	0.00287746	0.0430833	pseudobulk	edgeR	LRT
Msrb3	0.922262	5.98368	8.86388	0.00290869	0.0433049	pseudobulk	edgeR	LRT
Lyst	-0.661457	7.9625	8.86041	0.00291422	0.0433049	pseudobulk	edgeR	LRT
9930021J03Rik	0.654064	7.15896	8.85562	0.00292187	0.0433049	pseudobulk	edgeR	LRT
Nrn1	-0.854798	7.30508	8.84404	0.00294047	0.0434339	pseudobulk	edgeR	LRT
Cog5	0.632851	7.46777	8.8127	0.00299141	0.0439531	pseudobulk	edgeR	LRT
Wls	-1.29269	6.42956	8.81011	0.00299566	0.0439531	pseudobulk	edgeR	LRT
Smarcad1	0.755068	6.65943	8.78988	0.00302906	0.0442227	pseudobulk	edgeR	LRT
Commd10	0.674178	7.14929	8.78679	0.0030342	0.0442227	pseudobulk	edgeR	LRT
Farp1	-0.561396	8.38477	8.74404	0.00310616	0.0448557	pseudobulk	edgeR	LRT
Crhr1	-1.59564	5.92591	8.74391	0.00310638	0.0448557	pseudobulk	edgeR	LRT
Fam214a	0.754316	6.6895	8.74278	0.00310831	0.0448557	pseudobulk	edgeR	LRT
Letm2	0.905966	6.05241	8.71975	0.00314782	0.045277	pseudobulk	edgeR	LRT
Rasal2	-0.402762	9.49375	8.69678	0.00318773	0.0457011	pseudobulk	edgeR	LRT
Arc	-1.23674	6.65621	8.6688	0.00323705	0.0461346	pseudobulk	edgeR	LRT
Stx6	0.809467	6.3862	8.6677	0.003239	0.0461346	pseudobulk	edgeR	LRT
Rims2	-0.372294	10.1178	8.65171	0.00326755	0.0463908	pseudobulk	edgeR	LRT
Ablim3	-1.55856	5.89506	8.61559	0.00333297	0.0471669	pseudobulk	edgeR	LRT
Edil3	-0.519341	8.96887	8.60271	0.00335663	0.0473489	pseudobulk	edgeR	LRT
Tspoap1	-0.896811	7.23079	8.55769	0.00344066	0.0483788	pseudobulk	edgeR	LRT
Ptprs	-0.505103	8.61187	8.52999	0.00349342	0.0489636	pseudobulk	edgeR	LRT
4732471J01Rik	0.588152	7.5036	8.5193	0.00351399	0.0490951	pseudobulk	edgeR	LRT
Ascc2	0.97282	5.73766	8.49089	0.00356929	0.0497095	pseudobulk	edgeR	LRT
Slc30a3	-1.21594	6.48177	8.47502	0.00360057	0.0499864	pseudobulk	edgeR	LRT
Garnl3	-0.630014	8.22733	8.43788	0.00367484	0.0508565	pseudobulk	edgeR	LRT
Dclk1	-0.303847	10.5304	8.41789	0.00371547	0.0512571	pseudobulk	edgeR	LRT
Bicdl1	-0.797682	7.30995	8.40711	0.00373756	0.0514002	pseudobulk	edgeR	LRT
Rims3	-1.36005	6.16301	8.40074	0.00375069	0.0514196	pseudobulk	edgeR	LRT
Trpc5	-0.754737	7.7189	8.34925	0.00385847	0.0527325	pseudobulk	edgeR	LRT
Sesn3	-0.897374	7.01008	8.32059	0.00391982	0.0533167	pseudobulk	edgeR	LRT
Ank2	-0.292367	11.2286	8.31794	0.00392553	0.0533167	pseudobulk	edgeR	LRT
Zfp644	0.673154	6.98385	8.31126	0.00394001	0.0533482	pseudobulk	edgeR	LRT
Nfib	0.458569	8.68423	8.30141	0.00396143	0.0534732	pseudobulk	edgeR	LRT
Greb1l	-0.883569	7.21455	8.29336	0.00397902	0.0535459	pseudobulk	edgeR	LRT
Ap3s1	-1.21066	6.36113	8.27895	0.00401073	0.0538075	pseudobulk	edgeR	LRT
C78859	-1.53111	5.86858	8.21634	0.00415148	0.0554285	pseudobulk	edgeR	LRT
Lrp1	0.72628	6.7172	8.21401	0.00415682	0.0554285	pseudobulk	edgeR	LRT
Zfp532	0.6793	6.8873	8.17192	0.0042544	0.0565577	pseudobulk	edgeR	LRT
Klf12	-0.737737	7.5608	8.16319	0.00427491	0.0566587	pseudobulk	edgeR	LRT
Aff2	-0.713084	7.68868	8.14406	0.00432025	0.0570872	pseudobulk	edgeR	LRT
Ankrd33b	-0.57614	8.26299	8.11069	0.00440049	0.0579728	pseudobulk	edgeR	LRT
Tcf4	-0.34775	10.0576	8.09855	0.00443007	0.0581814	pseudobulk	edgeR	LRT
Vsnl1	-0.455632	8.82622	8.09333	0.00444285	0.0581814	pseudobulk	edgeR	LRT
Arl13b	-1.66714	5.70684	8.08698	0.00445843	0.0582118	pseudobulk	edgeR	LRT
Prickle1	-0.39572	9.41461	8.05534	0.00453697	0.0590613	pseudobulk	edgeR	LRT
Adcy2	-0.426253	9.45891	8.03265	0.00459416	0.0593352	pseudobulk	edgeR	LRT
Aopep	-0.410973	9.07131	8.03206	0.00459566	0.0593352	pseudobulk	edgeR	LRT
Nedd4l	-0.401606	9.25123	8.03091	0.00459858	0.0593352	pseudobulk	edgeR	LRT
Tyro3	-1.20845	6.35909	8.0198	0.00462687	0.0595133	pseudobulk	edgeR	LRT
Jcad	0.882952	5.97581	8.01486	0.00463951	0.0595133	pseudobulk	edgeR	LRT
Fchsd2	0.703261	6.73383	7.96069	0.00478042	0.0610023	pseudobulk	edgeR	LRT
Xkr4	-0.431372	10.4775	7.95668	0.00479103	0.0610023	pseudobulk	edgeR	LRT
Ypel2	-1.10076	6.52886	7.95431	0.00479731	0.0610023	pseudobulk	edgeR	LRT
Cdon	0.887726	6.05718	7.94448	0.00482342	0.0611571	pseudobulk	edgeR	LRT
Fbxw2	0.814358	6.25865	7.92158	0.00488486	0.0616523	pseudobulk	edgeR	LRT
Magi3	-0.571261	8.30822	7.91946	0.00489059	0.0616523	pseudobulk	edgeR	LRT
Dtnbp1	0.924899	5.87803	7.88815	0.00497597	0.0625489	pseudobulk	edgeR	LRT
Mt3	0.72009	6.82663	7.87322	0.00501723	0.0628873	pseudobulk	edgeR	LRT
Plcb4	0.65115	7.12481	7.86493	0.00504029	0.0629964	pseudobulk	edgeR	LRT
Tmem44	-1.65966	5.69812	7.84919	0.00508436	0.0633667	pseudobulk	edgeR	LRT
Zranb2	0.411049	8.5702	7.82423	0.00515504	0.0640656	pseudobulk	edgeR	LRT
Frmd6	-0.66221	7.78476	7.77714	0.00529114	0.0655712	pseudobulk	edgeR	LRT
Nlgn1	-0.356374	12.5239	7.74018	0.00540053	0.0667384	pseudobulk	edgeR	LRT
Xrn2	0.657612	6.90512	7.72344	0.00545083	0.0671708	pseudobulk	edgeR	LRT
Ndrg4	-0.459814	8.78384	7.71449	0.00547794	0.0673084	pseudobulk	edgeR	LRT
Elp1	-1.17391	6.33385	7.70963	0.00549269	0.0673084	pseudobulk	edgeR	LRT
Gnal	-1.09957	6.5284	7.70333	0.0055119	0.0673557	pseudobulk	edgeR	LRT
Junb	-1.03104	6.87392	7.69151	0.00554813	0.0674481	pseudobulk	edgeR	LRT
Cacna1e	-0.354473	9.80232	7.69083	0.00555021	0.0674481	pseudobulk	edgeR	LRT
Snca	-0.574415	8.00662	7.6754	0.00559785	0.0678392	pseudobulk	edgeR	LRT
Arhgef12	0.581441	7.32375	7.6622	0.00563897	0.0681492	pseudobulk	edgeR	LRT
Scn8a	-0.439013	8.75342	7.61939	0.0057744	0.0695943	pseudobulk	edgeR	LRT
Cyfip2	-0.458033	8.64704	7.59781	0.00584394	0.0700827	pseudobulk	edgeR	LRT
Ercc6l2	0.85784	5.98737	7.5969	0.00584688	0.0700827	pseudobulk	edgeR	LRT
Zfp326	0.739932	6.49851	7.59084	0.00586656	0.070127	pseudobulk	edgeR	LRT
Tmem200a	-0.979742	6.8335	7.54304	0.00602422	0.0717629	pseudobulk	edgeR	LRT
Map1b	-0.38451	9.26223	7.53949	0.00603613	0.0717629	pseudobulk	edgeR	LRT
Spop	0.594098	7.24086	7.51753	0.00611015	0.0724154	pseudobulk	edgeR	LRT
R3hdm1	-0.352627	10.8512	7.51344	0.00612403	0.0724154	pseudobulk	edgeR	LRT
Gpc6	-0.458853	10.5096	7.50077	0.00616727	0.0727307	pseudobulk	edgeR	LRT
Cstf3	-0.712398	7.45187	7.48843	0.00620966	0.0730166	pseudobulk	edgeR	LRT
Cadps	-0.34429	10.4366	7.47981	0.00623945	0.0730166	pseudobulk	edgeR	LRT
Fbxo8	0.841583	6.05471	7.47924	0.00624145	0.0730166	pseudobulk	edgeR	LRT
Gm15155	-0.648957	7.87869	7.46209	0.00630118	0.0733831	pseudobulk	edgeR	LRT
Ttyh1	-0.663009	7.64109	7.45833	0.00631434	0.0733831	pseudobulk	edgeR	LRT
Rap1gds1	-0.52499	8.24466	7.45588	0.00632296	0.0733831	pseudobulk	edgeR	LRT
Pde4b	-0.351945	9.87463	7.44432	0.0063637	0.0736611	pseudobulk	edgeR	LRT
Upp2	-0.592236	8.23524	7.43091	0.00641128	0.0740166	pseudobulk	edgeR	LRT
Usp24	0.618207	7.03065	7.40279	0.0065123	0.0748695	pseudobulk	edgeR	LRT
Hivep3	-0.411105	9.1438	7.40061	0.00652017	0.0748695	pseudobulk	edgeR	LRT
Gabra4	-0.553149	8.16836	7.39615	0.00653636	0.0748695	pseudobulk	edgeR	LRT
Grasp	-1.28984	6.09763	7.38251	0.0065861	0.0751353	pseudobulk	edgeR	LRT
Acvr2a	-0.661156	7.63108	7.38041	0.00659382	0.0751353	pseudobulk	edgeR	LRT
Zfp407	0.516622	7.7939	7.36853	0.00663753	0.0754374	pseudobulk	edgeR	LRT
C130071C03Rik	-0.471084	8.64172	7.35924	0.00667192	0.0756323	pseudobulk	edgeR	LRT
Gm3764	-0.73509	7.46289	7.34965	0.00670758	0.0758406	pseudobulk	edgeR	LRT
Mir124a-1hg	-0.511395	8.30312	7.34188	0.00673663	0.0759733	pseudobulk	edgeR	LRT
9530059O14Rik	-0.479422	8.71396	7.31886	0.00682347	0.0767553	pseudobulk	edgeR	LRT
Mest	-1.05555	6.73755	7.30628	0.00687139	0.0769946	pseudobulk	edgeR	LRT
Zfp950	0.498769	7.78328	7.30407	0.00687985	0.0769946	pseudobulk	edgeR	LRT
Ntrk3	-0.346735	9.98314	7.28789	0.00694209	0.0771769	pseudobulk	edgeR	LRT
Btbd7	-0.907723	6.85789	7.28651	0.00694744	0.0771769	pseudobulk	edgeR	LRT
Rab36	0.886779	5.90743	7.28613	0.00694891	0.0771769	pseudobulk	edgeR	LRT
Galnt9	0.70121	6.94105	7.24851	0.007096	0.0786115	pseudobulk	edgeR	LRT
Dgkz	-0.642868	7.65472	7.2438	0.00711462	0.0786192	pseudobulk	edgeR	LRT
Rilpl1	-1.21708	6.20611	7.23221	0.00716071	0.0789297	pseudobulk	edgeR	LRT
Atp2c1	-0.5016	8.31865	7.19124	0.00732605	0.0805499	pseudobulk	edgeR	LRT
Ywhah	-0.878949	7.17284	7.15033	0.00749501	0.0822015	pseudobulk	edgeR	LRT
Kitl	-1.25029	6.22688	7.12797	0.00758906	0.0830254	pseudobulk	edgeR	LRT
Agap1	0.579629	7.25849	7.12181	0.00761519	0.0831041	pseudobulk	edgeR	LRT
Kcnma1	-0.239088	11.1317	7.1135	0.00765056	0.0832829	pseudobulk	edgeR	LRT
Ncoa2	-0.522607	8.26594	7.07847	0.00780156	0.0845677	pseudobulk	edgeR	LRT
Kif26b	-1.09566	6.39287	7.07719	0.00780714	0.0845677	pseudobulk	edgeR	LRT
Dlg1	-0.380718	9.27706	7.04424	0.00795206	0.0859253	pseudobulk	edgeR	LRT
Rab11fip4	0.623474	6.9359	7.03727	0.00798308	0.0860486	pseudobulk	edgeR	LRT
Trps1	-0.813371	7.06735	7.01404	0.00808728	0.0869581	pseudobulk	edgeR	LRT
Aagab	0.705194	6.56106	6.97225	0.00827833	0.0887947	pseudobulk	edgeR	LRT
Cpne9	-1.04758	6.47784	6.96222	0.00832487	0.0890761	pseudobulk	edgeR	LRT
Fmn1	0.556309	7.34313	6.94137	0.00842246	0.0899011	pseudobulk	edgeR	LRT
Ptpn11	0.747082	6.36629	6.91428	0.00855098	0.0910514	pseudobulk	edgeR	LRT
Trip12	0.42047	8.31515	6.90809	0.00858064	0.091146	pseudobulk	edgeR	LRT
Lrfn2	-0.623533	7.7492	6.89702	0.00863396	0.0914908	pseudobulk	edgeR	LRT
Wipf3	-0.841835	6.9544	6.88705	0.00868224	0.0916459	pseudobulk	edgeR	LRT
Ppm1e	0.331263	9.25295	6.88538	0.00869038	0.0916459	pseudobulk	edgeR	LRT
Baiap2	-0.59112	8.10712	6.87111	0.00876001	0.0919969	pseudobulk	edgeR	LRT
Zfp462	-0.735041	7.2574	6.86607	0.00878474	0.0919969	pseudobulk	edgeR	LRT
Kctd1	-0.611738	7.81124	6.8657	0.00878658	0.0919969	pseudobulk	edgeR	LRT
Ino80d	0.864743	5.81776	6.8523	0.00885274	0.092469	pseudobulk	edgeR	LRT
Mtch2	0.631863	6.8755	6.8368	0.00892985	0.0930529	pseudobulk	edgeR	LRT
Slc20a2	0.816399	6.11731	6.8234	0.00899711	0.0935315	pseudobulk	edgeR	LRT
Brinp2	-0.517724	8.32472	6.81326	0.00904833	0.0937101	pseudobulk	edgeR	LRT
Vgll4	-0.834381	6.95264	6.81155	0.00905701	0.0937101	pseudobulk	edgeR	LRT
Hspa4	0.596688	7.16867	6.80583	0.00908607	0.0937896	pseudobulk	edgeR	LRT
Arhgap17	0.788359	6.19845	6.75366	0.00935557	0.0963448	pseudobulk	edgeR	LRT
Aup1	0.903707	5.67848	6.74209	0.0094164	0.0967442	pseudobulk	edgeR	LRT
Gria1	-0.400061	10.0156	6.72987	0.00948114	0.0971817	pseudobulk	edgeR	LRT
Tenm1	-0.491953	8.62215	6.72301	0.0095177	0.097329	pseudobulk	edgeR	LRT
Ttc8	0.59529	7.07451	6.6823	0.00973749	0.099345	pseudobulk	edgeR	LRT
Tbc1d19	0.619244	6.91479	6.66694	0.00982176	0.0997488	pseudobulk	edgeR	LRT
Cacnb3	-1.43051	5.78224	6.66648	0.00982429	0.0997488	pseudobulk	edgeR	LRT
Slc4a4	-0.768993	7.34585	6.66268	0.00984528	0.0997488	pseudobulk	edgeR	LRT
Samd5	-0.991792	6.54689	6.64855	0.00992366	0.100311	pseudobulk	edgeR	LRT
Nkain3	-0.661269	7.57933	6.64149	0.00996307	0.100478	pseudobulk	edgeR	LRT
Ppig	0.677252	6.58185	6.58817	0.0102658	0.103294	pseudobulk	edgeR	LRT
Relch	0.488159	7.71408	6.57824	0.0103233	0.103425	pseudobulk	edgeR	LRT
Cemip	-1.16486	6.16236	6.57375	0.0103493	0.103425	pseudobulk	edgeR	LRT
Prkca	-0.374477	9.34672	6.57372	0.0103495	0.103425	pseudobulk	edgeR	LRT
Mpc2	-1.10068	6.25851	6.53803	0.0105592	0.104996	pseudobulk	edgeR	LRT
Map7	-0.509414	8.176	6.53507	0.0105768	0.104996	pseudobulk	edgeR	LRT
Tmem131l	-1.21679	6.03365	6.53283	0.0105901	0.104996	pseudobulk	edgeR	LRT
Sytl2	-1.09776	6.25366	6.53061	0.0106034	0.104996	pseudobulk	edgeR	LRT
Lemd3	0.810761	6.02936	6.52302	0.0106487	0.104996	pseudobulk	edgeR	LRT
Catspere2	0.51511	7.55622	6.52274	0.0106504	0.104996	pseudobulk	edgeR	LRT
Zbtb16	-0.574567	8.01377	6.51053	0.0107237	0.105214	pseudobulk	edgeR	LRT
Slc25a14	-1.29243	5.89818	6.50965	0.0107291	0.105214	pseudobulk	edgeR	LRT
A230006K03Rik	-0.432017	9.13955	6.49898	0.0107936	0.105214	pseudobulk	edgeR	LRT
Vopp1	-0.830133	6.95035	6.4989	0.0107941	0.105214	pseudobulk	edgeR	LRT
Pcdh9	-0.367053	12.1902	6.4969	0.0108062	0.105214	pseudobulk	edgeR	LRT
Spopl	0.719365	6.42571	6.49524	0.0108164	0.105214	pseudobulk	edgeR	LRT
Osbpl1a	-0.478097	8.30005	6.48697	0.0108668	0.10547	pseudobulk	edgeR	LRT
Ldha	-1.2949	6.0622	6.46083	0.0110278	0.106464	pseudobulk	edgeR	LRT
Ociad2	0.754684	6.30125	6.4587	0.011041	0.106464	pseudobulk	edgeR	LRT
Palmd	-1.14611	6.1462	6.45855	0.011042	0.106464	pseudobulk	edgeR	LRT
Herc4	-0.621005	7.59211	6.45362	0.0110727	0.106526	pseudobulk	edgeR	LRT
Wdr20	-1.39643	5.74906	6.44787	0.0111085	0.106542	pseudobulk	edgeR	LRT
Lrch3	-0.817096	6.857	6.44558	0.0111229	0.106542	pseudobulk	edgeR	LRT
Sdk1	-0.675578	7.93304	6.43729	0.0111749	0.106806	pseudobulk	edgeR	LRT
Dtna	0.417239	8.36343	6.4185	0.0112937	0.107708	pseudobulk	edgeR	LRT
C530008M17Rik	-0.781935	7.04992	6.41192	0.0113357	0.107873	pseudobulk	edgeR	LRT
Rnf165	-0.876328	6.74102	6.39694	0.0114317	0.108552	pseudobulk	edgeR	LRT
Mapkap1	0.563224	7.10947	6.39232	0.0114615	0.108599	pseudobulk	edgeR	LRT
Atxn1	-0.303051	9.7928	6.38371	0.0115172	0.108892	pseudobulk	edgeR	LRT
Dhx9	0.653358	6.67936	6.35277	0.0117198	0.110569	pseudobulk	edgeR	LRT
Aig1	0.40902	8.29448	6.34395	0.0117783	0.110882	pseudobulk	edgeR	LRT
Orc4	0.532892	7.32532	6.33264	0.0118536	0.111353	pseudobulk	edgeR	LRT
D430042O09Rik	0.758909	6.12843	6.32214	0.011924	0.111598	pseudobulk	edgeR	LRT
Aplp1	0.592238	7.60674	6.32115	0.0119306	0.111598	pseudobulk	edgeR	LRT
Mtcl1	-0.730512	7.19903	6.30738	0.0120236	0.112229	pseudobulk	edgeR	LRT
Hmgcs1	-1.20896	6.02195	6.28779	0.0121572	0.113235	pseudobulk	edgeR	LRT
Ldlrad4	-0.320735	9.52802	6.26929	0.0122849	0.114182	pseudobulk	edgeR	LRT
Itga8	-0.720746	7.29867	6.25777	0.0123649	0.114683	pseudobulk	edgeR	LRT
Nck2	0.726718	6.38217	6.23313	0.0125382	0.116045	pseudobulk	edgeR	LRT
Celf2	-0.261355	13.3576	6.22123	0.0126227	0.116342	pseudobulk	edgeR	LRT
Kcnd2	-0.340427	11.2897	6.22113	0.0126234	0.116342	pseudobulk	edgeR	LRT
Tsc1	-0.914055	6.58003	6.20913	0.0127093	0.11671	pseudobulk	edgeR	LRT
Gpc5	-0.796514	7.7563	6.20812	0.0127166	0.11671	pseudobulk	edgeR	LRT
Fbxw7	-0.42217	8.57552	6.17807	0.0129343	0.118461	pseudobulk	edgeR	LRT
Cdh13	0.482862	8.99896	6.16815	0.013007	0.118809	pseudobulk	edgeR	LRT
Arid1b	-0.498486	8.2172	6.16056	0.013063	0.118809	pseudobulk	edgeR	LRT
Dkk3	-0.707483	7.38009	6.15946	0.0130711	0.118809	pseudobulk	edgeR	LRT
Carmil1	-0.717517	7.11682	6.15818	0.0130806	0.118809	pseudobulk	edgeR	LRT
Rsrc1	0.515834	7.42601	6.14048	0.0132122	0.119756	pseudobulk	edgeR	LRT
Ero1lb	0.779337	6.00702	6.11367	0.0134141	0.121335	pseudobulk	edgeR	LRT
Ttc3	-0.297925	9.91642	6.10596	0.0134727	0.121615	pseudobulk	edgeR	LRT
Emc10	0.824795	5.90709	6.08994	0.0135954	0.12247	pseudobulk	edgeR	LRT
Dlgap2	-0.264805	11.1429	6.08349	0.0136451	0.122666	pseudobulk	edgeR	LRT
Kcnt2	-0.393441	9.56683	6.0672	0.0137715	0.123251	pseudobulk	edgeR	LRT
Soga3	-0.566157	7.70345	6.0667	0.0137754	0.123251	pseudobulk	edgeR	LRT
Cdk7	0.807538	5.87632	6.06426	0.0137945	0.123251	pseudobulk	edgeR	LRT
Nptxr	-1.27716	5.88032	6.05046	0.0139026	0.123901	pseudobulk	edgeR	LRT
Tmem30a	0.598217	6.92959	6.0478	0.0139237	0.123901	pseudobulk	edgeR	LRT
Serbp1	0.656219	6.56687	6.03643	0.0140136	0.124322	pseudobulk	edgeR	LRT
Dbn1	-0.820897	6.78357	6.03465	0.0140277	0.124322	pseudobulk	edgeR	LRT
Arpp19	-0.764585	6.96591	6.0309	0.0140576	0.124336	pseudobulk	edgeR	LRT
Opcml	-0.33777	12.4605	6.02082	0.0141381	0.124516	pseudobulk	edgeR	LRT
Nlgn2	-1.2422	5.85077	6.02053	0.0141404	0.124516	pseudobulk	edgeR	LRT
Ccser1	0.274674	10.7714	6.0177	0.0141631	0.124516	pseudobulk	edgeR	LRT
Atpif1	-0.939549	6.49971	6.00539	0.0142623	0.125137	pseudobulk	edgeR	LRT
Pdxdc1	-1.16028	5.97788	5.98572	0.0144222	0.126077	pseudobulk	edgeR	LRT
Crppa	0.677402	6.46321	5.98514	0.0144269	0.126077	pseudobulk	edgeR	LRT
Vps53	0.748185	6.09112	5.97092	0.0145437	0.126846	pseudobulk	edgeR	LRT
Mtif2	0.711217	6.30981	5.96162	0.0146206	0.127125	pseudobulk	edgeR	LRT
Mgll	-0.775425	6.8999	5.96004	0.0146337	0.127125	pseudobulk	edgeR	LRT
Camkk2	-0.652842	7.29636	5.9534	0.0146889	0.127353	pseudobulk	edgeR	LRT
Chst1	-1.10919	6.11201	5.93803	0.0148176	0.127899	pseudobulk	edgeR	LRT
Epb41l4b	-0.756009	7.02521	5.93781	0.0148194	0.127899	pseudobulk	edgeR	LRT
Chl1	-0.472277	8.20146	5.9351	0.0148422	0.127899	pseudobulk	edgeR	LRT
Stx8	0.661335	6.5614	5.92975	0.0148874	0.127899	pseudobulk	edgeR	LRT
Vps50	0.580313	6.97359	5.92818	0.0149006	0.127899	pseudobulk	edgeR	LRT
Tafa2	-0.656949	8.67523	5.92389	0.0149369	0.127899	pseudobulk	edgeR	LRT
Nrp2	-1.25241	5.85649	5.92164	0.014956	0.127899	pseudobulk	edgeR	LRT
Gpm6b	-0.314953	9.40752	5.90407	0.015106	0.12893	pseudobulk	edgeR	LRT
Cbarp	0.812589	5.93572	5.89823	0.0151561	0.129106	pseudobulk	edgeR	LRT
Fut9	-0.349623	9.21875	5.88538	0.0152671	0.129465	pseudobulk	edgeR	LRT
Sptbn2	-0.568496	7.62232	5.88132	0.0153024	0.129465	pseudobulk	edgeR	LRT
Atp2b2	-0.346037	9.1229	5.88124	0.0153031	0.129465	pseudobulk	edgeR	LRT
Snx29	0.580241	6.91669	5.87837	0.015328	0.129465	pseudobulk	edgeR	LRT
Sez6l	-0.471861	8.143	5.87634	0.0153457	0.129465	pseudobulk	edgeR	LRT
Gabbr2	-0.365519	9.00857	5.87069	0.015395	0.129522	pseudobulk	edgeR	LRT
Frmd4a	-0.357356	10.3877	5.86827	0.0154162	0.129522	pseudobulk	edgeR	LRT
Cobl	-0.330965	9.26284	5.86379	0.0154555	0.129522	pseudobulk	edgeR	LRT
Psmb2	0.598465	6.94289	5.8588	0.0154994	0.129522	pseudobulk	edgeR	LRT
Kcnh7	-0.291541	11.3466	5.85872	0.0155001	0.129522	pseudobulk	edgeR	LRT
Dusp14	-1.10271	6.10688	5.85472	0.0155353	0.129569	pseudobulk	edgeR	LRT
Prkaa2	-0.746989	7.01809	5.84826	0.0155925	0.129799	pseudobulk	edgeR	LRT
Mindy3	0.742597	6.13618	5.84183	0.0156495	0.130028	pseudobulk	edgeR	LRT
Tenm3	0.381039	8.71153	5.83704	0.0156922	0.130135	pseudobulk	edgeR	LRT
Klhl24	0.73278	6.15587	5.82441	0.0158052	0.130826	pseudobulk	edgeR	LRT
Rmnd1	0.759847	6.03087	5.80181	0.0160097	0.131797	pseudobulk	edgeR	LRT
Rbm25	0.414201	8.15542	5.80007	0.0160255	0.131797	pseudobulk	edgeR	LRT
Ski	0.621392	6.67236	5.79892	0.016036	0.131797	pseudobulk	edgeR	LRT
Habp4	0.719229	6.21307	5.79497	0.0160721	0.131797	pseudobulk	edgeR	LRT
Cacna1g	-1.03227	6.19977	5.79489	0.0160728	0.131797	pseudobulk	edgeR	LRT
Vipas39	0.741193	6.09976	5.78282	0.0161835	0.132457	pseudobulk	edgeR	LRT
Mthfd1l	-1.2335	5.84098	5.76074	0.0163882	0.133703	pseudobulk	edgeR	LRT
Brwd3	0.712889	6.30399	5.75983	0.0163966	0.133703	pseudobulk	edgeR	LRT
D130040H23Rik	0.77944	5.95972	5.73766	0.0166049	0.134883	pseudobulk	edgeR	LRT
Gas7	-0.509433	7.94981	5.73692	0.0166119	0.134883	pseudobulk	edgeR	LRT
Hdhd5	0.81477	5.8669	5.73462	0.0166337	0.134883	pseudobulk	edgeR	LRT
Diaph1	-1.10098	6.11	5.72756	0.0167007	0.135177	pseudobulk	edgeR	LRT
Slitrk5	0.692882	6.32301	5.72257	0.0167482	0.135276	pseudobulk	edgeR	LRT
Parp6	0.563443	6.99252	5.71976	0.016775	0.135276	pseudobulk	edgeR	LRT
Adck1	0.778747	5.90268	5.71659	0.0168054	0.135276	pseudobulk	edgeR	LRT
Acot7	-0.913897	6.47182	5.70494	0.0169172	0.135717	pseudobulk	edgeR	LRT
Wac	0.505954	7.32038	5.70444	0.0169221	0.135717	pseudobulk	edgeR	LRT
Car11	-0.860734	6.63374	5.68068	0.0171528	0.137316	pseudobulk	edgeR	LRT
Map4	-0.64257	7.2792	5.66932	0.0172642	0.137956	pseudobulk	edgeR	LRT
Bend6	-0.799617	6.75774	5.66371	0.0173194	0.138055	pseudobulk	edgeR	LRT
Homer1	-0.384786	9.27986	5.66169	0.0173395	0.138055	pseudobulk	edgeR	LRT
Irf2	-0.588867	7.48134	5.6579	0.0173769	0.138102	pseudobulk	edgeR	LRT
Trp53bp1	0.577494	6.9176	5.65442	0.0174115	0.138127	pseudobulk	edgeR	LRT
Wwc1	-0.783695	6.82522	5.64146	0.0175406	0.1389	pseudobulk	edgeR	LRT
Per2	-1.22355	5.83162	5.61137	0.0178443	0.14105	pseudobulk	edgeR	LRT
Ppip5k1	0.595399	6.79988	5.60725	0.0178863	0.141128	pseudobulk	edgeR	LRT
Basp1	-0.489969	7.96536	5.60312	0.0179285	0.141207	pseudobulk	edgeR	LRT
Cyb5r4	0.709732	6.21921	5.59754	0.0179857	0.14123	pseudobulk	edgeR	LRT
Xrcc4	0.55409	7.08723	5.59656	0.0179958	0.14123	pseudobulk	edgeR	LRT
Kdm6a	-0.721066	7.05723	5.57775	0.0181901	0.1425	pseudobulk	edgeR	LRT
Cab39l	-1.20953	5.82179	5.56191	0.0183554	0.143538	pseudobulk	edgeR	LRT
Hs6st3	-0.546785	10.2948	5.54771	0.0185049	0.144344	pseudobulk	edgeR	LRT
Cux1	-0.685093	7.15349	5.54588	0.0185243	0.144344	pseudobulk	edgeR	LRT
Psip1	0.535888	7.29071	5.53826	0.018605	0.144717	pseudobulk	edgeR	LRT
Slc12a5	-0.646519	7.24124	5.53302	0.0186609	0.144895	pseudobulk	edgeR	LRT
Glra3	-1.21475	5.82299	5.52574	0.0187387	0.145241	pseudobulk	edgeR	LRT
Srgap2	-0.465474	8.10929	5.5123	0.0188832	0.146053	pseudobulk	edgeR	LRT
Inpp4b	0.667786	7.66113	5.50954	0.018913	0.146053	pseudobulk	edgeR	LRT
Agps	0.754752	5.9743	5.50675	0.0189432	0.146053	pseudobulk	edgeR	LRT
Mtrex	0.763537	5.96977	5.49862	0.0190314	0.146314	pseudobulk	edgeR	LRT
Snrnp48	0.673418	6.43238	5.49749	0.0190438	0.146314	pseudobulk	edgeR	LRT
Mkx	-0.500121	7.96889	5.49409	0.0190808	0.146342	pseudobulk	edgeR	LRT
Ube2d2a	0.532725	7.11058	5.4908	0.0191168	0.146362	pseudobulk	edgeR	LRT
Slco3a1	-0.664104	7.19839	5.4551	0.0195113	0.149122	pseudobulk	edgeR	LRT
Hpca	-0.828988	6.90098	5.43476	0.0197398	0.150013	pseudobulk	edgeR	LRT
Cst3	0.547619	7.35534	5.43327	0.0197567	0.150013	pseudobulk	edgeR	LRT
Ergic1	-0.800283	6.76211	5.43282	0.0197617	0.150013	pseudobulk	edgeR	LRT
Kcnj6	-0.387058	8.70376	5.43256	0.0197647	0.150013	pseudobulk	edgeR	LRT
Ank	-0.474139	8.03804	5.4135	0.0199816	0.151241	pseudobulk	edgeR	LRT
Raph1	-0.496669	7.88328	5.41229	0.0199954	0.151241	pseudobulk	edgeR	LRT
Pantr1	-1.07773	6.08304	5.40533	0.0200753	0.151584	pseudobulk	edgeR	LRT
Cdh2	-0.401162	8.5543	5.39577	0.0201856	0.152155	pseudobulk	edgeR	LRT
Erc2	-0.235298	11.0109	5.35769	0.0206311	0.154985	pseudobulk	edgeR	LRT
Prune2	0.825597	5.67195	5.35623	0.0206484	0.154985	pseudobulk	edgeR	LRT
Itpka	-1.00232	6.1724	5.35369	0.0206785	0.154985	pseudobulk	edgeR	LRT
Gstz1	0.74883	5.97988	5.35168	0.0207023	0.154985	pseudobulk	edgeR	LRT
Arap2	-0.490394	7.93772	5.34563	0.0207743	0.155259	pseudobulk	edgeR	LRT
Nek9	0.768757	5.85122	5.3311	0.0209482	0.156292	pseudobulk	edgeR	LRT
Fam49b	-0.500865	7.8812	5.32266	0.0210499	0.156658	pseudobulk	edgeR	LRT
Stx18	0.614426	6.60472	5.32064	0.0210743	0.156658	pseudobulk	edgeR	LRT
Specc1l	0.582699	6.77099	5.31815	0.0211044	0.156658	pseudobulk	edgeR	LRT
Satb1	-0.742349	6.94592	5.31105	0.0211906	0.157032	pseudobulk	edgeR	LRT
Vps13b	0.297667	9.05398	5.30321	0.0212862	0.157455	pseudobulk	edgeR	LRT
Arfgef3	-0.421507	8.35145	5.30049	0.0213194	0.157455	pseudobulk	edgeR	LRT
Limk2	0.747876	5.92492	5.2896	0.0214532	0.158177	pseudobulk	edgeR	LRT
Papola	0.457947	7.54994	5.28489	0.0215112	0.158339	pseudobulk	edgeR	LRT
Dgki	-0.26949	9.98452	5.2793	0.0215805	0.158582	pseudobulk	edgeR	LRT
E130307A14Rik	0.510102	7.25364	5.27344	0.0216532	0.158726	pseudobulk	edgeR	LRT
Inka2	-0.844271	6.52475	5.2719	0.0216724	0.158726	pseudobulk	edgeR	LRT
Chchd7	0.805253	5.7614	5.23959	0.0220784	0.161232	pseudobulk	edgeR	LRT
Ddx39b	0.583693	6.81498	5.23883	0.0220881	0.161232	pseudobulk	edgeR	LRT
Usp25	0.538141	6.97576	5.22804	0.0222256	0.161966	pseudobulk	edgeR	LRT
Ndufs3	-0.946317	6.2601	5.22245	0.0222971	0.16219	pseudobulk	edgeR	LRT
Dctn4	0.633743	6.46161	5.21987	0.0223303	0.16219	pseudobulk	edgeR	LRT
Hnrnpu	0.315194	8.91934	5.20838	0.0224783	0.162868	pseudobulk	edgeR	LRT
Gm20063	-1.10497	5.92648	5.20687	0.0224978	0.162868	pseudobulk	edgeR	LRT
Tcf12	-0.450761	8.23279	5.1981	0.0226116	0.163246	pseudobulk	edgeR	LRT
Zzef1	0.492537	7.30308	5.19711	0.0226245	0.163246	pseudobulk	edgeR	LRT
Igf1r	-0.479371	8.01576	5.18358	0.0228013	0.163649	pseudobulk	edgeR	LRT
Tle1	-0.793226	6.76681	5.18341	0.0228036	0.163649	pseudobulk	edgeR	LRT
Cab39	0.679427	6.19761	5.18006	0.0228476	0.163649	pseudobulk	edgeR	LRT
Mfsd4a	0.658724	6.31167	5.17965	0.022853	0.163649	pseudobulk	edgeR	LRT
Myo16	-0.565466	7.58436	5.17859	0.0228669	0.163649	pseudobulk	edgeR	LRT
Rapgef2	-0.395364	8.4745	5.16395	0.0230604	0.164766	pseudobulk	edgeR	LRT
Nr1d2	0.63062	6.46333	5.14855	0.0232659	0.165712	pseudobulk	edgeR	LRT
Fam169a	0.74106	5.93479	5.14683	0.0232888	0.165712	pseudobulk	edgeR	LRT
Prepl	-0.548511	7.64614	5.14553	0.0233063	0.165712	pseudobulk	edgeR	LRT
Rgs4	-0.908267	6.66292	5.13308	0.023474	0.16652	pseudobulk	edgeR	LRT
Plch2	-1.27216	5.64052	5.13148	0.0234957	0.16652	pseudobulk	edgeR	LRT
Lims1	-0.809893	6.58561	5.12728	0.0235526	0.166653	pseudobulk	edgeR	LRT
Ncam1	-0.33448	9.13994	5.12414	0.0235953	0.166687	pseudobulk	edgeR	LRT
Ntrk2	-0.284137	10.1175	5.11454	0.0237262	0.167263	pseudobulk	edgeR	LRT
Kctd16	-0.532901	10.9127	5.1114	0.0237691	0.167263	pseudobulk	edgeR	LRT
Elmo1	-0.655141	8.23416	5.10858	0.0238078	0.167263	pseudobulk	edgeR	LRT
Tmem175	0.588047	6.78597	5.10701	0.0238294	0.167263	pseudobulk	edgeR	LRT
Rabep1	0.41371	7.86891	5.09565	0.0239859	0.168093	pseudobulk	edgeR	LRT
Sntb2	0.494923	7.50208	5.089	0.0240781	0.16847	pseudobulk	edgeR	LRT
Cntnap4	-0.901585	6.55601	5.07412	0.0242856	0.169651	pseudobulk	edgeR	LRT
Arhgap33	-1.24953	5.61444	5.06294	0.0244428	0.170478	pseudobulk	edgeR	LRT
Asap2	-0.593291	7.38685	5.05524	0.0245515	0.170964	pseudobulk	edgeR	LRT
Asic2	-0.331712	11.2553	5.04468	0.0247017	0.171495	pseudobulk	edgeR	LRT
C2cd5	0.407934	7.89459	5.04438	0.0247059	0.171495	pseudobulk	edgeR	LRT
Ryr2	-0.243256	10.384	5.03826	0.0247933	0.17183	pseudobulk	edgeR	LRT
Abhd18	0.481782	7.354	5.02849	0.0249337	0.17253	pseudobulk	edgeR	LRT
Gm2824	-0.794514	6.66131	5.0209	0.0250431	0.172986	pseudobulk	edgeR	LRT
Sgsm1	0.55252	7.21372	5.01847	0.0250784	0.172986	pseudobulk	edgeR	LRT
Pdcd4	-0.935714	6.24646	5.0096	0.0252071	0.173477	pseudobulk	edgeR	LRT
Bsn	0.401452	7.89991	5.00812	0.0252287	0.173477	pseudobulk	edgeR	LRT
Lcorl	-0.562273	7.8042	5.00027	0.0253433	0.173993	pseudobulk	edgeR	LRT
Akap8	0.611423	6.52605	4.99595	0.0254068	0.174155	pseudobulk	edgeR	LRT
Mrpl1	0.79252	5.71003	4.9932	0.0254472	0.17416	pseudobulk	edgeR	LRT
Grk5	-1.10243	5.9206	4.98049	0.0256347	0.175037	pseudobulk	edgeR	LRT
Gsg1l	-0.875166	6.43235	4.97912	0.0256551	0.175037	pseudobulk	edgeR	LRT
Mamld1	-0.702038	6.90804	4.97134	0.0257706	0.175552	pseudobulk	edgeR	LRT
Cpne8	-0.7082	6.98	4.95461	0.0260212	0.176984	pseudobulk	edgeR	LRT
AW554918	0.502375	7.27343	4.94021	0.0262389	0.177883	pseudobulk	edgeR	LRT
Usp8	0.644692	6.32231	4.93951	0.0262494	0.177883	pseudobulk	edgeR	LRT
Jph4	-0.749457	6.79575	4.93772	0.0262767	0.177883	pseudobulk	edgeR	LRT
Epha4	-0.375102	8.58183	4.93517	0.0263155	0.177883	pseudobulk	edgeR	LRT
Atp8b2	-1.06755	5.90305	4.91169	0.0266755	0.179868	pseudobulk	edgeR	LRT
Fam110b	0.560537	6.93513	4.90808	0.0267314	0.179868	pseudobulk	edgeR	LRT
Sptbn1	-0.322662	9.14946	4.90611	0.0267619	0.179868	pseudobulk	edgeR	LRT
B230209E15Rik	-0.463499	7.90999	4.90538	0.0267732	0.179868	pseudobulk	edgeR	LRT
Slc17a5	-0.964963	6.13734	4.8995	0.0268644	0.180205	pseudobulk	edgeR	LRT
Kcnh3	-1.0126	6.01839	4.8805	0.0271618	0.181719	pseudobulk	edgeR	LRT
N4bp2l2	0.41802	7.73012	4.87979	0.0271729	0.181719	pseudobulk	edgeR	LRT
Meis2	-0.411558	8.6313	4.86754	0.0273664	0.182605	pseudobulk	edgeR	LRT
Kdm4c	0.431025	7.66125	4.86614	0.0273887	0.182605	pseudobulk	edgeR	LRT
Apbb2	0.399949	7.98112	4.84481	0.0277294	0.184459	pseudobulk	edgeR	LRT
Klhl7	-0.52957	7.58487	4.84348	0.0277509	0.184459	pseudobulk	edgeR	LRT
Gm12394	-0.585697	7.33354	4.84052	0.0277986	0.184497	pseudobulk	edgeR	LRT
Abr	-0.412893	8.23529	4.8355	0.0278795	0.184754	pseudobulk	edgeR	LRT
Fstl5	-0.686539	6.96721	4.83257	0.027927	0.18479	pseudobulk	edgeR	LRT
Zfp827	-0.641744	7.04879	4.81694	0.0281813	0.18598	pseudobulk	edgeR	LRT
Ube2w	-0.518217	7.57933	4.81519	0.02821	0.18598	pseudobulk	edgeR	LRT
Kif3a	0.50591	7.19215	4.81372	0.0282341	0.18598	pseudobulk	edgeR	LRT
Fhit	0.497777	7.59013	4.80721	0.0283409	0.186365	pseudobulk	edgeR	LRT
Homer2	-0.878264	6.32727	4.80499	0.0283775	0.186365	pseudobulk	edgeR	LRT
Pcdh19	-1.07368	5.8999	4.79957	0.0284669	0.186673	pseudobulk	edgeR	LRT
Bbof1	0.66211	6.21348	4.7916	0.0285989	0.18671	pseudobulk	edgeR	LRT
Stmn4	-0.998008	6.15354	4.79121	0.0286053	0.18671	pseudobulk	edgeR	LRT
Clasrp	0.61218	6.48402	4.79008	0.0286241	0.18671	pseudobulk	edgeR	LRT
Zfp148	-0.488226	7.80705	4.78705	0.0286746	0.18671	pseudobulk	edgeR	LRT
Scn3b	-1.14347	5.7603	4.78569	0.0286972	0.18671	pseudobulk	edgeR	LRT
Larp4b	0.518547	6.96401	4.78384	0.0287279	0.18671	pseudobulk	edgeR	LRT
Xiap	0.763772	5.73242	4.76941	0.0289698	0.188004	pseudobulk	edgeR	LRT
Ago2	0.729285	5.94601	4.75798	0.0291627	0.188976	pseudobulk	edgeR	LRT
Npas3	-0.75238	6.87385	4.75294	0.0292483	0.189048	pseudobulk	edgeR	LRT
Rps20	0.790808	5.64668	4.75028	0.0292935	0.189048	pseudobulk	edgeR	LRT
Nptn	0.271528	9.4875	4.74972	0.0293031	0.189048	pseudobulk	edgeR	LRT
Vps13a	-0.356609	8.70789	4.74308	0.0294164	0.189501	pseudobulk	edgeR	LRT
Ptprn2	-0.242737	10.0479	4.73861	0.0294929	0.189511	pseudobulk	edgeR	LRT
Brinp1	-0.279558	10.1122	4.73793	0.0295045	0.189511	pseudobulk	edgeR	LRT
Epn1	0.749788	5.80818	4.70863	0.0300115	0.192486	pseudobulk	edgeR	LRT
Wasf1	-0.430363	8.10387	4.70374	0.030097	0.192753	pseudobulk	edgeR	LRT
Arhgef2	-0.732605	6.70055	4.68911	0.0303543	0.193844	pseudobulk	edgeR	LRT
Eif3c	0.659308	6.16969	4.68747	0.0303834	0.193844	pseudobulk	edgeR	LRT
6530403H02Rik	0.638656	6.82228	4.6801	0.030514	0.193844	pseudobulk	edgeR	LRT
Uimc1	0.693155	6.08113	4.67781	0.0305546	0.193844	pseudobulk	edgeR	LRT
Arhgef28	-0.704056	6.83735	4.6762	0.0305834	0.193844	pseudobulk	edgeR	LRT
Aff4	0.401196	7.95736	4.67608	0.0305855	0.193844	pseudobulk	edgeR	LRT
Taf1b	0.558069	6.72751	4.67446	0.0306144	0.193844	pseudobulk	edgeR	LRT
Grm5	-0.288055	11.0286	4.67409	0.0306209	0.193844	pseudobulk	edgeR	LRT
Galnt18	-0.438005	8.13732	4.66828	0.0307247	0.194221	pseudobulk	edgeR	LRT
Wnk2	-0.517087	7.5767	4.66427	0.0307965	0.194348	pseudobulk	edgeR	LRT
Nrg2	-0.556897	7.39977	4.66096	0.030856	0.194348	pseudobulk	edgeR	LRT
Nav3	-0.26512	11.7035	4.65974	0.0308778	0.194348	pseudobulk	edgeR	LRT
Large1	-0.26061	10.1898	4.65143	0.0310277	0.194779	pseudobulk	edgeR	LRT
Mtmr12	-0.655488	6.93745	4.64837	0.0310831	0.194779	pseudobulk	edgeR	LRT
Rad51ap2	0.66744	6.15276	4.64816	0.0310869	0.194779	pseudobulk	edgeR	LRT
Sybu	-0.432337	8.08231	4.64491	0.0311458	0.194779	pseudobulk	edgeR	LRT
Ube2q2	-0.938946	6.10842	4.64258	0.0311881	0.194779	pseudobulk	edgeR	LRT
Pag1	-0.933481	6.10962	4.64035	0.0312287	0.194779	pseudobulk	edgeR	LRT
Ncoa7	-0.460508	7.9328	4.63879	0.031257	0.194779	pseudobulk	edgeR	LRT
Vwc2l	-1.09133	5.92749	4.63094	0.0314003	0.195394	pseudobulk	edgeR	LRT
Mark3	-0.469905	7.78557	4.6268	0.0314762	0.195589	pseudobulk	edgeR	LRT
Cntfr	-0.72088	6.97985	4.61471	0.0316989	0.196443	pseudobulk	edgeR	LRT
Nectin3	-0.738525	6.96235	4.61447	0.0317032	0.196443	pseudobulk	edgeR	LRT
Rtn4	-0.44312	8.08858	4.60807	0.0318218	0.1969	pseudobulk	edgeR	LRT
Cdkl2	0.631162	6.33691	4.6049	0.0318807	0.196987	pseudobulk	edgeR	LRT
Scaper	-0.43222	8.13396	4.59795	0.0320103	0.197509	pseudobulk	edgeR	LRT
Dlg2	-0.263725	12.9038	4.59554	0.0320552	0.197509	pseudobulk	edgeR	LRT
Fyn	-0.59017	7.23506	4.58873	0.0321828	0.198017	pseudobulk	edgeR	LRT
Tmem196	-1.01587	6.0224	4.58576	0.0322387	0.198083	pseudobulk	edgeR	LRT
Dcaf8	0.507925	7.01699	4.58329	0.0322852	0.198091	pseudobulk	edgeR	LRT
Drp2	-0.98588	5.99613	4.57337	0.0324726	0.198645	pseudobulk	edgeR	LRT
Cdyl2	-0.722761	6.77983	4.57184	0.0325016	0.198645	pseudobulk	edgeR	LRT
Arhgap32	-0.331862	8.91281	4.57133	0.0325112	0.198645	pseudobulk	edgeR	LRT
Gpr45	0.645048	6.27292	4.56709	0.0325918	0.19886	pseudobulk	edgeR	LRT
Stx3	0.700152	5.97477	4.55204	0.0328796	0.200337	pseudobulk	edgeR	LRT
Fgfr1op2	-0.718857	6.77213	4.52624	0.0333789	0.203097	pseudobulk	edgeR	LRT
Golga4	0.487446	7.12385	4.51283	0.0336416	0.204209	pseudobulk	edgeR	LRT
Gstp1	-0.99256	6.00529	4.51216	0.0336547	0.204209	pseudobulk	edgeR	LRT
Crim1	-0.593033	7.18955	4.49886	0.0339174	0.205273	pseudobulk	edgeR	LRT
Mal2	-1.10335	5.72506	4.49401	0.0340138	0.205273	pseudobulk	edgeR	LRT
Tent4b	0.623187	6.33905	4.49387	0.0340166	0.205273	pseudobulk	edgeR	LRT
Dscam	-0.283918	9.37984	4.49384	0.0340173	0.205273	pseudobulk	edgeR	LRT
Nup160	0.752929	5.81567	4.49027	0.0340882	0.205419	pseudobulk	edgeR	LRT
Jpx	0.7097	6.00841	4.47651	0.0343639	0.206796	pseudobulk	edgeR	LRT
Cit	-0.439395	7.9224	4.46326	0.0346313	0.207836	pseudobulk	edgeR	LRT
Rlf	-0.599702	7.24212	4.46326	0.0346314	0.207836	pseudobulk	edgeR	LRT
Adcy8	-0.548236	7.59935	4.45861	0.0347257	0.208117	pseudobulk	edgeR	LRT
Parg	0.52112	6.93667	4.447	0.0349627	0.209251	pseudobulk	edgeR	LRT
Wdr37	-0.619523	7.09488	4.43034	0.0353056	0.211016	pseudobulk	edgeR	LRT
Lmbrd2	-0.6706	6.80483	4.41997	0.0355206	0.212012	pseudobulk	edgeR	LRT
Mtpap	0.708282	5.84026	4.4054	0.0358254	0.213541	pseudobulk	edgeR	LRT
A330008L17Rik	0.533931	7.3693	4.40197	0.0358974	0.21368	pseudobulk	edgeR	LRT
Atp9a	-0.613546	7.02169	4.39871	0.0359662	0.213799	pseudobulk	edgeR	LRT
Man2a1	-0.494512	7.63685	4.3962	0.036019	0.213814	pseudobulk	edgeR	LRT
Satb2	-0.335161	8.75849	4.39351	0.0360759	0.213814	pseudobulk	edgeR	LRT
Jazf1	-0.366451	8.58533	4.39167	0.0361149	0.213814	pseudobulk	edgeR	LRT
Etnk1	0.427931	7.4838	4.36132	0.0367638	0.217362	pseudobulk	edgeR	LRT
Rps6ka2	-0.634453	6.97838	4.35691	0.0368592	0.217616	pseudobulk	edgeR	LRT
Cnot7	0.645681	6.1775	4.35475	0.036906	0.217616	pseudobulk	edgeR	LRT
Lrba	0.350596	8.21394	4.33648	0.0373039	0.219014	pseudobulk	edgeR	LRT
Atp2b4	-0.606419	7.02718	4.3338	0.0373628	0.219014	pseudobulk	edgeR	LRT
Rnf144b	-1.09408	5.71612	4.33326	0.0373745	0.219014	pseudobulk	edgeR	LRT
Zkscan16	-0.913716	6.09207	4.33241	0.0373932	0.219014	pseudobulk	edgeR	LRT
A830082K12Rik	-0.525009	7.5388	4.33208	0.0374004	0.219014	pseudobulk	edgeR	LRT
Fntb	0.748319	5.68261	4.33017	0.0374426	0.219014	pseudobulk	edgeR	LRT
Gabrg3	-0.381416	9.87616	4.32211	0.0376202	0.21976	pseudobulk	edgeR	LRT
Rbx1	-0.962073	5.97954	4.31563	0.0377638	0.220306	pseudobulk	edgeR	LRT
Terf1	-0.686289	6.74189	4.31196	0.0378453	0.220488	pseudobulk	edgeR	LRT
Urgcp	0.568141	6.563	4.29812	0.0381546	0.221639	pseudobulk	edgeR	LRT
Togaram1	0.568554	6.51877	4.29782	0.0381612	0.221639	pseudobulk	edgeR	LRT
Gm48530	-1.04107	5.88002	4.29403	0.0382464	0.221639	pseudobulk	edgeR	LRT
Pgr	0.667334	6.10112	4.29308	0.0382677	0.221639	pseudobulk	edgeR	LRT
Arhgap42	-0.711517	6.67915	4.29185	0.0382955	0.221639	pseudobulk	edgeR	LRT
Tiam2	-0.655093	6.86702	4.28616	0.0384238	0.221906	pseudobulk	edgeR	LRT
Chd8	0.488575	7.02528	4.28532	0.0384428	0.221906	pseudobulk	edgeR	LRT
Prpf6	0.640602	6.12848	4.28063	0.0385492	0.222228	pseudobulk	edgeR	LRT
Rasgef1a	-0.466167	7.71818	4.26211	0.0389714	0.224367	pseudobulk	edgeR	LRT
Setd5	0.333555	8.24098	4.25183	0.039208	0.225433	pseudobulk	edgeR	LRT
Sdccag8	0.428421	7.46309	4.24283	0.0394165	0.226335	pseudobulk	edgeR	LRT
Elavl4	0.424804	7.62489	4.23987	0.0394852	0.226434	pseudobulk	edgeR	LRT
Copg2	0.477643	7.09897	4.23586	0.0395785	0.226672	pseudobulk	edgeR	LRT
Mlxip	0.668757	5.99291	4.22456	0.0398429	0.227889	pseudobulk	edgeR	LRT
Cd47	0.455685	7.31961	4.21326	0.0401093	0.229114	pseudobulk	edgeR	LRT
Atg10	0.565773	6.56938	4.19446	0.0405562	0.231366	pseudobulk	edgeR	LRT
Rspo3	-0.927071	6.1046	4.17683	0.0409802	0.233481	pseudobulk	edgeR	LRT
Srsf2	-0.780703	6.45988	4.1736	0.0410584	0.233623	pseudobulk	edgeR	LRT
Cdc14b	0.707824	5.94929	4.16989	0.0411484	0.233749	pseudobulk	edgeR	LRT
Pdp1	-0.956499	5.96532	4.1683	0.0411871	0.233749	pseudobulk	edgeR	LRT
Zfp608	-0.776757	6.45874	4.15872	0.0414207	0.234771	pseudobulk	edgeR	LRT
Phactr1	-0.202957	11.9911	4.14848	0.041672	0.235891	pseudobulk	edgeR	LRT
Azin1	0.648345	6.06686	4.13946	0.0418945	0.236844	pseudobulk	edgeR	LRT
Calb1	-0.986232	6.00222	4.1362	0.0419753	0.236996	pseudobulk	edgeR	LRT
Pacsin1	-0.362174	8.4362	4.13242	0.0420693	0.237001	pseudobulk	edgeR	LRT
Sorcs3	-0.523243	9.22467	4.13181	0.0420843	0.237001	pseudobulk	edgeR	LRT
Elavl2	0.429679	7.48844	4.12451	0.0422662	0.237443	pseudobulk	edgeR	LRT
Rtn4r	-0.843191	6.16154	4.12269	0.0423117	0.237443	pseudobulk	edgeR	LRT
Lrif1	0.617475	6.25456	4.12215	0.0423252	0.237443	pseudobulk	edgeR	LRT
Eif4b	0.727352	5.70424	4.11685	0.0424581	0.237885	pseudobulk	edgeR	LRT
Nfix	-0.549981	7.19922	4.10239	0.0428227	0.23958	pseudobulk	edgeR	LRT
Cfap69	-0.71597	6.59671	4.10053	0.0428699	0.23958	pseudobulk	edgeR	LRT
Napg	0.58076	6.55435	4.09802	0.0429335	0.23963	pseudobulk	edgeR	LRT
Acbd6	0.453328	7.20849	4.0952	0.0430052	0.239725	pseudobulk	edgeR	LRT
Pcmtd2	0.568915	6.47828	4.09155	0.043098	0.239808	pseudobulk	edgeR	LRT
Grm3	-0.455525	9.22031	4.08834	0.0431801	0.239808	pseudobulk	edgeR	LRT
Efna5	-0.331951	9.05804	4.08818	0.043184	0.239808	pseudobulk	edgeR	LRT
Rmnd5a	-0.747913	6.42623	4.08504	0.0432643	0.239846	pseudobulk	edgeR	LRT
Pak1	-0.462286	7.84986	4.08364	0.0433003	0.239846	pseudobulk	edgeR	LRT
Hdac7	-1.04801	5.67567	4.07564	0.0435059	0.240681	pseudobulk	edgeR	LRT
Edf1	-0.895461	6.0734	4.07029	0.0436439	0.241141	pseudobulk	edgeR	LRT
Shank2	-0.361198	8.34617	4.0601	0.0439078	0.242097	pseudobulk	edgeR	LRT
Pkp4	-0.450358	7.87147	4.05935	0.0439274	0.242097	pseudobulk	edgeR	LRT
Ubac2	0.516872	6.7272	4.05722	0.0439829	0.242099	pseudobulk	edgeR	LRT
4932438A13Rik	0.306797	8.43689	4.05191	0.0441213	0.242557	pseudobulk	edgeR	LRT
Sipa1l1	-0.269058	9.45767	4.04601	0.0442758	0.243002	pseudobulk	edgeR	LRT
Rabgap1	0.349712	8.06547	4.04459	0.0443131	0.243002	pseudobulk	edgeR	LRT
Farsb	-0.730908	6.51761	4.03659	0.0445237	0.24369	pseudobulk	edgeR	LRT
Arfgef1	0.406357	7.59146	4.03361	0.0446024	0.24369	pseudobulk	edgeR	LRT
Lekr1	0.522002	6.78523	4.0335	0.0446053	0.24369	pseudobulk	edgeR	LRT
2010300C02Rik	-0.425083	7.88153	4.02452	0.0448435	0.244422	pseudobulk	edgeR	LRT
Slc38a6	0.583727	6.3779	4.0242	0.044852	0.244422	pseudobulk	edgeR	LRT
Rnf24	-0.753196	6.4393	4.021	0.044937	0.244422	pseudobulk	edgeR	LRT
Adk	-0.457827	7.71933	4.02006	0.0449621	0.244422	pseudobulk	edgeR	LRT
Pum1	0.427577	7.36128	4.01365	0.0451334	0.24505	pseudobulk	edgeR	LRT
Chrm3	-0.272434	10.2557	3.9849	0.0459099	0.248766	pseudobulk	edgeR	LRT
Fam13b	0.436431	7.24767	3.98411	0.0459313	0.248766	pseudobulk	edgeR	LRT
Clstn2	-0.360639	9.714	3.98036	0.0460336	0.248842	pseudobulk	edgeR	LRT
Thoc2	0.418834	7.37033	3.97944	0.0460588	0.248842	pseudobulk	edgeR	LRT
Ankrd42	-0.936603	5.95677	3.97524	0.046174	0.249158	pseudobulk	edgeR	LRT
Camk2g	-0.566032	7.10425	3.96841	0.0463615	0.249712	pseudobulk	edgeR	LRT
Cse1l	-0.980494	5.82288	3.96735	0.0463906	0.249712	pseudobulk	edgeR	LRT
Camta1	0.272445	8.96332	3.95747	0.0466639	0.250876	pseudobulk	edgeR	LRT
Zmym2	-0.499185	7.47595	3.94324	0.0470602	0.252696	pseudobulk	edgeR	LRT
Adgrb3	-0.243819	11.8232	3.93921	0.0471729	0.252844	pseudobulk	edgeR	LRT
Ipo11	-0.563134	7.0916	3.93721	0.0472291	0.252844	pseudobulk	edgeR	LRT
Gabrb2	-0.275018	9.19242	3.93608	0.0472607	0.252844	pseudobulk	edgeR	LRT
Smg1	0.336099	8.20161	3.92265	0.0476397	0.254307	pseudobulk	edgeR	LRT
Morf4l1	0.510828	6.76537	3.92091	0.0476891	0.254307	pseudobulk	edgeR	LRT
Thsd7a	-0.679265	6.72925	3.92025	0.0477079	0.254307	pseudobulk	edgeR	LRT
Ncam2	-0.341786	10.4354	3.91602	0.0478279	0.254637	pseudobulk	edgeR	LRT
Zfp664	-1.04204	5.67027	3.90915	0.0480239	0.255371	pseudobulk	edgeR	LRT
Rorb	-0.653873	6.98596	3.90285	0.0482042	0.256019	pseudobulk	edgeR	LRT
Wdr48	0.66305	5.88613	3.89939	0.0483037	0.256237	pseudobulk	edgeR	LRT
Kcnd3	-0.347091	8.46987	3.89654	0.0483856	0.256308	pseudobulk	edgeR	LRT
Pigu	0.691188	5.79204	3.89487	0.0484339	0.256308	pseudobulk	edgeR	LRT
Pgap1	-0.605631	6.88771	3.89271	0.0484962	0.256329	pseudobulk	edgeR	LRT
Sptbn4	-0.49344	7.43952	3.88634	0.0486805	0.256652	pseudobulk	edgeR	LRT
Stx1a	-0.523242	7.372	3.88581	0.0486958	0.256652	pseudobulk	edgeR	LRT
Ufd1	0.684632	5.8032	3.88453	0.0487329	0.256652	pseudobulk	edgeR	LRT
Sec62	0.55166	6.57672	3.87902	0.0488931	0.257152	pseudobulk	edgeR	LRT
Rars2	0.556408	6.48271	3.87724	0.0489451	0.257152	pseudobulk	edgeR	LRT
Dcp1b	0.712891	5.71473	3.87236	0.0490873	0.257591	pseudobulk	edgeR	LRT
Fggy	0.553732	6.671	3.86765	0.0492255	0.258008	pseudobulk	edgeR	LRT
Sox5	0.425688	8.52454	3.85973	0.0494583	0.258919	pseudobulk	edgeR	LRT
Psap	0.410563	7.83778	3.856	0.0495685	0.259186	pseudobulk	edgeR	LRT
Scfd1	0.531774	6.59551	3.85207	0.0496847	0.259484	pseudobulk	edgeR	LRT
Hacd2	0.603391	6.21812	3.8237	0.0505326	0.263599	pseudobulk	edgeR	LRT
Prkacb	-0.458502	7.60769	3.81277	0.0508633	0.265009	pseudobulk	edgeR	LRT
Ccbe1	-0.569672	7.43876	3.80133	0.051212	0.266509	pseudobulk	edgeR	LRT
Ccdc6	0.670727	5.82319	3.79445	0.0514226	0.267288	pseudobulk	edgeR	LRT
Shisa4	-0.810566	6.25601	3.78976	0.051567	0.26744	pseudobulk	edgeR	LRT
Gpcpd1	0.476259	7.03704	3.78741	0.0516394	0.26744	pseudobulk	edgeR	LRT
Kmt2e	-0.356455	8.37612	3.78673	0.0516606	0.26744	pseudobulk	edgeR	LRT
Pcsk2	-0.26499	10.6138	3.78559	0.0516957	0.26744	pseudobulk	edgeR	LRT
Herc6	-0.675819	6.78903	3.77859	0.0519125	0.268	pseudobulk	edgeR	LRT
Adam23	-0.375045	8.15334	3.77814	0.0519262	0.268	pseudobulk	edgeR	LRT
B3galnt2	0.704944	5.71826	3.77337	0.0520745	0.268354	pseudobulk	edgeR	LRT
Ntng1	0.438333	7.82521	3.77201	0.052117	0.268354	pseudobulk	edgeR	LRT
Phyhip	-0.81779	6.14601	3.7699	0.0521828	0.268377	pseudobulk	edgeR	LRT
Osbpl3	-0.532776	7.28067	3.75631	0.0526085	0.27025	pseudobulk	edgeR	LRT
Mbnl2	-0.302983	8.86711	3.75147	0.0527611	0.270356	pseudobulk	edgeR	LRT
Nufip2	0.615786	6.14778	3.75126	0.0527677	0.270356	pseudobulk	edgeR	LRT
Mterf3	0.69264	5.73287	3.74979	0.052814	0.270356	pseudobulk	edgeR	LRT
Sos2	0.639824	5.95409	3.74272	0.0530382	0.271024	pseudobulk	edgeR	LRT
Ubr5	0.32371	8.22227	3.73867	0.0531668	0.271024	pseudobulk	edgeR	LRT
Pex13	0.657514	5.95696	3.73862	0.0531684	0.271024	pseudobulk	edgeR	LRT
Slc3a2	0.58022	6.40438	3.73765	0.0531993	0.271024	pseudobulk	edgeR	LRT
Zc3h6	0.596068	6.16378	3.73595	0.0532534	0.271024	pseudobulk	edgeR	LRT
Tbc1d23	0.527991	6.5577	3.73157	0.0533932	0.27142	pseudobulk	edgeR	LRT
Prpf4b	0.383475	7.59791	3.72584	0.0535766	0.272038	pseudobulk	edgeR	LRT
Snx7	0.630816	6.08169	3.71682	0.053867	0.273196	pseudobulk	edgeR	LRT
4930447C04Rik	0.435815	7.28056	3.71314	0.0539858	0.273482	pseudobulk	edgeR	LRT
Arpc3	0.607714	6.10463	3.70956	0.0541015	0.273752	pseudobulk	edgeR	LRT
Bmper	-0.824479	6.14218	3.70153	0.0543625	0.274721	pseudobulk	edgeR	LRT
Bcl9	-0.813298	6.1351	3.69403	0.0546074	0.274721	pseudobulk	edgeR	LRT
Dpp8	0.518569	6.77909	3.69083	0.0547123	0.274721	pseudobulk	edgeR	LRT
Glce	0.601502	6.16164	3.6894	0.0547592	0.274721	pseudobulk	edgeR	LRT
Pbx1	-0.247584	9.78327	3.68836	0.0547934	0.274721	pseudobulk	edgeR	LRT
Ppfia2	-0.268051	9.92063	3.68765	0.0548167	0.274721	pseudobulk	edgeR	LRT
Arl6ip5	-0.870829	6.03854	3.68656	0.0548526	0.274721	pseudobulk	edgeR	LRT
L3mbtl1	-0.957491	5.79696	3.68634	0.0548597	0.274721	pseudobulk	edgeR	LRT
Zcchc17	0.706988	5.64776	3.68562	0.0548837	0.274721	pseudobulk	edgeR	LRT
Kdm3a	-0.655925	6.62456	3.68291	0.0549728	0.274721	pseudobulk	edgeR	LRT
Gpbp1l1	0.685781	5.73291	3.6815	0.0550194	0.274721	pseudobulk	edgeR	LRT
Suco	0.600136	6.20849	3.68074	0.0550444	0.274721	pseudobulk	edgeR	LRT
Dpp10	-0.307794	13.7115	3.67504	0.0552329	0.275266	pseudobulk	edgeR	LRT
Unc5d	-0.358866	9.40102	3.67365	0.0552791	0.275266	pseudobulk	edgeR	LRT
Kif5c	-0.355953	8.47722	3.66797	0.0554679	0.275664	pseudobulk	edgeR	LRT
Ddx46	0.487464	6.82448	3.666	0.0555333	0.275664	pseudobulk	edgeR	LRT
Kcnq3	-0.260824	10.0957	3.66557	0.0555475	0.275664	pseudobulk	edgeR	LRT
Ivns1abp	-0.751682	6.32986	3.66303	0.0556325	0.275774	pseudobulk	edgeR	LRT
Cr1l	-0.8423	6.02308	3.65492	0.0559037	0.276805	pseudobulk	edgeR	LRT
Scamp1	0.497314	6.745	3.65268	0.0559792	0.276866	pseudobulk	edgeR	LRT
Klc2	-0.802328	6.13312	3.64683	0.0561761	0.277418	pseudobulk	edgeR	LRT
Tubb4b	-0.815841	6.13665	3.64561	0.0562172	0.277418	pseudobulk	edgeR	LRT
Nkain2	-0.239321	12.1499	3.64358	0.0562859	0.277445	pseudobulk	edgeR	LRT
Ptk2	-0.264136	9.35983	3.63504	0.0565753	0.278474	pseudobulk	edgeR	LRT
Gm49797	0.527335	6.6374	3.63368	0.0566215	0.278474	pseudobulk	edgeR	LRT
Zbtb11	0.52183	6.63964	3.62868	0.0567919	0.278999	pseudobulk	edgeR	LRT
Tbl1xr1	-0.52896	7.12304	3.62432	0.0569408	0.279408	pseudobulk	edgeR	LRT
Sgcd	-0.646005	9.41533	3.62252	0.0570024	0.279408	pseudobulk	edgeR	LRT
Fras1	0.330213	8.36031	3.61274	0.0573387	0.280416	pseudobulk	edgeR	LRT
Apbb1	0.536297	6.51193	3.61246	0.0573483	0.280416	pseudobulk	edgeR	LRT
Ube2b	0.385106	7.63825	3.60913	0.0574632	0.280416	pseudobulk	edgeR	LRT
Tro	-0.626969	6.76246	3.60911	0.0574638	0.280416	pseudobulk	edgeR	LRT
Klhl22	0.651197	5.83234	3.60109	0.0577418	0.281459	pseudobulk	edgeR	LRT
Usp2	-0.739159	6.32151	3.59697	0.0578849	0.281843	pseudobulk	edgeR	LRT
Mphosph8	0.560358	6.29807	3.58881	0.0581701	0.282918	pseudobulk	edgeR	LRT
Kalrn	-0.176963	11.3125	3.58613	0.0582638	0.28306	pseudobulk	edgeR	LRT
Zcchc7	0.281887	8.91175	3.58126	0.0584349	0.283577	pseudobulk	edgeR	LRT
Gm49678	0.425321	8.55438	3.57653	0.0586015	0.283764	pseudobulk	edgeR	LRT
Ppme1	-0.466026	7.64217	3.5765	0.0586026	0.283764	pseudobulk	edgeR	LRT
Phf8	-0.737249	6.31327	3.56651	0.058956	0.285053	pseudobulk	edgeR	LRT
Ddx10	0.456343	6.99188	3.56356	0.059061	0.285053	pseudobulk	edgeR	LRT
Psmd12	0.64389	5.90026	3.56172	0.0591264	0.285053	pseudobulk	edgeR	LRT
Zdhhc13	0.660827	5.82061	3.56165	0.0591288	0.285053	pseudobulk	edgeR	LRT
Adam22	-0.283693	9.01481	3.55085	0.0595149	0.286599	pseudobulk	edgeR	LRT
Epha6	-0.39866	10.4475	3.54711	0.0596493	0.286908	pseudobulk	edgeR	LRT
Gda	0.34915	8.00426	3.54543	0.0597097	0.286908	pseudobulk	edgeR	LRT
Uggt1	0.513491	6.5789	3.54212	0.0598291	0.287167	pseudobulk	edgeR	LRT
Abhd2	-0.524516	7.12262	3.53913	0.059937	0.28737	pseudobulk	edgeR	LRT
Lnx1	0.674297	5.74304	3.53599	0.0600505	0.2876	pseudobulk	edgeR	LRT
Fars2	0.359026	7.79604	3.53268	0.0601704	0.28786	pseudobulk	edgeR	LRT
Herc3	0.337491	7.98112	3.53026	0.0602584	0.287882	pseudobulk	edgeR	LRT
Rnf187	0.604922	6.20578	3.52766	0.0603529	0.287882	pseudobulk	edgeR	LRT
Izumo4	-0.792887	6.123	3.52706	0.0603749	0.287882	pseudobulk	edgeR	LRT
Camsap2	-0.551916	7.03291	3.52534	0.0604375	0.287882	pseudobulk	edgeR	LRT
Slc4a3	-0.562322	6.97686	3.50654	0.0611271	0.290851	pseudobulk	edgeR	LRT
Ankrd6	-0.700789	6.38395	3.50291	0.0612609	0.291172	pseudobulk	edgeR	LRT
Pou2f2	-0.829932	6.01107	3.50029	0.0613579	0.291316	pseudobulk	edgeR	LRT
Erbb4	0.625155	6.45205	3.49696	0.0614817	0.291316	pseudobulk	edgeR	LRT
Cul4a	0.599581	6.06173	3.49672	0.0614904	0.291316	pseudobulk	edgeR	LRT
Lrp11	0.56224	6.30342	3.49292	0.0616318	0.291671	pseudobulk	edgeR	LRT
Kcnh1	-0.31422	8.54542	3.48382	0.0619714	0.292962	pseudobulk	edgeR	LRT
Map7d2	0.463774	6.94587	3.47042	0.0624756	0.294922	pseudobulk	edgeR	LRT
Fermt2	0.557598	6.30305	3.46923	0.0625206	0.294922	pseudobulk	edgeR	LRT
Hnrnph1	-0.569155	6.92258	3.46347	0.0627387	0.295543	pseudobulk	edgeR	LRT
Desi2	-0.570041	6.92829	3.4622	0.0627868	0.295543	pseudobulk	edgeR	LRT
Ube3a	0.34055	7.95487	3.45969	0.0628822	0.295675	pseudobulk	edgeR	LRT
Prag1	-0.773258	6.22874	3.45354	0.0631165	0.296443	pseudobulk	edgeR	LRT
Cramp1l	0.589754	6.12074	3.45185	0.0631808	0.296443	pseudobulk	edgeR	LRT
Crmp1	-0.69457	6.38852	3.44331	0.0635081	0.297661	pseudobulk	edgeR	LRT
Ncoa1	0.360577	7.87981	3.44036	0.0636219	0.297876	pseudobulk	edgeR	LRT
Ano4	0.47216	7.0523	3.43687	0.0637562	0.298186	pseudobulk	edgeR	LRT
Gm21992	0.464534	6.95195	3.43457	0.0638454	0.298285	pseudobulk	edgeR	LRT
Myo9a	-0.298087	8.81388	3.4233	0.0642825	0.29972	pseudobulk	edgeR	LRT
Ppm1l	-0.329354	8.39807	3.42313	0.0642891	0.29972	pseudobulk	edgeR	LRT
Rhoa	0.686857	5.66619	3.41733	0.0645154	0.300455	pseudobulk	edgeR	LRT
Rab3gap1	0.369281	7.61198	3.41256	0.064702	0.301005	pseudobulk	edgeR	LRT
Zkscan3	-0.694613	6.38279	3.40541	0.0649829	0.301992	pseudobulk	edgeR	LRT
D430041D05Rik	-0.258135	9.36834	3.40349	0.0650586	0.302023	pseudobulk	edgeR	LRT
Babam2	0.362595	7.7819	3.39829	0.065264	0.302341	pseudobulk	edgeR	LRT
Exoc2	0.474381	6.72395	3.39571	0.065366	0.302341	pseudobulk	edgeR	LRT
Tanc2	-0.216521	9.91354	3.39503	0.0653931	0.302341	pseudobulk	edgeR	LRT
Celf3	-0.649127	6.53441	3.39386	0.0654397	0.302341	pseudobulk	edgeR	LRT
Atrn	0.376719	7.5346	3.39305	0.0654717	0.302341	pseudobulk	edgeR	LRT
Galnt13	-0.382529	9.01849	3.39033	0.0655798	0.302425	pseudobulk	edgeR	LRT
Spink10	-0.788824	6.11513	3.38913	0.0656278	0.302425	pseudobulk	edgeR	LRT
Prkd1	-0.599779	7.0192	3.38701	0.0657119	0.302495	pseudobulk	edgeR	LRT
Mlip	-0.344914	8.89654	3.38148	0.065933	0.303077	pseudobulk	edgeR	LRT
C230057M02Rik	0.63944	5.84192	3.38039	0.0659763	0.303077	pseudobulk	edgeR	LRT
Eml1	-0.592037	6.7378	3.37856	0.0660498	0.303097	pseudobulk	edgeR	LRT
Lsm14a	0.652368	5.76745	3.37172	0.0663246	0.303604	pseudobulk	edgeR	LRT
Arid5b	-0.385796	7.99457	3.37163	0.0663281	0.303604	pseudobulk	edgeR	LRT
Kdm7a	-0.503792	7.15504	3.36802	0.0664734	0.303604	pseudobulk	edgeR	LRT
Runx2	-0.434962	7.6835	3.36743	0.0664975	0.303604	pseudobulk	edgeR	LRT
Caln1	0.309018	8.66104	3.36721	0.0665063	0.303604	pseudobulk	edgeR	LRT
Gm26652	-0.813086	6.00157	3.36186	0.0667225	0.304274	pseudobulk	edgeR	LRT
Tatdn1	0.584252	6.07394	3.35883	0.0668455	0.304518	pseudobulk	edgeR	LRT
Wdr26	0.502561	6.68917	3.35576	0.0669703	0.304771	pseudobulk	edgeR	LRT
Msl2	0.672544	5.67628	3.3516	0.0671398	0.305006	pseudobulk	edgeR	LRT
Rgs11	-0.808203	5.99719	3.35108	0.0671611	0.305006	pseudobulk	edgeR	LRT
Slit2	-0.356888	8.27864	3.34759	0.0673033	0.305336	pseudobulk	edgeR	LRT
Ube2d1	-0.7679	6.09624	3.34029	0.0676029	0.306083	pseudobulk	edgeR	LRT
Ap1s1	0.653092	5.76893	3.34017	0.0676075	0.306083	pseudobulk	edgeR	LRT
Srrm2	-0.229982	9.46184	3.33492	0.0678235	0.306672	pseudobulk	edgeR	LRT
Pdia6	-0.901445	5.87816	3.33361	0.0678776	0.306672	pseudobulk	edgeR	LRT
Pcmt1	0.422414	7.08835	3.33126	0.0679749	0.306796	pseudobulk	edgeR	LRT
Vamp4	0.554475	6.2588	3.32928	0.0680566	0.306849	pseudobulk	edgeR	LRT
Rpl10a	0.572723	6.13535	3.32549	0.0682138	0.307242	pseudobulk	edgeR	LRT
Etf1	0.655801	5.8166	3.3218	0.0683671	0.307617	pseudobulk	edgeR	LRT
St8sia5	0.432962	7.07998	3.31367	0.068706	0.308825	pseudobulk	edgeR	LRT
Kifc2	-0.594663	6.73386	3.31068	0.0688309	0.30907	pseudobulk	edgeR	LRT
Zdhhc8	-0.974593	5.60625	3.30828	0.0689315	0.309205	pseudobulk	edgeR	LRT
Phf6	0.569086	6.13145	3.30123	0.069228	0.310218	pseudobulk	edgeR	LRT
Rpl3	0.509335	6.57055	3.29614	0.0694427	0.310862	pseudobulk	edgeR	LRT
Daglb	-0.843783	5.87246	3.29265	0.0695905	0.311006	pseudobulk	edgeR	LRT
Zfp697	0.299603	8.23866	3.29204	0.0696167	0.311006	pseudobulk	edgeR	LRT
Rtn1	-0.289556	9.52864	3.28758	0.0698056	0.311533	pseudobulk	edgeR	LRT
Rheb	-0.612087	6.75177	3.27707	0.0702541	0.313216	pseudobulk	edgeR	LRT
Brd4	0.42811	7.04333	3.27308	0.0704251	0.31366	pseudobulk	edgeR	LRT
Tnrc6b	-0.335372	8.27524	3.26867	0.070615	0.314186	pseudobulk	edgeR	LRT
Prr7	-0.959484	5.59772	3.26225	0.0708919	0.315099	pseudobulk	edgeR	LRT
Fam171a1	-0.530519	7.00729	3.25674	0.0711306	0.31584	pseudobulk	edgeR	LRT
Rps21	-0.901659	5.7509	3.24898	0.0714681	0.316695	pseudobulk	edgeR	LRT
Uggt2	0.339572	7.90789	3.24754	0.0715309	0.316695	pseudobulk	edgeR	LRT
Snx27	-0.629228	6.61269	3.24633	0.0715834	0.316695	pseudobulk	edgeR	LRT
Ctnnal1	0.554008	6.25982	3.24507	0.0716385	0.316695	pseudobulk	edgeR	LRT
Crip2	-0.977555	5.60308	3.24403	0.0716842	0.316695	pseudobulk	edgeR	LRT
Pdzd2	-0.369949	8.12611	3.24134	0.071802	0.316897	pseudobulk	edgeR	LRT
Cdc42	-0.466011	7.32323	3.23795	0.0719508	0.317227	pseudobulk	edgeR	LRT
Lrrc8c	-0.593787	6.73752	3.23614	0.0720301	0.317227	pseudobulk	edgeR	LRT
Kif21b	-0.730405	6.19012	3.23378	0.0721338	0.317227	pseudobulk	edgeR	LRT
Ankib1	0.388005	7.36932	3.23268	0.0721826	0.317227	pseudobulk	edgeR	LRT
Mtmr6	0.536481	6.32476	3.23141	0.0722384	0.317227	pseudobulk	edgeR	LRT
Mpp2	-0.79767	5.98678	3.22719	0.0724247	0.317727	pseudobulk	edgeR	LRT
Osbpl6	0.277792	8.63914	3.22399	0.0725667	0.318032	pseudobulk	edgeR	LRT
Ints7	-0.839056	5.86653	3.22047	0.0727225	0.318397	pseudobulk	edgeR	LRT
Eif1b	-0.895074	5.74272	3.21825	0.0728214	0.318512	pseudobulk	edgeR	LRT
Prkab2	-0.761659	6.09637	3.21604	0.07292	0.318626	pseudobulk	edgeR	LRT
Klhl29	-0.286178	9.05572	3.20613	0.0733629	0.320242	pseudobulk	edgeR	LRT
Cpne5	-0.662502	6.45334	3.19968	0.0736526	0.321129	pseudobulk	edgeR	LRT
Cop1	-0.448886	7.39415	3.19715	0.0737666	0.321129	pseudobulk	edgeR	LRT
Epm2a	0.630426	5.78357	3.19583	0.0738261	0.321129	pseudobulk	edgeR	LRT
Zfx	0.652449	5.76028	3.19302	0.0739532	0.321129	pseudobulk	edgeR	LRT
Ppp2r2b	-0.288673	10.3948	3.19049	0.0740679	0.321129	pseudobulk	edgeR	LRT
Cnih3	-0.62751	6.60239	3.19027	0.074078	0.321129	pseudobulk	edgeR	LRT
Bicc1	-0.61413	6.58436	3.19021	0.0740807	0.321129	pseudobulk	edgeR	LRT
Tbc1d5	0.307412	8.11974	3.18864	0.0741517	0.321129	pseudobulk	edgeR	LRT
Borcs5	0.595439	6.00678	3.18327	0.0743956	0.321868	pseudobulk	edgeR	LRT
Slc25a12	0.376566	7.44177	3.1784	0.0746178	0.322114	pseudobulk	edgeR	LRT
Fubp1	-0.367784	7.99866	3.17669	0.0746961	0.322114	pseudobulk	edgeR	LRT
4933406I18Rik	-0.4505	7.48108	3.17668	0.0746963	0.322114	pseudobulk	edgeR	LRT
Arf1	0.529269	6.47282	3.17559	0.0747462	0.322114	pseudobulk	edgeR	LRT
Snx24	0.553381	6.20475	3.17221	0.0749008	0.322463	pseudobulk	edgeR	LRT
P4ha1	-0.528143	7.01207	3.16511	0.0752273	0.323161	pseudobulk	edgeR	LRT
Npas2	-0.310356	8.41663	3.16505	0.0752303	0.323161	pseudobulk	edgeR	LRT
Fmr1	-0.757573	6.08716	3.16389	0.0752838	0.323161	pseudobulk	edgeR	LRT
Grm1	-0.345535	8.69835	3.16198	0.0753718	0.323222	pseudobulk	edgeR	LRT
Mphosph9	0.47085	6.6877	3.15687	0.0756081	0.323919	pseudobulk	edgeR	LRT
Lamp5	-0.712347	6.46657	3.15157	0.0758542	0.324455	pseudobulk	edgeR	LRT
4931406P16Rik	0.488974	6.62711	3.14776	0.0760313	0.324455	pseudobulk	edgeR	LRT
Ccdc186	-0.715148	6.17817	3.14724	0.0760556	0.324455	pseudobulk	edgeR	LRT
Psmd13	0.566536	6.13739	3.14645	0.0760926	0.324455	pseudobulk	edgeR	LRT
Rapgef5	0.276985	9.26127	3.1458	0.0761227	0.324455	pseudobulk	edgeR	LRT
Zfp160	0.639396	5.69944	3.14463	0.0761771	0.324455	pseudobulk	edgeR	LRT
Nsun2	-0.552354	6.84407	3.12925	0.0768992	0.327168	pseudobulk	edgeR	LRT
Cntnap5a	-0.409817	9.12933	3.12587	0.0770587	0.327168	pseudobulk	edgeR	LRT
Car10	-0.337342	10.9506	3.12482	0.0771082	0.327168	pseudobulk	edgeR	LRT
Usp34	0.25905	8.87304	3.12474	0.0771124	0.327168	pseudobulk	edgeR	LRT
2210016L21Rik	0.596445	6.00088	3.12222	0.0772316	0.327358	pseudobulk	edgeR	LRT
9330182L06Rik	-0.521931	6.9403	3.1166	0.0774983	0.327971	pseudobulk	edgeR	LRT
Hectd1	0.421216	7.01537	3.11552	0.07755	0.327971	pseudobulk	edgeR	LRT
Elp2	-0.741072	6.19372	3.11445	0.0776007	0.327971	pseudobulk	edgeR	LRT
Prkar1b	0.359924	7.72755	3.11075	0.0777772	0.328128	pseudobulk	edgeR	LRT
Appbp2	0.480229	6.59088	3.11054	0.0777874	0.328128	pseudobulk	edgeR	LRT
Nln	-0.599515	6.6562	3.10127	0.0782315	0.329492	pseudobulk	edgeR	LRT
Lztr1	-0.609225	6.66371	3.10065	0.0782609	0.329492	pseudobulk	edgeR	LRT
Pdzd8	-0.783242	5.96745	3.09431	0.0785662	0.33046	pseudobulk	edgeR	LRT
Mia2	0.484883	6.59325	3.08433	0.0790497	0.331871	pseudobulk	edgeR	LRT
Mgat5	-0.317315	8.40162	3.08427	0.0790528	0.331871	pseudobulk	edgeR	LRT
Mdm4	0.427121	6.94426	3.08064	0.0792292	0.332148	pseudobulk	edgeR	LRT
Map3k2	-0.512365	6.99352	3.0798	0.0792703	0.332148	pseudobulk	edgeR	LRT
Tbce	0.427824	7.02016	3.07707	0.0794036	0.332337	pseudobulk	edgeR	LRT
Atxn2	0.369587	7.48202	3.07577	0.079467	0.332337	pseudobulk	edgeR	LRT
Bptf	0.423123	6.98347	3.06967	0.0797658	0.332778	pseudobulk	edgeR	LRT
Prkcb	-0.212425	9.78232	3.0693	0.0797836	0.332778	pseudobulk	edgeR	LRT
Slc25a5	-0.934745	5.57706	3.06744	0.079875	0.332778	pseudobulk	edgeR	LRT
Plekhm3	0.405865	7.13316	3.06743	0.0798757	0.332778	pseudobulk	edgeR	LRT
Naa25	0.600299	5.88148	3.06324	0.0800821	0.332966	pseudobulk	edgeR	LRT
Rnf38	-0.633658	6.52127	3.06255	0.0801158	0.332966	pseudobulk	edgeR	LRT
Tmem151a	-0.671096	6.45326	3.06188	0.0801487	0.332966	pseudobulk	edgeR	LRT
Camkmt	-0.395023	7.72106	3.05523	0.0804776	0.333353	pseudobulk	edgeR	LRT
Armh3	0.450146	6.82152	3.05374	0.0805515	0.333353	pseudobulk	edgeR	LRT
Gm19410	0.459257	7.04518	3.05326	0.0805753	0.333353	pseudobulk	edgeR	LRT
Sae1	-0.736449	6.07589	3.05211	0.0806321	0.333353	pseudobulk	edgeR	LRT
Nrxn1	-0.192341	12.6643	3.05002	0.0807364	0.333353	pseudobulk	edgeR	LRT
Rimbp2	0.26099	8.76228	3.04872	0.080801	0.333353	pseudobulk	edgeR	LRT
Erlec1	0.536845	6.22465	3.04798	0.0808376	0.333353	pseudobulk	edgeR	LRT
Man1a	-0.392368	8.13522	3.04774	0.0808497	0.333353	pseudobulk	edgeR	LRT
Kansl1l	0.55175	6.25351	3.04515	0.0809788	0.333572	pseudobulk	edgeR	LRT
Jak2	-0.615382	6.50369	3.03718	0.0813773	0.334898	pseudobulk	edgeR	LRT
Lncpint	-0.208922	9.95627	3.03528	0.0814725	0.334898	pseudobulk	edgeR	LRT
Uvrag	-0.388996	7.88072	3.03414	0.0815298	0.334898	pseudobulk	edgeR	LRT
Rbm6	0.267186	8.5294	3.03247	0.0816136	0.334929	pseudobulk	edgeR	LRT
Metap2	0.522524	6.2871	3.02995	0.0817407	0.335137	pseudobulk	edgeR	LRT
Dennd1b	0.418035	7.05813	3.02732	0.081873	0.335366	pseudobulk	edgeR	LRT
Gdi1	-0.494186	7.19677	3.02336	0.0820734	0.335873	pseudobulk	edgeR	LRT
Dock7	-0.362079	7.96769	3.02096	0.0821948	0.335896	pseudobulk	edgeR	LRT
Cand1	0.583462	5.95082	3.02014	0.0822364	0.335896	pseudobulk	edgeR	LRT
Hs3st4	0.457465	8.24423	3.01872	0.0823086	0.335896	pseudobulk	edgeR	LRT
Dis3l2	0.327193	7.96922	3.01591	0.0824511	0.336164	pseudobulk	edgeR	LRT
Itgav	0.497098	6.54036	3.00951	0.0827775	0.337182	pseudobulk	edgeR	LRT
Mast1	0.614265	5.80293	2.99513	0.0835153	0.339757	pseudobulk	edgeR	LRT
Cacng2	-0.506337	6.99396	2.99387	0.0835804	0.339757	pseudobulk	edgeR	LRT
Calm2	-0.387725	7.75428	2.99227	0.0836629	0.339757	pseudobulk	edgeR	LRT
Atp5pb	0.488838	6.50751	2.9909	0.0837337	0.339757	pseudobulk	edgeR	LRT
Zup1	0.466434	6.65369	2.98968	0.0837969	0.339757	pseudobulk	edgeR	LRT
Qrich1	0.437414	6.86591	2.9831	0.0841378	0.340824	pseudobulk	edgeR	LRT
Rab3gap2	0.400794	7.10805	2.97444	0.0845895	0.342338	pseudobulk	edgeR	LRT
Gnl3	-0.815326	5.84356	2.96488	0.0850907	0.344049	pseudobulk	edgeR	LRT
Srebf2	-0.612235	6.50266	2.9597	0.085364	0.344836	pseudobulk	edgeR	LRT
Zfp182	0.623098	5.72235	2.95591	0.0855639	0.345326	pseudobulk	edgeR	LRT
Arhgef9	-0.317785	8.2637	2.94973	0.085892	0.346243	pseudobulk	edgeR	LRT
Ints6l	-0.639206	6.43009	2.9432	0.0862398	0.346243	pseudobulk	edgeR	LRT
Kif1b	-0.252564	8.93654	2.94203	0.0863021	0.346243	pseudobulk	edgeR	LRT
Lhfpl3	0.380127	7.64688	2.9416	0.0863254	0.346243	pseudobulk	edgeR	LRT
Mau2	0.555786	6.09419	2.94063	0.0863772	0.346243	pseudobulk	edgeR	LRT
Smpd4	-0.734552	6.06745	2.94015	0.0864026	0.346243	pseudobulk	edgeR	LRT
Atp2a2	0.297307	8.0811	2.93787	0.086525	0.346243	pseudobulk	edgeR	LRT
8030462N17Rik	0.48669	6.50244	2.93778	0.0865293	0.346243	pseudobulk	edgeR	LRT
Gng2	-0.508528	6.92248	2.93662	0.0865916	0.346243	pseudobulk	edgeR	LRT
Mbip	0.458782	6.70272	2.93372	0.0867473	0.346243	pseudobulk	edgeR	LRT
Stx17	0.595434	5.88269	2.93369	0.086749	0.346243	pseudobulk	edgeR	LRT
Ptpn9	-0.510208	6.92991	2.93344	0.0867626	0.346243	pseudobulk	edgeR	LRT
Pkn1	-0.762149	5.95393	2.93141	0.0868718	0.346243	pseudobulk	edgeR	LRT
Fam117b	0.480467	6.55087	2.92953	0.086973	0.346243	pseudobulk	edgeR	LRT
Zmym4	0.342541	7.71401	2.92808	0.0870508	0.346243	pseudobulk	edgeR	LRT
Parp8	0.487136	6.55535	2.92802	0.0870539	0.346243	pseudobulk	edgeR	LRT
Capza2	0.526046	6.22821	2.92584	0.0871718	0.346391	pseudobulk	edgeR	LRT
Prdm2	0.491777	6.54955	2.9214	0.0874122	0.346391	pseudobulk	edgeR	LRT
D630045J12Rik	-0.48047	7.08041	2.91802	0.0875953	0.346391	pseudobulk	edgeR	LRT
Akap8l	-0.282141	8.58952	2.91724	0.0876376	0.346391	pseudobulk	edgeR	LRT
Dab1	-0.306919	10.8922	2.91581	0.0877153	0.346391	pseudobulk	edgeR	LRT
Sod2	0.476115	6.5628	2.91578	0.0877168	0.346391	pseudobulk	edgeR	LRT
Cdh4	-0.59277	6.80477	2.91516	0.087751	0.346391	pseudobulk	edgeR	LRT
Lancl1	0.448713	6.79856	2.91438	0.0877933	0.346391	pseudobulk	edgeR	LRT
Mei1	-0.8479	5.69962	2.91319	0.0878581	0.346391	pseudobulk	edgeR	LRT
Skp1a	0.569675	6.02649	2.91277	0.0878807	0.346391	pseudobulk	edgeR	LRT
Phf20	0.482939	6.55008	2.90972	0.0880471	0.346735	pseudobulk	edgeR	LRT
Gm14410	0.580401	5.8909	2.90594	0.0882536	0.347236	pseudobulk	edgeR	LRT
Cep170	-0.433788	7.33376	2.9022	0.088459	0.347732	pseudobulk	edgeR	LRT
Ncapd3	0.45509	6.70626	2.90049	0.0885528	0.34779	pseudobulk	edgeR	LRT
Abhd8	-0.855544	5.70407	2.8936	0.0889319	0.348966	pseudobulk	edgeR	LRT
Arhgap44	-0.412935	7.56455	2.8853	0.0893913	0.35041	pseudobulk	edgeR	LRT
Elavl1	0.523985	6.28649	2.88344	0.0894948	0.35041	pseudobulk	edgeR	LRT
Gtf2i	0.363268	7.43356	2.88263	0.0895394	0.35041	pseudobulk	edgeR	LRT
Tbc1d1	0.48212	6.55412	2.87408	0.0900161	0.351962	pseudobulk	edgeR	LRT
Mmp17	0.58066	5.94969	2.87159	0.0901558	0.352194	pseudobulk	edgeR	LRT
Gspt1	0.49468	6.40646	2.866	0.0904696	0.353093	pseudobulk	edgeR	LRT
Clasp2	-0.292632	8.47148	2.86462	0.0905469	0.353093	pseudobulk	edgeR	LRT
Rfx3	-0.322633	8.59882	2.86156	0.0907196	0.35331	pseudobulk	edgeR	LRT
Pigk	0.457103	6.70369	2.86078	0.0907637	0.35331	pseudobulk	edgeR	LRT
Igsf21	-0.630383	6.52789	2.85656	0.0910021	0.353833	pseudobulk	edgeR	LRT
Rit2	-0.316657	8.46158	2.85447	0.09112	0.353833	pseudobulk	edgeR	LRT
Setdb1	0.480392	6.46384	2.8534	0.0911811	0.353833	pseudobulk	edgeR	LRT
Phtf1	0.46827	6.60802	2.84918	0.0914206	0.353833	pseudobulk	edgeR	LRT
Arl8b	0.572716	5.96399	2.84899	0.0914311	0.353833	pseudobulk	edgeR	LRT
Pus7	-0.686896	6.1453	2.84858	0.0914547	0.353833	pseudobulk	edgeR	LRT
Extl3	-0.793024	5.82842	2.84844	0.0914627	0.353833	pseudobulk	edgeR	LRT
Apba1	-0.284021	8.58173	2.83823	0.0920455	0.355471	pseudobulk	edgeR	LRT
Pvt1	0.468414	6.73281	2.83818	0.0920482	0.355471	pseudobulk	edgeR	LRT
Jmy	0.607105	5.73259	2.83663	0.0921372	0.355502	pseudobulk	edgeR	LRT
Slc9a7	0.429303	6.87863	2.8296	0.0925411	0.356747	pseudobulk	edgeR	LRT
Chchd3	0.317446	7.78553	2.82042	0.0930723	0.358205	pseudobulk	edgeR	LRT
Avl9	0.537333	6.11603	2.82024	0.0930827	0.358205	pseudobulk	edgeR	LRT
Eps15l1	0.44166	6.75341	2.8178	0.0932242	0.358401	pseudobulk	edgeR	LRT
Hivep2	-0.208585	10.1985	2.81654	0.0932971	0.358401	pseudobulk	edgeR	LRT
Tmcc1	0.267139	8.52502	2.81198	0.0935631	0.359109	pseudobulk	edgeR	LRT
Vav3	-0.75749	5.95102	2.80888	0.0937439	0.359402	pseudobulk	edgeR	LRT
Cblb	-0.526611	6.87787	2.80786	0.0938034	0.359402	pseudobulk	edgeR	LRT
Zfp292	0.36325	7.39295	2.8014	0.0941823	0.360321	pseudobulk	edgeR	LRT
Map1a	-0.619267	6.42178	2.80097	0.0942075	0.360321	pseudobulk	edgeR	LRT
Vamp2	-0.515098	6.93254	2.79739	0.0944177	0.36081	pseudobulk	edgeR	LRT
Fgfr2	0.331692	8.52772	2.79285	0.0946855	0.361346	pseudobulk	edgeR	LRT
Dlgap3	-0.405086	7.4764	2.79222	0.0947227	0.361346	pseudobulk	edgeR	LRT
Kif21a	-0.257959	8.73387	2.78676	0.0950464	0.362266	pseudobulk	edgeR	LRT
St3gal3	0.479015	6.5523	2.78494	0.0951541	0.362362	pseudobulk	edgeR	LRT
Iqce	-0.738182	5.9301	2.78151	0.0953582	0.362824	pseudobulk	edgeR	LRT
Fam135b	0.233559	9.38741	2.77696	0.0956298	0.363445	pseudobulk	edgeR	LRT
Fbrsl1	0.509209	6.23744	2.77516	0.0957374	0.363445	pseudobulk	edgeR	LRT
Nipsnap1	0.55938	6.03641	2.77461	0.09577	0.363445	pseudobulk	edgeR	LRT
Zbtb38	-0.477999	7.024	2.76873	0.0961223	0.364351	pseudobulk	edgeR	LRT
Prrt1	-0.82943	5.67974	2.76786	0.0961748	0.364351	pseudobulk	edgeR	LRT
Hif1a	-0.74302	5.9363	2.76341	0.0964425	0.36505	pseudobulk	edgeR	LRT
Stk39	-0.356335	7.87715	2.75451	0.0969808	0.366771	pseudobulk	edgeR	LRT
Ndufaf2	-0.699866	6.04368	2.74729	0.0974195	0.368025	pseudobulk	edgeR	LRT
Usp48	-0.490678	6.98072	2.74629	0.0974801	0.368025	pseudobulk	edgeR	LRT
Safb2	-0.656645	6.24202	2.74216	0.0977324	0.368493	pseudobulk	edgeR	LRT
Cd46	-0.550141	6.69379	2.74152	0.0977719	0.368493	pseudobulk	edgeR	LRT
A830036E02Rik	0.444508	6.88617	2.73764	0.0980095	0.369071	pseudobulk	edgeR	LRT
Slc35e2	0.566407	5.9047	2.73297	0.0982964	0.369834	pseudobulk	edgeR	LRT
Osbpl9	0.380254	7.24208	2.73027	0.0984627	0.370142	pseudobulk	edgeR	LRT
Yme1l1	0.416503	6.88885	2.72505	0.0987851	0.370861	pseudobulk	edgeR	LRT
C1ql3	0.507754	6.4174	2.72444	0.0988229	0.370861	pseudobulk	edgeR	LRT
Sorl1	0.31291	8.12345	2.71633	0.0993262	0.372431	pseudobulk	edgeR	LRT
Mindy2	-0.686794	6.15559	2.70521	0.100021	0.374715	pseudobulk	edgeR	LRT
Septin6	-0.698424	6.03765	2.69744	0.100509	0.376224	pseudobulk	edgeR	LRT
Atad2b	-0.539835	6.75644	2.69213	0.100845	0.377123	pseudobulk	edgeR	LRT
Mgat4a	-0.678574	6.14715	2.69091	0.100922	0.377123	pseudobulk	edgeR	LRT
Cwc22	0.572612	5.90705	2.68956	0.101008	0.377123	pseudobulk	edgeR	LRT
Kmt2a	-0.324748	8.03575	2.68698	0.101171	0.377156	pseudobulk	edgeR	LRT
Rab3ip	-0.778252	5.80832	2.68302	0.101423	0.377156	pseudobulk	edgeR	LRT
Clk1	0.322476	7.69215	2.68093	0.101556	0.377156	pseudobulk	edgeR	LRT
Mast4	0.21048	9.41839	2.67673	0.101824	0.377156	pseudobulk	edgeR	LRT
Mob4	-0.818933	5.67787	2.67555	0.1019	0.377156	pseudobulk	edgeR	LRT
Pum2	-0.45819	7.05952	2.67542	0.101909	0.377156	pseudobulk	edgeR	LRT
Zswim6	-0.350484	8.0095	2.67518	0.101924	0.377156	pseudobulk	edgeR	LRT
Crtc3	0.483064	6.3679	2.67418	0.101988	0.377156	pseudobulk	edgeR	LRT
Rbfox3	-0.239725	9.04502	2.67377	0.102014	0.377156	pseudobulk	edgeR	LRT
Pcnx	0.364144	7.31271	2.67368	0.10202	0.377156	pseudobulk	edgeR	LRT
Ckap5	0.354359	7.34536	2.67332	0.102043	0.377156	pseudobulk	edgeR	LRT
Pde4d	-0.200437	10.8983	2.67324	0.102048	0.377156	pseudobulk	edgeR	LRT
Kctd17	-0.817874	5.67106	2.66885	0.10233	0.377837	pseudobulk	edgeR	LRT
Anapc10	0.494454	6.3499	2.66769	0.102404	0.377837	pseudobulk	edgeR	LRT
Slc6a7	-0.665001	6.1332	2.65746	0.103065	0.379956	pseudobulk	edgeR	LRT
Wdfy2	-0.689097	6.03166	2.65513	0.103217	0.380111	pseudobulk	edgeR	LRT
Ica1	0.263399	8.31129	2.65414	0.103281	0.380111	pseudobulk	edgeR	LRT
Gpr22	-0.729202	5.92522	2.64991	0.103555	0.380803	pseudobulk	edgeR	LRT
Esco1	0.407209	6.89728	2.64559	0.103837	0.38152	pseudobulk	edgeR	LRT
Cdkal1	0.363622	7.45902	2.64183	0.104084	0.381595	pseudobulk	edgeR	LRT
Pex1	0.587099	5.75223	2.64177	0.104087	0.381595	pseudobulk	edgeR	LRT
Micu2	-0.549358	6.61652	2.64129	0.104119	0.381595	pseudobulk	edgeR	LRT
Schip1	-0.874689	5.68236	2.63882	0.104281	0.381871	pseudobulk	edgeR	LRT
Synpr	-0.59582	6.58849	2.63483	0.104543	0.382511	pseudobulk	edgeR	LRT
Dcp1a	0.556852	5.91503	2.63179	0.104744	0.382926	pseudobulk	edgeR	LRT
Ppp1r12a	0.241359	8.66223	2.62982	0.104874	0.383081	pseudobulk	edgeR	LRT
Zmynd11	0.304012	7.87449	2.62227	0.105374	0.384587	pseudobulk	edgeR	LRT
Arhgap15	0.41927	7.06338	2.61609	0.105785	0.385522	pseudobulk	edgeR	LRT
Fam76a	-0.723567	5.9177	2.61578	0.105805	0.385522	pseudobulk	edgeR	LRT
Rnf115	-0.548384	6.61161	2.61054	0.106155	0.386357	pseudobulk	edgeR	LRT
Cnrip1	-0.464785	7.01156	2.60895	0.106262	0.386357	pseudobulk	edgeR	LRT
Kcnj3	0.248372	9.49343	2.6084	0.106299	0.386357	pseudobulk	edgeR	LRT
Frrs1l	0.412275	6.85261	2.60138	0.106771	0.387501	pseudobulk	edgeR	LRT
Ppfia1	0.557929	5.90976	2.60109	0.10679	0.387501	pseudobulk	edgeR	LRT
Chic2	0.588568	5.75159	2.5983	0.106979	0.387864	pseudobulk	edgeR	LRT
Camkk1	-0.764146	5.80231	2.59099	0.107473	0.38881	pseudobulk	edgeR	LRT
Txnl1	0.473415	6.43125	2.58978	0.107555	0.38881	pseudobulk	edgeR	LRT
Atg2b	0.582903	5.7585	2.58963	0.107566	0.38881	pseudobulk	edgeR	LRT
Ak5	-0.264714	8.78265	2.58888	0.107616	0.38881	pseudobulk	edgeR	LRT
Eif3h	0.536643	5.99691	2.5879	0.107683	0.38881	pseudobulk	edgeR	LRT
Wdr36	0.599107	5.67128	2.58439	0.107922	0.389157	pseudobulk	edgeR	LRT
Purg	0.406672	6.85519	2.58389	0.107956	0.389157	pseudobulk	edgeR	LRT
Ube2e2	-0.182936	10.0412	2.58241	0.108057	0.389202	pseudobulk	edgeR	LRT
Ipo5	-0.639694	6.22962	2.57835	0.108334	0.389482	pseudobulk	edgeR	LRT
Cdkl1	-0.718584	5.91638	2.57788	0.108367	0.389482	pseudobulk	edgeR	LRT
Mctp1	-0.270508	9.08216	2.57737	0.108402	0.389482	pseudobulk	edgeR	LRT
Wdr44	-0.697546	6.03417	2.57392	0.108638	0.38974	pseudobulk	edgeR	LRT
Riok1	0.584757	5.75996	2.57374	0.108651	0.38974	pseudobulk	edgeR	LRT
Csrnp3	-0.2331	9.01827	2.56727	0.109096	0.391016	pseudobulk	edgeR	LRT
Sugp2	0.503703	6.19515	2.56551	0.109217	0.391131	pseudobulk	edgeR	LRT
Ranbp10	0.533094	5.99937	2.56171	0.10948	0.39175	pseudobulk	edgeR	LRT
Ankrd11	0.281847	8.06247	2.56043	0.109569	0.39175	pseudobulk	edgeR	LRT
2900097C17Rik	0.587521	5.75284	2.55391	0.110021	0.392972	pseudobulk	edgeR	LRT
Ptprr	-0.348336	7.80586	2.55294	0.110089	0.392972	pseudobulk	edgeR	LRT
Wdr70	0.424152	6.76735	2.54744	0.110473	0.393975	pseudobulk	edgeR	LRT
Map9	-0.637603	6.22471	2.54634	0.11055	0.393975	pseudobulk	edgeR	LRT
Nxpe4	-0.386123	7.61949	2.54309	0.110778	0.394467	pseudobulk	edgeR	LRT
Slc25a46	0.573467	5.76195	2.53814	0.111126	0.395384	pseudobulk	edgeR	LRT
Trim2	-0.265045	8.64944	2.53389	0.111425	0.396129	pseudobulk	edgeR	LRT
Kif3c	0.480071	6.31916	2.528	0.111842	0.396975	pseudobulk	edgeR	LRT
Adss	-0.564718	6.46131	2.52796	0.111844	0.396975	pseudobulk	edgeR	LRT
Wbp11	0.59982	5.66972	2.52507	0.112049	0.397281	pseudobulk	edgeR	LRT
Ppp3r1	-0.559333	6.68547	2.5242	0.112112	0.397281	pseudobulk	edgeR	LRT
Phkb	0.427338	6.68708	2.52229	0.112248	0.397442	pseudobulk	edgeR	LRT
Exd2	-0.457687	7.06224	2.52063	0.112366	0.397539	pseudobulk	edgeR	LRT
Stxbp6	0.404266	7.672	2.51544	0.112736	0.398243	pseudobulk	edgeR	LRT
Cog3	0.465292	6.43474	2.5137	0.112861	0.398243	pseudobulk	edgeR	LRT
Ltn1	0.476974	6.32418	2.51353	0.112873	0.398243	pseudobulk	edgeR	LRT
Reep2	-0.60508	6.30389	2.51276	0.112928	0.398243	pseudobulk	edgeR	LRT
Snx14	-0.651944	6.12514	2.50971	0.113147	0.398695	pseudobulk	edgeR	LRT
Dclk2	-0.624611	6.20942	2.50713	0.113332	0.399026	pseudobulk	edgeR	LRT
Dcun1d1	0.588687	5.68153	2.50229	0.113681	0.399078	pseudobulk	edgeR	LRT
Mcoln1	0.582876	5.75776	2.50042	0.113816	0.399078	pseudobulk	edgeR	LRT
Atp11a	-0.800786	5.65588	2.50012	0.113838	0.399078	pseudobulk	edgeR	LRT
Ankfy1	0.441139	6.58557	2.50006	0.113842	0.399078	pseudobulk	edgeR	LRT
Psmc5	-0.792943	5.65407	2.4999	0.113854	0.399078	pseudobulk	edgeR	LRT
Slc4a10	0.200909	9.43952	2.49883	0.113931	0.399078	pseudobulk	edgeR	LRT
Selenow	-0.511606	6.72941	2.49811	0.113983	0.399078	pseudobulk	edgeR	LRT
Pura	0.460287	6.4794	2.49518	0.114195	0.399188	pseudobulk	edgeR	LRT
2610035D17Rik	-0.501047	6.91955	2.49516	0.114197	0.399188	pseudobulk	edgeR	LRT
Sfpq	0.277028	8.06016	2.49385	0.114292	0.399201	pseudobulk	edgeR	LRT
Rufy1	0.598898	5.66751	2.49219	0.114412	0.399306	pseudobulk	edgeR	LRT
Tiam1	-0.360086	7.62652	2.48853	0.114679	0.399691	pseudobulk	edgeR	LRT
Dlc1	-0.375866	7.71813	2.48817	0.114705	0.399691	pseudobulk	edgeR	LRT
Pex5l	0.223561	10.2302	2.48484	0.114948	0.400069	pseudobulk	edgeR	LRT
Cpeb1	-0.334884	7.79682	2.48353	0.115044	0.400069	pseudobulk	edgeR	LRT
Pnpt1	0.531367	6.06228	2.48213	0.115147	0.400069	pseudobulk	edgeR	LRT
Xpo1	0.459334	6.44187	2.48169	0.115178	0.400069	pseudobulk	edgeR	LRT
Sorbs2	-0.232041	10.4595	2.47954	0.115336	0.400301	pseudobulk	edgeR	LRT
Plppr4	-0.365821	7.60018	2.47816	0.115437	0.400335	pseudobulk	edgeR	LRT
Mical3	-0.260705	8.54205	2.47261	0.115845	0.401163	pseudobulk	edgeR	LRT
Ift81	0.508578	6.13465	2.47243	0.115859	0.401163	pseudobulk	edgeR	LRT
Kcnk9	-0.617414	6.19785	2.46834	0.116161	0.401785	pseudobulk	edgeR	LRT
Metap1d	0.535199	5.98581	2.46751	0.116222	0.401785	pseudobulk	edgeR	LRT
Cct8	0.573071	5.88653	2.46592	0.11634	0.401876	pseudobulk	edgeR	LRT
B3glct	-0.718098	5.91358	2.4606	0.116734	0.402605	pseudobulk	edgeR	LRT
Myh10	-0.346242	7.7438	2.45837	0.1169	0.402605	pseudobulk	edgeR	LRT
Per1	-0.674361	6.01275	2.45735	0.116976	0.402605	pseudobulk	edgeR	LRT
Gm11639	-0.726741	5.93351	2.45684	0.117014	0.402605	pseudobulk	edgeR	LRT
Rbm10	0.498182	6.20006	2.45658	0.117033	0.402605	pseudobulk	edgeR	LRT
Glmn	-0.57723	6.38056	2.45567	0.117102	0.402605	pseudobulk	edgeR	LRT
Wapl	0.490966	6.2629	2.44642	0.117793	0.404331	pseudobulk	edgeR	LRT
S100pbp	0.558182	5.8428	2.44635	0.117798	0.404331	pseudobulk	edgeR	LRT
Cacng3	-0.239481	8.79798	2.44197	0.118128	0.404331	pseudobulk	edgeR	LRT
Xkr6	0.26872	8.23836	2.44104	0.118198	0.404331	pseudobulk	edgeR	LRT
Desi1	0.51708	6.12663	2.44086	0.118212	0.404331	pseudobulk	edgeR	LRT
Gnaq	0.236115	8.66333	2.44075	0.11822	0.404331	pseudobulk	edgeR	LRT
2810049E08Rik	-0.798907	5.66829	2.43995	0.11828	0.404331	pseudobulk	edgeR	LRT
Pip4p1	0.524963	6.0083	2.43915	0.118341	0.404331	pseudobulk	edgeR	LRT
Crtc1	-0.609247	6.19684	2.43658	0.118534	0.404676	pseudobulk	edgeR	LRT
Rev1	0.375039	7.02393	2.43088	0.118966	0.405835	pseudobulk	edgeR	LRT
Stxbp5	-0.313313	7.99634	2.42962	0.119062	0.405845	pseudobulk	edgeR	LRT
Ap3b1	-0.476734	6.83666	2.42807	0.119179	0.405932	pseudobulk	edgeR	LRT
Dnajb4	0.439843	6.54845	2.418	0.119948	0.408234	pseudobulk	edgeR	LRT
Tnrc18	-0.61081	6.19227	2.41446	0.12022	0.40884	pseudobulk	edgeR	LRT
Clpb	0.520064	6.00579	2.41083	0.120498	0.40947	pseudobulk	edgeR	LRT
Luc7l	0.405513	6.7479	2.40629	0.120848	0.410342	pseudobulk	edgeR	LRT
Tmem191c	-0.342271	7.79917	2.40333	0.121077	0.410618	pseudobulk	edgeR	LRT
Mpped2	-0.348697	7.70971	2.40282	0.121117	0.410618	pseudobulk	edgeR	LRT
Kcmf1	0.504794	6.13882	2.39961	0.121365	0.410962	pseudobulk	edgeR	LRT
Elovl6	-0.499439	6.72227	2.39909	0.121406	0.410962	pseudobulk	edgeR	LRT
Syn2	0.201119	9.31587	2.39493	0.12173	0.411531	pseudobulk	edgeR	LRT
Arhgef17	-0.730178	5.77195	2.39451	0.121762	0.411531	pseudobulk	edgeR	LRT
Rplp1	0.438692	6.77786	2.39262	0.121909	0.411712	pseudobulk	edgeR	LRT
Atp11b	-0.31494	8.02163	2.38997	0.122116	0.411831	pseudobulk	edgeR	LRT
Kcnq2	0.326947	7.42409	2.38977	0.122132	0.411831	pseudobulk	edgeR	LRT
Thada	-0.444422	6.9885	2.38576	0.122445	0.412512	pseudobulk	edgeR	LRT
Hace1	0.29252	7.85983	2.38443	0.12255	0.412512	pseudobulk	edgeR	LRT
Clint1	0.482736	6.21064	2.38359	0.122616	0.412512	pseudobulk	edgeR	LRT
Sparcl1	-0.39264	7.43262	2.37716	0.123121	0.413561	pseudobulk	edgeR	LRT
Uba1	-0.772433	5.63089	2.3766	0.123165	0.413561	pseudobulk	edgeR	LRT
Klhdc10	0.385261	6.94604	2.37513	0.123281	0.413561	pseudobulk	edgeR	LRT
Actn4	-0.47071	6.83689	2.37483	0.123305	0.413561	pseudobulk	edgeR	LRT
Tmtc1	-0.360616	7.59585	2.36872	0.123788	0.414865	pseudobulk	edgeR	LRT
Plk2	-0.476301	7.00917	2.36607	0.123999	0.415233	pseudobulk	edgeR	LRT
Nbas	0.36163	7.10426	2.36355	0.124199	0.415233	pseudobulk	edgeR	LRT
Ccdc50	0.441736	6.49764	2.36279	0.12426	0.415233	pseudobulk	edgeR	LRT
B4galnt1	-0.725223	5.76677	2.36258	0.124276	0.415233	pseudobulk	edgeR	LRT
Dpysl2	-0.359466	7.54901	2.35844	0.124607	0.416021	pseudobulk	edgeR	LRT
Nub1	0.557443	5.7784	2.35204	0.125119	0.417147	pseudobulk	edgeR	LRT
Tm9sf2	0.466885	6.38437	2.34924	0.125344	0.417147	pseudobulk	edgeR	LRT
Scd2	0.524773	5.93833	2.34858	0.125397	0.417147	pseudobulk	edgeR	LRT
Spata7	0.4114	6.70311	2.34787	0.125454	0.417147	pseudobulk	edgeR	LRT
Gpi1	-0.392204	7.34904	2.34721	0.125508	0.417147	pseudobulk	edgeR	LRT
Hsp90aa1	-0.484199	7.06873	2.34712	0.125515	0.417147	pseudobulk	edgeR	LRT
Tpd52	-0.448577	6.94018	2.34407	0.12576	0.417647	pseudobulk	edgeR	LRT
Ehmt1	0.33847	7.27892	2.34255	0.125883	0.417737	pseudobulk	edgeR	LRT
Retreg2	0.569626	5.88826	2.33821	0.126235	0.418588	pseudobulk	edgeR	LRT
Atxn7l3b	0.57117	5.69659	2.33352	0.126615	0.41944	pseudobulk	edgeR	LRT
Unc13a	-0.347613	7.68309	2.33157	0.126774	0.41944	pseudobulk	edgeR	LRT
Hsd17b12	-0.695793	5.8962	2.33151	0.126778	0.41944	pseudobulk	edgeR	LRT
Zfp236	-0.62112	6.09102	2.32247	0.127517	0.420774	pseudobulk	edgeR	LRT
Dzip3	0.311595	7.54204	2.32121	0.127621	0.420774	pseudobulk	edgeR	LRT
Rnf145	-0.651221	5.98835	2.32022	0.127702	0.420774	pseudobulk	edgeR	LRT
Rab27b	0.461702	6.38058	2.31958	0.127754	0.420774	pseudobulk	edgeR	LRT
Clip3	-0.726639	5.76895	2.31861	0.127834	0.420774	pseudobulk	edgeR	LRT
Slit1	0.548861	5.91784	2.31847	0.127846	0.420774	pseudobulk	edgeR	LRT
Dstyk	0.501704	6.08592	2.31838	0.127853	0.420774	pseudobulk	edgeR	LRT
Nploc4	0.524948	5.93477	2.31552	0.128089	0.421029	pseudobulk	edgeR	LRT
Dus3l	0.582705	5.60919	2.31511	0.128122	0.421029	pseudobulk	edgeR	LRT
Ppp6c	0.494748	6.14501	2.31026	0.128522	0.421648	pseudobulk	edgeR	LRT
Kdm5c	-0.624732	6.09267	2.3096	0.128578	0.421648	pseudobulk	edgeR	LRT
Rpn1	0.567201	5.76288	2.30933	0.128599	0.421648	pseudobulk	edgeR	LRT
Zc3h13	0.34752	7.28205	2.30418	0.129026	0.422501	pseudobulk	edgeR	LRT
Prrc2a	-0.764143	5.62369	2.30364	0.129071	0.422501	pseudobulk	edgeR	LRT
Bbs9	-0.403993	7.21477	2.30185	0.12922	0.422501	pseudobulk	edgeR	LRT
Sik2	-0.33968	7.93288	2.30028	0.12935	0.422501	pseudobulk	edgeR	LRT
Cdc123	-0.599407	6.19183	2.29756	0.129578	0.422501	pseudobulk	edgeR	LRT
Eml6	0.228798	8.74033	2.29569	0.129733	0.422501	pseudobulk	edgeR	LRT
Nefl	-0.631081	6.20417	2.29561	0.12974	0.422501	pseudobulk	edgeR	LRT
Kansl2	0.545548	5.85335	2.29348	0.129918	0.422501	pseudobulk	edgeR	LRT
Socs7	0.508477	6.01449	2.29298	0.129961	0.422501	pseudobulk	edgeR	LRT
Copb1	0.559864	5.70787	2.29237	0.130011	0.422501	pseudobulk	edgeR	LRT
Ei24	0.572243	5.68986	2.28951	0.130251	0.422501	pseudobulk	edgeR	LRT
Med13l	-0.33994	7.6748	2.28922	0.130276	0.422501	pseudobulk	edgeR	LRT
Tpk1	-0.55878	6.35746	2.28866	0.130322	0.422501	pseudobulk	edgeR	LRT
Esf1	0.552771	5.77792	2.28859	0.130328	0.422501	pseudobulk	edgeR	LRT
Mdga2	-0.163402	11.0893	2.28822	0.13036	0.422501	pseudobulk	edgeR	LRT
Gls	-0.242	8.66983	2.28541	0.130596	0.422501	pseudobulk	edgeR	LRT
Mink1	0.342488	7.2404	2.2848	0.130647	0.422501	pseudobulk	edgeR	LRT
Man1a2	-0.284977	8.21268	2.28306	0.130794	0.422501	pseudobulk	edgeR	LRT
Ckb	-0.290175	8.61494	2.28258	0.130834	0.422501	pseudobulk	edgeR	LRT
Kif16b	-0.421422	7.12559	2.28158	0.130919	0.422501	pseudobulk	edgeR	LRT
Ubqln1	-0.647101	5.98876	2.28151	0.130924	0.422501	pseudobulk	edgeR	LRT
Cdk17	-0.264898	8.34199	2.2801	0.131044	0.422501	pseudobulk	edgeR	LRT
Utp14a	0.560652	5.70523	2.27958	0.131087	0.422501	pseudobulk	edgeR	LRT
Odf2	0.363962	7.14069	2.27859	0.131171	0.422501	pseudobulk	edgeR	LRT
Thrb	-0.182551	9.96346	2.2767	0.131331	0.422706	pseudobulk	edgeR	LRT
Dcaf17	0.558816	5.78398	2.2726	0.131679	0.423516	pseudobulk	edgeR	LRT
Glrb	0.322583	7.40485	2.2685	0.132028	0.424129	pseudobulk	edgeR	LRT
Afg3l2	0.446681	6.39917	2.26809	0.132063	0.424129	pseudobulk	edgeR	LRT
Chchd10	-0.573118	6.37797	2.26682	0.132171	0.424164	pseudobulk	edgeR	LRT
Mapk11	-0.60414	6.27379	2.26489	0.132335	0.42436	pseudobulk	edgeR	LRT
Cntnap2	-0.231467	11.1564	2.26384	0.132425	0.42436	pseudobulk	edgeR	LRT
Zfp871	0.527424	5.94396	2.26224	0.132562	0.424489	pseudobulk	edgeR	LRT
Usp33	0.400682	6.75054	2.25769	0.132952	0.425396	pseudobulk	edgeR	LRT
Ppp4r1	-0.679029	5.8797	2.25668	0.133039	0.425396	pseudobulk	edgeR	LRT
Rps14	0.523997	5.87775	2.25534	0.133155	0.425455	pseudobulk	edgeR	LRT
Vps35	0.45365	6.44559	2.25169	0.133469	0.426147	pseudobulk	edgeR	LRT
Enc1	-0.477115	7.01934	2.2484	0.133753	0.426668	pseudobulk	edgeR	LRT
Celf4	-0.190445	9.77884	2.24755	0.133826	0.426668	pseudobulk	edgeR	LRT
Galnt17	-0.268061	8.61924	2.24561	0.133994	0.426893	pseudobulk	edgeR	LRT
Usp36	0.553066	5.70698	2.24432	0.134106	0.42694	pseudobulk	edgeR	LRT
Phka2	-0.398799	7.16119	2.24266	0.13425	0.427088	pseudobulk	edgeR	LRT
Kdm4b	-0.586062	6.27744	2.23914	0.134555	0.427501	pseudobulk	edgeR	LRT
Ino80	0.345378	7.21369	2.23848	0.134613	0.427501	pseudobulk	edgeR	LRT
Rai1	-0.406613	7.17328	2.2378	0.134672	0.427501	pseudobulk	edgeR	LRT
Upf3b	0.556475	5.70809	2.23238	0.135145	0.428545	pseudobulk	edgeR	LRT
Sgtb	-0.594891	6.18756	2.2318	0.135196	0.428545	pseudobulk	edgeR	LRT
Hsp90b1	-0.482863	6.99626	2.22881	0.135458	0.429065	pseudobulk	edgeR	LRT
Ptprt	-0.213766	9.71118	2.22539	0.135758	0.429706	pseudobulk	edgeR	LRT
Zfp704	-0.394544	7.20322	2.2237	0.135907	0.429866	pseudobulk	edgeR	LRT
Setd2	-0.430945	7.03984	2.21563	0.136619	0.431049	pseudobulk	edgeR	LRT
Cog4	0.537852	5.85758	2.21556	0.136625	0.431049	pseudobulk	edgeR	LRT
Npdc1	-0.457199	6.87814	2.2152	0.136657	0.431049	pseudobulk	edgeR	LRT
Lamp2	-0.642676	5.98395	2.21501	0.136674	0.431049	pseudobulk	edgeR	LRT
Atp6v1b2	-0.328232	7.79449	2.2107	0.137056	0.431695	pseudobulk	edgeR	LRT
Srek1	0.271321	7.92544	2.2102	0.1371	0.431695	pseudobulk	edgeR	LRT
Atp6v0d1	-0.505945	6.57612	2.209	0.137208	0.431695	pseudobulk	edgeR	LRT
Setd3	-0.527656	6.42814	2.20798	0.137298	0.431695	pseudobulk	edgeR	LRT
Tsc22d1	0.257461	8.097	2.2053	0.137537	0.431695	pseudobulk	edgeR	LRT
Hps4	-0.679826	5.88233	2.2046	0.1376	0.431695	pseudobulk	edgeR	LRT
Slc6a6	-0.39636	7.16658	2.20457	0.137602	0.431695	pseudobulk	edgeR	LRT
Nars2	0.461476	6.23498	2.20385	0.137666	0.431695	pseudobulk	edgeR	LRT
E130102H24Rik	-0.704315	5.74587	2.20244	0.137792	0.431782	pseudobulk	edgeR	LRT
Septin11	-0.291583	8.05756	2.20027	0.137987	0.431974	pseudobulk	edgeR	LRT
Ngly1	0.513462	5.87916	2.19955	0.138051	0.431974	pseudobulk	edgeR	LRT
Matn2	-0.574283	6.27748	2.19412	0.138538	0.432991	pseudobulk	edgeR	LRT
Saraf	0.449124	6.51683	2.19374	0.138573	0.432991	pseudobulk	edgeR	LRT
Trak1	-0.418606	7.02443	2.19057	0.138858	0.433574	pseudobulk	edgeR	LRT
Spock1	-0.193601	9.4061	2.18638	0.139236	0.434226	pseudobulk	edgeR	LRT
Dcun1d2	0.453747	6.29329	2.18606	0.139265	0.434226	pseudobulk	edgeR	LRT
Rbl2	0.559894	5.70532	2.18204	0.13963	0.434994	pseudobulk	edgeR	LRT
Tpi1	-0.502766	6.71346	2.18115	0.13971	0.434994	pseudobulk	edgeR	LRT
Hnrnpa3	0.454574	6.24247	2.17986	0.139827	0.435019	pseudobulk	edgeR	LRT
Eipr1	-0.483928	6.78083	2.17888	0.139916	0.435019	pseudobulk	edgeR	LRT
Bbip1	0.503186	6.02299	2.17606	0.140173	0.43551	pseudobulk	edgeR	LRT
Acsl1	0.486172	6.09464	2.17327	0.140427	0.435991	pseudobulk	edgeR	LRT
Celf5	-0.425469	6.97768	2.16349	0.141324	0.438378	pseudobulk	edgeR	LRT
Clcn4	0.527306	5.93497	2.16201	0.14146	0.438378	pseudobulk	edgeR	LRT
Fech	0.552518	5.7105	2.16161	0.141496	0.438378	pseudobulk	edgeR	LRT
Dnaja2	0.509576	5.89607	2.15923	0.141716	0.438749	pseudobulk	edgeR	LRT
Clcn3	-0.342548	7.54068	2.15701	0.141921	0.438935	pseudobulk	edgeR	LRT
Ppia	-0.33459	7.88728	2.15639	0.141978	0.438935	pseudobulk	edgeR	LRT
Zcwpw2	0.495107	5.96484	2.15533	0.142076	0.438935	pseudobulk	edgeR	LRT
Gpatch2	0.432894	6.46261	2.15423	0.142178	0.438939	pseudobulk	edgeR	LRT
Map3k5	-0.378609	7.3257	2.15219	0.142367	0.439055	pseudobulk	edgeR	LRT
Clptm1	0.56886	5.62045	2.15159	0.142422	0.439055	pseudobulk	edgeR	LRT
Stxbp5l	-0.187715	9.726	2.15059	0.142515	0.439055	pseudobulk	edgeR	LRT
Gba2	-0.697907	5.74344	2.14773	0.14278	0.439563	pseudobulk	edgeR	LRT
Ptdss1	0.499619	6.03506	2.1419	0.143324	0.440521	pseudobulk	edgeR	LRT
Dop1b	-0.413112	7.01918	2.14152	0.143359	0.440521	pseudobulk	edgeR	LRT
Rsf1	0.305737	7.46706	2.14072	0.143435	0.440521	pseudobulk	edgeR	LRT
Pnpla8	0.33758	7.25053	2.13965	0.143535	0.440521	pseudobulk	edgeR	LRT
Dcun1d4	0.456069	6.23056	2.13815	0.143675	0.440521	pseudobulk	edgeR	LRT
Ddhd2	0.37251	6.85745	2.13795	0.143694	0.440521	pseudobulk	edgeR	LRT
Vwa5b2	-0.589945	6.18388	2.13644	0.143835	0.440646	pseudobulk	edgeR	LRT
Tspan14	-0.658214	5.86438	2.13424	0.144041	0.44097	pseudobulk	edgeR	LRT
Chd9	-0.21769	8.93214	2.12427	0.144981	0.443169	pseudobulk	edgeR	LRT
Magi2	-0.175725	11.4591	2.12106	0.145286	0.443169	pseudobulk	edgeR	LRT
Chd6	0.264324	8.00258	2.11935	0.145449	0.443169	pseudobulk	edgeR	LRT
Stag1	0.230421	8.6643	2.11781	0.145595	0.443169	pseudobulk	edgeR	LRT
Slc35f4	-0.243551	8.74951	2.11733	0.14564	0.443169	pseudobulk	edgeR	LRT
Kansl1	0.214592	8.7693	2.11686	0.145685	0.443169	pseudobulk	edgeR	LRT
Cep83	-0.40551	7.06863	2.11528	0.145835	0.443169	pseudobulk	edgeR	LRT
Ndfip1	-0.287945	8.27797	2.1149	0.145872	0.443169	pseudobulk	edgeR	LRT
Cd34	-0.696988	5.73887	2.11449	0.145911	0.443169	pseudobulk	edgeR	LRT
Traf3	-0.520288	6.42274	2.1144	0.145919	0.443169	pseudobulk	edgeR	LRT
Gcn1	0.52195	5.81031	2.11436	0.145923	0.443169	pseudobulk	edgeR	LRT
Ralgapb	0.33652	7.18572	2.1137	0.145986	0.443169	pseudobulk	edgeR	LRT
Immt	0.432507	6.36389	2.11279	0.146073	0.443169	pseudobulk	edgeR	LRT
Bclaf1	0.301048	7.50862	2.10614	0.146709	0.44479	pseudobulk	edgeR	LRT
Ttc7b	-0.275871	8.09762	2.09634	0.147653	0.447343	pseudobulk	edgeR	LRT
Hlf	-0.486243	6.63115	2.09457	0.147824	0.447551	pseudobulk	edgeR	LRT
Rprml	0.4746	6.16419	2.08562	0.148692	0.44905	pseudobulk	edgeR	LRT
Plekha1	-0.440186	6.86656	2.0851	0.148743	0.44905	pseudobulk	edgeR	LRT
Dctn1	-0.534966	6.34137	2.08437	0.148813	0.44905	pseudobulk	edgeR	LRT
Akt3	0.182694	9.64366	2.08339	0.148909	0.44905	pseudobulk	edgeR	LRT
Snrpb	-0.730562	5.59626	2.08326	0.148922	0.44905	pseudobulk	edgeR	LRT
Rnf138	-0.647503	5.84859	2.08315	0.148933	0.44905	pseudobulk	edgeR	LRT
Scmh1	0.288378	7.70419	2.0787	0.149368	0.450053	pseudobulk	edgeR	LRT
Fam193b	0.461124	6.18197	2.07643	0.14959	0.450302	pseudobulk	edgeR	LRT
Hdac2	0.498439	6.02353	2.07576	0.149656	0.450302	pseudobulk	edgeR	LRT
Iars2	0.508385	5.88897	2.07446	0.149783	0.450376	pseudobulk	edgeR	LRT
Tmem87b	0.508468	5.88944	2.06986	0.150236	0.451428	pseudobulk	edgeR	LRT
Atg3	0.437397	6.31307	2.06674	0.150543	0.451781	pseudobulk	edgeR	LRT
Aifm3	-0.358328	7.54709	2.066	0.150616	0.451781	pseudobulk	edgeR	LRT
Gramd1b	-0.288507	8.05465	2.06511	0.150704	0.451781	pseudobulk	edgeR	LRT
Wnk1	0.312736	7.48907	2.06385	0.150828	0.451781	pseudobulk	edgeR	LRT
Hibadh	0.471097	6.10909	2.06345	0.150868	0.451781	pseudobulk	edgeR	LRT
Otud5	0.549721	5.64194	2.05716	0.151492	0.453073	pseudobulk	edgeR	LRT
Rptor	0.329772	7.34501	2.05702	0.151506	0.453073	pseudobulk	edgeR	LRT
Snx6	-0.616704	5.95491	2.05237	0.15197	0.453636	pseudobulk	edgeR	LRT
Cdh9	-0.505929	7.41962	2.05221	0.151986	0.453636	pseudobulk	edgeR	LRT
Smc5	0.387885	6.68378	2.04959	0.152248	0.453636	pseudobulk	edgeR	LRT
Cdc40	-0.394497	7.10733	2.0486	0.152347	0.453636	pseudobulk	edgeR	LRT
Plppr3	-0.734065	5.591	2.04835	0.152371	0.453636	pseudobulk	edgeR	LRT
Ppp2ca	0.490146	6.04111	2.04758	0.152448	0.453636	pseudobulk	edgeR	LRT
Ssr4	0.454369	6.24105	2.04689	0.152517	0.453636	pseudobulk	edgeR	LRT
Epha3	-0.423711	6.97406	2.04685	0.152522	0.453636	pseudobulk	edgeR	LRT
D1Ertd622e	-0.685603	5.72796	2.04569	0.152638	0.453645	pseudobulk	edgeR	LRT
Tnrc6c	0.249571	8.26393	2.04387	0.15282	0.453645	pseudobulk	edgeR	LRT
Top1	-0.315977	7.80037	2.04372	0.152835	0.453645	pseudobulk	edgeR	LRT
Dnajc7	-0.410821	6.96553	2.04175	0.153034	0.453928	pseudobulk	edgeR	LRT
Chd4	0.355294	6.97534	2.0386	0.153351	0.45456	pseudobulk	edgeR	LRT
Zmym5	-0.616183	5.95664	2.03656	0.153557	0.454865	pseudobulk	edgeR	LRT
Rps15	-0.727667	5.59433	2.03047	0.154173	0.456084	pseudobulk	edgeR	LRT
Ammecr1	0.50111	5.89159	2.03044	0.154176	0.456084	pseudobulk	edgeR	LRT
Rnf146	0.506762	5.82353	2.02697	0.154528	0.456817	pseudobulk	edgeR	LRT
Smap1	-0.399637	7.06044	2.02385	0.154846	0.457069	pseudobulk	edgeR	LRT
1810013L24Rik	-0.607684	5.95263	2.02378	0.154853	0.457069	pseudobulk	edgeR	LRT
Grm8	-0.237692	9.80025	2.02306	0.154926	0.457069	pseudobulk	edgeR	LRT
Nipa1	-0.584938	6.05968	2.02007	0.155232	0.457523	pseudobulk	edgeR	LRT
Dixdc1	-0.54811	6.25394	2.01926	0.155315	0.457523	pseudobulk	edgeR	LRT
Btaf1	0.282373	7.73028	2.01849	0.155393	0.457523	pseudobulk	edgeR	LRT
Gm39469	0.434195	6.31776	2.01714	0.155532	0.457625	pseudobulk	edgeR	LRT
Agfg2	-0.658438	5.86086	2.01062	0.156201	0.459285	pseudobulk	edgeR	LRT
Ireb2	0.42478	6.36849	2.00613	0.156664	0.460338	pseudobulk	edgeR	LRT
Npat	0.4611	6.11525	2.00375	0.156911	0.460637	pseudobulk	edgeR	LRT
Fbxl17	0.191957	9.41167	2.00312	0.156976	0.460637	pseudobulk	edgeR	LRT
Gm49353	0.421645	6.46693	2.00097	0.157199	0.460983	pseudobulk	edgeR	LRT
Crebbp	0.261311	7.95796	1.99793	0.157514	0.461548	pseudobulk	edgeR	LRT
Tpt1	0.460587	6.11998	1.99694	0.157617	0.461548	pseudobulk	edgeR	LRT
Mccc1	0.546431	5.64377	1.99608	0.157707	0.461548	pseudobulk	edgeR	LRT
Spast	-0.638272	5.83878	1.99199	0.158133	0.462237	pseudobulk	edgeR	LRT
Actn1	-0.446681	6.80914	1.9918	0.158153	0.462237	pseudobulk	edgeR	LRT
Iqsec1	-0.232824	8.76644	1.99046	0.158292	0.462336	pseudobulk	edgeR	LRT
Slc22a17	-0.322045	7.78023	1.98809	0.158541	0.462753	pseudobulk	edgeR	LRT
Eif3e	0.46341	6.12343	1.98688	0.158668	0.462812	pseudobulk	edgeR	LRT
Trappc6b	-0.722459	5.58855	1.98588	0.158772	0.462812	pseudobulk	edgeR	LRT
Sos1	0.373063	6.7293	1.98389	0.158982	0.462825	pseudobulk	edgeR	LRT
Slc22a23	0.297366	7.47775	1.98301	0.159074	0.462825	pseudobulk	edgeR	LRT
Cadm2	-0.200825	12.1472	1.98283	0.159093	0.462825	pseudobulk	edgeR	LRT
Apoe	0.533503	6.65209	1.98149	0.159233	0.462926	pseudobulk	edgeR	LRT
Rnps1	0.360369	6.90434	1.97774	0.159628	0.463527	pseudobulk	edgeR	LRT
Acbd5	0.492132	5.96917	1.97753	0.159651	0.463527	pseudobulk	edgeR	LRT
Syt14	-0.335276	7.52815	1.97383	0.160042	0.464356	pseudobulk	edgeR	LRT
Rab6b	-0.310384	7.94006	1.97281	0.16015	0.464362	pseudobulk	edgeR	LRT
Vcl	0.488721	5.90219	1.97076	0.160368	0.464685	pseudobulk	edgeR	LRT
Tnfrsf19	-0.643612	5.84266	1.96675	0.160793	0.46561	pseudobulk	edgeR	LRT
Heatr3	0.472936	5.9906	1.9628	0.161215	0.466523	pseudobulk	edgeR	LRT
Arl6ip1	-0.491297	6.63738	1.96033	0.161478	0.466978	pseudobulk	edgeR	LRT
Rap1b	-0.646419	5.84366	1.95508	0.16204	0.468114	pseudobulk	edgeR	LRT
Wdr7	0.240894	8.16747	1.95467	0.162085	0.468114	pseudobulk	edgeR	LRT
Otud7a	0.163854	9.66948	1.95132	0.162445	0.468846	pseudobulk	edgeR	LRT
Tbl1x	-0.381529	7.09771	1.94919	0.162674	0.468861	pseudobulk	edgeR	LRT
Pex7	-0.633485	5.84027	1.9485	0.162749	0.468861	pseudobulk	edgeR	LRT
Epc2	-0.483303	6.4731	1.94829	0.162771	0.468861	pseudobulk	edgeR	LRT
Pogz	-0.551346	6.14668	1.94305	0.163338	0.470046	pseudobulk	edgeR	LRT
Rcor3	-0.630291	5.83643	1.94244	0.163404	0.470046	pseudobulk	edgeR	LRT
Hspa4l	-0.40714	6.96371	1.94152	0.163503	0.470046	pseudobulk	edgeR	LRT
Gm50304	0.497335	5.82914	1.93967	0.163704	0.470315	pseudobulk	edgeR	LRT
Tmx4	0.336001	7.10278	1.93412	0.164308	0.47147	pseudobulk	edgeR	LRT
Add1	0.328484	7.10398	1.934	0.164321	0.47147	pseudobulk	edgeR	LRT
Mkrn1	0.528153	5.72875	1.93073	0.164679	0.471993	pseudobulk	edgeR	LRT
Rabl6	0.351078	6.91522	1.92972	0.164789	0.471993	pseudobulk	edgeR	LRT
Ppp1r21	0.479726	5.91093	1.9284	0.164933	0.471993	pseudobulk	edgeR	LRT
Ggps1	0.454504	6.12602	1.92801	0.164976	0.471993	pseudobulk	edgeR	LRT
Bin1	-0.387436	7.05134	1.92742	0.165041	0.471993	pseudobulk	edgeR	LRT
Elob	0.504005	5.90537	1.92194	0.165643	0.473404	pseudobulk	edgeR	LRT
Dennd4c	0.465778	5.9916	1.92016	0.165839	0.473531	pseudobulk	edgeR	LRT
Fam118b	-0.548162	6.14516	1.91958	0.165903	0.473531	pseudobulk	edgeR	LRT
Ttc14	0.222606	8.55264	1.91745	0.166138	0.473893	pseudobulk	edgeR	LRT
Adcy1	-0.31749	7.61975	1.91587	0.166312	0.474082	pseudobulk	edgeR	LRT
Nfkb1	-0.550175	6.1392	1.91187	0.166756	0.47501	pseudobulk	edgeR	LRT
Tasp1	0.290837	7.45975	1.91098	0.166854	0.47501	pseudobulk	edgeR	LRT
Atp6v0e	-0.654855	5.69939	1.90874	0.167103	0.475293	pseudobulk	edgeR	LRT
Ctnna2	0.159889	11.3175	1.90759	0.167232	0.475293	pseudobulk	edgeR	LRT
Cers6	-0.254543	8.18814	1.90563	0.167449	0.475293	pseudobulk	edgeR	LRT
Cuedc2	-0.67755	5.71724	1.90542	0.167473	0.475293	pseudobulk	edgeR	LRT
Thra	-0.364349	7.27606	1.90522	0.167495	0.475293	pseudobulk	edgeR	LRT
Arhgef4-ENSMUSG00000037509	-0.568784	6.04972	1.90311	0.167731	0.475653	pseudobulk	edgeR	LRT
Sltm	-0.28702	7.817	1.90056	0.168016	0.476153	pseudobulk	edgeR	LRT
Gabra3	-0.373593	7.13784	1.89876	0.168217	0.476154	pseudobulk	edgeR	LRT
Faf2	-0.569524	6.04027	1.89828	0.168271	0.476154	pseudobulk	edgeR	LRT
Atf7ip	0.347325	6.91147	1.89751	0.168358	0.476154	pseudobulk	edgeR	LRT
Wwc2	-0.656667	5.69706	1.89668	0.16845	0.476154	pseudobulk	edgeR	LRT
Shfl	-0.484285	6.47476	1.88728	0.169509	0.478702	pseudobulk	edgeR	LRT
Ube2d3	-0.428082	6.7923	1.88674	0.16957	0.478702	pseudobulk	edgeR	LRT
St6galnac3	0.219618	8.7978	1.88486	0.169783	0.478917	pseudobulk	edgeR	LRT
Gm20696	0.412862	6.38186	1.88414	0.169864	0.478917	pseudobulk	edgeR	LRT
Fez1	0.388482	6.555	1.88212	0.170094	0.479167	pseudobulk	edgeR	LRT
Prkcg	-0.337689	7.49854	1.88111	0.170208	0.479167	pseudobulk	edgeR	LRT
Mbp	-0.341359	7.83222	1.87892	0.170457	0.479167	pseudobulk	edgeR	LRT
Tnpo3	0.346866	6.90859	1.87836	0.17052	0.479167	pseudobulk	edgeR	LRT
Gria2	-0.158022	10.672	1.87798	0.170564	0.479167	pseudobulk	edgeR	LRT
Kcnt1	-0.550332	6.1451	1.87759	0.170608	0.479167	pseudobulk	edgeR	LRT
Rras2	0.405321	6.43615	1.87421	0.170994	0.479713	pseudobulk	edgeR	LRT
Cfap54	0.378866	6.68735	1.87397	0.171022	0.479713	pseudobulk	edgeR	LRT
Atp6ap2	0.454226	6.38658	1.86976	0.171502	0.480535	pseudobulk	edgeR	LRT
Clock	0.292395	7.45898	1.86949	0.171534	0.480535	pseudobulk	edgeR	LRT
Hdlbp	0.350451	6.83623	1.86847	0.17165	0.480555	pseudobulk	edgeR	LRT
Uba2	0.487136	5.84041	1.86347	0.172224	0.481855	pseudobulk	edgeR	LRT
Lnpk	0.331427	7.06971	1.85956	0.172675	0.482809	pseudobulk	edgeR	LRT
Fam81a	-0.411952	6.84961	1.85704	0.172967	0.482981	pseudobulk	edgeR	LRT
Dnm2	-0.502489	6.30685	1.8566	0.173018	0.482981	pseudobulk	edgeR	LRT
Crtac1	-0.543196	6.14034	1.85617	0.173067	0.482981	pseudobulk	edgeR	LRT
Eif4g2	0.403228	6.44442	1.85479	0.173228	0.483121	pseudobulk	edgeR	LRT
Snx2	0.453064	6.06864	1.85258	0.173484	0.483529	pseudobulk	edgeR	LRT
Ccdc47	0.475888	5.97834	1.84831	0.17398	0.484317	pseudobulk	edgeR	LRT
Abi1	-0.385582	6.99126	1.84709	0.174122	0.484317	pseudobulk	edgeR	LRT
Rpgr	0.439388	6.25966	1.84658	0.174181	0.484317	pseudobulk	edgeR	LRT
Ccdc39	-0.590432	5.93848	1.84635	0.174208	0.484317	pseudobulk	edgeR	LRT
Ephb1	0.364138	6.95479	1.84311	0.174587	0.485061	pseudobulk	edgeR	LRT
Gnas	-0.34267	7.46397	1.83954	0.175005	0.485854	pseudobulk	edgeR	LRT
Prpf38b	0.49871	5.75832	1.83879	0.175093	0.485854	pseudobulk	edgeR	LRT
Gfra2	-0.469127	6.54322	1.83751	0.175243	0.485961	pseudobulk	edgeR	LRT
Bicd1	-0.244299	8.33911	1.83602	0.175418	0.486139	pseudobulk	edgeR	LRT
Samd12	-0.18137	10.1831	1.83207	0.175883	0.487121	pseudobulk	edgeR	LRT
Pi4kb	0.482974	5.84408	1.83057	0.17606	0.487182	pseudobulk	edgeR	LRT
Cck	-0.372378	7.76127	1.82818	0.176343	0.487182	pseudobulk	edgeR	LRT
Smc3	0.437585	6.14598	1.82668	0.176521	0.487182	pseudobulk	edgeR	LRT
Dmtn	-0.352761	7.34223	1.82657	0.176533	0.487182	pseudobulk	edgeR	LRT
Zc2hc1a	0.370983	6.69671	1.8264	0.176553	0.487182	pseudobulk	edgeR	LRT
Papss1	0.510123	5.67418	1.82625	0.176572	0.487182	pseudobulk	edgeR	LRT
Ccdc57	0.445282	6.07439	1.82428	0.176805	0.487349	pseudobulk	edgeR	LRT
Stx16	-0.536749	6.1376	1.82386	0.176854	0.487349	pseudobulk	edgeR	LRT
Stimate	0.469924	5.92114	1.82162	0.177121	0.487675	pseudobulk	edgeR	LRT
Mecp2	0.360589	6.74398	1.82026	0.177283	0.487675	pseudobulk	edgeR	LRT
Fam222b	-0.465122	6.45284	1.82006	0.177306	0.487675	pseudobulk	edgeR	LRT
Cdc73	0.369745	6.69459	1.81801	0.17755	0.488041	pseudobulk	edgeR	LRT
Rad23b	0.369993	6.65487	1.81608	0.17778	0.488367	pseudobulk	edgeR	LRT
Rngtt	0.29459	7.39688	1.81283	0.178169	0.489128	pseudobulk	edgeR	LRT
Iqcb1	0.412982	6.32959	1.81175	0.178299	0.489179	pseudobulk	edgeR	LRT
Itgb1	-0.487095	6.388	1.80909	0.178617	0.489444	pseudobulk	edgeR	LRT
Grid1	-0.174941	9.38865	1.80908	0.178619	0.489444	pseudobulk	edgeR	LRT
Txndc11	-0.451242	6.60756	1.80665	0.17891	0.489677	pseudobulk	edgeR	LRT
Galnt11	0.320231	7.11347	1.80651	0.178927	0.489677	pseudobulk	edgeR	LRT
Vta1	0.451128	6.00551	1.8047	0.179145	0.489969	pseudobulk	edgeR	LRT
Plxna2	-0.245885	8.26776	1.80352	0.179288	0.490053	pseudobulk	edgeR	LRT
Neurl1a	-0.516574	6.21927	1.80238	0.179425	0.490122	pseudobulk	edgeR	LRT
Acap2	-0.227281	8.60192	1.79922	0.179807	0.490705	pseudobulk	edgeR	LRT
Sergef	-0.340387	7.29671	1.7965	0.180137	0.490705	pseudobulk	edgeR	LRT
Osbpl10	-0.323238	7.44023	1.79619	0.180174	0.490705	pseudobulk	edgeR	LRT
Pias1	0.285446	7.43846	1.79568	0.180235	0.490705	pseudobulk	edgeR	LRT
Slc25a25	-0.483336	6.38397	1.79535	0.180276	0.490705	pseudobulk	edgeR	LRT
Tmsb4x	0.395392	6.49174	1.79427	0.180407	0.490705	pseudobulk	edgeR	LRT
Ndufv1	0.463354	6.04871	1.79415	0.180421	0.490705	pseudobulk	edgeR	LRT
P4htm	0.40979	6.33267	1.7911	0.180792	0.491409	pseudobulk	edgeR	LRT
Zmiz1	-0.462887	6.60051	1.79009	0.180915	0.491439	pseudobulk	edgeR	LRT
Rpl29	-0.641488	5.68947	1.78472	0.181571	0.492894	pseudobulk	edgeR	LRT
Pcsk7	0.41784	6.21647	1.78338	0.181734	0.492894	pseudobulk	edgeR	LRT
Slc24a2	0.269218	10.0231	1.78295	0.181788	0.492894	pseudobulk	edgeR	LRT
Zfp385b	-0.201519	8.98641	1.78172	0.181938	0.492998	pseudobulk	edgeR	LRT
Tmem132b	-0.226091	8.53632	1.77977	0.182177	0.493273	pseudobulk	edgeR	LRT
Reep5	-0.494169	6.38123	1.779	0.182272	0.493273	pseudobulk	edgeR	LRT
Erc1	-0.267292	8.02471	1.77815	0.182377	0.493273	pseudobulk	edgeR	LRT
Sigmar1	-0.643426	5.69625	1.77471	0.1828	0.494113	pseudobulk	edgeR	LRT
Tm9sf4	0.389242	6.45021	1.7732	0.182987	0.494154	pseudobulk	edgeR	LRT
Fkbp15	0.489868	5.75806	1.77276	0.183041	0.494154	pseudobulk	edgeR	LRT
Rnf19a	-0.529058	6.12374	1.77156	0.18319	0.494251	pseudobulk	edgeR	LRT
Serinc1	-0.371498	7.22638	1.76974	0.183414	0.494554	pseudobulk	edgeR	LRT
Atp6v1h	0.279391	7.44085	1.7687	0.183543	0.494555	pseudobulk	edgeR	LRT
Zfp799	0.460589	5.93092	1.76741	0.183702	0.494555	pseudobulk	edgeR	LRT
Lpin2	0.348275	6.84242	1.76701	0.183753	0.494555	pseudobulk	edgeR	LRT
Tfdp2	0.32024	7.08007	1.76521	0.183976	0.494852	pseudobulk	edgeR	LRT
Myo1d	0.44319	6.07649	1.76231	0.184336	0.495516	pseudobulk	edgeR	LRT
Klf7	-0.371318	7.03454	1.75917	0.184727	0.496264	pseudobulk	edgeR	LRT
Pde10a	-0.197345	10.319	1.75563	0.185171	0.49715	pseudobulk	edgeR	LRT
Med24	-0.604766	5.81326	1.74861	0.186051	0.498916	pseudobulk	edgeR	LRT
Pea15a	-0.459308	6.60862	1.74858	0.186056	0.498916	pseudobulk	edgeR	LRT
Slc8a1	0.150284	10.1851	1.74638	0.186332	0.499351	pseudobulk	edgeR	LRT
Huwe1	0.21088	8.51904	1.74181	0.18691	0.500593	pseudobulk	edgeR	LRT
Zdhhc17	0.335048	6.89103	1.73507	0.187765	0.501726	pseudobulk	edgeR	LRT
Ppip5k2	0.325379	6.96669	1.73448	0.18784	0.501726	pseudobulk	edgeR	LRT
Lonp2	0.300805	7.25954	1.73432	0.18786	0.501726	pseudobulk	edgeR	LRT
Kdm5a	0.371042	6.6503	1.73428	0.187866	0.501726	pseudobulk	edgeR	LRT
Lrrc45	0.46008	5.93669	1.73198	0.188158	0.501726	pseudobulk	edgeR	LRT
Zmym3	-0.568065	5.91561	1.73132	0.188243	0.501726	pseudobulk	edgeR	LRT
Auts2	-0.17226	10.8945	1.7312	0.188258	0.501726	pseudobulk	edgeR	LRT
Plpbp	-0.490693	6.2975	1.73108	0.188274	0.501726	pseudobulk	edgeR	LRT
Ssbp2	0.190951	8.90064	1.73039	0.188362	0.501726	pseudobulk	edgeR	LRT
Psmd11	0.38767	6.50822	1.72831	0.188626	0.502126	pseudobulk	edgeR	LRT
Atp5md	-0.563807	5.91749	1.7231	0.189294	0.503598	pseudobulk	edgeR	LRT
Snta1	-0.574975	5.9225	1.7221	0.189423	0.503637	pseudobulk	edgeR	LRT
Galntl6	-0.380364	9.94974	1.7203	0.189655	0.503947	pseudobulk	edgeR	LRT
Man1c1	-0.435341	6.66847	1.71848	0.189889	0.504262	pseudobulk	edgeR	LRT
Scai	0.235529	8.00519	1.71697	0.190083	0.504387	pseudobulk	edgeR	LRT
2900026A02Rik	-0.569833	5.91952	1.71634	0.190165	0.504387	pseudobulk	edgeR	LRT
Ap1ar	-0.593313	5.80481	1.71468	0.19038	0.504485	pseudobulk	edgeR	LRT
Epha5	-0.16851	9.74967	1.71355	0.190526	0.504485	pseudobulk	edgeR	LRT
Mrtfb	-0.195851	8.92019	1.71338	0.190547	0.504485	pseudobulk	edgeR	LRT
Slc6a17	-0.297155	7.79938	1.71047	0.190925	0.50518	pseudobulk	edgeR	LRT
Cnnm1	-0.456177	6.52276	1.70909	0.191103	0.505346	pseudobulk	edgeR	LRT
Rpl11	0.438915	6.14096	1.70651	0.191438	0.505505	pseudobulk	edgeR	LRT
Mms19	0.448865	5.93832	1.70551	0.191569	0.505505	pseudobulk	edgeR	LRT
Lzts3	-0.6303	5.68024	1.7055	0.19157	0.505505	pseudobulk	edgeR	LRT
Orc2	-0.442843	6.517	1.70458	0.19169	0.505505	pseudobulk	edgeR	LRT
Stam2	0.437028	6.07725	1.70323	0.191866	0.505505	pseudobulk	edgeR	LRT
Sorbs1	0.241269	8.00964	1.70236	0.19198	0.505505	pseudobulk	edgeR	LRT
Copa	-0.373589	7.04751	1.70219	0.192002	0.505505	pseudobulk	edgeR	LRT
Vcp	0.417035	6.27274	1.70155	0.192085	0.505505	pseudobulk	edgeR	LRT
Patj	0.451886	5.93977	1.69547	0.192881	0.507149	pseudobulk	edgeR	LRT
Capn7	0.447881	6.0052	1.69497	0.192947	0.507149	pseudobulk	edgeR	LRT
Atp8a2	-0.231416	8.45909	1.69414	0.193057	0.507149	pseudobulk	edgeR	LRT
Ankrd10	0.392347	6.60576	1.6921	0.193324	0.507548	pseudobulk	edgeR	LRT
Maged1	-0.548327	6.02998	1.68816	0.193844	0.508567	pseudobulk	edgeR	LRT
Idh3b	0.380476	6.71083	1.6874	0.193944	0.508567	pseudobulk	edgeR	LRT
Hk1	-0.442589	6.52358	1.68605	0.194123	0.508731	pseudobulk	edgeR	LRT
Eif3m	0.476314	5.78067	1.6823	0.194619	0.509727	pseudobulk	edgeR	LRT
Pcyt2	-0.469615	6.44883	1.68106	0.194784	0.509854	pseudobulk	edgeR	LRT
Chpt1	0.413072	6.21505	1.67806	0.195182	0.510374	pseudobulk	edgeR	LRT
Plec	-0.42425	6.58276	1.6762	0.19543	0.510374	pseudobulk	edgeR	LRT
Xpo5	0.481055	5.77216	1.67613	0.19544	0.510374	pseudobulk	edgeR	LRT
Nova2	0.387824	6.45814	1.67607	0.195448	0.510374	pseudobulk	edgeR	LRT
Pde3b	-0.456645	6.44767	1.67324	0.195825	0.511056	pseudobulk	edgeR	LRT
Ankrd24	-0.539195	6.13389	1.66959	0.196313	0.512025	pseudobulk	edgeR	LRT
Pafah1b2	0.473992	5.78198	1.66824	0.196495	0.512194	pseudobulk	edgeR	LRT
Dip2c	0.154612	9.51689	1.66605	0.196788	0.512654	pseudobulk	edgeR	LRT
Deptor	-0.559016	6.03265	1.66221	0.197305	0.513659	pseudobulk	edgeR	LRT
Psmc6	-0.448499	6.52329	1.66145	0.197408	0.513659	pseudobulk	edgeR	LRT
Ppp2r5a	0.487037	5.69055	1.66012	0.197587	0.513821	pseudobulk	edgeR	LRT
Cyfip1	-0.38587	6.87797	1.65755	0.197935	0.514304	pseudobulk	edgeR	LRT
Actr1a	0.448651	5.94769	1.65701	0.198007	0.514304	pseudobulk	edgeR	LRT
Cdh20	-0.472993	6.48646	1.6528	0.198578	0.515245	pseudobulk	edgeR	LRT
1110008P14Rik	-0.460165	6.51481	1.65259	0.198607	0.515245	pseudobulk	edgeR	LRT
Tet3	-0.355624	7.16863	1.65075	0.198857	0.515245	pseudobulk	edgeR	LRT
Neo1	-0.300827	7.56277	1.6502	0.198931	0.515245	pseudobulk	edgeR	LRT
Braf	-0.256296	8.06794	1.64961	0.199012	0.515245	pseudobulk	edgeR	LRT
Rpl21	0.409957	6.21925	1.64915	0.199074	0.515245	pseudobulk	edgeR	LRT
Fgd4	-0.369858	7.04222	1.64825	0.199197	0.515258	pseudobulk	edgeR	LRT
Gm26691	0.371782	6.98316	1.64298	0.199917	0.516816	pseudobulk	edgeR	LRT
Zmiz1os1	-0.469507	6.36949	1.63947	0.200398	0.517755	pseudobulk	edgeR	LRT
Birc6	0.193304	8.59957	1.63834	0.200554	0.517852	pseudobulk	edgeR	LRT
Neto2	0.401151	6.33059	1.63632	0.200831	0.518	pseudobulk	edgeR	LRT
Fubp3	0.425283	6.08923	1.63619	0.200849	0.518	pseudobulk	edgeR	LRT
Itm2c	-0.394011	7.03641	1.63534	0.200966	0.518	pseudobulk	edgeR	LRT
Atxn2l	0.390759	6.34807	1.63192	0.201438	0.518827	pseudobulk	edgeR	LRT
Plcl1	-0.249098	8.15099	1.63125	0.201531	0.518827	pseudobulk	edgeR	LRT
Rchy1	0.446899	6.00988	1.63045	0.201641	0.518827	pseudobulk	edgeR	LRT
Srr	0.379134	6.46004	1.62857	0.201901	0.519191	pseudobulk	edgeR	LRT
Zfp654	-0.443743	6.43619	1.6246	0.202452	0.520195	pseudobulk	edgeR	LRT
Dpm2	0.492139	5.68511	1.62377	0.202568	0.520195	pseudobulk	edgeR	LRT
Idh3g	-0.578477	5.79328	1.62221	0.202785	0.520195	pseudobulk	edgeR	LRT
Ptpn5	-0.297451	7.63529	1.62172	0.202852	0.520195	pseudobulk	edgeR	LRT
Ythdc1	0.439708	5.94061	1.62149	0.202884	0.520195	pseudobulk	edgeR	LRT
Ankrd13c	0.375775	6.46081	1.61655	0.203573	0.521465	pseudobulk	edgeR	LRT
Cds2	0.364813	6.57142	1.61624	0.203617	0.521465	pseudobulk	edgeR	LRT
Ilkap	-0.587646	5.79363	1.61421	0.2039	0.521775	pseudobulk	edgeR	LRT
Srsf5	-0.225724	8.40303	1.61367	0.203976	0.521775	pseudobulk	edgeR	LRT
Clvs1	-0.281987	7.68387	1.61209	0.204199	0.522039	pseudobulk	edgeR	LRT
Zfp322a	0.456367	5.86446	1.60644	0.204992	0.523763	pseudobulk	edgeR	LRT
Coro1a	-0.539367	6.00945	1.6029	0.205493	0.524287	pseudobulk	edgeR	LRT
Rpl27a	0.397658	6.2897	1.60254	0.205543	0.524287	pseudobulk	edgeR	LRT
Bms1	0.461315	5.79238	1.60245	0.205556	0.524287	pseudobulk	edgeR	LRT
Lzts1	-0.339472	7.20496	1.59937	0.205992	0.525094	pseudobulk	edgeR	LRT
Sptlc2	0.428128	6.03159	1.59491	0.206626	0.526383	pseudobulk	edgeR	LRT
St3gal5	-0.310476	7.39927	1.59413	0.206738	0.526383	pseudobulk	edgeR	LRT
Kmt5b	0.365816	6.4751	1.59102	0.207181	0.527206	pseudobulk	edgeR	LRT
Nedd4	0.221436	8.14701	1.5884	0.207554	0.52785	pseudobulk	edgeR	LRT
Gbf1	-0.303629	7.42105	1.58424	0.208151	0.529059	pseudobulk	edgeR	LRT
Glrx3	0.440357	5.95313	1.58271	0.20837	0.529062	pseudobulk	edgeR	LRT
Mblac2	-0.432572	6.51041	1.58236	0.208421	0.529062	pseudobulk	edgeR	LRT
Syn3	0.239629	8.20645	1.58104	0.208611	0.529062	pseudobulk	edgeR	LRT
Slc1a2	-0.195664	8.97437	1.58088	0.208634	0.529062	pseudobulk	edgeR	LRT
Olfm3	-0.349	7.16163	1.57798	0.209052	0.529683	pseudobulk	edgeR	LRT
Exoc3	0.395482	6.2965	1.57673	0.209233	0.529683	pseudobulk	edgeR	LRT
Fnbp4	0.319306	6.94171	1.57616	0.209314	0.529683	pseudobulk	edgeR	LRT
Wasf3	-0.482786	6.19098	1.57583	0.209362	0.529683	pseudobulk	edgeR	LRT
Exoc6	0.335866	6.72253	1.57387	0.209646	0.52996	pseudobulk	edgeR	LRT
Rundc3a	0.474043	5.78099	1.57341	0.209713	0.52996	pseudobulk	edgeR	LRT
Map2k5	0.292347	7.16753	1.56839	0.210441	0.531494	pseudobulk	edgeR	LRT
Fam184a	-0.453542	6.35986	1.56685	0.210666	0.531539	pseudobulk	edgeR	LRT
Tspan3	0.346229	6.72015	1.56559	0.210849	0.531539	pseudobulk	edgeR	LRT
Mios	0.411046	6.10493	1.56543	0.210872	0.531539	pseudobulk	edgeR	LRT
Grik3	-0.385077	7.16244	1.56494	0.210943	0.531539	pseudobulk	edgeR	LRT
Dcaf5	0.305536	7.09367	1.56406	0.211071	0.531555	pseudobulk	edgeR	LRT
Rps6ka3	0.21073	8.44226	1.56247	0.211304	0.531835	pseudobulk	edgeR	LRT
Ptpn1	-0.437828	6.43062	1.56001	0.211664	0.532437	pseudobulk	edgeR	LRT
Ctps2	-0.466263	6.27676	1.55818	0.211931	0.532804	pseudobulk	edgeR	LRT
Ric3	0.404275	6.17297	1.55648	0.212181	0.533125	pseudobulk	edgeR	LRT
Abcf1	0.441653	5.87851	1.55535	0.212348	0.533239	pseudobulk	edgeR	LRT
Mapk9	0.365252	6.46996	1.55097	0.212993	0.534554	pseudobulk	edgeR	LRT
Eif4a2	-0.338413	7.11089	1.54948	0.213213	0.534799	pseudobulk	edgeR	LRT
Ubn1	0.423397	6.03257	1.54669	0.213624	0.535526	pseudobulk	edgeR	LRT
Cmip	-0.246104	8.0438	1.54431	0.213978	0.536105	pseudobulk	edgeR	LRT
Crebrf	0.350796	6.62512	1.54175	0.214357	0.536449	pseudobulk	edgeR	LRT
Psen1	0.374441	6.41409	1.54174	0.214359	0.536449	pseudobulk	edgeR	LRT
Usp28	0.411048	6.10191	1.54057	0.214533	0.536577	pseudobulk	edgeR	LRT
Hnrnpm	0.348908	6.58401	1.53721	0.215033	0.537521	pseudobulk	edgeR	LRT
Smyd3	-0.190785	9.22852	1.53557	0.215279	0.53783	pseudobulk	edgeR	LRT
Clvs2	-0.346926	7.01019	1.53332	0.215615	0.538363	pseudobulk	edgeR	LRT
Eftud2	0.369847	6.51943	1.53183	0.215838	0.538523	pseudobulk	edgeR	LRT
Tfdp1	-0.604285	5.65147	1.53056	0.216028	0.538523	pseudobulk	edgeR	LRT
Srrm4	-0.246968	7.942	1.53043	0.216047	0.538523	pseudobulk	edgeR	LRT
Mat2b	-0.53635	5.895	1.5283	0.216368	0.538647	pseudobulk	edgeR	LRT
Arglu1	0.300088	7.16118	1.52807	0.216403	0.538647	pseudobulk	edgeR	LRT
Tnks	0.300927	7.09689	1.52765	0.216466	0.538647	pseudobulk	edgeR	LRT
Ppp1r13b	0.349479	6.57663	1.5216	0.217377	0.540337	pseudobulk	edgeR	LRT
Phf24	-0.223177	8.32134	1.52151	0.217391	0.540337	pseudobulk	edgeR	LRT
Arf5	-0.446604	6.4409	1.51907	0.21776	0.54059	pseudobulk	edgeR	LRT
Cpe	0.187464	8.58516	1.51892	0.217783	0.54059	pseudobulk	edgeR	LRT
Arhgap26-ENSMUSG00000036452	-0.217311	8.30268	1.51617	0.2182	0.54059	pseudobulk	edgeR	LRT
Rpl8	0.414547	6.09575	1.516	0.218226	0.54059	pseudobulk	edgeR	LRT
Ssbp3	-0.368206	6.9259	1.51561	0.218285	0.54059	pseudobulk	edgeR	LRT
Sugt1	-0.53817	5.89444	1.51538	0.218319	0.54059	pseudobulk	edgeR	LRT
Dip2b	-0.244098	8.03744	1.51515	0.218356	0.54059	pseudobulk	edgeR	LRT
Smap2	-0.390513	6.6902	1.51355	0.218598	0.54061	pseudobulk	edgeR	LRT
Syne1	-0.149586	9.81165	1.51347	0.21861	0.54061	pseudobulk	edgeR	LRT
Camk1	-0.559504	5.90157	1.51174	0.218874	0.540958	pseudobulk	edgeR	LRT
3110082I17Rik	-0.489974	6.09535	1.51044	0.219072	0.541143	pseudobulk	edgeR	LRT
Zfp800	0.454891	5.79815	1.50851	0.219367	0.541409	pseudobulk	edgeR	LRT
Nexmif	-0.365655	6.9743	1.50812	0.219427	0.541409	pseudobulk	edgeR	LRT
Nap1l1	-0.295829	7.53315	1.50534	0.219852	0.542133	pseudobulk	edgeR	LRT
Usp40	0.351247	6.52989	1.50411	0.22004	0.542133	pseudobulk	edgeR	LRT
Sec61a2	0.258068	7.51495	1.50359	0.22012	0.542133	pseudobulk	edgeR	LRT
Spata5	-0.348633	6.95583	1.50297	0.220214	0.542133	pseudobulk	edgeR	LRT
Rab28	0.2847	7.17174	1.49869	0.220873	0.543252	pseudobulk	edgeR	LRT
Gak	0.352705	6.53286	1.49841	0.220917	0.543252	pseudobulk	edgeR	LRT
Daam1	0.297677	7.09569	1.49476	0.221479	0.544329	pseudobulk	edgeR	LRT
Dennd6a	0.328168	6.76996	1.49183	0.221932	0.545138	pseudobulk	edgeR	LRT
Iars	-0.506464	5.98763	1.49052	0.222135	0.545266	pseudobulk	edgeR	LRT
Apba2	-0.180878	8.94459	1.48922	0.222338	0.545266	pseudobulk	edgeR	LRT
Gucy1a2	-0.212413	9.17115	1.48909	0.222357	0.545266	pseudobulk	edgeR	LRT
Atp11c	-0.563211	5.77546	1.4834	0.223243	0.546779	pseudobulk	edgeR	LRT
Efl1	0.407855	6.04913	1.48306	0.223296	0.546779	pseudobulk	edgeR	LRT
Mfsd6	-0.493359	6.0951	1.48273	0.223348	0.546779	pseudobulk	edgeR	LRT
Shc3	-0.337224	7.05663	1.47795	0.224096	0.548304	pseudobulk	edgeR	LRT
Rora	-0.183642	10.4917	1.4762	0.22437	0.548668	pseudobulk	edgeR	LRT
Rb1	-0.367053	6.80182	1.47337	0.224814	0.549308	pseudobulk	edgeR	LRT
Dpp6	-0.160699	9.32418	1.4715	0.225109	0.549308	pseudobulk	edgeR	LRT
Sncb	-0.378653	6.86686	1.47137	0.22513	0.549308	pseudobulk	edgeR	LRT
Cul2	0.34573	6.53276	1.4708	0.225219	0.549308	pseudobulk	edgeR	LRT
Marchf5	0.479355	5.62315	1.47056	0.225258	0.549308	pseudobulk	edgeR	LRT
Usp31	0.373639	6.36266	1.46832	0.225611	0.549865	pseudobulk	edgeR	LRT
Tfrc	-0.455978	6.26371	1.46675	0.225859	0.550162	pseudobulk	edgeR	LRT
Srsf10	0.348225	6.62428	1.46481	0.226166	0.550247	pseudobulk	edgeR	LRT
Slc2a3	-0.372059	6.85983	1.4647	0.226184	0.550247	pseudobulk	edgeR	LRT
Klhl2	0.251776	7.59908	1.46347	0.22638	0.550247	pseudobulk	edgeR	LRT
Ankrd17	0.183408	8.65257	1.46337	0.226395	0.550247	pseudobulk	edgeR	LRT
Ppp1r37	0.44119	5.80303	1.46055	0.226843	0.550823	pseudobulk	edgeR	LRT
Serpinb6a	0.437491	5.88438	1.46028	0.226886	0.550823	pseudobulk	edgeR	LRT
Casc3	0.366664	6.36873	1.45945	0.227017	0.550823	pseudobulk	edgeR	LRT
Nbeal1	0.287932	7.20766	1.45872	0.227134	0.550823	pseudobulk	edgeR	LRT
Flnb	-0.342748	7.00379	1.45744	0.227337	0.551011	pseudobulk	edgeR	LRT
Scyl2	0.390191	6.18588	1.45573	0.227611	0.551174	pseudobulk	edgeR	LRT
Coro2b	-0.450855	6.26419	1.45449	0.227809	0.551174	pseudobulk	edgeR	LRT
Spag9	-0.234461	8.02813	1.45398	0.22789	0.551174	pseudobulk	edgeR	LRT
Gm9866	-0.455163	6.26629	1.45388	0.227907	0.551174	pseudobulk	edgeR	LRT
Sgce	-0.508615	5.99218	1.45171	0.228254	0.551353	pseudobulk	edgeR	LRT
Prkcz	-0.304121	7.3043	1.4511	0.228352	0.551353	pseudobulk	edgeR	LRT
Mrpl4	-0.559105	5.7712	1.45073	0.228412	0.551353	pseudobulk	edgeR	LRT
Cyp51	0.431077	5.8919	1.45027	0.228484	0.551353	pseudobulk	edgeR	LRT
Arel1	-0.548667	5.76241	1.44664	0.229068	0.552459	pseudobulk	edgeR	LRT
Ube3b	0.475654	5.62049	1.44262	0.229716	0.553716	pseudobulk	edgeR	LRT
Mycbp2	0.134775	9.78325	1.44079	0.230011	0.553888	pseudobulk	edgeR	LRT
Susd6	0.30589	6.87478	1.44019	0.230109	0.553888	pseudobulk	edgeR	LRT
Egr1	-0.419408	6.55773	1.43983	0.230166	0.553888	pseudobulk	edgeR	LRT
Pde4dip	-0.179348	8.85891	1.43889	0.230319	0.553952	pseudobulk	edgeR	LRT
Ckmt1	-0.485194	6.27801	1.4375	0.230544	0.553987	pseudobulk	edgeR	LRT
Mettl16	0.442725	5.80618	1.43724	0.230586	0.553987	pseudobulk	edgeR	LRT
Atp9b	0.189812	8.40129	1.43578	0.230824	0.554256	pseudobulk	edgeR	LRT
Tmem167	-0.377951	6.68201	1.43287	0.231297	0.555087	pseudobulk	edgeR	LRT
Robo1	-0.264854	10.4585	1.42945	0.231854	0.555907	pseudobulk	edgeR	LRT
Ppm1h	-0.228949	8.72339	1.42922	0.231892	0.555907	pseudobulk	edgeR	LRT
Chst11	-0.438445	6.3387	1.42687	0.232276	0.556523	pseudobulk	edgeR	LRT
Ogt	-0.204551	8.43662	1.42554	0.232493	0.55674	pseudobulk	edgeR	LRT
Tiprl	-0.52367	5.87905	1.42404	0.232739	0.557025	pseudobulk	edgeR	LRT
Arid1a	0.347154	6.58143	1.42203	0.233069	0.55751	pseudobulk	edgeR	LRT
Eprs	0.342796	6.58986	1.41962	0.233466	0.558156	pseudobulk	edgeR	LRT
Acox1	-0.542089	5.75856	1.41822	0.233696	0.558401	pseudobulk	edgeR	LRT
Ntm	-0.145001	11.7133	1.41451	0.23431	0.559142	pseudobulk	edgeR	LRT
Arhgef1	-0.578411	5.63694	1.41385	0.234418	0.559142	pseudobulk	edgeR	LRT
Dcaf6	-0.224286	8.23592	1.41358	0.234463	0.559142	pseudobulk	edgeR	LRT
Taf1	0.381084	6.24666	1.41171	0.234772	0.559142	pseudobulk	edgeR	LRT
Nuak1	-0.407895	6.4866	1.41168	0.234777	0.559142	pseudobulk	edgeR	LRT
Smg6	0.212141	8.05011	1.4116	0.234791	0.559142	pseudobulk	edgeR	LRT
Atp1a1	-0.279608	7.94544	1.41095	0.234898	0.559142	pseudobulk	edgeR	LRT
Chd3	-0.42857	6.51669	1.40788	0.235408	0.56005	pseudobulk	edgeR	LRT
Chrm1	-0.500543	5.98832	1.40712	0.235535	0.56005	pseudobulk	edgeR	LRT
Trpm7	0.23223	7.72513	1.40444	0.235982	0.560705	pseudobulk	edgeR	LRT
Supt3	0.307121	6.98491	1.40393	0.236066	0.560705	pseudobulk	edgeR	LRT
Tmem132a	-0.442216	6.42175	1.40026	0.23668	0.561858	pseudobulk	edgeR	LRT
Mid1	0.338083	6.81312	1.39928	0.236844	0.561944	pseudobulk	edgeR	LRT
Otud7b	0.371223	6.31256	1.39424	0.237691	0.563649	pseudobulk	edgeR	LRT
Nemf	0.34367	6.49481	1.39127	0.238191	0.564501	pseudobulk	edgeR	LRT
Pcca	0.228314	7.82193	1.39012	0.238384	0.564501	pseudobulk	edgeR	LRT
Rnf216	0.302024	6.91625	1.38982	0.238436	0.564501	pseudobulk	edgeR	LRT
Cep120	0.423057	5.89245	1.38564	0.239143	0.56541	pseudobulk	edgeR	LRT
Glt1d1	0.429145	5.81594	1.38477	0.23929	0.56541	pseudobulk	edgeR	LRT
Lztfl1	-0.346896	6.84661	1.3846	0.239318	0.56541	pseudobulk	edgeR	LRT
Sh3kbp1	-0.31088	7.12984	1.38372	0.239469	0.56541	pseudobulk	edgeR	LRT
Col4a2	-0.434392	6.33627	1.38324	0.239549	0.56541	pseudobulk	edgeR	LRT
Mettl17	0.406624	5.98528	1.38298	0.239594	0.56541	pseudobulk	edgeR	LRT
Arhgef3	-0.370097	6.73931	1.38094	0.239941	0.565454	pseudobulk	edgeR	LRT
Efr3a	0.228644	8.03809	1.37964	0.240163	0.565454	pseudobulk	edgeR	LRT
Rsu1	0.33361	6.63562	1.37899	0.240273	0.565454	pseudobulk	edgeR	LRT
Elmod1	0.196162	8.27712	1.37863	0.240335	0.565454	pseudobulk	edgeR	LRT
Cdk14	-0.149176	9.51207	1.37836	0.240381	0.565454	pseudobulk	edgeR	LRT
A930015D03Rik	-0.318684	7.14015	1.37759	0.240513	0.565454	pseudobulk	edgeR	LRT
Rnf10	-0.436728	6.25066	1.37758	0.240514	0.565454	pseudobulk	edgeR	LRT
Rad17	-0.53461	5.74955	1.37651	0.240697	0.565579	pseudobulk	edgeR	LRT
Gabra5	-0.473748	6.07562	1.37549	0.240871	0.565687	pseudobulk	edgeR	LRT
Ptk2b	0.228087	7.80251	1.37467	0.241011	0.565713	pseudobulk	edgeR	LRT
Astn1	-0.189356	8.8955	1.37384	0.241154	0.565744	pseudobulk	edgeR	LRT
Afg1l	0.401565	6.05101	1.37198	0.241472	0.566188	pseudobulk	edgeR	LRT
D130043K22Rik	-0.381669	6.6152	1.37017	0.241782	0.566513	pseudobulk	edgeR	LRT
Mrps9	0.369487	6.25649	1.36967	0.241869	0.566513	pseudobulk	edgeR	LRT
Ly6h	-0.307541	7.3131	1.36873	0.24203	0.566525	pseudobulk	edgeR	LRT
Cntnap5b	0.40286	7.88605	1.36811	0.242137	0.566525	pseudobulk	edgeR	LRT
Ddx50	-0.291593	7.33579	1.36739	0.242261	0.566525	pseudobulk	edgeR	LRT
Nadk	0.453965	5.64236	1.36645	0.242423	0.566601	pseudobulk	edgeR	LRT
Snapc3	0.3023	6.87651	1.36509	0.242657	0.566847	pseudobulk	edgeR	LRT
Nmnat2	-0.231362	8.05712	1.36297	0.243024	0.566852	pseudobulk	edgeR	LRT
Sf3b3	0.362471	6.31597	1.36294	0.243029	0.566852	pseudobulk	edgeR	LRT
Mta3	0.330047	6.5979	1.36283	0.243047	0.566852	pseudobulk	edgeR	LRT
Nme7	0.383188	6.18746	1.36044	0.243461	0.567402	pseudobulk	edgeR	LRT
Nap1l4	-0.572775	5.62645	1.35979	0.243574	0.567402	pseudobulk	edgeR	LRT
Srsf7	-0.245216	8.06178	1.35923	0.243671	0.567402	pseudobulk	edgeR	LRT
Far1	-0.260495	7.63293	1.35703	0.244054	0.567991	pseudobulk	edgeR	LRT
Rnf14	-0.351324	6.85599	1.35537	0.244342	0.56836	pseudobulk	edgeR	LRT
Mef2a	-0.272884	7.5077	1.35429	0.244529	0.568495	pseudobulk	edgeR	LRT
Pfkm	-0.361046	6.80019	1.35288	0.244775	0.568766	pseudobulk	edgeR	LRT
Jak1	-0.367313	6.67582	1.34788	0.245649	0.570213	pseudobulk	edgeR	LRT
Mrpl41	-0.429179	6.34048	1.34726	0.245758	0.570213	pseudobulk	edgeR	LRT
Secisbp2l	-0.370455	6.67522	1.34709	0.245788	0.570213	pseudobulk	edgeR	LRT
Rab15	-0.440481	6.32841	1.346	0.245979	0.570354	pseudobulk	edgeR	LRT
Pcnp	0.419574	5.82624	1.34406	0.24632	0.570842	pseudobulk	edgeR	LRT
Tnpo1	-0.269877	7.49846	1.34292	0.24652	0.571006	pseudobulk	edgeR	LRT
Gm41361	0.433164	5.73658	1.34216	0.246654	0.571013	pseudobulk	edgeR	LRT
Efcab6	-0.431306	6.24414	1.34058	0.246932	0.571355	pseudobulk	edgeR	LRT
Mast2	-0.268729	7.54089	1.33975	0.247078	0.571393	pseudobulk	edgeR	LRT
Cd81	0.380747	6.19529	1.3388	0.247245	0.571477	pseudobulk	edgeR	LRT
Srpr	0.390654	6.11895	1.33106	0.248617	0.574128	pseudobulk	edgeR	LRT
Rab11a	-0.48373	5.97395	1.33085	0.248654	0.574128	pseudobulk	edgeR	LRT
Dicer1	0.361878	6.26153	1.33006	0.248795	0.574152	pseudobulk	edgeR	LRT
Rb1cc1	0.220082	7.87636	1.32853	0.249067	0.574423	pseudobulk	edgeR	LRT
Fmnl2	0.205847	8.07532	1.32793	0.249174	0.574423	pseudobulk	edgeR	LRT
Ppil2	0.378256	6.13685	1.32196	0.250241	0.57658	pseudobulk	edgeR	LRT
Zfp810	0.431191	5.73789	1.32063	0.25048	0.576826	pseudobulk	edgeR	LRT
Blcap	-0.50533	5.86344	1.31904	0.250765	0.57718	pseudobulk	edgeR	LRT
Ubp1	0.306054	6.75151	1.31602	0.251308	0.578126	pseudobulk	edgeR	LRT
Mcph1	0.292422	6.88897	1.31336	0.251787	0.578632	pseudobulk	edgeR	LRT
Mnat1	-0.31196	7.03308	1.31334	0.251791	0.578632	pseudobulk	edgeR	LRT
Gm10419	-0.386862	6.54211	1.31207	0.25202	0.578647	pseudobulk	edgeR	LRT
Agap2	0.413413	5.828	1.31146	0.25213	0.578647	pseudobulk	edgeR	LRT
Adgrl1	0.273741	7.11993	1.31111	0.252194	0.578647	pseudobulk	edgeR	LRT
Fxr1	0.277916	7.0765	1.30789	0.252777	0.579683	pseudobulk	edgeR	LRT
Comt	-0.43067	6.24487	1.30531	0.253246	0.580455	pseudobulk	edgeR	LRT
Cox7a2	0.349482	6.49117	1.30399	0.253487	0.580665	pseudobulk	edgeR	LRT
Luzp1	-0.37082	6.60582	1.30335	0.253603	0.580665	pseudobulk	edgeR	LRT
Rpsa	0.34986	6.43478	1.30237	0.25378	0.580768	pseudobulk	edgeR	LRT
Naa15	-0.364408	6.66391	1.30148	0.253943	0.580839	pseudobulk	edgeR	LRT
Cntn1	-0.144303	9.6612	1.3004	0.25414	0.580986	pseudobulk	edgeR	LRT
Zc3h7a	0.265172	7.2528	1.29629	0.254892	0.582128	pseudobulk	edgeR	LRT
Poglut1	0.437823	5.66132	1.29622	0.254905	0.582128	pseudobulk	edgeR	LRT
Chsy3	-0.174906	9.64614	1.29485	0.255156	0.582398	pseudobulk	edgeR	LRT
Pcgf6	-0.496131	5.86005	1.29234	0.255617	0.582504	pseudobulk	edgeR	LRT
Fbxl5	0.257743	7.31423	1.29204	0.255672	0.582504	pseudobulk	edgeR	LRT
Ate1	-0.527204	5.73953	1.2912	0.255827	0.582504	pseudobulk	edgeR	LRT
Slk	0.412558	5.82784	1.29007	0.256035	0.582504	pseudobulk	edgeR	LRT
Baz2a	0.334839	6.55733	1.29003	0.256043	0.582504	pseudobulk	edgeR	LRT
Bmt2	0.308044	6.79772	1.28955	0.256131	0.582504	pseudobulk	edgeR	LRT
Kidins220	-0.218023	8.11461	1.28954	0.256132	0.582504	pseudobulk	edgeR	LRT
Got2	0.352585	6.3312	1.2887	0.256287	0.582555	pseudobulk	edgeR	LRT
Sec63	0.327496	6.60739	1.28756	0.256497	0.582614	pseudobulk	edgeR	LRT
Prkar2b	-0.394759	6.46578	1.28559	0.256861	0.582614	pseudobulk	edgeR	LRT
Bcor	-0.524909	5.74245	1.28546	0.256886	0.582614	pseudobulk	edgeR	LRT
Nfx1	0.264715	7.19062	1.28471	0.257026	0.582614	pseudobulk	edgeR	LRT
Shisa9	-0.198827	9.07357	1.28395	0.257165	0.582614	pseudobulk	edgeR	LRT
Eif4g1	-0.406951	6.31963	1.28365	0.257221	0.582614	pseudobulk	edgeR	LRT
Lamc1	0.334404	6.45229	1.28354	0.257243	0.582614	pseudobulk	edgeR	LRT
Vps4b	0.397963	5.91146	1.28172	0.25758	0.583001	pseudobulk	edgeR	LRT
Eef1a2	-0.435618	6.2469	1.28009	0.257882	0.583001	pseudobulk	edgeR	LRT
Tbc1d22a	-0.408836	6.40415	1.27874	0.258133	0.583001	pseudobulk	edgeR	LRT
Shprh	0.255593	7.28995	1.27836	0.258204	0.583001	pseudobulk	edgeR	LRT
Tex10	0.351262	6.32607	1.27762	0.258342	0.583001	pseudobulk	edgeR	LRT
Kat7	0.427892	5.7447	1.27725	0.258412	0.583001	pseudobulk	edgeR	LRT
Dido1	0.317529	6.66395	1.27707	0.258444	0.583001	pseudobulk	edgeR	LRT
Ttc39b	0.333693	6.56155	1.2769	0.258477	0.583001	pseudobulk	edgeR	LRT
Rcan1	0.410188	5.83825	1.27531	0.258774	0.583371	pseudobulk	edgeR	LRT
Tmem260	0.336274	6.45742	1.2716	0.259466	0.584631	pseudobulk	edgeR	LRT
Slc8a2	-0.320154	6.99052	1.26985	0.259795	0.585072	pseudobulk	edgeR	LRT
Flot1	-0.505014	5.85346	1.26559	0.260596	0.586576	pseudobulk	edgeR	LRT
Marchf6	0.265018	7.30888	1.26087	0.261486	0.588276	pseudobulk	edgeR	LRT
Slc43a2	-0.514385	5.73421	1.25987	0.261677	0.588403	pseudobulk	edgeR	LRT
Zfp638	0.195705	8.20536	1.2564	0.262334	0.588978	pseudobulk	edgeR	LRT
Chga	-0.510564	5.85708	1.255	0.2626	0.588978	pseudobulk	edgeR	LRT
Sema4d	-0.417341	6.2325	1.25489	0.262621	0.588978	pseudobulk	edgeR	LRT
Uqcrh	-0.546397	5.60523	1.25478	0.262641	0.588978	pseudobulk	edgeR	LRT
Cacna1b	-0.211349	8.12622	1.25432	0.262728	0.588978	pseudobulk	edgeR	LRT
Septin3	0.356978	6.32444	1.25427	0.262738	0.588978	pseudobulk	edgeR	LRT
Lcmt1	-0.487158	5.8538	1.25226	0.263122	0.589537	pseudobulk	edgeR	LRT
Rnf150	-0.207146	8.36825	1.25053	0.263451	0.589974	pseudobulk	edgeR	LRT
Xpnpep1	0.423041	5.75345	1.24718	0.264092	0.591108	pseudobulk	edgeR	LRT
Ext2	0.337264	6.39737	1.24622	0.264275	0.591216	pseudobulk	edgeR	LRT
Chordc1	0.321331	6.56307	1.24331	0.264834	0.591894	pseudobulk	edgeR	LRT
Unc80	0.156581	9.33605	1.24283	0.264926	0.591894	pseudobulk	edgeR	LRT
Tada2a	0.30742	6.66873	1.24253	0.264983	0.591894	pseudobulk	edgeR	LRT
Ppp1r2	0.376384	6.07645	1.24107	0.265265	0.592222	pseudobulk	edgeR	LRT
Psd3	-0.153525	9.09167	1.23894	0.265675	0.592322	pseudobulk	edgeR	LRT
Cdc42bpb	-0.41571	6.22923	1.23822	0.265814	0.592322	pseudobulk	edgeR	LRT
Tmem63b	-0.34336	6.71986	1.23796	0.265865	0.592322	pseudobulk	edgeR	LRT
L1cam	0.365496	6.14417	1.23792	0.265872	0.592322	pseudobulk	edgeR	LRT
Myrip	-0.223345	8.00971	1.23734	0.265985	0.592322	pseudobulk	edgeR	LRT
Tcf20	0.21526	7.82966	1.23527	0.266385	0.5928	pseudobulk	edgeR	LRT
Ube2r2	0.347128	6.27771	1.23483	0.26647	0.5928	pseudobulk	edgeR	LRT
Hmgcr	-0.311239	7.03993	1.2318	0.267057	0.593806	pseudobulk	edgeR	LRT
Hmgxb3	-0.462854	5.95872	1.23037	0.267336	0.594125	pseudobulk	edgeR	LRT
Slc37a3	-0.48141	5.84333	1.22888	0.267626	0.594468	pseudobulk	edgeR	LRT
Fam120a	-0.34457	6.7183	1.22547	0.268289	0.595319	pseudobulk	edgeR	LRT
Zfc3h1	-0.276313	7.32325	1.22546	0.268292	0.595319	pseudobulk	edgeR	LRT
Mif	-0.416527	6.22881	1.22429	0.268521	0.595319	pseudobulk	edgeR	LRT
B230307C23Rik	0.308871	6.66156	1.22413	0.268552	0.595319	pseudobulk	edgeR	LRT
Il34	-0.487319	5.84504	1.22323	0.268727	0.595406	pseudobulk	edgeR	LRT
Lrrtm3	-0.166434	9.14542	1.22064	0.269235	0.596232	pseudobulk	edgeR	LRT
Gm28905	-0.249779	7.86078	1.21943	0.269473	0.596457	pseudobulk	edgeR	LRT
Nos1ap	0.17352	8.86908	1.21762	0.269829	0.596593	pseudobulk	edgeR	LRT
Zfand5	-0.380066	6.45846	1.2167	0.270009	0.596593	pseudobulk	edgeR	LRT
Foxn3	-0.303203	7.07179	1.21578	0.270191	0.596593	pseudobulk	edgeR	LRT
Mllt10	0.185429	8.34521	1.21559	0.270229	0.596593	pseudobulk	edgeR	LRT
Napb	-0.35823	6.65874	1.21551	0.270244	0.596593	pseudobulk	edgeR	LRT
Lhfp	-0.271914	7.43199	1.21497	0.27035	0.596593	pseudobulk	edgeR	LRT
Wipf2	0.375984	6.06866	1.21368	0.270604	0.596853	pseudobulk	edgeR	LRT
Hipk3	-0.382723	6.46056	1.21069	0.271195	0.597854	pseudobulk	edgeR	LRT
Csnk1a1	0.192369	8.10867	1.20949	0.271433	0.59808	pseudobulk	edgeR	LRT
Hook1	0.234029	7.50945	1.20859	0.271611	0.598172	pseudobulk	edgeR	LRT
Pcdh15	0.284967	11.2335	1.20586	0.272153	0.599064	pseudobulk	edgeR	LRT
Ddb2	-0.467763	5.95487	1.20245	0.272833	0.600156	pseudobulk	edgeR	LRT
Srsf1	-0.415016	6.23117	1.202	0.272923	0.600156	pseudobulk	edgeR	LRT
Slc24a4	-0.263987	7.53003	1.19956	0.27341	0.600807	pseudobulk	edgeR	LRT
Zdhhc21	0.279291	6.89899	1.19883	0.273556	0.600807	pseudobulk	edgeR	LRT
Cox10	-0.507313	5.72309	1.19846	0.273629	0.600807	pseudobulk	edgeR	LRT
Zzz3	0.298243	6.71732	1.1975	0.273822	0.6009	pseudobulk	edgeR	LRT
[truncated: 2,388 more rows]

## Sheet: Deep_layer_neurons
gene	logFC	logCPM	LR	PValue	FDR	de_family	de_method	de_type
Rnpc3	1.9495	7.58931	232.715	1.52475e-52	6.6967e-49	pseudobulk	edgeR	LRT
Meg3	-1.18176	12.659	223.242	1.77519e-50	3.89831e-47	pseudobulk	edgeR	LRT
Rgs6	-2.16398	8.95714	133.278	7.861e-31	1.15085e-27	pseudobulk	edgeR	LRT
Amy1	1.70391	6.50988	87.7705	7.3506e-21	8.07096e-18	pseudobulk	edgeR	LRT
Nkain3	-1.75645	8.28346	76.3677	2.35471e-18	2.06838e-15	pseudobulk	edgeR	LRT
Stxbp6	-3.89076	7.14506	71.7052	2.49869e-17	1.82904e-14	pseudobulk	edgeR	LRT
Lrfn5	-0.80714	10.4941	61.749	3.90156e-15	2.44795e-12	pseudobulk	edgeR	LRT
Magi2	-0.657283	11.9778	61.4024	4.65246e-15	2.5542e-12	pseudobulk	edgeR	LRT
Hecw1	-1.0373	9.3151	60.7974	6.32599e-15	3.08708e-12	pseudobulk	edgeR	LRT
L3mbtl4	-1.79784	7.8896	60.4426	7.57539e-15	3.32711e-12	pseudobulk	edgeR	LRT
B830012L14Rik	-1.46164	8.34587	57.8784	2.78825e-14	1.11327e-11	pseudobulk	edgeR	LRT
Prr16	-1.44165	8.67832	57.5256	3.33611e-14	1.22102e-11	pseudobulk	edgeR	LRT
Vwc2l	-2.33132	7.45029	56.2479	6.38865e-14	2.15838e-11	pseudobulk	edgeR	LRT
Robo1	-0.915551	10.8565	55.2026	1.08725e-13	3.41085e-11	pseudobulk	edgeR	LRT
Ptprd	-0.641367	13.4473	54.5286	1.53201e-13	4.48573e-11	pseudobulk	edgeR	LRT
Tafa1	-1.54744	11.2319	54.2766	1.7416e-13	4.78069e-11	pseudobulk	edgeR	LRT
Immp2l	0.908462	8.69689	52.7048	3.87641e-13	1.00148e-10	pseudobulk	edgeR	LRT
Fgf14	-0.832619	11.9641	51.0214	9.13623e-13	2.22924e-10	pseudobulk	edgeR	LRT
Lingo2	-1.02584	11.2107	50.8078	1.0187e-12	2.35481e-10	pseudobulk	edgeR	LRT
Olfm3	-1.43142	8.04833	48.6015	3.13632e-12	6.88736e-10	pseudobulk	edgeR	LRT
Gm6260	1.39953	6.47274	47.2476	6.2564e-12	1.30848e-09	pseudobulk	edgeR	LRT
Kcnq3	-0.759071	9.7374	46.7481	8.07243e-12	1.61155e-09	pseudobulk	edgeR	LRT
Gabrg3	-0.694231	10.2374	46.1784	1.07963e-11	2.06163e-09	pseudobulk	edgeR	LRT
Tafa2	-2.18944	7.58983	43.6889	3.84941e-11	7.04442e-09	pseudobulk	edgeR	LRT
Gabrb1	-0.795695	9.7775	43.356	4.56328e-11	8.01677e-09	pseudobulk	edgeR	LRT
Gria4	-0.914415	9.27356	43.234	4.85688e-11	8.20439e-09	pseudobulk	edgeR	LRT
Gm15155	-1.51753	7.81837	42.2378	8.08221e-11	1.31471e-08	pseudobulk	edgeR	LRT
5330434G04Rik	-1.36913	7.93844	41.7165	1.05513e-10	1.65504e-08	pseudobulk	edgeR	LRT
Dab1	-0.656621	11.3283	40.3748	2.0963e-10	3.17481e-08	pseudobulk	edgeR	LRT
Dmd	-0.649518	10.972	40.2684	2.21362e-10	3.24074e-08	pseudobulk	edgeR	LRT
Garnl3	-0.832502	9.15471	39.1772	3.87041e-10	5.4835e-08	pseudobulk	edgeR	LRT
Prkn	0.568352	10.0515	38.9152	4.4263e-10	6.07509e-08	pseudobulk	edgeR	LRT
Trabd2b	-3.28281	6.19898	38.4794	5.53338e-10	7.36443e-08	pseudobulk	edgeR	LRT
R3hdm1	-0.701217	10.3826	37.2161	1.05739e-09	1.3659e-07	pseudobulk	edgeR	LRT
Il1rapl2	-2.712	7.32031	37.1421	1.09826e-09	1.37816e-07	pseudobulk	edgeR	LRT
2210408I21Rik	0.823578	8.80521	36.5148	1.5151e-09	1.84843e-07	pseudobulk	edgeR	LRT
Egfem1	-1.05691	10.0952	35.4848	2.57048e-09	3.05123e-07	pseudobulk	edgeR	LRT
Magi3	-1.16359	7.93202	35.2604	2.88436e-09	3.33371e-07	pseudobulk	edgeR	LRT
Efna5	-0.947134	8.89502	34.93	3.4178e-09	3.84896e-07	pseudobulk	edgeR	LRT
Sema6d	-0.793564	9.55805	34.7907	3.6712e-09	3.9811e-07	pseudobulk	edgeR	LRT
Atg10	1.09245	6.86048	34.7329	3.78193e-09	3.9811e-07	pseudobulk	edgeR	LRT
Tenm4	-0.650974	9.63709	34.72	3.80706e-09	3.9811e-07	pseudobulk	edgeR	LRT
Kcnq5	-0.67944	11.0423	34.6617	3.92281e-09	4.00674e-07	pseudobulk	edgeR	LRT
B3galt2	1.93428	6.03353	33.6416	6.62612e-09	6.50529e-07	pseudobulk	edgeR	LRT
Ldb2	-0.556467	10.2711	33.6301	6.66525e-09	6.50529e-07	pseudobulk	edgeR	LRT
Marchf1	-1.02389	9.46355	33.5297	7.01848e-09	6.67574e-07	pseudobulk	edgeR	LRT
Ttc8	0.933232	7.23169	33.4952	7.1439e-09	6.67574e-07	pseudobulk	edgeR	LRT
Sgcz	-0.909032	12.3386	32.495	1.19499e-08	1.09341e-06	pseudobulk	edgeR	LRT
Spop	0.867085	7.44367	31.9945	1.54607e-08	1.38578e-06	pseudobulk	edgeR	LRT
Cadm1	-0.784744	10.0339	31.7991	1.70968e-08	1.50178e-06	pseudobulk	edgeR	LRT
Zfp804a	-1.21486	7.83749	31.7567	1.74747e-08	1.50488e-06	pseudobulk	edgeR	LRT
Fat3	-0.730902	9.6142	31.3349	2.1714e-08	1.834e-06	pseudobulk	edgeR	LRT
Mgat4c	-1.13866	10.3469	30.8946	2.72433e-08	2.25759e-06	pseudobulk	edgeR	LRT
Thrb	-0.56525	10.0992	30.7954	2.86724e-08	2.33202e-06	pseudobulk	edgeR	LRT
Ank3	-0.542715	10.5281	30.0511	4.20814e-08	3.34271e-06	pseudobulk	edgeR	LRT
Srgap2	-0.875058	8.39254	30.0264	4.2621e-08	3.34271e-06	pseudobulk	edgeR	LRT
Grm1	-1.13467	7.82002	29.8495	4.66927e-08	3.55394e-06	pseudobulk	edgeR	LRT
Vsnl1	-0.695326	9.12677	29.8395	4.69328e-08	3.55394e-06	pseudobulk	edgeR	LRT
Dock4	-0.811685	8.59445	29.5392	5.47974e-08	4.04115e-06	pseudobulk	edgeR	LRT
Jph4	-1.85146	6.70909	29.5011	5.58845e-08	4.04115e-06	pseudobulk	edgeR	LRT
Grin2a	-0.490504	10.8131	29.4927	5.61271e-08	4.04115e-06	pseudobulk	edgeR	LRT
Fam155a	-0.430109	12.1171	29.3949	5.90325e-08	4.18179e-06	pseudobulk	edgeR	LRT
Lrrtm3	-0.61925	9.38594	29.3127	6.15898e-08	4.29369e-06	pseudobulk	edgeR	LRT
Gm2164	-0.973741	8.38911	28.7947	8.04701e-08	5.52226e-06	pseudobulk	edgeR	LRT
Ptpn9	-1.38068	7.2188	28.7017	8.44289e-08	5.7048e-06	pseudobulk	edgeR	LRT
Rph3a	-1.07685	7.8289	28.6183	8.81473e-08	5.8658e-06	pseudobulk	edgeR	LRT
Frmd4a	-0.536452	10.6934	28.4902	9.41727e-08	6.17323e-06	pseudobulk	edgeR	LRT
Hdlbp	0.927625	6.97245	27.9009	1.27688e-07	8.24717e-06	pseudobulk	edgeR	LRT
Sil1	1.15596	6.31287	27.6779	1.43289e-07	9.12066e-06	pseudobulk	edgeR	LRT
Ptprt	-0.979645	8.72758	27.6233	1.47391e-07	9.24771e-06	pseudobulk	edgeR	LRT
Cdr1os	-0.577199	9.91448	27.5276	1.5487e-07	9.5801e-06	pseudobulk	edgeR	LRT
Lrrc4c	-0.909861	10.856	27.4872	1.58135e-07	9.64621e-06	pseudobulk	edgeR	LRT
Srr	1.1253	6.40506	27.3253	1.71944e-07	1.03449e-05	pseudobulk	edgeR	LRT
Arhgef28	-2.20324	6.31816	26.8238	2.22875e-07	1.32279e-05	pseudobulk	edgeR	LRT
Gm21992	0.918277	7.00664	26.3087	2.90976e-07	1.70396e-05	pseudobulk	edgeR	LRT
Naaladl2	0.652486	8.41232	26.1974	3.08241e-07	1.78131e-05	pseudobulk	edgeR	LRT
Sorcs1	-0.637654	9.90443	25.9284	3.54323e-07	2.02102e-05	pseudobulk	edgeR	LRT
Slit2	-1.20319	7.82851	25.8143	3.75899e-07	2.1166e-05	pseudobulk	edgeR	LRT
Npr3	-1.86658	6.47609	25.7892	3.80808e-07	2.1171e-05	pseudobulk	edgeR	LRT
Gm10754	-1.70555	6.88063	25.745	3.89641e-07	2.13913e-05	pseudobulk	edgeR	LRT
Rasgrf2	-2.64846	5.99628	25.6361	4.1225e-07	2.23531e-05	pseudobulk	edgeR	LRT
Specc1l	0.914135	6.89132	25.5487	4.31357e-07	2.31039e-05	pseudobulk	edgeR	LRT
Tenm1	-0.79234	8.7596	25.0893	5.47348e-07	2.89134e-05	pseudobulk	edgeR	LRT
Cacnb2	-0.701638	8.74403	25.0696	5.52988e-07	2.89134e-05	pseudobulk	edgeR	LRT
Cntnap2	-0.615412	11.4076	24.8385	6.23405e-07	3.22117e-05	pseudobulk	edgeR	LRT
Cntn4	-0.512131	10.7668	24.7178	6.63689e-07	3.38945e-05	pseudobulk	edgeR	LRT
Zfp804b	-1.19415	8.64414	24.4337	7.69126e-07	3.88276e-05	pseudobulk	edgeR	LRT
Snhg11	-0.5937	12.1595	24.306	8.21825e-07	4.10165e-05	pseudobulk	edgeR	LRT
Mblac2	-1.68693	6.55879	24.2671	8.38585e-07	4.13828e-05	pseudobulk	edgeR	LRT
Adgrl3	-0.454183	10.7938	24.0792	9.24551e-07	4.47612e-05	pseudobulk	edgeR	LRT
Epha10	-1.21395	7.27346	24.0732	9.27429e-07	4.47612e-05	pseudobulk	edgeR	LRT
Cntnap4	-1.18763	7.68274	23.5943	1.18941e-06	5.67812e-05	pseudobulk	edgeR	LRT
Zmynd8	-0.854343	8.06357	23.3536	1.34789e-06	6.36552e-05	pseudobulk	edgeR	LRT
Tmem200a	-1.10362	7.51859	23.291	1.3925e-06	6.50622e-05	pseudobulk	edgeR	LRT
Map1b	-0.533962	9.37352	23.0956	1.5414e-06	7.10711e-05	pseudobulk	edgeR	LRT
Arpp21	-0.396741	11.3719	23.0806	1.55347e-06	7.10711e-05	pseudobulk	edgeR	LRT
Sorcs2	-1.1261	7.41715	22.9647	1.64999e-06	7.4709e-05	pseudobulk	edgeR	LRT
Nxph1	-2.15425	7.03043	22.8487	1.7527e-06	7.85495e-05	pseudobulk	edgeR	LRT
Ptprg	-0.613082	9.00204	22.7859	1.81091e-06	8.03387e-05	pseudobulk	edgeR	LRT
Grid1	-0.526271	9.7222	22.7215	1.87263e-06	8.22458e-05	pseudobulk	edgeR	LRT
Psd3	-0.570841	9.09803	22.6124	1.98202e-06	8.57886e-05	pseudobulk	edgeR	LRT
Sntg1	-0.557047	10.043	22.6024	1.99236e-06	8.57886e-05	pseudobulk	edgeR	LRT
Mirg	-1.11807	7.32453	22.4766	2.12718e-06	9.07046e-05	pseudobulk	edgeR	LRT
Uggt2	0.79583	7.27674	22.4415	2.16647e-06	9.14918e-05	pseudobulk	edgeR	LRT
Il1rapl1	-0.648898	11.4912	22.3738	2.24417e-06	9.38705e-05	pseudobulk	edgeR	LRT
Cntnap5c	-1.81473	7.00345	22.2864	2.34859e-06	9.73115e-05	pseudobulk	edgeR	LRT
Kcnh7	-0.496616	11.393	22.1263	2.55287e-06	0.000104787	pseudobulk	edgeR	LRT
Meis2	-0.887873	8.34415	21.9775	2.75869e-06	0.000112187	pseudobulk	edgeR	LRT
Gpr137c	-1.21844	7.17522	21.8695	2.91834e-06	0.000117591	pseudobulk	edgeR	LRT
Enox2	1.18819	5.94114	21.8162	3.00055e-06	0.000119804	pseudobulk	edgeR	LRT
Ank2	-0.390633	11.223	21.7685	3.07614e-06	0.000121716	pseudobulk	edgeR	LRT
Pde4d	-0.51702	11.6027	21.6807	3.22018e-06	0.000126277	pseudobulk	edgeR	LRT
Grin2b	-0.454704	10.6619	21.6373	3.29379e-06	0.000128021	pseudobulk	edgeR	LRT
Ldlrad4	-0.544969	9.26576	21.5376	3.46954e-06	0.000133668	pseudobulk	edgeR	LRT
Grid2	-0.673288	10.8346	21.5159	3.509e-06	0.000133733	pseudobulk	edgeR	LRT
Farp1	-0.697049	8.46749	21.501	3.53642e-06	0.000133733	pseudobulk	edgeR	LRT
Cpeb1	-0.923784	7.71815	21.4869	3.56255e-06	0.000133733	pseudobulk	edgeR	LRT
Gm4924	1.06006	6.15836	21.2094	4.11742e-06	0.000153252	pseudobulk	edgeR	LRT
Zbtb16	-0.744706	8.30282	21.0679	4.43294e-06	0.000163609	pseudobulk	edgeR	LRT
Srrm2	-0.495365	9.51185	21.0013	4.58963e-06	0.00016798	pseudobulk	edgeR	LRT
Gm30382	-0.739395	8.43757	20.9504	4.7132e-06	0.000171078	pseudobulk	edgeR	LRT
Fhit	0.705945	7.93108	20.7291	5.29046e-06	0.000190457	pseudobulk	edgeR	LRT
Snrnp70	0.565666	8.59868	20.6716	5.45193e-06	0.000194674	pseudobulk	edgeR	LRT
Spon1	-0.864444	7.78534	20.5916	5.68456e-06	0.000201343	pseudobulk	edgeR	LRT
Sidt1	-0.953504	7.59058	20.4098	6.25097e-06	0.000219634	pseudobulk	edgeR	LRT
Ccl25	0.950845	6.44546	20.2838	6.67626e-06	0.000230976	pseudobulk	edgeR	LRT
Ablim3	-2.36977	5.7376	20.2831	6.67896e-06	0.000230976	pseudobulk	edgeR	LRT
Lsamp	-0.822786	12.1915	20.1772	7.05879e-06	0.000242205	pseudobulk	edgeR	LRT
A230006K03Rik	-0.598604	9.18842	20.1183	7.27962e-06	0.000246446	pseudobulk	edgeR	LRT
Babam2	0.691601	7.66595	20.1062	7.32585e-06	0.000246446	pseudobulk	edgeR	LRT
Coro6	-1.05063	7.35141	20.0997	7.35074e-06	0.000246446	pseudobulk	edgeR	LRT
Matk	-0.803497	8.1894	20.0752	7.44559e-06	0.000247735	pseudobulk	edgeR	LRT
Nkain2	-0.572846	12.3445	20.0142	7.68694e-06	0.000253842	pseudobulk	edgeR	LRT
Ftx	-0.805245	7.8971	19.7487	8.83208e-06	0.000288681	pseudobulk	edgeR	LRT
Cacna2d3	-0.522196	10.0329	19.7398	8.8734e-06	0.000288681	pseudobulk	edgeR	LRT
Lrrc7	-0.377077	11.1103	19.6245	9.42553e-06	0.000304389	pseudobulk	edgeR	LRT
Cntn6	-0.724754	8.80561	19.6011	9.54127e-06	0.000305193	pseudobulk	edgeR	LRT
Plppr5	-1.19285	6.98546	19.5915	9.58941e-06	0.000305193	pseudobulk	edgeR	LRT
Camk2a	-0.495696	9.47078	19.3119	1.1101e-05	0.00035076	pseudobulk	edgeR	LRT
Dpp8	0.872565	6.75188	19.2969	1.11887e-05	0.000351006	pseudobulk	edgeR	LRT
Htr1f	-0.769849	8.86027	19.0186	1.2945e-05	0.000403223	pseudobulk	edgeR	LRT
Rnf152	-2.16121	5.83213	18.9732	1.32567e-05	0.000410024	pseudobulk	edgeR	LRT
Gria1	-0.544185	9.96445	18.8789	1.39283e-05	0.000427784	pseudobulk	edgeR	LRT
Hmgn3	-1.12391	7.09227	18.7988	1.45256e-05	0.0004382	pseudobulk	edgeR	LRT
Nell1	-1.23987	7.77149	18.7973	1.45369e-05	0.0004382	pseudobulk	edgeR	LRT
Miat	-0.617599	8.67363	18.7934	1.45667e-05	0.0004382	pseudobulk	edgeR	LRT
Nckap5	-1.39454	6.76112	18.6858	1.54123e-05	0.000458598	pseudobulk	edgeR	LRT
Cacna1e	-0.443093	9.66992	18.6807	1.54537e-05	0.000458598	pseudobulk	edgeR	LRT
Kctd16	-0.716723	9.3457	18.5127	1.68777e-05	0.000497494	pseudobulk	edgeR	LRT
Tcerg1l	-2.03698	5.9644	18.4826	1.71464e-05	0.000502048	pseudobulk	edgeR	LRT
Galnt13	-0.568937	9.63361	18.3323	1.85533e-05	0.000539643	pseudobulk	edgeR	LRT
Wdr33	0.608389	7.89339	18.29	1.89701e-05	0.000548135	pseudobulk	edgeR	LRT
Gm45844	-1.61807	6.25112	18.1601	2.03092e-05	0.000582993	pseudobulk	edgeR	LRT
Luc7l2	0.412893	9.35317	18.0993	2.09674e-05	0.000597978	pseudobulk	edgeR	LRT
Adcy2	-0.499154	9.50302	18.0272	2.1777e-05	0.000617063	pseudobulk	edgeR	LRT
Dusp11	0.838902	6.7828	17.9995	2.20961e-05	0.000622091	pseudobulk	edgeR	LRT
Edil3	-0.688966	8.60891	17.902	2.32582e-05	0.000650636	pseudobulk	edgeR	LRT
Cnksr2	-0.490668	10.2231	17.8497	2.39052e-05	0.000664503	pseudobulk	edgeR	LRT
Grm7	-0.505535	11.3232	17.7482	2.52158e-05	0.000696528	pseudobulk	edgeR	LRT
Car10	-0.627225	9.24594	17.7078	2.57565e-05	0.000707016	pseudobulk	edgeR	LRT
Lin7a	-0.80634	7.83141	17.6778	2.61663e-05	0.000713805	pseudobulk	edgeR	LRT
Trpm3	-1.14182	7.32153	17.5659	2.77517e-05	0.00075238	pseudobulk	edgeR	LRT
Cacnb4	-0.409688	10.0343	17.5472	2.80268e-05	0.000755176	pseudobulk	edgeR	LRT
Hsp90aa1	0.801684	7.01621	17.3236	3.1525e-05	0.000838505	pseudobulk	edgeR	LRT
Clasp2	-0.587994	8.64269	17.3155	3.16589e-05	0.000838505	pseudobulk	edgeR	LRT
Tcf4	-0.394011	10.006	17.3135	3.16921e-05	0.000838505	pseudobulk	edgeR	LRT
Med15	0.874865	6.53734	17.1334	3.48439e-05	0.000913166	pseudobulk	edgeR	LRT
Stxbp5l	-0.433494	9.94015	17.1287	3.49298e-05	0.000913166	pseudobulk	edgeR	LRT
Dph6	0.777823	6.85978	17.0554	3.63046e-05	0.00094349	pseudobulk	edgeR	LRT
Trappc9	0.644963	7.47453	16.9111	3.91721e-05	0.00101202	pseudobulk	edgeR	LRT
Nrg1	-0.481651	11.8776	16.8796	3.98283e-05	0.00102296	pseudobulk	edgeR	LRT
Csmd3	-0.605956	10.1591	16.8281	4.09231e-05	0.00104497	pseudobulk	edgeR	LRT
Atg3	0.934364	6.27374	16.8129	4.12529e-05	0.0010473	pseudobulk	edgeR	LRT
Peg3	-0.518299	8.87781	16.6623	4.4659e-05	0.00112726	pseudobulk	edgeR	LRT
Chn1	-0.490231	9.134	16.5705	4.68735e-05	0.00117639	pseudobulk	edgeR	LRT
Rab3gap1	0.591888	7.81323	16.4609	4.96637e-05	0.00123934	pseudobulk	edgeR	LRT
Ptprn2	-0.379489	10.3127	16.4227	5.0676e-05	0.00125745	pseudobulk	edgeR	LRT
Kcnb2	-0.482323	9.93037	16.3523	5.25915e-05	0.00129765	pseudobulk	edgeR	LRT
Ccnh	0.893046	6.35776	16.2449	5.56584e-05	0.00136565	pseudobulk	edgeR	LRT
Ociad1	0.773193	6.88328	16.227	5.61868e-05	0.00137096	pseudobulk	edgeR	LRT
Srrm1	0.596401	7.74444	16.2089	5.67262e-05	0.00137647	pseudobulk	edgeR	LRT
Gap43	-0.776495	7.72171	16.1783	5.7652e-05	0.00139125	pseudobulk	edgeR	LRT
Slit3	-0.427458	9.98628	16.1508	5.84933e-05	0.00139633	pseudobulk	edgeR	LRT
Gpm6a	-0.554695	9.24659	16.1507	5.84982e-05	0.00139633	pseudobulk	edgeR	LRT
Nwd2	-1.09988	7.01107	16.078	6.07859e-05	0.00144309	pseudobulk	edgeR	LRT
Grik2	-0.408613	10.959	16.0526	6.16065e-05	0.00145471	pseudobulk	edgeR	LRT
B230209E15Rik	-0.702095	7.9426	15.9799	6.4018e-05	0.0014966	pseudobulk	edgeR	LRT
Nfrkb	1.02128	5.8524	15.9786	6.40621e-05	0.0014966	pseudobulk	edgeR	LRT
Negr1	-0.662025	10.4775	15.9472	6.51357e-05	0.00151363	pseudobulk	edgeR	LRT
Grm5	-0.416491	11.0091	15.8987	6.68252e-05	0.00154436	pseudobulk	edgeR	LRT
Greb1l	-1.5936	6.08603	15.8892	6.71614e-05	0.00154436	pseudobulk	edgeR	LRT
Kirrel3	-0.911944	9.66492	15.8233	6.95412e-05	0.00159075	pseudobulk	edgeR	LRT
Mest	-1.92332	5.83431	15.7293	7.30847e-05	0.00166315	pseudobulk	edgeR	LRT
Zfp644	0.704268	7.11868	15.6635	7.5671e-05	0.00171313	pseudobulk	edgeR	LRT
Tardbp	0.76439	6.78054	15.5044	8.23137e-05	0.00185396	pseudobulk	edgeR	LRT
Mbnl2	-0.515211	8.76341	15.4786	8.34448e-05	0.00186984	pseudobulk	edgeR	LRT
Kctd1	-0.911689	7.35374	15.4268	8.57651e-05	0.00190943	pseudobulk	edgeR	LRT
Wwox	0.483585	8.79639	15.4198	8.60808e-05	0.00190943	pseudobulk	edgeR	LRT
Ccdc85a	-0.612091	8.59006	15.3562	8.90305e-05	0.00196493	pseudobulk	edgeR	LRT
Gm40841	-1.12648	6.79963	15.3441	8.96004e-05	0.00196762	pseudobulk	edgeR	LRT
Mapk10	-0.379878	10.0081	15.3188	9.0807e-05	0.00197644	pseudobulk	edgeR	LRT
Pex5l	-0.460748	11.3257	15.3169	9.0902e-05	0.00197644	pseudobulk	edgeR	LRT
Dpyd	-0.867186	7.55028	15.2455	9.43989e-05	0.00204237	pseudobulk	edgeR	LRT
Lars2	0.77654	6.97031	15.2337	9.49935e-05	0.00204515	pseudobulk	edgeR	LRT
D130043K22Rik	-1.03638	6.95815	15.2065	9.6372e-05	0.00206471	pseudobulk	edgeR	LRT
Robo2	-0.535291	9.60839	15.1819	9.76337e-05	0.00207775	pseudobulk	edgeR	LRT
Cox7c	1.02445	5.93987	15.1763	9.7927e-05	0.00207775	pseudobulk	edgeR	LRT
Mkx	-1.00933	7.08189	15.0396	0.000105277	0.00222296	pseudobulk	edgeR	LRT
Tasor	0.697912	7.15902	14.9266	0.000111774	0.00233521	pseudobulk	edgeR	LRT
Nr1d2	0.793287	6.62535	14.9205	0.000112138	0.00233521	pseudobulk	edgeR	LRT
Trpc5	-0.923939	7.3586	14.9197	0.000112188	0.00233521	pseudobulk	edgeR	LRT
Prepl	-0.698853	7.97315	14.8759	0.000114821	0.00237694	pseudobulk	edgeR	LRT
Opcml	-0.43925	12.6129	14.8684	0.000115275	0.00237694	pseudobulk	edgeR	LRT
Prkg1	-0.742735	8.48407	14.8386	0.000117115	0.00239973	pseudobulk	edgeR	LRT
Asxl3	-1.07146	6.87432	14.8328	0.000117473	0.00239973	pseudobulk	edgeR	LRT
Ncapd3	0.803874	6.57672	14.7706	0.000121412	0.00246871	pseudobulk	edgeR	LRT
Cacna1c	-0.469667	9.20034	14.7531	0.000122548	0.00248033	pseudobulk	edgeR	LRT
Ccdc148	0.714712	7.07185	14.7303	0.000124038	0.00249897	pseudobulk	edgeR	LRT
Ctnna2	-0.552225	11.837	14.7159	0.000124986	0.00250657	pseudobulk	edgeR	LRT
Smarcad1	0.76233	6.71614	14.6644	0.000128448	0.00256429	pseudobulk	edgeR	LRT
Cdh12	-0.664888	8.57304	14.6232	0.00013129	0.00260916	pseudobulk	edgeR	LRT
Rbms3	0.663797	7.20849	14.5458	0.000136797	0.00270635	pseudobulk	edgeR	LRT
Zdhhc14	-0.842905	7.35591	14.3804	0.000149347	0.00294141	pseudobulk	edgeR	LRT
Plcxd3	-0.805328	7.69662	14.3592	0.000151041	0.00296149	pseudobulk	edgeR	LRT
Ryr3	-0.381753	10.0049	14.3078	0.000155221	0.00302538	pseudobulk	edgeR	LRT
Lmo4	-0.999745	7.01671	14.3023	0.000155678	0.00302538	pseudobulk	edgeR	LRT
Cntnap5a	-0.760515	8.7536	14.25	0.000160059	0.00309682	pseudobulk	edgeR	LRT
Xylt1	-0.525546	8.92306	14.2064	0.000163816	0.00314225	pseudobulk	edgeR	LRT
Cnot2	0.616078	7.51564	14.2026	0.000164142	0.00314225	pseudobulk	edgeR	LRT
Tbc1d32	0.82393	6.53845	14.1979	0.000164553	0.00314225	pseudobulk	edgeR	LRT
Fam172a	0.462054	8.63366	14.1503	0.00016877	0.00320881	pseudobulk	edgeR	LRT
D430041D05Rik	-0.469454	9.09733	14.128	0.000170787	0.00323317	pseudobulk	edgeR	LRT
Frs2	0.850849	6.25822	14.1004	0.000173308	0.00326682	pseudobulk	edgeR	LRT
Zcchc18	-0.966986	7.21125	14.0412	0.000178845	0.00335678	pseudobulk	edgeR	LRT
Anks1b	-0.294665	11.8534	13.9625	0.000186489	0.00348536	pseudobulk	edgeR	LRT
Plcb1	-0.311153	11.2837	13.935	0.000189237	0.00352174	pseudobulk	edgeR	LRT
Clstn2	-0.640642	9.24027	13.9244	0.000190314	0.00352683	pseudobulk	edgeR	LRT
Scn8a	-0.464749	8.89379	13.888	0.000194036	0.00356607	pseudobulk	edgeR	LRT
Nol4	-0.489287	8.94662	13.8852	0.000194318	0.00356607	pseudobulk	edgeR	LRT
Nlgn1	-0.564976	12.4822	13.8799	0.000194867	0.00356607	pseudobulk	edgeR	LRT
Dpp6	-0.409245	9.39723	13.8469	0.000198323	0.00361425	pseudobulk	edgeR	LRT
Fam189a1	-0.467104	8.992	13.7648	0.000207184	0.00376014	pseudobulk	edgeR	LRT
Cdkal1	0.56873	7.69144	13.7	0.000214458	0.00387614	pseudobulk	edgeR	LRT
Tenm2	-0.436689	12.4266	13.6386	0.000221587	0.00398857	pseudobulk	edgeR	LRT
Kcnh1	-0.854576	7.21043	13.5856	0.000227932	0.00408604	pseudobulk	edgeR	LRT
Usp37	0.801975	6.50244	13.5637	0.000230605	0.00410286	pseudobulk	edgeR	LRT
Pcsk2	-0.399599	9.9951	13.5626	0.000230739	0.00410286	pseudobulk	edgeR	LRT
Raph1	-0.767283	7.49051	13.5482	0.00023251	0.00411768	pseudobulk	edgeR	LRT
6530403H02Rik	1.36856	6.52239	13.4963	0.000239039	0.0042163	pseudobulk	edgeR	LRT
Efr3b	-0.823879	7.30624	13.481	0.00024099	0.00423371	pseudobulk	edgeR	LRT
Tmem87a	0.868201	6.16248	13.4456	0.000245584	0.00427246	pseudobulk	edgeR	LRT
N4bp2l2	0.535765	7.91031	13.445	0.000245657	0.00427246	pseudobulk	edgeR	LRT
Sez6l	-0.543438	8.43662	13.4365	0.000246776	0.00427246	pseudobulk	edgeR	LRT
Pcsk5	-0.499441	8.86276	13.4308	0.000247528	0.00427246	pseudobulk	edgeR	LRT
Cpne8	-1.09575	6.70913	13.4268	0.000248059	0.00427246	pseudobulk	edgeR	LRT
Adam18	-1.28714	6.30172	13.3396	0.000259854	0.00445812	pseudobulk	edgeR	LRT
Tnr	-0.434507	9.42233	13.306	0.000264563	0.00452125	pseudobulk	edgeR	LRT
Khdrbs2	-0.529851	10.4189	13.232	0.000275214	0.00468504	pseudobulk	edgeR	LRT
Grm3	-0.665308	8.71779	13.1781	0.000283236	0.00480298	pseudobulk	edgeR	LRT
Vwa8	0.519771	7.87641	13.1646	0.000285281	0.00481906	pseudobulk	edgeR	LRT
Sobp	-0.514794	8.67662	13.145	0.000288286	0.00485116	pseudobulk	edgeR	LRT
Cntn5	-0.525921	9.83922	13.1102	0.000293694	0.0049233	pseudobulk	edgeR	LRT
Gm20754	-0.648004	8.344	13.08	0.000298465	0.00498425	pseudobulk	edgeR	LRT
Dlg2	-0.359805	12.8736	13.0217	0.000307909	0.00512248	pseudobulk	edgeR	LRT
Tox	-0.37482	10.2953	13.0068	0.000310355	0.0051437	pseudobulk	edgeR	LRT
Grm8	-0.373978	10.5259	12.9655	0.000317286	0.0052388	pseudobulk	edgeR	LRT
Lrrn1	-1.53739	5.88497	12.8935	0.000329718	0.0054227	pseudobulk	edgeR	LRT
Tmsb4x	0.838706	6.31868	12.8869	0.000330894	0.0054227	pseudobulk	edgeR	LRT
Atp2b1	-0.326956	10.1962	12.8443	0.000338507	0.00550374	pseudobulk	edgeR	LRT
Pdzrn4	-0.519196	9.47693	12.8418	0.000338969	0.00550374	pseudobulk	edgeR	LRT
Fstl5	-0.821864	7.4752	12.8383	0.000339598	0.00550374	pseudobulk	edgeR	LRT
Clpx	0.907409	5.94772	12.7884	0.000348774	0.00563167	pseudobulk	edgeR	LRT
Sumo1	0.797912	6.36103	12.7805	0.000350243	0.00563467	pseudobulk	edgeR	LRT
Map2	-0.336823	10.0169	12.7317	0.000359504	0.00575285	pseudobulk	edgeR	LRT
Syne1	-0.393474	9.55364	12.7281	0.000360208	0.00575285	pseudobulk	edgeR	LRT
Alkbh8	0.831374	6.24604	12.7205	0.000361661	0.00575512	pseudobulk	edgeR	LRT
Gnptg	0.965863	5.81792	12.6928	0.000367063	0.00581999	pseudobulk	edgeR	LRT
Mcc	-1.26358	6.27955	12.6631	0.000372951	0.0058921	pseudobulk	edgeR	LRT
Ralgps2	0.707483	6.85062	12.6554	0.000374475	0.00589496	pseudobulk	edgeR	LRT
Slc38a9	0.719324	6.68388	12.5604	0.000394012	0.00618036	pseudobulk	edgeR	LRT
Ascc3	0.479315	8.16909	12.4861	0.000409993	0.0064043	pseudobulk	edgeR	LRT
Fam135b	-0.356044	9.74697	12.4806	0.000411205	0.0064043	pseudobulk	edgeR	LRT
Slc24a4	-1.07186	6.54173	12.3827	0.000433326	0.00670639	pseudobulk	edgeR	LRT
Agbl4	-0.352803	10.9658	12.3813	0.000433655	0.00670639	pseudobulk	edgeR	LRT
Haghl	-0.812045	7.48154	12.372	0.000435817	0.00671238	pseudobulk	edgeR	LRT
Atp6v0a1	-0.477836	8.65479	12.3665	0.0004371	0.00671238	pseudobulk	edgeR	LRT
Tbc1d19	0.678709	6.88938	12.3565	0.000439451	0.00672497	pseudobulk	edgeR	LRT
Foxp1	-0.559363	8.22009	12.3337	0.000444858	0.00678409	pseudobulk	edgeR	LRT
Ercc6l2	0.866886	6.16165	12.3072	0.000451205	0.00685707	pseudobulk	edgeR	LRT
Adam23	-0.521019	8.48614	12.2906	0.000455241	0.00686789	pseudobulk	edgeR	LRT
Ephb1	-0.593222	8.17611	12.2876	0.000455968	0.00686789	pseudobulk	edgeR	LRT
Frmd6	-0.846752	7.12077	12.2817	0.000457416	0.00686789	pseudobulk	edgeR	LRT
Luzp2	-0.548593	8.9485	12.2786	0.000458172	0.00686789	pseudobulk	edgeR	LRT
Prkcb	-0.376284	10.168	12.2611	0.000462501	0.00689192	pseudobulk	edgeR	LRT
Slc43a2	-1.31695	6.10758	12.2594	0.000462913	0.00689192	pseudobulk	edgeR	LRT
Cpeb3	-0.43375	8.91462	12.2118	0.000474892	0.0070366	pseudobulk	edgeR	LRT
Usp45	0.677691	6.85447	12.2081	0.000475836	0.0070366	pseudobulk	edgeR	LRT
Ring1	0.911106	5.94505	12.1948	0.00047923	0.00706301	pseudobulk	edgeR	LRT
Ywhag	-0.71249	7.55867	12.1736	0.000484715	0.00711996	pseudobulk	edgeR	LRT
Vps41	0.500753	7.87257	12.1575	0.000488909	0.00713451	pseudobulk	edgeR	LRT
Usp29	-0.659351	7.74381	12.1573	0.000488954	0.00713451	pseudobulk	edgeR	LRT
Bsg	0.721483	6.78104	12.1424	0.000492878	0.00716292	pseudobulk	edgeR	LRT
Dclk1	-0.281586	10.6483	12.1376	0.000494163	0.00716292	pseudobulk	edgeR	LRT
Mphosph9	0.709385	6.75564	12.0314	0.000523126	0.00755779	pseudobulk	edgeR	LRT
Kcnt2	-0.55348	9.14363	12.0078	0.000529794	0.00762904	pseudobulk	edgeR	LRT
Sfi1	0.911377	5.83307	11.9613	0.000543166	0.00779603	pseudobulk	edgeR	LRT
Pak7	-0.549299	8.99199	11.943	0.00054852	0.00784723	pseudobulk	edgeR	LRT
Cox7a2	0.765914	6.458	11.9322	0.000551732	0.00786756	pseudobulk	edgeR	LRT
Pid1	-0.631514	8.15388	11.8601	0.000573504	0.00815155	pseudobulk	edgeR	LRT
Fgf12	-0.338803	11.2452	11.7841	0.000597379	0.00846352	pseudobulk	edgeR	LRT
Adra1a	-1.04208	6.65747	11.7577	0.000605923	0.00852251	pseudobulk	edgeR	LRT
Prkcg	-0.636421	7.85815	11.7534	0.000607328	0.00852251	pseudobulk	edgeR	LRT
Pde4b	-0.446765	9.67563	11.7533	0.000607365	0.00852251	pseudobulk	edgeR	LRT
Rngtt	0.576287	7.39202	11.7258	0.000616383	0.00862151	pseudobulk	edgeR	LRT
Trpc3	-1.4714	5.82451	11.7118	0.000621037	0.00865903	pseudobulk	edgeR	LRT
Rspo2	0.923344	5.90249	11.6604	0.00063845	0.00887365	pseudobulk	edgeR	LRT
Dlgap1	-0.363741	11.5254	11.622	0.000651762	0.00903009	pseudobulk	edgeR	LRT
Gpm6b	-0.405699	9.11901	11.604	0.00065811	0.00908937	pseudobulk	edgeR	LRT
D10Wsu102e	0.62035	7.05674	11.5733	0.000669061	0.00921019	pseudobulk	edgeR	LRT
Pcm1	0.483406	7.92164	11.5678	0.000671052	0.00921019	pseudobulk	edgeR	LRT
Lmbrd1	0.564716	7.432	11.5453	0.000679215	0.00927907	pseudobulk	edgeR	LRT
Otud7a	-0.379556	9.65892	11.5423	0.000680296	0.00927907	pseudobulk	edgeR	LRT
Mrtfa	-0.682369	7.56446	11.5265	0.000686108	0.00932937	pseudobulk	edgeR	LRT
Dhdds	0.745106	6.42942	11.5141	0.000690687	0.00936265	pseudobulk	edgeR	LRT
Supt3	0.626577	7.0164	11.4987	0.000696459	0.00941184	pseudobulk	edgeR	LRT
Rasal1	-1.17964	6.20171	11.434	0.000721126	0.00971529	pseudobulk	edgeR	LRT
Cdkl1	-1.32744	5.98292	11.4246	0.000724773	0.00973282	pseudobulk	edgeR	LRT
Camk2d	-1.17068	6.53806	11.4193	0.000726859	0.00973282	pseudobulk	edgeR	LRT
Gk	-1.33041	5.98724	11.396	0.000736044	0.00982585	pseudobulk	edgeR	LRT
Ccnc	0.675852	6.78121	11.3378	0.000759457	0.0101077	pseudobulk	edgeR	LRT
Tmem132a	-1.08662	6.54345	11.3261	0.000764242	0.0101406	pseudobulk	edgeR	LRT
Serpini1	-0.558915	8.24039	11.211	0.000813119	0.0107567	pseudobulk	edgeR	LRT
AW554918	0.597935	7.14706	11.194	0.000820626	0.0108066	pseudobulk	edgeR	LRT
Iqsec1	-0.39761	9.13555	11.1913	0.000821811	0.0108066	pseudobulk	edgeR	LRT
Gm42707	0.817122	6.14768	11.1795	0.000827044	0.0108181	pseudobulk	edgeR	LRT
Kif26b	-0.959318	6.76929	11.1783	0.000827615	0.0108181	pseudobulk	edgeR	LRT
Hs3st2	-0.67834	7.86204	11.1634	0.000834255	0.0108725	pseudobulk	edgeR	LRT
Grik4	-0.704735	7.46466	11.1346	0.000847311	0.01101	pseudobulk	edgeR	LRT
Cdh11	-0.399379	9.57501	11.1244	0.000851997	0.0110383	pseudobulk	edgeR	LRT
Nsmce2	0.518914	7.64384	11.1141	0.000856745	0.0110661	pseudobulk	edgeR	LRT
Cdyl2	-0.944716	6.75952	11.1088	0.000859185	0.0110661	pseudobulk	edgeR	LRT
Heatr5b	0.817718	6.0824	11.1008	0.000862902	0.0110815	pseudobulk	edgeR	LRT
Cystm1	-1.51957	5.69726	11.0852	0.000870189	0.0111425	pseudobulk	edgeR	LRT
Cntn3	-0.427631	9.62875	11.0738	0.000875576	0.0111789	pseudobulk	edgeR	LRT
Cpped1	0.899049	5.81457	11.0676	0.000878495	0.0111836	pseudobulk	edgeR	LRT
Hspa8	0.558849	8.05463	11.062	0.000881145	0.0111849	pseudobulk	edgeR	LRT
Grik1	-1.08426	7.28487	11.0448	0.000889355	0.0112566	pseudobulk	edgeR	LRT
Cntfr	-0.859419	7.50823	11.0244	0.000899191	0.011318	pseudobulk	edgeR	LRT
Xkr4	-0.522097	10.0476	11.0216	0.000900575	0.011318	pseudobulk	edgeR	LRT
Xpnpep1	0.835275	6.0769	11.0188	0.000901932	0.011318	pseudobulk	edgeR	LRT
Arid5b	-0.515356	8.2623	11.0016	0.000910336	0.0113763	pseudobulk	edgeR	LRT
Large1	-0.39101	9.99756	10.9987	0.000911758	0.0113763	pseudobulk	edgeR	LRT
Sbno1	0.565763	7.3653	10.9781	0.000921932	0.0114438	pseudobulk	edgeR	LRT
Immp1l	0.858898	5.88459	10.9772	0.000922381	0.0114438	pseudobulk	edgeR	LRT
Elmo1	-0.572877	8.03977	10.9676	0.000927167	0.0114708	pseudobulk	edgeR	LRT
Lekr1	0.607069	7.23401	10.9347	0.000943812	0.0116439	pseudobulk	edgeR	LRT
Sdccag8	0.524542	7.57335	10.8902	0.000966731	0.0118932	pseudobulk	edgeR	LRT
Cask	-0.580591	7.91878	10.8726	0.000975985	0.0119498	pseudobulk	edgeR	LRT
Pdzrn3	-0.533417	8.45146	10.8711	0.000976772	0.0119498	pseudobulk	edgeR	LRT
Bmpr2	-0.665488	7.4889	10.8635	0.000980763	0.0119653	pseudobulk	edgeR	LRT
Khdrbs3	-0.308588	10.2925	10.8549	0.000985327	0.0119877	pseudobulk	edgeR	LRT
Ambra1	0.489565	8.00118	10.7727	0.00103009	0.0124976	pseudobulk	edgeR	LRT
L1cam	-1.24951	6.04513	10.7429	0.0010468	0.0126655	pseudobulk	edgeR	LRT
Aig1	0.384049	8.62859	10.7169	0.00106163	0.0128096	pseudobulk	edgeR	LRT
Fras1	-0.497029	8.90512	10.6877	0.00107849	0.0129392	pseudobulk	edgeR	LRT
Glrx2	0.816074	6.12452	10.687	0.00107889	0.0129392	pseudobulk	edgeR	LRT
Cisd2	0.865018	5.84	10.6794	0.00108332	0.0129392	pseudobulk	edgeR	LRT
Vwa5b2	-0.901721	6.77997	10.6738	0.00108662	0.0129392	pseudobulk	edgeR	LRT
Cd81	0.819518	6.13877	10.673	0.00108711	0.0129392	pseudobulk	edgeR	LRT
Xrn2	0.582545	7.14362	10.6212	0.00111796	0.0132705	pseudobulk	edgeR	LRT
Reln	-0.991724	6.78202	10.6081	0.0011259	0.0133288	pseudobulk	edgeR	LRT
Slx4ip	0.849747	5.92443	10.5964	0.00113305	0.0133773	pseudobulk	edgeR	LRT
Tmem260	0.74658	6.38023	10.5643	0.00115291	0.0135753	pseudobulk	edgeR	LRT
Gstz1	0.868059	5.81051	10.5239	0.00117843	0.0138387	pseudobulk	edgeR	LRT
Elavl4	-0.514115	8.24817	10.4807	0.00120629	0.014128	pseudobulk	edgeR	LRT
Myo16	-0.737856	7.28988	10.4344	0.00123689	0.014448	pseudobulk	edgeR	LRT
Rmdn1	0.620648	7.0258	10.4035	0.00125777	0.0146529	pseudobulk	edgeR	LRT
Frmd5	-0.459268	9.34224	10.3733	0.00127851	0.0148551	pseudobulk	edgeR	LRT
L3mbtl1	-1.11957	6.25199	10.3241	0.00131305	0.0152154	pseudobulk	edgeR	LRT
Adgrb3	-0.341222	11.6596	10.3193	0.00131645	0.0152154	pseudobulk	edgeR	LRT
Zfp933	0.883654	5.72192	10.3071	0.00132521	0.0152755	pseudobulk	edgeR	LRT
Mapk9	0.719296	6.44654	10.3024	0.00132861	0.0152755	pseudobulk	edgeR	LRT
Bod1l	0.700712	6.49101	10.2789	0.00134561	0.0154306	pseudobulk	edgeR	LRT
Caln1	-0.408674	9.06468	10.2678	0.00135375	0.0154835	pseudobulk	edgeR	LRT
Gria3	-0.375864	10.5836	10.2457	0.00137002	0.0156289	pseudobulk	edgeR	LRT
Ppip5k1	0.573091	7.17106	10.2374	0.00137625	0.0156563	pseudobulk	edgeR	LRT
Ttc27	0.861617	5.8013	10.2329	0.00137955	0.0156563	pseudobulk	edgeR	LRT
Gm47283	0.739969	6.73409	10.2245	0.00138587	0.0156875	pseudobulk	edgeR	LRT
Mbtps1	0.85236	5.85622	10.1971	0.00140662	0.0158814	pseudobulk	edgeR	LRT
Nos1ap	-0.370491	9.79813	10.1548	0.00143926	0.0162083	pseudobulk	edgeR	LRT
Dync2h1	0.455617	7.94609	10.1468	0.00144555	0.0162374	pseudobulk	edgeR	LRT
Ap2b1	-0.628116	7.56359	10.118	0.00146825	0.0164252	pseudobulk	edgeR	LRT
Ppp2r2b	-0.33139	10.4424	10.1162	0.00146974	0.0164252	pseudobulk	edgeR	LRT
Upp2	-0.583877	7.96196	10.1061	0.0014778	0.0164382	pseudobulk	edgeR	LRT
Vps45	0.853009	5.82064	10.1019	0.00148116	0.0164382	pseudobulk	edgeR	LRT
Gcc2	0.675641	6.56607	10.1007	0.00148213	0.0164382	pseudobulk	edgeR	LRT
Rims2	-0.32225	10.2616	10.092	0.00148917	0.01645	pseudobulk	edgeR	LRT
Slc9a9	-0.550524	8.1728	10.0901	0.00149068	0.01645	pseudobulk	edgeR	LRT
Stx17	0.820296	6.01379	10.073	0.00150454	0.0165362	pseudobulk	edgeR	LRT
Gdpd1	-1.21258	6.01127	10.0704	0.00150668	0.0165362	pseudobulk	edgeR	LRT
Nav2	-0.325887	9.50855	10.0666	0.0015098	0.0165362	pseudobulk	edgeR	LRT
Armh3	0.648609	6.75114	10.0213	0.0015474	0.0169059	pseudobulk	edgeR	LRT
Vps13d	0.501454	7.61282	9.96864	0.00159229	0.0173532	pseudobulk	edgeR	LRT
Cobl	-0.420712	8.64622	9.94964	0.00160881	0.0174898	pseudobulk	edgeR	LRT
Trmt9b	-0.92295	6.61432	9.92751	0.00162827	0.0176577	pseudobulk	edgeR	LRT
Bend6	-0.851221	6.84583	9.88206	0.00166898	0.0180478	pseudobulk	edgeR	LRT
Spock1	-0.381742	9.2805	9.87823	0.00167246	0.0180478	pseudobulk	edgeR	LRT
Slc35f4	-0.382818	9.07277	9.85364	0.00169496	0.0182457	pseudobulk	edgeR	LRT
Hipk2	-1.00423	6.40059	9.80996	0.00173569	0.0186385	pseudobulk	edgeR	LRT
Scn3a	-0.817987	6.91485	9.78899	0.0017556	0.0187761	pseudobulk	edgeR	LRT
Clcn2	-1.01719	6.41433	9.78747	0.00175705	0.0187761	pseudobulk	edgeR	LRT
Nav1	-0.598605	7.74063	9.74294	0.00180012	0.0191897	pseudobulk	edgeR	LRT
Ssbp2	-0.364198	9.28397	9.73543	0.0018075	0.0192217	pseudobulk	edgeR	LRT
Otud7b	0.761317	6.22435	9.71123	0.00183145	0.0194059	pseudobulk	edgeR	LRT
6030443J06Rik	0.711559	6.43365	9.70388	0.0018388	0.0194059	pseudobulk	edgeR	LRT
Slc4a10	-0.327623	9.55326	9.70235	0.00184033	0.0194059	pseudobulk	edgeR	LRT
Pantr1	-0.952979	6.57582	9.70018	0.0018425	0.0194059	pseudobulk	edgeR	LRT
Ythdc1	0.837904	5.78868	9.68839	0.00185436	0.0194841	pseudobulk	edgeR	LRT
Ogt	-0.457253	8.37923	9.65316	0.00189027	0.019814	pseudobulk	edgeR	LRT
Ppm1l	-0.402431	8.74449	9.61948	0.00192524	0.0201325	pseudobulk	edgeR	LRT
Atp2b2	-0.353672	9.18416	9.56869	0.00197924	0.0206114	pseudobulk	edgeR	LRT
Impact	0.569987	7.0253	9.56759	0.00198042	0.0206114	pseudobulk	edgeR	LRT
4930578G10Rik	-0.601756	9.01831	9.51341	0.00203976	0.0211787	pseudobulk	edgeR	LRT
Pdzd2	-0.43735	8.67169	9.46572	0.00209347	0.0216852	pseudobulk	edgeR	LRT
Shc3	-0.676513	7.27335	9.46014	0.00209985	0.0217	pseudobulk	edgeR	LRT
Lcor	0.50218	7.49501	9.40752	0.00216097	0.0222793	pseudobulk	edgeR	LRT
Atp5l	0.77592	6.01813	9.40126	0.00216836	0.0223032	pseudobulk	edgeR	LRT
Arhgap10	-0.726304	7.13939	9.38119	0.00219223	0.022496	pseudobulk	edgeR	LRT
Scai	-0.427357	8.57963	9.37364	0.00220128	0.0225362	pseudobulk	edgeR	LRT
Fbxl17	0.322832	9.47428	9.36662	0.00220972	0.02257	pseudobulk	edgeR	LRT
Baiap2	-0.565987	7.97113	9.32256	0.00226349	0.0230564	pseudobulk	edgeR	LRT
Galntl6	-0.60179	9.90777	9.31666	0.00227079	0.0230564	pseudobulk	edgeR	LRT
Ttll7	0.454024	7.81115	9.31481	0.00227309	0.0230564	pseudobulk	edgeR	LRT
E130308A19Rik	0.838383	5.75507	9.29781	0.00229428	0.0232177	pseudobulk	edgeR	LRT
Galnt18	-0.485296	8.2379	9.29068	0.00230322	0.0232546	pseudobulk	edgeR	LRT
Xkr6	-0.47936	8.42097	9.26636	0.00233401	0.0235114	pseudobulk	edgeR	LRT
Gphn	-0.301559	9.76739	9.21786	0.00239665	0.0240871	pseudobulk	edgeR	LRT
Kcnip4	-0.578442	13.4489	9.18926	0.0024344	0.0244107	pseudobulk	edgeR	LRT
Osbpl8	-0.435841	8.47806	9.17971	0.00244712	0.0244824	pseudobulk	edgeR	LRT
Mir670hg	0.690131	6.57935	9.15878	0.00247527	0.0247077	pseudobulk	edgeR	LRT
Chd8	0.55726	7.06609	9.14649	0.00249196	0.0248179	pseudobulk	edgeR	LRT
Mmaa	0.703949	6.30358	9.13828	0.00250316	0.024873	pseudobulk	edgeR	LRT
Creg2	-1.32421	5.69333	9.1224	0.00252499	0.0250333	pseudobulk	edgeR	LRT
Prkcz	-0.655015	7.29061	9.09187	0.00256748	0.0253972	pseudobulk	edgeR	LRT
Myh10	-0.544072	7.74082	9.07193	0.00259563	0.025618	pseudobulk	edgeR	LRT
Homer1	-0.458411	9.20005	9.06708	0.00260252	0.0256284	pseudobulk	edgeR	LRT
Cacna2d1	-0.347127	9.5659	9.03929	0.00264238	0.0259627	pseudobulk	edgeR	LRT
Ntrk3	-0.32207	9.7714	9.01963	0.00267096	0.0261849	pseudobulk	edgeR	LRT
Mef2c	-0.348769	10.2669	8.99748	0.00270353	0.0264452	pseudobulk	edgeR	LRT
Lrp6	0.63392	6.62989	8.97889	0.00273117	0.0266562	pseudobulk	edgeR	LRT
Plaa	-0.897174	6.52958	8.96732	0.00274851	0.026766	pseudobulk	edgeR	LRT
Vps33a	0.807222	5.85505	8.93525	0.00279719	0.0271798	pseudobulk	edgeR	LRT
Ubb	0.562422	8.07692	8.92155	0.00281825	0.027324	pseudobulk	edgeR	LRT
Stk39	-0.472213	8.24291	8.90165	0.00284913	0.0275625	pseudobulk	edgeR	LRT
Stxbp5	-0.491622	8.02095	8.88246	0.00287923	0.0277925	pseudobulk	edgeR	LRT
Dis3l2	0.42286	7.95956	8.86195	0.00291176	0.0280448	pseudobulk	edgeR	LRT
Tspan7	-0.401436	8.65768	8.84205	0.00294368	0.0282902	pseudobulk	edgeR	LRT
Arpc2	-0.776561	6.77536	8.83581	0.00295377	0.0283252	pseudobulk	edgeR	LRT
Ext2	0.687333	6.37657	8.82124	0.00297744	0.02849	pseudobulk	edgeR	LRT
Rab30	-0.709	7.04002	8.80505	0.00300397	0.0286814	pseudobulk	edgeR	LRT
Fam133b	0.788313	5.96978	8.77652	0.00305133	0.0290704	pseudobulk	edgeR	LRT
Ncl	0.843398	5.67341	8.76876	0.00306434	0.0291311	pseudobulk	edgeR	LRT
Rab2a	0.577652	6.93881	8.76442	0.00307163	0.0291374	pseudobulk	edgeR	LRT
Tcerg1	0.59304	6.82025	8.7541	0.00308907	0.0291771	pseudobulk	edgeR	LRT
Inpp5k	-1.2422	5.77779	8.75408	0.00308911	0.0291771	pseudobulk	edgeR	LRT
Rab11fip2	0.749145	6.10464	8.69668	0.0031879	0.0299163	pseudobulk	edgeR	LRT
Rps8	0.640579	6.59044	8.69181	0.00319643	0.0299163	pseudobulk	edgeR	LRT
Rbms1	-0.618411	7.44105	8.69045	0.00319882	0.0299163	pseudobulk	edgeR	LRT
Gm39469	0.674748	6.50279	8.68929	0.00320086	0.0299163	pseudobulk	edgeR	LRT
Cdc37l1	0.530038	7.18934	8.68896	0.00320142	0.0299163	pseudobulk	edgeR	LRT
Gfra2	-1.3142	5.67876	8.66368	0.00324615	0.0302698	pseudobulk	edgeR	LRT
Ppp1r16b	0.662536	6.42121	8.65423	0.00326302	0.0303627	pseudobulk	edgeR	LRT
Dok6	-0.325439	9.70962	8.64893	0.00327254	0.0303869	pseudobulk	edgeR	LRT
Dnajb4	0.65556	6.45531	8.60449	0.00335335	0.03107	pseudobulk	edgeR	LRT
B3galt1	-0.328173	9.73788	8.60074	0.00336026	0.03107	pseudobulk	edgeR	LRT
Gfpt1	0.756368	6.03972	8.58171	0.00339556	0.0313305	pseudobulk	edgeR	LRT
Mecr	0.608241	6.72845	8.54849	0.00345808	0.0318405	pseudobulk	edgeR	LRT
Dpp10	-0.439038	14.1499	8.52477	0.00350345	0.0321907	pseudobulk	edgeR	LRT
Kcnq1ot1	-0.335805	9.41549	8.46771	0.00361507	0.0330912	pseudobulk	edgeR	LRT
Tbck	0.540263	7.06934	8.46698	0.00361652	0.0330912	pseudobulk	edgeR	LRT
Sart3	-1.29365	5.66335	8.45795	0.00363451	0.0331866	pseudobulk	edgeR	LRT
Kmt2e	-0.425135	8.32236	8.44871	0.00365302	0.0332865	pseudobulk	edgeR	LRT
Nfx1	0.487246	7.39506	8.42986	0.0036911	0.0334716	pseudobulk	edgeR	LRT
Rcan2	-0.791131	6.84449	8.42851	0.00369382	0.0334716	pseudobulk	edgeR	LRT
Copb1	0.765238	5.89227	8.42616	0.00369861	0.0334716	pseudobulk	edgeR	LRT
Prkab2	-1.03491	6.07892	8.42189	0.00370729	0.0334716	pseudobulk	edgeR	LRT
Sptan1	-0.352151	8.89764	8.41986	0.00371145	0.0334716	pseudobulk	edgeR	LRT
Zfp157	0.756051	5.93513	8.40965	0.00373235	0.0335912	pseudobulk	edgeR	LRT
Ero1l	0.809299	5.77572	8.40081	0.00375055	0.0336205	pseudobulk	edgeR	LRT
Cpeb2	-0.647012	7.31945	8.40062	0.00375093	0.0336205	pseudobulk	edgeR	LRT
Sipa1l1	-0.343566	9.18789	8.333	0.00389313	0.0348241	pseudobulk	edgeR	LRT
Zbtb20	0.713393	6.33368	8.25041	0.00407429	0.0363562	pseudobulk	edgeR	LRT
Zfp704	-0.702268	6.99096	8.24743	0.00408097	0.0363562	pseudobulk	edgeR	LRT
Csmd1	-0.246939	12.8553	8.23923	0.00409946	0.0363926	pseudobulk	edgeR	LRT
Sv2b	-0.309068	9.55387	8.23827	0.00410163	0.0363926	pseudobulk	edgeR	LRT
Ano4	-0.38154	9.17242	8.22204	0.00413847	0.0366445	pseudobulk	edgeR	LRT
Cluap1	0.778233	5.80252	8.21843	0.0041467	0.0366445	pseudobulk	edgeR	LRT
Slc24a2	0.356604	10.0904	8.176	0.00424482	0.0373963	pseudobulk	edgeR	LRT
Sorl1	0.392981	8.72042	8.1743	0.0042488	0.0373963	pseudobulk	edgeR	LRT
Ccdc174	0.737081	5.98356	8.16985	0.00425923	0.0374131	pseudobulk	edgeR	LRT
Spred2	-0.474403	8.1519	8.16068	0.00428084	0.0375278	pseudobulk	edgeR	LRT
Tmeff2	-0.299004	9.93529	8.14344	0.00432173	0.0377871	pseudobulk	edgeR	LRT
Tbc1d5	0.386795	8.27259	8.14097	0.00432762	0.0377871	pseudobulk	edgeR	LRT
C530008M17Rik	-1.12385	5.93182	8.12773	0.00435934	0.0379885	pseudobulk	edgeR	LRT
Syt11	-0.518603	7.97168	8.11746	0.00438409	0.0381286	pseudobulk	edgeR	LRT
Rapgef6	-0.451177	8.11827	8.09349	0.00444246	0.0385599	pseudobulk	edgeR	LRT
9530059O14Rik	-0.425121	8.70187	8.07883	0.00447854	0.0387897	pseudobulk	edgeR	LRT
Phf14	0.392385	8.26227	8.07557	0.0044866	0.0387897	pseudobulk	edgeR	LRT
Rtn3	-0.287924	9.57271	8.05745	0.00453168	0.0390799	pseudobulk	edgeR	LRT
Samd5	-0.742187	6.99414	8.05494	0.00453797	0.0390799	pseudobulk	edgeR	LRT
Nr3c2	-0.413897	8.56109	8.05007	0.00455019	0.0391085	pseudobulk	edgeR	LRT
Ndst3	-0.373808	9.32909	8.0125	0.00464555	0.0398501	pseudobulk	edgeR	LRT
Tbc1d12	-1.06379	5.98744	7.99757	0.00468401	0.0401017	pseudobulk	edgeR	LRT
Flrt2	-0.394109	8.88678	7.98416	0.00471885	0.0402547	pseudobulk	edgeR	LRT
Dab2ip	-0.908742	6.32314	7.98363	0.00472022	0.0402547	pseudobulk	edgeR	LRT
Tank	0.718875	6.10839	7.95511	0.00479519	0.0408148	pseudobulk	edgeR	LRT
Metap2	0.658926	6.31643	7.95043	0.00480758	0.0408412	pseudobulk	edgeR	LRT
Sgip1	-0.320965	9.33861	7.9462	0.00481884	0.0408578	pseudobulk	edgeR	LRT
Camk4	-0.403897	8.66001	7.93633	0.00484519	0.0410021	pseudobulk	edgeR	LRT
Mdn1	0.494317	7.25546	7.89431	0.00495906	0.041885	pseudobulk	edgeR	LRT
Ablim2	-0.58582	7.35498	7.8893	0.00497282	0.0419206	pseudobulk	edgeR	LRT
Slc35f1	-0.359123	9.72316	7.88447	0.00498612	0.0419522	pseudobulk	edgeR	LRT
Golga4	0.562399	6.80593	7.87744	0.00500553	0.0420349	pseudobulk	edgeR	LRT
Agap1	0.42033	7.74361	7.87336	0.00501684	0.0420391	pseudobulk	edgeR	LRT
Zfp638	0.378738	8.17377	7.87036	0.00502517	0.0420391	pseudobulk	edgeR	LRT
Msrb3	0.761967	5.85807	7.85823	0.00505899	0.0421717	pseudobulk	edgeR	LRT
Isca2	0.788391	5.79479	7.85117	0.00507878	0.0421717	pseudobulk	edgeR	LRT
Alms1	-0.935566	6.25975	7.84994	0.00508224	0.0421717	pseudobulk	edgeR	LRT
Itm2c	0.619058	6.6236	7.84859	0.00508605	0.0421717	pseudobulk	edgeR	LRT
Epha6	-0.350737	10.3691	7.84753	0.00508903	0.0421717	pseudobulk	edgeR	LRT
Grin3a	-1.02762	6.14836	7.84233	0.00510368	0.0421872	pseudobulk	edgeR	LRT
Zfp512	0.781841	5.76197	7.83854	0.0051144	0.0421872	pseudobulk	edgeR	LRT
Acadsb	-0.880855	6.36576	7.83666	0.00511972	0.0421872	pseudobulk	edgeR	LRT
Bclaf1	0.453742	7.51366	7.83069	0.00513664	0.0422474	pseudobulk	edgeR	LRT
Slc9a7	-0.599005	7.30919	7.80441	0.00521189	0.0427722	pseudobulk	edgeR	LRT
Lypd1	-0.977541	6.20198	7.80163	0.00521992	0.0427722	pseudobulk	edgeR	LRT
Fto	0.370047	8.24347	7.75053	0.00536969	0.0438373	pseudobulk	edgeR	LRT
Plcl1	0.643748	6.66503	7.75046	0.00536988	0.0438373	pseudobulk	edgeR	LRT
Gpatch2	0.594335	6.63932	7.73865	0.00540513	0.0440433	pseudobulk	edgeR	LRT
Rgs7	-0.290193	10.1104	7.73527	0.00541523	0.0440439	pseudobulk	edgeR	LRT
Pde4a	-0.507033	7.74937	7.71283	0.00548298	0.0445125	pseudobulk	edgeR	LRT
Gm38393	-0.56996	7.36637	7.6963	0.00553341	0.044839	pseudobulk	edgeR	LRT
Gm14410	0.698802	6.06165	7.68168	0.00557843	0.0450494	pseudobulk	edgeR	LRT
Osbp2	-0.591754	7.26581	7.67871	0.00558762	0.0450494	pseudobulk	edgeR	LRT
Igsf9b	-0.548626	7.53199	7.67789	0.00559014	0.0450494	pseudobulk	edgeR	LRT
4930419G24Rik	-1.19511	5.88883	7.67449	0.00560069	0.0450517	pseudobulk	edgeR	LRT
Atp11b	-0.478639	7.84753	7.66941	0.00561649	0.0450962	pseudobulk	edgeR	LRT
Skp1a	0.711819	6.00415	7.66138	0.00564153	0.0452146	pseudobulk	edgeR	LRT
Dennd1b	0.423256	7.73389	7.64874	0.0056812	0.0454496	pseudobulk	edgeR	LRT
Epc2	0.626329	6.45194	7.61595	0.00578544	0.0461993	pseudobulk	edgeR	LRT
Taok1	0.521414	7.08397	7.59731	0.00584554	0.0465946	pseudobulk	edgeR	LRT
Rims1	-0.256444	10.4824	7.57747	0.00591022	0.0470248	pseudobulk	edgeR	LRT
Sec14l1	-0.483117	7.91318	7.56869	0.00593909	0.047169	pseudobulk	edgeR	LRT
Med14	-0.657801	6.9942	7.56281	0.00595849	0.0472168	pseudobulk	edgeR	LRT
Zcrb1	0.752493	5.86683	7.56036	0.0059666	0.0472168	pseudobulk	edgeR	LRT
Itgb1	-0.768407	6.65891	7.55053	0.00599923	0.0473896	pseudobulk	edgeR	LRT
Fnbp1	-0.560479	7.44852	7.53081	0.00606527	0.0478253	pseudobulk	edgeR	LRT
Iqcb1	0.643733	6.35052	7.52228	0.00609404	0.0478801	pseudobulk	edgeR	LRT
Secisbp2	0.754635	5.83013	7.51939	0.00610382	0.0478801	pseudobulk	edgeR	LRT
Rpl37	0.732354	5.91392	7.51907	0.00610493	0.0478801	pseudobulk	edgeR	LRT
Safb	0.627852	6.60127	7.5144	0.00612078	0.0479189	pseudobulk	edgeR	LRT
Smg1	0.373947	8.11378	7.51039	0.00613442	0.0479402	pseudobulk	edgeR	LRT
Fbxo38	0.582811	6.62145	7.50362	0.00615752	0.0480352	pseudobulk	edgeR	LRT
Rap1a	0.700166	6.08379	7.50041	0.00616848	0.0480354	pseudobulk	edgeR	LRT
Rprml	0.69314	6.23607	7.47637	0.00625138	0.0484731	pseudobulk	edgeR	LRT
Lrrk2	-0.529797	7.6457	7.47518	0.00625552	0.0484731	pseudobulk	edgeR	LRT
Mob4	0.764045	5.8206	7.47181	0.00626726	0.0484731	pseudobulk	edgeR	LRT
Srpr	0.722336	6.03337	7.47135	0.00626884	0.0484731	pseudobulk	edgeR	LRT
Mtcl1	-0.632596	7.13056	7.4498	0.00634434	0.0489596	pseudobulk	edgeR	LRT
Ptges3	0.761939	5.78446	7.44705	0.00635405	0.0489596	pseudobulk	edgeR	LRT
Ralyl	-0.432362	11.8073	7.43991	0.00637932	0.0490545	pseudobulk	edgeR	LRT
Mindy3	0.719734	5.92402	7.43726	0.00638871	0.0490545	pseudobulk	edgeR	LRT
Epn2	-0.602629	7.21639	7.43023	0.0064137	0.0491605	pseudobulk	edgeR	LRT
Apba1	0.362754	8.65577	7.42486	0.00643289	0.0492217	pseudobulk	edgeR	LRT
Syt16	-0.346932	9.0048	7.40094	0.00651897	0.0497936	pseudobulk	edgeR	LRT
Rbfox3	-0.332892	8.97025	7.39027	0.00655776	0.0500029	pseudobulk	edgeR	LRT
Myrip	-0.465691	7.89989	7.37041	0.00663057	0.0504232	pseudobulk	edgeR	LRT
Rtn1	-0.32957	9.36496	7.36752	0.00664126	0.0504232	pseudobulk	edgeR	LRT
Ppm1g	-1.0474	5.86464	7.36588	0.00664732	0.0504232	pseudobulk	edgeR	LRT
Zranb2	0.323202	8.76124	7.36037	0.00666772	0.0504907	pseudobulk	edgeR	LRT
Micu3	0.491595	7.20562	7.35454	0.00668938	0.0505676	pseudobulk	edgeR	LRT
Ppfia2	-0.28451	9.98343	7.35056	0.00670417	0.0505923	pseudobulk	edgeR	LRT
Ric3	0.657991	6.19697	7.34559	0.00672273	0.0506453	pseudobulk	edgeR	LRT
Akap6	-0.287019	9.57993	7.30731	0.00686745	0.0515738	pseudobulk	edgeR	LRT
Hdac9	-0.303506	10.302	7.30422	0.00687928	0.0515738	pseudobulk	edgeR	LRT
Zfp260	0.748545	5.78927	7.30372	0.0068812	0.0515738	pseudobulk	edgeR	LRT
Rhbdl3	-0.861293	6.43612	7.29535	0.00691334	0.0517264	pseudobulk	edgeR	LRT
Commd10	0.553745	6.85882	7.28781	0.00694242	0.0518495	pseudobulk	edgeR	LRT
1110019D14Rik	0.752708	5.90896	7.28497	0.0069534	0.0518495	pseudobulk	edgeR	LRT
Zeb2	-0.499664	8.1842	7.26275	0.00703993	0.0524057	pseudobulk	edgeR	LRT
Rc3h1	0.615619	6.43366	7.22297	0.00719766	0.0534892	pseudobulk	edgeR	LRT
Snca	-0.530127	7.55665	7.20266	0.00727957	0.0540065	pseudobulk	edgeR	LRT
Atraid	0.733422	5.80509	7.18817	0.00733856	0.0543524	pseudobulk	edgeR	LRT
Mark1	-0.553856	7.38204	7.16073	0.00745168	0.0550973	pseudobulk	edgeR	LRT
Ncam2	-0.296781	10.866	7.15256	0.00748569	0.0552557	pseudobulk	edgeR	LRT
Rgs7bp	-0.315047	9.23004	7.13823	0.00754577	0.0556058	pseudobulk	edgeR	LRT
Mid1	0.593464	6.70823	7.12174	0.00761546	0.0560253	pseudobulk	edgeR	LRT
Gm14326	0.736134	5.83765	7.09712	0.00772078	0.0567051	pseudobulk	edgeR	LRT
Cwf19l2	0.67819	6.03091	7.07329	0.00782413	0.0573683	pseudobulk	edgeR	LRT
Mrpl3	0.63749	6.27473	7.05419	0.007908	0.0578865	pseudobulk	edgeR	LRT
Prickle2	-0.260882	9.84	7.0363	0.00798738	0.0583703	pseudobulk	edgeR	LRT
Fkbp3	0.677197	6.07153	7.01205	0.00809627	0.0589902	pseudobulk	edgeR	LRT
Xpr1	0.439779	7.46416	7.01144	0.00809906	0.0589902	pseudobulk	edgeR	LRT
Raver2	-0.890772	6.21367	7.00222	0.00814087	0.0591965	pseudobulk	edgeR	LRT
Stmn2	-0.518518	7.59939	6.97384	0.00827097	0.0600431	pseudobulk	edgeR	LRT
Grin1	-0.339045	8.73408	6.95977	0.00833629	0.0604175	pseudobulk	edgeR	LRT
Adamts17	-0.860457	6.27162	6.95297	0.00836802	0.0605475	pseudobulk	edgeR	LRT
Gon4l	0.45376	7.39565	6.9385	0.00843596	0.060615	pseudobulk	edgeR	LRT
Gm49678	-0.406398	8.45827	6.93788	0.00843889	0.060615	pseudobulk	edgeR	LRT
Lgr4	-0.960165	6.00146	6.93625	0.0084466	0.060615	pseudobulk	edgeR	LRT
Prpf4b	0.432048	7.74764	6.93432	0.00845571	0.060615	pseudobulk	edgeR	LRT
Chrna7	-1.07693	5.76287	6.93342	0.00845998	0.060615	pseudobulk	edgeR	LRT
Rab3a	0.559783	6.81996	6.93338	0.00846016	0.060615	pseudobulk	edgeR	LRT
Csde1	0.521052	6.88103	6.91871	0.00852983	0.0609227	pseudobulk	edgeR	LRT
Ubr4	0.594366	6.47876	6.9185	0.00853084	0.0609227	pseudobulk	edgeR	LRT
Tshz2	-0.532824	9.73634	6.91095	0.00856696	0.0610813	pseudobulk	edgeR	LRT
1700025G04Rik	0.416897	7.61923	6.87693	0.00873155	0.062094	pseudobulk	edgeR	LRT
Ints6	-0.599591	7.2799	6.87576	0.00873727	0.062094	pseudobulk	edgeR	LRT
Arglu1	0.52124	7.06793	6.87139	0.00875866	0.0621454	pseudobulk	edgeR	LRT
Ttc9b	-1.06855	5.75658	6.86627	0.00878377	0.0622231	pseudobulk	edgeR	LRT
Stx18	0.568127	6.60997	6.86108	0.00880932	0.0623036	pseudobulk	edgeR	LRT
Nars2	0.615493	6.52195	6.85624	0.0088332	0.0623721	pseudobulk	edgeR	LRT
Zfp943	0.669749	6.07976	6.85301	0.00884921	0.0623848	pseudobulk	edgeR	LRT
Mamld1	-0.753162	6.52352	6.80212	0.00910495	0.0640848	pseudobulk	edgeR	LRT
Gtf3c1	0.555155	6.67592	6.79552	0.00913867	0.0642193	pseudobulk	edgeR	LRT
Nrg3	-0.282705	13.0108	6.78488	0.00919335	0.0645003	pseudobulk	edgeR	LRT
Wsb1	-0.574563	7.19161	6.76441	0.00929938	0.0651402	pseudobulk	edgeR	LRT
Tcp11l1	-0.815053	6.30143	6.75487	0.00934922	0.065385	pseudobulk	edgeR	LRT
Caly	0.594398	6.59216	6.74389	0.00940691	0.0654621	pseudobulk	edgeR	LRT
Pvt1	0.442064	7.43074	6.74247	0.00941442	0.0654621	pseudobulk	edgeR	LRT
Vcp	0.605245	6.36279	6.74235	0.00941507	0.0654621	pseudobulk	edgeR	LRT
Luc7l	0.534263	6.88114	6.74144	0.00941986	0.0654621	pseudobulk	edgeR	LRT
Phf20l1	0.30076	8.77577	6.73853	0.00943521	0.0654652	pseudobulk	edgeR	LRT
Dlgap2	-0.230142	10.8589	6.72467	0.00950884	0.065872	pseudobulk	edgeR	LRT
Map3k9	-1.06123	5.74565	6.72141	0.00952622	0.0658885	pseudobulk	edgeR	LRT
Ipcef1	-0.729207	6.67211	6.71793	0.00954483	0.0659133	pseudobulk	edgeR	LRT
Usp20	0.733468	5.7991	6.71339	0.00956915	0.0659775	pseudobulk	edgeR	LRT
Ubn2	0.388235	7.93294	6.70516	0.00961346	0.0661001	pseudobulk	edgeR	LRT
Dpysl2	-0.512151	7.45876	6.70288	0.00962574	0.0661001	pseudobulk	edgeR	LRT
Ncoa7	-0.417243	8.0817	6.70171	0.00963207	0.0661001	pseudobulk	edgeR	LRT
Dcc	-0.701164	9.8414	6.69611	0.00966235	0.0662045	pseudobulk	edgeR	LRT
Eef2k	0.643014	6.23367	6.68568	0.00971904	0.0664892	pseudobulk	edgeR	LRT
Cct8	0.738536	5.79209	6.67348	0.00978579	0.0667818	pseudobulk	edgeR	LRT
Epg5	0.636204	6.17669	6.67231	0.00979223	0.0667818	pseudobulk	edgeR	LRT
Ccnd2	-1.06194	5.75004	6.65211	0.00990386	0.0673642	pseudobulk	edgeR	LRT
Fnbp1l	-0.37632	8.49066	6.65131	0.00990831	0.0673642	pseudobulk	edgeR	LRT
Rasgef1b	-0.435621	8.12889	6.64842	0.00992435	0.067369	pseudobulk	edgeR	LRT
Arhgap39	-0.494126	7.54625	6.64198	0.00996033	0.0675089	pseudobulk	edgeR	LRT
Ccdc88a	-0.35126	8.50177	6.63032	0.0100257	0.0678475	pseudobulk	edgeR	LRT
Zfp322a	0.704949	5.94644	6.6244	0.0100591	0.0679686	pseudobulk	edgeR	LRT
Dlgap4	-0.471232	7.76638	6.61861	0.0100919	0.0680852	pseudobulk	edgeR	LRT
Myt1l	-0.247304	10.0485	6.61023	0.0101395	0.0682209	pseudobulk	edgeR	LRT
4930402H24Rik	-0.316961	8.92277	6.6096	0.010143	0.0682209	pseudobulk	edgeR	LRT
Cabin1	0.45748	7.24493	6.59679	0.0102163	0.0684981	pseudobulk	edgeR	LRT
Arhgap42	-1.00288	5.82229	6.59671	0.0102167	0.0684981	pseudobulk	edgeR	LRT
Celf2	-0.217523	12.92	6.59422	0.010231	0.0684981	pseudobulk	edgeR	LRT
Nufip2	0.616962	6.22851	6.58579	0.0102796	0.0687182	pseudobulk	edgeR	LRT
Rbm39	-0.324511	9.01163	6.58095	0.0103076	0.068801	pseudobulk	edgeR	LRT
Aplp1	0.512127	7.07012	6.57518	0.0103411	0.0688349	pseudobulk	edgeR	LRT
Ndufs1	0.547058	6.62789	6.57466	0.010344	0.0688349	pseudobulk	edgeR	LRT
Cdk8	0.467342	7.59186	6.57103	0.0103652	0.0688713	pseudobulk	edgeR	LRT
Epdr1	-0.902984	6.05863	6.56279	0.0104133	0.0690863	pseudobulk	edgeR	LRT
Chst8	0.513551	6.9617	6.53625	0.0105698	0.0700189	pseudobulk	edgeR	LRT
Cep83	-0.536692	7.30753	6.52523	0.0106355	0.0703481	pseudobulk	edgeR	LRT
Synrg	0.665413	6.04737	6.49501	0.0108178	0.0714461	pseudobulk	edgeR	LRT
Zkscan3	-0.69851	6.64769	6.48623	0.0108713	0.071692	pseudobulk	edgeR	LRT
Cxxc4	-0.997304	5.81649	6.48177	0.0108987	0.0717645	pseudobulk	edgeR	LRT
Sybu	-0.425107	8.16719	6.47676	0.0109294	0.0717815	pseudobulk	edgeR	LRT
Psmb1	0.602987	6.36391	6.47602	0.0109339	0.0717815	pseudobulk	edgeR	LRT
Chd4	0.515482	6.8261	6.46776	0.0109849	0.0719734	pseudobulk	edgeR	LRT
Klf12	-0.369714	8.46791	6.46597	0.0109959	0.0719734	pseudobulk	edgeR	LRT
Jazf1	-0.362458	8.73271	6.45796	0.0110457	0.0721913	pseudobulk	edgeR	LRT
5031439G07Rik	-0.765383	6.40815	6.44915	0.0111006	0.0724423	pseudobulk	edgeR	LRT
Hpca	0.680338	5.88932	6.44142	0.0111489	0.0726501	pseudobulk	edgeR	LRT
Tatdn1	0.622613	6.22378	6.43141	0.0112119	0.0729524	pseudobulk	edgeR	LRT
Sptlc1	0.690704	5.88617	6.41297	0.011329	0.0734679	pseudobulk	edgeR	LRT
Mfn1	0.523288	6.77539	6.41215	0.0113342	0.0734679	pseudobulk	edgeR	LRT
Gabrb2	-0.284179	9.36909	6.41103	0.0113414	0.0734679	pseudobulk	edgeR	LRT
Mpped2	-0.433874	7.89626	6.40181	0.0114004	0.0736489	pseudobulk	edgeR	LRT
Fbxl2	-0.62936	6.83588	6.40143	0.0114028	0.0736489	pseudobulk	edgeR	LRT
Lrrtm4	-0.447983	12.3902	6.39518	0.011443	0.0738	pseudobulk	edgeR	LRT
Sestd1	0.527581	6.76909	6.39	0.0114765	0.0739073	pseudobulk	edgeR	LRT
Etv1	-0.473211	7.67285	6.36745	0.0116232	0.0747426	pseudobulk	edgeR	LRT
Ptp4a2	0.700878	5.87261	6.35699	0.011692	0.0750749	pseudobulk	edgeR	LRT
Msi2	0.387346	7.72172	6.34836	0.011749	0.0753308	pseudobulk	edgeR	LRT
Socs6	0.66452	6.01356	6.33883	0.0118123	0.0756261	pseudobulk	edgeR	LRT
Scn2a	-0.318833	9.07647	6.33159	0.0118606	0.0758248	pseudobulk	edgeR	LRT
Gm16083	-0.887102	6.12357	6.32217	0.0119238	0.0761182	pseudobulk	edgeR	LRT
Ercc6	0.560808	6.5175	6.31577	0.0119669	0.0762068	pseudobulk	edgeR	LRT
Eif3m	0.709035	5.79175	6.31496	0.0119724	0.0762068	pseudobulk	edgeR	LRT
Pcmtd2	0.533466	6.69498	6.30912	0.0120119	0.0763146	pseudobulk	edgeR	LRT
Pknox2	-0.424674	8.08296	6.30732	0.0120241	0.0763146	pseudobulk	edgeR	LRT
Esrrg	-0.36105	8.78794	6.30183	0.0120613	0.0764406	pseudobulk	edgeR	LRT
Snx29	0.488162	6.98957	6.29833	0.0120852	0.0764813	pseudobulk	edgeR	LRT
Eef2	0.613658	6.25758	6.29453	0.0121111	0.0765353	pseudobulk	edgeR	LRT
Mrtfb	-0.302019	8.88924	6.29176	0.0121301	0.076545	pseudobulk	edgeR	LRT
Prmt8	-0.864265	6.10641	6.27718	0.0122303	0.0770665	pseudobulk	edgeR	LRT
Resp18	-1.15449	5.64523	6.27354	0.0122554	0.0771144	pseudobulk	edgeR	LRT
Zkscan16	-0.975737	5.79391	6.25721	0.0123689	0.0777169	pseudobulk	edgeR	LRT
AU040320	0.649837	5.98412	6.2525	0.0124018	0.0778126	pseudobulk	edgeR	LRT
Lsm7	0.666242	5.9746	6.2484	0.0124306	0.0778816	pseudobulk	edgeR	LRT
A630089N07Rik	0.644819	6.24305	6.23588	0.0125187	0.0782887	pseudobulk	edgeR	LRT
Ctnnd2	-0.221632	11.2258	6.23321	0.0125377	0.0782887	pseudobulk	edgeR	LRT
Fam76b	0.683407	5.85395	6.2316	0.012549	0.0782887	pseudobulk	edgeR	LRT
Htr2c	-0.688721	7.12345	6.22727	0.0125797	0.078369	pseudobulk	edgeR	LRT
Focad	-0.326027	8.86711	6.2079	0.0127181	0.0790668	pseudobulk	edgeR	LRT
Ar	-0.854325	6.09952	6.20657	0.0127277	0.0790668	pseudobulk	edgeR	LRT
Stmn3	-0.468216	7.91416	6.1856	0.0128794	0.0798958	pseudobulk	edgeR	LRT
Fhod3	-0.403573	8.06684	6.17737	0.0129395	0.0801554	pseudobulk	edgeR	LRT
Ocrl	0.501632	6.83763	6.16989	0.0129942	0.0802878	pseudobulk	edgeR	LRT
Tm9sf4	0.557728	6.45237	6.16946	0.0129974	0.0802878	pseudobulk	edgeR	LRT
Atp5d	0.54224	6.73384	6.15228	0.0131242	0.0809515	pseudobulk	edgeR	LRT
Zfp451	0.489566	6.96271	6.14993	0.0131417	0.0809515	pseudobulk	edgeR	LRT
Ptprr	-0.458621	7.75926	6.14049	0.013212	0.0811716	pseudobulk	edgeR	LRT
Ttc19	0.397629	7.6474	6.13939	0.0132203	0.0811716	pseudobulk	edgeR	LRT
Mipol1	0.691271	5.99542	6.1377	0.0132329	0.0811716	pseudobulk	edgeR	LRT
Snx13	0.449252	7.22197	6.13242	0.0132725	0.0812477	pseudobulk	edgeR	LRT
Eri3	0.482527	6.94753	6.13112	0.0132823	0.0812477	pseudobulk	edgeR	LRT
Rasgrf1	-0.310704	9.07754	6.12525	0.0133264	0.081384	pseudobulk	edgeR	LRT
Myo5a	-0.317817	8.78706	6.12193	0.0133515	0.081384	pseudobulk	edgeR	LRT
Syn2	-0.351415	8.52405	6.12078	0.0133602	0.081384	pseudobulk	edgeR	LRT
Grip1	-0.345802	9.16413	6.11761	0.0133842	0.0814173	pseudobulk	edgeR	LRT
Htr4	-0.570649	7.1824	6.11293	0.0134196	0.0815201	pseudobulk	edgeR	LRT
Pi4ka	0.290608	8.61712	6.10714	0.0134637	0.0816746	pseudobulk	edgeR	LRT
Nlk	-0.292923	9.02223	6.0946	0.0135595	0.0821428	pseudobulk	edgeR	LRT
Pls3	-0.633295	6.79157	6.07113	0.0137409	0.0831267	pseudobulk	edgeR	LRT
Fbxl12	-0.863257	6.01197	6.06274	0.0138064	0.0834079	pseudobulk	edgeR	LRT
Ica1	0.309019	8.44555	6.05415	0.0138736	0.0835914	pseudobulk	edgeR	LRT
Pafah1b1	0.289974	8.66563	6.054	0.0138748	0.0835914	pseudobulk	edgeR	LRT
Dgkz	-0.551508	7.16087	6.04783	0.0139234	0.0836732	pseudobulk	edgeR	LRT
Eya3	0.570649	6.46996	6.0474	0.0139268	0.0836732	pseudobulk	edgeR	LRT
Rab36	0.611584	6.17124	6.04502	0.0139455	0.0836732	pseudobulk	edgeR	LRT
Kcnd3	-0.430852	7.9449	6.03446	0.0140293	0.0840607	pseudobulk	edgeR	LRT
Dync1i1	-0.247548	9.5942	6.02337	0.0141177	0.0844753	pseudobulk	edgeR	LRT
Rere	0.278232	8.77073	6.01586	0.0141779	0.0847202	pseudobulk	edgeR	LRT
Lhfpl3	0.55131	7.68364	6.00587	0.0142584	0.0850852	pseudobulk	edgeR	LRT
Bptf	0.458012	7.06115	5.99242	0.0143674	0.0856198	pseudobulk	edgeR	LRT
Mpp2	-0.962511	5.78445	5.98179	0.0144543	0.0860206	pseudobulk	edgeR	LRT
Mpv17l	0.601125	6.24272	5.97939	0.014474	0.0860213	pseudobulk	edgeR	LRT
Ccdc57	0.616526	6.08716	5.96	0.014634	0.086855	pseudobulk	edgeR	LRT
Trip12	0.304566	8.41754	5.9569	0.0146598	0.0868905	pseudobulk	edgeR	LRT
Nup88	0.669129	5.85334	5.94737	0.0147393	0.0872439	pseudobulk	edgeR	LRT
Zfp385b	-0.28406	9.56722	5.93662	0.0148295	0.0876595	pseudobulk	edgeR	LRT
Rab3gap2	0.456922	7.04811	5.92593	0.0149197	0.0880741	pseudobulk	edgeR	LRT
Tbc1d9	-0.747805	6.32013	5.91145	0.0150428	0.0886819	pseudobulk	edgeR	LRT
Ubc	0.56754	6.52574	5.89653	0.0151707	0.0892453	pseudobulk	edgeR	LRT
C78859	-0.852462	6.01354	5.89557	0.015179	0.0892453	pseudobulk	edgeR	LRT
Dcaf13	0.686947	5.76518	5.89191	0.0152106	0.0893115	pseudobulk	edgeR	LRT
Cdadc1	0.509339	6.68585	5.88221	0.0152946	0.0896615	pseudobulk	edgeR	LRT
Zfpm2	-0.220421	10.357	5.8786	0.015326	0.0896615	pseudobulk	edgeR	LRT
Ptprm	-0.720899	6.6477	5.87797	0.0153315	0.0896615	pseudobulk	edgeR	LRT
Gclm	-0.968341	5.78741	5.86098	0.0154802	0.0902931	pseudobulk	edgeR	LRT
Hsp90ab1	0.363579	8.29257	5.86093	0.0154806	0.0902931	pseudobulk	edgeR	LRT
Dpysl5	-1.05074	5.60012	5.85616	0.0155226	0.0904181	pseudobulk	edgeR	LRT
Slc17a7	-0.544538	7.19349	5.84518	0.0156197	0.0908634	pseudobulk	edgeR	LRT
Crebbp	-0.402801	7.89682	5.83838	0.0156802	0.0910567	pseudobulk	edgeR	LRT
Bicd1	-0.331377	8.60685	5.83679	0.0156944	0.0910567	pseudobulk	edgeR	LRT
Reps1	-0.854554	6.00462	5.83336	0.0157251	0.0911143	pseudobulk	edgeR	LRT
Atp8b1	-0.889485	6.04707	5.82365	0.0158121	0.0914974	pseudobulk	edgeR	LRT
Wdr70	0.46504	6.97704	5.80394	0.0159903	0.0924073	pseudobulk	edgeR	LRT
Bdp1	0.441857	7.15366	5.79886	0.0160365	0.0925525	pseudobulk	edgeR	LRT
Hexa	0.704259	5.66216	5.79153	0.0161035	0.0928172	pseudobulk	edgeR	LRT
Bbip1	0.651667	5.94749	5.78307	0.0161812	0.0930305	pseudobulk	edgeR	LRT
Stx8	0.467408	6.9529	5.78289	0.0161829	0.0930305	pseudobulk	edgeR	LRT
Tbc1d23	0.506234	6.74632	5.777	0.0162372	0.0931817	pseudobulk	edgeR	LRT
Ptprk	-0.746169	6.53464	5.77544	0.0162516	0.0931817	pseudobulk	edgeR	LRT
Wdpcp	-0.685784	6.64275	5.7724	0.0162797	0.0932212	pseudobulk	edgeR	LRT
Chchd7	0.697741	5.67179	5.76383	0.0163594	0.0935553	pseudobulk	edgeR	LRT
Swt1	0.541416	6.52616	5.75838	0.0164102	0.0936673	pseudobulk	edgeR	LRT
Tspyl4	0.543267	6.59369	5.75445	0.0164469	0.0936673	pseudobulk	edgeR	LRT
Ppp1r37	-1.04313	5.59114	5.75422	0.0164491	0.0936673	pseudobulk	edgeR	LRT
Prpf39	0.454993	7.08844	5.7526	0.0164643	0.0936673	pseudobulk	edgeR	LRT
Gm28905	-0.380759	8.38529	5.74899	0.0164982	0.0937387	pseudobulk	edgeR	LRT
Syngap1	-0.822165	6.06722	5.74226	0.0165615	0.0939766	pseudobulk	edgeR	LRT
Dzip3	0.376569	7.71453	5.73745	0.0166069	0.0941131	pseudobulk	edgeR	LRT
Dync1h1	-0.407962	7.95008	5.73027	0.0166749	0.0943766	pseudobulk	edgeR	LRT
Ints6l	-0.623353	6.73159	5.72453	0.0167295	0.0945637	pseudobulk	edgeR	LRT
Cdh8	-0.351973	9.65111	5.7207	0.0167661	0.0946486	pseudobulk	edgeR	LRT
Selenok	0.707055	5.66425	5.68871	0.0170744	0.0962657	pseudobulk	edgeR	LRT
Fmnl2	-0.383041	8.12988	5.6838	0.0171222	0.0963332	pseudobulk	edgeR	LRT
Fbxo3	0.545577	6.44273	5.68298	0.0171303	0.0963332	pseudobulk	edgeR	LRT
Syndig1	-0.557033	7.23337	5.67982	0.0171611	0.096383	pseudobulk	edgeR	LRT
Scn1a	-0.301401	8.9816	5.66614	0.0172955	0.0970137	pseudobulk	edgeR	LRT
Ift81	0.626385	6.01289	5.63888	0.0175664	0.0982831	pseudobulk	edgeR	LRT
Tspoap1	-0.583673	6.87697	5.63887	0.0175665	0.0982831	pseudobulk	edgeR	LRT
Pitpnm1	-0.981032	5.67555	5.62854	0.0176704	0.0987383	pseudobulk	edgeR	LRT
Ensa	0.613854	6.06427	5.62617	0.0176943	0.0987461	pseudobulk	edgeR	LRT
Actr10	0.614482	6.02114	5.62308	0.0177255	0.0987947	pseudobulk	edgeR	LRT
Sdk2	-0.355785	8.34429	5.61279	0.0178298	0.0992504	pseudobulk	edgeR	LRT
Dcun1d3	-0.939252	5.76427	5.60675	0.0178914	0.0994674	pseudobulk	edgeR	LRT
Chl1	-0.344665	8.44863	5.59783	0.0179827	0.0998484	pseudobulk	edgeR	LRT
Arhgap32	-0.304163	8.76686	5.58998	0.0180635	0.10017	pseudobulk	edgeR	LRT
Mtpap	0.630177	5.93331	5.58236	0.0181422	0.10048	pseudobulk	edgeR	LRT
Eefsec	0.457852	7.0816	5.57699	0.018198	0.100662	pseudobulk	edgeR	LRT
Saraf	0.555292	6.40089	5.55977	0.0183779	0.101407	pseudobulk	edgeR	LRT
Actb	0.387812	7.73718	5.55967	0.0183789	0.101407	pseudobulk	edgeR	LRT
Esyt2	-0.413445	7.86135	5.5561	0.0184164	0.101486	pseudobulk	edgeR	LRT
Pan3	0.366843	7.72869	5.53244	0.018667	0.102614	pseudobulk	edgeR	LRT
Kcnh3	-0.971682	5.66631	5.53238	0.0186677	0.102614	pseudobulk	edgeR	LRT
Fstl4	-0.698039	6.61432	5.52873	0.0187067	0.102646	pseudobulk	edgeR	LRT
Tnpo1	0.398138	7.43067	5.5262	0.0187338	0.102646	pseudobulk	edgeR	LRT
D130040H23Rik	0.636059	5.88773	5.525	0.0187466	0.102646	pseudobulk	edgeR	LRT
Papola	0.376708	7.57629	5.52309	0.0187671	0.102646	pseudobulk	edgeR	LRT
Shank3	-0.774117	6.19764	5.52025	0.0187976	0.102685	pseudobulk	edgeR	LRT
Lmbrd2	0.527859	6.57211	5.51602	0.0188431	0.102806	pseudobulk	edgeR	LRT
Mnat1	0.461111	7.06489	5.51108	0.0188963	0.102969	pseudobulk	edgeR	LRT
Usp54	0.674889	5.73106	5.50102	0.0190054	0.103435	pseudobulk	edgeR	LRT
Arfgef1	0.400645	7.56412	5.48313	0.0192008	0.104369	pseudobulk	edgeR	LRT
Rusc2	0.584133	6.1847	5.45264	0.0195388	0.106075	pseudobulk	edgeR	LRT
Gdap1	0.546699	6.37196	5.44596	0.0196136	0.10635	pseudobulk	edgeR	LRT
Nbr1	0.549496	6.41104	5.43692	0.0197154	0.106769	pseudobulk	edgeR	LRT
Phactr1	-0.165132	11.9592	5.42204	0.0198842	0.107551	pseudobulk	edgeR	LRT
Nrn1	-0.710426	6.35706	5.40115	0.0201234	0.108711	pseudobulk	edgeR	LRT
Kdm5a	0.477896	6.76569	5.39159	0.020234	0.109145	pseudobulk	edgeR	LRT
Stox2	-0.434296	7.63637	5.38992	0.0202534	0.109145	pseudobulk	edgeR	LRT
1500011B03Rik	0.626725	5.97287	5.37141	0.0204694	0.110173	pseudobulk	edgeR	LRT
Lgi1	-0.444311	7.55461	5.36584	0.0205349	0.110391	pseudobulk	edgeR	LRT
Plekhm2	0.636447	5.93171	5.36293	0.0205692	0.11044	pseudobulk	edgeR	LRT
Syt14	-0.53478	7.03964	5.359	0.0206155	0.110554	pseudobulk	edgeR	LRT
Sugp2	0.566666	6.20256	5.35541	0.0206581	0.110582	pseudobulk	edgeR	LRT
Nars	0.571944	6.26123	5.35425	0.0206719	0.110582	pseudobulk	edgeR	LRT
Kif5a	-0.466831	7.37036	5.35218	0.0206963	0.110582	pseudobulk	edgeR	LRT
Cstf2	-0.549687	6.97683	5.33817	0.0208633	0.111108	pseudobulk	edgeR	LRT
Ube2d3	0.493469	6.7261	5.33772	0.0208687	0.111108	pseudobulk	edgeR	LRT
Psmc4	0.642669	5.84828	5.33755	0.0208708	0.111108	pseudobulk	edgeR	LRT
Zfr	0.331878	8.05383	5.32186	0.0210596	0.111896	pseudobulk	edgeR	LRT
Klhl7	-0.463685	7.38656	5.32101	0.0210698	0.111896	pseudobulk	edgeR	LRT
Eml4	-0.476453	7.35073	5.31376	0.0211577	0.112228	pseudobulk	edgeR	LRT
Cenpc1	0.521891	6.48545	5.28295	0.0215352	0.113943	pseudobulk	edgeR	LRT
Dnah9	-0.792857	6.20315	5.28225	0.0215439	0.113943	pseudobulk	edgeR	LRT
Map3k3	-0.613811	6.67865	5.28103	0.021559	0.113943	pseudobulk	edgeR	LRT
Atxn1	-0.234384	9.7237	5.27401	0.0216461	0.114266	pseudobulk	edgeR	LRT
Ppib	0.358933	8.08826	5.26997	0.0216963	0.114394	pseudobulk	edgeR	LRT
Rars2	0.524383	6.4857	5.25057	0.0219395	0.115538	pseudobulk	edgeR	LRT
Cpsf7	0.605196	6.02457	5.24168	0.0220519	0.11599	pseudobulk	edgeR	LRT
Ptprj	-0.374421	8.01619	5.22137	0.0223109	0.117087	pseudobulk	edgeR	LRT
Stk3	0.462175	6.84601	5.22116	0.0223137	0.117087	pseudobulk	edgeR	LRT
Usp40	0.534737	6.36149	5.21659	0.0223724	0.117255	pseudobulk	edgeR	LRT
Rala	-0.708821	6.2856	5.21287	0.0224202	0.117366	pseudobulk	edgeR	LRT
Nebl	-0.254732	9.38553	5.19786	0.0226147	0.118242	pseudobulk	edgeR	LRT
Abcb7	0.636941	5.92592	5.19576	0.0226421	0.118245	pseudobulk	edgeR	LRT
Zfp871	0.615761	5.90742	5.19022	0.0227144	0.118482	pseudobulk	edgeR	LRT
Fam13b	0.40816	7.22264	5.18528	0.022779	0.118545	pseudobulk	edgeR	LRT
Gm13629	-0.666638	6.57462	5.18516	0.0227806	0.118545	pseudobulk	edgeR	LRT
2610008E11Rik	0.624633	5.89795	5.17185	0.0229557	0.119316	pseudobulk	edgeR	LRT
Plppr2	0.583388	6.09007	5.14493	0.0233144	0.121036	pseudobulk	edgeR	LRT
Dip2b	0.338095	8.07773	5.11919	0.0236626	0.122699	pseudobulk	edgeR	LRT
Lrp1b	-0.341318	11.9188	5.09943	0.0239337	0.123819	pseudobulk	edgeR	LRT
Trmt11	0.596545	6.00563	5.09934	0.023935	0.123819	pseudobulk	edgeR	LRT
Kcnj6	-0.326662	8.53179	5.09544	0.0239889	0.123952	pseudobulk	edgeR	LRT
Atad1	0.451853	6.87572	5.09209	0.0240352	0.124045	pseudobulk	edgeR	LRT
Gpr63	-0.855358	5.80232	5.08774	0.0240955	0.124211	pseudobulk	edgeR	LRT
Gas7	0.318998	8.23332	5.08281	0.0241642	0.124419	pseudobulk	edgeR	LRT
Caap1	0.514248	6.58369	5.08042	0.0241975	0.124444	pseudobulk	edgeR	LRT
Cnot7	0.593316	6.04102	5.07533	0.0242686	0.124494	pseudobulk	edgeR	LRT
Atp8a2	-0.29925	8.72544	5.07424	0.0242839	0.124494	pseudobulk	edgeR	LRT
Sptbn1	-0.258766	9.11765	5.07364	0.0242923	0.124494	pseudobulk	edgeR	LRT
Tmem30a	0.486953	6.71298	5.06406	0.0244269	0.125039	pseudobulk	edgeR	LRT
4930447C04Rik	0.361886	7.60297	5.04908	0.0246391	0.125836	pseudobulk	edgeR	LRT
Desi1	0.605527	5.99018	5.04902	0.0246399	0.125836	pseudobulk	edgeR	LRT
Copa	0.429476	7.14887	5.04228	0.024736	0.126179	pseudobulk	edgeR	LRT
Zfp608	-0.785313	6.03782	5.03807	0.0247961	0.12634	pseudobulk	edgeR	LRT
Snx14	-0.798241	6.05209	5.03279	0.0248718	0.126578	pseudobulk	edgeR	LRT
Grb10	0.520159	6.45733	5.01829	0.025081	0.127338	pseudobulk	edgeR	LRT
Sgk1	-0.436341	7.50119	5.01787	0.0250869	0.127338	pseudobulk	edgeR	LRT
Afdn	-0.370552	7.88861	5.01642	0.0251081	0.127338	pseudobulk	edgeR	LRT
Satb2	-0.372187	8.10831	5.01384	0.0251454	0.12738	pseudobulk	edgeR	LRT
Ppm1b	-0.609181	6.6166	5.01072	0.0251908	0.127463	pseudobulk	edgeR	LRT
Ndfip2	-0.497764	7.24288	5.00363	0.0252943	0.127749	pseudobulk	edgeR	LRT
Pcmtd1	0.423026	7.03246	5.00286	0.0253054	0.127749	pseudobulk	edgeR	LRT
Gdi1	-0.50501	7.34105	4.99699	0.0253914	0.128036	pseudobulk	edgeR	LRT
Chchd3	0.321261	7.99562	4.99484	0.025423	0.128048	pseudobulk	edgeR	LRT
Gm37240	0.528508	6.42987	4.99112	0.0254777	0.128176	pseudobulk	edgeR	LRT
Dgkb	-0.330599	9.15826	4.98709	0.0255372	0.128329	pseudobulk	edgeR	LRT
Sntb2	0.367478	7.70686	4.98259	0.0256036	0.128516	pseudobulk	edgeR	LRT
Mat2a	-0.451049	7.43768	4.97602	0.025701	0.128796	pseudobulk	edgeR	LRT
Eml6	-0.296541	8.73396	4.97487	0.0257181	0.128796	pseudobulk	edgeR	LRT
Rps6ka3	-0.351416	8.15529	4.96961	0.0257965	0.129041	pseudobulk	edgeR	LRT
Pibf1	0.43411	6.9813	4.96107	0.0259242	0.129533	pseudobulk	edgeR	LRT
Xrn1	0.373669	7.47456	4.9434	0.0261904	0.130714	pseudobulk	edgeR	LRT
Zcwpw2	0.577922	6.11396	4.92992	0.0263955	0.131499	pseudobulk	edgeR	LRT
Oxr1	-0.261493	10.4976	4.92913	0.0264076	0.131499	pseudobulk	edgeR	LRT
Tmtc1	-0.397636	7.94022	4.92391	0.0264875	0.131747	pseudobulk	edgeR	LRT
Gfm2	0.552624	6.1756	4.9109	0.0266877	0.132593	pseudobulk	edgeR	LRT
Rbfox2	-0.259371	9.01292	4.9049	0.0267806	0.132904	pseudobulk	edgeR	LRT
Ranbp17	0.508819	6.56237	4.89271	0.0269703	0.133695	pseudobulk	edgeR	LRT
Bcl11b	-0.383903	7.82956	4.8895	0.0270205	0.133793	pseudobulk	edgeR	LRT
Myo9b	0.514584	6.44527	4.87444	0.0272573	0.134813	pseudobulk	edgeR	LRT
Eif3h	0.575288	6.05719	4.87066	0.027317	0.134862	pseudobulk	edgeR	LRT
Vps13c	0.35716	7.58067	4.86994	0.0273285	0.134862	pseudobulk	edgeR	LRT
Mast2	-0.408231	7.70773	4.86693	0.0273761	0.134945	pseudobulk	edgeR	LRT
Man2a2	0.637023	5.71273	4.84712	0.0276923	0.136351	pseudobulk	edgeR	LRT
Eif4e	0.519991	6.37166	4.83322	0.0279164	0.1373	pseudobulk	edgeR	LRT
Ube2e3	0.581765	6.08632	4.82803	0.0280005	0.13756	pseudobulk	edgeR	LRT
Pls1	0.573802	6.09315	4.81601	0.0281965	0.138367	pseudobulk	edgeR	LRT
Prkdc	0.477876	6.68912	4.80789	0.0283297	0.138866	pseudobulk	edgeR	LRT
Psip1	0.430261	7.21645	4.79274	0.0285799	0.139937	pseudobulk	edgeR	LRT
Eno2	-0.420216	7.60672	4.75212	0.0292623	0.143118	pseudobulk	edgeR	LRT
Cabp1	-0.463054	7.24138	4.74451	0.029392	0.143592	pseudobulk	edgeR	LRT
Rab15	-0.852183	5.79088	4.73809	0.0295018	0.143969	pseudobulk	edgeR	LRT
Arhgap12	-0.692324	6.27547	4.73528	0.02955	0.144044	pseudobulk	edgeR	LRT
Necab1	-0.626455	6.53626	4.73182	0.0296096	0.144174	pseudobulk	edgeR	LRT
Anxa7	-0.881106	5.70994	4.72795	0.0296762	0.144339	pseudobulk	edgeR	LRT
Dpm2	0.64628	5.78832	4.72475	0.0297315	0.144448	pseudobulk	edgeR	LRT
Dnm1l	-0.451284	7.35442	4.7218	0.0297826	0.144536	pseudobulk	edgeR	LRT
Upf2	0.515789	6.43717	4.70683	0.030043	0.145639	pseudobulk	edgeR	LRT
Add1	-0.470102	7.18403	4.68623	0.0304053	0.147232	pseudobulk	edgeR	LRT
Rnps1	0.446792	6.95568	4.68113	0.0304956	0.147508	pseudobulk	edgeR	LRT
Csnk1g3	-0.489961	7.10477	4.67912	0.0305315	0.147518	pseudobulk	edgeR	LRT
Tnk2	0.605102	5.83416	4.67331	0.0306347	0.147777	pseudobulk	edgeR	LRT
Angel2	0.528306	6.30159	4.67233	0.0306524	0.147777	pseudobulk	edgeR	LRT
Stim2	-0.556902	6.73109	4.66292	0.0308207	0.14827	pseudobulk	edgeR	LRT
Cox5b	0.532407	6.26593	4.66284	0.0308221	0.14827	pseudobulk	edgeR	LRT
Adgra1	-0.416398	7.68945	4.65751	0.030918	0.148569	pseudobulk	edgeR	LRT
Nptn	0.220943	9.3545	4.64255	0.0311886	0.149705	pseudobulk	edgeR	LRT
Ep300	0.413498	7.03609	4.63249	0.0313719	0.150421	pseudobulk	edgeR	LRT
Sgcd	-0.539984	9.05179	4.62775	0.0314588	0.150673	pseudobulk	edgeR	LRT
Nup153	0.608612	5.82864	4.62539	0.031502	0.150716	pseudobulk	edgeR	LRT
Fgd4	-0.524799	6.8719	4.62061	0.0315899	0.150921	pseudobulk	edgeR	LRT
Tbcel	0.631483	5.67561	4.61912	0.0316174	0.150921	pseudobulk	edgeR	LRT
S100pbp	-0.887104	5.5949	4.61747	0.031648	0.150921	pseudobulk	edgeR	LRT
Itfg1	0.40868	7.0982	4.6127	0.0317359	0.151176	pseudobulk	edgeR	LRT
Tcp1	0.597776	6.03919	4.60831	0.0318174	0.151321	pseudobulk	edgeR	LRT
Map2k5	0.378251	7.31865	4.60734	0.0318354	0.151321	pseudobulk	edgeR	LRT
Kcnk10	-0.586399	6.54657	4.60253	0.0319248	0.151583	pseudobulk	edgeR	LRT
Gdi2	0.536466	6.22825	4.58838	0.0321894	0.152674	pseudobulk	edgeR	LRT
Nefl	-0.713133	6.20087	4.58435	0.0322651	0.152748	pseudobulk	edgeR	LRT
Tubgcp5	0.636587	5.67486	4.58385	0.0322746	0.152748	pseudobulk	edgeR	LRT
Nfe2l1	0.605813	5.79117	4.58069	0.0323342	0.152865	pseudobulk	edgeR	LRT
Dap3	0.611726	5.78791	4.57835	0.0323783	0.152909	pseudobulk	edgeR	LRT
Cox6c	0.556342	6.07451	4.57146	0.0325089	0.153361	pseudobulk	edgeR	LRT
Clk4	-0.447111	7.29697	4.5672	0.0325899	0.153578	pseudobulk	edgeR	LRT
Tmem246	-0.836045	5.77805	4.56134	0.0327015	0.153745	pseudobulk	edgeR	LRT
Zcchc8	0.574359	5.98407	4.56065	0.0327146	0.153745	pseudobulk	edgeR	LRT
Ppargc1b	-0.556719	6.67946	4.55982	0.0327304	0.153745	pseudobulk	edgeR	LRT
Ppp3cc	0.547992	6.17686	4.55781	0.0327689	0.153762	pseudobulk	edgeR	LRT
Gmps	0.515581	6.27986	4.5366	0.0331774	0.155512	pseudobulk	edgeR	LRT
Cmss1	0.277075	9.99963	4.52997	0.0333062	0.15595	pseudobulk	edgeR	LRT
Serpinb6a	0.560502	6.14861	4.52548	0.0333938	0.156193	pseudobulk	edgeR	LRT
Kdm5d	0.533334	6.23703	4.51321	0.0336341	0.157042	pseudobulk	edgeR	LRT
Nedd4l	-0.242573	9.14135	4.512	0.0336579	0.157042	pseudobulk	edgeR	LRT
Rpl27a	0.560155	6.10816	4.50932	0.0337106	0.157042	pseudobulk	edgeR	LRT
Ephb6	-0.782369	5.94543	4.50893	0.0337183	0.157042	pseudobulk	edgeR	LRT
Csgalnact2	0.626034	5.6814	4.4957	0.0339801	0.158094	pseudobulk	edgeR	LRT
Parg	0.402468	7.05516	4.49386	0.0340169	0.158097	pseudobulk	edgeR	LRT
Rapgef2	-0.301323	8.47287	4.48925	0.0341087	0.158357	pseudobulk	edgeR	LRT
Fktn	0.584295	5.89352	4.47764	0.0343412	0.159143	pseudobulk	edgeR	LRT
Gpr158	-0.246884	9.66914	4.47718	0.0343505	0.159143	pseudobulk	edgeR	LRT
Acyp2	0.328087	7.97694	4.47533	0.0343876	0.159147	pseudobulk	edgeR	LRT
5330417C22Rik	-0.464876	7.18403	4.46221	0.0346526	0.160166	pseudobulk	edgeR	LRT
Arhgef2	0.466404	6.58696	4.46083	0.0346807	0.160166	pseudobulk	edgeR	LRT
Nvl	0.348883	7.56452	4.45164	0.0348678	0.160769	pseudobulk	edgeR	LRT
Larp4	0.548196	6.07775	4.44958	0.0349099	0.160769	pseudobulk	edgeR	LRT
Rbfox1	-0.245752	13.0397	4.44903	0.034921	0.160769	pseudobulk	edgeR	LRT
Sh3gl1	0.58622	5.85231	4.44333	0.0350379	0.161138	pseudobulk	edgeR	LRT
Wdr26	0.473763	6.52869	4.43339	0.0352425	0.161785	pseudobulk	edgeR	LRT
Efr3a	-0.248424	9.17175	4.43291	0.0352524	0.161785	pseudobulk	edgeR	LRT
Tet2	-0.488562	6.95793	4.42914	0.0353303	0.161973	pseudobulk	edgeR	LRT
Clock	0.35604	7.47834	4.42207	0.035477	0.162476	pseudobulk	edgeR	LRT
Trpc1	-0.490762	7.00115	4.41412	0.0356427	0.163065	pseudobulk	edgeR	LRT
Smpd3	-0.540491	6.75566	4.39449	0.0360553	0.164781	pseudobulk	edgeR	LRT
Fez1	0.463524	6.62963	4.39119	0.0361251	0.164929	pseudobulk	edgeR	LRT
Cadps2	-0.269696	9.36163	4.38933	0.0361645	0.164937	pseudobulk	edgeR	LRT
Ptchd4	-0.505224	7.21697	4.38517	0.0362528	0.165168	pseudobulk	edgeR	LRT
Pbrm1	0.465205	6.77195	4.37326	0.036507	0.166069	pseudobulk	edgeR	LRT
Tenm3	0.379328	8.71004	4.37237	0.0365261	0.166069	pseudobulk	edgeR	LRT
Zfp1	0.577556	5.97741	4.36178	0.0367538	0.166932	pseudobulk	edgeR	LRT
Coro1a	-0.879079	5.59209	4.35791	0.0368375	0.167139	pseudobulk	edgeR	LRT
Camk1d	-0.234373	9.23479	4.35404	0.0369212	0.167346	pseudobulk	edgeR	LRT
Eps15l1	0.44185	6.74684	4.34861	0.0370393	0.167708	pseudobulk	edgeR	LRT
Pcdh15	1.08782	8.80265	4.33544	0.0373268	0.168836	pseudobulk	edgeR	LRT
Cntn2	-0.798557	5.75386	4.33067	0.0374316	0.169135	pseudobulk	edgeR	LRT
Btbd3	0.532699	6.16558	4.32817	0.0374865	0.169173	pseudobulk	edgeR	LRT
Top1	-0.360536	7.78671	4.32679	0.037517	0.169173	pseudobulk	edgeR	LRT
Tmem178b	-0.238469	9.55214	4.30206	0.0380661	0.171473	pseudobulk	edgeR	LRT
Slc6a7	-0.546367	6.66946	4.29552	0.0382129	0.171958	pseudobulk	edgeR	LRT
Ntm	-0.297259	11.4279	4.28737	0.0383965	0.172607	pseudobulk	edgeR	LRT
Hint1	0.582322	5.8971	4.28403	0.038472	0.17277	pseudobulk	edgeR	LRT
Epha3	0.55292	6.03616	4.27724	0.038626	0.173271	pseudobulk	edgeR	LRT
Plxdc2	-0.499109	6.96794	4.27564	0.0386625	0.173271	pseudobulk	edgeR	LRT
Pclo	-0.245289	9.5039	4.27219	0.038741	0.173446	pseudobulk	edgeR	LRT
Akap8l	-0.277326	8.54915	4.26616	0.0388787	0.173885	pseudobulk	edgeR	LRT
Pard3	-0.459398	7.07357	4.26122	0.0389919	0.174214	pseudobulk	edgeR	LRT
Bbs7	0.584702	5.80655	4.24953	0.0392613	0.175134	pseudobulk	edgeR	LRT
Fbxw4	-0.650878	6.23312	4.24774	0.0393026	0.175134	pseudobulk	edgeR	LRT
Mccc1	0.584224	5.85285	4.2471	0.0393173	0.175134	pseudobulk	edgeR	LRT
Asic2	-0.247579	11.7544	4.24465	0.0393742	0.175209	pseudobulk	edgeR	LRT
Ankhd1	0.364121	7.3838	4.23957	0.0394922	0.175556	pseudobulk	edgeR	LRT
Zc3h7a	0.400396	7.01446	4.23388	0.0396248	0.175968	pseudobulk	edgeR	LRT
Nsun2	-0.580531	6.49246	4.23124	0.0396864	0.17605	pseudobulk	edgeR	LRT
Kcnh5	-0.538502	6.92257	4.2274	0.0397764	0.17605	pseudobulk	edgeR	LRT
Xpo1	0.482349	6.3999	4.22626	0.0398031	0.17605	pseudobulk	edgeR	LRT
Iqgap2	-0.384364	7.87044	4.22624	0.0398036	0.17605	pseudobulk	edgeR	LRT
Rnf157	-0.480145	6.99116	4.2179	0.0399995	0.176738	pseudobulk	edgeR	LRT
Exoc6	0.438578	6.70119	4.20566	0.0402893	0.17784	pseudobulk	edgeR	LRT
Heatr6	0.610975	5.68758	4.19096	0.0406401	0.179208	pseudobulk	edgeR	LRT
Arfgef2	0.412943	6.91388	4.18816	0.0407073	0.179324	pseudobulk	edgeR	LRT
Rab27b	-0.587279	6.49501	4.18634	0.0407509	0.179337	pseudobulk	edgeR	LRT
Edf1	0.5565	5.95658	4.18054	0.0408908	0.17971	pseudobulk	edgeR	LRT
Dcun1d5	0.448904	6.71293	4.17943	0.0409175	0.17971	pseudobulk	edgeR	LRT
Hacd2	-0.649992	6.15739	4.17225	0.0410912	0.180185	pseudobulk	edgeR	LRT
Kcnn2	-0.213914	9.50508	4.17025	0.0411398	0.180185	pseudobulk	edgeR	LRT
Grik3	-0.324103	8.16794	4.16988	0.0411487	0.180185	pseudobulk	edgeR	LRT
Cox8a	0.394952	7.23893	4.15981	0.0413941	0.180917	pseudobulk	edgeR	LRT
Ikbkb	0.534994	6.05147	4.15963	0.0413984	0.180917	pseudobulk	edgeR	LRT
Plxna4	-0.258456	8.81968	4.14931	0.0416514	0.181842	pseudobulk	edgeR	LRT
Stx16	0.474824	6.41457	4.14707	0.0417066	0.181902	pseudobulk	edgeR	LRT
Cog4	0.574764	5.94489	4.14419	0.0417776	0.182031	pseudobulk	edgeR	LRT
Plcb4	0.322266	7.76865	4.13692	0.0419575	0.182634	pseudobulk	edgeR	LRT
Aff4	0.297761	7.93334	4.12943	0.0421435	0.183262	pseudobulk	edgeR	LRT
Csgalnact1	-0.455052	7.2945	4.11857	0.0424149	0.184259	pseudobulk	edgeR	LRT
Tspan3	0.455393	6.70111	4.10963	0.0426397	0.185053	pseudobulk	edgeR	LRT
Ankrd27	0.539143	6.00866	4.10493	0.0427584	0.185385	pseudobulk	edgeR	LRT
Uhrf1bp1l	0.370675	7.22996	4.10126	0.0428514	0.185605	pseudobulk	edgeR	LRT
Tmem63b	0.414141	6.89267	4.09876	0.0429147	0.185696	pseudobulk	edgeR	LRT
Adss	-0.517665	6.73705	4.08404	0.0432899	0.186989	pseudobulk	edgeR	LRT
Cadps	-0.212506	10.42	4.0837	0.0432987	0.186989	pseudobulk	edgeR	LRT
Klhdc1	0.608811	5.69275	4.07643	0.0434855	0.187612	pseudobulk	edgeR	LRT
Tox4	0.568274	5.82004	4.0744	0.0435377	0.187652	pseudobulk	edgeR	LRT
Hmgcll1	0.345384	7.57095	4.07115	0.0436216	0.18783	pseudobulk	edgeR	LRT
Zc3h14	0.465715	6.48002	4.06794	0.0437045	0.188002	pseudobulk	edgeR	LRT
Abcf1	0.545066	5.96235	4.06486	0.0437842	0.188161	pseudobulk	edgeR	LRT
Csmd2	-0.224534	9.31825	4.04206	0.0443796	0.190451	pseudobulk	edgeR	LRT
Rpsa	0.500372	6.294	4.03923	0.0444541	0.190451	pseudobulk	edgeR	LRT
Galnt14	0.32756	7.76229	4.03868	0.0444685	0.190451	pseudobulk	edgeR	LRT
Dnajc8	0.530302	6.01713	4.03784	0.0444906	0.190451	pseudobulk	edgeR	LRT
Mat2b	0.570921	5.85904	4.03193	0.0446468	0.190933	pseudobulk	edgeR	LRT
Cdk12	0.395375	6.99709	4.02969	0.044706	0.191001	pseudobulk	edgeR	LRT
Kif16b	0.354741	7.33695	4.02649	0.0447911	0.191178	pseudobulk	edgeR	LRT
Ldah	0.486391	6.26945	4.0244	0.0448465	0.191201	pseudobulk	edgeR	LRT
Aifm3	-0.363886	7.74874	4.02302	0.0448834	0.191201	pseudobulk	edgeR	LRT
Tfrc	-0.641812	6.16244	4.01592	0.0450726	0.191821	pseudobulk	edgeR	LRT
Ddx6	0.458588	6.51128	4.01299	0.0451509	0.191884	pseudobulk	edgeR	LRT
Lhfp	-0.481302	7.18139	4.0121	0.0451748	0.191884	pseudobulk	edgeR	LRT
Ankrd45	-0.65057	6.16344	4.00808	0.0452828	0.192156	pseudobulk	edgeR	LRT
Eif4b	0.547203	5.96537	3.99803	0.0455534	0.193118	pseudobulk	edgeR	LRT
Sphkap	-0.322454	8.08722	3.99422	0.0456565	0.193369	pseudobulk	edgeR	LRT
Slf1	0.367712	7.1766	3.98814	0.0458216	0.193881	pseudobulk	edgeR	LRT
Syn1	-0.393207	7.45763	3.98313	0.0459582	0.194272	pseudobulk	edgeR	LRT
Pura	0.485835	6.40507	3.97851	0.0460843	0.194575	pseudobulk	edgeR	LRT
Slc25a46	0.580273	5.71772	3.97679	0.0461313	0.194575	pseudobulk	edgeR	LRT
Ap3s2	0.604248	5.65018	3.97565	0.0461627	0.194575	pseudobulk	edgeR	LRT
Prpf40a	0.353267	7.39637	3.95844	0.0466368	0.196384	pseudobulk	edgeR	LRT
Zfat	0.485979	6.2781	3.95392	0.0467623	0.196724	pseudobulk	edgeR	LRT
Plxna2	-0.291146	8.52128	3.94972	0.0468792	0.196971	pseudobulk	edgeR	LRT
Ppfia3	-0.637939	6.15167	3.94859	0.0469106	0.196971	pseudobulk	edgeR	LRT
Sdf4	0.570768	5.78095	3.94469	0.0470194	0.197239	pseudobulk	edgeR	LRT
Gas2	0.448932	6.57861	3.94052	0.0471363	0.197541	pseudobulk	edgeR	LRT
Narf	-0.838795	5.5488	3.93599	0.0472634	0.197884	pseudobulk	edgeR	LRT
Ctsb	0.510559	6.60928	3.93319	0.0473421	0.197966	pseudobulk	edgeR	LRT
Pacrg	-0.467306	6.97319	3.93209	0.0473731	0.197966	pseudobulk	edgeR	LRT
Rgs4	-0.632987	6.15033	3.92703	0.0475157	0.19827	pseudobulk	edgeR	LRT
Rps9	0.603969	5.65143	3.92563	0.0475552	0.19827	pseudobulk	edgeR	LRT
Chrm2	-0.761086	6.41874	3.92472	0.0475812	0.19827	pseudobulk	edgeR	LRT
Ift80	0.590659	5.65908	3.90274	0.0482075	0.20069	pseudobulk	edgeR	LRT
Me3	-0.30244	8.48759	3.9003	0.0482776	0.200791	pseudobulk	edgeR	LRT
Atxn2l	0.469882	6.44942	3.89401	0.0484587	0.201353	pseudobulk	edgeR	LRT
Stard3nl	0.497975	6.19854	3.88651	0.0486754	0.20202	pseudobulk	edgeR	LRT
Sox5	-0.249214	9.51065	3.88528	0.0487112	0.20202	pseudobulk	edgeR	LRT
Ireb2	0.443551	6.52814	3.88358	0.0487605	0.202034	pseudobulk	edgeR	LRT
Dennd4c	0.510521	6.1056	3.8816	0.048818	0.202082	pseudobulk	edgeR	LRT
Cntnap5b	-0.455083	8.92736	3.86606	0.049272	0.203643	pseudobulk	edgeR	LRT
Tmem131l	-0.707305	5.88276	3.86552	0.0492878	0.203643	pseudobulk	edgeR	LRT
Ust	0.462827	6.64788	3.8602	0.0494443	0.204097	pseudobulk	edgeR	LRT
Pnn	0.428932	6.89036	3.84883	0.0497808	0.205293	pseudobulk	edgeR	LRT
Ppp1r14c	0.579488	5.81118	3.84512	0.049891	0.205554	pseudobulk	edgeR	LRT
Akap10	0.445807	6.58041	3.84325	0.0499467	0.205591	pseudobulk	edgeR	LRT
Septin6	-0.605098	6.26546	3.83978	0.0500502	0.205825	pseudobulk	edgeR	LRT
Ngly1	0.558796	5.82666	3.83747	0.0501191	0.205859	pseudobulk	edgeR	LRT
Exoc3	0.433052	6.59679	3.83636	0.0501523	0.205859	pseudobulk	edgeR	LRT
Abhd16a	0.587535	5.7864	3.83257	0.0502658	0.206025	pseudobulk	edgeR	LRT
Map1a	-0.497561	6.72539	3.83103	0.050312	0.206025	pseudobulk	edgeR	LRT
Fzd3	-0.687052	5.9514	3.83031	0.0503336	0.206025	pseudobulk	edgeR	LRT
Tmem151a	-0.561974	6.46867	3.81496	0.0507967	0.207722	pseudobulk	edgeR	LRT
Atrnl1	-0.205902	9.72677	3.81345	0.0508427	0.207722	pseudobulk	edgeR	LRT
Snrnp48	0.415682	6.88171	3.80571	0.0510782	0.20849	pseudobulk	edgeR	LRT
Wasf1	-0.310333	7.99342	3.80385	0.051135	0.208528	pseudobulk	edgeR	LRT
Agtpbp1	-0.34309	7.75208	3.79986	0.0512569	0.208604	pseudobulk	edgeR	LRT
Ctnna3	0.405981	6.79577	3.79759	0.0513263	0.208604	pseudobulk	edgeR	LRT
Zfp827	-0.410739	7.22434	3.79754	0.0513279	0.208604	pseudobulk	edgeR	LRT
H3f3b	0.474193	6.5187	3.79581	0.051381	0.208604	pseudobulk	edgeR	LRT
Atf6	-0.348251	7.72288	3.79539	0.051394	0.208604	pseudobulk	edgeR	LRT
Cul9	0.439156	6.55916	3.79394	0.0514385	0.208604	pseudobulk	edgeR	LRT
Phf3	0.341717	7.36994	3.78967	0.0515699	0.208944	pseudobulk	edgeR	LRT
Fam110b	0.331524	7.49062	3.784	0.0517447	0.209459	pseudobulk	edgeR	LRT
Pus10	0.461508	6.36506	3.77905	0.0518982	0.209611	pseudobulk	edgeR	LRT
Wdr17	0.381013	7.92937	3.77844	0.0519169	0.209611	pseudobulk	edgeR	LRT
Zfp810	0.576587	5.67962	3.77816	0.0519256	0.209611	pseudobulk	edgeR	LRT
Cept1	0.548207	5.84055	3.77418	0.0520495	0.209677	pseudobulk	edgeR	LRT
Mkln1	0.337022	7.49229	3.77398	0.0520555	0.209677	pseudobulk	edgeR	LRT
Mccc2	-0.753786	5.71203	3.77303	0.0520851	0.209677	pseudobulk	edgeR	LRT
Arc	0.464526	6.45876	3.76737	0.0522617	0.209957	pseudobulk	edgeR	LRT
Ctdspl2	0.483934	6.20371	3.76676	0.0522809	0.209957	pseudobulk	edgeR	LRT
Fbxl5	-0.398268	7.2745	3.76429	0.052358	0.209957	pseudobulk	edgeR	LRT
Basp1	-0.35233	7.69895	3.76304	0.0523973	0.209957	pseudobulk	edgeR	LRT
A830036E02Rik	0.525121	6.02015	3.76206	0.052428	0.209957	pseudobulk	edgeR	LRT
Cyb5r4	0.478796	6.30938	3.76163	0.0524415	0.209957	pseudobulk	edgeR	LRT
Fkbp15	0.57826	5.72385	3.75195	0.0527458	0.210887	pseudobulk	edgeR	LRT
Kif3c	-0.658534	6.01087	3.75119	0.0527698	0.210887	pseudobulk	edgeR	LRT
Rragb	-0.583561	6.3107	3.74735	0.0528913	0.21118	pseudobulk	edgeR	LRT
Pfkl	-0.793324	5.63179	3.74022	0.0531174	0.211891	pseudobulk	edgeR	LRT
Gm32014	-0.538268	6.55574	3.73546	0.0532689	0.212016	pseudobulk	edgeR	LRT
Tspan13	-0.407571	7.25902	3.73516	0.0532786	0.212016	pseudobulk	edgeR	LRT
Dennd5b	-0.306243	8.08734	3.73213	0.0533752	0.212016	pseudobulk	edgeR	LRT
Rab11fip3	0.356496	7.19801	3.73149	0.0533956	0.212016	pseudobulk	edgeR	LRT
Ranbp2	0.31415	7.60514	3.73043	0.0534297	0.212016	pseudobulk	edgeR	LRT
Purg	0.425074	6.7029	3.73016	0.0534384	0.212016	pseudobulk	edgeR	LRT
Clu	0.514319	6.11091	3.72666	0.0535505	0.212225	pseudobulk	edgeR	LRT
Acvr1b	-0.7416	5.70438	3.72549	0.0535878	0.212225	pseudobulk	edgeR	LRT
Fmn2	0.242944	8.9077	3.71383	0.0539633	0.21335	pseudobulk	edgeR	LRT
Ap3b1	0.418517	6.65846	3.71366	0.0539689	0.21335	pseudobulk	edgeR	LRT
Tgs1	0.488636	6.20615	3.70602	0.0542165	0.214136	pseudobulk	edgeR	LRT
Ulk4	-0.485194	6.88364	3.69512	0.0545719	0.215312	pseudobulk	edgeR	LRT
Faf2	0.522243	6.01965	3.69371	0.0546179	0.215312	pseudobulk	edgeR	LRT
Ankrd17	0.231347	8.76854	3.69239	0.0546613	0.215312	pseudobulk	edgeR	LRT
Mitf	0.368278	7.13879	3.68792	0.0548078	0.215695	pseudobulk	edgeR	LRT
Akt3	-0.198312	9.71994	3.68163	0.0550149	0.216317	pseudobulk	edgeR	LRT
Rrnad1	0.50298	6.03922	3.664	0.0555999	0.218421	pseudobulk	edgeR	LRT
Ppp6r3	-0.476687	6.78552	3.65142	0.0560214	0.21977	pseudobulk	edgeR	LRT
Lonrf1	-0.575615	6.30596	3.65077	0.0560432	0.21977	pseudobulk	edgeR	LRT
Cop1	0.334321	7.41116	3.64414	0.056267	0.22045	pseudobulk	edgeR	LRT
Washc4	0.501526	6.07988	3.64071	0.0563829	0.220707	pseudobulk	edgeR	LRT
Tjp1	-0.234028	8.89971	3.63144	0.0566979	0.221743	pseudobulk	edgeR	LRT
Slc24a3	-0.480349	6.96042	3.62683	0.0568551	0.222027	pseudobulk	edgeR	LRT
Slc25a26	0.433584	6.50318	3.62634	0.0568716	0.222027	pseudobulk	edgeR	LRT
Gigyf2	0.293473	7.75371	3.62195	0.057022	0.222277	pseudobulk	edgeR	LRT
Clcn3	0.305216	7.65909	3.6196	0.0571026	0.222277	pseudobulk	edgeR	LRT
Reps2	-0.288909	8.17448	3.61902	0.0571227	0.222277	pseudobulk	edgeR	LRT
Rbx1	0.541119	5.84372	3.61857	0.0571381	0.222277	pseudobulk	edgeR	LRT
Pde4dip	0.224888	8.68559	3.61212	0.05736	0.222634	pseudobulk	edgeR	LRT
Wls	-0.592883	6.31733	3.61156	0.0573793	0.222634	pseudobulk	edgeR	LRT
Camkk2	-0.434842	6.9862	3.61027	0.0574237	0.222634	pseudobulk	edgeR	LRT
Setd7	-0.660716	5.92408	3.61001	0.0574328	0.222634	pseudobulk	edgeR	LRT
Dnaja2	0.553164	5.7512	3.60762	0.0575154	0.222758	pseudobulk	edgeR	LRT
Nrbp2	-0.688395	5.95774	3.60502	0.0576053	0.22291	pseudobulk	edgeR	LRT
Strn3	-0.301906	8.07958	3.60296	0.0576768	0.22299	pseudobulk	edgeR	LRT
Bms1	0.557556	5.78445	3.60073	0.0577544	0.223093	pseudobulk	edgeR	LRT
Specc1	-0.273531	8.57518	3.59866	0.0578262	0.223175	pseudobulk	edgeR	LRT
Hivep3	-0.216865	9.22097	3.59643	0.0579039	0.223278	pseudobulk	edgeR	LRT
Ate1	0.517603	5.98838	3.59049	0.0581113	0.223881	pseudobulk	edgeR	LRT
Arap2	-0.287328	8.50102	3.58481	0.0583102	0.224451	pseudobulk	edgeR	LRT
Clint1	0.472147	6.28936	3.57861	0.0585281	0.224996	pseudobulk	edgeR	LRT
4933406I18Rik	-0.414779	7.26734	3.57786	0.0585544	0.224996	pseudobulk	edgeR	LRT
Cpne4	-0.438595	7.33718	3.57172	0.0587714	0.225633	pseudobulk	edgeR	LRT
Atp5pb	0.412708	6.65118	3.56804	0.0589017	0.225936	pseudobulk	edgeR	LRT
Dock3	0.17747	10.0574	3.56588	0.0589783	0.225937	pseudobulk	edgeR	LRT
Kalrn	-0.136367	11.2702	3.56513	0.0590051	0.225937	pseudobulk	edgeR	LRT
Eny2	0.471105	6.25315	3.56224	0.0591078	0.226134	pseudobulk	edgeR	LRT
Lin28b	0.503158	6.08077	3.5596	0.059202	0.226211	pseudobulk	edgeR	LRT
Nfia	-0.311704	8.58503	3.55879	0.059231	0.226211	pseudobulk	edgeR	LRT
Sertad2	-0.381123	7.39292	3.55488	0.0593707	0.226492	pseudobulk	edgeR	LRT
Hsf2	0.522989	5.90589	3.5499	0.059549	0.226492	pseudobulk	edgeR	LRT
Thrap3	0.40243	6.73417	3.54828	0.0596074	0.226492	pseudobulk	edgeR	LRT
Srbd1	0.514097	6.03618	3.54738	0.0596397	0.226492	pseudobulk	edgeR	LRT
Tiam1	-0.338412	7.76843	3.54686	0.0596584	0.226492	pseudobulk	edgeR	LRT
Tnrc6b	-0.258678	8.46015	3.54682	0.0596597	0.226492	pseudobulk	edgeR	LRT
Sptbn2	-0.359111	7.50254	3.54665	0.0596657	0.226492	pseudobulk	edgeR	LRT
Fbxo31	-0.651089	6.00349	3.54308	0.0597942	0.226784	pseudobulk	edgeR	LRT
Ncor1	-0.331182	7.77522	3.54044	0.0598897	0.226904	pseudobulk	edgeR	LRT
Nhlrc2	-0.703626	5.77143	3.53935	0.059929	0.226904	pseudobulk	edgeR	LRT
Zfp365	0.463727	6.25634	3.53404	0.0601212	0.22739	pseudobulk	edgeR	LRT
Gm43713	-0.517132	6.59683	3.53294	0.060161	0.22739	pseudobulk	edgeR	LRT
Csnk2a1	0.409861	6.7464	3.52552	0.0604307	0.228213	pseudobulk	edgeR	LRT
Kcnj9	0.554851	5.74131	3.51588	0.0607835	0.229176	pseudobulk	edgeR	LRT
Ubr2	0.36558	7.04826	3.5157	0.0607901	0.229176	pseudobulk	edgeR	LRT
Gria2	-0.150722	10.982	3.51259	0.0609043	0.22941	pseudobulk	edgeR	LRT
Iqsec3	-0.442648	7.05646	3.50957	0.0610152	0.22963	pseudobulk	edgeR	LRT
Ubxn4	0.403271	6.71877	3.49569	0.0615288	0.231156	pseudobulk	edgeR	LRT
Slc8a2	0.414657	6.58365	3.49293	0.0616315	0.231156	pseudobulk	edgeR	LRT
Ahcyl1	0.37843	6.87639	3.49291	0.0616321	0.231156	pseudobulk	edgeR	LRT
Crebrf	0.446146	6.50076	3.49265	0.0616419	0.231156	pseudobulk	edgeR	LRT
Unc13b	-0.326089	7.76213	3.49152	0.0616838	0.231156	pseudobulk	edgeR	LRT
Tmem245	0.361625	7.08619	3.49	0.0617407	0.231172	pseudobulk	edgeR	LRT
Nek9	0.508968	5.99263	3.48672	0.0618631	0.231288	pseudobulk	edgeR	LRT
Gpatch8	-0.231012	8.87131	3.48635	0.0618769	0.231288	pseudobulk	edgeR	LRT
Anks1	-0.559588	6.34533	3.48407	0.0619622	0.231324	pseudobulk	edgeR	LRT
Trmt13	0.493149	6.04538	3.48327	0.061992	0.231324	pseudobulk	edgeR	LRT
Flot1	-0.710592	5.7856	3.47567	0.0622774	0.232192	pseudobulk	edgeR	LRT
Serf2	0.481643	6.0983	3.47179	0.0624239	0.232541	pseudobulk	edgeR	LRT
Mtus2	-0.315732	7.92872	3.46421	0.0627105	0.233303	pseudobulk	edgeR	LRT
Vps13b	0.199304	9.16539	3.46357	0.0627347	0.233303	pseudobulk	edgeR	LRT
Pgm2l1	-0.386429	7.20978	3.45876	0.0629176	0.233785	pseudobulk	edgeR	LRT
Prpf18	0.553054	5.69855	3.45511	0.0630567	0.234104	pseudobulk	edgeR	LRT
Anks3	0.463849	6.25504	3.44823	0.0633194	0.234881	pseudobulk	edgeR	LRT
Vps13a	-0.243428	8.6061	3.44372	0.0634927	0.235325	pseudobulk	edgeR	LRT
Rasa1	-0.451637	6.84559	3.44208	0.0635557	0.23536	pseudobulk	edgeR	LRT
Ogdh	0.305993	7.57216	3.43742	0.063735	0.235685	pseudobulk	edgeR	LRT
Psap	0.320542	7.96457	3.43681	0.0637586	0.235685	pseudobulk	edgeR	LRT
Rab28	-0.403378	7.18702	3.43302	0.0639053	0.235685	pseudobulk	edgeR	LRT
Kifc2	-0.417972	7.10504	3.43033	0.0640092	0.235685	pseudobulk	edgeR	LRT
Chpt1	0.436673	6.40782	3.42936	0.064047	0.235685	pseudobulk	edgeR	LRT
Sulf1	0.586905	6.05164	3.42775	0.0641094	0.235685	pseudobulk	edgeR	LRT
Pitpnc1	-0.380623	7.32082	3.42721	0.0641303	0.235685	pseudobulk	edgeR	LRT
Myef2	-0.522698	6.43463	3.42528	0.0642054	0.235685	pseudobulk	edgeR	LRT
Tor1aip2	0.460636	6.26569	3.42508	0.064213	0.235685	pseudobulk	edgeR	LRT
Nmt1	0.503844	6.04494	3.42478	0.0642247	0.235685	pseudobulk	edgeR	LRT
Slc20a1	-0.451338	6.88158	3.42455	0.0642337	0.235685	pseudobulk	edgeR	LRT
Sgsm1	0.405484	6.7271	3.41968	0.0644234	0.23618	pseudobulk	edgeR	LRT
Ly6h	0.35953	7.21109	3.41782	0.0644961	0.23618	pseudobulk	edgeR	LRT
Vps4b	0.50461	6.04259	3.41695	0.06453	0.23618	pseudobulk	edgeR	LRT
Tmem163	0.364786	7.08056	3.41009	0.0647989	0.236804	pseudobulk	edgeR	LRT
Etf1	-0.71769	5.68951	3.40894	0.064844	0.236804	pseudobulk	edgeR	LRT
Inpp5a	0.560567	5.68974	3.40848	0.0648623	0.236804	pseudobulk	edgeR	LRT
Psmb2	0.371149	6.98017	3.40522	0.0649906	0.236921	pseudobulk	edgeR	LRT
Ttc17	0.352569	7.14033	3.40476	0.0650086	0.236921	pseudobulk	edgeR	LRT
Afg3l2	0.427829	6.51805	3.40355	0.0650562	0.236921	pseudobulk	edgeR	LRT
Zfp207	0.325658	7.31412	3.40025	0.0651865	0.237199	pseudobulk	edgeR	LRT
Map4	-0.355296	7.4209	3.39618	0.0653475	0.237588	pseudobulk	edgeR	LRT
Gfod1	-0.334961	7.66536	3.39142	0.0655364	0.238078	pseudobulk	edgeR	LRT
Ythdc2	0.365888	7.00691	3.3852	0.0657841	0.23878	pseudobulk	edgeR	LRT
Cep350	0.346551	7.17815	3.38264	0.0658866	0.238955	pseudobulk	edgeR	LRT
Parp8	-0.421606	7.11852	3.37983	0.0659987	0.239164	pseudobulk	edgeR	LRT
Srgap3	-0.271816	8.35972	3.37221	0.0663047	0.240074	pseudobulk	edgeR	LRT
Zswim6	-0.326989	7.7333	3.36889	0.0664386	0.240361	pseudobulk	edgeR	LRT
Gpr107	0.461421	6.18891	3.3674	0.0664987	0.24038	pseudobulk	edgeR	LRT
Ube2l3	-0.692088	5.76777	3.36493	0.0665983	0.240513	pseudobulk	edgeR	LRT
Sh3glb2	-0.598127	6.11403	3.36268	0.0666894	0.240513	pseudobulk	edgeR	LRT
Cacna1b	-0.334864	7.61953	3.3613	0.0667452	0.240513	pseudobulk	edgeR	LRT
Lrrfip1	-0.296118	8.13942	3.36108	0.0667544	0.240513	pseudobulk	edgeR	LRT
Nrxn3	-0.217298	12.9154	3.35532	0.0669881	0.241157	pseudobulk	edgeR	LRT
Cdc73	0.386294	6.84509	3.35003	0.0672038	0.241735	pseudobulk	edgeR	LRT
Tab2	0.451662	6.26313	3.33666	0.0677521	0.243415	pseudobulk	edgeR	LRT
Inpp4a	0.303733	7.52334	3.33594	0.0677816	0.243415	pseudobulk	edgeR	LRT
Nemf	0.409015	6.58131	3.32429	0.0682634	0.244847	pseudobulk	edgeR	LRT
Cetn3	-0.660106	5.84084	3.32361	0.0682917	0.244847	pseudobulk	edgeR	LRT
Phf20	0.416236	6.57817	3.3187	0.0684958	0.245378	pseudobulk	edgeR	LRT
Ralgapa1	-0.235991	8.71827	3.31596	0.0686101	0.245587	pseudobulk	edgeR	LRT
Bcl2	-0.547645	6.3982	3.30965	0.0688742	0.246332	pseudobulk	edgeR	LRT
Atr	0.517192	5.904	3.30572	0.0690391	0.246721	pseudobulk	edgeR	LRT
Hsp90b1	0.425354	6.94508	3.30022	0.0692707	0.247347	pseudobulk	edgeR	LRT
Rab5a	0.546203	5.70441	3.29569	0.0694619	0.247828	pseudobulk	edgeR	LRT
Tax1bp1	0.346499	7.06129	3.29127	0.0696491	0.248179	pseudobulk	edgeR	LRT
Arnt2	-0.376775	7.3378	3.2907	0.0696732	0.248179	pseudobulk	edgeR	LRT
Rai1	-0.389019	7.18251	3.28271	0.0700131	0.248943	pseudobulk	edgeR	LRT
Pnisr	0.218017	8.67798	3.28151	0.0700646	0.248943	pseudobulk	edgeR	LRT
Epha5	-0.227799	10.2252	3.28099	0.0700868	0.248943	pseudobulk	edgeR	LRT
Wasf3	0.387031	6.72224	3.28034	0.0701144	0.248943	pseudobulk	edgeR	LRT
Sf3b1	-0.233024	8.71568	3.27364	0.0704012	0.249297	pseudobulk	edgeR	LRT
Arhgap35	-0.468854	6.68643	3.27312	0.0704235	0.249297	pseudobulk	edgeR	LRT
Auh	0.411448	6.52703	3.27199	0.0704722	0.249297	pseudobulk	edgeR	LRT
Mtpn	0.528042	5.76645	3.27189	0.0704766	0.249297	pseudobulk	edgeR	LRT
Rhot1	0.407631	6.62162	3.26938	0.0705845	0.249297	pseudobulk	edgeR	LRT
Arhgef10l	-0.729296	5.57874	3.2691	0.0705963	0.249297	pseudobulk	edgeR	LRT
Srek1	0.270276	7.99472	3.26875	0.0706114	0.249297	pseudobulk	edgeR	LRT
Ddx5	-0.291561	7.99891	3.2633	0.0708466	0.249704	pseudobulk	edgeR	LRT
Tial1	0.353118	7.12096	3.26284	0.0708665	0.249704	pseudobulk	edgeR	LRT
Zfp672	0.505605	5.92165	3.26212	0.0708972	0.249704	pseudobulk	edgeR	LRT
Lrch1	-0.404912	7.12553	3.25984	0.0709963	0.249852	pseudobulk	edgeR	LRT
Pank1	-0.629887	5.98579	3.25808	0.0710722	0.249919	pseudobulk	edgeR	LRT
Slf2	0.363394	6.95	3.25385	0.0712561	0.250232	pseudobulk	edgeR	LRT
Fsd1	-0.645135	5.91559	3.25341	0.0712751	0.250232	pseudobulk	edgeR	LRT
Vti1a	0.22577	8.8018	3.24768	0.0715244	0.250709	pseudobulk	edgeR	LRT
Cep295	0.42443	6.48249	3.24767	0.0715251	0.250709	pseudobulk	edgeR	LRT
Smchd1	0.341975	7.08349	3.24034	0.0718459	0.251633	pseudobulk	edgeR	LRT
Puf60	0.559322	5.5972	3.23554	0.0720565	0.252169	pseudobulk	edgeR	LRT
Galnt9	-0.318341	7.88	3.23213	0.0722068	0.252318	pseudobulk	edgeR	LRT
Crppa	-0.547889	6.27343	3.23084	0.0722637	0.252318	pseudobulk	edgeR	LRT
Gm49353	-0.530944	6.45208	3.23063	0.072273	0.252318	pseudobulk	edgeR	LRT
Nsd2	-0.427797	6.93576	3.22936	0.0723288	0.252318	pseudobulk	edgeR	LRT
Dyrk1a	-0.379279	7.25823	3.22247	0.0726341	0.253182	pseudobulk	edgeR	LRT
Ano3	-0.205384	9.47611	3.2174	0.0728592	0.253639	pseudobulk	edgeR	LRT
Pgbd5	0.410705	6.52598	3.21663	0.0728934	0.253639	pseudobulk	edgeR	LRT
Naa16	-0.555308	6.22327	3.21562	0.0729385	0.253639	pseudobulk	edgeR	LRT
Alcam	-0.498532	7.3939	3.21148	0.0731235	0.254081	pseudobulk	edgeR	LRT
Actg1	0.339531	7.52467	3.20844	0.0732594	0.254352	pseudobulk	edgeR	LRT
Emsy	-0.439776	6.83547	3.20492	0.0734172	0.254541	pseudobulk	edgeR	LRT
Cntnap1	-0.650844	5.82646	3.20464	0.0734297	0.254541	pseudobulk	edgeR	LRT
Mga	0.360082	6.89099	3.20046	0.0736175	0.254905	pseudobulk	edgeR	LRT
Supt16	0.487145	6.01732	3.19972	0.0736509	0.254905	pseudobulk	edgeR	LRT
Prmt3	0.529626	5.762	3.19767	0.0737434	0.255024	pseudobulk	edgeR	LRT
Arih1	0.279699	7.88937	3.19524	0.0738528	0.255202	pseudobulk	edgeR	LRT
Mtmr12	-0.48271	6.55884	3.19381	0.0739175	0.255224	pseudobulk	edgeR	LRT
Vapb	0.46503	6.22998	3.18948	0.0741135	0.255487	pseudobulk	edgeR	LRT
2610044O15Rik8	0.49809	5.88709	3.18901	0.074135	0.255487	pseudobulk	edgeR	LRT
Chd2	-0.302769	7.85632	3.18828	0.0741679	0.255487	pseudobulk	edgeR	LRT
Efnb2	-0.605273	5.96625	3.18408	0.0743587	0.255723	pseudobulk	edgeR	LRT
Chp1	0.42342	6.42877	3.18324	0.0743972	0.255723	pseudobulk	edgeR	LRT
Glg1	0.328079	7.3136	3.18293	0.0744112	0.255723	pseudobulk	edgeR	LRT
Cpsf3	0.537075	5.66642	3.17722	0.0746715	0.256417	pseudobulk	edgeR	LRT
Fezf2	-0.564471	6.16576	3.17439	0.0748013	0.256662	pseudobulk	edgeR	LRT
Izumo4	-0.550565	6.2737	3.17215	0.0749037	0.256715	pseudobulk	edgeR	LRT
Zfp961	-0.650739	5.82573	3.16907	0.0750453	0.256715	pseudobulk	edgeR	LRT
Mlip	0.253551	8.15872	3.16825	0.0750829	0.256715	pseudobulk	edgeR	LRT
Sez6	-0.454984	6.67907	3.16794	0.075097	0.256715	pseudobulk	edgeR	LRT
Eprs	0.386699	6.6905	3.16768	0.0751091	0.256715	pseudobulk	edgeR	LRT
Eipr1	0.373539	6.75206	3.14912	0.075968	0.259308	pseudobulk	edgeR	LRT
Bhlhe40	-0.632098	5.90104	3.14874	0.0759857	0.259308	pseudobulk	edgeR	LRT
Spire1	-0.330897	7.50349	3.14668	0.0760816	0.259434	pseudobulk	edgeR	LRT
Arih2	0.454584	6.22792	3.14241	0.0762809	0.259662	pseudobulk	edgeR	LRT
Pcdh19	-0.607294	6.04793	3.14238	0.0762826	0.259662	pseudobulk	edgeR	LRT
Rpl13	0.443358	6.31177	3.14145	0.0763259	0.259662	pseudobulk	edgeR	LRT
Slc3a2	0.41378	6.54817	3.1272	0.0769958	0.261738	pseudobulk	edgeR	LRT
Spred1	-0.328984	7.56899	3.12332	0.0771793	0.262159	pseudobulk	edgeR	LRT
Relch	0.279765	7.70782	3.12127	0.0772766	0.262286	pseudobulk	edgeR	LRT
Rab40b	0.493482	5.97806	3.11824	0.0774203	0.262571	pseudobulk	edgeR	LRT
Sgtb	0.460118	6.19714	3.11169	0.0777324	0.263426	pseudobulk	edgeR	LRT
Gng2	-0.469886	6.64772	3.10752	0.0779317	0.26383	pseudobulk	edgeR	LRT
AC149090.1	-0.204449	9.38727	3.10668	0.0779716	0.26383	pseudobulk	edgeR	LRT
Mbd2	0.504644	5.82759	3.10474	0.0780646	0.263941	pseudobulk	edgeR	LRT
Tcf20	0.256854	8.02314	3.10196	0.0781983	0.264063	pseudobulk	edgeR	LRT
Anapc10	0.422782	6.41986	3.10149	0.0782208	0.264063	pseudobulk	edgeR	LRT
Dhx30	0.341437	7.08921	3.09846	0.0783665	0.264352	pseudobulk	edgeR	LRT
Zmym2	0.302224	7.47779	3.09138	0.0787081	0.2653	pseudobulk	edgeR	LRT
Zfp955a	0.506988	5.86572	3.08199	0.0791634	0.26663	pseudobulk	edgeR	LRT
Sh3rf1	-0.296069	7.94376	3.07922	0.0792986	0.266881	pseudobulk	edgeR	LRT
Gpc5	-0.665294	8.03911	3.05384	0.0805467	0.270575	pseudobulk	edgeR	LRT
Foxk2	-0.653708	5.72595	3.05359	0.0805587	0.270575	pseudobulk	edgeR	LRT
Rubcn	0.411496	6.40776	3.05256	0.0806101	0.270575	pseudobulk	edgeR	LRT
Pcdh7	-0.203586	10.6506	3.0519	0.0806427	0.270575	pseudobulk	edgeR	LRT
Paxbp1	-0.494307	6.41102	3.04801	0.0808362	0.271017	pseudobulk	edgeR	LRT
Hibadh	0.413887	6.43265	3.04151	0.0811602	0.271896	pseudobulk	edgeR	LRT
A930015D03Rik	-0.385027	7.1168	3.03809	0.0813314	0.272262	pseudobulk	edgeR	LRT
Tbc1d15	0.480369	5.98043	3.02791	0.0818435	0.273768	pseudobulk	edgeR	LRT
St13	0.426157	6.29841	3.02127	0.0821791	0.274681	pseudobulk	edgeR	LRT
Hnrnpd	-0.67879	5.6464	3.01579	0.0824571	0.275359	pseudobulk	edgeR	LRT
Unc79	0.182737	9.20431	3.0148	0.0825075	0.275359	pseudobulk	edgeR	LRT
Aldh7a1	0.524545	5.66975	3.01014	0.082745	0.275648	pseudobulk	edgeR	LRT
Sp3	0.495306	5.83464	3.00981	0.0827617	0.275648	pseudobulk	edgeR	LRT
Kdm7a	-0.433937	6.7902	3.00941	0.0827823	0.275648	pseudobulk	edgeR	LRT
Edem3	0.418442	6.36954	3.0031	0.0831051	0.276513	pseudobulk	edgeR	LRT
Gtpbp8	0.488222	5.88993	2.99508	0.0835179	0.277676	pseudobulk	edgeR	LRT
Gtf3c3	0.466983	5.99155	2.99118	0.0837194	0.278007	pseudobulk	edgeR	LRT
Far1	-0.325871	7.60584	2.98985	0.0837881	0.278007	pseudobulk	edgeR	LRT
Atad3a	-0.592662	6.03383	2.98876	0.0838441	0.278007	pseudobulk	edgeR	LRT
Gripap1	0.378179	6.70074	2.98753	0.0839083	0.278007	pseudobulk	edgeR	LRT
Marchf2	-0.642195	5.82224	2.98703	0.0839338	0.278007	pseudobulk	edgeR	LRT
Ing4	0.450184	6.19662	2.98504	0.0840374	0.27806	pseudobulk	edgeR	LRT
Inpp5f	-0.648438	5.72423	2.98428	0.0840766	0.27806	pseudobulk	edgeR	LRT
Gabra2	-0.291637	7.93637	2.98102	0.0842461	0.278411	pseudobulk	edgeR	LRT
Mtmr7	-0.362125	7.2137	2.97819	0.0843935	0.278689	pseudobulk	edgeR	LRT
Dmxl1	0.232539	8.27832	2.97566	0.0845258	0.278916	pseudobulk	edgeR	LRT
Bicdl1	-0.373703	7.12798	2.97233	0.0846998	0.279281	pseudobulk	edgeR	LRT
Srrt	0.377444	6.77951	2.96041	0.0853264	0.281136	pseudobulk	edgeR	LRT
Rnf169	-0.396176	6.94586	2.95532	0.0855953	0.28181	pseudobulk	edgeR	LRT
Csnk1d	0.504152	5.74517	2.94947	0.0859058	0.282569	pseudobulk	edgeR	LRT
P4ha1	-0.381965	7.27988	2.94643	0.0860672	0.282569	pseudobulk	edgeR	LRT
Nphp4	0.488634	5.84017	2.94363	0.0862168	0.282569	pseudobulk	edgeR	LRT
Epb41l3	-0.224227	8.73445	2.94304	0.0862483	0.282569	pseudobulk	edgeR	LRT
Naa20	0.499502	5.83884	2.94301	0.0862497	0.282569	pseudobulk	edgeR	LRT
Ythdf3	0.354922	6.81583	2.94269	0.086267	0.282569	pseudobulk	edgeR	LRT
Nudcd3	0.308554	7.34418	2.94252	0.0862761	0.282569	pseudobulk	edgeR	LRT
Ppp2r3a	0.371027	6.78384	2.93039	0.0869263	0.284486	pseudobulk	edgeR	LRT
Ppip5k2	0.380063	6.63681	2.92764	0.0870745	0.284759	pseudobulk	edgeR	LRT
Ccnl1	0.413167	6.40923	2.92463	0.0872375	0.28503	pseudobulk	edgeR	LRT
Adcy8	-0.276438	8.16939	2.9237	0.0872873	0.28503	pseudobulk	edgeR	LRT
Astn2	-0.239305	9.57294	2.91789	0.0876024	0.285847	pseudobulk	edgeR	LRT
Rasal2	-0.194196	9.35033	2.91668	0.0876682	0.285849	pseudobulk	edgeR	LRT
Vta1	0.438319	6.17798	2.91214	0.0879152	0.286442	pseudobulk	edgeR	LRT
Arf3	0.422827	6.28834	2.90882	0.0880963	0.286819	pseudobulk	edgeR	LRT
Psmc6	0.396423	6.62237	2.90667	0.0882136	0.286988	pseudobulk	edgeR	LRT
Tafa5	-0.429792	6.70246	2.90479	0.0883165	0.287005	pseudobulk	edgeR	LRT
Hnrnph3	-0.391646	6.98835	2.90419	0.0883496	0.287005	pseudobulk	edgeR	LRT
Mpdz	0.322163	7.20513	2.9016	0.0884916	0.287254	pseudobulk	edgeR	LRT
Cdk5	-0.528456	6.26136	2.89542	0.0888318	0.288146	pseudobulk	edgeR	LRT
Dlg1	-0.18801	9.18193	2.89191	0.0890253	0.28856	pseudobulk	edgeR	LRT
Nbea	-0.197027	10.513	2.88253	0.0895454	0.289862	pseudobulk	edgeR	LRT
Blmh	0.467169	5.99053	2.88146	0.0896048	0.289862	pseudobulk	edgeR	LRT
Dag1	0.415266	6.29703	2.8811	0.0896249	0.289862	pseudobulk	edgeR	LRT
Cbx5	0.463595	5.99629	2.87917	0.089732	0.289995	pseudobulk	edgeR	LRT
Dus3l	0.493679	5.79705	2.87527	0.0899501	0.29035	pseudobulk	edgeR	LRT
Pex7	0.481862	5.89519	2.87484	0.0899741	0.29035	pseudobulk	edgeR	LRT
Dhx57	-0.395314	6.91752	2.87042	0.0902211	0.290933	pseudobulk	edgeR	LRT
Fam117b	0.393288	6.54475	2.86792	0.0903613	0.290976	pseudobulk	edgeR	LRT
Cacna1a	-0.181186	9.66986	2.86782	0.0903669	0.290976	pseudobulk	edgeR	LRT
Epha4	-0.321564	7.46662	2.86023	0.0907945	0.292139	pseudobulk	edgeR	LRT
Vps37a	0.412342	6.36971	2.8585	0.0908924	0.29224	pseudobulk	edgeR	LRT
Zfp462	-0.399824	6.98058	2.85381	0.0911575	0.292877	pseudobulk	edgeR	LRT
Pik3r1	-0.396018	6.91621	2.85064	0.0913373	0.293241	pseudobulk	edgeR	LRT
Pcsk1	-0.365159	7.55318	2.84187	0.0918371	0.29463	pseudobulk	edgeR	LRT
Shfl	0.37355	6.68191	2.83794	0.0920619	0.295035	pseudobulk	edgeR	LRT
Tnpo3	0.349417	6.87568	2.83732	0.0920976	0.295035	pseudobulk	edgeR	LRT
Hivep2	-0.160055	10.2542	2.83424	0.0922747	0.295387	pseudobulk	edgeR	LRT
Tnrc18	-0.554754	6.07791	2.8322	0.092392	0.295428	pseudobulk	edgeR	LRT
Gtf2ird1	-0.575853	5.93186	2.83167	0.0924221	0.295428	pseudobulk	edgeR	LRT
Ttc3	-0.162491	9.61199	2.82537	0.0927858	0.295915	pseudobulk	edgeR	LRT
Trim37	-0.343392	7.28087	2.82525	0.0927925	0.295915	pseudobulk	edgeR	LRT
Exoc4	0.179122	9.49678	2.82333	0.0929032	0.295915	pseudobulk	edgeR	LRT
Snrpb	0.499845	5.74306	2.82305	0.0929195	0.295915	pseudobulk	edgeR	LRT
Pnpt1	0.402946	6.44454	2.82216	0.092971	0.295915	pseudobulk	edgeR	LRT
Setd2	0.347297	7.00836	2.8216	0.0930037	0.295915	pseudobulk	edgeR	LRT
Rufy2	0.28708	7.43902	2.82087	0.0930462	0.295915	pseudobulk	edgeR	LRT
Mdm4	0.323207	7.06659	2.81809	0.0932071	0.296212	pseudobulk	edgeR	LRT
Taok3	0.341806	6.9726	2.81234	0.0935419	0.296908	pseudobulk	edgeR	LRT
Nme7	0.406899	6.34473	2.81201	0.0935613	0.296908	pseudobulk	edgeR	LRT
Nudcd1	0.465479	5.90987	2.8058	0.0939241	0.297704	pseudobulk	edgeR	LRT
Prpf40b	0.448734	6.04526	2.8054	0.0939474	0.297704	pseudobulk	edgeR	LRT
Arhgap17	0.440094	6.0965	2.80344	0.0940624	0.297853	pseudobulk	edgeR	LRT
Osbpl2	-0.633786	5.70859	2.80087	0.094213	0.298003	pseudobulk	edgeR	LRT
Ldlrad3	0.426224	6.25897	2.79987	0.0942719	0.298003	pseudobulk	edgeR	LRT
Mier1	0.364803	6.73618	2.79917	0.0943133	0.298003	pseudobulk	edgeR	LRT
Slc20a2	0.460876	5.95828	2.79608	0.0944951	0.298363	pseudobulk	edgeR	LRT
Odf2l	0.466679	5.90582	2.78471	0.0951678	0.300155	pseudobulk	edgeR	LRT
Chrm3	-0.295547	10.2363	2.78418	0.0951996	0.300155	pseudobulk	edgeR	LRT
Sdha	-0.391025	6.91506	2.77731	0.0956086	0.301229	pseudobulk	edgeR	LRT
Fubp3	0.461966	5.95252	2.77105	0.0959832	0.302192	pseudobulk	edgeR	LRT
Fau	0.406522	6.40948	2.76954	0.0960737	0.30226	pseudobulk	edgeR	LRT
Brinp3	-0.382686	8.69899	2.76486	0.0963548	0.302928	pseudobulk	edgeR	LRT
Fyttd1	0.409318	6.37194	2.76194	0.0965311	0.303265	pseudobulk	edgeR	LRT
Mysm1	0.308166	7.26116	2.75904	0.0967063	0.303415	pseudobulk	edgeR	LRT
Tmem59l	0.396499	6.831	2.75886	0.096717	0.303415	pseudobulk	edgeR	LRT
Slc35b1	-0.674251	5.62229	2.75465	0.0969718	0.303997	pseudobulk	edgeR	LRT
Ksr2	0.214202	8.44856	2.75121	0.0971811	0.304436	pseudobulk	edgeR	LRT
Usp31	0.418363	6.2943	2.74566	0.0975191	0.305086	pseudobulk	edgeR	LRT
Eml2	-0.435958	6.61098	2.745	0.0975592	0.305086	pseudobulk	edgeR	LRT
Macrod2	0.159263	11.4082	2.74377	0.0976344	0.305086	pseudobulk	edgeR	LRT
Usp7	-0.427738	6.65988	2.74265	0.0977027	0.305086	pseudobulk	edgeR	LRT
Soga3	-0.285396	7.81446	2.74211	0.0977359	0.305086	pseudobulk	edgeR	LRT
Stambpl1	0.421782	6.22643	2.73968	0.0978844	0.30532	pseudobulk	edgeR	LRT
Cspg5	-0.568075	5.93097	2.73808	0.0979822	0.30532	pseudobulk	edgeR	LRT
Trim44	0.347853	6.82407	2.73748	0.0980194	0.30532	pseudobulk	edgeR	LRT
Rps6ka5	-0.585395	5.85488	2.72625	0.098711	0.307256	pseudobulk	edgeR	LRT
Etfa	0.455696	6.00048	2.72315	0.0989029	0.307636	pseudobulk	edgeR	LRT
Hdac4	-0.325859	7.35574	2.72191	0.0989797	0.307657	pseudobulk	edgeR	LRT
Usp25	-0.397283	6.83756	2.71826	0.0992063	0.308143	pseudobulk	edgeR	LRT
Gapvd1	0.290899	7.34281	2.715	0.0994091	0.308164	pseudobulk	edgeR	LRT
Mllt3	0.201775	8.88058	2.71497	0.0994107	0.308164	pseudobulk	edgeR	LRT
St6galnac5	-0.211314	9.05134	2.71476	0.0994236	0.308164	pseudobulk	edgeR	LRT
Pcnx2	-0.278822	7.88416	2.7117	0.0996146	0.308538	pseudobulk	edgeR	LRT
Adck1	0.402169	6.31608	2.70854	0.0998122	0.308868	pseudobulk	edgeR	LRT
Ankrd10	0.380247	6.49866	2.70775	0.0998618	0.308868	pseudobulk	edgeR	LRT
Pafah1b2	0.500861	5.69523	2.70634	0.0999499	0.308923	pseudobulk	edgeR	LRT
Chd3	-0.448114	6.57744	2.70466	0.100055	0.309031	pseudobulk	edgeR	LRT
Mtmr3	-0.337618	7.30642	2.70238	0.100198	0.309235	pseudobulk	edgeR	LRT
Pten	-0.308965	7.64696	2.70137	0.100262	0.309235	pseudobulk	edgeR	LRT
Vopp1	-0.384401	6.94557	2.69629	0.100582	0.309836	pseudobulk	edgeR	LRT
Mapt	-0.22207	8.41516	2.69604	0.100598	0.309836	pseudobulk	edgeR	LRT
Serinc5	0.464588	5.91167	2.6947	0.100683	0.309879	pseudobulk	edgeR	LRT
Lrba	0.234511	8.09293	2.69313	0.100782	0.309967	pseudobulk	edgeR	LRT
Klhdc3	-0.656249	5.62238	2.69142	0.10089	0.310083	pseudobulk	edgeR	LRT
Rpl29	-0.676707	5.53394	2.68782	0.101118	0.310566	pseudobulk	edgeR	LRT
Hnrnpm	0.359676	6.71558	2.68622	0.10122	0.310662	pseudobulk	edgeR	LRT
Adarb1	-0.343963	7.20229	2.68101	0.101551	0.311462	pseudobulk	edgeR	LRT
Neurl1a	-0.584046	5.85948	2.67848	0.101713	0.311739	pseudobulk	edgeR	LRT
Galnt11	0.306303	7.17835	2.67496	0.101938	0.312208	pseudobulk	edgeR	LRT
Spopl	0.384969	6.4591	2.67387	0.102008	0.312208	pseudobulk	edgeR	LRT
Timm23	0.461415	5.91907	2.6727	0.102082	0.312219	pseudobulk	edgeR	LRT
Aak1	-0.192477	8.92084	2.66717	0.102438	0.31285	pseudobulk	edgeR	LRT
Vxn	-0.368292	7.09952	2.66642	0.102486	0.31285	pseudobulk	edgeR	LRT
Mbtd1	0.31302	7.08422	2.66576	0.102529	0.31285	pseudobulk	edgeR	LRT
Atp2b4	-0.465598	6.43807	2.66506	0.102574	0.31285	pseudobulk	edgeR	LRT
Mycbp2	0.143725	9.83208	2.66268	0.102727	0.312902	pseudobulk	edgeR	LRT
Zmiz1	0.416768	6.42478	2.66259	0.102733	0.312902	pseudobulk	edgeR	LRT
Tent4b	0.410189	6.3062	2.65525	0.103209	0.314132	pseudobulk	edgeR	LRT
E130102H24Rik	-0.596952	5.8681	2.65127	0.103467	0.314573	pseudobulk	edgeR	LRT
Arel1	0.451589	6.00755	2.65024	0.103535	0.314573	pseudobulk	edgeR	LRT
Gm10419	-0.442692	6.5248	2.64971	0.103569	0.314573	pseudobulk	edgeR	LRT
Polb	0.348515	6.82768	2.6469	0.103752	0.314698	pseudobulk	edgeR	LRT
Got2	0.390943	6.42475	2.64686	0.103754	0.314698	pseudobulk	edgeR	LRT
Foxn3	-0.328093	7.35076	2.64579	0.103825	0.314698	pseudobulk	edgeR	LRT
Dhx32	0.450743	5.91883	2.6398	0.104217	0.31567	pseudobulk	edgeR	LRT
Slc22a23	-0.303274	7.54192	2.63762	0.10436	0.315885	pseudobulk	edgeR	LRT
Map6	-0.366759	6.9619	2.63532	0.104511	0.316046	pseudobulk	edgeR	LRT
Itpr1	-0.187069	9.14942	2.63462	0.104557	0.316046	pseudobulk	edgeR	LRT
Atp8b2	-0.525708	6.05058	2.63165	0.104753	0.316421	pseudobulk	edgeR	LRT
Chd6	0.217878	8.26525	2.63011	0.104854	0.316509	pseudobulk	edgeR	LRT
Fam193b	0.407176	6.23601	2.62839	0.104968	0.316634	pseudobulk	edgeR	LRT
Gabra1	-0.266699	8.03194	2.62377	0.105274	0.31734	pseudobulk	edgeR	LRT
Prickle1	-0.162764	9.69096	2.62203	0.105389	0.31737	pseudobulk	edgeR	LRT
Rps3	0.489166	5.70523	2.6198	0.105538	0.31737	pseudobulk	edgeR	LRT
Ubxn7	-0.487333	6.28366	2.61978	0.105539	0.31737	pseudobulk	edgeR	LRT
Elmod1	-0.22092	8.56561	2.61927	0.105573	0.31737	pseudobulk	edgeR	LRT
Baz2b	-0.26112	7.95224	2.61475	0.105874	0.317919	pseudobulk	edgeR	LRT
Ncbp1	0.425895	6.14746	2.61177	0.106073	0.317919	pseudobulk	edgeR	LRT
Hnrnpa2b1	-0.28775	8.01413	2.61173	0.106076	0.317919	pseudobulk	edgeR	LRT
Traf3	-0.389112	6.83577	2.61131	0.106104	0.317919	pseudobulk	edgeR	LRT
Ssh2	-0.215187	8.67581	2.6111	0.106118	0.317919	pseudobulk	edgeR	LRT
St8sia1	-0.432199	6.56244	2.6072	0.10638	0.31832	pseudobulk	edgeR	LRT
Snx27	0.359244	6.59709	2.60695	0.106397	0.31832	pseudobulk	edgeR	LRT
Txndc16	-0.421405	6.64806	2.6027	0.106682	0.318955	pseudobulk	edgeR	LRT
Klhl3	-0.325226	7.3247	2.59653	0.107098	0.319767	pseudobulk	edgeR	LRT
Rbm6	0.194094	8.67176	2.59652	0.107099	0.319767	pseudobulk	edgeR	LRT
Rps4x	-0.64443	5.61219	2.5922	0.107391	0.320263	pseudobulk	edgeR	LRT
Homer2	-0.582906	5.86152	2.59115	0.107463	0.320263	pseudobulk	edgeR	LRT
Kidins220	-0.230723	8.23604	2.59029	0.107521	0.320263	pseudobulk	edgeR	LRT
Zfp973	0.344837	6.85832	2.58976	0.107557	0.320263	pseudobulk	edgeR	LRT
Rbbp4	0.454861	5.91815	2.58806	0.107672	0.320325	pseudobulk	edgeR	LRT
Tmem167	0.37206	6.52986	2.58731	0.107723	0.320325	pseudobulk	edgeR	LRT
Pkia	-0.314239	7.53118	2.58014	0.108212	0.321561	pseudobulk	edgeR	LRT
Ywhaq	-0.58683	5.76583	2.5779	0.108365	0.321798	pseudobulk	edgeR	LRT
Slc2a3	-0.409392	6.76889	2.57628	0.108476	0.321821	pseudobulk	edgeR	LRT
Vapa	0.340491	6.85588	2.57546	0.108532	0.321821	pseudobulk	edgeR	LRT
Nipa2	0.442665	5.97285	2.57448	0.1086	0.321821	pseudobulk	edgeR	LRT
Ccdc47	0.436045	6.05979	2.57352	0.108666	0.321821	pseudobulk	edgeR	LRT
Mylip	0.457379	5.91616	2.5708	0.108853	0.322157	pseudobulk	edgeR	LRT
Atp6v0e	-0.602024	5.68754	2.56438	0.109296	0.32325	pseudobulk	edgeR	LRT
Tmem25	-0.57233	5.85042	2.56029	0.109578	0.323868	pseudobulk	edgeR	LRT
Letm2	0.381052	6.46383	2.54227	0.110835	0.327362	pseudobulk	edgeR	LRT
Znrf1	0.285556	7.3344	2.53466	0.111371	0.328724	pseudobulk	edgeR	LRT
Drp2	-0.620747	5.59539	2.5316	0.111587	0.328863	pseudobulk	edgeR	LRT
Rps6kc1	-0.383236	6.82864	2.53104	0.111627	0.328863	pseudobulk	edgeR	LRT
Mical2	-0.200551	9.06136	2.53032	0.111678	0.328863	pseudobulk	edgeR	LRT
Gda	-0.275506	7.90858	2.52975	0.111718	0.328863	pseudobulk	edgeR	LRT
Dennd6a	0.328148	6.83863	2.51491	0.112774	0.331752	pseudobulk	edgeR	LRT
Nav3	-0.163469	11.3696	2.50749	0.113306	0.33276	pseudobulk	edgeR	LRT
Ahi1	-0.184015	9.7057	2.50544	0.113454	0.33276	pseudobulk	edgeR	LRT
Mif	0.417999	6.19088	2.50495	0.113489	0.33276	pseudobulk	edgeR	LRT
Actn1	-0.474158	6.27746	2.50455	0.113518	0.33276	pseudobulk	edgeR	LRT
Slc16a10	0.449911	5.96301	2.50436	0.113532	0.33276	pseudobulk	edgeR	LRT
Cmip	-0.258744	7.93097	2.5038	0.113572	0.33276	pseudobulk	edgeR	LRT
9930021J03Rik	0.301961	7.15368	2.50184	0.113714	0.332761	pseudobulk	edgeR	LRT
Mink1	0.333827	6.81427	2.50119	0.11376	0.332761	pseudobulk	edgeR	LRT
Elp4	0.285346	7.27196	2.49984	0.113858	0.332761	pseudobulk	edgeR	LRT
Sh3kbp1	-0.352237	7.07838	2.49863	0.113945	0.332761	pseudobulk	edgeR	LRT
Nefm	-0.536422	6.21728	2.49855	0.113951	0.332761	pseudobulk	edgeR	LRT
Cttnbp2	-0.158754	9.8091	2.49462	0.114236	0.33327	pseudobulk	edgeR	LRT
Ckmt1	-0.398374	6.79811	2.49353	0.114315	0.33327	pseudobulk	edgeR	LRT
Lclat1	0.324992	6.84968	2.49301	0.114353	0.33327	pseudobulk	edgeR	LRT
Atp6v0e2	0.440616	6.01256	2.48941	0.114614	0.333732	pseudobulk	edgeR	LRT
Trappc8	0.350821	6.63522	2.48874	0.114663	0.333732	pseudobulk	edgeR	LRT
Arhgap18	0.428495	6.13874	2.48694	0.114795	0.333893	pseudobulk	edgeR	LRT
Stmn4	-0.53532	5.98274	2.48531	0.114913	0.334007	pseudobulk	edgeR	LRT
Csrnp3	-0.183058	9.13447	2.48432	0.114986	0.334007	pseudobulk	edgeR	LRT
Scarb2	-0.496603	6.1646	2.48048	0.115267	0.334602	pseudobulk	edgeR	LRT
Klhl22	0.451121	5.87692	2.47925	0.115357	0.334642	pseudobulk	edgeR	LRT
Gtf2a1	-0.62556	5.60289	2.47667	0.115547	0.334928	pseudobulk	edgeR	LRT
Man2a1	0.252852	7.77132	2.47474	0.115688	0.334928	pseudobulk	edgeR	LRT
Dync1li2	-0.40085	6.76552	2.47436	0.115717	0.334928	pseudobulk	edgeR	LRT
Ubqln1	-0.556544	5.83135	2.47314	0.115806	0.334928	pseudobulk	edgeR	LRT
Calcoco1	0.457849	5.82559	2.47273	0.115837	0.334928	pseudobulk	edgeR	LRT
U2surp	0.272112	7.43048	2.46519	0.116393	0.336314	pseudobulk	edgeR	LRT
Gm19410	-0.243791	8.34455	2.46319	0.116542	0.336314	pseudobulk	edgeR	LRT
Tomm70a	0.371836	6.44178	2.46248	0.116594	0.336314	pseudobulk	edgeR	LRT
Smarca4	0.318852	6.90106	2.4621	0.116623	0.336314	pseudobulk	edgeR	LRT
Atp5g2	0.465751	5.77018	2.45726	0.116983	0.337132	pseudobulk	edgeR	LRT
Phactr3	-0.271282	7.82164	2.44936	0.117573	0.338503	pseudobulk	edgeR	LRT
Jmy	0.440846	5.88767	2.44871	0.117621	0.338503	pseudobulk	edgeR	LRT
Mob1b	0.448806	5.83111	2.4478	0.11769	0.338503	pseudobulk	edgeR	LRT
Hectd1	0.311329	6.97979	2.44422	0.117958	0.339053	pseudobulk	edgeR	LRT
Glrb	0.276522	7.3749	2.44048	0.11824	0.339329	pseudobulk	edgeR	LRT
Kif1b	0.178992	8.84248	2.43998	0.118278	0.339329	pseudobulk	edgeR	LRT
Dennd4a	0.240511	7.90848	2.43987	0.118286	0.339329	pseudobulk	edgeR	LRT
Tasp1	0.264558	7.48871	2.43781	0.118441	0.339513	pseudobulk	edgeR	LRT
Kcna6	0.46116	5.90696	2.43662	0.118532	0.339513	pseudobulk	edgeR	LRT
Asxl1	-0.388986	6.78884	2.43595	0.118582	0.339513	pseudobulk	edgeR	LRT
Galnt2l	0.280784	7.33655	2.43031	0.119009	0.340356	pseudobulk	edgeR	LRT
Clptm1	0.479068	5.66398	2.43002	0.119032	0.340356	pseudobulk	edgeR	LRT
Srsf5	-0.232431	8.43636	2.42832	0.119161	0.340503	pseudobulk	edgeR	LRT
Lrrc58	0.456346	5.82979	2.41969	0.119818	0.34216	pseudobulk	edgeR	LRT
Trip11	0.307626	6.96371	2.41763	0.119976	0.342388	pseudobulk	edgeR	LRT
Taf1d	0.45769	5.86985	2.41606	0.120097	0.34251	pseudobulk	edgeR	LRT
Jcad	0.385518	6.35127	2.41173	0.120429	0.343164	pseudobulk	edgeR	LRT
Syp	0.301114	7.10332	2.41009	0.120555	0.343164	pseudobulk	edgeR	LRT
Malsu1	0.410822	6.11884	2.41002	0.12056	0.343164	pseudobulk	edgeR	LRT
Cpe	0.18888	8.65287	2.4084	0.120686	0.343298	pseudobulk	edgeR	LRT
1110051M20Rik	0.233838	7.84677	2.40688	0.120803	0.343408	pseudobulk	edgeR	LRT
Celf5	-0.388063	6.79193	2.40231	0.121156	0.344189	pseudobulk	edgeR	LRT
Slc7a8	-0.372747	6.85199	2.4013	0.121235	0.344191	pseudobulk	edgeR	LRT
Cox6a1	0.389048	6.2493	2.3955	0.121685	0.345245	pseudobulk	edgeR	LRT
Il31ra	0.417434	6.3758	2.39374	0.121822	0.345411	pseudobulk	edgeR	LRT
Phip	-0.277102	7.69963	2.38977	0.122132	0.346067	pseudobulk	edgeR	LRT
Nup214	0.387886	6.24818	2.38824	0.122251	0.346181	pseudobulk	edgeR	LRT
Slc38a6	-0.415664	6.60405	2.3838	0.122599	0.346943	pseudobulk	edgeR	LRT
Drg1	0.409471	6.12333	2.38249	0.122701	0.347009	pseudobulk	edgeR	LRT
Erp44	0.335226	6.79212	2.36961	0.123718	0.349486	pseudobulk	edgeR	LRT
Lingo1	-0.30219	7.42768	2.36928	0.123744	0.349486	pseudobulk	edgeR	LRT
Apc	-0.200873	8.73789	2.36837	0.123816	0.349486	pseudobulk	edgeR	LRT
Ylpm1	0.227957	7.93825	2.36702	0.123923	0.349564	pseudobulk	edgeR	LRT
Btbd9	0.221618	8.10478	2.36066	0.124429	0.350465	pseudobulk	edgeR	LRT
Sec24a	0.313238	6.90682	2.3602	0.124466	0.350465	pseudobulk	edgeR	LRT
Mir124a-1hg	-0.220872	8.29118	2.36	0.124482	0.350465	pseudobulk	edgeR	LRT
Hs6st3	0.281836	10.6424	2.35585	0.124813	0.350749	pseudobulk	edgeR	LRT
Etv6	-0.353629	7.01286	2.35511	0.124873	0.350749	pseudobulk	edgeR	LRT
Abcg1	0.440034	5.85043	2.35479	0.124899	0.350749	pseudobulk	edgeR	LRT
Sesn3	-0.388289	6.70507	2.35474	0.124903	0.350749	pseudobulk	edgeR	LRT
Rgs20	-0.406869	6.69947	2.34504	0.125682	0.352713	pseudobulk	edgeR	LRT
Kcnmb4	-0.432486	6.5213	2.34297	0.125849	0.352956	pseudobulk	edgeR	LRT
Zmym6	0.393044	6.21635	2.33871	0.126194	0.35343	pseudobulk	edgeR	LRT
Snap25	-0.13302	10.3749	2.33817	0.126238	0.35343	pseudobulk	edgeR	LRT
Klhl15	-0.515833	5.96132	2.3379	0.126259	0.35343	pseudobulk	edgeR	LRT
Dcaf5	-0.353045	6.94676	2.33677	0.126351	0.353462	pseudobulk	edgeR	LRT
Txndc11	0.358306	6.48541	2.32671	0.127171	0.355528	pseudobulk	edgeR	LRT
Prss12	-0.409204	6.54993	2.32116	0.127625	0.356571	pseudobulk	edgeR	LRT
Pik3ca	-0.390667	6.66752	2.31548	0.128092	0.357647	pseudobulk	edgeR	LRT
Map3k12	-0.477422	6.14656	2.31001	0.128543	0.35868	pseudobulk	edgeR	LRT
Otud4	0.375836	6.37009	2.3083	0.128685	0.358847	pseudobulk	edgeR	LRT
Prkar1b	0.247029	7.62191	2.30703	0.12879	0.358913	pseudobulk	edgeR	LRT
Setd4	0.37771	6.42346	2.30248	0.129167	0.359704	pseudobulk	edgeR	LRT
Nin	-0.239091	8.07111	2.30078	0.129309	0.359704	pseudobulk	edgeR	LRT
Atp5j	0.412616	6.0416	2.30058	0.129326	0.359704	pseudobulk	edgeR	LRT
Ppt1	0.383924	6.30086	2.29967	0.129402	0.359704	pseudobulk	edgeR	LRT
Hook1	0.266041	7.43744	2.2967	0.129649	0.360003	pseudobulk	edgeR	LRT
Cds2	0.350557	6.5514	2.29641	0.129673	0.360003	pseudobulk	edgeR	LRT
Pex14	0.374243	6.3103	2.29246	0.130004	0.360693	pseudobulk	edgeR	LRT
Lmo3	-0.376474	6.78264	2.28663	0.130493	0.361822	pseudobulk	edgeR	LRT
Mau2	0.402856	6.09356	2.28546	0.130591	0.361842	pseudobulk	edgeR	LRT
Gls	-0.203553	8.56177	2.28458	0.130665	0.361842	pseudobulk	edgeR	LRT
Rhoa	0.460649	5.67022	2.28162	0.130915	0.361907	pseudobulk	edgeR	LRT
Mir124-2hg	-0.345707	6.95151	2.28132	0.13094	0.361907	pseudobulk	edgeR	LRT
Cemip	-0.450122	6.3121	2.28056	0.131005	0.361907	pseudobulk	edgeR	LRT
Dscaml1	-0.19151	9.37936	2.2804	0.131018	0.361907	pseudobulk	edgeR	LRT
Mical3	-0.23652	8.06933	2.2778	0.131238	0.362287	pseudobulk	edgeR	LRT
Rps2	0.350202	6.66339	2.2764	0.131356	0.362385	pseudobulk	edgeR	LRT
Phc3	0.276151	7.28884	2.26797	0.132073	0.364133	pseudobulk	edgeR	LRT
Rpl11	0.418123	6.03431	2.26508	0.13232	0.364585	pseudobulk	edgeR	LRT
Spata5	0.30818	6.95665	2.26393	0.132418	0.364627	pseudobulk	edgeR	LRT
Pcca	0.205772	8.33783	2.25885	0.132853	0.365143	pseudobulk	edgeR	LRT
Trim2	-0.198318	8.6038	2.25837	0.132894	0.365143	pseudobulk	edgeR	LRT
Trim33	0.308668	6.97983	2.25828	0.132901	0.365143	pseudobulk	edgeR	LRT
Atp6v0a2	-0.548314	5.73735	2.25785	0.132938	0.365143	pseudobulk	edgeR	LRT
Zmynd11	-0.256271	7.82278	2.25366	0.133299	0.365906	pseudobulk	edgeR	LRT
Rheb	0.349497	6.55693	2.25151	0.133484	0.366184	pseudobulk	edgeR	LRT
Gabra5	-0.342741	7.01073	2.24835	0.133757	0.366323	pseudobulk	edgeR	LRT
Mir9-3hg	-0.297499	7.45547	2.24831	0.13376	0.366323	pseudobulk	edgeR	LRT
Nipbl	0.237648	7.71402	2.24803	0.133785	0.366323	pseudobulk	edgeR	LRT
Ptprs	-0.192944	8.60282	2.24242	0.13427	0.367424	pseudobulk	edgeR	LRT
Fam76a	-0.534426	5.81513	2.2414	0.134359	0.367437	pseudobulk	edgeR	LRT
Ksr1	-0.349218	6.93643	2.23153	0.13522	0.369414	pseudobulk	edgeR	LRT
Kctd8	-0.34754	7.15972	2.23119	0.13525	0.369414	pseudobulk	edgeR	LRT
Rbm33	0.296975	6.97123	2.22712	0.135606	0.370158	pseudobulk	edgeR	LRT
Megf9	0.290566	7.0653	2.22571	0.13573	0.370224	pseudobulk	edgeR	LRT
Metap1d	0.445008	5.83635	2.22492	0.1358	0.370224	pseudobulk	edgeR	LRT
Celsr2	0.453493	5.68328	2.22063	0.136177	0.371024	pseudobulk	edgeR	LRT
Cd2ap	0.312979	6.88221	2.21922	0.136302	0.371133	pseudobulk	edgeR	LRT
Gnao1	-0.197904	8.59268	2.21691	0.136506	0.37146	pseudobulk	edgeR	LRT
Ttc37	0.297699	7.01857	2.21571	0.136613	0.371519	pseudobulk	edgeR	LRT
Zfyve1	0.428775	5.94296	2.21166	0.136971	0.372263	pseudobulk	edgeR	LRT
Exd2	-0.374547	6.69422	2.21069	0.137058	0.372268	pseudobulk	edgeR	LRT
Fam78b	-0.526613	5.81151	2.20832	0.137268	0.372609	pseudobulk	edgeR	LRT
Wapl	0.362488	6.38166	2.20416	0.137639	0.372913	pseudobulk	edgeR	LRT
Rpgr	0.35751	6.38086	2.20408	0.137646	0.372913	pseudobulk	edgeR	LRT
Faxc	0.371738	6.26891	2.20338	0.137709	0.372913	pseudobulk	edgeR	LRT
Rap1gds1	-0.202666	8.54096	2.20242	0.137794	0.372913	pseudobulk	edgeR	LRT
Srcin1	-0.287122	7.44381	2.2023	0.137805	0.372913	pseudobulk	edgeR	LRT
Chsy3	-0.165478	10.3966	2.19969	0.138039	0.373317	pseudobulk	edgeR	LRT
Stmn1	-0.31274	7.4369	2.19848	0.138147	0.373328	pseudobulk	edgeR	LRT
Cct7	0.446175	5.74378	2.19774	0.138213	0.373328	pseudobulk	edgeR	LRT
Psma3	0.313129	6.88305	2.19536	0.138427	0.37354	pseudobulk	edgeR	LRT
Tmem38a	-0.406837	6.43959	2.19498	0.138461	0.37354	pseudobulk	edgeR	LRT
Jak2	-0.462984	6.13008	2.19398	0.138551	0.373552	pseudobulk	edgeR	LRT
Lin7b	-0.422293	6.49898	2.1903	0.138882	0.374209	pseudobulk	edgeR	LRT
Tut7	0.396157	6.1374	2.18931	0.138972	0.374209	pseudobulk	edgeR	LRT
Atp5h	0.364165	6.34693	2.18844	0.13905	0.374209	pseudobulk	edgeR	LRT
Rpn2	0.47753	5.67878	2.18664	0.139213	0.374418	pseudobulk	edgeR	LRT
Slc35f3	-0.281866	7.50478	2.18387	0.139463	0.374763	pseudobulk	edgeR	LRT
Zfand3	-0.238552	7.99861	2.18333	0.139512	0.374763	pseudobulk	edgeR	LRT
Rnf216	0.312984	6.83289	2.1822	0.139615	0.374809	pseudobulk	edgeR	LRT
Spast	-0.493002	5.94184	2.18067	0.139753	0.374952	pseudobulk	edgeR	LRT
Actr2	0.302649	6.89201	2.17523	0.140249	0.375793	pseudobulk	edgeR	LRT
Kdm5b	0.297337	7.08265	2.17448	0.140317	0.375793	pseudobulk	edgeR	LRT
Psmd1	0.291638	7.02229	2.17441	0.140323	0.375793	pseudobulk	edgeR	LRT
Gmcl1	-0.32656	7.03311	2.17132	0.140606	0.376319	pseudobulk	edgeR	LRT
Gabarapl2	0.460816	5.62302	2.1671	0.140992	0.377124	pseudobulk	edgeR	LRT
Qser1	0.449223	5.68338	2.16288	0.14138	0.377558	pseudobulk	edgeR	LRT
Ptpn5	-0.286154	7.48808	2.16202	0.141459	0.377558	pseudobulk	edgeR	LRT
Prrc2a	-0.590722	5.5683	2.16063	0.141587	0.377558	pseudobulk	edgeR	LRT
Dcp1a	0.402612	6.05235	2.16059	0.14159	0.377558	pseudobulk	edgeR	LRT
Gnl2	0.35477	6.42556	2.15981	0.141663	0.377558	pseudobulk	edgeR	LRT
Hcn1	-0.138584	10.5276	2.15972	0.14167	0.377558	pseudobulk	edgeR	LRT
Rpl17	-0.565751	5.65549	2.15644	0.141973	0.378136	pseudobulk	edgeR	LRT
Tanc2	-0.144943	10.0936	2.15107	0.142471	0.378885	pseudobulk	edgeR	LRT
Lars	0.318291	6.71802	2.15049	0.142524	0.378885	pseudobulk	edgeR	LRT
Picalm	0.336008	6.67269	2.15031	0.142541	0.378885	pseudobulk	edgeR	LRT
Gabra3	-0.326618	6.99208	2.14968	0.142599	0.378885	pseudobulk	edgeR	LRT
Stub1	0.380018	6.33929	2.14744	0.142808	0.378942	pseudobulk	edgeR	LRT
Usp32	0.230869	7.76936	2.14726	0.142824	0.378942	pseudobulk	edgeR	LRT
Smim14	-0.446656	6.19115	2.14667	0.14288	0.378942	pseudobulk	edgeR	LRT
Morf4l1	0.324622	6.66665	2.14474	0.143059	0.379016	pseudobulk	edgeR	LRT
Pfkm	0.302028	6.94616	2.14452	0.14308	0.379016	pseudobulk	edgeR	LRT
Phf24	-0.211167	8.26339	2.13884	0.14361	0.380142	pseudobulk	edgeR	LRT
Arhgef11	-0.340752	6.86041	2.13811	0.143678	0.380142	pseudobulk	edgeR	LRT
Mtch2	0.280158	7.12536	2.13475	0.143994	0.380592	pseudobulk	edgeR	LRT
Stradb	0.442493	5.74069	2.13445	0.144022	0.380592	pseudobulk	edgeR	LRT
Nr3c1	-0.26002	7.71809	2.13303	0.144156	0.380717	pseudobulk	edgeR	LRT
H13	0.435797	5.75567	2.12912	0.144524	0.381378	pseudobulk	edgeR	LRT
Cpeb4	-0.270313	7.67024	2.12849	0.144583	0.381378	pseudobulk	edgeR	LRT
Parn	0.425108	5.80351	2.12712	0.144713	0.381378	pseudobulk	edgeR	LRT
Crym	-0.470116	6.07747	2.126	0.144818	0.381378	pseudobulk	edgeR	LRT
Slc50a1	0.366142	6.41323	2.12577	0.14484	0.381378	pseudobulk	edgeR	LRT
Pkn1	-0.539156	5.72769	2.1237	0.145036	0.381502	pseudobulk	edgeR	LRT
C230057M02Rik	-0.537703	5.72205	2.12343	0.145061	0.381502	pseudobulk	edgeR	LRT
Uggt1	0.324191	6.64234	2.12174	0.145222	0.381695	pseudobulk	edgeR	LRT
Tro	-0.37168	6.70211	2.11725	0.145648	0.382587	pseudobulk	edgeR	LRT
Spats2	0.42932	5.80556	2.11411	0.145947	0.383038	pseudobulk	edgeR	LRT
Rab7	0.381603	6.14793	2.11341	0.146013	0.383038	pseudobulk	edgeR	LRT
Zfp160	0.431894	5.86234	2.11232	0.146117	0.383038	pseudobulk	edgeR	LRT
Trp53bp1	0.284665	6.99835	2.11179	0.146168	0.383038	pseudobulk	edgeR	LRT
Tnrc6c	-0.221845	8.20812	2.10762	0.146567	0.383675	pseudobulk	edgeR	LRT
Lrrc49	0.300746	6.86549	2.10667	0.146658	0.383675	pseudobulk	edgeR	LRT
Ppp2r5e	0.257623	7.35812	2.1065	0.146675	0.383675	pseudobulk	edgeR	LRT
Hdac8	0.233728	7.73101	2.1056	0.146761	0.383675	pseudobulk	edgeR	LRT
Septin3	-0.349466	6.79718	2.10172	0.147133	0.38442	pseudobulk	edgeR	LRT
Wipf3	0.405247	5.95679	2.09919	0.147377	0.384828	pseudobulk	edgeR	LRT
Sgpp2	0.341314	6.61579	2.09693	0.147596	0.385169	pseudobulk	edgeR	LRT
Hnrnpl	0.314673	6.70465	2.09343	0.147934	0.385822	pseudobulk	edgeR	LRT
Pias1	0.277024	7.14931	2.08692	0.148565	0.387239	pseudobulk	edgeR	LRT
A830018L16Rik	-0.185728	9.41807	2.08196	0.149049	0.388269	pseudobulk	edgeR	LRT
Spen	-0.467765	6.06909	2.07898	0.14934	0.388582	pseudobulk	edgeR	LRT
Nfix	-0.301951	7.24965	2.07892	0.149346	0.388582	pseudobulk	edgeR	LRT
Aftph	0.317438	6.66948	2.07494	0.149736	0.389281	pseudobulk	edgeR	LRT
Samd4	-0.438982	6.24322	2.07437	0.149792	0.389281	pseudobulk	edgeR	LRT
Nae1	0.336075	6.53471	2.07285	0.149941	0.389439	pseudobulk	edgeR	LRT
Tra2b	-0.36537	6.69549	2.07035	0.150187	0.389847	pseudobulk	edgeR	LRT
Trim35	-0.400518	6.59968	2.06847	0.150372	0.390038	pseudobulk	edgeR	LRT
Pwwp2a	0.384012	6.10664	2.06655	0.150562	0.390038	pseudobulk	edgeR	LRT
Fbxo11	-0.297108	7.33274	2.0652	0.150695	0.390038	pseudobulk	edgeR	LRT
Sort1	-0.282051	7.35693	2.06505	0.15071	0.390038	pseudobulk	edgeR	LRT
Sparcl1	-0.24762	7.88404	2.06461	0.150754	0.390038	pseudobulk	edgeR	LRT
Gtdc1	-0.210315	8.52158	2.06343	0.15087	0.390038	pseudobulk	edgeR	LRT
Copg1	0.337045	6.56307	2.06179	0.151033	0.390038	pseudobulk	edgeR	LRT
Fcho2	-0.290091	7.25843	2.06107	0.151104	0.390038	pseudobulk	edgeR	LRT
Sp4	0.385894	6.06415	2.06039	0.151171	0.390038	pseudobulk	edgeR	LRT
Reep5	0.385767	6.22331	2.05997	0.151213	0.390038	pseudobulk	edgeR	LRT
Snx12	-0.501613	5.87027	2.05973	0.151237	0.390038	pseudobulk	edgeR	LRT
Tpt1	0.404	5.96089	2.0512	0.152087	0.391998	pseudobulk	edgeR	LRT
Clcn4	0.411309	5.91452	2.04799	0.152407	0.392594	pseudobulk	edgeR	LRT
Fermt2	0.359731	6.24644	2.04634	0.152572	0.392789	pseudobulk	edgeR	LRT
Ash1l	0.205597	8.06889	2.04381	0.152827	0.393023	pseudobulk	edgeR	LRT
Gm20696	0.346779	6.39641	2.04365	0.152842	0.393023	pseudobulk	edgeR	LRT
Fbxw7	-0.213316	8.27847	2.03702	0.15351	0.39451	pseudobulk	edgeR	LRT
Fgfr1op2	0.35146	6.36273	2.03399	0.153817	0.395034	pseudobulk	edgeR	LRT
Lpin2	-0.352518	6.71736	2.03322	0.153894	0.395034	pseudobulk	edgeR	LRT
Snx24	0.292671	6.94847	2.03125	0.154094	0.395317	pseudobulk	edgeR	LRT
Dctn4	0.322392	6.60479	2.02792	0.154431	0.39595	pseudobulk	edgeR	LRT
Pip5k1b	-0.385043	6.6125	2.02595	0.154633	0.396235	pseudobulk	edgeR	LRT
Cfap54	0.350581	6.45329	2.02503	0.154726	0.396243	pseudobulk	edgeR	LRT
Iffo1	-0.510339	5.9378	2.0233	0.154903	0.396464	pseudobulk	edgeR	LRT
Emc7	0.419999	5.81707	2.02195	0.15504	0.396584	pseudobulk	edgeR	LRT
Scmh1	0.221838	7.77581	2.01636	0.155611	0.397814	pseudobulk	edgeR	LRT
Ranbp9	-0.267957	7.55815	2.01494	0.155758	0.397956	pseudobulk	edgeR	LRT
Cdh7	-0.407348	6.39207	2.01245	0.156013	0.398236	pseudobulk	edgeR	LRT
Prpf8	0.426707	5.80202	2.01138	0.156124	0.398236	pseudobulk	edgeR	LRT
Dclk2	-0.371041	6.60279	2.01053	0.156211	0.398236	pseudobulk	edgeR	LRT
Rpn1	0.425176	5.85212	2.00998	0.156267	0.398236	pseudobulk	edgeR	LRT
Vgf	-0.498006	6.05007	2.00947	0.15632	0.398236	pseudobulk	edgeR	LRT
Fus	-0.16753	8.90979	2.00437	0.156846	0.399344	pseudobulk	edgeR	LRT
Camsap1	0.39627	5.92387	1.99973	0.157328	0.400338	pseudobulk	edgeR	LRT
Usp11	-0.490028	5.86477	1.99865	0.157439	0.40039	pseudobulk	edgeR	LRT
Pcdh10	0.28415	7.25111	1.99727	0.157583	0.400522	pseudobulk	edgeR	LRT
Psmc1	0.435532	5.70216	1.99393	0.157931	0.401175	pseudobulk	edgeR	LRT
Mboat2	-0.288459	7.28309	1.99279	0.15805	0.401177	pseudobulk	edgeR	LRT
Atrn	0.244977	7.4602	1.99217	0.158114	0.401177	pseudobulk	edgeR	LRT
Ptpa	-0.470641	6.00087	1.99122	0.158213	0.401197	pseudobulk	edgeR	LRT
Cadm3	0.335805	6.47343	1.989	0.158446	0.401555	pseudobulk	edgeR	LRT
Ei24	0.454675	5.56757	1.98589	0.158771	0.402147	pseudobulk	edgeR	LRT
C2cd3	0.422355	5.76016	1.98214	0.159166	0.40269	pseudobulk	edgeR	LRT
Ptpn11	0.329056	6.54153	1.9821	0.159169	0.40269	pseudobulk	edgeR	LRT
Thra	0.274784	7.0336	1.98078	0.159308	0.40281	pseudobulk	edgeR	LRT
Zfp697	-0.230049	7.98864	1.97906	0.15949	0.403038	pseudobulk	edgeR	LRT
Sec62	0.311954	6.64593	1.97655	0.159754	0.403473	pseudobulk	edgeR	LRT
Nipsnap2	-0.479587	5.93468	1.97379	0.160046	0.403875	pseudobulk	edgeR	LRT
Slc12a5	0.273609	7.08472	1.97331	0.160097	0.403875	pseudobulk	edgeR	LRT
Dnajc27	0.437724	5.64961	1.96953	0.160498	0.404249	pseudobulk	edgeR	LRT
Mfap3l	0.4095	5.82605	1.9695	0.160501	0.404249	pseudobulk	edgeR	LRT
Cr1l	0.393433	5.97213	1.96914	0.160539	0.404249	pseudobulk	edgeR	LRT
Fam131a	-0.297366	7.28922	1.96844	0.160614	0.404249	pseudobulk	edgeR	LRT
Uchl1	-0.269691	7.60323	1.96382	0.161105	0.405229	pseudobulk	edgeR	LRT
Ago3	-0.238945	7.77558	1.96275	0.16122	0.405229	pseudobulk	edgeR	LRT
Zdhhc2	-0.387321	6.57911	1.96188	0.161312	0.405229	pseudobulk	edgeR	LRT
Mterf3	0.4346	5.69713	1.96132	0.161372	0.405229	pseudobulk	edgeR	LRT
Sqstm1	0.313802	6.82553	1.95978	0.161537	0.405411	pseudobulk	edgeR	LRT
Ddx17	-0.237051	7.80537	1.95885	0.161637	0.40543	pseudobulk	edgeR	LRT
Rps3a1	0.39641	5.92927	1.9523	0.162339	0.406832	pseudobulk	edgeR	LRT
Naa15	0.303265	6.70431	1.95149	0.162426	0.406832	pseudobulk	edgeR	LRT
Acbd5	0.363738	6.1618	1.95105	0.162474	0.406832	pseudobulk	edgeR	LRT
Dtnb	0.186557	8.35237	1.94938	0.162653	0.406905	pseudobulk	edgeR	LRT
Mmp17	-0.425233	6.23079	1.94906	0.162688	0.406905	pseudobulk	edgeR	LRT
Wdr37	0.256585	7.27736	1.94688	0.162923	0.407262	pseudobulk	edgeR	LRT
Plekha6	-0.254448	7.55082	1.94414	0.16322	0.407772	pseudobulk	edgeR	LRT
Nmnat2	0.202889	7.99235	1.94196	0.163456	0.407962	pseudobulk	edgeR	LRT
Cdh10	-0.239419	8.33343	1.94078	0.163584	0.407962	pseudobulk	edgeR	LRT
Asap2	-0.294752	7.25762	1.94034	0.163631	0.407962	pseudobulk	edgeR	LRT
Tbc1d1	0.313664	6.64734	1.94001	0.163668	0.407962	pseudobulk	edgeR	LRT
Strn	-0.346664	6.71213	1.93707	0.163987	0.408526	pseudobulk	edgeR	LRT
Tsga10	0.34092	6.36643	1.93471	0.164244	0.408933	pseudobulk	edgeR	LRT
Pdcd10	0.344226	6.33018	1.9305	0.164704	0.409848	pseudobulk	edgeR	LRT
Krit1	0.229069	7.64895	1.92707	0.165079	0.410548	pseudobulk	edgeR	LRT
Ndufa4	0.367801	6.26936	1.92617	0.165178	0.410562	pseudobulk	edgeR	LRT
Eml1	-0.369088	6.50572	1.92406	0.165409	0.410904	pseudobulk	edgeR	LRT
Kansl3	0.395109	5.92658	1.92266	0.165563	0.411054	pseudobulk	edgeR	LRT
Lmtk2	-0.284467	7.28766	1.91877	0.165993	0.411887	pseudobulk	edgeR	LRT
Kat7	0.415517	5.81052	1.91633	0.166262	0.412323	pseudobulk	edgeR	LRT
G3bp1	0.35978	6.16122	1.91332	0.166595	0.412914	pseudobulk	edgeR	LRT
Rabgap1l	-0.163231	9.27219	1.91247	0.166689	0.412914	pseudobulk	edgeR	LRT
Ttc13	-0.424472	6.17224	1.90851	0.167129	0.413771	pseudobulk	edgeR	LRT
Rsbn1	-0.405991	6.27762	1.90374	0.167661	0.414854	pseudobulk	edgeR	LRT
Farsb	0.29947	6.71647	1.90157	0.167903	0.414956	pseudobulk	edgeR	LRT
2010300C02Rik	-0.266074	7.49052	1.90125	0.167938	0.414956	pseudobulk	edgeR	LRT
Pcf11	0.386087	5.9368	1.89763	0.168343	0.414956	pseudobulk	edgeR	LRT
Cit	-0.216004	8.06685	1.89733	0.168377	0.414956	pseudobulk	edgeR	LRT
Mthfs	0.402695	5.92236	1.89709	0.168405	0.414956	pseudobulk	edgeR	LRT
Bicral	-0.341291	6.78806	1.89704	0.16841	0.414956	pseudobulk	edgeR	LRT
Prdx5	0.417189	5.76502	1.89655	0.168465	0.414956	pseudobulk	edgeR	LRT
Nadk	-0.525806	5.61931	1.89507	0.168631	0.414956	pseudobulk	edgeR	LRT
Ube2e2	-0.12593	10.1947	1.89411	0.16874	0.414956	pseudobulk	edgeR	LRT
Lnpep	0.239899	7.42891	1.8941	0.16874	0.414956	pseudobulk	edgeR	LRT
Hook3	-0.249853	7.54483	1.89409	0.168741	0.414956	pseudobulk	edgeR	LRT
Reck	-0.498161	5.78361	1.89252	0.168918	0.415024	pseudobulk	edgeR	LRT
Srsf1	0.343379	6.33248	1.89217	0.168958	0.415024	pseudobulk	edgeR	LRT
Rpl3	0.343146	6.39532	1.89079	0.169113	0.415173	pseudobulk	edgeR	LRT
Vstm2a	0.330527	6.43851	1.88801	0.169426	0.415482	pseudobulk	edgeR	LRT
Nfib	-0.139073	9.80503	1.888	0.169428	0.415482	pseudobulk	edgeR	LRT
Snrk	0.424883	5.70503	1.88688	0.169555	0.41556	pseudobulk	edgeR	LRT
Tbc1d30	-0.326001	6.81894	1.87886	0.170464	0.41737	pseudobulk	edgeR	LRT
Inpp5b	0.387349	5.93658	1.87864	0.170489	0.41737	pseudobulk	edgeR	LRT
Gm49317	-0.174884	8.75975	1.87786	0.170578	0.41737	pseudobulk	edgeR	LRT
Tbce	0.293687	6.82301	1.87204	0.171242	0.418761	pseudobulk	edgeR	LRT
Ccdc50	0.365368	6.08024	1.86566	0.171974	0.420168	pseudobulk	edgeR	LRT
Trappc11	0.391074	5.88483	1.86535	0.172009	0.420168	pseudobulk	edgeR	LRT
Rnf41	0.404729	5.86544	1.86351	0.172221	0.420452	pseudobulk	edgeR	LRT
Foxo3	-0.4447	6.04952	1.85919	0.172718	0.421431	pseudobulk	edgeR	LRT
Caprin1	0.282868	6.88715	1.85673	0.173003	0.421825	pseudobulk	edgeR	LRT
Fam120b	0.27994	6.9637	1.85614	0.173071	0.421825	pseudobulk	edgeR	LRT
Med1	0.415028	5.76815	1.85444	0.173268	0.42207	pseudobulk	edgeR	LRT
Ppp6r2	0.26195	7.11908	1.85013	0.173769	0.423055	pseudobulk	edgeR	LRT
Pnmal2	0.437774	5.62176	1.84604	0.174244	0.423735	pseudobulk	edgeR	LRT
Gpbp1l1	0.381002	5.98073	1.8453	0.174331	0.423735	pseudobulk	edgeR	LRT
Mpp6	-0.219286	7.92831	1.84525	0.174337	0.423735	pseudobulk	edgeR	LRT
Naa35	0.360234	6.16436	1.83989	0.174964	0.425024	pseudobulk	edgeR	LRT
Sf3b2	0.322819	6.41376	1.83704	0.175298	0.425426	pseudobulk	edgeR	LRT
Magi1	-0.156992	9.52136	1.83588	0.175434	0.425426	pseudobulk	edgeR	LRT
Acss2	0.307762	6.70881	1.83454	0.175593	0.425426	pseudobulk	edgeR	LRT
Sik3	0.181862	8.33413	1.83411	0.175643	0.425426	pseudobulk	edgeR	LRT
Nek1	-0.242204	7.7326	1.83354	0.175711	0.425426	pseudobulk	edgeR	LRT
Sypl	0.417258	5.66988	1.83142	0.17596	0.425426	pseudobulk	edgeR	LRT
Ndufaf2	-0.390453	6.31876	1.83053	0.176066	0.425426	pseudobulk	edgeR	LRT
Tsnax	0.35671	6.16926	1.83051	0.176067	0.425426	pseudobulk	edgeR	LRT
Fam118b	0.354697	6.13554	1.83041	0.176079	0.425426	pseudobulk	edgeR	LRT
2900097C17Rik	0.4248	5.60226	1.83025	0.176098	0.425426	pseudobulk	edgeR	LRT
Dscam	-0.141193	9.89517	1.82735	0.176441	0.426019	pseudobulk	edgeR	LRT
Xrcc4	0.269582	7.12345	1.8233	0.176921	0.426944	pseudobulk	edgeR	LRT
Cd99l2	0.387366	5.89143	1.82133	0.177155	0.427274	pseudobulk	edgeR	LRT
Papss1	-0.43775	6.04487	1.82012	0.177299	0.427386	pseudobulk	edgeR	LRT
Hnrnpdl	-0.310169	7.07249	1.81704	0.177666	0.427836	pseudobulk	edgeR	LRT
D630045J12Rik	-0.400382	6.27193	1.81692	0.177681	0.427836	pseudobulk	edgeR	LRT
Ptpra	0.263573	7.0379	1.81518	0.177888	0.428101	pseudobulk	edgeR	LRT
Tecr	-0.229139	8.0621	1.81385	0.178047	0.428248	pseudobulk	edgeR	LRT
Mbd5	0.142736	9.43281	1.80987	0.178523	0.429078	pseudobulk	edgeR	LRT
Rpl6	0.342779	6.40764	1.80934	0.178587	0.429078	pseudobulk	edgeR	LRT
Aatf	0.34768	6.2593	1.80822	0.178721	0.429166	pseudobulk	edgeR	LRT
Tra2a	-0.194911	8.3224	1.80537	0.179065	0.429755	pseudobulk	edgeR	LRT
Ankrd28	0.23285	7.53006	1.80237	0.179426	0.430205	pseudobulk	edgeR	LRT
Pgk1	-0.46485	5.91598	1.80219	0.179448	0.430205	pseudobulk	edgeR	LRT
Ppp2r1a	0.369155	6.08447	1.80103	0.179588	0.430306	pseudobulk	edgeR	LRT
Actr3b	-0.268068	7.29764	1.79916	0.179814	0.430613	pseudobulk	edgeR	LRT
Chchd10	0.359062	6.16723	1.79752	0.180013	0.430853	pseudobulk	edgeR	LRT
Pcmt1	0.267705	6.97181	1.79355	0.180494	0.431551	pseudobulk	edgeR	LRT
Ppil4	0.390664	5.83955	1.7935	0.180501	0.431551	pseudobulk	edgeR	LRT
Stard7	0.38213	5.93787	1.78887	0.181064	0.432227	pseudobulk	edgeR	LRT
Akr1a1	0.383785	5.89588	1.78878	0.181075	0.432227	pseudobulk	edgeR	LRT
Mta3	-0.358203	6.59029	1.78843	0.181118	0.432227	pseudobulk	edgeR	LRT
Foxp2	-0.302636	8.05718	1.78759	0.181221	0.432227	pseudobulk	edgeR	LRT
Napg	-0.344818	6.62934	1.78714	0.181276	0.432227	pseudobulk	edgeR	LRT
Srpk1	-0.326994	6.78031	1.78505	0.18153	0.432267	pseudobulk	edgeR	LRT
A230057D06Rik	-0.163163	9.27449	1.78485	0.181554	0.432267	pseudobulk	edgeR	LRT
Cacna1h	-0.433331	6.03943	1.78393	0.181667	0.432267	pseudobulk	edgeR	LRT
Zfand5	0.31762	6.42046	1.78378	0.181686	0.432267	pseudobulk	edgeR	LRT
Mt3	0.288797	6.90506	1.78093	0.182035	0.432657	pseudobulk	edgeR	LRT
Stag2	0.288325	6.77584	1.78083	0.182047	0.432657	pseudobulk	edgeR	LRT
Cnot4	0.196091	7.95155	1.77986	0.182167	0.432708	pseudobulk	edgeR	LRT
Ece1	0.396268	5.83083	1.77879	0.182298	0.432786	pseudobulk	edgeR	LRT
Cox4i1	0.354796	6.32731	1.77715	0.182499	0.433029	pseudobulk	edgeR	LRT
Limk1	-0.501165	5.6982	1.77339	0.182963	0.433746	pseudobulk	edgeR	LRT
Slc23a2	-0.288815	7.28103	1.77275	0.183042	0.433746	pseudobulk	edgeR	LRT
Ppp2r5c	-0.269966	7.26958	1.7723	0.183098	0.433746	pseudobulk	edgeR	LRT
Hspa4	0.263233	7.15683	1.77092	0.183269	0.433878	pseudobulk	edgeR	LRT
Shtn1	0.242917	7.30816	1.76958	0.183435	0.433878	pseudobulk	edgeR	LRT
Klhdc2	0.384155	5.89239	1.76872	0.183541	0.433878	pseudobulk	edgeR	LRT
Rap1gap2	-0.242407	7.64575	1.76852	0.183565	0.433878	pseudobulk	edgeR	LRT
Ptchd1	-0.403405	6.26345	1.76786	0.183647	0.433878	pseudobulk	edgeR	LRT
Khdrbs1	0.29776	6.681	1.76655	0.18381	0.434028	pseudobulk	edgeR	LRT
Trmt1l	0.323789	6.44546	1.76377	0.184155	0.434057	pseudobulk	edgeR	LRT
Rb1cc1	0.20493	7.833	1.76279	0.184277	0.434057	pseudobulk	edgeR	LRT
Ppm1a	0.339343	6.25595	1.7627	0.184288	0.434057	pseudobulk	edgeR	LRT
Pip4p2	0.363479	6.08271	1.7615	0.184437	0.434057	pseudobulk	edgeR	LRT
Nrp1	-0.221845	8.2193	1.76149	0.184439	0.434057	pseudobulk	edgeR	LRT
Arhgap26-ENSMUSG00000036452	-0.164975	8.74915	1.76082	0.184522	0.434057	pseudobulk	edgeR	LRT
Dnajc13	0.241521	7.33782	1.76052	0.18456	0.434057	pseudobulk	edgeR	LRT
Sgms1	-0.241588	7.57797	1.76009	0.184613	0.434057	pseudobulk	edgeR	LRT
Lrrcc1	0.331939	6.30143	1.75855	0.184805	0.434277	pseudobulk	edgeR	LRT
Atpaf1	0.353148	6.13529	1.75715	0.18498	0.434456	pseudobulk	edgeR	LRT
Ccdc149	0.364759	6.16027	1.75326	0.185467	0.435367	pseudobulk	edgeR	LRT
Ankrd13c	0.309184	6.52524	1.75164	0.18567	0.435612	pseudobulk	edgeR	LRT
Fut9	-0.146947	9.6777	1.74764	0.186173	0.436526	pseudobulk	edgeR	LRT
Tmem117	-0.27212	7.32701	1.74567	0.186422	0.436526	pseudobulk	edgeR	LRT
Fryl	-0.24085	7.55724	1.74558	0.186433	0.436526	pseudobulk	edgeR	LRT
Gm12394	-0.220392	7.9732	1.74539	0.186458	0.436526	pseudobulk	edgeR	LRT
Nap1l5	0.307304	6.63838	1.74444	0.186578	0.436574	pseudobulk	edgeR	LRT
Gnb1	-0.287365	7.14801	1.74353	0.186692	0.436609	pseudobulk	edgeR	LRT
Rfc1	0.402418	5.72691	1.74272	0.186795	0.436617	pseudobulk	edgeR	LRT
BC005537	0.358721	6.16886	1.74047	0.18708	0.436825	pseudobulk	edgeR	LRT
Prrc2c	0.208246	7.85744	1.74044	0.187083	0.436825	pseudobulk	edgeR	LRT
Wac	0.249013	7.14832	1.73809	0.187381	0.43729	pseudobulk	edgeR	LRT
Fra10ac1	0.376332	5.94397	1.73725	0.187488	0.437305	pseudobulk	edgeR	LRT
Zbtb38	0.253552	7.16515	1.73318	0.188005	0.438279	pseudobulk	edgeR	LRT
Ctxn1	-0.309142	6.94159	1.7318	0.188182	0.438458	pseudobulk	edgeR	LRT
Armc9	0.310616	6.4851	1.72938	0.188491	0.438744	pseudobulk	edgeR	LRT
Eif2s3y	0.229473	7.52747	1.72925	0.188507	0.438744	pseudobulk	edgeR	LRT
Tex10	0.360185	6.15497	1.72849	0.188604	0.438744	pseudobulk	edgeR	LRT
Camk2n1	-0.437503	5.96909	1.72411	0.189164	0.439815	pseudobulk	edgeR	LRT
Kif21b	-0.422278	6.03413	1.72082	0.189587	0.440565	pseudobulk	edgeR	LRT
Usp2	0.355162	6.08632	1.71863	0.189869	0.440986	pseudobulk	edgeR	LRT
Ncoa6	0.305817	6.58902	1.71568	0.190251	0.441639	pseudobulk	edgeR	LRT
Gnal	-0.520361	5.63157	1.71409	0.190456	0.441864	pseudobulk	edgeR	LRT
Col4a2	-0.400244	6.14348	1.71337	0.190549	0.441864	pseudobulk	edgeR	LRT
Gls2	-0.485784	5.6769	1.71068	0.190897	0.442247	pseudobulk	edgeR	LRT
5031425E22Rik	0.251577	7.2486	1.71033	0.190943	0.442247	pseudobulk	edgeR	LRT
Unc5c	-0.206887	9.54943	1.70976	0.191016	0.442247	pseudobulk	edgeR	LRT
Zdhhc1	0.396939	5.732	1.70661	0.191426	0.442791	pseudobulk	edgeR	LRT
Sugt1	0.359893	6.00851	1.7064	0.191453	0.442791	pseudobulk	edgeR	LRT
Plekhg5	-0.291456	6.99734	1.70272	0.191933	0.443601	pseudobulk	edgeR	LRT
Gabbr2	0.162708	8.64678	1.70199	0.192028	0.443601	pseudobulk	edgeR	LRT
Arhgap15	-0.431268	5.96985	1.70139	0.192106	0.443601	pseudobulk	edgeR	LRT
Arid4a	-0.317322	6.81059	1.69833	0.192507	0.443861	pseudobulk	edgeR	LRT
Eif5	0.372348	5.9059	1.69764	0.192596	0.443861	pseudobulk	edgeR	LRT
Ankmy2	0.407631	5.67469	1.69757	0.192606	0.443861	pseudobulk	edgeR	LRT
Camk2b	-0.204271	8.01373	1.69744	0.192623	0.443861	pseudobulk	edgeR	LRT
Cdc23	0.379928	5.85447	1.69536	0.192896	0.444257	pseudobulk	edgeR	LRT
Jdp2	-0.427651	5.95689	1.69074	0.193503	0.445423	pseudobulk	edgeR	LRT
Capn7	0.381251	5.88985	1.68709	0.193985	0.446298	pseudobulk	edgeR	LRT
Cpt1c	0.319117	6.38944	1.68366	0.194439	0.447107	pseudobulk	edgeR	LRT
Exoc2	0.272099	6.84379	1.68182	0.194683	0.447214	pseudobulk	edgeR	LRT
Plec	-0.321965	6.69627	1.68178	0.194689	0.447214	pseudobulk	edgeR	LRT
Sel1l	-0.31465	6.88152	1.68068	0.194834	0.447253	pseudobulk	edgeR	LRT
Mdm2	0.359842	6.00491	1.67931	0.195016	0.447253	pseudobulk	edgeR	LRT
Ankrd42	0.326233	6.37783	1.67928	0.19502	0.447253	pseudobulk	edgeR	LRT
Cers4	-0.347625	6.53555	1.67858	0.195113	0.447253	pseudobulk	edgeR	LRT
Larp4b	0.255639	7.07697	1.67608	0.195446	0.447782	pseudobulk	edgeR	LRT
Mcts1	-0.478361	5.67695	1.67415	0.195703	0.448137	pseudobulk	edgeR	LRT
Spag9	-0.195833	8.12671	1.67236	0.195943	0.448452	pseudobulk	edgeR	LRT
Kdm4b	0.324505	6.30707	1.67113	0.196108	0.448596	pseudobulk	edgeR	LRT
Ndufs3	0.341128	6.2494	1.66651	0.196727	0.449778	pseudobulk	edgeR	LRT
Prmt2	-0.50294	5.59735	1.65985	0.197624	0.451086	pseudobulk	edgeR	LRT
Rsrc2	0.279489	6.78355	1.65978	0.197633	0.451086	pseudobulk	edgeR	LRT
Tdrd3	-0.343992	6.53211	1.65956	0.197662	0.451086	pseudobulk	edgeR	LRT
Kpnb1	0.373632	5.85538	1.65921	0.19771	0.451086	pseudobulk	edgeR	LRT
Gm9801	-0.236066	7.55739	1.65715	0.197989	0.451488	pseudobulk	edgeR	LRT
Epm2a	0.391675	5.73762	1.65182	0.198712	0.452902	pseudobulk	edgeR	LRT
Gpr45	-0.326042	6.77143	1.65068	0.198867	0.45302	pseudobulk	edgeR	LRT
Rpl19	0.324151	6.37948	1.64471	0.199681	0.454639	pseudobulk	edgeR	LRT
Akap13	-0.392096	6.13523	1.64324	0.199881	0.454758	pseudobulk	edgeR	LRT
Atrx	0.173616	8.297	1.64281	0.19994	0.454758	pseudobulk	edgeR	LRT
Ank1	-0.429177	5.96554	1.64039	0.200272	0.455276	pseudobulk	edgeR	LRT
Taf1	-0.359437	6.3443	1.63828	0.200561	0.455698	pseudobulk	edgeR	LRT
Rspo3	-0.350057	6.53951	1.63542	0.200956	0.456358	pseudobulk	edgeR	LRT
Fgf13	-0.365668	6.40609	1.63089	0.20158	0.457424	pseudobulk	edgeR	LRT
Sppl3	0.283709	6.6635	1.63051	0.201633	0.457424	pseudobulk	edgeR	LRT
Esco1	0.268625	6.90762	1.62785	0.202001	0.457646	pseudobulk	edgeR	LRT
Pcyt2	-0.325446	6.69099	1.62756	0.20204	0.457646	pseudobulk	edgeR	LRT
Brk1	0.349619	6.05602	1.6259	0.202272	0.457646	pseudobulk	edgeR	LRT
Vps54	0.267083	6.9234	1.62573	0.202294	0.457646	pseudobulk	edgeR	LRT
Mia2	0.287942	6.61144	1.62544	0.202335	0.457646	pseudobulk	edgeR	LRT
Dgke	0.320953	6.31907	1.6248	0.202423	0.457646	pseudobulk	edgeR	LRT
Ift57	0.292026	6.57397	1.62454	0.20246	0.457646	pseudobulk	edgeR	LRT
Il1rap	-0.269136	7.34734	1.62245	0.20275	0.458064	pseudobulk	edgeR	LRT
Ppil2	0.317546	6.32419	1.61936	0.203181	0.458803	pseudobulk	edgeR	LRT
Prkca	-0.196122	8.66554	1.61774	0.203408	0.459022	pseudobulk	edgeR	LRT
Ipo8	0.351365	6.00975	1.61717	0.203487	0.459022	pseudobulk	edgeR	LRT
Dner	-0.267973	7.24459	1.61486	0.20381	0.459318	pseudobulk	edgeR	LRT
Lrig2	-0.240252	7.41945	1.61473	0.203828	0.459318	pseudobulk	edgeR	LRT
Orc3	0.345817	6.10387	1.6139	0.203945	0.459346	pseudobulk	edgeR	LRT
Wdfy2	-0.382301	6.18569	1.61209	0.204199	0.459683	pseudobulk	edgeR	LRT
Slmap	0.230992	7.30037	1.61033	0.204446	0.460003	pseudobulk	edgeR	LRT
Tmem87b	0.365815	5.91101	1.60802	0.20477	0.460497	pseudobulk	edgeR	LRT
Rab3c	-0.162809	9.07387	1.60676	0.204947	0.46066	pseudobulk	edgeR	LRT
Unc80	-0.139312	9.46196	1.60439	0.205282	0.461176	pseudobulk	edgeR	LRT
Ralgapa2	0.14757	8.94164	1.60356	0.2054	0.461204	pseudobulk	edgeR	LRT
Smg6	0.196372	7.85029	1.60219	0.205593	0.461332	pseudobulk	edgeR	LRT
Tarsl2	-0.427413	5.88958	1.60167	0.205667	0.461332	pseudobulk	edgeR	LRT
Ndufa10	0.305715	6.46862	1.59911	0.20603	0.461741	pseudobulk	edgeR	LRT
Tbc1d22a	0.346243	6.09699	1.59815	0.206166	0.461741	pseudobulk	edgeR	LRT
Lrrfip2	-0.292419	6.95917	1.59787	0.206205	0.461741	pseudobulk	edgeR	LRT
Klf7	0.225371	7.38439	1.5967	0.206372	0.461741	pseudobulk	edgeR	LRT
Cul3	-0.288862	6.92145	1.59668	0.206375	0.461741	pseudobulk	edgeR	LRT
Sptbn4	-0.228415	7.58508	1.59524	0.206579	0.461962	pseudobulk	edgeR	LRT
Hspa12a	-0.247915	7.59965	1.59315	0.206876	0.462391	pseudobulk	edgeR	LRT
Ssb	0.353081	6.0035	1.59075	0.207218	0.462921	pseudobulk	edgeR	LRT
Ggt7	-0.305846	6.79781	1.58791	0.207624	0.463593	pseudobulk	edgeR	LRT
Eftud2	0.299241	6.47551	1.58416	0.208162	0.464558	pseudobulk	edgeR	LRT
Psmd12	0.354056	5.9632	1.58283	0.208354	0.464749	pseudobulk	edgeR	LRT
Sun1	-0.279392	6.98674	1.58201	0.208471	0.464767	pseudobulk	edgeR	LRT
Pacsin1	-0.183812	8.25079	1.5813	0.208574	0.464767	pseudobulk	edgeR	LRT
Phf6	0.326173	6.22945	1.57703	0.209188	0.4659	pseudobulk	edgeR	LRT
Nrip1	-0.359557	6.39216	1.57207	0.209907	0.467264	pseudobulk	edgeR	LRT
Uqcrc1	-0.32424	6.65577	1.56851	0.210424	0.467935	pseudobulk	edgeR	LRT
Nub1	0.367685	5.90277	1.56813	0.210479	0.467935	pseudobulk	edgeR	LRT
Ggnbp2	-0.221822	7.64315	1.56779	0.210528	0.467935	pseudobulk	edgeR	LRT
Kdm5c	0.364856	5.99137	1.56568	0.210836	0.468382	pseudobulk	edgeR	LRT
Zc3h13	0.21891	7.39665	1.56429	0.211038	0.468395	pseudobulk	edgeR	LRT
Scap	0.393531	5.62567	1.56417	0.211055	0.468395	pseudobulk	edgeR	LRT
Adar	-0.238913	7.39618	1.56266	0.211276	0.468649	pseudobulk	edgeR	LRT
Mios	0.340231	6.14634	1.56176	0.211408	0.468704	pseudobulk	edgeR	LRT
Tef	0.265464	6.9212	1.56066	0.211568	0.468772	pseudobulk	edgeR	LRT
Necab3	-0.459428	5.74957	1.55934	0.211762	0.468772	pseudobulk	edgeR	LRT
Pstk	0.319381	6.27953	1.55851	0.211883	0.468772	pseudobulk	edgeR	LRT
Slc25a23	-0.355572	6.39653	1.55826	0.211921	0.468772	pseudobulk	edgeR	LRT
Naca	0.370451	5.80473	1.5579	0.211972	0.468772	pseudobulk	edgeR	LRT
Htt	0.219581	7.40436	1.55456	0.212463	0.469622	pseudobulk	edgeR	LRT
Nt5c2	0.22964	7.32617	1.55353	0.212615	0.469722	pseudobulk	edgeR	LRT
Cdh6	-0.256102	7.28244	1.55086	0.213009	0.469905	pseudobulk	edgeR	LRT
Marchf6	0.234382	7.22528	1.55048	0.213065	0.469905	pseudobulk	edgeR	LRT
Nhsl2	0.239525	7.24449	1.55036	0.213083	0.469905	pseudobulk	edgeR	LRT
Ube2f	0.354814	5.91492	1.54897	0.213287	0.469905	pseudobulk	edgeR	LRT
Tpm3	0.313539	6.35894	1.54867	0.213332	0.469905	pseudobulk	edgeR	LRT
Mprip	-0.238031	7.42349	1.54861	0.21334	0.469905	pseudobulk	edgeR	LRT
Scn1b	0.359429	5.90838	1.54388	0.214042	0.471213	pseudobulk	edgeR	LRT
Mff	0.277854	6.70366	1.54051	0.214542	0.472079	pseudobulk	edgeR	LRT
Vcpip1	0.383593	5.69442	1.53826	0.214877	0.472471	pseudobulk	edgeR	LRT
Snta1	-0.463233	5.66461	1.53787	0.214935	0.472471	pseudobulk	edgeR	LRT
Gm49797	0.271222	6.84463	1.53565	0.215267	0.472963	pseudobulk	edgeR	LRT
[truncated: 2,393 more rows]

## Sheet: Interneurons
	gene	logFC	logCPM	LR	PValue	FDR	de_family	de_method	de_type
1	5330434G04Rik	-1.33311	9.08858	184.239	5.75322e-42	2.65569e-38	pseudobulk	edgeR	LRT
2	Ahi1	-1.34598	8.75851	180.728	3.36115e-41	7.75753e-38	pseudobulk	edgeR	LRT
3	Rnpc3	1.13887	8.49841	163.327	2.12222e-37	3.26539e-34	pseudobulk	edgeR	LRT
4	Egfem1	-1.78283	8.84466	157.805	3.41366e-36	3.93936e-33	pseudobulk	edgeR	LRT
5	Meg3	-0.79551	12.7175	155.961	8.63224e-36	7.96929e-33	pseudobulk	edgeR	LRT
6	Marchf1	-1.71091	8.8521	124.302	7.23389e-29	5.56527e-26	pseudobulk	edgeR	LRT
7	Amy1	1.21088	7.74345	110.473	7.71724e-26	5.08897e-23	pseudobulk	edgeR	LRT
8	Negr1	-0.958245	10.1019	107.548	3.37633e-25	1.94814e-22	pseudobulk	edgeR	LRT
9	Ftx	-1.2566	7.79809	95.487	1.48869e-22	7.63534e-20	pseudobulk	edgeR	LRT
10	Kcnq5	-1.14093	9.74421	92.9756	5.29418e-22	2.44379e-19	pseudobulk	edgeR	LRT
11	B830012L14Rik	-1.39119	8.09738	90.3615	1.98388e-21	8.32507e-19	pseudobulk	edgeR	LRT
12	Mirg	-1.39236	7.33321	87.7116	7.57291e-21	2.91305e-18	pseudobulk	edgeR	LRT
13	Csmd3	-0.894314	9.33596	82.641	9.83926e-20	3.49369e-17	pseudobulk	edgeR	LRT
14	Ptchd4	-0.96032	9.26226	81.9153	1.42047e-19	4.68349e-17	pseudobulk	edgeR	LRT
15	Gabrb1	-0.826942	9.00181	70.9239	3.71281e-17	1.14255e-14	pseudobulk	edgeR	LRT
16	Cdr1os	-0.817499	9.46005	69.4325	7.90739e-17	2.28128e-14	pseudobulk	edgeR	LRT
17	Slc35f1	-0.942078	8.49408	68.2735	1.42319e-16	3.86437e-14	pseudobulk	edgeR	LRT
18	Immp2l	0.888288	9.29256	62.7721	2.32062e-15	5.79813e-13	pseudobulk	edgeR	LRT
19	Lingo2	-1.38351	9.64211	62.7169	2.38658e-15	5.79813e-13	pseudobulk	edgeR	LRT
20	Creb5	-1.93653	6.33391	62.2135	3.08169e-15	7.11255e-13	pseudobulk	edgeR	LRT
21	Lrfn5	-0.747623	9.79586	61.8401	3.72504e-15	8.18799e-13	pseudobulk	edgeR	LRT
22	Nell1	-1.27861	7.64616	59.8833	1.00653e-14	2.11189e-12	pseudobulk	edgeR	LRT
23	Pip5k1b	-1.40964	7.29435	58.7953	1.74956e-14	3.51129e-12	pseudobulk	edgeR	LRT
24	Eprs	0.784596	7.40335	58.2147	2.35022e-14	4.52025e-12	pseudobulk	edgeR	LRT
25	Edil3	-0.863079	9.34584	57.597	3.2172e-14	5.94023e-12	pseudobulk	edgeR	LRT
26	Kcnb2	-0.970257	8.47239	57.1246	4.0906e-14	7.26239e-12	pseudobulk	edgeR	LRT
27	Nr3c2	-0.947662	8.44654	56.1737	6.63414e-14	1.12077e-11	pseudobulk	edgeR	LRT
28	Rasgrf2	-0.881526	8.41227	56.1256	6.79846e-14	1.12077e-11	pseudobulk	edgeR	LRT
29	Nek7	0.710453	7.93861	54.4242	1.61557e-13	2.57155e-11	pseudobulk	edgeR	LRT
30	Gpm6a	-0.677753	8.98537	53.1481	3.09328e-13	4.75953e-11	pseudobulk	edgeR	LRT
31	Adamts6	-1.4646	6.78258	50.6727	1.09125e-12	1.62491e-10	pseudobulk	edgeR	LRT
32	Gm4924	1.17953	6.52723	48.5118	3.28306e-12	4.73581e-10	pseudobulk	edgeR	LRT
33	Ccdc91	1.10172	6.1038	48.4038	3.46899e-12	4.85238e-10	pseudobulk	edgeR	LRT
34	Leng8	0.807315	8.08441	48.1567	3.93479e-12	5.34205e-10	pseudobulk	edgeR	LRT
35	Fgf14	-0.718824	11.6679	47.939	4.3969e-12	5.79888e-10	pseudobulk	edgeR	LRT
36	Sfi1	1.03805	6.17685	46.7163	8.20446e-12	1.04219e-09	pseudobulk	edgeR	LRT
37	Zmat4	-0.62229	9.39244	46.6809	8.35376e-12	1.04219e-09	pseudobulk	edgeR	LRT
38	Dgkb	-0.930921	8.09595	46.3633	9.82393e-12	1.19335e-09	pseudobulk	edgeR	LRT
39	Htr2a	-1.52798	6.35068	46.2518	1.03992e-11	1.23084e-09	pseudobulk	edgeR	LRT
40	Hecw1	-0.758219	8.31575	45.5223	1.50908e-11	1.7149e-09	pseudobulk	edgeR	LRT
41	Tmtc2	-1.15666	8.11709	45.4684	1.55121e-11	1.7149e-09	pseudobulk	edgeR	LRT
42	5031425E22Rik	0.760511	7.548	45.4569	1.56036e-11	1.7149e-09	pseudobulk	edgeR	LRT
43	Ccdc85a	-0.736171	8.47823	45.1763	1.80071e-11	1.93304e-09	pseudobulk	edgeR	LRT
44	Spock3	-0.480767	9.68443	44.9428	2.02877e-11	2.09729e-09	pseudobulk	edgeR	LRT
45	Syt13	1.02202	6.24881	44.9276	2.04459e-11	2.09729e-09	pseudobulk	edgeR	LRT
46	Vsnl1	-0.675877	8.3687	43.7354	3.7591e-11	3.77218e-09	pseudobulk	edgeR	LRT
47	Ncam2	-1.06867	8.56311	43.6402	3.94646e-11	3.87593e-09	pseudobulk	edgeR	LRT
48	Gpc6	-1.22445	8.42683	43.4938	4.253e-11	4.08997e-09	pseudobulk	edgeR	LRT
49	Camta1	0.557006	9.68407	43.3023	4.69026e-11	4.41842e-09	pseudobulk	edgeR	LRT
50	Slc35f4	-0.762749	8.35684	42.8049	6.04812e-11	5.58362e-09	pseudobulk	edgeR	LRT
51	Pde10a	0.724776	10.4001	42.1667	8.38135e-11	7.58594e-09	pseudobulk	edgeR	LRT
52	Cpne4	-1.26228	6.4706	42.0876	8.72771e-11	7.74752e-09	pseudobulk	edgeR	LRT
53	Atg10	0.869237	6.91486	40.6329	1.83691e-10	1.59984e-08	pseudobulk	edgeR	LRT
54	Miat	-1.47813	6.31406	40.5563	1.91034e-10	1.63298e-08	pseudobulk	edgeR	LRT
55	Focad	-0.619258	8.23667	39.9399	2.61893e-10	2.198e-08	pseudobulk	edgeR	LRT
56	Cntnap3	-0.922851	7.67294	39.6569	3.02739e-10	2.49543e-08	pseudobulk	edgeR	LRT
57	C530008M17Rik	-0.713316	8.00353	39.5566	3.18694e-10	2.58086e-08	pseudobulk	edgeR	LRT
58	Hs3st5	-1.35594	6.70177	39.3488	3.54465e-10	2.82105e-08	pseudobulk	edgeR	LRT
59	Gria2	-0.404838	10.1787	39.2276	3.77179e-10	2.95095e-08	pseudobulk	edgeR	LRT
60	Cdh4	-1.51433	6.4588	38.2025	6.37722e-10	4.90621e-08	pseudobulk	edgeR	LRT
61	Rtl4	-1.10697	7.1779	38.0636	6.84756e-10	5.18169e-08	pseudobulk	edgeR	LRT
62	Sgcz	-1.08049	10.0592	38.0007	7.07205e-10	5.26525e-08	pseudobulk	edgeR	LRT
63	Cpeb1	-0.822781	7.37485	37.7598	8.00147e-10	5.86266e-08	pseudobulk	edgeR	LRT
64	Trappc9	0.612247	7.83933	37.2274	1.05128e-09	7.58233e-08	pseudobulk	edgeR	LRT
65	A830018L16Rik	-0.766326	9.53056	37.1905	1.07133e-09	7.60806e-08	pseudobulk	edgeR	LRT
66	Kif26b	-0.908176	7.28394	37.0657	1.14217e-09	7.98828e-08	pseudobulk	edgeR	LRT
67	Fbxl4	1.03896	5.96903	36.9853	1.19024e-09	8.08089e-08	pseudobulk	edgeR	LRT
68	Sphkap	-1.26109	6.65717	36.985	1.19043e-09	8.08089e-08	pseudobulk	edgeR	LRT
69	Babam2	0.616808	7.83646	36.7677	1.33079e-09	8.9028e-08	pseudobulk	edgeR	LRT
70	Cdh10	-0.789445	8.07958	36.472	1.54872e-09	1.02127e-07	pseudobulk	edgeR	LRT
71	Dscam	-0.974794	8.48269	35.6712	2.33586e-09	1.51864e-07	pseudobulk	edgeR	LRT
72	Orc3	0.825142	6.4998	35.4276	2.64713e-09	1.69711e-07	pseudobulk	edgeR	LRT
73	Gpr137c	-1.07522	7.09505	34.9345	3.40987e-09	2.15616e-07	pseudobulk	edgeR	LRT
74	Shisa9	-0.704963	8.94722	34.4897	4.28511e-09	2.67298e-07	pseudobulk	edgeR	LRT
75	Thsd7b	-1.17366	6.84397	34.4463	4.38169e-09	2.69678e-07	pseudobulk	edgeR	LRT
76	Grik1	-0.729875	10.5551	34.4096	4.46515e-09	2.71199e-07	pseudobulk	edgeR	LRT
77	6030443J06Rik	1.07251	6.09013	34.2207	4.92017e-09	2.9269e-07	pseudobulk	edgeR	LRT
78	Gm40841	-0.827028	7.15573	34.2106	4.9458e-09	2.9269e-07	pseudobulk	edgeR	LRT
79	Snhg11	-0.508754	12.5228	34.0353	5.41224e-09	3.16239e-07	pseudobulk	edgeR	LRT
80	Grin3a	-1.28905	7.98426	33.9396	5.68487e-09	3.28017e-07	pseudobulk	edgeR	LRT
81	Gstz1	0.90542	6.21116	33.8206	6.0434e-09	3.44399e-07	pseudobulk	edgeR	LRT
82	Cntn6	-0.731412	9.0788	32.6077	1.12768e-08	6.34804e-07	pseudobulk	edgeR	LRT
83	Lrrc7	-0.528047	9.87917	32.5436	1.16548e-08	6.48175e-07	pseudobulk	edgeR	LRT
84	Nrxn1	-0.580953	11.3604	32.2843	1.33184e-08	7.31876e-07	pseudobulk	edgeR	LRT
85	Tmod2	-0.83212	7.10127	32.0483	1.50384e-08	8.16675e-07	pseudobulk	edgeR	LRT
86	R3hdm2	0.635601	8.11441	32.0048	1.53789e-08	8.25452e-07	pseudobulk	edgeR	LRT
87	Mgat4c	-1.11881	10.2363	31.606	1.88844e-08	1.00196e-06	pseudobulk	edgeR	LRT
88	Il1rap	-0.809195	7.54916	31.4394	2.05768e-08	1.07934e-06	pseudobulk	edgeR	LRT
89	Cd2ap	0.582911	7.55666	31.0378	2.53058e-08	1.31249e-06	pseudobulk	edgeR	LRT
90	Frmpd4	-0.857926	10.3028	30.8788	2.74656e-08	1.40868e-06	pseudobulk	edgeR	LRT
91	Sil1	0.861576	6.4136	30.6091	3.15603e-08	1.6009e-06	pseudobulk	edgeR	LRT
92	Map1b	-0.508794	8.83149	30.295	3.71075e-08	1.86183e-06	pseudobulk	edgeR	LRT
93	Arhgap15	0.812093	6.93342	30.2347	3.82798e-08	1.89999e-06	pseudobulk	edgeR	LRT
94	Trpm3	-1.76316	6.67105	30.1801	3.93722e-08	1.93343e-06	pseudobulk	edgeR	LRT
95	Gm49317	-0.536428	8.8953	29.9637	4.40204e-08	2.13893e-06	pseudobulk	edgeR	LRT
96	Mtus2	-0.622043	8.24578	29.6759	5.1066e-08	2.45542e-06	pseudobulk	edgeR	LRT
97	Garnl3	-0.563693	8.13704	29.5731	5.38471e-08	2.56245e-06	pseudobulk	edgeR	LRT
98	Pcdh11x	-0.937608	8.04776	29.4974	5.59914e-08	2.63731e-06	pseudobulk	edgeR	LRT
99	Dph6	0.826225	6.72876	29.4176	5.83456e-08	2.72044e-06	pseudobulk	edgeR	LRT
100	Grm3	-1.16379	6.87088	29.3251	6.11977e-08	2.82489e-06	pseudobulk	edgeR	LRT
101	Sorcs1	-1.71715	7.69828	29.1624	6.6559e-08	3.04195e-06	pseudobulk	edgeR	LRT
102	Luc7l2	0.360044	9.73355	28.9623	7.38018e-08	3.33989e-06	pseudobulk	edgeR	LRT
103	Sgcd	-0.731046	8.55262	28.8928	7.64987e-08	3.42833e-06	pseudobulk	edgeR	LRT
104	Arhgef28	-1.44554	5.76008	28.5815	8.98358e-08	3.98733e-06	pseudobulk	edgeR	LRT
105	Plppr1	-0.844778	7.56842	28.1656	1.11367e-07	4.89589e-06	pseudobulk	edgeR	LRT
106	2610037D02Rik	-0.900752	6.77789	27.7256	1.39798e-07	6.08782e-06	pseudobulk	edgeR	LRT
107	Kctd16	-0.764844	10.503	27.4261	1.63214e-07	7.04109e-06	pseudobulk	edgeR	LRT
108	Dpysl3	-1.54104	5.54724	27.3801	1.67144e-07	7.12073e-06	pseudobulk	edgeR	LRT
109	Lypd6b	-0.989276	6.48927	27.3685	1.68146e-07	7.12073e-06	pseudobulk	edgeR	LRT
110	Fnbp1l	-0.711418	7.60272	27.3099	1.73325e-07	7.27335e-06	pseudobulk	edgeR	LRT
111	Socs6	0.884418	6.45147	27.1873	1.84665e-07	7.67941e-06	pseudobulk	edgeR	LRT
112	Drg1	0.809037	6.21995	26.8842	2.16021e-07	8.90315e-06	pseudobulk	edgeR	LRT
113	Gm16083	-1.16406	6.51208	26.8292	2.22249e-07	9.07877e-06	pseudobulk	edgeR	LRT
114	Tbc1d5	0.516298	8.35693	26.7998	2.25665e-07	9.13745e-06	pseudobulk	edgeR	LRT
115	Galnt2l	0.565671	7.3871	26.7541	2.3106e-07	9.23613e-06	pseudobulk	edgeR	LRT
116	Rab3c	-0.539329	9.10659	26.7454	2.32104e-07	9.23613e-06	pseudobulk	edgeR	LRT
117	Nrcam	-0.419201	9.05509	26.7102	2.36365e-07	9.26576e-06	pseudobulk	edgeR	LRT
118	Crispld1	-1.34387	6.38993	26.6933	2.38443e-07	9.26576e-06	pseudobulk	edgeR	LRT
119	Dars	0.810961	6.22552	26.6899	2.3887e-07	9.26576e-06	pseudobulk	edgeR	LRT
120	Plppr3	-1.55922	5.6151	26.58	2.52848e-07	9.7262e-06	pseudobulk	edgeR	LRT
121	Stmn2	-0.856679	7.27046	26.2091	3.0637e-07	1.16876e-05	pseudobulk	edgeR	LRT
122	Etv5	0.814308	6.19585	25.9277	3.54439e-07	1.34106e-05	pseudobulk	edgeR	LRT
123	2700049A03Rik	0.927068	5.89204	25.8243	3.73943e-07	1.40335e-05	pseudobulk	edgeR	LRT
124	Clmp	-0.727533	7.01515	25.8	3.78695e-07	1.40972e-05	pseudobulk	edgeR	LRT
125	Kif21a	-0.465841	8.70411	25.6795	4.03078e-07	1.48849e-05	pseudobulk	edgeR	LRT
126	Dscaml1	-0.540708	8.711	25.6569	4.07841e-07	1.49412e-05	pseudobulk	edgeR	LRT
127	Chl1	-0.702267	8.37828	25.5985	4.20372e-07	1.5279e-05	pseudobulk	edgeR	LRT
128	Fbxo8	0.682741	6.70365	25.5701	4.26601e-07	1.53843e-05	pseudobulk	edgeR	LRT
129	Pid1	-0.750456	7.53456	25.5426	4.32712e-07	1.54837e-05	pseudobulk	edgeR	LRT
130	Stambpl1	-0.704053	7.15607	25.3486	4.78499e-07	1.69904e-05	pseudobulk	edgeR	LRT
131	Gng2	-0.77395	7.04437	25.3173	4.8633e-07	1.71366e-05	pseudobulk	edgeR	LRT
132	Dpp6	-0.332386	10.6528	25.0808	5.49782e-07	1.92257e-05	pseudobulk	edgeR	LRT
133	Tspan7	-0.484526	8.56156	25.0384	5.6201e-07	1.93231e-05	pseudobulk	edgeR	LRT
134	Vapb	0.758428	6.26613	25.0294	5.64629e-07	1.93231e-05	pseudobulk	edgeR	LRT
135	Snhg20	0.692472	7.34684	25.0277	5.65127e-07	1.93231e-05	pseudobulk	edgeR	LRT
136	Ptprk	-1.29488	6.31014	24.7196	6.63081e-07	2.25058e-05	pseudobulk	edgeR	LRT
137	Cdh9	-0.832422	8.05303	24.4991	7.43451e-07	2.50494e-05	pseudobulk	edgeR	LRT
138	Zcchc18	-0.940969	7.43598	24.3261	8.13287e-07	2.72038e-05	pseudobulk	edgeR	LRT
139	Frmd4a	-0.381582	10.6863	24.1619	8.85651e-07	2.94113e-05	pseudobulk	edgeR	LRT
140	Slc6a17	0.536048	7.97188	24.0124	9.57165e-07	3.15591e-05	pseudobulk	edgeR	LRT
141	Ptpro	-0.962634	6.55507	23.8894	1.02035e-06	3.34037e-05	pseudobulk	edgeR	LRT
142	Kcnab1	-0.409186	9.81482	23.7655	1.08818e-06	3.51809e-05	pseudobulk	edgeR	LRT
143	Nell2	-0.803807	6.91279	23.7581	1.09233e-06	3.51809e-05	pseudobulk	edgeR	LRT
144	Mblac2	-0.763893	6.89151	23.749	1.0975e-06	3.51809e-05	pseudobulk	edgeR	LRT
145	Enox2	0.818789	6.30666	23.6219	1.17247e-06	3.71364e-05	pseudobulk	edgeR	LRT
146	Cdh2	-0.692049	8.12568	23.6184	1.17459e-06	3.71364e-05	pseudobulk	edgeR	LRT
147	Stx16	0.657416	6.78319	23.5838	1.19593e-06	3.75537e-05	pseudobulk	edgeR	LRT
148	Tnik	-0.380747	9.12223	23.2954	1.38933e-06	4.33322e-05	pseudobulk	edgeR	LRT
149	Lrrc4	0.668769	6.92096	23.2328	1.43532e-06	4.4251e-05	pseudobulk	edgeR	LRT
150	Ric3	0.685797	6.49528	23.2292	1.43797e-06	4.4251e-05	pseudobulk	edgeR	LRT
151	D3Ertd751e	0.822838	6.49394	23.2123	1.45064e-06	4.43454e-05	pseudobulk	edgeR	LRT
152	Nfat5	0.455355	8.07458	23.1711	1.48206e-06	4.47147e-05	pseudobulk	edgeR	LRT
153	Trpc5	-1.07428	6.54447	23.1711	1.48209e-06	4.47147e-05	pseudobulk	edgeR	LRT
154	Nyap2	-0.92049	8.54736	23.0703	1.56186e-06	4.65323e-05	pseudobulk	edgeR	LRT
155	Mir670hg	1.61754	7.18364	23.0695	1.5625e-06	4.65323e-05	pseudobulk	edgeR	LRT
156	Ppip5k1	0.563862	7.05391	23.0021	1.61822e-06	4.78827e-05	pseudobulk	edgeR	LRT
157	Epb41l4b	-0.932619	6.26176	22.9017	1.70502e-06	4.99624e-05	pseudobulk	edgeR	LRT
158	Fat3	-0.648119	7.81761	22.8933	1.71251e-06	4.99624e-05	pseudobulk	edgeR	LRT
159	Sbno1	0.529067	7.41484	22.8838	1.72098e-06	4.99624e-05	pseudobulk	edgeR	LRT
160	Srpr	0.765775	6.2107	22.828	1.77169e-06	5.11132e-05	pseudobulk	edgeR	LRT
161	Rgs6	-0.995937	8.2479	22.8076	1.79053e-06	5.1253e-05	pseudobulk	edgeR	LRT
162	Kmt2e	-0.514966	8.24558	22.7983	1.79922e-06	5.1253e-05	pseudobulk	edgeR	LRT
163	Mir124a-1hg	-0.45101	8.72005	22.787	1.80984e-06	5.1253e-05	pseudobulk	edgeR	LRT
164	Srek1	0.406376	8.64608	22.5493	2.04817e-06	5.76485e-05	pseudobulk	edgeR	LRT
165	Etl4	-0.498463	11.4787	22.5194	2.08031e-06	5.81982e-05	pseudobulk	edgeR	LRT
166	Mctp1	-0.515208	9.04668	22.3475	2.27513e-06	6.3265e-05	pseudobulk	edgeR	LRT
167	Cdk14	-0.578456	8.04176	21.9071	2.86174e-06	7.91006e-05	pseudobulk	edgeR	LRT
168	Myt1l	-0.403136	9.43606	21.8576	2.93656e-06	8.03941e-05	pseudobulk	edgeR	LRT
169	Pygb	-1.04614	5.91778	21.8423	2.96003e-06	8.03941e-05	pseudobulk	edgeR	LRT
170	Nedd4l	-0.515111	8.19228	21.8418	2.96079e-06	8.03941e-05	pseudobulk	edgeR	LRT
171	Srgap2	-0.454384	8.73123	21.7588	3.09168e-06	8.34572e-05	pseudobulk	edgeR	LRT
172	Micu2	0.558792	7.1324	21.6423	3.28519e-06	8.81654e-05	pseudobulk	edgeR	LRT
173	Matk	-0.828525	7.06593	21.6179	3.32727e-06	8.87784e-05	pseudobulk	edgeR	LRT
174	Dusp11	0.577942	7.12137	21.6049	3.34998e-06	8.88709e-05	pseudobulk	edgeR	LRT
175	Cacna1c	-0.377885	9.16869	21.5443	3.45751e-06	9.11992e-05	pseudobulk	edgeR	LRT
176	Snca	-1.00009	6.16975	21.4195	3.69001e-06	9.67788e-05	pseudobulk	edgeR	LRT
177	Pcsk2	-0.836358	7.46247	21.3539	3.81841e-06	9.95807e-05	pseudobulk	edgeR	LRT
178	Npas3	-0.674115	10.3649	21.2791	3.97047e-06	0.000102823	pseudobulk	edgeR	LRT
179	Ogdh	0.444631	7.89721	21.2709	3.9873e-06	0.000102823	pseudobulk	edgeR	LRT
180	U2surp	0.46978	7.65482	21.1612	4.22236e-06	0.00010828	pseudobulk	edgeR	LRT
181	Mipol1	0.636707	6.79136	21.0838	4.39618e-06	0.000112115	pseudobulk	edgeR	LRT
182	Zfp407	0.530295	7.39966	21.0444	4.48772e-06	0.000113797	pseudobulk	edgeR	LRT
183	Cntnap2	-0.466454	13.1011	21.0343	4.51144e-06	0.000113797	pseudobulk	edgeR	LRT
184	Bend6	-0.563846	7.52191	20.9614	4.68622e-06	0.000117563	pseudobulk	edgeR	LRT
185	Ascc3	0.411332	8.12812	20.9378	4.74438e-06	0.000118379	pseudobulk	edgeR	LRT
186	Fstl5	-0.871905	7.84289	20.8126	5.06484e-06	0.000125695	pseudobulk	edgeR	LRT
187	Dab1	-0.467803	10.82	20.7254	5.30095e-06	0.000130851	pseudobulk	edgeR	LRT
188	Klf12	-0.409981	10.0146	20.6887	5.40337e-06	0.00013267	pseudobulk	edgeR	LRT
189	Htr1f	-0.661452	7.62586	20.5848	5.7046e-06	0.000139325	pseudobulk	edgeR	LRT
190	Iws1	0.60615	6.68572	20.4767	6.03616e-06	0.000146647	pseudobulk	edgeR	LRT
191	Kirrel3	-1.04491	9.55862	20.4347	6.17e-06	0.000148844	pseudobulk	edgeR	LRT
192	Tmem132c	-0.614246	7.54707	20.4282	6.1911e-06	0.000148844	pseudobulk	edgeR	LRT
193	Frmpd3	-0.8894	6.37559	20.3825	6.34062e-06	0.000151649	pseudobulk	edgeR	LRT
194	St6gal2	-0.877769	6.54271	20.3552	6.43174e-06	0.000153036	pseudobulk	edgeR	LRT
195	Nln	-0.696238	6.77278	20.3445	6.46783e-06	0.000153105	pseudobulk	edgeR	LRT
196	Tmeff2	-0.561092	9.63742	20.325	6.53405e-06	0.000153884	pseudobulk	edgeR	LRT
197	Efr3b	-0.553594	7.45438	20.2145	6.92275e-06	0.00016221	pseudobulk	edgeR	LRT
198	Prr16	-0.893803	7.36276	20.0477	7.55343e-06	0.000176094	pseudobulk	edgeR	LRT
199	9530036O11Rik	0.751245	6.22606	20.0336	7.60933e-06	0.000176506	pseudobulk	edgeR	LRT
200	Snrnp70	0.384798	8.98584	20.0031	7.73161e-06	0.000178446	pseudobulk	edgeR	LRT
201	Nav2	-0.345946	9.59618	19.9608	7.9046e-06	0.00018153	pseudobulk	edgeR	LRT
202	Ncapd3	0.551012	7.0215	19.887	8.21564e-06	0.00018774	pseudobulk	edgeR	LRT
203	Ift81	0.75482	6.40566	19.8738	8.27261e-06	0.00018811	pseudobulk	edgeR	LRT
204	Sntg1	-0.491697	10.9337	19.8007	8.59514e-06	0.000194486	pseudobulk	edgeR	LRT
205	Rasgrf1	-0.500621	8.2955	19.7613	8.77434e-06	0.000197572	pseudobulk	edgeR	LRT
206	Ash1l	0.420486	8.15536	19.6825	9.14355e-06	0.000204886	pseudobulk	edgeR	LRT
207	Mapkap1	0.504698	7.30968	19.6605	9.24937e-06	0.000206256	pseudobulk	edgeR	LRT
208	Mapk10	-0.339591	9.87331	19.6383	9.35733e-06	0.000207661	pseudobulk	edgeR	LRT
209	Rerg	-0.767145	6.83017	19.6119	9.48744e-06	0.000208753	pseudobulk	edgeR	LRT
210	Zranb2	0.34812	9.10216	19.6013	9.54027e-06	0.000208753	pseudobulk	edgeR	LRT
211	Rbbp6	0.581705	6.87383	19.5964	9.56468e-06	0.000208753	pseudobulk	edgeR	LRT
212	Grm7	-0.779869	9.45916	19.5919	9.58745e-06	0.000208753	pseudobulk	edgeR	LRT
213	Arhgap6	-1.26001	6.23339	19.3805	1.07094e-05	0.000232087	pseudobulk	edgeR	LRT
214	Dapk1	-0.7425	7.11166	19.214	1.16856e-05	0.000252059	pseudobulk	edgeR	LRT
215	Ndufs1	0.530775	7.15538	19.1777	1.19095e-05	0.000255661	pseudobulk	edgeR	LRT
216	Zmynd8	-0.474492	8.07978	19.1691	1.19633e-05	0.000255661	pseudobulk	edgeR	LRT
217	Clasp2	-0.350432	8.83281	19.0889	1.24771e-05	0.000265411	pseudobulk	edgeR	LRT
218	Tardbp	0.522584	7.02619	19.0798	1.25362e-05	0.000265446	pseudobulk	edgeR	LRT
219	Prepl	-0.500024	7.65585	19.0687	1.26098e-05	0.000265784	pseudobulk	edgeR	LRT
220	Col25a1	-1.85897	7.19266	18.9621	1.33344e-05	0.000279779	pseudobulk	edgeR	LRT
221	Pld5	-1.09645	6.75643	18.8622	1.40511e-05	0.000293483	pseudobulk	edgeR	LRT
222	Ranbp17	0.556597	7.35017	18.8052	1.44775e-05	0.000301028	pseudobulk	edgeR	LRT
223	Lhx6	0.726533	5.94255	18.7874	1.46128e-05	0.000302478	pseudobulk	edgeR	LRT
224	Golga4	0.499107	7.28809	18.726	1.50912e-05	0.000310987	pseudobulk	edgeR	LRT
225	Slc44a5	-0.56206	7.94915	18.695	1.53387e-05	0.000314681	pseudobulk	edgeR	LRT
226	Vwa5b2	-0.778226	6.50744	18.6741	1.55072e-05	0.000316731	pseudobulk	edgeR	LRT
227	Kcnd3	-0.723948	7.39312	18.627	1.58953e-05	0.000322533	pseudobulk	edgeR	LRT
228	Kcnt2	-0.905712	7.0751	18.6227	1.5931e-05	0.000322533	pseudobulk	edgeR	LRT
229	Ccdc174	0.66968	6.45133	18.4956	1.70295e-05	0.000343268	pseudobulk	edgeR	LRT
230	Immp1l	0.743296	6.11484	18.4637	1.73175e-05	0.000347554	pseudobulk	edgeR	LRT
231	Clec16a	0.409206	8.07681	18.3915	1.79863e-05	0.000359415	pseudobulk	edgeR	LRT
232	Hectd2	-0.741566	6.5401	18.3351	1.85266e-05	0.000368615	pseudobulk	edgeR	LRT
233	Zfp160	0.733028	6.23584	18.3019	1.88517e-05	0.000373474	pseudobulk	edgeR	LRT
234	Chrm3	-0.651483	9.20723	18.205	1.98359e-05	0.000391293	pseudobulk	edgeR	LRT
235	Cacnb2	-0.582625	8.76982	18.054	2.14726e-05	0.000421777	pseudobulk	edgeR	LRT
236	Carmil3	-1.18364	5.54882	18.0106	2.19683e-05	0.000429684	pseudobulk	edgeR	LRT
237	Igf1	-1.06319	6.34386	17.9565	2.26017e-05	0.000440208	pseudobulk	edgeR	LRT
238	Btbd9	0.419371	7.64596	17.9367	2.28379e-05	0.000442941	pseudobulk	edgeR	LRT
239	Dok6	-0.40405	8.77366	17.9013	2.32665e-05	0.000449364	pseudobulk	edgeR	LRT
240	Arglu1	0.539943	7.1104	17.8325	2.41229e-05	0.000463964	pseudobulk	edgeR	LRT
241	Rtn3	-0.288169	9.38193	17.8024	2.45076e-05	0.000469408	pseudobulk	edgeR	LRT
242	Tmem241	0.642229	6.36409	17.7807	2.47889e-05	0.000472833	pseudobulk	edgeR	LRT
243	Csde1	0.507641	7.1291	17.7556	2.51182e-05	0.000477143	pseudobulk	edgeR	LRT
244	Rph3a	-0.709958	6.97624	17.68	2.61363e-05	0.000494448	pseudobulk	edgeR	LRT
245	Ptprm	-0.328299	10.7247	17.6091	2.71292e-05	0.000511137	pseudobulk	edgeR	LRT
246	Smyd3	-0.478909	8.53091	17.5078	2.86127e-05	0.000536895	pseudobulk	edgeR	LRT
247	Dlx1as	-0.682272	7.54148	17.4842	2.89699e-05	0.000539594	pseudobulk	edgeR	LRT
248	Cacna2d3	-0.736624	8.92669	17.4817	2.9008e-05	0.000539594	pseudobulk	edgeR	LRT
249	Samm50	0.69473	6.28387	17.4753	2.91072e-05	0.000539594	pseudobulk	edgeR	LRT
250	Dpysl2	-0.510284	7.52245	17.4474	2.95362e-05	0.000545356	pseudobulk	edgeR	LRT
251	Etfa	0.561054	6.7256	17.4322	2.97735e-05	0.000547547	pseudobulk	edgeR	LRT
252	Grid2	-0.613432	9.6984	17.3776	3.06417e-05	0.000560303	pseudobulk	edgeR	LRT
253	Sdf4	0.712769	5.92062	17.3728	3.07186e-05	0.000560303	pseudobulk	edgeR	LRT
254	Cep83	-0.560306	7.51783	17.3659	3.08312e-05	0.000560303	pseudobulk	edgeR	LRT
255	Cnot1	0.455338	7.35653	17.3433	3.12003e-05	0.000564787	pseudobulk	edgeR	LRT
256	Kcnip2	-0.770757	6.74906	17.2801	3.22549e-05	0.000580695	pseudobulk	edgeR	LRT
257	Foxn3	0.414568	7.87861	17.2756	3.23307e-05	0.000580695	pseudobulk	edgeR	LRT
258	Nfyc	-0.475488	7.68334	17.2468	3.28257e-05	0.000587301	pseudobulk	edgeR	LRT
259	Prpf39	0.510239	7.15132	17.2122	3.34288e-05	0.000595781	pseudobulk	edgeR	LRT
260	Zfp451	0.528017	7.12839	17.165	3.427e-05	0.000608425	pseudobulk	edgeR	LRT
261	Usp29	-0.541304	8.29978	17.1247	3.5004e-05	0.000619074	pseudobulk	edgeR	LRT
262	Slc24a3	-0.636362	8.6681	17.0777	3.58813e-05	0.000632168	pseudobulk	edgeR	LRT
263	Lrp1b	-0.422094	11.6103	17.0414	3.65732e-05	0.000641002	pseudobulk	edgeR	LRT
264	Necab1	-1.18292	6.98133	17.0369	3.66604e-05	0.000641002	pseudobulk	edgeR	LRT
265	Sptan1	-0.367971	8.91646	16.9746	3.78833e-05	0.000659883	pseudobulk	edgeR	LRT
266	Sipa1l2	0.662691	6.29176	16.9516	3.83454e-05	0.000665422	pseudobulk	edgeR	LRT
267	Cdh13	-0.623403	9.17426	16.8995	3.94114e-05	0.000681359	pseudobulk	edgeR	LRT
268	Opa1	0.527718	7.26257	16.8856	3.97023e-05	0.000683829	pseudobulk	edgeR	LRT
269	Armh3	0.492962	7.32403	16.7701	4.21936e-05	0.000724036	pseudobulk	edgeR	LRT
270	Uchl5	0.784182	5.81557	16.7149	4.34384e-05	0.000742636	pseudobulk	edgeR	LRT
271	Tmeff1	-1.08558	5.65961	16.7049	4.36688e-05	0.000743819	pseudobulk	edgeR	LRT
272	Ttc8	0.495351	7.13224	16.6702	4.44737e-05	0.000752554	pseudobulk	edgeR	LRT
273	Add2	-0.695564	6.82436	16.6663	4.4565e-05	0.000752554	pseudobulk	edgeR	LRT
274	Trrap	0.490974	6.96279	16.6556	4.48169e-05	0.000752554	pseudobulk	edgeR	LRT
275	Zcchc7	0.396654	9.30351	16.6549	4.48337e-05	0.000752554	pseudobulk	edgeR	LRT
276	Gm16070	-0.855481	6.33544	16.636	4.52839e-05	0.000757358	pseudobulk	edgeR	LRT
277	Gm20754	-0.835299	8.02454	16.5575	4.71958e-05	0.000786484	pseudobulk	edgeR	LRT
278	Eml6	-0.359434	8.87548	16.5478	4.74397e-05	0.000787704	pseudobulk	edgeR	LRT
279	Rnf216	0.529678	7.21739	16.5218	4.80948e-05	0.000795719	pseudobulk	edgeR	LRT
280	Mypn	0.664127	6.46493	16.5093	4.84133e-05	0.000797736	pseudobulk	edgeR	LRT
281	Ccl25	0.573692	6.72668	16.5034	4.85624e-05	0.000797736	pseudobulk	edgeR	LRT
282	Dnajb4	0.592414	6.55218	16.4911	4.88802e-05	0.000800011	pseudobulk	edgeR	LRT
283	Kcnip4	-1.01943	12.495	16.4822	4.91093e-05	0.000800011	pseudobulk	edgeR	LRT
284	Smg6	0.449873	8.05944	16.4779	4.92208e-05	0.000800011	pseudobulk	edgeR	LRT
285	Prkn	0.338934	10.692	16.4503	4.9943e-05	0.000808902	pseudobulk	edgeR	LRT
286	Unc5d	-0.500662	9.54426	16.3925	5.14881e-05	0.00083101	pseudobulk	edgeR	LRT
287	Parn	0.692325	6.18447	16.2875	5.44232e-05	0.000875322	pseudobulk	edgeR	LRT
288	Sfxn3	-0.862604	6.03724	16.2056	5.68254e-05	0.000910786	pseudobulk	edgeR	LRT
289	Commd10	0.473577	7.54739	16.1038	5.99648e-05	0.000957776	pseudobulk	edgeR	LRT
290	Dgki	0.342044	9.83312	16.0729	6.09494e-05	0.000970146	pseudobulk	edgeR	LRT
291	Kifc2	-0.599768	6.99872	16.0477	6.17661e-05	0.000979768	pseudobulk	edgeR	LRT
292	Adamts17	-0.504563	7.97029	16.015	6.28414e-05	0.00099341	pseudobulk	edgeR	LRT
293	Pla2g4e	-0.891914	5.96201	15.7144	7.36607e-05	0.00116047	pseudobulk	edgeR	LRT
294	Naaladl2	0.491265	8.36537	15.7009	7.4189e-05	0.00116482	pseudobulk	edgeR	LRT
295	AU040320	0.553378	6.51075	15.656	7.59699e-05	0.00118874	pseudobulk	edgeR	LRT
296	Nhs	-0.493409	8.37958	15.6366	7.6755e-05	0.00119696	pseudobulk	edgeR	LRT
297	Vgf	1.04083	6.24998	15.4686	8.38854e-05	0.00130375	pseudobulk	edgeR	LRT
298	Reln	-1.38632	8.74276	15.4368	8.53117e-05	0.00132147	pseudobulk	edgeR	LRT
299	Fggy	0.604579	6.67121	15.4176	8.61814e-05	0.00133048	pseudobulk	edgeR	LRT
300	Mff	0.529527	7.18908	15.4087	8.65871e-05	0.00133229	pseudobulk	edgeR	LRT
301	Nkain2	-0.45406	11.2079	15.4009	8.69486e-05	0.0013334	pseudobulk	edgeR	LRT
302	Asic2	-0.474867	10.4883	15.39	8.74519e-05	0.00133668	pseudobulk	edgeR	LRT
303	Nwd2	-0.995152	5.99878	15.3621	8.87489e-05	0.00135203	pseudobulk	edgeR	LRT
304	Ambra1	0.378701	8.18746	15.3482	8.94045e-05	0.00135754	pseudobulk	edgeR	LRT
305	9530059O14Rik	-0.696641	7.37447	15.3354	9.00138e-05	0.00136231	pseudobulk	edgeR	LRT
306	Kdm5d	0.548936	6.57295	15.24	9.46788e-05	0.00142823	pseudobulk	edgeR	LRT
307	Tbc1d31	0.663553	5.94016	15.2101	9.61896e-05	0.00144629	pseudobulk	edgeR	LRT
308	Arf4	-0.845594	5.93048	15.1228	0.00010074	0.0015098	pseudobulk	edgeR	LRT
309	Sema6a	-0.842893	6.92882	15.0961	0.000102175	0.00152351	pseudobulk	edgeR	LRT
310	Fry	-0.421811	7.9708	15.0935	0.000102316	0.00152351	pseudobulk	edgeR	LRT
311	Dlx6os1	-0.459639	9.17244	15.0231	0.000106204	0.00157632	pseudobulk	edgeR	LRT
312	Scaf4	0.493964	6.99655	14.9513	0.00011032	0.00163217	pseudobulk	edgeR	LRT
313	Epha10	-0.636652	6.92262	14.9381	0.000111095	0.00163529	pseudobulk	edgeR	LRT
314	Bmyc	0.721162	5.79811	14.9357	0.000111239	0.00163529	pseudobulk	edgeR	LRT
315	Lekr1	0.463529	7.71922	14.9233	0.000111974	0.00164086	pseudobulk	edgeR	LRT
316	Galntl6	-0.578514	12.7688	14.8121	0.00011877	0.00173376	pseudobulk	edgeR	LRT
317	Dhx35	0.647115	6.02649	14.8074	0.000119064	0.00173376	pseudobulk	edgeR	LRT
318	Rpgr	0.494437	6.95587	14.7975	0.000119693	0.00173743	pseudobulk	edgeR	LRT
319	Fbxo38	0.501396	6.78357	14.786	0.000120429	0.00174263	pseudobulk	edgeR	LRT
320	Stx6	0.701617	5.81881	14.7732	0.000121246	0.00174454	pseudobulk	edgeR	LRT
321	Usp11	-0.852933	6.28289	14.7721	0.000121316	0.00174454	pseudobulk	edgeR	LRT
322	Elp4	0.441801	7.40091	14.7521	0.000122612	0.00175769	pseudobulk	edgeR	LRT
323	Tut4	0.413295	7.60628	14.7291	0.000124118	0.00177377	pseudobulk	edgeR	LRT
324	Zfp512	0.607558	6.21673	14.6187	0.000131605	0.00187496	pseudobulk	edgeR	LRT
325	Myo19	-0.912878	5.87685	14.5763	0.000134594	0.00191165	pseudobulk	edgeR	LRT
326	Fip1l1	0.456988	7.2922	14.5212	0.000138594	0.00196242	pseudobulk	edgeR	LRT
327	Haghl	-0.632323	7.54643	14.5096	0.000139444	0.00196843	pseudobulk	edgeR	LRT
328	Frs2	0.557735	6.75429	14.4851	0.000141276	0.0019823	pseudobulk	edgeR	LRT
329	Tenm1	-0.478401	9.74139	14.4849	0.000141286	0.0019823	pseudobulk	edgeR	LRT
330	Ice2	0.673893	5.92509	14.4617	0.000143037	0.00200078	pseudobulk	edgeR	LRT
331	Birc6	0.295022	8.78568	14.4501	0.000143923	0.00200709	pseudobulk	edgeR	LRT
332	Aatf	0.583171	6.31096	14.4395	0.000144735	0.00201234	pseudobulk	edgeR	LRT
333	Pxk	0.440297	7.20603	14.4073	0.000147234	0.00204094	pseudobulk	edgeR	LRT
334	Atr	0.585957	6.43153	14.362	0.000150819	0.00208437	pseudobulk	edgeR	LRT
335	Tacc2	-0.742956	6.18699	14.3515	0.00015166	0.00208974	pseudobulk	edgeR	LRT
336	Trpc4	-0.381933	8.31302	14.3445	0.000152223	0.00209125	pseudobulk	edgeR	LRT
337	Platr25	0.693489	5.88019	14.3355	0.000152951	0.00209502	pseudobulk	edgeR	LRT
338	N4bp2l2	0.41342	8.21161	14.2809	0.000157452	0.00215029	pseudobulk	edgeR	LRT
339	4930578G10Rik	-0.593281	7.29828	14.2384	0.000161055	0.002193	pseudobulk	edgeR	LRT
340	Nup98	0.438668	7.52297	14.1915	0.000165115	0.00224168	pseudobulk	edgeR	LRT
341	Gap43	-0.791872	6.17791	14.1634	0.000167602	0.00226877	pseudobulk	edgeR	LRT
342	Tmem132b	-0.390158	8.38161	14.1539	0.000168451	0.00226979	pseudobulk	edgeR	LRT
343	Arhgap26-ENSMUSG00000118193	0.415517	7.89544	14.1515	0.000168661	0.00226979	pseudobulk	edgeR	LRT
344	Alcam	-0.53901	8.90584	14.1232	0.000171218	0.00229751	pseudobulk	edgeR	LRT
345	Cnot7	0.570595	6.36571	14.0774	0.000175442	0.00234736	pseudobulk	edgeR	LRT
346	Mrps28	0.644862	5.97406	14.0298	0.000179932	0.00240049	pseudobulk	edgeR	LRT
347	Kif5a	-0.441401	7.57559	14.0081	0.000182025	0.00241528	pseudobulk	edgeR	LRT
348	Egfr	-1.27845	7.18137	14.0075	0.000182087	0.00241528	pseudobulk	edgeR	LRT
349	Farp1	-0.446358	7.5951	14.0003	0.000182782	0.00241754	pseudobulk	edgeR	LRT
350	Chrna7	-1.00841	6.65038	13.9752	0.000185237	0.00244302	pseudobulk	edgeR	LRT
351	Rragb	-0.556427	6.81181	13.9444	0.000188302	0.00247277	pseudobulk	edgeR	LRT
352	Dus3l	0.612478	6.38694	13.9417	0.000188565	0.00247277	pseudobulk	edgeR	LRT
353	Epha5	-0.394523	9.44469	13.9079	0.000191985	0.0025105	pseudobulk	edgeR	LRT
354	Fstl4	-0.92421	6.97674	13.8767	0.000195202	0.00254448	pseudobulk	edgeR	LRT
355	Lin7a	-0.586201	7.34902	13.8721	0.000195686	0.00254448	pseudobulk	edgeR	LRT
356	Agpat3	0.714737	5.8336	13.8535	0.000197628	0.0025625	pseudobulk	edgeR	LRT
357	Flrt2	-0.491485	8.50985	13.8418	0.000198861	0.00257126	pseudobulk	edgeR	LRT
358	Nkain3	-0.865831	8.52697	13.6446	0.000220872	0.0028479	pseudobulk	edgeR	LRT
359	Atp6v0a1	-0.36884	8.66638	13.614	0.000224507	0.00288669	pseudobulk	edgeR	LRT
360	Phf20l1	0.311105	9.25468	13.5538	0.000231826	0.00296104	pseudobulk	edgeR	LRT
361	Wdr26	0.527907	6.84537	13.5513	0.000232135	0.00296104	pseudobulk	edgeR	LRT
362	Aff2	-0.443658	8.1982	13.5506	0.000232213	0.00296104	pseudobulk	edgeR	LRT
363	5730522E02Rik	-0.591998	7.93029	13.5249	0.000235422	0.00299368	pseudobulk	edgeR	LRT
364	Eif2a	0.646031	6.07432	13.4946	0.000239252	0.00303404	pseudobulk	edgeR	LRT
365	Kcnmb2	-0.324693	10.047	13.4799	0.00024113	0.00304947	pseudobulk	edgeR	LRT
366	Lncpint	-0.27336	9.40808	13.473	0.000242026	0.00305244	pseudobulk	edgeR	LRT
367	Pex5	0.644181	6.22802	13.4568	0.000244121	0.00307047	pseudobulk	edgeR	LRT
368	Phip	-0.425594	7.81953	13.4051	0.000250939	0.00314765	pseudobulk	edgeR	LRT
369	Ank2	-0.282128	10.8829	13.3963	0.000252125	0.00315395	pseudobulk	edgeR	LRT
370	Tbc1d4	-0.611619	6.6443	13.3428	0.000259419	0.00323643	pseudobulk	edgeR	LRT
371	Unc5c	-0.517431	9.62023	13.3161	0.000263134	0.00326564	pseudobulk	edgeR	LRT
372	Sorcs3	-1.14122	7.63903	13.3158	0.000263175	0.00326564	pseudobulk	edgeR	LRT
373	Ankrd11	0.38441	7.79646	13.3071	0.000264401	0.00327206	pseudobulk	edgeR	LRT
374	Ing4	0.554446	6.29643	13.2607	0.000271029	0.0033451	pseudobulk	edgeR	LRT
375	Chn1	-0.389921	7.96002	13.2322	0.000275182	0.0033873	pseudobulk	edgeR	LRT
376	Mysm1	0.459259	6.98359	13.2042	0.00027932	0.00342909	pseudobulk	edgeR	LRT
377	Npas2	0.620326	6.2355	13.1729	0.000284032	0.00346964	pseudobulk	edgeR	LRT
378	Actr10	0.61391	6.20275	13.1723	0.000284125	0.00346964	pseudobulk	edgeR	LRT
379	Prpf4b	0.38377	8.10647	13.1582	0.000286265	0.00348654	pseudobulk	edgeR	LRT
380	Yes1	0.471551	6.78845	13.15	0.000287517	0.00349257	pseudobulk	edgeR	LRT
381	Trank1	-0.409394	7.62331	13.1344	0.000289927	0.00351261	pseudobulk	edgeR	LRT
382	Scn3a	-0.801846	6.04581	13.1097	0.000293765	0.00354979	pseudobulk	edgeR	LRT
383	Rngtt	0.408029	7.50474	13.1044	0.000294599	0.00355057	pseudobulk	edgeR	LRT
384	Stxbp5	-0.442619	7.78411	13.0972	0.00029574	0.00355504	pseudobulk	edgeR	LRT
385	Tbc1d22a	0.663881	5.71498	13.0892	0.000297002	0.00356094	pseudobulk	edgeR	LRT
386	Nrxn3	-0.342106	13.1295	13.0332	0.000306015	0.0036595	pseudobulk	edgeR	LRT
387	Frmd3	-0.617336	6.90518	13.0125	0.000309417	0.00367993	pseudobulk	edgeR	LRT
388	Supt3	0.377545	7.85518	13.0081	0.000310147	0.00367993	pseudobulk	edgeR	LRT
389	Mettl25	0.581117	6.14861	13.0056	0.000310562	0.00367993	pseudobulk	edgeR	LRT
390	Lrp8	-0.622333	6.55575	13.0035	0.000310913	0.00367993	pseudobulk	edgeR	LRT
391	Scfd1	0.490699	6.80641	12.9864	0.000313768	0.00368736	pseudobulk	edgeR	LRT
392	Anp32a	-0.806638	6.2716	12.9857	0.000313879	0.00368736	pseudobulk	edgeR	LRT
393	Mpv17l	0.555551	6.27971	12.9854	0.000313937	0.00368736	pseudobulk	edgeR	LRT
394	Cul5	0.443099	7.19531	12.9756	0.000315582	0.00369332	pseudobulk	edgeR	LRT
395	Ccdc90b	0.607484	5.98774	12.9707	0.000316398	0.00369332	pseudobulk	edgeR	LRT
396	Usp22	-0.664156	6.36166	12.9681	0.000316844	0.00369332	pseudobulk	edgeR	LRT
397	Abca8b	-0.952098	5.76787	12.9204	0.000325019	0.00377907	pseudobulk	edgeR	LRT
398	Ppm1e	0.286331	9.00519	12.8819	0.000331769	0.00384785	pseudobulk	edgeR	LRT
399	Mkln1	0.374447	7.68549	12.8591	0.00033585	0.00388542	pseudobulk	edgeR	LRT
400	Lrrtm4	-0.519421	11.9118	12.8539	0.000336775	0.00388638	pseudobulk	edgeR	LRT
401	Pak3	-0.322407	8.82569	12.8166	0.000343556	0.00395475	pseudobulk	edgeR	LRT
402	Zfc3h1	0.390867	7.42256	12.8026	0.000346141	0.00396423	pseudobulk	edgeR	LRT
403	Synpr	-0.797824	8.65767	12.7999	0.000346641	0.00396423	pseudobulk	edgeR	LRT
404	Cwc22	0.586108	6.17316	12.7982	0.000346956	0.00396423	pseudobulk	edgeR	LRT
405	St7l	0.501471	6.69087	12.7873	0.000348986	0.00397125	pseudobulk	edgeR	LRT
406	Kcnab3	-0.883032	6.12477	12.7856	0.000349291	0.00397125	pseudobulk	edgeR	LRT
407	Celf4	-0.389893	8.83135	12.7798	0.000350382	0.00397387	pseudobulk	edgeR	LRT
408	Cenpc1	0.53335	6.6953	12.7553	0.000355006	0.00401158	pseudobulk	edgeR	LRT
409	Nsd2	-0.444944	7.23773	12.753	0.000355445	0.00401158	pseudobulk	edgeR	LRT
410	Pex14	0.483177	6.6791	12.7395	0.000358012	0.0040307	pseudobulk	edgeR	LRT
411	Man1a	-1.13286	6.54485	12.726	0.000360614	0.00404405	pseudobulk	edgeR	LRT
412	Dpysl5	-0.777746	6.24021	12.7242	0.000360951	0.00404405	pseudobulk	edgeR	LRT
413	Fam13a	-0.560799	6.74871	12.6949	0.000366661	0.00409809	pseudobulk	edgeR	LRT
414	Cacna1b	-0.389806	7.76126	12.6862	0.000368355	0.00410019	pseudobulk	edgeR	LRT
415	Srbd1	0.604968	6.07518	12.6849	0.000368626	0.00410019	pseudobulk	edgeR	LRT
416	Thoc2	0.410552	7.63499	12.6201	0.000381631	0.00423463	pseudobulk	edgeR	LRT
417	Cntn4	-0.436737	10.3656	12.5503	0.000396145	0.00438251	pseudobulk	edgeR	LRT
418	Smc5	0.436999	7.00266	12.5469	0.000396857	0.00438251	pseudobulk	edgeR	LRT
419	Gas2	0.473521	6.94611	12.515	0.000403701	0.00444259	pseudobulk	edgeR	LRT
420	Basp1	-0.709436	6.45268	12.5126	0.000404222	0.00444259	pseudobulk	edgeR	LRT
421	Samd5	-0.433534	8.29152	12.5031	0.000406272	0.00445452	pseudobulk	edgeR	LRT
422	9330182L06Rik	-0.396908	7.92478	12.4834	0.000410581	0.00449109	pseudobulk	edgeR	LRT
423	Flywch1	-0.546988	6.79433	12.4742	0.000412616	0.00450268	pseudobulk	edgeR	LRT
424	Thrap3	0.462549	6.99278	12.4683	0.000413923	0.0045063	pseudobulk	edgeR	LRT
425	Nav3	-0.316058	10.8062	12.4056	0.000428046	0.00464908	pseudobulk	edgeR	LRT
426	Cdk12	0.427918	7.19078	12.331	0.000445491	0.0048272	pseudobulk	edgeR	LRT
427	Peg3	-0.263619	9.43419	12.3255	0.000446802	0.00483007	pseudobulk	edgeR	LRT
428	Stx18	0.482086	6.84242	12.306	0.000451494	0.00486938	pseudobulk	edgeR	LRT
429	Psmb2	0.439494	7.24722	12.2977	0.000453508	0.0048797	pseudobulk	edgeR	LRT
430	Mrpl3	0.533618	6.38737	12.284	0.000456847	0.00489853	pseudobulk	edgeR	LRT
431	Rab7	0.520395	6.43498	12.2819	0.00045738	0.00489853	pseudobulk	edgeR	LRT
432	Mgat5	0.376799	7.42613	12.2485	0.000465642	0.00497547	pseudobulk	edgeR	LRT
433	Adgra1	-0.576204	6.85873	12.2251	0.000471513	0.00502656	pseudobulk	edgeR	LRT
434	Nf1	0.260495	8.85617	12.0979	0.000504786	0.00536887	pseudobulk	edgeR	LRT
435	Ncl	0.633568	5.83256	12.076	0.000510759	0.00541992	pseudobulk	edgeR	LRT
436	Hprt	-0.699852	6.04923	12.064	0.000514047	0.00544229	pseudobulk	edgeR	LRT
437	Phf20	0.441239	6.90078	12.0416	0.000520254	0.00549541	pseudobulk	edgeR	LRT
438	Zcchc4	0.642067	5.7767	11.9902	0.000534822	0.00563639	pseudobulk	edgeR	LRT
439	Eml1	-0.731258	6.01447	11.9821	0.000537145	0.00564798	pseudobulk	edgeR	LRT
440	Ddx5	-0.399853	7.8658	11.9149	0.000556882	0.00584219	pseudobulk	edgeR	LRT
441	Zcrb1	0.557778	6.14632	11.8984	0.000561828	0.00588072	pseudobulk	edgeR	LRT
442	Eif4g2	0.52293	6.77448	11.8795	0.000567563	0.00592731	pseudobulk	edgeR	LRT
443	Trappc12	0.581777	6.00072	11.8434	0.000578675	0.00602689	pseudobulk	edgeR	LRT
444	Rtca	0.630322	5.91453	11.84	0.000579709	0.00602689	pseudobulk	edgeR	LRT
445	St6gal1	-0.762757	5.86256	11.7908	0.000595226	0.00616502	pseudobulk	edgeR	LRT
446	Gdpd1	-0.649039	6.18477	11.7891	0.000595771	0.00616502	pseudobulk	edgeR	LRT
447	Itga9	-0.853709	5.71439	11.7853	0.000597003	0.00616502	pseudobulk	edgeR	LRT
448	Adcy8	-0.318242	8.48979	11.7439	0.000610421	0.00628952	pseudobulk	edgeR	LRT
449	Caap1	0.51208	6.82401	11.7264	0.000616194	0.00633486	pseudobulk	edgeR	LRT
450	Rsrc1	0.387528	7.68	11.7161	0.00061963	0.00635603	pseudobulk	edgeR	LRT
451	Rap1gap	-0.537221	6.81313	11.6925	0.000627525	0.00642273	pseudobulk	edgeR	LRT
452	N4bp2l1	-0.582903	6.43375	11.6745	0.000633616	0.00647074	pseudobulk	edgeR	LRT
453	Farsb	0.440621	7.05868	11.659	0.000638913	0.00651043	pseudobulk	edgeR	LRT
454	Agap1	0.360996	8.04017	11.6372	0.000646446	0.00657268	pseudobulk	edgeR	LRT
455	Pibf1	0.409747	7.14301	11.6246	0.00065085	0.00660291	pseudobulk	edgeR	LRT
456	Smc3	0.54239	6.32073	11.6041	0.000658069	0.0066615	pseudobulk	edgeR	LRT
457	Gm13629	-0.378755	8.29571	11.5905	0.000662891	0.00669563	pseudobulk	edgeR	LRT
458	Dpp8	0.500073	6.85355	11.5814	0.000666134	0.00669932	pseudobulk	edgeR	LRT
459	Cdc42se2	-0.532022	6.80011	11.5814	0.000666159	0.00669932	pseudobulk	edgeR	LRT
460	Ckmt1	-0.685776	6.28334	11.5493	0.000677747	0.00680104	pseudobulk	edgeR	LRT
461	Lrrc8c	-0.634338	6.32809	11.4679	0.000708077	0.00708999	pseudobulk	edgeR	LRT
462	Add3	-0.523575	6.87273	11.4297	0.000722809	0.00722183	pseudobulk	edgeR	LRT
463	Khdrbs3	-0.37889	8.37074	11.4221	0.000725753	0.00723558	pseudobulk	edgeR	LRT
464	Unc79	0.317593	8.83276	11.3977	0.000735354	0.00731147	pseudobulk	edgeR	LRT
465	Hunk	0.427138	7.55268	11.3947	0.000736532	0.00731147	pseudobulk	edgeR	LRT
466	Gsdme	-0.580211	6.41751	11.3703	0.000746296	0.0073925	pseudobulk	edgeR	LRT
467	Gm37240	0.621759	5.818	11.3261	0.000764247	0.0075541	pseudobulk	edgeR	LRT
468	Pacs1	-0.466322	7.09716	11.3036	0.000773569	0.00761615	pseudobulk	edgeR	LRT
469	Wdr59	0.603711	5.85924	11.3026	0.000773973	0.00761615	pseudobulk	edgeR	LRT
470	Zfp950	0.380897	7.50968	11.299	0.000775474	0.00761615	pseudobulk	edgeR	LRT
471	Tbc1d23	0.431951	7.00986	11.2688	0.000788209	0.00771828	pseudobulk	edgeR	LRT
472	Mbip	0.406364	7.06404	11.2664	0.000789218	0.00771828	pseudobulk	edgeR	LRT
473	Rnf214	0.521393	6.61405	11.2576	0.000792986	0.00773873	pseudobulk	edgeR	LRT
474	Atxn2l	0.488398	6.70062	11.24	0.000800534	0.00779591	pseudobulk	edgeR	LRT
475	Bcan	-0.539443	6.89244	11.2217	0.000808457	0.0078565	pseudobulk	edgeR	LRT
476	Nexmif	-0.532545	6.60079	11.2004	0.000817788	0.00793048	pseudobulk	edgeR	LRT
477	Fam49a	-0.351231	7.80759	11.1836	0.000825238	0.00798595	pseudobulk	edgeR	LRT
478	Cnksr2	-0.404669	8.34511	11.1747	0.000829209	0.0080076	pseudobulk	edgeR	LRT
479	Dcp1b	0.567414	6.02001	11.1652	0.000833442	0.00802242	pseudobulk	edgeR	LRT
480	Riok1	0.601627	5.96053	11.1635	0.00083422	0.00802242	pseudobulk	edgeR	LRT
481	Dync1i2	0.298869	8.18298	11.1349	0.000847195	0.00813025	pseudobulk	edgeR	LRT
482	Gab2	-0.420625	8.40642	11.1198	0.000854102	0.00817954	pseudobulk	edgeR	LRT
483	Asxl2	-0.462889	7.14626	11.114	0.000856776	0.00818815	pseudobulk	edgeR	LRT
484	Adarb2	-1.48236	11.049	11.0289	0.00089702	0.00855505	pseudobulk	edgeR	LRT
485	Hecw2	-0.275161	9.05607	11.0119	0.00090528	0.00861602	pseudobulk	edgeR	LRT
486	Pde4a	-0.564141	6.6259	10.9704	0.000925786	0.00878717	pseudobulk	edgeR	LRT
487	Atp8b2	-0.6276	6.26194	10.9653	0.000928316	0.00878717	pseudobulk	edgeR	LRT
488	Rit2	-0.451488	7.88473	10.964	0.000928973	0.00878717	pseudobulk	edgeR	LRT
489	Syt4	0.544176	6.06077	10.9158	0.000953452	0.00900027	pseudobulk	edgeR	LRT
490	Agl	0.556246	6.14368	10.9109	0.000956019	0.00900609	pseudobulk	edgeR	LRT
491	Pag1	-0.514122	6.80092	10.8936	0.000964979	0.00907198	pseudobulk	edgeR	LRT
492	Aqr	0.51752	6.45602	10.8605	0.00098235	0.00921652	pseudobulk	edgeR	LRT
493	Tasp1	0.362635	7.67119	10.8452	0.000990509	0.00927422	pseudobulk	edgeR	LRT
494	Efl1	0.516646	6.25465	10.8295	0.000998931	0.00932934	pseudobulk	edgeR	LRT
495	Marf1	0.507489	6.24803	10.8268	0.00100044	0.00932934	pseudobulk	edgeR	LRT
496	Cntn3	-0.513715	8.99704	10.7864	0.0010225	0.0095158	pseudobulk	edgeR	LRT
497	Vps53	0.565172	6.24209	10.7758	0.00102838	0.00955128	pseudobulk	edgeR	LRT
498	Vps54	0.448291	6.87882	10.7698	0.00103167	0.00956264	pseudobulk	edgeR	LRT
499	Mterf3	0.584041	6.07998	10.7537	0.00104072	0.00961482	pseudobulk	edgeR	LRT
500	Ccdc50	0.378916	7.12066	10.7524	0.00104147	0.00961482	pseudobulk	edgeR	LRT
501	Siah3	-0.682102	6.10573	10.7463	0.00104487	0.00962699	pseudobulk	edgeR	LRT
502	Prpf8	0.591372	5.8994	10.7373	0.00104997	0.00965475	pseudobulk	edgeR	LRT
503	Gtf2h2	0.593444	5.80352	10.6767	0.00108494	0.00995639	pseudobulk	edgeR	LRT
504	Nsmce2	0.358453	7.6973	10.6704	0.00108864	0.00997057	pseudobulk	edgeR	LRT
505	Tnr	0.264114	9.46126	10.6619	0.00109365	0.00998588	pseudobulk	edgeR	LRT
506	Aig1	0.281599	8.74509	10.6602	0.00109464	0.00998588	pseudobulk	edgeR	LRT
507	Snx7	-0.589441	6.39527	10.6389	0.00110734	0.0100818	pseudobulk	edgeR	LRT
508	Pgap1	-0.630218	6.50001	10.6196	0.00111896	0.0101676	pseudobulk	edgeR	LRT
509	Mical2	0.308277	8.34489	10.6004	0.00113065	0.0102536	pseudobulk	edgeR	LRT
510	Rab3gap1	0.353365	7.49719	10.5841	0.00114066	0.0103241	pseudobulk	edgeR	LRT
511	Akap8l	-0.292179	8.49081	10.5789	0.00114383	0.0103325	pseudobulk	edgeR	LRT
512	Myo16	-0.318503	8.42549	10.572	0.0011481	0.0103509	pseudobulk	edgeR	LRT
513	Rttn	0.607198	5.81053	10.5313	0.00117367	0.0105607	pseudobulk	edgeR	LRT
514	Pclo	-0.283495	9.76969	10.4919	0.00119898	0.0107675	pseudobulk	edgeR	LRT
515	Wdr70	0.437474	7.01098	10.4795	0.00120705	0.010801	pseudobulk	edgeR	LRT
516	Cacna1e	-0.516907	7.04352	10.479	0.00120739	0.010801	pseudobulk	edgeR	LRT
517	Zdhhc14	-0.409795	7.46681	10.4731	0.00121126	0.0108146	pseudobulk	edgeR	LRT
518	Cdh8	-0.482176	8.26267	10.462	0.00121852	0.0108585	pseudobulk	edgeR	LRT
519	Trip12	0.277069	8.5497	10.4315	0.00123886	0.0110185	pseudobulk	edgeR	LRT
520	Xpnpep1	0.507553	6.29965	10.3976	0.00126177	0.0112007	pseudobulk	edgeR	LRT
521	Grm1	-0.684178	8.81997	10.3883	0.00126815	0.0112356	pseudobulk	edgeR	LRT
522	Rims1	-0.296259	10.7447	10.3752	0.00127718	0.011294	pseudobulk	edgeR	LRT
523	Ncoa6	0.445054	6.75574	10.3673	0.00128266	0.0113032	pseudobulk	edgeR	LRT
524	Bclaf1	0.336369	7.81454	10.3667	0.00128312	0.0113032	pseudobulk	edgeR	LRT
525	8030462N17Rik	0.498699	6.66286	10.3528	0.00129279	0.0113667	pseudobulk	edgeR	LRT
526	Adcy2	-0.789307	7.55891	10.33	0.00130886	0.0114765	pseudobulk	edgeR	LRT
527	Me3	0.242264	9.65472	10.3266	0.0013113	0.0114765	pseudobulk	edgeR	LRT
528	Raph1	-0.537787	6.85789	10.3245	0.00131274	0.0114765	pseudobulk	edgeR	LRT
529	Vwa8	0.275069	8.57204	10.3143	0.00132006	0.0115187	pseudobulk	edgeR	LRT
530	Timmdc1	0.580787	5.80349	10.3094	0.00132351	0.0115271	pseudobulk	edgeR	LRT
531	Ywhag	-0.407614	7.3786	10.2947	0.0013341	0.0115974	pseudobulk	edgeR	LRT
532	Lgals8	-0.736031	5.73842	10.2905	0.00133717	0.0116022	pseudobulk	edgeR	LRT
533	Spon1	-1.27028	6.37035	10.2724	0.00135034	0.0116945	pseudobulk	edgeR	LRT
534	Gtf2i	0.361868	7.41449	10.261	0.0013587	0.0117377	pseudobulk	edgeR	LRT
535	Fgf13	-0.51466	10.1689	10.2587	0.00136042	0.0117377	pseudobulk	edgeR	LRT
536	Zfp933	0.588623	5.87969	10.2501	0.00136674	0.0117703	pseudobulk	edgeR	LRT
537	Mtcl1	0.340388	7.73356	10.2439	0.00137136	0.0117881	pseudobulk	edgeR	LRT
538	Slc8a1	-0.303435	9.63056	10.2003	0.00140421	0.012048	pseudobulk	edgeR	LRT
539	Slf2	0.37311	7.17568	10.1924	0.00141019	0.0120735	pseudobulk	edgeR	LRT
540	Dixdc1	-0.771898	5.72865	10.1895	0.00141241	0.0120735	pseudobulk	edgeR	LRT
541	Adra1a	-0.367503	8.19049	10.1609	0.00143448	0.0122224	pseudobulk	edgeR	LRT
542	Cux1	0.373156	7.51296	10.1564	0.00143803	0.0122224	pseudobulk	edgeR	LRT
543	Gm26691	-0.439422	7.67384	10.156	0.00143836	0.0122224	pseudobulk	edgeR	LRT
544	Dmd	-0.371036	10.0398	10.1515	0.00144187	0.0122224	pseudobulk	edgeR	LRT
545	Atp9b	0.342403	7.97518	10.1499	0.00144306	0.0122224	pseudobulk	edgeR	LRT
546	Galnt14	-0.658879	6.63888	10.1233	0.00146409	0.0123702	pseudobulk	edgeR	LRT
547	Rptor	0.344987	7.60589	10.121	0.00146588	0.0123702	pseudobulk	edgeR	LRT
548	Polr3a	0.552329	6.03711	10.1008	0.00148207	0.012484	pseudobulk	edgeR	LRT
549	Exoc4	0.268471	9.71596	10.0817	0.00149751	0.0125911	pseudobulk	edgeR	LRT
550	Gm21992	0.395243	7.3598	10.0757	0.00150238	0.0126091	pseudobulk	edgeR	LRT
551	Gm48893	-0.660098	6.20319	10.0505	0.00152309	0.0127395	pseudobulk	edgeR	LRT
552	Tacc1	-0.470885	6.82122	10.0501	0.00152344	0.0127395	pseudobulk	edgeR	LRT
553	Zfp644	0.382776	7.13902	10.0376	0.00153379	0.0128004	pseudobulk	edgeR	LRT
554	Ptprz1	-0.6019	7.45374	10.0346	0.00153627	0.0128004	pseudobulk	edgeR	LRT
555	Lhfp	-0.6121	6.6691	10.0263	0.00154323	0.0128352	pseudobulk	edgeR	LRT
556	Arhgef2	0.537807	6.21927	10.0194	0.001549	0.0128601	pseudobulk	edgeR	LRT
557	Kiz	0.565291	5.9907	10.0119	0.00155529	0.0128891	pseudobulk	edgeR	LRT
558	Gnal	-0.404864	7.27698	9.98903	0.00157475	0.013027	pseudobulk	edgeR	LRT
559	Pde5a	0.437118	7.70016	9.95441	0.00160465	0.0132505	pseudobulk	edgeR	LRT
560	Epha4	-0.667377	6.20835	9.93191	0.00162438	0.0133895	pseudobulk	edgeR	LRT
561	Klhl12	0.544669	6.00443	9.92773	0.00162808	0.0133961	pseudobulk	edgeR	LRT
562	Eya3	0.480312	6.35237	9.92112	0.00163393	0.0134203	pseudobulk	edgeR	LRT
563	Plch2	0.479576	6.77862	9.90391	0.00164928	0.0135224	pseudobulk	edgeR	LRT
564	Galnt13	-0.42723	8.14461	9.88894	0.00166275	0.0136086	pseudobulk	edgeR	LRT
565	Gm15155	-0.822563	6.34299	9.87149	0.0016786	0.0137117	pseudobulk	edgeR	LRT
566	4930447C04Rik	0.560103	6.14222	9.86854	0.00168129	0.0137117	pseudobulk	edgeR	LRT
567	Magi2	-0.27459	11.8571	9.82383	0.00172266	0.0140243	pseudobulk	edgeR	LRT
568	Ppp4r3a	0.466758	6.46106	9.80719	0.0017383	0.0141268	pseudobulk	edgeR	LRT
569	Dcaf8	0.365406	7.32699	9.79062	0.00175404	0.0142296	pseudobulk	edgeR	LRT
570	Fndc4	-0.751448	5.90567	9.78469	0.00175971	0.0142505	pseudobulk	edgeR	LRT
571	Sgk1	-0.370211	7.6851	9.76145	0.00178209	0.0144066	pseudobulk	edgeR	LRT
572	Ptprs	-0.292214	8.4776	9.75172	0.00179155	0.0144422	pseudobulk	edgeR	LRT
573	Gnl2	0.485586	6.48832	9.75047	0.00179277	0.0144422	pseudobulk	edgeR	LRT
574	Pign	0.402452	7.16459	9.73043	0.00181243	0.0145752	pseudobulk	edgeR	LRT
575	Ddx46	0.384425	7.00727	9.72475	0.00181803	0.0145948	pseudobulk	edgeR	LRT
576	Ldb2	-0.806948	6.35208	9.71678	0.00182593	0.0146328	pseudobulk	edgeR	LRT
577	Pdzrn4	-0.514359	7.24686	9.71321	0.00182948	0.0146359	pseudobulk	edgeR	LRT
578	Izumo4	-0.757066	5.90365	9.70189	0.00184079	0.0147008	pseudobulk	edgeR	LRT
579	Gm7854	-0.883036	5.60739	9.66964	0.00187338	0.0149352	pseudobulk	edgeR	LRT
580	Parp8	0.373619	7.52074	9.61939	0.00192534	0.0153231	pseudobulk	edgeR	LRT
581	Robo1	-0.372531	11.022	9.61388	0.00193112	0.0153426	pseudobulk	edgeR	LRT
582	B230334C09Rik	-0.701529	6.01906	9.60853	0.00193675	0.0153609	pseudobulk	edgeR	LRT
583	Csmd1	-0.3534	12.1936	9.60137	0.00194432	0.01537	pseudobulk	edgeR	LRT
584	Mettl8	0.53654	6.21134	9.60115	0.00194456	0.01537	pseudobulk	edgeR	LRT
585	Xrcc4	0.479271	6.89492	9.59759	0.00194832	0.0153734	pseudobulk	edgeR	LRT
586	Plxdc2	-0.402534	8.37906	9.59195	0.00195432	0.0153945	pseudobulk	edgeR	LRT
587	Mpp6	-0.346298	7.82536	9.55094	0.00199847	0.0157154	pseudobulk	edgeR	LRT
588	Arfgef1	0.356064	7.74373	9.53891	0.00201161	0.0157832	pseudobulk	edgeR	LRT
589	Copa	0.360824	7.36173	9.5368	0.00201393	0.0157832	pseudobulk	edgeR	LRT
590	Kcnh5	-0.779156	5.80248	9.50181	0.00205269	0.0160582	pseudobulk	edgeR	LRT
591	Taf15	0.323707	7.67079	9.49592	0.0020593	0.0160582	pseudobulk	edgeR	LRT
592	Cdkal1	0.3113	7.94357	9.49577	0.00205946	0.0160582	pseudobulk	edgeR	LRT
593	Fam219a	-0.384056	7.31694	9.48284	0.00207402	0.0161445	pseudobulk	edgeR	LRT
594	Grik2	-0.271491	11.4823	9.45463	0.00210616	0.0163671	pseudobulk	edgeR	LRT
595	Pex5l	-0.479655	8.16483	9.4474	0.00211449	0.0164042	pseudobulk	edgeR	LRT
596	Plcb1	-0.277641	11.0326	9.43398	0.00213002	0.0164969	pseudobulk	edgeR	LRT
597	Gria4	-0.303835	10.8737	9.41894	0.00214755	0.0166049	pseudobulk	edgeR	LRT
598	Arhgef3	-0.493236	6.73008	9.41431	0.00215299	0.016619	pseudobulk	edgeR	LRT
599	Ptprn2	-0.244792	9.70371	9.38044	0.00219312	0.0169006	pseudobulk	edgeR	LRT
600	Rpn2	0.544598	6.19366	9.37499	0.00219966	0.0169133	pseudobulk	edgeR	LRT
601	Gm45844	-0.571264	6.47812	9.37176	0.00220353	0.0169133	pseudobulk	edgeR	LRT
602	Macrod2	0.320609	10.9626	9.36991	0.00220576	0.0169133	pseudobulk	edgeR	LRT
603	Dennd6b	0.452682	6.59517	9.34864	0.00223151	0.0170823	pseudobulk	edgeR	LRT
604	Slc4a7	-0.383133	7.29396	9.32367	0.00226212	0.017288	pseudobulk	edgeR	LRT
605	Kcnc1	-0.302492	8.32036	9.31156	0.00227712	0.0173606	pseudobulk	edgeR	LRT
606	Pias2	0.310747	7.6937	9.30994	0.00227914	0.0173606	pseudobulk	edgeR	LRT
607	Acss2	0.345149	7.35247	9.2917	0.00230194	0.0175053	pseudobulk	edgeR	LRT
608	Marchf4	-0.692966	6.11451	9.27017	0.00232916	0.0176832	pseudobulk	edgeR	LRT
609	A830082K12Rik	-0.40774	7.04475	9.25454	0.00234912	0.0177781	pseudobulk	edgeR	LRT
610	Hdac5	0.458868	6.75255	9.25436	0.00234936	0.0177781	pseudobulk	edgeR	LRT
611	Cdh11	-0.362428	8.1667	9.23958	0.00236839	0.0178928	pseudobulk	edgeR	LRT
612	Usp8	0.37905	6.89565	9.21627	0.00239874	0.0180924	pseudobulk	edgeR	LRT
613	Sipa1l3	0.420252	6.58675	9.19935	0.00242101	0.0182306	pseudobulk	edgeR	LRT
614	Xiap	0.486076	6.15465	9.18955	0.00243401	0.0182987	pseudobulk	edgeR	LRT
615	Urgcp	0.399427	6.92795	9.15242	0.0024839	0.0186434	pseudobulk	edgeR	LRT
616	Rock2	0.285132	8.57283	9.14215	0.00249787	0.0187178	pseudobulk	edgeR	LRT
617	Srsf6	0.502748	6.03576	9.13072	0.00251353	0.0188047	pseudobulk	edgeR	LRT
618	Slc2a13	-0.276691	9.50604	9.10872	0.00254394	0.0190013	pseudobulk	edgeR	LRT
619	Phf14	0.289772	8.4663	9.08877	0.00257183	0.01912	pseudobulk	edgeR	LRT
620	Prmt3	0.515416	6.44892	9.08848	0.00257225	0.01912	pseudobulk	edgeR	LRT
621	Hivep3	0.282026	8.64578	9.08736	0.00257383	0.01912	pseudobulk	edgeR	LRT
622	Sv2c	-0.773343	6.41702	9.08553	0.0025764	0.01912	pseudobulk	edgeR	LRT
623	Alk	-0.446503	9.44814	9.08176	0.00258171	0.0191287	pseudobulk	edgeR	LRT
624	Gpi1	-0.47662	7.52397	9.07393	0.00259279	0.01918	pseudobulk	edgeR	LRT
625	Jazf1	-0.3133	8.20877	9.06098	0.00261122	0.0192736	pseudobulk	edgeR	LRT
626	C2cd2	-0.734291	5.54556	9.05678	0.00261723	0.0192736	pseudobulk	edgeR	LRT
627	Ric8b	0.386315	7.02642	9.05626	0.00261797	0.0192736	pseudobulk	edgeR	LRT
628	AW554918	0.365293	7.42467	9.04628	0.00263229	0.0193482	pseudobulk	edgeR	LRT
629	Il1rapl1	-0.257136	11.982	8.99404	0.00270861	0.0198748	pseudobulk	edgeR	LRT
630	Cspg5	-0.666224	5.81007	8.99139	0.00271254	0.0198748	pseudobulk	edgeR	LRT
631	Pitpnm3	0.413349	6.90028	8.9746	0.00273758	0.0200264	pseudobulk	edgeR	LRT
632	Stxbp6	-0.592124	7.79888	8.96944	0.00274533	0.0200513	pseudobulk	edgeR	LRT
633	Tex9	-0.738761	5.59033	8.96584	0.00275074	0.0200591	pseudobulk	edgeR	LRT
634	Ptprj	-0.397666	7.30098	8.95384	0.00276887	0.0201595	pseudobulk	edgeR	LRT
635	Eri3	0.381275	7.16723	8.94861	0.0027768	0.0201854	pseudobulk	edgeR	LRT
636	Ttc19	0.301712	7.82018	8.91919	0.00282189	0.0204415	pseudobulk	edgeR	LRT
637	Hmgn3	-0.440294	7.4137	8.9184	0.00282311	0.0204415	pseudobulk	edgeR	LRT
638	Ep400	0.374887	7.34703	8.91407	0.00282982	0.0204415	pseudobulk	edgeR	LRT
639	Nol10	0.498891	6.01866	8.9069	0.00284095	0.0204415	pseudobulk	edgeR	LRT
640	Trim44	0.361393	7.17871	8.90443	0.0028448	0.0204415	pseudobulk	edgeR	LRT
641	Slc6a1	-0.356794	9.03582	8.9033	0.00284656	0.0204415	pseudobulk	edgeR	LRT
642	Rtn1	-0.385809	8.84517	8.90122	0.0028498	0.0204415	pseudobulk	edgeR	LRT
643	Arhgap39	-0.414324	7.04884	8.89761	0.00285544	0.0204415	pseudobulk	edgeR	LRT
644	Cul9	0.460896	6.66862	8.89715	0.00285616	0.0204415	pseudobulk	edgeR	LRT
645	Msrb3	0.439787	6.74707	8.89705	0.00285631	0.0204415	pseudobulk	edgeR	LRT
646	Eif3m	0.490763	6.27887	8.88837	0.00286993	0.0205071	pseudobulk	edgeR	LRT
647	Epha7	0.365781	8.18001	8.88411	0.00287664	0.0205233	pseudobulk	edgeR	LRT
648	Rsf1	0.396124	7.36074	8.88092	0.00288166	0.0205243	pseudobulk	edgeR	LRT
649	Shprh	0.351235	7.24849	8.87838	0.00288567	0.0205243	pseudobulk	edgeR	LRT
650	Gpm6b	-0.358696	7.54408	8.87252	0.00289496	0.0205587	pseudobulk	edgeR	LRT
651	Mapk1ip1l	0.521372	6.12366	8.85589	0.00292144	0.0207148	pseudobulk	edgeR	LRT
652	Gm3764	-0.426766	7.41069	8.85094	0.00292939	0.020717	pseudobulk	edgeR	LRT
653	Epc2	0.449019	6.60615	8.8501	0.00293073	0.020717	pseudobulk	edgeR	LRT
654	Nagk	-0.745788	5.7076	8.84159	0.00294442	0.020723	pseudobulk	edgeR	LRT
655	Ptpre	0.367308	7.60912	8.83927	0.00294817	0.020723	pseudobulk	edgeR	LRT
656	Camk2d	-0.362886	7.78921	8.83683	0.00295211	0.020723	pseudobulk	edgeR	LRT
657	Hnrnpm	0.39777	7.16488	8.83394	0.00295679	0.020723	pseudobulk	edgeR	LRT
658	Gpr176	-0.326379	7.87479	8.83346	0.00295758	0.020723	pseudobulk	edgeR	LRT
659	Hspa4l	-0.36545	7.34401	8.83288	0.00295851	0.020723	pseudobulk	edgeR	LRT
660	Guf1	0.392759	7.00315	8.76433	0.00307178	0.0214839	pseudobulk	edgeR	LRT
661	Ank3	-0.206839	10.3374	8.75228	0.00309216	0.0215936	pseudobulk	edgeR	LRT
662	Tmem135	0.261139	8.18672	8.74665	0.00310172	0.0216277	pseudobulk	edgeR	LRT
663	Sdccag8	0.307703	7.60711	8.74155	0.00311039	0.0216555	pseudobulk	edgeR	LRT
664	Kif5b	0.33446	7.24465	8.73275	0.00312545	0.0217275	pseudobulk	edgeR	LRT
665	Armcx3	-0.54595	6.45865	8.69946	0.00318304	0.0220946	pseudobulk	edgeR	LRT
666	Fndc3b	0.527787	6.163	8.68985	0.00319987	0.0221781	pseudobulk	edgeR	LRT
667	Atp11c	-0.553509	6.70059	8.68197	0.00321373	0.0222408	pseudobulk	edgeR	LRT
668	Mpdz	-0.468542	7.53729	8.65515	0.00326139	0.0225368	pseudobulk	edgeR	LRT
669	Sidt1	-0.561641	6.45225	8.65107	0.00326869	0.0225535	pseudobulk	edgeR	LRT
670	Tmem108	0.519026	9.66979	8.63486	0.00329791	0.0227211	pseudobulk	edgeR	LRT
671	Tsnax	0.495181	6.34936	8.61671	0.00333093	0.0229144	pseudobulk	edgeR	LRT
672	Slc4a10	-0.254783	8.72306	8.57135	0.00341495	0.0234574	pseudobulk	edgeR	LRT
673	Ubn2	0.280337	8.50529	8.54558	0.00346363	0.0237565	pseudobulk	edgeR	LRT
674	Lurap1l	-0.587602	6.39288	8.51758	0.00351732	0.024089	pseudobulk	edgeR	LRT
675	Arid5b	-0.405132	7.4163	8.50569	0.00354038	0.0242109	pseudobulk	edgeR	LRT
676	Scn2a	-0.271717	8.6389	8.491	0.00356909	0.0243711	pseudobulk	edgeR	LRT
677	Zfp692	-0.57168	6.64772	8.46896	0.00361258	0.0246001	pseudobulk	edgeR	LRT
678	Tanc2	-0.248621	9.33582	8.46861	0.00361327	0.0246001	pseudobulk	edgeR	LRT
679	Bbip1	0.507295	6.05175	8.4623	0.00362583	0.0246198	pseudobulk	edgeR	LRT
680	Mxi1	-0.660286	5.69521	8.4618	0.00362683	0.0246198	pseudobulk	edgeR	LRT
681	Sema3e	-0.71014	6.77609	8.45838	0.00363365	0.0246299	pseudobulk	edgeR	LRT
682	Dock11	-0.457121	6.97095	8.44762	0.0036552	0.0247396	pseudobulk	edgeR	LRT
683	Eif2s2	0.484855	6.04327	8.44211	0.00366631	0.0247785	pseudobulk	edgeR	LRT
684	Hibadh	0.373398	6.94952	8.43792	0.00367477	0.0247924	pseudobulk	edgeR	LRT
685	Ik	0.563496	5.75895	8.43577	0.00367911	0.0247924	pseudobulk	edgeR	LRT
686	Wdr33	0.273095	8.13539	8.42755	0.00369578	0.0248684	pseudobulk	edgeR	LRT
687	Hectd1	0.338853	7.21968	8.42428	0.00370244	0.0248769	pseudobulk	edgeR	LRT
688	Mbtps1	0.473468	6.12261	8.40969	0.00373226	0.0250409	pseudobulk	edgeR	LRT
689	Gabrb2	-0.234303	9.6803	8.40039	0.00375142	0.0251328	pseudobulk	edgeR	LRT
690	Tbck	0.354612	7.09394	8.38854	0.00377594	0.0252605	pseudobulk	edgeR	LRT
691	Smarcad1	0.385225	6.82186	8.37493	0.00380432	0.0254135	pseudobulk	edgeR	LRT
692	Metap1d	0.378628	7.12308	8.36981	0.00381505	0.0254484	pseudobulk	edgeR	LRT
693	Slc3a2	0.483192	6.7546	8.36649	0.00382203	0.0254581	pseudobulk	edgeR	LRT
694	Tcerg1l	-0.667488	5.97618	8.35438	0.00384759	0.0255875	pseudobulk	edgeR	LRT
695	Eya4	0.383893	8.12633	8.35205	0.00385253	0.0255875	pseudobulk	edgeR	LRT
696	Phkb	0.301434	7.71387	8.32815	0.00390353	0.0258889	pseudobulk	edgeR	LRT
697	Slc22a23	-0.3684	7.21431	8.31099	0.0039406	0.0260973	pseudobulk	edgeR	LRT
698	Utrn	-0.281426	9.24311	8.30158	0.00396106	0.0261584	pseudobulk	edgeR	LRT
699	Tmem246	-0.719539	5.81442	8.30153	0.00396116	0.0261584	pseudobulk	edgeR	LRT
700	Btbd11	0.266565	9.3965	8.29157	0.00398296	0.0262648	pseudobulk	edgeR	LRT
701	Stam2	0.517458	6.0424	8.28009	0.00400822	0.0263936	pseudobulk	edgeR	LRT
702	Prdm2	0.399033	6.74268	8.24151	0.0040943	0.0269221	pseudobulk	edgeR	LRT
703	Chordc1	0.395474	6.72206	8.23493	0.00410918	0.0269814	pseudobulk	edgeR	LRT
704	Robo2	-0.311934	10.0871	8.22823	0.00412438	0.0270428	pseudobulk	edgeR	LRT
705	Slc25a42	-0.651951	5.73312	8.2233	0.0041356	0.0270779	pseudobulk	edgeR	LRT
706	Pogz	0.468095	6.11756	8.21365	0.00415763	0.0271836	pseudobulk	edgeR	LRT
707	Dlg2	-0.26759	12.6248	8.20588	0.00417549	0.0272618	pseudobulk	edgeR	LRT
708	Cfap69	-0.476508	6.52959	8.19519	0.00420016	0.0273629	pseudobulk	edgeR	LRT
709	Nfrkb	0.491721	5.981	8.19403	0.00420284	0.0273629	pseudobulk	edgeR	LRT
710	Fndc3a	0.375396	7.16059	8.18365	0.00422696	0.0274812	pseudobulk	edgeR	LRT
711	Sf3b2	0.44013	6.55123	8.18059	0.00423409	0.0274888	pseudobulk	edgeR	LRT
712	Spock2	-0.42212	7.27098	8.17304	0.00425177	0.0275648	pseudobulk	edgeR	LRT
713	Gabrg3	-0.232069	11.3698	8.16576	0.00426885	0.0276036	pseudobulk	edgeR	LRT
714	Atat1	-0.718445	5.57774	8.16451	0.0042718	0.0276036	pseudobulk	edgeR	LRT
715	Rnf20	0.392395	6.90678	8.16286	0.00427569	0.0276036	pseudobulk	edgeR	LRT
716	Dennd1a	0.243094	8.88532	8.14633	0.00431483	0.0278174	pseudobulk	edgeR	LRT
717	Coq9	0.499925	5.94159	8.13438	0.00434337	0.0279623	pseudobulk	edgeR	LRT
718	Sh3glb2	-0.662496	5.74617	8.11615	0.00438726	0.0282056	pseudobulk	edgeR	LRT
719	Zfp609	0.390235	7.19172	8.10942	0.00440359	0.0282712	pseudobulk	edgeR	LRT
720	Neto1	-0.508326	8.85857	8.10548	0.00441315	0.0282932	pseudobulk	edgeR	LRT
721	Wapl	0.393977	6.72262	8.05517	0.0045374	0.0290494	pseudobulk	edgeR	LRT
722	Ccdc136	-0.379972	7.30541	8.04127	0.00457235	0.0292327	pseudobulk	edgeR	LRT
723	A330102I10Rik	-0.392639	7.48743	8.03583	0.00458609	0.0292799	pseudobulk	edgeR	LRT
724	Mms19	0.503162	5.94519	8.00712	0.00465938	0.0296859	pseudobulk	edgeR	LRT
725	Pacsin2	0.422337	6.94504	8.00551	0.00466353	0.0296859	pseudobulk	edgeR	LRT
726	Ylpm1	0.297974	7.98333	8.00339	0.00466897	0.0296859	pseudobulk	edgeR	LRT
727	Nek9	0.469895	6.10461	7.97768	0.00473576	0.0300692	pseudobulk	edgeR	LRT
728	Hmg20a	0.35102	7.26916	7.96734	0.00476288	0.0301998	pseudobulk	edgeR	LRT
729	Setbp1	0.245402	9.64923	7.9566	0.00479122	0.0303378	pseudobulk	edgeR	LRT
730	Fut9	-0.249505	8.74391	7.95	0.00480874	0.0303518	pseudobulk	edgeR	LRT
731	Zfp157	0.452442	6.29891	7.94883	0.00481185	0.0303518	pseudobulk	edgeR	LRT
732	Cacna2d1	-0.773248	8.32687	7.94834	0.00481316	0.0303518	pseudobulk	edgeR	LRT
733	Rsrc2	0.377563	6.87909	7.92978	0.00486278	0.0306229	pseudobulk	edgeR	LRT
734	A930029G22Rik	0.484828	6.03273	7.92279	0.00488159	0.0306594	pseudobulk	edgeR	LRT
735	Pde7b	-0.680776	6.18149	7.92266	0.00488196	0.0306594	pseudobulk	edgeR	LRT
736	Ttc4	0.420907	6.45877	7.91544	0.00490147	0.0306594	pseudobulk	edgeR	LRT
737	Sptbn4	-0.349317	7.5051	7.91543	0.00490149	0.0306594	pseudobulk	edgeR	LRT
738	Lmtk3	0.429322	6.33159	7.91181	0.00491132	0.0306594	pseudobulk	edgeR	LRT
739	A230057D06Rik	-0.274455	9.82936	7.91051	0.00491483	0.0306594	pseudobulk	edgeR	LRT
740	Fhit	0.415878	8.07159	7.91043	0.00491507	0.0306594	pseudobulk	edgeR	LRT
741	Hs3st4	-0.93877	6.70868	7.90201	0.00493798	0.0307607	pseudobulk	edgeR	LRT
742	Gm38393	-0.394943	7.47922	7.88984	0.00497133	0.0309251	pseudobulk	edgeR	LRT
743	Phf24	-0.401786	6.91767	7.8875	0.00497776	0.0309251	pseudobulk	edgeR	LRT
744	Abhd16a	0.567508	5.8236	7.85481	0.00506856	0.0314469	pseudobulk	edgeR	LRT
745	Kalrn	-0.232932	9.77394	7.8353	0.00512357	0.031707	pseudobulk	edgeR	LRT
746	Tpt1	0.468009	6.18752	7.83507	0.00512422	0.031707	pseudobulk	edgeR	LRT
747	Map2k5	0.327539	7.47191	7.82982	0.00513911	0.0317566	pseudobulk	edgeR	LRT
748	Pde3b	-0.464735	6.59552	7.8118	0.00519061	0.0320319	pseudobulk	edgeR	LRT
749	Cst3	0.373892	7.5815	7.80859	0.00519985	0.0320461	pseudobulk	edgeR	LRT
750	Usp40	0.403022	6.88825	7.79525	0.00523837	0.0321985	pseudobulk	edgeR	LRT
751	Adam15	-0.626529	5.8483	7.79331	0.00524399	0.0321985	pseudobulk	edgeR	LRT
752	Setd2	0.349309	7.1513	7.79279	0.00524551	0.0321985	pseudobulk	edgeR	LRT
753	Adamtsl1	-0.816982	6.43605	7.77814	0.00528824	0.0323828	pseudobulk	edgeR	LRT
754	Prkg1	-0.282756	8.7733	7.77596	0.00529461	0.0323828	pseudobulk	edgeR	LRT
755	Lrrc8b	-0.456875	6.65395	7.77529	0.00529657	0.0323828	pseudobulk	edgeR	LRT
756	Cntnap5a	-0.331827	10.3139	7.74448	0.00538769	0.0328963	pseudobulk	edgeR	LRT
757	Oip5os1	-0.460665	6.71055	7.74208	0.00539486	0.0328965	pseudobulk	edgeR	LRT
758	Zbtb16	-0.404152	7.80347	7.72928	0.00543325	0.0330679	pseudobulk	edgeR	LRT
759	Socs7	0.538445	5.80428	7.72793	0.00543729	0.0330679	pseudobulk	edgeR	LRT
760	Tcerg1	0.352141	7.00879	7.70941	0.00549339	0.0333651	pseudobulk	edgeR	LRT
761	Magi3	-0.473671	7.00447	7.69478	0.00553808	0.0335679	pseudobulk	edgeR	LRT
762	C1qtnf4	-0.566556	6.14765	7.69271	0.00554444	0.0335679	pseudobulk	edgeR	LRT
763	Cdkl5	-0.333346	8.14992	7.69136	0.00554859	0.0335679	pseudobulk	edgeR	LRT
764	Fam214a	0.373686	6.86379	7.67854	0.00558813	0.0337629	pseudobulk	edgeR	LRT
765	Mgrn1	-0.464106	6.64269	7.66995	0.00561481	0.0338436	pseudobulk	edgeR	LRT
766	Smarca4	0.34262	7.00741	7.66951	0.00561616	0.0338436	pseudobulk	edgeR	LRT
767	Usp20	0.511181	5.8672	7.66006	0.00564567	0.0339771	pseudobulk	edgeR	LRT
768	Fbf1	0.485079	5.90194	7.65647	0.00565691	0.0340004	pseudobulk	edgeR	LRT
769	Glmn	-0.434316	6.60215	7.63627	0.00572061	0.0343097	pseudobulk	edgeR	LRT
770	Mier1	0.352414	7.0712	7.63544	0.00572324	0.0343097	pseudobulk	edgeR	LRT
771	Orc4	0.318145	7.54335	7.63289	0.00573134	0.0343137	pseudobulk	edgeR	LRT
772	Snta1	-0.629179	5.78097	7.62325	0.00576206	0.034453	pseudobulk	edgeR	LRT
773	Gria3	-0.287031	9.88516	7.61423	0.00579096	0.034581	pseudobulk	edgeR	LRT
774	Tasor2	0.338085	7.11144	7.60539	0.00581942	0.0346866	pseudobulk	edgeR	LRT
775	Madd	0.349042	7.20384	7.60407	0.00582368	0.0346866	pseudobulk	edgeR	LRT
776	Gm14296	0.407769	6.50378	7.5877	0.00587678	0.0349044	pseudobulk	edgeR	LRT
777	Tmem132a	-0.614672	5.80978	7.58604	0.0058822	0.0349044	pseudobulk	edgeR	LRT
778	Ring1	0.474063	5.96539	7.58582	0.00588293	0.0349044	pseudobulk	edgeR	LRT
779	Agps	0.406813	6.57722	7.57635	0.00591391	0.0350431	pseudobulk	edgeR	LRT
780	Actr2	0.370298	6.70676	7.56581	0.00594858	0.0352034	pseudobulk	edgeR	LRT
781	Mlip	-0.587209	6.37766	7.56112	0.00596409	0.03525	pseudobulk	edgeR	LRT
782	Itsn2	-0.367546	7.19401	7.54975	0.00600183	0.0354277	pseudobulk	edgeR	LRT
783	Uqcrc2	0.366843	6.92757	7.51659	0.00611334	0.0359996	pseudobulk	edgeR	LRT
784	Lars2	0.422044	7.06003	7.51499	0.00611875	0.0359996	pseudobulk	edgeR	LRT
785	Ghr	-0.613981	6.55096	7.514	0.00612211	0.0359996	pseudobulk	edgeR	LRT
786	Fras1	-0.543002	6.46825	7.46521	0.00629028	0.0369414	pseudobulk	edgeR	LRT
787	Iqsec2	-0.448364	6.71228	7.4613	0.00630393	0.0369705	pseudobulk	edgeR	LRT
788	Ccnc	0.381335	6.83252	7.45921	0.00631126	0.0369705	pseudobulk	edgeR	LRT
789	Slc38a6	0.406116	6.42669	7.44067	0.00637662	0.037306	pseudobulk	edgeR	LRT
790	Hipk3	-0.563087	6.02071	7.40691	0.00649737	0.0379453	pseudobulk	edgeR	LRT
791	Dst	-0.216206	9.29125	7.40304	0.00651137	0.0379453	pseudobulk	edgeR	LRT
792	Ldlrad4	-0.353469	7.67692	7.40212	0.00651471	0.0379453	pseudobulk	edgeR	LRT
793	Afg1l	0.384814	6.82283	7.401	0.00651876	0.0379453	pseudobulk	edgeR	LRT
794	Med1	0.494005	5.81694	7.39726	0.00653233	0.0379764	pseudobulk	edgeR	LRT
795	Ptpdc1	-0.594874	5.81988	7.39095	0.00655529	0.0380619	pseudobulk	edgeR	LRT
796	Skp1a	0.477121	6.191	7.37943	0.00659742	0.0382457	pseudobulk	edgeR	LRT
797	Wwox	0.39599	9.5955	7.37777	0.00660352	0.0382457	pseudobulk	edgeR	LRT
798	Upp2	-0.306401	8.77047	7.37382	0.00661801	0.0382657	pseudobulk	edgeR	LRT
799	Trpc1	-0.412762	6.66911	7.37232	0.00662356	0.0382657	pseudobulk	edgeR	LRT
800	Rab11fip3	0.336972	7.16947	7.32343	0.00680615	0.0392715	pseudobulk	edgeR	LRT
801	Ndufaf2	-0.402046	6.82633	7.31836	0.00682535	0.0392886	pseudobulk	edgeR	LRT
802	Spata5	0.309017	7.27484	7.31816	0.00682613	0.0392886	pseudobulk	edgeR	LRT
803	Cntfr	-0.601844	6.10057	7.30602	0.00687241	0.0394712	pseudobulk	edgeR	LRT
804	Faf2	0.463434	6.24499	7.30535	0.00687497	0.0394712	pseudobulk	edgeR	LRT
805	Lypd6	-0.575037	6.28667	7.29918	0.0068986	0.0395048	pseudobulk	edgeR	LRT
806	Psmd11	0.380188	6.74854	7.29786	0.00690366	0.0395048	pseudobulk	edgeR	LRT
807	Nsf	-0.230185	8.62551	7.29634	0.00690951	0.0395048	pseudobulk	edgeR	LRT
808	Rev3l	-0.240839	8.59684	7.2949	0.00691506	0.0395048	pseudobulk	edgeR	LRT
809	St6galnac5	-0.532521	8.2681	7.28574	0.00695039	0.0396576	pseudobulk	edgeR	LRT
810	Rab12	0.466672	5.95878	7.28271	0.00696215	0.0396757	pseudobulk	edgeR	LRT
811	Heatr6	0.507532	5.83401	7.24725	0.00710096	0.0403776	pseudobulk	edgeR	LRT
812	Myrip	-0.354929	7.2955	7.24678	0.00710282	0.0403776	pseudobulk	edgeR	LRT
813	Syn1	-0.374582	7.37676	7.23894	0.00713392	0.0405045	pseudobulk	edgeR	LRT
814	Cpe	0.258149	8.43149	7.23397	0.0071537	0.0405669	pseudobulk	edgeR	LRT
815	Tor1aip2	0.373268	6.66781	7.22332	0.00719626	0.0407263	pseudobulk	edgeR	LRT
816	Gnao1	-0.303545	8.28505	7.22252	0.00719945	0.0407263	pseudobulk	edgeR	LRT
817	Srgap1	-0.543442	6.44214	7.21787	0.00721811	0.0407819	pseudobulk	edgeR	LRT
818	Slc43a2	-0.561587	5.95772	7.20164	0.0072837	0.0411022	pseudobulk	edgeR	LRT
819	Wdfy3	0.249934	8.21063	7.19233	0.00732157	0.0412654	pseudobulk	edgeR	LRT
820	Arhgap26-ENSMUSG00000036452	-0.252612	8.24434	7.17546	0.00739073	0.0416044	pseudobulk	edgeR	LRT
821	Caskin1	-0.589872	6.00402	7.16475	0.00743499	0.0417903	pseudobulk	edgeR	LRT
822	Cpne6	-0.564991	5.91992	7.15925	0.00745785	0.0417903	pseudobulk	edgeR	LRT
823	Lrp12	0.481571	5.92454	7.15902	0.00745881	0.0417903	pseudobulk	edgeR	LRT
824	Vstm2b	-0.523962	6.07906	7.15749	0.00746515	0.0417903	pseudobulk	edgeR	LRT
825	Elmo1	-0.439335	7.77579	7.15656	0.00746901	0.0417903	pseudobulk	edgeR	LRT
826	Nup153	0.443195	6.12316	7.15247	0.00748606	0.0418307	pseudobulk	edgeR	LRT
827	5330417C22Rik	-0.421747	6.68317	7.15049	0.00749437	0.0418307	pseudobulk	edgeR	LRT
828	Nlgn1	-0.542376	10.9425	7.13415	0.00756294	0.0421625	pseudobulk	edgeR	LRT
829	Tnfrsf21	-0.507826	6.12329	7.12894	0.00758495	0.0422342	pseudobulk	edgeR	LRT
830	Hbs1l	0.338775	7.06838	7.12626	0.00759631	0.0422465	pseudobulk	edgeR	LRT
831	Zfp280c	0.35865	6.85878	7.12333	0.00760874	0.0422647	pseudobulk	edgeR	LRT
832	Pkn2	0.30472	7.30115	7.09739	0.00771961	0.042829	pseudobulk	edgeR	LRT
833	Gm39469	0.453662	6.23589	7.09101	0.00774715	0.042898	pseudobulk	edgeR	LRT
834	Chd4	0.323418	6.99242	7.08874	0.00775696	0.042898	pseudobulk	edgeR	LRT
835	Tmem260	0.391432	6.70855	7.08806	0.00775992	0.042898	pseudobulk	edgeR	LRT
836	Luc7l	0.368663	6.9465	7.08223	0.0077852	0.0429472	pseudobulk	edgeR	LRT
837	Jpx	0.477025	6.00802	7.08172	0.00778743	0.0429472	pseudobulk	edgeR	LRT
838	Xpo1	0.401374	6.65428	7.07871	0.00780049	0.0429679	pseudobulk	edgeR	LRT
839	Serpini1	-0.344372	8.70936	7.07242	0.00782794	0.0430676	pseudobulk	edgeR	LRT
840	Map1a	-0.379188	6.91257	7.0667	0.00785298	0.043133	pseudobulk	edgeR	LRT
841	Slc4a8	0.383813	6.67587	7.06544	0.00785851	0.043133	pseudobulk	edgeR	LRT
842	Nfkb1	0.339388	6.84683	7.06043	0.00788051	0.0432024	pseudobulk	edgeR	LRT
843	Osbpl9	-0.233421	8.66748	7.05252	0.0079154	0.0433422	pseudobulk	edgeR	LRT
844	Clvs2	-0.373297	7.1792	7.04438	0.00795145	0.043488	pseudobulk	edgeR	LRT
845	Uso1	0.441816	6.25657	7.04127	0.00796527	0.0435052	pseudobulk	edgeR	LRT
846	Rpl10	-0.572326	5.79367	7.03943	0.00797343	0.0435052	pseudobulk	edgeR	LRT
847	Nap1l5	-0.409425	7.24669	7.03715	0.0079836	0.0435092	pseudobulk	edgeR	LRT
848	Nmt2	-0.317758	7.47502	7.00529	0.0081269	0.0442147	pseudobulk	edgeR	LRT
849	Lrp11	0.455192	6.32326	7.00413	0.0081322	0.0442147	pseudobulk	edgeR	LRT
850	Agpat4	-0.674576	5.60525	6.98783	0.00820658	0.0445528	pseudobulk	edgeR	LRT
851	Astn2	0.304797	10.6055	6.98628	0.00821369	0.0445528	pseudobulk	edgeR	LRT
852	Clstn2	0.381496	9.7792	6.98256	0.0082308	0.0445932	pseudobulk	edgeR	LRT
853	Nsmaf	0.389244	6.43133	6.96626	0.00830609	0.0449483	pseudobulk	edgeR	LRT
854	E430024P14Rik	-0.427767	6.73859	6.95211	0.00837207	0.0452523	pseudobulk	edgeR	LRT
855	Xpo7	0.30055	7.24107	6.94765	0.00839293	0.0453023	pseudobulk	edgeR	LRT
856	Trmt13	0.450327	6.29801	6.94594	0.00840095	0.0453023	pseudobulk	edgeR	LRT
857	Nhsl2	-0.543858	6.06184	6.94305	0.00841454	0.0453227	pseudobulk	edgeR	LRT
858	5730480H06Rik	0.49333	5.7499	6.93785	0.00843907	0.0454018	pseudobulk	edgeR	LRT
859	Zfp799	0.524217	6.04418	6.93311	0.00846145	0.0454626	pseudobulk	edgeR	LRT
860	Sgms1	-0.305547	7.56391	6.93129	0.00847007	0.0454626	pseudobulk	edgeR	LRT
861	Phactr1	-0.296742	10.3015	6.91766	0.00853487	0.0456835	pseudobulk	edgeR	LRT
862	Copg2	0.313933	7.37192	6.91694	0.0085383	0.0456835	pseudobulk	edgeR	LRT
863	Ccdc58	0.440047	6.16919	6.91454	0.00854974	0.0456835	pseudobulk	edgeR	LRT
864	Arhgef6	-0.420801	6.7689	6.91432	0.00855081	0.0456835	pseudobulk	edgeR	LRT
865	D430042O09Rik	0.441809	6.1484	6.88861	0.00867467	0.0462807	pseudobulk	edgeR	LRT
866	Nipbl	0.292944	7.83319	6.88697	0.00868264	0.0462807	pseudobulk	edgeR	LRT
867	Dld	0.415216	6.36448	6.88409	0.00869664	0.0463018	pseudobulk	edgeR	LRT
868	Ttc3	-0.185083	10.0137	6.85202	0.00885414	0.047086	pseudobulk	edgeR	LRT
869	Arpp21	-0.713435	7.47483	6.84814	0.00887334	0.0471102	pseudobulk	edgeR	LRT
870	Sec61a2	-0.345279	7.25776	6.84699	0.00887909	0.0471102	pseudobulk	edgeR	LRT
871	Tbc1d32	0.424292	6.37015	6.842	0.00890393	0.0471545	pseudobulk	edgeR	LRT
872	Esf1	0.497391	5.97647	6.8412	0.00890788	0.0471545	pseudobulk	edgeR	LRT
873	Resp18	-0.790147	6.01181	6.83705	0.0089286	0.0472101	pseudobulk	edgeR	LRT
874	Fbxl2	-0.414985	6.73017	6.81312	0.00904903	0.0477922	pseudobulk	edgeR	LRT
875	Scai	-0.334236	7.70644	6.80996	0.00906508	0.0478222	pseudobulk	edgeR	LRT
876	Thada	-0.39385	7.05341	6.80662	0.00908206	0.047857	pseudobulk	edgeR	LRT
877	Kcnh1	-0.374139	7.24204	6.79459	0.00914343	0.0481255	pseudobulk	edgeR	LRT
878	Fam135b	0.238284	9.71746	6.78964	0.00916883	0.0482043	pseudobulk	edgeR	LRT
879	Arhgap18	-0.435629	7.29352	6.77901	0.00922358	0.0484369	pseudobulk	edgeR	LRT
880	Cab39	0.426283	6.17481	6.75582	0.00934426	0.0490149	pseudobulk	edgeR	LRT
881	Ercc6l2	0.427265	6.51587	6.74236	0.009415	0.0493299	pseudobulk	edgeR	LRT
882	Adam22	-0.208482	9.26424	6.73898	0.00943286	0.0493674	pseudobulk	edgeR	LRT
883	Coro6	-0.318368	7.69914	6.73619	0.00944764	0.0493888	pseudobulk	edgeR	LRT
884	Stag1	0.233978	8.64947	6.71934	0.00953728	0.049801	pseudobulk	edgeR	LRT
885	Clint1	0.369982	6.53569	6.71462	0.00956257	0.0498482	pseudobulk	edgeR	LRT
886	Ppm1l	0.22974	8.31617	6.71362	0.00956792	0.0498482	pseudobulk	edgeR	LRT
887	Nfib	-0.659121	8.26021	6.70657	0.00960583	0.0499893	pseudobulk	edgeR	LRT
888	Med12l	-0.304908	7.9499	6.69247	0.00968209	0.0503294	pseudobulk	edgeR	LRT
889	Nae1	-0.458964	6.50054	6.68289	0.00973425	0.0505437	pseudobulk	edgeR	LRT
890	Zfp106	0.370482	6.90601	6.67322	0.0097872	0.0507615	pseudobulk	edgeR	LRT
891	Atrnl1	0.213543	10.1801	6.66724	0.0098201	0.050875	pseudobulk	edgeR	LRT
892	Dcaf11	0.466501	6.15587	6.64739	0.00993013	0.0513873	pseudobulk	edgeR	LRT
893	Rnf115	-0.46442	6.23706	6.63874	0.00997846	0.0515796	pseudobulk	edgeR	LRT
894	Xkr4	-0.311744	11.6696	6.63213	0.0100155	0.0516943	pseudobulk	edgeR	LRT
895	Apba1	-0.231125	9.15993	6.62861	0.0100354	0.0516943	pseudobulk	edgeR	LRT
896	Prickle1	-0.276262	8.61531	6.6275	0.0100416	0.0516943	pseudobulk	edgeR	LRT
897	Mtm1	0.399146	6.53114	6.62682	0.0100455	0.0516943	pseudobulk	edgeR	LRT
898	Mid1	0.49048	6.74678	6.62045	0.0100814	0.0518021	pseudobulk	edgeR	LRT
899	Chrm2	-0.554754	7.11122	6.61914	0.0100888	0.0518021	pseudobulk	edgeR	LRT
900	Mme	-0.535621	5.93561	6.61399	0.0101181	0.0518944	pseudobulk	edgeR	LRT
901	Ctnnal1	-0.582261	5.80785	6.58628	0.0102768	0.0526387	pseudobulk	edgeR	LRT
902	Dennd4a	-0.374031	6.957	6.58468	0.010286	0.0526387	pseudobulk	edgeR	LRT
903	Cd46	0.494554	6.25495	6.57986	0.0103139	0.0527232	pseudobulk	edgeR	LRT
904	Cpsf3	0.461666	5.84223	6.57414	0.0103471	0.0528344	pseudobulk	edgeR	LRT
905	Nxph1	-0.215566	11.6543	6.57201	0.0103595	0.0528392	pseudobulk	edgeR	LRT
906	Pus10	0.40551	6.46721	6.5571	0.0104467	0.0531947	pseudobulk	edgeR	LRT
907	Gmps	0.361501	6.87438	6.55482	0.01046	0.0531947	pseudobulk	edgeR	LRT
908	Fbxo3	0.368693	6.80847	6.55288	0.0104714	0.0531947	pseudobulk	edgeR	LRT
909	Gripap1	0.319935	7.0527	6.55223	0.0104753	0.0531947	pseudobulk	edgeR	LRT
910	Ift43	0.444351	6.07761	6.5223	0.010653	0.0540376	pseudobulk	edgeR	LRT
911	Aifm3	-0.535821	5.93278	6.51623	0.0106895	0.0541631	pseudobulk	edgeR	LRT
912	Sptbn2	-0.441537	6.50166	6.51143	0.0107183	0.0542497	pseudobulk	edgeR	LRT
913	Nsg2	-0.416458	6.84662	6.50196	0.0107756	0.0544426	pseudobulk	edgeR	LRT
914	Pnpla8	0.275904	7.68833	6.50123	0.01078	0.0544426	pseudobulk	edgeR	LRT
915	Ccnl1	0.405894	6.2195	6.48933	0.0108524	0.0546809	pseudobulk	edgeR	LRT
916	Smarcc2	0.334307	6.78569	6.48831	0.0108586	0.0546809	pseudobulk	edgeR	LRT
917	Jph4	-0.527821	6.15659	6.48685	0.0108676	0.0546809	pseudobulk	edgeR	LRT
918	Snapc3	0.312853	7.15294	6.4857	0.0108746	0.0546809	pseudobulk	edgeR	LRT
919	Chfr	-0.301724	7.38802	6.481	0.0109034	0.0547661	pseudobulk	edgeR	LRT
920	Mrps35	0.467746	5.8478	6.47633	0.0109321	0.0548505	pseudobulk	edgeR	LRT
921	Rbm6	0.207897	8.72304	6.46772	0.0109851	0.0550569	pseudobulk	edgeR	LRT
922	B230307C23Rik	0.360343	6.95721	6.46285	0.0110153	0.0551482	pseudobulk	edgeR	LRT
923	Rpl13	0.370374	6.60402	6.45414	0.0110694	0.0553589	pseudobulk	edgeR	LRT
924	Copb1	0.44021	6.06689	6.45034	0.0110931	0.0554175	pseudobulk	edgeR	LRT
925	Slc23a2	0.27575	7.80818	6.44557	0.0111229	0.0555065	pseudobulk	edgeR	LRT
926	Aak1	-0.209148	9.02819	6.42905	0.0112269	0.0559647	pseudobulk	edgeR	LRT
927	Ufd1	0.428632	6.02844	6.41167	0.0113372	0.0564295	pseudobulk	edgeR	LRT
928	Trub1	0.428592	6.02193	6.41053	0.0113446	0.0564295	pseudobulk	edgeR	LRT
929	Cyth1	0.345204	6.98719	6.40606	0.0113731	0.0565106	pseudobulk	edgeR	LRT
930	Ubap2	0.387303	6.41863	6.40161	0.0114017	0.0565915	pseudobulk	edgeR	LRT
931	Kit	-0.591129	6.73385	6.39842	0.0114222	0.0566326	pseudobulk	edgeR	LRT
932	Cplane1	-0.227088	8.55314	6.39301	0.0114571	0.0567445	pseudobulk	edgeR	LRT
933	Sf3b3	0.407404	6.25152	6.37156	0.0115964	0.0572845	pseudobulk	edgeR	LRT
934	Zzz3	0.410463	6.54666	6.37116	0.011599	0.0572845	pseudobulk	edgeR	LRT
935	Cop1	0.306445	7.32601	6.37049	0.0116033	0.0572845	pseudobulk	edgeR	LRT
936	Tbl1x	-0.332077	7.26155	6.36533	0.0116372	0.0573901	pseudobulk	edgeR	LRT
937	Nup214	0.428159	6.23165	6.34283	0.0117857	0.0580605	pseudobulk	edgeR	LRT
938	Mmp16	-0.23714	9.23515	6.33195	0.0118582	0.0583555	pseudobulk	edgeR	LRT
939	Slc8a3	-0.282299	7.98114	6.31232	0.0119902	0.0589422	pseudobulk	edgeR	LRT
940	Gnai1	-0.373933	6.99283	6.30048	0.0120705	0.0592739	pseudobulk	edgeR	LRT
941	Gm47283	0.428914	6.72961	6.29626	0.0120993	0.0593522	pseudobulk	edgeR	LRT
942	Cspp1	0.251137	8.14909	6.29224	0.0121268	0.0594238	pseudobulk	edgeR	LRT
943	Top3b	0.438676	6.06482	6.28878	0.0121505	0.0594546	pseudobulk	edgeR	LRT
944	Tpm1	-0.353877	6.98035	6.28756	0.0121588	0.0594546	pseudobulk	edgeR	LRT
945	Pde11a	-0.784145	7.1567	6.28276	0.0121918	0.0595526	pseudobulk	edgeR	LRT
946	Trim23	0.406657	6.40316	6.28033	0.0122085	0.0595715	pseudobulk	edgeR	LRT
947	Cntn1	-0.189046	9.48185	6.27714	0.0122305	0.0596157	pseudobulk	edgeR	LRT
948	Lin7b	-0.570713	5.74022	6.27364	0.0122547	0.0596705	pseudobulk	edgeR	LRT
949	Ust	-0.548184	6.14073	6.26879	0.0122883	0.0597713	pseudobulk	edgeR	LRT
950	Cyp46a1	-0.380412	6.89311	6.26636	0.0123052	0.0597902	pseudobulk	edgeR	LRT
951	Zfp148	0.2893	7.87593	6.26384	0.0123227	0.0598124	pseudobulk	edgeR	LRT
952	Pafah1b2	0.457229	5.82629	6.25776	0.0123651	0.0599549	pseudobulk	edgeR	LRT
953	Adgrb3	-0.265447	12.1155	6.25418	0.01239	0.059988	pseudobulk	edgeR	LRT
954	Cacul1	0.389625	6.54188	6.25305	0.0123979	0.059988	pseudobulk	edgeR	LRT
955	Nars2	0.359371	6.55502	6.25121	0.0124109	0.059988	pseudobulk	edgeR	LRT
956	Capn2	-0.434948	6.57235	6.24182	0.0124768	0.0602437	pseudobulk	edgeR	LRT
957	Mrpl38	-0.635553	5.54791	6.21255	0.0126848	0.0611839	pseudobulk	edgeR	LRT
958	Ppm1g	-0.569541	5.9176	6.20811	0.0127167	0.0612736	pseudobulk	edgeR	LRT
959	Kpna1	0.334822	6.83984	6.19328	0.0128236	0.0617247	pseudobulk	edgeR	LRT
960	Kcnj9	0.442799	5.96641	6.18267	0.0129008	0.0620312	pseudobulk	edgeR	LRT
961	Rprd1a	-0.335817	7.08296	6.17957	0.0129234	0.0620753	pseudobulk	edgeR	LRT
962	Tnpo3	0.325279	7.05323	6.17051	0.0129897	0.062329	pseudobulk	edgeR	LRT
963	Supt6	0.376768	6.35346	6.16518	0.0130289	0.0624185	pseudobulk	edgeR	LRT
964	Sf1	0.380515	6.84264	6.1643	0.0130354	0.0624185	pseudobulk	edgeR	LRT
965	Cdh12	-0.381502	8.86926	6.15948	0.0130709	0.0624503	pseudobulk	edgeR	LRT
966	Pde8b	-0.272029	7.93924	6.15946	0.0130711	0.0624503	pseudobulk	edgeR	LRT
967	Myo5b	-0.392064	6.97851	6.1579	0.0130826	0.0624503	pseudobulk	edgeR	LRT
968	A230006K03Rik	-0.36344	8.60264	6.14648	0.0131674	0.06279	pseudobulk	edgeR	LRT
969	Lsamp	-0.293542	13.2592	6.11708	0.0133882	0.0637264	pseudobulk	edgeR	LRT
970	Herc4	-0.333746	7.09184	6.11666	0.0133914	0.0637264	pseudobulk	edgeR	LRT
971	Gas7	-0.386964	7.2111	6.09553	0.0135524	0.0644263	pseudobulk	edgeR	LRT
972	Pcdh7	-0.313572	9.90971	6.08835	0.0136076	0.0646223	pseudobulk	edgeR	LRT
973	Dock10	-0.587891	6.34237	6.08075	0.0136663	0.064834	pseudobulk	edgeR	LRT
974	Rapgef4	-0.198939	9.63019	6.06641	0.0137776	0.0652953	pseudobulk	edgeR	LRT
975	Tent4b	0.380582	6.48133	6.06369	0.0137989	0.0653288	pseudobulk	edgeR	LRT
976	Erlec1	0.354173	6.69916	6.0525	0.0138866	0.0656767	pseudobulk	edgeR	LRT
977	Lamtor4	0.388353	6.53423	6.03956	0.0139888	0.0660923	pseudobulk	edgeR	LRT
978	Narf	-0.609161	5.73515	6.0347	0.0140273	0.0661385	pseudobulk	edgeR	LRT
979	Wdr11	0.469831	5.791	6.03292	0.0140415	0.0661385	pseudobulk	edgeR	LRT
980	Atm	0.410393	6.06399	6.03292	0.0140415	0.0661385	pseudobulk	edgeR	LRT
981	Brinp3	-0.869756	8.34521	6.02366	0.0141153	0.0664182	pseudobulk	edgeR	LRT
982	Ralgapa2	0.219933	8.83346	6.0157	0.0141792	0.0666244	pseudobulk	edgeR	LRT
983	Oprd1	-0.455285	6.51064	6.0146	0.014188	0.0666244	pseudobulk	edgeR	LRT
984	Diaph2	-0.316282	7.63207	5.99911	0.0143131	0.0671435	pseudobulk	edgeR	LRT
985	Psap	0.391051	8.21596	5.99064	0.0143819	0.0672774	pseudobulk	edgeR	LRT
986	Zc3h12b	-0.362021	6.85722	5.99041	0.0143839	0.0672774	pseudobulk	edgeR	LRT
987	Nfxl1	0.453515	5.8273	5.99023	0.0143854	0.0672774	pseudobulk	edgeR	LRT
988	Pex7	0.452887	5.95713	5.98316	0.0144431	0.0674415	pseudobulk	edgeR	LRT
989	Gtf2h1	0.460043	5.75252	5.98236	0.0144497	0.0674415	pseudobulk	edgeR	LRT
990	Grb10	-0.424585	6.55373	5.97907	0.0144766	0.0674991	pseudobulk	edgeR	LRT
991	Eno2	-0.365682	7.35905	5.97085	0.0145442	0.0677015	pseudobulk	edgeR	LRT
992	Dnajc18	0.359687	6.4814	5.97023	0.0145494	0.0677015	pseudobulk	edgeR	LRT
993	Dlgap4	0.327958	6.92738	5.95847	0.0146468	0.0680862	pseudobulk	edgeR	LRT
994	Ift172	0.463635	5.76595	5.95054	0.0147128	0.0683243	pseudobulk	edgeR	LRT
995	Pnn	0.356913	7.40095	5.93048	0.0148812	0.0689746	pseudobulk	edgeR	LRT
996	Fermt2	0.480596	5.72757	5.9303	0.0148827	0.0689746	pseudobulk	edgeR	LRT
997	Rgs7bp	-0.196204	9.17204	5.91407	0.0150204	0.0694898	pseudobulk	edgeR	LRT
998	Polb	0.285871	7.36365	5.91365	0.015024	0.0694898	pseudobulk	edgeR	LRT
999	Cux2	-0.291119	7.5514	5.90365	0.0151095	0.0698155	pseudobulk	edgeR	LRT
1000	9930021J03Rik	0.329257	7.35728	5.89033	0.0152243	0.0702533	pseudobulk	edgeR	LRT
1001	Tmem234	0.390413	6.29555	5.88912	0.0152347	0.0702533	pseudobulk	edgeR	LRT
1002	Tra2a	-0.227719	8.56979	5.87876	0.0153246	0.0705973	pseudobulk	edgeR	LRT
1003	Shisa6	-0.532196	7.13559	5.86153	0.0154753	0.0711099	pseudobulk	edgeR	LRT
1004	Srsf2	-0.419264	6.87692	5.86047	0.0154847	0.0711099	pseudobulk	edgeR	LRT
1005	Aldh5a1	-0.536481	5.77849	5.85995	0.0154893	0.0711099	pseudobulk	edgeR	LRT
1006	Lrfn2	-0.462926	6.25919	5.85739	0.0155118	0.0711099	pseudobulk	edgeR	LRT
1007	Smchd1	0.273194	7.33239	5.85726	0.0155129	0.0711099	pseudobulk	edgeR	LRT
1008	Cntnap5b	-0.629523	8.12913	5.84477	0.0156234	0.0715455	pseudobulk	edgeR	LRT
1009	Pcsk7	0.381649	6.28996	5.84271	0.0156417	0.0715581	pseudobulk	edgeR	LRT
1010	C2cd3	0.382184	6.22636	5.83022	0.0157532	0.0719968	pseudobulk	edgeR	LRT
1011	Mast1	-0.413761	6.42112	5.82364	0.0158122	0.0721692	pseudobulk	edgeR	LRT
1012	Tmem132d	0.376063	9.08921	5.82135	0.0158328	0.0721692	pseudobulk	edgeR	LRT
1013	Zfp608	-0.281839	7.83975	5.82079	0.0158378	0.0721692	pseudobulk	edgeR	LRT
1014	Cnr1	-1.00815	6.86485	5.81868	0.0158568	0.0721846	pseudobulk	edgeR	LRT
1015	Kif13b	0.347614	6.73327	5.81428	0.0158965	0.0722941	pseudobulk	edgeR	LRT
1016	Clasrp	0.370404	6.73085	5.81011	0.0159343	0.0723575	pseudobulk	edgeR	LRT
1017	Trhde	-0.57687	8.56768	5.80928	0.0159419	0.0723575	pseudobulk	edgeR	LRT
1018	Fut8	-0.235951	8.28166	5.79808	0.0160437	0.0727401	pseudobulk	edgeR	LRT
1019	Plxna2	-0.240592	8.06272	5.7962	0.0160608	0.0727401	pseudobulk	edgeR	LRT
1020	Mapt	-0.227118	8.31856	5.79483	0.0160734	0.0727401	pseudobulk	edgeR	LRT
1021	Pvalb	-0.550763	6.24168	5.79291	0.0160909	0.072748	pseudobulk	edgeR	LRT
1022	Epb41l3	-0.218871	8.90735	5.78328	0.0161793	0.0730173	pseudobulk	edgeR	LRT
1023	Tox3	-0.297839	8.2991	5.78298	0.0161821	0.0730173	pseudobulk	edgeR	LRT
1024	Vopp1	-0.378268	6.74242	5.77952	0.016214	0.0730896	pseudobulk	edgeR	LRT
1025	R3hdm1	0.204839	8.94821	5.77412	0.0162639	0.0732263	pseudobulk	edgeR	LRT
1026	Tmem44	-0.285828	7.77992	5.77281	0.016276	0.0732263	pseudobulk	edgeR	LRT
1027	Mfap3l	-0.425446	6.2715	5.76551	0.0163438	0.0734595	pseudobulk	edgeR	LRT
1028	Cyb5r4	0.349779	6.55284	5.75971	0.0163978	0.0735983	pseudobulk	edgeR	LRT
1029	Map4k5	0.283147	7.4081	5.75877	0.0164066	0.0735983	pseudobulk	edgeR	LRT
1030	Stk24	0.445166	5.90836	5.72167	0.0167568	0.0750966	pseudobulk	edgeR	LRT
1031	Vti1a	0.21232	8.54543	5.71939	0.0167786	0.0751212	pseudobulk	edgeR	LRT
1032	Exosc7	0.43066	5.8904	5.70555	0.0169113	0.0756422	pseudobulk	edgeR	LRT
1033	Atp6v1h	0.26045	7.61409	5.70337	0.0169324	0.0756616	pseudobulk	edgeR	LRT
1034	Cplx1	-0.34818	7.47945	5.69887	0.0169758	0.0756616	pseudobulk	edgeR	LRT
1035	Dyrk1a	0.269174	7.48542	5.69866	0.0169778	0.0756616	pseudobulk	edgeR	LRT
1036	Gfm2	0.366665	6.31465	5.69831	0.0169812	0.0756616	pseudobulk	edgeR	LRT
1037	Slc25a40	-0.555476	5.754	5.68938	0.0170679	0.0759744	pseudobulk	edgeR	LRT
1038	Grid1	-0.264736	8.63253	5.67799	0.017179	0.0763953	pseudobulk	edgeR	LRT
1039	Spred2	-0.30682	7.37708	5.67236	0.0172342	0.076567	pseudobulk	edgeR	LRT
1040	Erbb4	-0.201167	13.5213	5.66912	0.0172661	0.0766349	pseudobulk	edgeR	LRT
1041	Ttc37	0.299789	7.09981	5.66618	0.017295	0.0766897	pseudobulk	edgeR	LRT
1042	Zfyve28	-0.379005	6.6544	5.66152	0.0173411	0.0767419	pseudobulk	edgeR	LRT
1043	Synrg	0.448878	5.89209	5.66012	0.0173549	0.0767419	pseudobulk	edgeR	LRT
1044	Stxbp1	-0.239792	8.17739	5.65876	0.0173684	0.0767419	pseudobulk	edgeR	LRT
1045	Tlk2	0.36725	6.8761	5.65826	0.0173733	0.0767419	pseudobulk	edgeR	LRT
1046	Pak7	-0.278677	8.32805	5.6522	0.0174335	0.076934	pseudobulk	edgeR	LRT
1047	Rmnd5a	0.390127	6.26784	5.64603	0.0174949	0.0771313	pseudobulk	edgeR	LRT
1048	Acsl1	0.322336	6.95294	5.63381	0.0176173	0.0774729	pseudobulk	edgeR	LRT
1049	Wac	0.3292	7.36948	5.63375	0.0176179	0.0774729	pseudobulk	edgeR	LRT
1050	Washc4	0.36359	6.58726	5.63327	0.0176227	0.0774729	pseudobulk	edgeR	LRT
1051	Setd3	-0.411478	6.51072	5.6309	0.0176466	0.0775038	pseudobulk	edgeR	LRT
1052	Cers5	-0.431188	6.31254	5.62898	0.0176659	0.0775152	pseudobulk	edgeR	LRT
1053	Atp13a3	0.291103	7.25668	5.62377	0.0177185	0.0776719	pseudobulk	edgeR	LRT
1054	Hnrnpl	0.367979	6.7296	5.61997	0.0177569	0.0777666	pseudobulk	edgeR	LRT
1055	Snd1	0.252674	7.60549	5.61391	0.0178184	0.0779619	pseudobulk	edgeR	LRT
1056	Eps8	-0.54109	6.48736	5.60983	0.01786	0.0780699	pseudobulk	edgeR	LRT
1057	Tank	0.436643	5.94803	5.60369	0.0179227	0.0782696	pseudobulk	edgeR	LRT
1058	Neto2	-0.286601	7.95713	5.60011	0.0179593	0.0783557	pseudobulk	edgeR	LRT
1059	Gpbp1l1	-0.496349	5.88118	5.59474	0.0180144	0.0785219	pseudobulk	edgeR	LRT
1060	Tubb5	-0.524071	6.08425	5.57909	0.0181762	0.0791523	pseudobulk	edgeR	LRT
1061	Srsf3	0.399809	6.11568	5.57556	0.0182128	0.0792369	pseudobulk	edgeR	LRT
1062	Zfp385a	0.415164	5.97811	5.57044	0.0182662	0.0793944	pseudobulk	edgeR	LRT
1063	Ly6h	-0.444346	7.12296	5.56838	0.0182877	0.0794131	pseudobulk	edgeR	LRT
1064	Hdhd5	-0.5559	5.63043	5.55198	0.0184598	0.0800849	pseudobulk	edgeR	LRT
1065	Slc37a3	0.406545	5.98036	5.54729	0.0185093	0.0802245	pseudobulk	edgeR	LRT
1066	Golga3	0.399225	6.06362	5.54204	0.0185649	0.0803153	pseudobulk	edgeR	LRT
1067	Pgr	-0.531056	5.86553	5.54176	0.0185679	0.0803153	pseudobulk	edgeR	LRT
1068	Ppp1r10	0.42413	5.92128	5.54039	0.0185825	0.0803153	pseudobulk	edgeR	LRT
1069	Lclat1	0.311498	6.96423	5.53801	0.0186078	0.0803493	pseudobulk	edgeR	LRT
1070	Afg3l2	0.32692	6.7546	5.53589	0.0186303	0.0803713	pseudobulk	edgeR	LRT
1071	Rps2	0.343091	6.79533	5.52755	0.0187193	0.0806463	pseudobulk	edgeR	LRT
1072	Spopl	0.337994	6.64516	5.52657	0.0187298	0.0806463	pseudobulk	edgeR	LRT
1073	Ogt	-0.229841	8.6683	5.52502	0.0187464	0.0806463	pseudobulk	edgeR	LRT
1074	Dop1a	0.250526	7.62284	5.51801	0.0188217	0.0808946	pseudobulk	edgeR	LRT
1075	Scg5	0.256765	8.15537	5.51498	0.0188543	0.080953	pseudobulk	edgeR	LRT
1076	Prrc2c	0.194104	8.41351	5.51349	0.0188703	0.080953	pseudobulk	edgeR	LRT
1077	Etf1	0.434667	5.86919	5.51157	0.0188911	0.0809668	pseudobulk	edgeR	LRT
1078	Bcl11a	-0.294315	7.87951	5.5033	0.0189807	0.0812753	pseudobulk	edgeR	LRT
1079	Rab18	0.379706	6.23701	5.49984	0.0190183	0.0813608	pseudobulk	edgeR	LRT
1080	Gm1043	-0.439619	6.21644	5.49241	0.0190992	0.0816315	pseudobulk	edgeR	LRT
1081	Zdhhc20	-0.270295	7.38882	5.46928	0.0193536	0.082642	pseudobulk	edgeR	LRT
1082	Mtss1	-0.279166	7.70016	5.46593	0.0193907	0.0827241	pseudobulk	edgeR	LRT
1083	Uimc1	-0.425605	6.28454	5.45995	0.0194572	0.0829313	pseudobulk	edgeR	LRT
1084	Abca3	-0.39322	6.44142	5.44369	0.0196391	0.0836294	pseudobulk	edgeR	LRT
1085	Sap130	0.376156	6.37325	5.44093	0.0196702	0.0836846	pseudobulk	edgeR	LRT
1086	Pam	0.160394	10.2082	5.43651	0.01972	0.083819	pseudobulk	edgeR	LRT
1087	Pfkp	-0.271431	7.6822	5.42678	0.0198302	0.0842098	pseudobulk	edgeR	LRT
1088	Sez6l2	-0.323586	7.24504	5.40822	0.0200422	0.0848427	pseudobulk	edgeR	LRT
1089	Dzip1	-0.314439	7.07512	5.40787	0.0200462	0.0848427	pseudobulk	edgeR	LRT
1090	Kcnd2	-0.354816	10.7944	5.40745	0.0200509	0.0848427	pseudobulk	edgeR	LRT
1091	Sncaip	-0.551067	5.87517	5.4073	0.0200527	0.0848427	pseudobulk	edgeR	LRT
1092	Slc12a2	-0.527708	5.72408	5.40545	0.0200739	0.0848547	pseudobulk	edgeR	LRT
1093	Inpp5a	0.3432	6.54343	5.40361	0.0200952	0.0848668	pseudobulk	edgeR	LRT
1094	Ppp1cc	-0.469071	6.63739	5.39162	0.0202336	0.085368	pseudobulk	edgeR	LRT
1095	Map3k2	0.256195	7.4159	5.39014	0.0202509	0.085368	pseudobulk	edgeR	LRT
1096	Dagla	0.425626	5.8922	5.38825	0.0202728	0.0853826	pseudobulk	edgeR	LRT
1097	Morc3	-0.544023	5.65833	5.38367	0.0203261	0.0854922	pseudobulk	edgeR	LRT
1098	Gad1	0.299852	9.24161	5.38283	0.0203359	0.0854922	pseudobulk	edgeR	LRT
1099	Luzp2	-0.459885	9.92428	5.37651	0.0204096	0.0856492	pseudobulk	edgeR	LRT
1100	Pus7	-0.45387	6.00169	5.37645	0.0204103	0.0856492	pseudobulk	edgeR	LRT
1101	Cnot10	0.304445	6.89527	5.37078	0.0204768	0.0857743	pseudobulk	edgeR	LRT
1102	Cnot2	0.247599	7.74934	5.37074	0.0204773	0.0857743	pseudobulk	edgeR	LRT
1103	Mtdh	0.267747	7.31922	5.36564	0.0205373	0.0859475	pseudobulk	edgeR	LRT
1104	Ppp2r5c	0.278939	7.15406	5.36212	0.0205788	0.0860432	pseudobulk	edgeR	LRT
1105	Tpgs2	-0.543469	5.74799	5.34499	0.0207819	0.0867731	pseudobulk	edgeR	LRT
1106	Zfp266	-0.372601	6.56138	5.34423	0.020791	0.0867731	pseudobulk	edgeR	LRT
1107	Ndufb5	0.423871	5.95818	5.33468	0.0209052	0.0870948	pseudobulk	edgeR	LRT
1108	Kansl1	0.199147	8.82687	5.33463	0.0209058	0.0870948	pseudobulk	edgeR	LRT
1109	Rmnd1	0.346423	6.76932	5.33238	0.0209328	0.0871219	pseudobulk	edgeR	LRT
1110	Sptlc1	0.458888	5.76581	5.33086	0.020951	0.0871219	pseudobulk	edgeR	LRT
1111	Rpl28	0.406307	6.27701	5.32898	0.0209736	0.0871219	pseudobulk	edgeR	LRT
1112	Ccdc82	-0.52004	5.72559	5.32719	0.0209952	0.0871219	pseudobulk	edgeR	LRT
1113	Kif1b	-0.178427	8.81996	5.32624	0.0210066	0.0871219	pseudobulk	edgeR	LRT
1114	Pten	-0.30168	7.34007	5.31279	0.0211695	0.0877184	pseudobulk	edgeR	LRT
1115	Eml2	-0.32515	7.00029	5.29409	0.0213979	0.0885853	pseudobulk	edgeR	LRT
1116	Glt8d1	0.448264	5.75487	5.28999	0.0214483	0.0887145	pseudobulk	edgeR	LRT
1117	Fbxw7	0.266071	7.64204	5.28605	0.0214969	0.0888359	pseudobulk	edgeR	LRT
1118	Depdc5	0.238417	7.74576	5.28043	0.0215664	0.0890434	pseudobulk	edgeR	LRT
1119	Chchd3	0.186694	8.62659	5.27618	0.0216191	0.0891812	pseudobulk	edgeR	LRT
1120	Rabgap1	0.217687	8.28401	5.27044	0.0216906	0.0893961	pseudobulk	edgeR	LRT
1121	Hdac9	-0.313839	9.87953	5.26727	0.02173	0.0894789	pseudobulk	edgeR	LRT
1122	Blmh	0.42599	5.95476	5.24663	0.0219893	0.0904548	pseudobulk	edgeR	LRT
1123	Mccc1	0.367758	6.25801	5.24436	0.0220181	0.0904548	pseudobulk	edgeR	LRT
1124	Mir181a-1hg	-0.45825	6.02422	5.24374	0.0220258	0.0904548	pseudobulk	edgeR	LRT
1125	Taf2	-0.419838	6.17113	5.24014	0.0220715	0.0904846	pseudobulk	edgeR	LRT
1126	Uchl1	-0.297735	7.37053	5.24008	0.0220723	0.0904846	pseudobulk	edgeR	LRT
1127	Nxpe4	0.299186	7.28871	5.23153	0.022181	0.0908299	pseudobulk	edgeR	LRT
1128	Tatdn3	0.388371	6.11086	5.22947	0.0222072	0.0908299	pseudobulk	edgeR	LRT
1129	Apex2	0.288041	7.30286	5.22882	0.0222155	0.0908299	pseudobulk	edgeR	LRT
1130	Gcc2	0.2829	7.057	5.22511	0.022263	0.0909434	pseudobulk	edgeR	LRT
1131	Exoc2	0.303034	7.0208	5.22153	0.0223089	0.0910501	pseudobulk	edgeR	LRT
1132	Ngly1	0.399943	6.02488	5.21768	0.0223583	0.0911714	pseudobulk	edgeR	LRT
1133	Ypel2	-0.495928	6.09743	5.21419	0.0224033	0.0912741	pseudobulk	edgeR	LRT
1134	Tm9sf3	0.37246	6.30172	5.18862	0.0227352	0.0925449	pseudobulk	edgeR	LRT
1135	Nsun7	0.429963	6.05073	5.17313	0.0229388	0.0932912	pseudobulk	edgeR	LRT
1136	Hnrnpa3	0.348711	6.66222	5.16881	0.0229959	0.0934411	pseudobulk	edgeR	LRT
1137	Tet2	-0.272804	7.54804	5.16713	0.0230183	0.0934497	pseudobulk	edgeR	LRT
1138	Ehmt2	-0.501397	5.70539	5.1506	0.0232384	0.0942192	pseudobulk	edgeR	LRT
1139	Ptprd	-0.392219	10.4317	5.14844	0.0232673	0.0942192	pseudobulk	edgeR	LRT
1140	Ctdspl2	0.364376	6.3697	5.14805	0.0232725	0.0942192	pseudobulk	edgeR	LRT
1141	Ythdc2	0.298273	7.11276	5.14678	0.0232895	0.0942192	pseudobulk	edgeR	LRT
1142	Ncam1	-0.171906	9.29323	5.14098	0.0233675	0.0944321	pseudobulk	edgeR	LRT
1143	Rab24	0.374901	6.63982	5.13983	0.023383	0.0944321	pseudobulk	edgeR	LRT
1144	Ctsb	0.454772	6.75171	5.12414	0.0235952	0.0951443	pseudobulk	edgeR	LRT
1145	Virma	0.33055	6.6799	5.12375	0.0236006	0.0951443	pseudobulk	edgeR	LRT
1146	Srr	0.350626	6.53005	5.11986	0.0236536	0.0952748	pseudobulk	edgeR	LRT
1147	Ptpn5	-0.364184	6.70532	5.11538	0.0237147	0.0953974	pseudobulk	edgeR	LRT
1148	A630089N07Rik	0.309556	6.91544	5.1146	0.0237253	0.0953974	pseudobulk	edgeR	LRT
1149	Gpr158	-0.212723	9.55284	5.1087	0.0238062	0.0955288	pseudobulk	edgeR	LRT
1150	Sdk1	0.30926	8.60311	5.10849	0.0238091	0.0955288	pseudobulk	edgeR	LRT
1151	Etnk1	0.261497	7.80552	5.10768	0.0238201	0.0955288	pseudobulk	edgeR	LRT
1152	Adgrl3	-0.192979	10.6291	5.10288	0.0238862	0.0957107	pseudobulk	edgeR	LRT
1153	Tnrc18	-0.436342	6.25064	5.09796	0.0239539	0.0958989	pseudobulk	edgeR	LRT
1154	Supt20	0.333455	6.51431	5.09068	0.0240548	0.096219	pseudobulk	edgeR	LRT
1155	Mphosph9	0.3239	6.80079	5.08724	0.0241025	0.0963266	pseudobulk	edgeR	LRT
1156	Sfmbt2	-0.475183	6.02473	5.08444	0.0241415	0.0963641	pseudobulk	edgeR	LRT
1157	Tln2	-0.323171	7.17433	5.08357	0.0241537	0.0963641	pseudobulk	edgeR	LRT
1158	Dis3l2	0.254852	7.82143	5.07962	0.0242087	0.0965001	pseudobulk	edgeR	LRT
1159	Ntrk3	-0.210983	10.0533	5.07402	0.024287	0.096729	pseudobulk	edgeR	LRT
1160	Ddrgk1	0.425575	5.74025	5.06664	0.0243905	0.0970418	pseudobulk	edgeR	LRT
1161	Gon4l	0.245682	7.46845	5.06543	0.0244076	0.0970418	pseudobulk	edgeR	LRT
1162	Hnrnpk	0.335522	6.72475	5.05147	0.024605	0.0977424	pseudobulk	edgeR	LRT
1163	Ufl1	0.418128	5.93854	5.02977	0.0249153	0.098868	pseudobulk	edgeR	LRT
1164	Pou2f1	0.272131	7.04515	5.02866	0.0249312	0.098868	pseudobulk	edgeR	LRT
1165	Cdc37l1	0.259415	7.43276	5.02644	0.0249632	0.0989099	pseudobulk	edgeR	LRT
1166	Eif4g3	0.179181	8.67026	5.01138	0.0251812	0.0996883	pseudobulk	edgeR	LRT
1167	Mdn1	0.249356	7.54577	5.00828	0.0252264	0.0997816	pseudobulk	edgeR	LRT
1168	C78859	-0.458703	5.97585	5.00616	0.0252572	0.0998179	pseudobulk	edgeR	LRT
1169	Hdlbp	0.265464	7.18645	5.0041	0.0252873	0.0998514	pseudobulk	edgeR	LRT
1170	Tcf4	-0.160171	11.2813	4.9957	0.0254103	0.100251	pseudobulk	edgeR	LRT
1171	Plk2	-0.505671	5.7766	4.98652	0.0255455	0.100661	pseudobulk	edgeR	LRT
1172	Ergic1	0.339466	6.61939	4.98569	0.0255577	0.100661	pseudobulk	edgeR	LRT
1173	Cdc42bpa	-0.202691	8.37055	4.98137	0.0256218	0.100752	pseudobulk	edgeR	LRT
1174	Ghitm	0.359227	6.46689	4.98118	0.0256245	0.100752	pseudobulk	edgeR	LRT
1175	Mfhas1	0.382251	6.38711	4.97662	0.0256921	0.100932	pseudobulk	edgeR	LRT
1176	Tsn	0.446522	5.83144	4.96954	0.0257975	0.10126	pseudobulk	edgeR	LRT
1177	Sez6l	-0.336006	6.82335	4.96601	0.0258501	0.10136	pseudobulk	edgeR	LRT
1178	Uri1	0.243742	7.58849	4.96488	0.0258671	0.10136	pseudobulk	edgeR	LRT
1179	Eif2d	0.427713	5.79757	4.96006	0.0259393	0.101393	pseudobulk	edgeR	LRT
1180	Tmem178b	-0.170394	9.61439	4.96004	0.0259396	0.101393	pseudobulk	edgeR	LRT
1181	Ppib	0.225744	8.28682	4.95852	0.0259624	0.101393	pseudobulk	edgeR	LRT
1182	Grm8	-0.67247	6.75104	4.95847	0.0259632	0.101393	pseudobulk	edgeR	LRT
1183	Rrp1	0.393469	6.3984	4.95467	0.0260202	0.101529	pseudobulk	edgeR	LRT
1184	Bcr	0.33995	6.38588	4.94988	0.0260924	0.101725	pseudobulk	edgeR	LRT
1185	Ubp1	0.328357	6.81099	4.94369	0.0261861	0.102004	pseudobulk	edgeR	LRT
1186	Ubap2l	0.228506	7.68353	4.93573	0.0263069	0.102388	pseudobulk	edgeR	LRT
1187	Dner	-0.192936	9.23052	4.93056	0.0263858	0.102609	pseudobulk	edgeR	LRT
1188	Rufy2	0.250496	7.59717	4.92874	0.0264136	0.102631	pseudobulk	edgeR	LRT
1189	Tll1	0.370941	6.4841	4.92483	0.0264734	0.102777	pseudobulk	edgeR	LRT
1190	Pola1	-0.290794	7.25666	4.91994	0.0265485	0.102981	pseudobulk	edgeR	LRT
1191	Ccdc93	0.398612	6.07038	4.91378	0.0266432	0.103262	pseudobulk	edgeR	LRT
1192	Spop	0.294408	7.09654	4.91019	0.0266988	0.103391	pseudobulk	edgeR	LRT
1193	Slc25a46	0.373206	6.14168	4.90628	0.0267592	0.103538	pseudobulk	edgeR	LRT
1194	Atp5g2	0.418847	6.11356	4.89333	0.0269607	0.10423	pseudobulk	edgeR	LRT
1195	Zzef1	0.237388	7.71853	4.88866	0.0270337	0.104425	pseudobulk	edgeR	LRT
1196	Rhot1	0.304355	6.78125	4.88599	0.0270754	0.104499	pseudobulk	edgeR	LRT
1197	Edem3	0.318073	6.55505	4.87902	0.0271851	0.104834	pseudobulk	edgeR	LRT
1198	Exoc1	0.308838	6.78526	4.87683	0.0272196	0.104879	pseudobulk	edgeR	LRT
1199	Kat7	0.417828	5.97772	4.87446	0.027257	0.104936	pseudobulk	edgeR	LRT
1200	Hs6st3	-0.449198	9.42442	4.86978	0.027331	0.105061	pseudobulk	edgeR	LRT
1201	Ncs1	-0.434343	6.08058	4.86953	0.027335	0.105061	pseudobulk	edgeR	LRT
1202	Mllt10	0.20971	8.46285	4.86401	0.0274226	0.105186	pseudobulk	edgeR	LRT
1203	Atg3	0.376108	6.24387	4.86351	0.0274305	0.105186	pseudobulk	edgeR	LRT
1204	Fam172a	0.227438	8.55682	4.86033	0.0274811	0.105186	pseudobulk	edgeR	LRT
1205	Cc2d2a	-0.458429	5.97528	4.85947	0.0274947	0.105186	pseudobulk	edgeR	LRT
1206	Cep290	0.355552	6.67583	4.85832	0.0275131	0.105186	pseudobulk	edgeR	LRT
1207	Magi1	-0.191802	9.92506	4.85777	0.0275218	0.105186	pseudobulk	edgeR	LRT
1208	Mrps26	0.463293	5.7034	4.8568	0.0275374	0.105186	pseudobulk	edgeR	LRT
1209	Acbd5	-0.306453	6.86961	4.85603	0.0275497	0.105186	pseudobulk	edgeR	LRT
1210	Caml	0.401149	5.83378	4.85428	0.0275776	0.105205	pseudobulk	edgeR	LRT
1211	Arih2	0.35061	6.49122	4.85163	0.02762	0.10528	pseudobulk	edgeR	LRT
1212	Klf7	-0.42826	6.20898	4.84872	0.0276666	0.105371	pseudobulk	edgeR	LRT
1213	Gria1	-0.175649	10.9356	4.84616	0.0277077	0.10544	pseudobulk	edgeR	LRT
1214	Nr1d2	0.33777	6.67338	4.84207	0.0277736	0.105538	pseudobulk	edgeR	LRT
1215	Ica1	0.209576	8.61573	4.84149	0.027783	0.105538	pseudobulk	edgeR	LRT
1216	Nufip2	0.371148	6.36288	4.83998	0.0278073	0.105538	pseudobulk	edgeR	LRT
1217	Pcbp2	0.287961	7.65121	4.83889	0.0278248	0.105538	pseudobulk	edgeR	LRT
1218	Ablim2	-0.269584	7.56381	4.83694	0.0278563	0.105571	pseudobulk	edgeR	LRT
1219	Miga2	0.322214	6.90046	4.83539	0.0278813	0.105578	pseudobulk	edgeR	LRT
1220	Sepsecs	0.371436	6.0563	4.83078	0.0279559	0.105774	pseudobulk	edgeR	LRT
1221	Lrp6	0.308905	6.59377	4.81301	0.0282456	0.1067	pseudobulk	edgeR	LRT
1222	Clvs1	-0.204871	8.36464	4.81294	0.0282468	0.1067	pseudobulk	edgeR	LRT
1223	Gm43713	-0.35882	6.77272	4.81079	0.028282	0.106746	pseudobulk	edgeR	LRT
1224	Nipsnap2	0.365075	6.17502	4.80747	0.0283367	0.106865	pseudobulk	edgeR	LRT
1225	A330008L17Rik	-0.617176	7.39406	4.80253	0.0284179	0.107083	pseudobulk	edgeR	LRT
1226	Mccc2	0.349245	6.28072	4.79346	0.0285679	0.107561	pseudobulk	edgeR	LRT
1227	Nhlrc2	0.403791	5.97426	4.78864	0.028648	0.107774	pseudobulk	edgeR	LRT
1228	Tubb2a	-0.439154	7.06938	4.78606	0.0286909	0.107848	pseudobulk	edgeR	LRT
1229	Fbxl16	0.411974	5.74893	4.7822	0.0287554	0.108002	pseudobulk	edgeR	LRT
1230	Iffo1	-0.44709	6.26967	4.77301	0.0289092	0.108492	pseudobulk	edgeR	LRT
1231	Fyttd1	0.3382	6.46902	4.77106	0.0289421	0.108527	pseudobulk	edgeR	LRT
1232	Tut7	0.34956	6.22952	4.76904	0.028976	0.108538	pseudobulk	edgeR	LRT
1233	Acsl6	-0.300361	6.99833	4.76808	0.0289922	0.108538	pseudobulk	edgeR	LRT
1234	Rars2	0.298288	6.92366	4.7664	0.0290204	0.108556	pseudobulk	edgeR	LRT
1235	Grk5	-0.419428	6.35751	4.76155	0.0291023	0.108774	pseudobulk	edgeR	LRT
1236	Ipo5	-0.500929	5.75367	4.74475	0.0293878	0.109752	pseudobulk	edgeR	LRT
1237	Gmcl1	-0.31718	7.0405	4.74158	0.029442	0.109866	pseudobulk	edgeR	LRT
1238	Scyl2	0.354479	6.35935	4.73551	0.0295461	0.110142	pseudobulk	edgeR	LRT
1239	Ankrd13d	-0.47188	5.81336	4.73389	0.0295739	0.110142	pseudobulk	edgeR	LRT
1240	Slc9a8	0.370672	6.14456	4.7331	0.0295875	0.110142	pseudobulk	edgeR	LRT
1241	Dicer1	0.33929	6.41203	4.7286	0.029665	0.110215	pseudobulk	edgeR	LRT
1242	Kcns3	-0.308539	7.32929	4.72846	0.0296674	0.110215	pseudobulk	edgeR	LRT
1243	Frmpd1	0.389531	6.36331	4.72781	0.0296787	0.110215	pseudobulk	edgeR	LRT
1244	Slx4ip	0.344047	6.42017	4.72629	0.029705	0.110224	pseudobulk	edgeR	LRT
1245	Cul3	0.291422	6.84947	4.72425	0.0297402	0.110266	pseudobulk	edgeR	LRT
1246	Letm2	0.332193	6.58884	4.72241	0.029772	0.110295	pseudobulk	edgeR	LRT
1247	Car10	-0.314356	8.72234	4.71949	0.0298226	0.110335	pseudobulk	edgeR	LRT
1248	Ap3s2	0.399073	5.87455	4.71903	0.0298306	0.110335	pseudobulk	edgeR	LRT
1249	Mllt11	-0.451519	6.09767	4.71169	0.0299581	0.110651	pseudobulk	edgeR	LRT
1250	Ndfip2	0.291461	7.36798	4.71135	0.029964	0.110651	pseudobulk	edgeR	LRT
1251	Mdm4	0.249136	7.70479	4.70644	0.0300498	0.11084	pseudobulk	edgeR	LRT
1252	Pank1	-0.443894	6.10484	4.70567	0.0300633	0.11084	pseudobulk	edgeR	LRT
1253	Mef2a	-0.202156	8.14315	4.70196	0.0301283	0.110991	pseudobulk	edgeR	LRT
1254	Elmod1	-0.215433	8.15889	4.69994	0.0301636	0.111033	pseudobulk	edgeR	LRT
1255	Iqcb1	0.312831	6.93341	4.69825	0.0301933	0.111054	pseudobulk	edgeR	LRT
1256	Rhobtb3	-0.446531	5.87519	4.68217	0.0304772	0.112008	pseudobulk	edgeR	LRT
1257	Ap2a2	-0.410016	6.17839	4.67525	0.0306002	0.112371	pseudobulk	edgeR	LRT
1258	Thra	-0.296683	6.88713	4.66045	0.0308651	0.113135	pseudobulk	edgeR	LRT
1259	Scg2	0.665931	6.4778	4.65961	0.0308802	0.113135	pseudobulk	edgeR	LRT
1260	Epb41	0.272205	7.69648	4.65953	0.0308817	0.113135	pseudobulk	edgeR	LRT
1261	Hspa5	0.617014	6.85635	4.65175	0.031022	0.113559	pseudobulk	edgeR	LRT
1262	Cadm3	0.362019	6.72163	4.64077	0.031221	0.114191	pseudobulk	edgeR	LRT
1263	Tmem117	0.294484	7.46829	4.63936	0.0312466	0.114191	pseudobulk	edgeR	LRT
1264	Efcab14	0.385563	5.93139	4.63627	0.0313029	0.114191	pseudobulk	edgeR	LRT
1265	Lrba	0.204828	8.32214	4.63515	0.0313233	0.114191	pseudobulk	edgeR	LRT
1266	Fyn	-0.306052	7.2687	4.63469	0.0313319	0.114191	pseudobulk	edgeR	LRT
1267	Nrg2	-0.26997	7.61482	4.63335	0.0313563	0.114191	pseudobulk	edgeR	LRT
1268	Ssb	0.369464	6.27801	4.63271	0.031368	0.114191	pseudobulk	edgeR	LRT
1269	Pak6	-0.475839	5.83958	4.62484	0.0315123	0.114502	pseudobulk	edgeR	LRT
1270	Dnm3	-0.202265	9.1298	4.62385	0.0315303	0.114502	pseudobulk	edgeR	LRT
1271	Chd8	0.251392	7.18878	4.62302	0.0315457	0.114502	pseudobulk	edgeR	LRT
1272	Ttll11	0.232963	7.81331	4.62264	0.0315526	0.114502	pseudobulk	edgeR	LRT
1273	Rhbdl1	-0.672182	5.66505	4.62114	0.0315802	0.114512	pseudobulk	edgeR	LRT
1274	Hnrnpa1	0.387707	5.87501	4.6073	0.0318362	0.11535	pseudobulk	edgeR	LRT
1275	Kazn	0.344956	6.61498	4.60539	0.0318715	0.115387	pseudobulk	edgeR	LRT
1276	Vti1b	0.345103	6.26915	4.59647	0.0320378	0.115862	pseudobulk	edgeR	LRT
1277	Hivep2	0.184913	9.81262	4.5943	0.0320784	0.115862	pseudobulk	edgeR	LRT
1278	Mrpl1	0.374617	6.0232	4.59324	0.0320983	0.115862	pseudobulk	edgeR	LRT
1279	Anks1b	-0.186629	11.1594	4.59299	0.032103	0.115862	pseudobulk	edgeR	LRT
1280	Ivd	-0.394595	6.44206	4.58824	0.032192	0.116092	pseudobulk	edgeR	LRT
1281	Dnajc19	0.405858	5.72974	4.58535	0.0322464	0.116148	pseudobulk	edgeR	LRT
1282	Pde1c	-0.520695	6.17097	4.58474	0.0322578	0.116148	pseudobulk	edgeR	LRT
1283	Iars2	0.393523	5.89721	4.57843	0.032377	0.116486	pseudobulk	edgeR	LRT
1284	Man2c1	0.416884	5.78398	4.57638	0.0324157	0.116535	pseudobulk	edgeR	LRT
1285	Opcml	-0.250511	12.212	4.57116	0.0325145	0.116799	pseudobulk	edgeR	LRT
1286	Lrrn3	0.383505	5.97623	4.56421	0.0326467	0.117183	pseudobulk	edgeR	LRT
1287	Kcnb1	0.417546	5.96934	4.56198	0.0326893	0.117245	pseudobulk	edgeR	LRT
1288	Gys1	-0.49542	5.73696	4.55957	0.0327353	0.117318	pseudobulk	edgeR	LRT
1289	Vps13d	0.22519	7.9118	4.55769	0.0327713	0.117356	pseudobulk	edgeR	LRT
1290	Ubash3b	0.187573	8.66826	4.5534	0.0328535	0.11756	pseudobulk	edgeR	LRT
1291	Igdcc4	-0.546246	5.58568	4.54753	0.0329663	0.117872	pseudobulk	edgeR	LRT
1292	Slc7a8	-0.316494	6.82698	4.54477	0.0330195	0.11797	pseudobulk	edgeR	LRT
1293	Lgi3	-0.471356	5.80848	4.53806	0.0331492	0.118342	pseudobulk	edgeR	LRT
1294	Stt3a	0.397531	5.77008	4.52934	0.0333185	0.118726	pseudobulk	edgeR	LRT
1295	Efr3a	0.200333	8.31395	4.52894	0.0333263	0.118726	pseudobulk	edgeR	LRT
1296	Tbc1d24	-0.363584	6.40134	4.52681	0.0333677	0.118726	pseudobulk	edgeR	LRT
1297	Cul4a	0.319846	6.46105	4.52645	0.0333747	0.118726	pseudobulk	edgeR	LRT
1298	Sergef	-0.27906	7.11627	4.52446	0.0334136	0.118726	pseudobulk	edgeR	LRT
1299	G3bp1	-0.385264	6.20311	4.52446	0.0334136	0.118726	pseudobulk	edgeR	LRT
1300	Gpr107	0.334893	6.32757	4.52328	0.0334366	0.118726	pseudobulk	edgeR	LRT
1301	Hspa12a	-0.306563	6.9981	4.52112	0.0334789	0.118785	pseudobulk	edgeR	LRT
1302	Gramd1a	-0.517885	5.66107	4.51522	0.0335946	0.119006	pseudobulk	edgeR	LRT
1303	Ndufb8	0.398462	6.02822	4.51492	0.0336005	0.119006	pseudobulk	edgeR	LRT
1304	Taf1	0.337888	6.59264	4.51399	0.0336188	0.119006	pseudobulk	edgeR	LRT
1305	Ammecr1l	0.402444	5.73117	4.51238	0.0336504	0.119027	pseudobulk	edgeR	LRT
1306	Spats2l	-0.307223	7.32261	4.5109	0.0336796	0.119039	pseudobulk	edgeR	LRT
1307	Rnf180	0.30307	6.72895	4.5094	0.0337091	0.119052	pseudobulk	edgeR	LRT
1308	Cdh18	-0.244376	9.30518	4.50645	0.0337673	0.119137	pseudobulk	edgeR	LRT
1309	Ap3b1	0.280615	7.13633	4.50556	0.0337848	0.119137	pseudobulk	edgeR	LRT
1310	Rabgap1l	-0.189404	8.90891	4.50184	0.0338584	0.119296	pseudobulk	edgeR	LRT
1311	Msl2	0.39345	5.79473	4.50067	0.0338815	0.119296	pseudobulk	edgeR	LRT
1312	Cdadc1	0.306194	6.68079	4.49914	0.0339119	0.119312	pseudobulk	edgeR	LRT
1313	Septin3	-0.372769	6.40166	4.49271	0.0340397	0.119664	pseudobulk	edgeR	LRT
1314	Sgpl1	-0.461845	5.80044	4.4915	0.0340637	0.119664	pseudobulk	edgeR	LRT
1315	Ano3	-0.407826	7.02271	4.48958	0.034102	0.119707	pseudobulk	edgeR	LRT
1316	Ppm1h	-0.221823	8.1223	4.46148	0.0346674	0.121529	pseudobulk	edgeR	LRT
1317	Shank3	-0.523385	5.561	4.46118	0.0346736	0.121529	pseudobulk	edgeR	LRT
1318	Pdcd10	0.302044	6.55636	4.45436	0.0348123	0.121922	pseudobulk	edgeR	LRT
1319	Sarnp	0.326364	6.67004	4.44843	0.0349334	0.122254	pseudobulk	edgeR	LRT
1320	Lars	0.273575	6.98504	4.44463	0.0350112	0.122428	pseudobulk	edgeR	LRT
1321	Eipr1	0.328918	6.4354	4.44237	0.0350576	0.122428	pseudobulk	edgeR	LRT
1322	Sgsm1	0.297942	6.69766	4.44212	0.0350627	0.122428	pseudobulk	edgeR	LRT
1323	Sh3d19	-0.492624	5.67656	4.43601	0.0351883	0.122746	pseudobulk	edgeR	LRT
1324	Map3k4	-0.335295	6.75773	4.43511	0.035207	0.122746	pseudobulk	edgeR	LRT
1325	Zranb1	0.310114	6.59642	4.43054	0.0353013	0.122982	pseudobulk	edgeR	LRT
1326	Micu3	0.256375	7.40562	4.4203	0.0355137	0.123628	pseudobulk	edgeR	LRT
1327	Ypel4	0.329901	6.49613	4.41883	0.0355444	0.123642	pseudobulk	edgeR	LRT
1328	Map2	-0.18152	9.51466	4.40271	0.0358819	0.124641	pseudobulk	edgeR	LRT
1329	Disp2	-0.328733	6.75221	4.40253	0.0358856	0.124641	pseudobulk	edgeR	LRT
1330	Col4a3bp	-0.281855	7.2156	4.39885	0.0359631	0.124816	pseudobulk	edgeR	LRT
1331	Tbc1d12	-0.366579	6.33106	4.39736	0.0359946	0.124832	pseudobulk	edgeR	LRT
1332	Klhl24	0.324521	6.76782	4.35816	0.0368321	0.12764	pseudobulk	edgeR	LRT
1333	Idh3b	0.270799	7.22956	4.35067	0.0369944	0.128107	pseudobulk	edgeR	LRT
1334	Myo1e	0.331555	7.12125	4.34871	0.037037	0.128158	pseudobulk	edgeR	LRT
1335	Cab39l	-0.379563	6.24679	4.34208	0.0371816	0.128562	pseudobulk	edgeR	LRT
1336	Morc2a	0.332459	6.2302	4.33807	0.0372691	0.128768	pseudobulk	edgeR	LRT
1337	Fbxl12	-0.390918	6.24718	4.33301	0.03738	0.129017	pseudobulk	edgeR	LRT
1338	Grik4	-0.388907	6.27319	4.33224	0.0373969	0.129017	pseudobulk	edgeR	LRT
1339	Dlg1	-0.320184	7.25483	4.32751	0.037501	0.129279	pseudobulk	edgeR	LRT
1340	Rtf1	0.348066	6.40042	4.31984	0.0376705	0.12966	pseudobulk	edgeR	LRT
1341	Galnt18	-0.367489	7.21055	4.31839	0.0377025	0.12966	pseudobulk	edgeR	LRT
1342	Mrps5	0.279942	6.83979	4.3182	0.0377068	0.12966	pseudobulk	edgeR	LRT
1343	Csnk2a2	0.39479	5.73429	4.31736	0.0377254	0.12966	pseudobulk	edgeR	LRT
1344	Fam135a	-0.213187	7.80481	4.31416	0.0377963	0.12966	pseudobulk	edgeR	LRT
1345	Ophn1	0.243625	7.21843	4.31415	0.0377967	0.12966	pseudobulk	edgeR	LRT
1346	Tspoap1	-0.324114	7.00361	4.31363	0.0378082	0.12966	pseudobulk	edgeR	LRT
1347	Rnf34	-0.464173	5.80551	4.31098	0.0378671	0.129766	pseudobulk	edgeR	LRT
1348	H13	0.357563	6.16237	4.30519	0.0379962	0.130031	pseudobulk	edgeR	LRT
1349	Ptar1	0.348367	6.25087	4.30499	0.0380008	0.130031	pseudobulk	edgeR	LRT
1350	Asxl1	0.270139	6.9326	4.29069	0.0383216	0.131032	pseudobulk	edgeR	LRT
1351	B3galt1	-0.212697	9.09393	4.28941	0.0383505	0.131033	pseudobulk	edgeR	LRT
1352	Cox7a2	0.283568	6.97076	4.28709	0.0384027	0.131115	pseudobulk	edgeR	LRT
1353	Rybp	0.396226	5.76801	4.28453	0.0384607	0.131215	pseudobulk	edgeR	LRT
1354	4930452B06Rik	0.347656	6.40042	4.27925	0.0385804	0.131527	pseudobulk	edgeR	LRT
1355	Pbrm1	0.274074	7.01045	4.27792	0.0386105	0.131532	pseudobulk	edgeR	LRT
1356	Ttc17	0.210156	7.75181	4.27204	0.0387444	0.131891	pseudobulk	edgeR	LRT
1357	Stk3	0.268508	7.0768	4.27003	0.0387903	0.13195	pseudobulk	edgeR	LRT
1358	Bach2	0.185699	8.82836	4.24722	0.0393146	0.133635	pseudobulk	edgeR	LRT
1359	Gm14410	0.320818	6.38872	4.24179	0.0394406	0.133964	pseudobulk	edgeR	LRT
1360	Trim2	-0.171959	8.63707	4.23941	0.0394958	0.134053	pseudobulk	edgeR	LRT
1361	Chsy3	-0.499024	8.95014	4.23295	0.0396465	0.134444	pseudobulk	edgeR	LRT
1362	D630045J12Rik	-0.432809	5.90626	4.23198	0.0396691	0.134444	pseudobulk	edgeR	LRT
1363	Pigu	0.348298	6.11351	4.23042	0.0397057	0.134469	pseudobulk	edgeR	LRT
1364	Tspan5	-0.168939	9.05456	4.22484	0.0398365	0.134813	pseudobulk	edgeR	LRT
1365	Nvl	0.244862	7.46873	4.22308	0.0398777	0.134854	pseudobulk	edgeR	LRT
1366	Fmnl2	-0.276614	7.67877	4.21925	0.0399678	0.135059	pseudobulk	edgeR	LRT
1367	Olfm3	-0.561477	7.87341	4.21658	0.0400307	0.135173	pseudobulk	edgeR	LRT
1368	Stx8	0.282336	6.73243	4.21523	0.0400627	0.135182	pseudobulk	edgeR	LRT
1369	Anks3	0.335376	6.27556	4.20963	0.040195	0.13553	pseudobulk	edgeR	LRT
1370	Hnrnph3	-0.32094	7.17459	4.20675	0.0402633	0.135661	pseudobulk	edgeR	LRT
1371	Abca5	-0.237437	7.78902	4.20499	0.0403052	0.135703	pseudobulk	edgeR	LRT
1372	Uqcc1	0.304988	6.44853	4.19972	0.0404306	0.136026	pseudobulk	edgeR	LRT
1373	Rab3gap2	0.25991	7.14137	4.19685	0.0404991	0.136098	pseudobulk	edgeR	LRT
1374	Prpf40a	0.220218	7.5372	4.19636	0.040511	0.136098	pseudobulk	edgeR	LRT
1375	Camkv	-0.38442	6.09575	4.19382	0.0405716	0.136203	pseudobulk	edgeR	LRT
1376	Kndc1	-0.474759	5.6194	4.19122	0.0406339	0.136313	pseudobulk	edgeR	LRT
1377	Npm1	0.403556	5.82576	4.17704	0.0409753	0.137358	pseudobulk	edgeR	LRT
1378	Vps8	0.287843	6.90292	4.16562	0.0412524	0.138118	pseudobulk	edgeR	LRT
1379	Arf3	0.349622	6.09553	4.16515	0.0412637	0.138118	pseudobulk	edgeR	LRT
1380	Golim4	-0.45488	6.03581	4.164	0.0412917	0.138118	pseudobulk	edgeR	LRT
[truncated: 3,236 more rows]

## Sheet: Notes
P-values were calculated using edgeR-LRT with FDR multiple comparison test correction
