# Supplementary material for: Transcriptional linkage analysis with in vivo AAV-Perturb-seq
Source: Nature. 2023 Sep 20;622(7982):367–75. doi: 10.1038/s41586-023-06570-y (PMC10567566; doi:10.1038/s41586-023-06570-y)
Supplement: Supplementary file 8 — Pseudobulk differential expression results for Ufd1l perturbation in the screen. [file 41586_2023_6570_MOESM8_ESM.xlsx]

## Sheet: Sup_Layer_neurons
gene	logFC	logCPM	LR	PValue	FDR	de_family	de_method	de_type
Eif5	2.98162	7.31288	323.236	2.85759e-72	1.25362e-68	pseudobulk	edgeR	LRT
Pde1a	-2.0662	10.3247	293.968	6.79099e-66	1.4896e-62	pseudobulk	edgeR	LRT
Slc38a1	2.20711	7.30533	292.123	1.7139e-65	2.50629e-62	pseudobulk	edgeR	LRT
Atxn7l3b	2.74508	6.64991	276.435	4.49338e-62	4.92811e-59	pseudobulk	edgeR	LRT
Nrcam	-1.83321	10.04	259.691	2.00354e-58	1.75791e-55	pseudobulk	edgeR	LRT
Myt1l	-1.93379	9.70331	257.201	6.9911e-58	5.11166e-55	pseudobulk	edgeR	LRT
Cntn5	-2.51783	10.5494	249.243	3.79796e-56	2.38024e-53	pseudobulk	edgeR	LRT
Nrsn1	3.14454	7.24692	246.962	1.19341e-55	6.54435e-53	pseudobulk	edgeR	LRT
Slit3	-2.17106	9.9456	246.502	1.50321e-55	7.32731e-53	pseudobulk	edgeR	LRT
Fam110b	2.41248	7.90595	245.79	2.14878e-55	9.42671e-53	pseudobulk	edgeR	LRT
Grm3	-2.98058	9.09388	242.005	1.43709e-54	5.73139e-52	pseudobulk	edgeR	LRT
Camk2a	-1.88652	9.87981	240.304	3.37652e-54	1.2344e-51	pseudobulk	edgeR	LRT
Cdk14	-2.02536	9.38716	234.164	7.3663e-53	2.48584e-50	pseudobulk	edgeR	LRT
Nars	2.36938	6.92197	229.417	7.98885e-52	2.50336e-49	pseudobulk	edgeR	LRT
D430041D05Rik	-2.14007	9.26126	227.054	2.6178e-51	7.65619e-49	pseudobulk	edgeR	LRT
Tnr	-2.02145	9.6074	223.8	1.34138e-50	3.67789e-48	pseudobulk	edgeR	LRT
Zfand5	2.18317	7.30255	222.226	2.95677e-50	7.63021e-48	pseudobulk	edgeR	LRT
Camk4	-2.38319	8.84489	218.927	1.55039e-49	3.77866e-47	pseudobulk	edgeR	LRT
Trpm3	-3.1642	8.6212	213.065	2.94646e-48	6.80323e-46	pseudobulk	edgeR	LRT
Ypel3	2.08004	7.87025	212.222	4.49963e-48	9.86993e-46	pseudobulk	edgeR	LRT
Sars	1.77335	7.61588	211.833	5.46902e-48	1.1425e-45	pseudobulk	edgeR	LRT
Fem1b	2.42456	6.55636	210.999	8.31615e-48	1.65831e-45	pseudobulk	edgeR	LRT
Mef2c	-1.56754	10.5249	206.825	6.77164e-47	1.29162e-44	pseudobulk	edgeR	LRT
Cdh10	-2.03604	9.52336	201.731	8.75338e-46	1.60004e-43	pseudobulk	edgeR	LRT
Ubc	3.92475	9.08799	201.569	9.4945e-46	1.6661e-43	pseudobulk	edgeR	LRT
Stmn4	2.86973	7.35603	198.326	4.84271e-45	8.17114e-43	pseudobulk	edgeR	LRT
Azin1	2.4158	6.89534	197.658	6.77355e-45	1.10058e-42	pseudobulk	edgeR	LRT
Marchf5	2.39183	6.38114	195.797	1.72589e-44	2.7041e-42	pseudobulk	edgeR	LRT
Napb	2.09204	7.50176	193.112	6.65463e-44	1.00668e-41	pseudobulk	edgeR	LRT
Agap1	1.71078	7.91788	187.684	1.01834e-42	1.48915e-40	pseudobulk	edgeR	LRT
Zmat3	2.41038	6.61974	186.231	2.1143e-42	2.99207e-40	pseudobulk	edgeR	LRT
Eif4g2	1.90834	7.10452	185.372	3.25552e-42	4.46312e-40	pseudobulk	edgeR	LRT
Tmem132d	-1.84691	9.12648	185.046	3.83528e-42	5.0986e-40	pseudobulk	edgeR	LRT
Il1rapl2	-3.29015	9.43717	183.057	1.04236e-41	1.34495e-39	pseudobulk	edgeR	LRT
Ak5	-2.28404	8.70849	179.462	6.35209e-41	7.96189e-39	pseudobulk	edgeR	LRT
Ldlrad4	-1.58628	9.46614	178.977	8.10658e-41	9.87876e-39	pseudobulk	edgeR	LRT
Ptprk	-2.10998	9.5365	177.442	1.75396e-40	2.07963e-38	pseudobulk	edgeR	LRT
Sqstm1	2.06958	7.94629	175.391	4.9187e-40	5.67851e-38	pseudobulk	edgeR	LRT
Ghitm	2.17016	6.70465	173.55	1.24137e-39	1.39638e-37	pseudobulk	edgeR	LRT
Grin2b	-1.76185	10.7701	172.997	1.63939e-39	1.798e-37	pseudobulk	edgeR	LRT
Eef2	2.06915	7.01688	172.65	1.95189e-39	2.08852e-37	pseudobulk	edgeR	LRT
Alcam	-2.70636	9.0812	171.223	4.00073e-39	4.17885e-37	pseudobulk	edgeR	LRT
Tox	-1.955	9.03828	171.171	4.10619e-39	4.18927e-37	pseudobulk	edgeR	LRT
Erc2	-1.41277	10.8829	170.191	6.71975e-39	6.6999e-37	pseudobulk	edgeR	LRT
Ifrd1	2.64297	8.03978	169.336	1.03299e-38	1.00705e-36	pseudobulk	edgeR	LRT
Zwint	1.54894	8.58061	167.721	2.32748e-38	2.21971e-36	pseudobulk	edgeR	LRT
Syt1	-1.5126	12.1607	166.992	3.35949e-38	3.13577e-36	pseudobulk	edgeR	LRT
Slc38a2	2.09946	6.66166	166.629	4.0325e-38	3.68553e-36	pseudobulk	edgeR	LRT
Ntm	-2.03063	11.4404	165.832	6.01965e-38	5.38943e-36	pseudobulk	edgeR	LRT
Etl4	-1.97508	10.6311	163.116	2.36028e-37	2.07091e-35	pseudobulk	edgeR	LRT
Impact	1.67091	7.54964	162.829	2.72577e-37	2.3447e-35	pseudobulk	edgeR	LRT
Kcnh1	-2.01936	8.50379	162.444	3.30908e-37	2.79172e-35	pseudobulk	edgeR	LRT
Pabpc1	2.14016	6.49187	161.905	4.33945e-37	3.59192e-35	pseudobulk	edgeR	LRT
Anks1b	-1.46569	11.3126	160.971	6.94342e-37	5.64089e-35	pseudobulk	edgeR	LRT
Tenm1	-2.48325	8.56704	159.318	1.59459e-36	1.2719e-34	pseudobulk	edgeR	LRT
Kalrn	-1.26785	11.1867	158.931	1.93698e-36	1.51742e-34	pseudobulk	edgeR	LRT
Gpm6b	-1.455	9.3687	158.78	2.09082e-36	1.6092e-34	pseudobulk	edgeR	LRT
Eprs	1.78233	7.21927	158.647	2.23499e-36	1.6905e-34	pseudobulk	edgeR	LRT
Ncam2	-2.19074	10.2609	156.58	6.32204e-36	4.70081e-34	pseudobulk	edgeR	LRT
Ubb	3.30685	10.5793	156.161	7.80507e-36	5.64356e-34	pseudobulk	edgeR	LRT
Lin7a	-2.41568	8.30922	156.151	7.84721e-36	5.64356e-34	pseudobulk	edgeR	LRT
Cntn1	-1.44358	9.58075	155.294	1.20792e-35	8.54701e-34	pseudobulk	edgeR	LRT
Klf9	2.01517	7.02109	155.168	1.28684e-35	8.96088e-34	pseudobulk	edgeR	LRT
4930578G10Rik	-2.07623	8.66608	154.105	2.19662e-35	1.50571e-33	pseudobulk	edgeR	LRT
Shisa9	-2.02853	8.98667	153.657	2.75172e-35	1.8572e-33	pseudobulk	edgeR	LRT
Fstl4	-2.2581	8.88296	152.907	4.0145e-35	2.66843e-33	pseudobulk	edgeR	LRT
Ncald	-1.91698	8.9746	151.681	7.43826e-35	4.87039e-33	pseudobulk	edgeR	LRT
Phactr1	-1.44287	11.8137	150.978	1.05976e-34	6.83704e-33	pseudobulk	edgeR	LRT
Khdrbs3	-1.38471	9.77985	150.702	1.21748e-34	7.74067e-33	pseudobulk	edgeR	LRT
Syn2	-1.72425	9.18048	150.448	1.38343e-34	8.67015e-33	pseudobulk	edgeR	LRT
Nav2	-1.44379	9.56711	149.925	1.80028e-34	1.11237e-32	pseudobulk	edgeR	LRT
Csmd3	-2.37627	10.414	149.529	2.19768e-34	1.33906e-32	pseudobulk	edgeR	LRT
Pvt1	1.90225	7.41658	148.094	4.52551e-34	2.71964e-32	pseudobulk	edgeR	LRT
AC149090.1	-1.60091	9.42705	147.693	5.53713e-34	3.28262e-32	pseudobulk	edgeR	LRT
Ryr2	-1.6645	10.2533	147.602	5.79606e-34	3.39031e-32	pseudobulk	edgeR	LRT
Grin2a	-1.11438	10.8038	147.012	7.79987e-34	4.50237e-32	pseudobulk	edgeR	LRT
Atp8a1	-1.41119	9.25372	144.433	2.85638e-33	1.6274e-31	pseudobulk	edgeR	LRT
Clstn2	-1.92333	9.6096	143.554	4.44676e-33	2.50102e-31	pseudobulk	edgeR	LRT
Mir670hg	2.57453	7.42835	140.707	1.86513e-32	1.03574e-30	pseudobulk	edgeR	LRT
Rab14	1.65643	7.28215	139.955	2.72274e-32	1.49308e-30	pseudobulk	edgeR	LRT
Ccdc186	1.83134	6.82993	139.739	3.03548e-32	1.64403e-30	pseudobulk	edgeR	LRT
Prpf8	2.07515	6.40141	138.463	5.77274e-32	3.08842e-30	pseudobulk	edgeR	LRT
Eif3c	1.79424	6.73145	137.235	1.07147e-31	5.66329e-30	pseudobulk	edgeR	LRT
Lrfn5	-2.11245	10.846	136.933	1.24712e-31	6.51325e-30	pseudobulk	edgeR	LRT
Dgkb	-2.00342	9.67016	136.309	1.70733e-31	8.81181e-30	pseudobulk	edgeR	LRT
Plk2	2.06149	7.90199	136.126	1.87298e-31	9.55438e-30	pseudobulk	edgeR	LRT
Luc7l	1.73736	7.38053	135.749	2.26388e-31	1.14157e-29	pseudobulk	edgeR	LRT
Unc5d	-2.08419	9.30184	135.711	2.30767e-31	1.14823e-29	pseudobulk	edgeR	LRT
Vsnl1	-1.68046	8.80625	135.693	2.32943e-31	1.14823e-29	pseudobulk	edgeR	LRT
Vgf	2.40794	7.0091	135.07	3.18749e-31	1.55372e-29	pseudobulk	edgeR	LRT
Sidt1	-2.11877	8.17679	133.062	8.76126e-31	4.2237e-29	pseudobulk	edgeR	LRT
Ptprn2	-1.24532	9.99104	132.9	9.50631e-31	4.53307e-29	pseudobulk	edgeR	LRT
Rab2a	1.44979	7.66726	132.003	1.49398e-30	7.04739e-29	pseudobulk	edgeR	LRT
Mt1	3.24724	7.15711	131.578	1.8506e-30	8.63679e-29	pseudobulk	edgeR	LRT
Sfmbt1	1.74346	6.96064	131.429	1.99452e-30	9.21046e-29	pseudobulk	edgeR	LRT
Csgalnact1	-2.1292	8.10891	131.334	2.09268e-30	9.56313e-29	pseudobulk	edgeR	LRT
Bzw1	2.10375	6.33802	131.151	2.29437e-30	1.03767e-28	pseudobulk	edgeR	LRT
Chl1	-2.00024	8.19328	130.437	3.28773e-30	1.47176e-28	pseudobulk	edgeR	LRT
Cdh11	-1.41622	9.26157	128.293	9.6856e-30	4.29199e-28	pseudobulk	edgeR	LRT
Pak7	-1.63915	9.47516	128.272	9.78744e-30	4.29375e-28	pseudobulk	edgeR	LRT
Atp6v1h	1.29635	7.96363	128.097	1.06886e-29	4.64265e-28	pseudobulk	edgeR	LRT
Kcnt2	-1.755	9.49135	127.635	1.34918e-29	5.8028e-28	pseudobulk	edgeR	LRT
Slc24a2	-1.50102	9.83646	127.261	1.6289e-29	6.93785e-28	pseudobulk	edgeR	LRT
Miat	-1.94748	8.29687	126.756	2.10049e-29	8.86043e-28	pseudobulk	edgeR	LRT
Eea1	1.56321	7.2287	126.61	2.26119e-29	9.44747e-28	pseudobulk	edgeR	LRT
Hspa8	3.11035	10.2571	126.531	2.35275e-29	9.73729e-28	pseudobulk	edgeR	LRT
Kcnb2	-2.1947	10.4664	125.994	3.08388e-29	1.26439e-27	pseudobulk	edgeR	LRT
Mapk10	-1.31726	10.1194	125.42	4.11965e-29	1.67342e-27	pseudobulk	edgeR	LRT
Egfem1	-2.1505	9.81206	125.051	4.95937e-29	1.99603e-27	pseudobulk	edgeR	LRT
Kcnq5	-1.69177	11.5714	124.531	6.44739e-29	2.57134e-27	pseudobulk	edgeR	LRT
Rbfox3	-1.48543	9.01076	123.975	8.53287e-29	3.37241e-27	pseudobulk	edgeR	LRT
Hspa4	1.50367	7.7285	123.878	8.95951e-29	3.50941e-27	pseudobulk	edgeR	LRT
Zfp804b	-2.58761	9.92271	122.866	1.49221e-28	5.79319e-27	pseudobulk	edgeR	LRT
Ccdc85a	-1.94042	8.30299	122.638	1.67364e-28	6.44056e-27	pseudobulk	edgeR	LRT
Cacna2d1	-1.3962	10.3602	121.534	2.91886e-28	1.11348e-26	pseudobulk	edgeR	LRT
Lrrc7	-1.564	11.0071	120.647	4.56492e-28	1.72641e-26	pseudobulk	edgeR	LRT
Uhrf1bp1l	1.45318	7.50217	120.483	4.95871e-28	1.85931e-26	pseudobulk	edgeR	LRT
Asic2	-1.605	11.1081	120.373	5.2419e-28	1.93299e-26	pseudobulk	edgeR	LRT
Il1rap	-2.15539	7.98419	120.372	5.24335e-28	1.93299e-26	pseudobulk	edgeR	LRT
Oxr1	-1.49894	10.574	120.23	5.63463e-28	2.05993e-26	pseudobulk	edgeR	LRT
Rab3gap2	1.40558	7.63419	119.887	6.69685e-28	2.42802e-26	pseudobulk	edgeR	LRT
R3hdm1	-1.31262	10.7711	119.774	7.08999e-28	2.54949e-26	pseudobulk	edgeR	LRT
Cacng3	-1.49376	8.77143	119.697	7.37174e-28	2.62925e-26	pseudobulk	edgeR	LRT
Pafah1b2	1.95476	6.37955	119.457	8.31691e-28	2.94244e-26	pseudobulk	edgeR	LRT
Psd3	-1.35144	9.05501	119.341	8.8178e-28	3.08387e-26	pseudobulk	edgeR	LRT
Ubxn4	1.66654	7.2896	119.332	8.85726e-28	3.08387e-26	pseudobulk	edgeR	LRT
Wipi2	1.88556	6.31568	119.181	9.55835e-28	3.30177e-26	pseudobulk	edgeR	LRT
Ipo7	1.66995	6.98561	119.053	1.01993e-27	3.49565e-26	pseudobulk	edgeR	LRT
Sdcbp	1.88427	6.42304	118.862	1.12266e-27	3.81792e-26	pseudobulk	edgeR	LRT
Hspa9	1.76034	6.69623	118.772	1.17465e-27	3.96398e-26	pseudobulk	edgeR	LRT
Maea	1.86994	6.26318	118.697	1.22024e-27	4.08641e-26	pseudobulk	edgeR	LRT
Psmd2	1.98575	6.23683	117.963	1.76691e-27	5.87229e-26	pseudobulk	edgeR	LRT
Garnl3	-2.24548	8.21981	117.168	2.63766e-27	8.70032e-26	pseudobulk	edgeR	LRT
Eif1	1.96199	7.81099	116.936	2.96503e-27	9.70716e-26	pseudobulk	edgeR	LRT
Phf24	-1.83009	8.29733	116.798	3.17899e-27	1.03305e-25	pseudobulk	edgeR	LRT
Mtus2	-2.23339	7.94207	116.233	4.22596e-27	1.36318e-25	pseudobulk	edgeR	LRT
Tmeff2	-1.33615	9.84787	115.755	5.37929e-27	1.72255e-25	pseudobulk	edgeR	LRT
Gabbr2	-1.37915	8.99949	115.7	5.53046e-27	1.75813e-25	pseudobulk	edgeR	LRT
Nav3	-2.05906	11.4588	115.183	7.17451e-27	2.26436e-25	pseudobulk	edgeR	LRT
Nlgn1	-1.4029	12.3802	115.112	7.43915e-27	2.33111e-25	pseudobulk	edgeR	LRT
Tenm2	-1.97191	12.2895	114.972	7.97969e-27	2.48276e-25	pseudobulk	edgeR	LRT
Ksr2	-1.8827	8.34181	114.948	8.07797e-27	2.49564e-25	pseudobulk	edgeR	LRT
Napa	1.67238	6.90629	113.243	1.90903e-26	5.85657e-25	pseudobulk	edgeR	LRT
Grin1	-1.59859	8.5583	113.091	2.06091e-26	6.27862e-25	pseudobulk	edgeR	LRT
Npas2	-1.62123	8.4098	112.613	2.62248e-26	7.93436e-25	pseudobulk	edgeR	LRT
Gria4	-2.25328	10.3372	112.414	2.9001e-26	8.71421e-25	pseudobulk	edgeR	LRT
Fat3	-1.41127	9.79249	111.56	4.45995e-26	1.33101e-24	pseudobulk	edgeR	LRT
Tmem132b	-1.64594	8.51366	111.23	5.26899e-26	1.56183e-24	pseudobulk	edgeR	LRT
Gtpbp2	1.76309	6.58071	111.055	5.75566e-26	1.69463e-24	pseudobulk	edgeR	LRT
Gtdc1	-1.8316	8.51251	110.983	5.9677e-26	1.74535e-24	pseudobulk	edgeR	LRT
Saraf	1.82533	7.14897	110.874	6.30419e-26	1.83155e-24	pseudobulk	edgeR	LRT
Rpl13	1.67043	6.9257	110.75	6.71237e-26	1.93731e-24	pseudobulk	edgeR	LRT
Gria2	-1.3803	10.5495	110.687	6.93051e-26	1.9872e-24	pseudobulk	edgeR	LRT
Usp36	1.87374	6.26102	110.583	7.30109e-26	2.07986e-24	pseudobulk	edgeR	LRT
Tmem191c	-2.36044	7.79498	110.344	8.23714e-26	2.33138e-24	pseudobulk	edgeR	LRT
Matk	-2.33727	8.08729	110.293	8.4538e-26	2.37736e-24	pseudobulk	edgeR	LRT
Edil3	-1.62747	8.95254	110.249	8.64105e-26	2.41454e-24	pseudobulk	edgeR	LRT
Vcpip1	1.82153	6.36225	109.999	9.80551e-26	2.72258e-24	pseudobulk	edgeR	LRT
Robo2	-1.4444	9.49761	109.893	1.0345e-25	2.85431e-24	pseudobulk	edgeR	LRT
Upp2	-2.22205	8.2221	109.852	1.05583e-25	2.89497e-24	pseudobulk	edgeR	LRT
Rab5a	1.88206	6.33463	109.581	1.21039e-25	3.29813e-24	pseudobulk	edgeR	LRT
Spock1	-1.23888	9.37285	109.191	1.47412e-25	3.99195e-24	pseudobulk	edgeR	LRT
Smyd3	-1.37046	9.18723	108.302	2.30831e-25	6.21262e-24	pseudobulk	edgeR	LRT
Fry	-1.38573	8.78764	108.284	2.32953e-25	6.23149e-24	pseudobulk	edgeR	LRT
Necab1	-1.95788	8.01388	107.755	3.04198e-25	8.08799e-24	pseudobulk	edgeR	LRT
Celf4	-1.24188	9.72476	107.48	3.49406e-25	9.23399e-24	pseudobulk	edgeR	LRT
St6galnac5	-1.80971	8.61158	107.434	3.57571e-25	9.39319e-24	pseudobulk	edgeR	LRT
Nwd2	-1.83057	8.83595	107.321	3.78587e-25	9.88607e-24	pseudobulk	edgeR	LRT
Ppp2r2b	-1.32622	10.3158	107.299	3.82736e-25	9.93528e-24	pseudobulk	edgeR	LRT
Fras1	-1.94745	8.27108	107.021	4.40374e-25	1.13643e-23	pseudobulk	edgeR	LRT
Sez6l	-1.71087	8.15554	106.992	4.46909e-25	1.14654e-23	pseudobulk	edgeR	LRT
Hsph1	2.64495	8.00805	106.812	4.89387e-25	1.24822e-23	pseudobulk	edgeR	LRT
Adgrl3	-1.47958	10.807	106.682	5.22669e-25	1.3254e-23	pseudobulk	edgeR	LRT
Atp6v1b2	1.37785	8.4513	106.648	5.31779e-25	1.34076e-23	pseudobulk	edgeR	LRT
Wdr17	-2.15528	8.67277	106.601	5.44577e-25	1.36518e-23	pseudobulk	edgeR	LRT
Dok6	-1.48298	9.55815	106.583	5.49302e-25	1.3692e-23	pseudobulk	edgeR	LRT
Akt3	-1.2244	9.54059	106.342	6.20528e-25	1.538e-23	pseudobulk	edgeR	LRT
Mir124a-1hg	-1.66039	8.31875	106.312	6.30081e-25	1.5529e-23	pseudobulk	edgeR	LRT
Slc1a2	-1.42746	8.94479	106.284	6.39046e-25	1.5662e-23	pseudobulk	edgeR	LRT
Arf1	1.77054	7.08266	105.809	8.12069e-25	1.97919e-23	pseudobulk	edgeR	LRT
Rheb	1.6491	7.4247	105.499	9.49238e-25	2.30072e-23	pseudobulk	edgeR	LRT
Ddx24	1.46794	8.07859	105.274	1.06388e-24	2.55763e-23	pseudobulk	edgeR	LRT
Epha4	-1.52065	8.58473	105.268	1.06689e-24	2.55763e-23	pseudobulk	edgeR	LRT
Grm1	-1.83652	8.66407	105.205	1.10145e-24	2.62613e-23	pseudobulk	edgeR	LRT
Hsp90aa1	2.54189	8.36825	105.143	1.13604e-24	2.69396e-23	pseudobulk	edgeR	LRT
Lrrc58	1.6948	6.5808	104.337	1.70655e-24	4.02508e-23	pseudobulk	edgeR	LRT
Fam189a1	-1.39283	8.87972	103.894	2.13409e-24	5.00656e-23	pseudobulk	edgeR	LRT
Dclk1	-1.04088	10.5015	103.788	2.25221e-24	5.25557e-23	pseudobulk	edgeR	LRT
Rad23b	1.4573	7.162	103.511	2.58979e-24	6.01133e-23	pseudobulk	edgeR	LRT
Prkg1	-1.72502	10.0104	103.111	3.16813e-24	7.31506e-23	pseudobulk	edgeR	LRT
Rimbp2	-1.47452	8.68432	102.359	4.63109e-24	1.0637e-22	pseudobulk	edgeR	LRT
Sgcd	-2.49818	9.32755	102.237	4.92508e-24	1.12533e-22	pseudobulk	edgeR	LRT
Ranbp17	1.7043	6.90322	101.793	6.16302e-24	1.38868e-22	pseudobulk	edgeR	LRT
Slc35f1	-1.41665	9.15395	101.79	6.17173e-24	1.38868e-22	pseudobulk	edgeR	LRT
Bdnf	2.6431	7.6686	101.79	6.17263e-24	1.38868e-22	pseudobulk	edgeR	LRT
Luzp1	1.44683	7.14957	100.976	9.31177e-24	2.08422e-22	pseudobulk	edgeR	LRT
Sv2b	-1.38559	9.46799	100.084	1.46035e-23	3.25205e-22	pseudobulk	edgeR	LRT
Rnf112	-2.52292	7.48948	99.7902	1.69424e-23	3.75385e-22	pseudobulk	edgeR	LRT
Rps5	1.77645	6.53166	99.3636	2.10153e-23	4.63287e-22	pseudobulk	edgeR	LRT
Hsp90ab1	1.70772	9.26155	98.8018	2.79077e-23	6.12156e-22	pseudobulk	edgeR	LRT
Pde7b	-2.27597	8.02541	98.412	3.39794e-23	7.41629e-22	pseudobulk	edgeR	LRT
Ntrk3	-1.19641	9.95393	98.2677	3.65486e-23	7.93757e-22	pseudobulk	edgeR	LRT
Psmd12	1.77477	6.43196	98.1504	3.87783e-23	8.38031e-22	pseudobulk	edgeR	LRT
Prrc2c	1.09419	8.33385	98.0447	4.09045e-23	8.79648e-22	pseudobulk	edgeR	LRT
Pbx1	-1.18937	9.74761	97.9047	4.3902e-23	9.39502e-22	pseudobulk	edgeR	LRT
Gm30382	-1.80108	8.1315	97.5136	5.34865e-23	1.13906e-21	pseudobulk	edgeR	LRT
Gm49678	-1.79281	8.44546	97.4311	5.57633e-23	1.1818e-21	pseudobulk	edgeR	LRT
Dlg1	-1.2304	9.27573	97.3627	5.77219e-23	1.21743e-21	pseudobulk	edgeR	LRT
Zfp451	1.41401	7.53581	97.351	5.80664e-23	1.21884e-21	pseudobulk	edgeR	LRT
Flrt2	-1.54737	8.9072	97.0648	6.70959e-23	1.40167e-21	pseudobulk	edgeR	LRT
Pknox2	-1.74412	8.21894	96.911	7.25163e-23	1.50772e-21	pseudobulk	edgeR	LRT
Sacs	1.47207	7.42013	96.8587	7.44568e-23	1.54076e-21	pseudobulk	edgeR	LRT
Rasgef1b	-1.37687	9.25414	96.7136	8.01152e-23	1.65007e-21	pseudobulk	edgeR	LRT
Nyap2	-1.63641	8.8622	96.6906	8.10528e-23	1.66158e-21	pseudobulk	edgeR	LRT
Cntnap5a	-2.50544	9.03135	96.5011	8.91933e-23	1.81996e-21	pseudobulk	edgeR	LRT
Arpp21	-1.02734	11.2497	95.8865	1.21663e-22	2.471e-21	pseudobulk	edgeR	LRT
Tomm70a	1.57498	6.94653	95.7859	1.28002e-22	2.58777e-21	pseudobulk	edgeR	LRT
Auts2	-1.40779	10.7601	95.6863	1.34607e-22	2.70881e-21	pseudobulk	edgeR	LRT
D10Wsu102e	1.43495	7.24976	95.4872	1.48854e-22	2.98184e-21	pseudobulk	edgeR	LRT
Ntrk2	-1.19833	10.0709	95.1677	1.74922e-22	3.48811e-21	pseudobulk	edgeR	LRT
H3f3b	1.7889	7.46365	95.0957	1.81401e-22	3.60093e-21	pseudobulk	edgeR	LRT
Cltb	1.63881	6.98611	95.0028	1.90114e-22	3.74076e-21	pseudobulk	edgeR	LRT
Slc25a46	1.75424	6.28037	95.0024	1.9015e-22	3.74076e-21	pseudobulk	edgeR	LRT
Zdhhc14	-1.66553	8.32104	94.9414	1.96108e-22	3.84074e-21	pseudobulk	edgeR	LRT
Ubqln1	1.66115	6.55543	94.8453	2.05858e-22	4.01378e-21	pseudobulk	edgeR	LRT
Ablim2	-1.83606	7.90594	93.9462	3.2422e-22	6.29359e-21	pseudobulk	edgeR	LRT
Flywch1	1.47647	6.97566	93.9093	3.30317e-22	6.3837e-21	pseudobulk	edgeR	LRT
Negr1	-1.98094	10.7095	93.3103	4.47066e-22	8.60209e-21	pseudobulk	edgeR	LRT
Cadps	-1.16733	10.394	93.1083	4.95092e-22	9.48457e-21	pseudobulk	edgeR	LRT
Brinp3	-2.25845	8.46266	92.9627	5.329e-22	1.01645e-20	pseudobulk	edgeR	LRT
Ctnnb1	1.56535	6.7175	92.9346	5.40502e-22	1.02649e-20	pseudobulk	edgeR	LRT
Kif5b	1.25475	7.65748	92.8982	5.50557e-22	1.04108e-20	pseudobulk	edgeR	LRT
Cacna1e	-1.17244	9.78525	92.8667	5.59383e-22	1.05323e-20	pseudobulk	edgeR	LRT
Actb	1.49869	8.57898	92.743	5.95459e-22	1.11636e-20	pseudobulk	edgeR	LRT
Srpr	1.68658	6.66536	92.6765	6.15797e-22	1.14957e-20	pseudobulk	edgeR	LRT
Ppp2ca	1.74308	6.5784	92.5674	6.50708e-22	1.2096e-20	pseudobulk	edgeR	LRT
Gpm6a	-1.06668	9.6073	92.5457	6.57867e-22	1.21775e-20	pseudobulk	edgeR	LRT
Mdga2	-1.18174	10.9858	92.5302	6.63057e-22	1.2222e-20	pseudobulk	edgeR	LRT
Srgap3	-1.30744	8.89474	92.3581	7.23312e-22	1.32769e-20	pseudobulk	edgeR	LRT
Wapl	1.619	6.77782	92.047	8.46435e-22	1.54721e-20	pseudobulk	edgeR	LRT
Tax1bp1	1.23532	7.62944	92.0197	8.58173e-22	1.55792e-20	pseudobulk	edgeR	LRT
Rps8	1.38661	7.28048	92.0169	8.59394e-22	1.55792e-20	pseudobulk	edgeR	LRT
Itpr1	-1.11224	9.32066	91.6953	1.01102e-21	1.82525e-20	pseudobulk	edgeR	LRT
Pde4b	-1.54414	9.80343	91.5049	1.11317e-21	2.00143e-20	pseudobulk	edgeR	LRT
Rpn1	1.91392	6.34668	91.4232	1.1601e-21	2.07729e-20	pseudobulk	edgeR	LRT
Eif4h	1.60376	6.52721	91.348	1.20504e-21	2.14899e-20	pseudobulk	edgeR	LRT
Prkcg	-2.34573	7.50764	91.3295	1.21636e-21	2.15939e-20	pseudobulk	edgeR	LRT
Zfyve28	-1.90305	7.73205	91.3224	1.22072e-21	2.15939e-20	pseudobulk	edgeR	LRT
Plpbp	1.75873	6.92487	91.2483	1.26732e-21	2.23282e-20	pseudobulk	edgeR	LRT
Iars	1.59691	6.52717	90.8257	1.56901e-21	2.7533e-20	pseudobulk	edgeR	LRT
Slc2a13	-1.52969	8.67615	90.7614	1.62087e-21	2.83297e-20	pseudobulk	edgeR	LRT
Larp4b	1.29417	7.42468	90.738	1.64012e-21	2.85524e-20	pseudobulk	edgeR	LRT
Rapgef1	1.50456	6.95799	90.5443	1.80885e-21	3.13654e-20	pseudobulk	edgeR	LRT
Kat7	1.87377	6.3107	90.1434	2.21506e-21	3.82577e-20	pseudobulk	edgeR	LRT
Rfx3	-1.75801	8.57456	89.7216	2.74139e-21	4.71627e-20	pseudobulk	edgeR	LRT
Plcb1	-1.17638	10.9344	89.6963	2.77671e-21	4.75837e-20	pseudobulk	edgeR	LRT
Gpc6	-1.50045	10.4321	89.468	3.11643e-21	5.31977e-20	pseudobulk	edgeR	LRT
St6galnac3	-1.48077	8.72291	89.1709	3.62133e-21	6.15767e-20	pseudobulk	edgeR	LRT
Gas7	-1.71165	7.97705	88.7355	4.51282e-21	7.64392e-20	pseudobulk	edgeR	LRT
Prr16	-1.82277	9.15728	88.5058	5.06849e-21	8.55211e-20	pseudobulk	edgeR	LRT
Lhfp	-2.26949	7.44511	88.4154	5.30552e-21	8.91775e-20	pseudobulk	edgeR	LRT
Mtpn	1.70894	6.50668	88.0171	6.48925e-21	1.08658e-19	pseudobulk	edgeR	LRT
Hspa5	2.69343	8.00625	87.9832	6.60132e-21	1.10114e-19	pseudobulk	edgeR	LRT
Grid2	-1.59209	10.2563	87.8467	7.07281e-21	1.17532e-19	pseudobulk	edgeR	LRT
Prickle2	-1.05835	9.77033	87.1834	9.89126e-21	1.63747e-19	pseudobulk	edgeR	LRT
Unc5c	-1.403	9.00693	86.8234	1.18656e-20	1.95693e-19	pseudobulk	edgeR	LRT
Slc35f4	-1.42295	8.73616	86.7146	1.25369e-20	2.0599e-19	pseudobulk	edgeR	LRT
Gmps	1.52815	6.73332	86.6114	1.32085e-20	2.16215e-19	pseudobulk	edgeR	LRT
Kctd16	-1.36687	10.856	86.3473	1.50958e-20	2.46191e-19	pseudobulk	edgeR	LRT
Cnksr2	-1.16877	10.5624	85.8132	1.97763e-20	3.21329e-19	pseudobulk	edgeR	LRT
Akr1a1	1.69543	6.43489	85.5193	2.29451e-20	3.7144e-19	pseudobulk	edgeR	LRT
Nfe2l1	1.87665	6.39825	85.476	2.34536e-20	3.78276e-19	pseudobulk	edgeR	LRT
Fndc3a	1.4672	8.06626	85.4575	2.36735e-20	3.80424e-19	pseudobulk	edgeR	LRT
Hsp90b1	1.59011	7.68128	85.3296	2.52549e-20	4.04354e-19	pseudobulk	edgeR	LRT
Pdzrn3	-1.42022	9.45673	85.1043	2.83029e-20	4.51508e-19	pseudobulk	edgeR	LRT
Car10	-2.11055	10.7504	84.9523	3.05647e-20	4.85823e-19	pseudobulk	edgeR	LRT
Calm1	1.19808	8.78454	84.9171	3.11134e-20	4.9276e-19	pseudobulk	edgeR	LRT
Gria1	-1.27787	9.98005	84.6275	3.60224e-20	5.68454e-19	pseudobulk	edgeR	LRT
Mctp1	-1.48322	9.04869	84.614	3.62696e-20	5.70303e-19	pseudobulk	edgeR	LRT
Cux2	-2.16968	7.51015	84.4089	4.02332e-20	6.30368e-19	pseudobulk	edgeR	LRT
Etf1	1.8263	6.35922	83.9081	5.18317e-20	8.09202e-19	pseudobulk	edgeR	LRT
Nrxn1	-1.47284	12.4597	83.8128	5.43916e-20	8.46156e-19	pseudobulk	edgeR	LRT
Zfp871	1.73078	6.46788	83.4164	6.64683e-20	1.03038e-18	pseudobulk	edgeR	LRT
Pum2	1.17673	7.5571	83.238	7.27468e-20	1.12373e-18	pseudobulk	edgeR	LRT
Fgf14	-1.34228	12.1365	82.8956	8.65022e-20	1.33153e-18	pseudobulk	edgeR	LRT
Pitpnm2	-1.66321	7.91275	82.853	8.83896e-20	1.35582e-18	pseudobulk	edgeR	LRT
Ctdspl	-2.05523	7.50912	82.648	9.8047e-20	1.49872e-18	pseudobulk	edgeR	LRT
Got2	1.55909	6.84163	82.6157	9.96635e-20	1.51814e-18	pseudobulk	edgeR	LRT
Rims1	-1.25707	10.6339	82.3991	1.11205e-19	1.68808e-18	pseudobulk	edgeR	LRT
Hipk1	1.69716	6.3216	81.8344	1.47978e-19	2.23855e-18	pseudobulk	edgeR	LRT
Mir9-3hg	-1.84815	7.65187	81.7785	1.52222e-19	2.29484e-18	pseudobulk	edgeR	LRT
Wbp11	1.82234	6.20089	81.5277	1.72824e-19	2.59651e-18	pseudobulk	edgeR	LRT
Fgf12	-1.50052	11.0046	81.362	1.87937e-19	2.81393e-18	pseudobulk	edgeR	LRT
Kcnip4	-1.67804	13.8756	81.2357	2.0034e-19	2.98943e-18	pseudobulk	edgeR	LRT
Sorbs2	-1.65956	10.3226	81.0252	2.22858e-19	3.31241e-18	pseudobulk	edgeR	LRT
Rgs6	-1.52242	10.1528	81.0196	2.23495e-19	3.31241e-18	pseudobulk	edgeR	LRT
1810013L24Rik	1.50591	6.46578	80.9417	2.3248e-19	3.43398e-18	pseudobulk	edgeR	LRT
Zfp664	1.70875	6.22942	80.8764	2.40281e-19	3.53729e-18	pseudobulk	edgeR	LRT
Rgs7	-1.16757	10.4905	80.729	2.58895e-19	3.79857e-18	pseudobulk	edgeR	LRT
Nell1	-1.91366	8.27333	80.6605	2.68032e-19	3.91952e-18	pseudobulk	edgeR	LRT
D630045J12Rik	-2.40609	7.119	80.6274	2.72552e-19	3.97237e-18	pseudobulk	edgeR	LRT
Slc24a4	-2.14516	7.54135	80.371	3.10318e-19	4.50783e-18	pseudobulk	edgeR	LRT
Tmem234	1.56271	6.36228	79.7625	4.2224e-19	6.11342e-18	pseudobulk	edgeR	LRT
B3galt1	-1.27428	9.78108	79.7147	4.32562e-19	6.24226e-18	pseudobulk	edgeR	LRT
Nkain3	-2.10928	7.61168	79.6745	4.41471e-19	6.34994e-18	pseudobulk	edgeR	LRT
Rph3a	-2.12792	7.65619	79.5843	4.6209e-19	6.6248e-18	pseudobulk	edgeR	LRT
Fut9	-1.13054	9.2333	79.5625	4.67221e-19	6.67655e-18	pseudobulk	edgeR	LRT
Eif5b	1.5698	6.45006	79.5484	4.70549e-19	6.70227e-18	pseudobulk	edgeR	LRT
Map4	1.14728	7.79635	79.408	5.05204e-19	7.17258e-18	pseudobulk	edgeR	LRT
St6gal2	-1.9929	7.55031	79.3811	5.12125e-19	7.24739e-18	pseudobulk	edgeR	LRT
Gabrb2	-1.09138	9.20289	79.3542	5.19146e-19	7.32313e-18	pseudobulk	edgeR	LRT
Pip4p1	1.57107	6.49236	79.2606	5.44335e-19	7.65385e-18	pseudobulk	edgeR	LRT
Cdk11b	1.49956	6.79985	79.1482	5.76216e-19	8.07622e-18	pseudobulk	edgeR	LRT
Cltc	0.910913	8.48207	79.0834	5.95431e-19	8.31897e-18	pseudobulk	edgeR	LRT
Rspo2	-2.88495	6.97226	78.9878	6.24962e-19	8.70383e-18	pseudobulk	edgeR	LRT
Klhl22	1.56778	6.29383	78.8601	6.66678e-19	9.25544e-18	pseudobulk	edgeR	LRT
Ppp3ca	-1.04679	10.2203	78.7897	6.90875e-19	9.5611e-18	pseudobulk	edgeR	LRT
Gria3	-1.11685	10.3001	78.6901	7.26591e-19	1.00238e-17	pseudobulk	edgeR	LRT
Aifm3	-2.17902	7.56193	78.6287	7.49537e-19	1.03079e-17	pseudobulk	edgeR	LRT
Tox4	1.62723	6.27899	78.5335	7.86531e-19	1.07829e-17	pseudobulk	edgeR	LRT
Ndel1	1.62075	6.47094	78.5258	7.89593e-19	1.07911e-17	pseudobulk	edgeR	LRT
Amph	-1.33609	8.64103	78.5174	7.92954e-19	1.08034e-17	pseudobulk	edgeR	LRT
Rab11b	1.73087	6.11987	78.3861	8.47449e-19	1.15101e-17	pseudobulk	edgeR	LRT
Prickle1	-1.06306	9.43508	77.7363	1.17755e-18	1.59441e-17	pseudobulk	edgeR	LRT
Tra2b	1.43339	7.15802	77.7255	1.184e-18	1.59822e-17	pseudobulk	edgeR	LRT
Pkm	1.36636	7.84864	77.579	1.27522e-18	1.71607e-17	pseudobulk	edgeR	LRT
Laptm4a	1.4485	6.9767	77.5577	1.289e-18	1.7293e-17	pseudobulk	edgeR	LRT
Ptprr	-1.71284	7.82764	77.4157	1.38512e-18	1.8526e-17	pseudobulk	edgeR	LRT
Rtf1	1.36324	6.98621	77.2499	1.5064e-18	2.00869e-17	pseudobulk	edgeR	LRT
Frmd4a	-1.09653	10.3638	76.82	1.87271e-18	2.48957e-17	pseudobulk	edgeR	LRT
Ttyh1	-1.74136	7.6879	76.7516	1.93867e-18	2.56947e-17	pseudobulk	edgeR	LRT
Mapt	-1.20841	8.68235	76.4516	2.25673e-18	2.982e-17	pseudobulk	edgeR	LRT
Kctd1	-1.79421	7.84722	76.3271	2.40365e-18	3.16661e-17	pseudobulk	edgeR	LRT
Khdrbs2	-1.07063	9.86892	75.9892	2.8522e-18	3.74628e-17	pseudobulk	edgeR	LRT
Dnaja2	1.5431	6.36223	75.9511	2.90783e-18	3.80796e-17	pseudobulk	edgeR	LRT
Mff	1.24614	7.21232	75.8554	3.05222e-18	3.98514e-17	pseudobulk	edgeR	LRT
Cab39	1.41039	6.63125	75.3872	3.86882e-18	5.03635e-17	pseudobulk	edgeR	LRT
Neto1	-1.28841	8.44652	74.8564	5.06227e-18	6.57046e-17	pseudobulk	edgeR	LRT
2010300C02Rik	-1.50881	7.91815	74.808	5.18791e-18	6.71367e-17	pseudobulk	edgeR	LRT
5730522E02Rik	-1.58893	9.00143	74.5859	5.80565e-18	7.491e-17	pseudobulk	edgeR	LRT
Unc79	-1.00892	9.04438	74.5462	5.92367e-18	7.62086e-17	pseudobulk	edgeR	LRT
Iqsec2	-1.59217	7.9163	74.2151	7.00525e-18	8.98597e-17	pseudobulk	edgeR	LRT
Tmem178b	-1.09343	10.0107	74.1475	7.24946e-18	9.27212e-17	pseudobulk	edgeR	LRT
Rpl8	1.50701	6.57316	74.0494	7.61855e-18	9.71587e-17	pseudobulk	edgeR	LRT
Pafah1b1	0.956622	9.11653	74.0386	7.66039e-18	9.74091e-17	pseudobulk	edgeR	LRT
Sipa1l1	-0.96445	9.47477	73.9995	7.81358e-18	9.90699e-17	pseudobulk	edgeR	LRT
Lrrfip2	1.24896	7.26862	73.9892	7.8547e-18	9.93043e-17	pseudobulk	edgeR	LRT
Eef1a1	1.43074	8.14675	73.7683	8.7844e-18	1.10739e-16	pseudobulk	edgeR	LRT
Arid5b	1.12076	8.55207	73.6436	9.35747e-18	1.17625e-16	pseudobulk	edgeR	LRT
Brinp2	-1.41828	8.3525	73.6003	9.56489e-18	1.19889e-16	pseudobulk	edgeR	LRT
Rnf146	1.55582	6.28795	73.5622	9.75155e-18	1.2188e-16	pseudobulk	edgeR	LRT
Mrtfb	-1.09057	8.93375	73.5236	9.94388e-18	1.23931e-16	pseudobulk	edgeR	LRT
Tmed9	1.51466	6.67199	73.1217	1.21896e-17	1.51489e-16	pseudobulk	edgeR	LRT
Epha3	-2.56676	7.0092	72.9766	1.31195e-17	1.62586e-16	pseudobulk	edgeR	LRT
Pard3	1.37214	6.83682	72.9137	1.35445e-17	1.67379e-16	pseudobulk	edgeR	LRT
Cit	-1.43475	7.97126	72.8546	1.39565e-17	1.71986e-16	pseudobulk	edgeR	LRT
Smad3	-2.21487	7.22775	72.7771	1.45151e-17	1.77905e-16	pseudobulk	edgeR	LRT
Sphkap	-1.73681	8.45314	72.7767	1.45179e-17	1.77905e-16	pseudobulk	edgeR	LRT
Ccdc148	-2.04022	7.44029	72.6759	1.52785e-17	1.86704e-16	pseudobulk	edgeR	LRT
Txnl1	1.37056	6.88738	72.4841	1.68383e-17	2.05194e-16	pseudobulk	edgeR	LRT
Psmd11	1.373	6.97878	72.4082	1.74983e-17	2.12645e-16	pseudobulk	edgeR	LRT
Ext1	-1.14183	9.8898	72.3812	1.77396e-17	2.14983e-16	pseudobulk	edgeR	LRT
Zfp106	1.2553	7.16428	72.2879	1.8598e-17	2.24764e-16	pseudobulk	edgeR	LRT
Dock4	-1.08948	9.48744	72.2256	1.91953e-17	2.31346e-16	pseudobulk	edgeR	LRT
Atp6v1c1	1.37006	6.89391	72.2142	1.93062e-17	2.32045e-16	pseudobulk	edgeR	LRT
Ncl	1.63678	6.20623	72.174	1.9704e-17	2.36178e-16	pseudobulk	edgeR	LRT
Ptprj	-1.23872	8.34128	71.9615	2.19434e-17	2.62304e-16	pseudobulk	edgeR	LRT
Tmbim6	1.36294	6.82807	71.8915	2.27362e-17	2.71043e-16	pseudobulk	edgeR	LRT
Copb1	1.60605	6.17929	71.3913	2.92968e-17	3.48306e-16	pseudobulk	edgeR	LRT
Agbl4	-1.20961	10.5648	71.1661	3.28377e-17	3.89349e-16	pseudobulk	edgeR	LRT
Hace1	-1.58631	7.83691	71.0922	3.40913e-17	4.03123e-16	pseudobulk	edgeR	LRT
Prkag2	-1.43497	8.16494	71.0534	3.47678e-17	4.10017e-16	pseudobulk	edgeR	LRT
Cntn6	-2.28705	7.34868	71.0481	3.48628e-17	4.10035e-16	pseudobulk	edgeR	LRT
Gab2	1.42684	6.97745	70.9346	3.69256e-17	4.33136e-16	pseudobulk	edgeR	LRT
Shank2	-1.18962	8.38469	70.9015	3.75514e-17	4.39301e-16	pseudobulk	edgeR	LRT
Ptpn11	1.3836	6.79842	70.8535	3.84754e-17	4.48914e-16	pseudobulk	edgeR	LRT
Myrip	-1.47596	8.03098	70.656	4.25273e-17	4.94873e-16	pseudobulk	edgeR	LRT
Puf60	1.70842	6.13575	70.5958	4.38446e-17	5.08853e-16	pseudobulk	edgeR	LRT
Gabra3	-2.10584	7.17524	70.4301	4.76868e-17	5.51985e-16	pseudobulk	edgeR	LRT
Mmp16	-1.34798	9.30871	70.4209	4.79095e-17	5.53102e-16	pseudobulk	edgeR	LRT
Enpp2	-1.99806	7.50859	70.2961	5.10397e-17	5.87694e-16	pseudobulk	edgeR	LRT
Trhde	-2.10335	7.79144	70.1897	5.38675e-17	6.1863e-16	pseudobulk	edgeR	LRT
Gabrg3	-1.246	9.84425	69.9731	6.01175e-17	6.88605e-16	pseudobulk	edgeR	LRT
Ptn	-1.94937	7.45286	69.9623	6.0448e-17	6.90586e-16	pseudobulk	edgeR	LRT
Ube2i	1.65152	6.42676	69.9507	6.08053e-17	6.92864e-16	pseudobulk	edgeR	LRT
Dpp10	-1.91367	13.4324	69.8716	6.32916e-17	7.19327e-16	pseudobulk	edgeR	LRT
Cntn4	-1.82038	10.7209	69.7577	6.70556e-17	7.60137e-16	pseudobulk	edgeR	LRT
Ube2j2	1.44325	6.56194	69.1624	9.06814e-17	1.0226e-15	pseudobulk	edgeR	LRT
Prkn	-1.33003	9.58594	69.1604	9.07744e-17	1.0226e-15	pseudobulk	edgeR	LRT
Gmds	1.01412	8.10122	69.1575	9.09081e-17	1.0226e-15	pseudobulk	edgeR	LRT
Syndig1	-1.90555	7.47439	68.6977	1.14775e-16	1.28777e-15	pseudobulk	edgeR	LRT
Tspyl4	1.28002	6.96419	68.6706	1.16362e-16	1.30224e-15	pseudobulk	edgeR	LRT
Tpt1	1.49163	6.59513	68.5732	1.22252e-16	1.36468e-15	pseudobulk	edgeR	LRT
Nrg2	-1.84294	7.44717	68.4355	1.31096e-16	1.45969e-15	pseudobulk	edgeR	LRT
Cct8	1.69476	6.41858	68.3659	1.35807e-16	1.50831e-15	pseudobulk	edgeR	LRT
Stam	1.37831	6.66332	68.2877	1.41299e-16	1.56324e-15	pseudobulk	edgeR	LRT
Mlip	-1.43917	8.88624	68.2854	1.41465e-16	1.56324e-15	pseudobulk	edgeR	LRT
Slc4a4	-2.30955	7.38511	68.2162	1.46521e-16	1.61504e-15	pseudobulk	edgeR	LRT
Cdh18	-1.54909	8.97774	68.0397	1.60233e-16	1.76176e-15	pseudobulk	edgeR	LRT
Slc16a7	-1.57917	7.77868	67.9794	1.65215e-16	1.81199e-15	pseudobulk	edgeR	LRT
Dgkz	-1.54418	7.7083	67.3653	2.25588e-16	2.46796e-15	pseudobulk	edgeR	LRT
Pacsin1	-1.1851	8.47491	67.1941	2.46045e-16	2.68507e-15	pseudobulk	edgeR	LRT
Serpini1	-1.45552	7.88519	67.1891	2.46672e-16	2.68523e-15	pseudobulk	edgeR	LRT
Plxna2	-1.25566	8.29801	67.1106	2.56688e-16	2.78736e-15	pseudobulk	edgeR	LRT
Magi3	-1.43379	8.34003	66.9165	2.83255e-16	3.06825e-15	pseudobulk	edgeR	LRT
Syne1	-0.888127	9.81093	66.8171	2.97907e-16	3.21902e-15	pseudobulk	edgeR	LRT
Hspa4l	1.24654	7.47831	66.5378	3.4325e-16	3.69985e-15	pseudobulk	edgeR	LRT
Psmd4	1.35901	6.76805	66.4416	3.6041e-16	3.87529e-15	pseudobulk	edgeR	LRT
Timm23	1.55356	6.13706	66.3926	3.6949e-16	3.96321e-15	pseudobulk	edgeR	LRT
Bbx	1.33806	6.79071	66.0903	4.30737e-16	4.60888e-15	pseudobulk	edgeR	LRT
Mdm2	1.62132	6.51078	66.0828	4.32364e-16	4.61504e-15	pseudobulk	edgeR	LRT
Dennd5b	0.950734	8.4296	65.3843	6.16269e-16	6.54728e-15	pseudobulk	edgeR	LRT
Iqsec1	-1.1502	8.7813	65.384	6.16373e-16	6.54728e-15	pseudobulk	edgeR	LRT
Vps4b	1.44301	6.35599	65.3531	6.26116e-16	6.63471e-15	pseudobulk	edgeR	LRT
Dlgap3	-1.67366	7.52057	65.3448	6.28755e-16	6.64663e-15	pseudobulk	edgeR	LRT
Rnf10	1.34079	6.73306	65.1965	6.77903e-16	7.14894e-15	pseudobulk	edgeR	LRT
Ldb2	-1.1105	9.5752	64.8496	8.08366e-16	8.50432e-15	pseudobulk	edgeR	LRT
Ube2f	1.49203	6.29771	64.6187	9.08903e-16	9.53913e-15	pseudobulk	edgeR	LRT
Cramp1l	1.39889	6.55437	64.5828	9.25579e-16	9.69096e-15	pseudobulk	edgeR	LRT
Cdh9	-3.09395	7.42438	64.5769	9.28397e-16	9.69732e-15	pseudobulk	edgeR	LRT
Rpl21	1.37684	6.66397	64.5649	9.34062e-16	9.73332e-15	pseudobulk	edgeR	LRT
Cacnb4	-0.885921	9.85263	64.4451	9.92598e-16	1.03188e-14	pseudobulk	edgeR	LRT
Prkca	-1.01171	9.37083	64.253	1.09428e-15	1.13489e-14	pseudobulk	edgeR	LRT
Camkv	-1.94066	7.2122	64.1786	1.13637e-15	1.17577e-14	pseudobulk	edgeR	LRT
Maged1	1.55681	6.56697	64.1109	1.17608e-15	1.21399e-14	pseudobulk	edgeR	LRT
Abcf1	1.49947	6.33516	64.0833	1.19266e-15	1.22822e-14	pseudobulk	edgeR	LRT
Slc8a2	-2.14763	7.0342	63.8843	1.31948e-15	1.35563e-14	pseudobulk	edgeR	LRT
Sh3rf3	-1.26935	8.20683	63.8741	1.3263e-15	1.35946e-14	pseudobulk	edgeR	LRT
Rnf150	-1.31555	8.38386	63.679	1.46437e-15	1.49748e-14	pseudobulk	edgeR	LRT
Syt16	-1.01797	8.89934	63.5641	1.55232e-15	1.58373e-14	pseudobulk	edgeR	LRT
Xkr4	-1.49858	10.4015	63.5044	1.60009e-15	1.62782e-14	pseudobulk	edgeR	LRT
Clcn3	0.946627	7.99334	63.5009	1.60296e-15	1.62782e-14	pseudobulk	edgeR	LRT
Ctnna2	-1.2451	11.1089	63.4863	1.61488e-15	1.63614e-14	pseudobulk	edgeR	LRT
Slc16a2	-1.88975	7.31575	63.3976	1.68926e-15	1.70756e-14	pseudobulk	edgeR	LRT
Dync1i1	-1.10093	9.00893	63.2016	1.86594e-15	1.88181e-14	pseudobulk	edgeR	LRT
Map1lc3a	1.39933	6.66341	63.066	1.99898e-15	2.01136e-14	pseudobulk	edgeR	LRT
Oaz1	1.51254	6.88912	63.0256	2.04037e-15	2.0483e-14	pseudobulk	edgeR	LRT
Rnf41	1.45085	6.32993	62.9653	2.10378e-15	2.10714e-14	pseudobulk	edgeR	LRT
Sobp	-1.07891	8.73721	62.8657	2.21296e-15	2.21145e-14	pseudobulk	edgeR	LRT
Dkk3	-2.01994	7.42887	62.5631	2.58048e-15	2.57286e-14	pseudobulk	edgeR	LRT
Acsl3	1.34918	6.7624	62.5367	2.61526e-15	2.60162e-14	pseudobulk	edgeR	LRT
Opcml	-1.20103	12.3637	62.5094	2.65175e-15	2.63195e-14	pseudobulk	edgeR	LRT
Rpl10	1.45725	6.31517	62.4993	2.66533e-15	2.63946e-14	pseudobulk	edgeR	LRT
Dnm1	-1.28107	8.19008	62.4348	2.7541e-15	2.72122e-14	pseudobulk	edgeR	LRT
Psmc5	1.55282	6.16321	62.3621	2.85764e-15	2.81718e-14	pseudobulk	edgeR	LRT
Mcf2l	-1.72903	7.42724	62.2309	3.05456e-15	3.00456e-14	pseudobulk	edgeR	LRT
Prpf6	1.35565	6.54607	62.2212	3.06973e-15	3.01273e-14	pseudobulk	edgeR	LRT
Cacnb2	-1.36119	9.29145	62.1782	3.13746e-15	3.07233e-14	pseudobulk	edgeR	LRT
Pdzrn4	-1.70399	8.83985	62.1602	3.16627e-15	3.09364e-14	pseudobulk	edgeR	LRT
D130043K22Rik	-2.5385	6.66664	61.7527	3.89414e-15	3.79635e-14	pseudobulk	edgeR	LRT
Crk	1.42177	6.40303	61.6765	4.04788e-15	3.93748e-14	pseudobulk	edgeR	LRT
Tbc1d15	1.41056	6.42788	61.4624	4.51288e-15	4.38009e-14	pseudobulk	edgeR	LRT
Arl8b	1.45132	6.40564	61.4403	4.56379e-15	4.41973e-14	pseudobulk	edgeR	LRT
Adcy2	-1.04266	9.48168	61.4174	4.61702e-15	4.46143e-14	pseudobulk	edgeR	LRT
Adam22	-1.00412	9.04669	61.2967	4.90912e-15	4.73326e-14	pseudobulk	edgeR	LRT
Pkig	-1.7212	7.38665	60.9349	5.89948e-15	5.67566e-14	pseudobulk	edgeR	LRT
Slc4a3	-2.07474	7.03347	60.928	5.92023e-15	5.68316e-14	pseudobulk	edgeR	LRT
Aff4	0.965013	8.37619	60.9221	5.93777e-15	5.68755e-14	pseudobulk	edgeR	LRT
Pdcd6ip	1.35173	6.4802	60.6337	6.87454e-15	6.5705e-14	pseudobulk	edgeR	LRT
Tspyl2	1.36624	6.46957	60.4774	7.44272e-15	7.09809e-14	pseudobulk	edgeR	LRT
Sh3gl2	-0.892492	9.33319	60.3572	7.91145e-15	7.52875e-14	pseudobulk	edgeR	LRT
Unc80	-1.00494	9.28945	60.3032	8.13156e-15	7.72146e-14	pseudobulk	edgeR	LRT
Jarid2	1.2436	8.26202	60.06	9.20115e-15	8.71824e-14	pseudobulk	edgeR	LRT
Adgrl2	-1.14414	8.32513	59.9978	9.49621e-15	8.97842e-14	pseudobulk	edgeR	LRT
Gabarapl1	1.39069	6.57019	59.8098	1.04481e-14	9.85716e-14	pseudobulk	edgeR	LRT
Mical3	-1.02321	8.58219	59.7837	1.05878e-14	9.96755e-14	pseudobulk	edgeR	LRT
Tomm40	1.48039	6.31079	59.615	1.1535e-14	1.0836e-13	pseudobulk	edgeR	LRT
Cdh12	-1.13322	9.79873	59.3349	1.32999e-14	1.24673e-13	pseudobulk	edgeR	LRT
Ptprd	-1.66384	13.3824	59.1901	1.43155e-14	1.33907e-13	pseudobulk	edgeR	LRT
Epha7	-1.05886	8.72361	59.032	1.55131e-14	1.448e-13	pseudobulk	edgeR	LRT
Capza2	1.30295	6.64532	58.9712	1.6e-14	1.49027e-13	pseudobulk	edgeR	LRT
Hnrnpa3	1.25403	6.65607	58.8268	1.72182e-14	1.60034e-13	pseudobulk	edgeR	LRT
Peg3	0.950139	8.53124	58.7271	1.81128e-14	1.67994e-13	pseudobulk	edgeR	LRT
Hivep3	-1.04278	9.17394	58.583	1.94889e-14	1.80375e-13	pseudobulk	edgeR	LRT
Glyr1	1.21509	6.98269	58.5003	2.03261e-14	1.87727e-13	pseudobulk	edgeR	LRT
Map2k6	-2.73525	6.5853	58.4784	2.05531e-14	1.89425e-13	pseudobulk	edgeR	LRT
Kcnj3	-1.23337	9.39064	58.4321	2.10425e-14	1.93529e-13	pseudobulk	edgeR	LRT
Fndc3b	1.2285	7.10417	58.3942	2.14525e-14	1.96887e-13	pseudobulk	edgeR	LRT
Atp2b2	-0.862446	9.18006	58.3684	2.17349e-14	1.99063e-13	pseudobulk	edgeR	LRT
Stam2	1.37507	6.51235	58.1279	2.45618e-14	2.24485e-13	pseudobulk	edgeR	LRT
Ubn1	1.3768	6.4658	57.9662	2.66657e-14	2.43207e-13	pseudobulk	edgeR	LRT
Syt17	-2.45572	6.70677	57.9458	2.69439e-14	2.45234e-13	pseudobulk	edgeR	LRT
Lrrtm3	-1.04889	9.1491	57.8648	2.80769e-14	2.55017e-13	pseudobulk	edgeR	LRT
Nop58	1.55643	6.12632	57.7633	2.95629e-14	2.67959e-13	pseudobulk	edgeR	LRT
Wipf3	-2.0497	7.02517	57.6737	3.09408e-14	2.79588e-13	pseudobulk	edgeR	LRT
Runx1t1	-1.2043	8.07793	57.6717	3.09732e-14	2.79588e-13	pseudobulk	edgeR	LRT
Pcnp	1.41987	6.25844	57.6164	3.18554e-14	2.8696e-13	pseudobulk	edgeR	LRT
Golga4	1.02864	7.50921	57.6085	3.19843e-14	2.87531e-13	pseudobulk	edgeR	LRT
Kcnd3	-1.11105	8.51424	57.5986	3.21451e-14	2.88386e-13	pseudobulk	edgeR	LRT
Nell2	-1.26722	9.77788	57.5018	3.37677e-14	3.02324e-13	pseudobulk	edgeR	LRT
Tubb4b	1.43165	6.65181	57.4689	3.43365e-14	3.06791e-13	pseudobulk	edgeR	LRT
Cadm1	-1.08666	10.3253	57.2716	3.79589e-14	3.38467e-13	pseudobulk	edgeR	LRT
Stub1	1.30727	6.85869	57.1966	3.94346e-14	3.50912e-13	pseudobulk	edgeR	LRT
Oga	1.12759	7.3562	57.1281	4.08334e-14	3.62624e-13	pseudobulk	edgeR	LRT
Actg1	1.35509	8.16138	57.071	4.20349e-14	3.72539e-13	pseudobulk	edgeR	LRT
Tcf4	-0.959547	10.0677	57.0588	4.22981e-14	3.74117e-13	pseudobulk	edgeR	LRT
Got1	1.12404	7.15577	56.9333	4.50836e-14	3.97951e-13	pseudobulk	edgeR	LRT
Ufd1	1.43131	6.22235	56.8523	4.69803e-14	4.13861e-13	pseudobulk	edgeR	LRT
Nub1	1.45671	6.20975	56.7948	4.83737e-14	4.25281e-13	pseudobulk	edgeR	LRT
Nol4	-1.12656	9.255	56.6525	5.2004e-14	4.56283e-13	pseudobulk	edgeR	LRT
Lsamp	-2.11337	12.5522	56.514	5.58001e-14	4.88613e-13	pseudobulk	edgeR	LRT
Uhmk1	1.49999	6.23762	56.3701	6.00349e-14	5.24648e-13	pseudobulk	edgeR	LRT
Cand1	1.37769	6.36872	56.3417	6.09104e-14	5.30517e-13	pseudobulk	edgeR	LRT
U2surp	0.955569	7.77821	56.3405	6.09484e-14	5.30517e-13	pseudobulk	edgeR	LRT
Cadm2	-1.32987	11.9895	56.2871	6.26242e-14	5.44024e-13	pseudobulk	edgeR	LRT
Itga8	-1.86027	7.35816	56.2284	6.4523e-14	5.59412e-13	pseudobulk	edgeR	LRT
Stum	-2.70203	6.55106	55.9323	7.50111e-14	6.49061e-13	pseudobulk	edgeR	LRT
Sptbn2	-1.3266	7.69264	55.884	7.68738e-14	6.63869e-13	pseudobulk	edgeR	LRT
Grm5	-1.70967	10.8673	55.77	8.14669e-14	7.02152e-13	pseudobulk	edgeR	LRT
Car11	-2.33828	6.70679	55.5581	9.07364e-14	7.80511e-13	pseudobulk	edgeR	LRT
Rpl19	1.22035	6.96696	55.5285	9.2116e-14	7.90828e-13	pseudobulk	edgeR	LRT
Olfm2	-2.0019	6.98895	55.5241	9.23185e-14	7.91018e-13	pseudobulk	edgeR	LRT
Dlgap1	-0.913868	11.4463	55.4812	9.43593e-14	8.06929e-13	pseudobulk	edgeR	LRT
A830082K12Rik	-1.61661	7.5915	55.4686	9.49652e-14	8.1053e-13	pseudobulk	edgeR	LRT
Lzts1	-1.76924	7.25369	55.4226	9.72126e-14	8.281e-13	pseudobulk	edgeR	LRT
Osbpl10	-1.51154	7.49377	55.3529	1.0072e-13	8.56314e-13	pseudobulk	edgeR	LRT
Astn1	-1.09742	8.90595	55.1956	1.09111e-13	9.25862e-13	pseudobulk	edgeR	LRT
Lrrc3b	-2.31068	6.77149	55.1724	1.10407e-13	9.35046e-13	pseudobulk	edgeR	LRT
Susd4	-1.31559	7.89958	55.1383	1.1234e-13	9.49583e-13	pseudobulk	edgeR	LRT
Ywhag	1.0131	7.97497	55.1092	1.14018e-13	9.61918e-13	pseudobulk	edgeR	LRT
Uchl1	1.07548	8.11179	55.0819	1.15611e-13	9.73485e-13	pseudobulk	edgeR	LRT
Eml6	-1.02267	8.7143	54.8065	1.32998e-13	1.11774e-12	pseudobulk	edgeR	LRT
Slc39a10	-1.56784	7.61292	54.8019	1.33314e-13	1.11826e-12	pseudobulk	edgeR	LRT
Plxna4	-0.999218	9.22778	54.7737	1.35237e-13	1.13222e-12	pseudobulk	edgeR	LRT
Ddx6	1.15119	7.01513	54.7536	1.36627e-13	1.14168e-12	pseudobulk	edgeR	LRT
Pgam1	1.35765	7.16445	54.708	1.39836e-13	1.16627e-12	pseudobulk	edgeR	LRT
Celf2	-1.48316	13.1448	54.6813	1.4175e-13	1.18e-12	pseudobulk	edgeR	LRT
6530403H02Rik	-2.65904	6.80229	54.6621	1.43138e-13	1.18929e-12	pseudobulk	edgeR	LRT
Wdr70	1.14506	7.17681	54.5459	1.51863e-13	1.25725e-12	pseudobulk	edgeR	LRT
Rnf187	1.40802	6.6609	54.5455	1.51891e-13	1.25725e-12	pseudobulk	edgeR	LRT
Cpne4	-1.14762	8.31618	54.4764	1.57325e-13	1.29978e-12	pseudobulk	edgeR	LRT
Large1	-0.809262	10.2088	54.4363	1.60573e-13	1.32412e-12	pseudobulk	edgeR	LRT
Ubr4	1.22094	6.81767	54.4304	1.61052e-13	1.32559e-12	pseudobulk	edgeR	LRT
Setbp1	-0.899091	9.40545	54.1535	1.85426e-13	1.52334e-12	pseudobulk	edgeR	LRT
Gars	1.27024	6.6165	54.1324	1.87427e-13	1.5369e-12	pseudobulk	edgeR	LRT
Rpl28	1.43542	6.28958	54.077	1.92787e-13	1.5779e-12	pseudobulk	edgeR	LRT
Capzb	1.27915	6.69483	53.8533	2.16028e-13	1.76483e-12	pseudobulk	edgeR	LRT
Arhgef28	-2.01668	6.90519	53.7172	2.31531e-13	1.88797e-12	pseudobulk	edgeR	LRT
Ywhab	1.24792	7.27765	53.7075	2.32672e-13	1.89375e-12	pseudobulk	edgeR	LRT
Emc7	1.5708	6.31921	53.699	2.33687e-13	1.89849e-12	pseudobulk	edgeR	LRT
Eif4b	1.4652	6.12442	53.5569	2.51205e-13	2.03703e-12	pseudobulk	edgeR	LRT
Zfp365	1.4207	6.91532	53.5207	2.55886e-13	2.07117e-12	pseudobulk	edgeR	LRT
Cacul1	1.25765	6.7506	53.5061	2.57796e-13	2.08278e-12	pseudobulk	edgeR	LRT
Hs6st2	1.17676	7.25844	53.4663	2.63064e-13	2.12144e-12	pseudobulk	edgeR	LRT
Pde8b	-1.2205	8.06975	53.3467	2.79585e-13	2.25053e-12	pseudobulk	edgeR	LRT
A230057D06Rik	-1.22404	9.27721	53.2597	2.92234e-13	2.34804e-12	pseudobulk	edgeR	LRT
Kcnh5	-1.46041	8.31717	53.1721	3.05567e-13	2.45068e-12	pseudobulk	edgeR	LRT
Psmc4	1.54226	6.2956	52.9677	3.3908e-13	2.71449e-12	pseudobulk	edgeR	LRT
Grm7	-0.93488	11.7385	52.9599	3.40426e-13	2.7203e-12	pseudobulk	edgeR	LRT
Clstn1	-1.32319	7.75291	52.6928	3.90022e-13	3.11096e-12	pseudobulk	edgeR	LRT
Wdr75	1.42214	6.1779	52.523	4.25237e-13	3.38569e-12	pseudobulk	edgeR	LRT
Cttnbp2	-0.893894	9.44467	52.3063	4.74842e-13	3.77379e-12	pseudobulk	edgeR	LRT
Egr1	2.13533	7.43756	52.2155	4.97331e-13	3.94537e-12	pseudobulk	edgeR	LRT
Pcsk2	-1.93286	10.425	52.1099	5.24792e-13	4.15571e-12	pseudobulk	edgeR	LRT
Dnaja1	1.54116	6.95461	52.0697	5.3566e-13	4.23413e-12	pseudobulk	edgeR	LRT
Usp22	1.22442	6.66126	52.051	5.40768e-13	4.26682e-12	pseudobulk	edgeR	LRT
Kdm5a	1.15644	7.06042	52.0259	5.47733e-13	4.31401e-12	pseudobulk	edgeR	LRT
Crebrf	1.14487	7.03074	52.0219	5.48862e-13	4.31515e-12	pseudobulk	edgeR	LRT
Cobl	-0.820583	9.3196	51.8337	6.04061e-13	4.74064e-12	pseudobulk	edgeR	LRT
Med12l	-1.07613	8.31384	51.7727	6.23125e-13	4.88152e-12	pseudobulk	edgeR	LRT
Fth1	0.99971	8.68908	51.7646	6.25684e-13	4.89282e-12	pseudobulk	edgeR	LRT
Tpr	1.02195	7.55754	51.6944	6.48475e-13	5.06203e-12	pseudobulk	edgeR	LRT
Gm20754	-1.63164	8.29473	51.681	6.52932e-13	5.08777e-12	pseudobulk	edgeR	LRT
Pdia6	1.59914	6.44618	51.5688	6.91299e-13	5.37718e-12	pseudobulk	edgeR	LRT
Ssbp2	-0.886128	8.89212	51.5426	7.00619e-13	5.44003e-12	pseudobulk	edgeR	LRT
Wscd2	-2.82325	6.34916	51.3842	7.59468e-13	5.88655e-12	pseudobulk	edgeR	LRT
Jakmip2	-1.03951	8.43394	51.2912	7.96325e-13	6.16134e-12	pseudobulk	edgeR	LRT
Larp4	1.32152	6.37297	51.116	8.70648e-13	6.72453e-12	pseudobulk	edgeR	LRT
Klhdc2	1.35181	6.45651	51.055	8.98152e-13	6.92477e-12	pseudobulk	edgeR	LRT
Mgat4c	-1.81222	9.10734	50.8686	9.87587e-13	7.60096e-12	pseudobulk	edgeR	LRT
C130071C03Rik	-1.00862	8.69884	50.7946	1.02553e-12	7.87919e-12	pseudobulk	edgeR	LRT
Vps35	1.22913	6.85993	50.6951	1.0789e-12	8.27471e-12	pseudobulk	edgeR	LRT
Gfpt1	1.39079	6.31834	50.5982	1.13352e-12	8.67842e-12	pseudobulk	edgeR	LRT
Sgip1	-0.758469	9.33402	50.5297	1.17374e-12	8.97077e-12	pseudobulk	edgeR	LRT
Supt6	1.14957	6.7884	50.4777	1.20529e-12	9.19584e-12	pseudobulk	edgeR	LRT
Igsf21	-2.57946	6.59302	50.4688	1.21076e-12	9.2215e-12	pseudobulk	edgeR	LRT
Arl6ip1	1.25377	7.13447	50.4471	1.22419e-12	9.30769e-12	pseudobulk	edgeR	LRT
Fbxw11	1.07816	7.16072	50.4188	1.24196e-12	9.42646e-12	pseudobulk	edgeR	LRT
Atp6v1a	0.951765	7.76832	50.34	1.29288e-12	9.79595e-12	pseudobulk	edgeR	LRT
Scn1a	-1.0758	8.3974	50.3203	1.30594e-12	9.87788e-12	pseudobulk	edgeR	LRT
Atp5pb	1.12899	6.89294	50.2838	1.3304e-12	1.00456e-11	pseudobulk	edgeR	LRT
Dnajc5	1.14113	7.02125	50.2592	1.34718e-12	1.01548e-11	pseudobulk	edgeR	LRT
Klhl24	1.25736	6.54243	50.1818	1.40142e-12	1.05455e-11	pseudobulk	edgeR	LRT
Rtl4	-1.27435	8.75667	50.1314	1.43784e-12	1.0801e-11	pseudobulk	edgeR	LRT
Gm2824	-2.16723	6.73584	49.9237	1.59839e-12	1.19866e-11	pseudobulk	edgeR	LRT
Pcsk1	-1.79557	7.58001	49.8792	1.63506e-12	1.22406e-11	pseudobulk	edgeR	LRT
Yipf5	1.40434	6.37641	49.8153	1.68923e-12	1.2608e-11	pseudobulk	edgeR	LRT
Rrp1	1.37214	6.54089	49.8145	1.68988e-12	1.2608e-11	pseudobulk	edgeR	LRT
Gabra4	-1.1189	8.23664	49.7838	1.71655e-12	1.27852e-11	pseudobulk	edgeR	LRT
Jph4	-2.03987	6.86783	49.7522	1.74443e-12	1.29709e-11	pseudobulk	edgeR	LRT
Kcnt1	-2.89796	6.21641	49.6205	1.86555e-12	1.3848e-11	pseudobulk	edgeR	LRT
Slc3a2	1.2706	6.82986	49.2226	2.28505e-12	1.69333e-11	pseudobulk	edgeR	LRT
Samd12	-0.813499	10.1893	49.1802	2.33498e-12	1.72741e-11	pseudobulk	edgeR	LRT
Pde4a	-1.5916	7.33949	49.0838	2.45262e-12	1.81139e-11	pseudobulk	edgeR	LRT
Epha6	-1.46784	10.3666	49.0678	2.47269e-12	1.82314e-11	pseudobulk	edgeR	LRT
Icam5	-1.90805	6.89102	49.0614	2.48077e-12	1.82603e-11	pseudobulk	edgeR	LRT
Rps2	1.25973	7.22784	48.9613	2.61062e-12	1.91839e-11	pseudobulk	edgeR	LRT
Galnt17	-1.03918	8.65791	48.8764	2.72614e-12	1.99993e-11	pseudobulk	edgeR	LRT
Smarca2	-1.19799	8.35312	48.7234	2.94726e-12	2.15749e-11	pseudobulk	edgeR	LRT
Cask	-1.0493	8.37396	48.7211	2.95075e-12	2.15749e-11	pseudobulk	edgeR	LRT
Sgsm3	1.22036	6.58903	48.6791	3.01468e-12	2.20057e-11	pseudobulk	edgeR	LRT
Kansl3	1.43374	6.08891	48.5847	3.16333e-12	2.30524e-11	pseudobulk	edgeR	LRT
Gucy1a2	-1.1154	9.16866	48.5358	3.24314e-12	2.35948e-11	pseudobulk	edgeR	LRT
Fnip1	0.967895	7.62836	48.5129	3.28118e-12	2.3832e-11	pseudobulk	edgeR	LRT
Gm12394	-1.4635	7.4041	48.4153	3.44862e-12	2.49931e-11	pseudobulk	edgeR	LRT
Trpc5	-1.47622	7.78299	48.4132	3.45244e-12	2.49931e-11	pseudobulk	edgeR	LRT
Rab7	1.17721	6.63122	48.4064	3.46441e-12	2.50385e-11	pseudobulk	edgeR	LRT
Vcp	1.34408	6.70657	48.3367	3.5897e-12	2.59013e-11	pseudobulk	edgeR	LRT
Cacna1g	-2.56552	6.28875	48.3188	3.62259e-12	2.60958e-11	pseudobulk	edgeR	LRT
Nt5c2	-1.44256	7.55551	48.2509	3.75017e-12	2.69705e-11	pseudobulk	edgeR	LRT
Sec62	1.17258	6.97218	48.2088	3.83165e-12	2.75114e-11	pseudobulk	edgeR	LRT
Khdc4	1.06901	7.07828	48.1962	3.85638e-12	2.76437e-11	pseudobulk	edgeR	LRT
Tjp1	-0.935909	8.98439	48.1422	3.96405e-12	2.83692e-11	pseudobulk	edgeR	LRT
Plekha6	-1.30389	7.65304	48.0427	4.17031e-12	2.97967e-11	pseudobulk	edgeR	LRT
Srrm4	0.776646	8.35994	47.9718	4.32404e-12	3.08448e-11	pseudobulk	edgeR	LRT
Ube2d2a	0.955324	7.47131	47.8643	4.56774e-12	3.25303e-11	pseudobulk	edgeR	LRT
Mfsd4a	-2.43598	6.32563	47.8385	4.62818e-12	3.29073e-11	pseudobulk	edgeR	LRT
Usp45	1.07999	6.90242	47.7356	4.8776e-12	3.46247e-11	pseudobulk	edgeR	LRT
Hagh	1.36958	6.33475	47.6278	5.15336e-12	3.65231e-11	pseudobulk	edgeR	LRT
Ncdn	1.3221	6.35582	47.6104	5.19918e-12	3.67884e-11	pseudobulk	edgeR	LRT
Gnptg	1.38291	6.21843	47.5709	5.30507e-12	3.74772e-11	pseudobulk	edgeR	LRT
Wasl	1.00206	7.48828	47.5624	5.32794e-12	3.75783e-11	pseudobulk	edgeR	LRT
Ccbe1	-1.90767	7.48052	47.4636	5.60361e-12	3.94591e-11	pseudobulk	edgeR	LRT
Adcy1	-1.29383	7.68119	47.4532	5.63318e-12	3.96038e-11	pseudobulk	edgeR	LRT
Ccnt1	1.22392	6.56084	47.4472	5.65057e-12	3.96625e-11	pseudobulk	edgeR	LRT
Ppig	1.07607	6.94106	47.4359	5.68312e-12	3.98272e-11	pseudobulk	edgeR	LRT
Gda	-1.22107	7.99376	47.4159	5.74156e-12	4.01726e-11	pseudobulk	edgeR	LRT
Tmem108	-0.942361	8.55339	47.379	5.85052e-12	4.08698e-11	pseudobulk	edgeR	LRT
Rpl18a	1.4227	6.13556	47.3623	5.90072e-12	4.11549e-11	pseudobulk	edgeR	LRT
Pgk1	1.39529	6.32093	47.3352	5.98287e-12	4.16617e-11	pseudobulk	edgeR	LRT
Gabrb1	-0.939966	10.17	47.3106	6.05836e-12	4.21205e-11	pseudobulk	edgeR	LRT
Chrm3	-1.02651	10.2365	47.1626	6.53356e-12	4.53524e-11	pseudobulk	edgeR	LRT
Nrgn	-1.37446	7.61818	47.1515	6.57063e-12	4.55377e-11	pseudobulk	edgeR	LRT
Hdac9	-1.09157	10.3241	47.0591	6.88782e-12	4.76607e-11	pseudobulk	edgeR	LRT
Nbas	0.939563	7.47602	47.0121	7.05499e-12	4.87323e-11	pseudobulk	edgeR	LRT
Sfpq	-1.05658	8.0681	47.0093	7.0649e-12	4.87323e-11	pseudobulk	edgeR	LRT
Trim9	-0.74109	9.2741	46.9146	7.41497e-12	5.10667e-11	pseudobulk	edgeR	LRT
Kifbp	1.34667	6.14295	46.8452	7.68225e-12	5.28245e-11	pseudobulk	edgeR	LRT
Camk1d	-0.820344	9.47427	46.7697	7.98386e-12	5.48125e-11	pseudobulk	edgeR	LRT
Rchy1	1.36781	6.43741	46.7122	8.22164e-12	5.63567e-11	pseudobulk	edgeR	LRT
Rpsa	1.22479	6.85484	46.5784	8.80261e-12	6.0245e-11	pseudobulk	edgeR	LRT
Gls	-0.882563	8.72719	46.4824	9.2444e-12	6.31701e-11	pseudobulk	edgeR	LRT
Slc22a17	-1.30949	7.83297	46.4122	9.58186e-12	6.53742e-11	pseudobulk	edgeR	LRT
Syn1	-1.26539	7.77661	46.3166	1.0061e-11	6.85367e-11	pseudobulk	edgeR	LRT
Grik2	-1.05979	10.2485	46.2975	1.01594e-11	6.90999e-11	pseudobulk	edgeR	LRT
Gtpbp4	1.348	6.35164	46.2667	1.03202e-11	7.00848e-11	pseudobulk	edgeR	LRT
Pcnx	0.941492	7.69399	46.2415	1.0454e-11	7.08838e-11	pseudobulk	edgeR	LRT
Ptprt	-1.24648	9.67035	46.1571	1.09142e-11	7.389e-11	pseudobulk	edgeR	LRT
Ctxn1	-1.48735	7.32873	46.0384	1.15959e-11	7.83841e-11	pseudobulk	edgeR	LRT
Atp6v0b	1.03978	8.59278	45.9707	1.20032e-11	8.10125e-11	pseudobulk	edgeR	LRT
Rasgef1a	-1.17559	7.79108	45.8823	1.25577e-11	8.46244e-11	pseudobulk	edgeR	LRT
Taf15	0.891306	7.62585	45.8217	1.29518e-11	8.71463e-11	pseudobulk	edgeR	LRT
Mpp6	0.995501	7.49368	45.8174	1.29803e-11	8.72044e-11	pseudobulk	edgeR	LRT
Rap1gds1	-0.941541	8.32692	45.7522	1.34196e-11	9.00179e-11	pseudobulk	edgeR	LRT
Rnf165	-1.83998	6.8274	45.7209	1.36361e-11	9.13306e-11	pseudobulk	edgeR	LRT
Atp8a2	-1.00547	8.50064	45.6805	1.39202e-11	9.30911e-11	pseudobulk	edgeR	LRT
Chordc1	1.12205	6.96221	45.5918	1.45649e-11	9.72547e-11	pseudobulk	edgeR	LRT
Ank	-1.04071	8.11482	45.5781	1.46669e-11	9.77868e-11	pseudobulk	edgeR	LRT
Kcnh7	-1.12455	11.2733	45.5406	1.49506e-11	9.95273e-11	pseudobulk	edgeR	LRT
Napg	1.24353	6.97408	45.4379	1.57553e-11	1.04725e-10	pseudobulk	edgeR	LRT
Senp2	1.0011	7.13848	45.3904	1.61423e-11	1.07135e-10	pseudobulk	edgeR	LRT
Rasal2	-0.78444	9.55642	45.3659	1.63454e-11	1.08319e-10	pseudobulk	edgeR	LRT
Ppib	-1.13086	7.8724	45.2973	1.69281e-11	1.12011e-10	pseudobulk	edgeR	LRT
Nsg2	-1.47785	7.17603	45.1447	1.82997e-11	1.2077e-10	pseudobulk	edgeR	LRT
Wdr82	1.33211	6.15145	45.144	1.83068e-11	1.2077e-10	pseudobulk	edgeR	LRT
Cacna1d	-0.866135	8.7436	45.1405	1.83395e-11	1.20804e-10	pseudobulk	edgeR	LRT
Hivep2	-0.834843	10.2051	45.1179	1.85526e-11	1.22024e-10	pseudobulk	edgeR	LRT
Lingo1	-1.28694	7.86152	45.0419	1.92862e-11	1.2666e-10	pseudobulk	edgeR	LRT
Csmd2	-0.761342	9.04398	44.9019	2.07161e-11	1.35663e-10	pseudobulk	edgeR	LRT
Morf4l2	1.13263	6.98282	44.9016	2.07189e-11	1.35663e-10	pseudobulk	edgeR	LRT
Smc3	1.2105	6.54127	44.8927	2.0813e-11	1.36075e-10	pseudobulk	edgeR	LRT
Hbs1l	0.987114	7.24171	44.8891	2.08515e-11	1.36124e-10	pseudobulk	edgeR	LRT
Csnk1d	1.29847	6.27178	44.8856	2.0889e-11	1.36167e-10	pseudobulk	edgeR	LRT
Ahi1	-0.901503	9.49212	44.8782	2.09676e-11	1.36476e-10	pseudobulk	edgeR	LRT
Lrrtm4	-1.45043	12.1073	44.8232	2.15656e-11	1.40161e-10	pseudobulk	edgeR	LRT
Vapa	0.979631	7.33434	44.7697	2.21625e-11	1.43827e-10	pseudobulk	edgeR	LRT
Farp1	-0.988754	8.46394	44.6334	2.37609e-11	1.53972e-10	pseudobulk	edgeR	LRT
Arl15	-0.89642	9.18522	44.6284	2.38213e-11	1.54136e-10	pseudobulk	edgeR	LRT
Ptpn23	1.32344	6.19181	44.5957	2.42227e-11	1.56502e-10	pseudobulk	edgeR	LRT
Sgcz	-1.22095	11.6427	44.5751	2.44791e-11	1.57926e-10	pseudobulk	edgeR	LRT
Jph1	-1.29127	7.51582	44.5566	2.47114e-11	1.59191e-10	pseudobulk	edgeR	LRT
Ppp1r9a	-0.809034	8.84926	44.3768	2.70878e-11	1.74244e-10	pseudobulk	edgeR	LRT
Nup214	1.17316	6.62495	44.2982	2.81975e-11	1.81117e-10	pseudobulk	edgeR	LRT
Runx2	-1.27638	7.74868	44.2915	2.82941e-11	1.81471e-10	pseudobulk	edgeR	LRT
Srsf3	1.2801	6.64546	44.1506	3.04062e-11	1.94733e-10	pseudobulk	edgeR	LRT
Nhsl2	-1.72375	7.01977	44.0364	3.22321e-11	2.06126e-10	pseudobulk	edgeR	LRT
Catspere2	-1.3006	7.55262	44.0187	3.25251e-11	2.07696e-10	pseudobulk	edgeR	LRT
Pou6f2	-2.07741	6.66069	43.9904	3.29987e-11	2.10415e-10	pseudobulk	edgeR	LRT
Chsy3	-1.00191	9.63639	43.8893	3.47489e-11	2.21253e-10	pseudobulk	edgeR	LRT
Cd81	1.21636	6.59552	43.7998	3.63736e-11	2.3114e-10	pseudobulk	edgeR	LRT
Kcnma1	-0.739151	11.1459	43.798	3.6407e-11	2.3114e-10	pseudobulk	edgeR	LRT
Lrp1b	-0.87713	11.4351	43.6753	3.87643e-11	2.4575e-10	pseudobulk	edgeR	LRT
Bend6	-1.72832	6.84343	43.6509	3.92503e-11	2.48472e-10	pseudobulk	edgeR	LRT
Clpx	1.2539	6.25986	43.5631	4.1051e-11	2.59214e-10	pseudobulk	edgeR	LRT
Adcy9	-1.0383	8.21522	43.5624	4.10654e-11	2.59214e-10	pseudobulk	edgeR	LRT
Kcnv1	-2.30374	6.47208	43.4348	4.38324e-11	2.76283e-10	pseudobulk	edgeR	LRT
Fnbp1l	-0.869736	8.58906	43.2876	4.72562e-11	2.97436e-10	pseudobulk	edgeR	LRT
Arhgap32	-0.788971	8.98181	43.2833	4.73608e-11	2.97667e-10	pseudobulk	edgeR	LRT
Aff3	-0.897486	9.001	43.2723	4.76279e-11	2.98918e-10	pseudobulk	edgeR	LRT
Uso1	1.24143	6.33607	43.1488	5.07316e-11	3.17736e-10	pseudobulk	edgeR	LRT
Plekhg5	-1.45181	7.27479	43.1473	5.07711e-11	3.17736e-10	pseudobulk	edgeR	LRT
Ttc8	-1.56667	7.07636	43.1114	5.1711e-11	3.23157e-10	pseudobulk	edgeR	LRT
Drg1	1.17858	6.47585	42.9699	5.5589e-11	3.46898e-10	pseudobulk	edgeR	LRT
Marchf1	-1.40051	10.4292	42.936	5.656e-11	3.52456e-10	pseudobulk	edgeR	LRT
Atp1a3	-0.987746	8.55985	42.9127	5.72388e-11	3.5618e-10	pseudobulk	edgeR	LRT
Secisbp2l	1.0214	7.0945	42.8633	5.87004e-11	3.64757e-10	pseudobulk	edgeR	LRT
Gm3764	-1.36055	7.544	42.7757	6.13896e-11	3.80928e-10	pseudobulk	edgeR	LRT
Dmd	-0.93544	10.9874	42.7117	6.34311e-11	3.9304e-10	pseudobulk	edgeR	LRT
Phactr3	-1.12259	7.82697	42.6434	6.56865e-11	4.06441e-10	pseudobulk	edgeR	LRT
Arid4b	0.855786	8.18087	42.5389	6.929e-11	4.28134e-10	pseudobulk	edgeR	LRT
Kansl2	1.36317	6.26701	42.4629	7.20358e-11	4.44474e-10	pseudobulk	edgeR	LRT
Stk19	1.25715	6.22814	42.452	7.24372e-11	4.46323e-10	pseudobulk	edgeR	LRT
Csrnp3	-0.783408	9.0803	42.4351	7.30652e-11	4.49561e-10	pseudobulk	edgeR	LRT
Atp1b3	1.24972	6.28259	42.4117	7.39458e-11	4.54342e-10	pseudobulk	edgeR	LRT
Fkbp1a	1.00773	7.13434	42.2894	7.87166e-11	4.82979e-10	pseudobulk	edgeR	LRT
Sgk3	-2.02515	6.61166	42.2704	7.94873e-11	4.87026e-10	pseudobulk	edgeR	LRT
Cfl1	1.29045	7.03961	42.2004	8.23834e-11	5.04067e-10	pseudobulk	edgeR	LRT
Nptn	-0.739434	9.45893	42.1583	8.41775e-11	5.14327e-10	pseudobulk	edgeR	LRT
Tnks2	1.02336	7.0606	42.1304	8.53836e-11	5.20417e-10	pseudobulk	edgeR	LRT
Add3	-1.70655	6.77719	42.1298	8.54116e-11	5.20417e-10	pseudobulk	edgeR	LRT
Gabra2	-1.12416	8.67787	41.9205	9.50607e-11	5.78407e-10	pseudobulk	edgeR	LRT
C1qtnf4	-2.39191	6.28814	41.8813	9.69841e-11	5.89293e-10	pseudobulk	edgeR	LRT
Rnf144a	-1.8539	6.63441	41.7894	1.01652e-10	6.16803e-10	pseudobulk	edgeR	LRT
Wdfy1	1.26503	6.40012	41.774	1.02455e-10	6.20814e-10	pseudobulk	edgeR	LRT
Blcap	1.28749	6.31217	41.7421	1.04141e-10	6.30158e-10	pseudobulk	edgeR	LRT
Wasf1	-0.952729	8.18439	41.6495	1.09191e-10	6.59806e-10	pseudobulk	edgeR	LRT
Fam171a1	-1.53523	7.08438	41.5916	1.12476e-10	6.78722e-10	pseudobulk	edgeR	LRT
Kcnk9	-2.2466	6.28199	41.5229	1.16501e-10	7.02046e-10	pseudobulk	edgeR	LRT
Glrx3	1.24734	6.34858	41.4924	1.1833e-10	7.12089e-10	pseudobulk	edgeR	LRT
Rangap1	1.26848	6.39369	41.4757	1.19344e-10	7.16736e-10	pseudobulk	edgeR	LRT
Snx3	1.16465	6.59274	41.4743	1.19429e-10	7.16736e-10	pseudobulk	edgeR	LRT
Mgat5	-0.912822	8.47024	41.4385	1.21639e-10	7.29003e-10	pseudobulk	edgeR	LRT
Zcwpw2	-2.65627	6.00338	41.3294	1.28617e-10	7.69769e-10	pseudobulk	edgeR	LRT
Ndufs7	1.27961	6.2196	41.3153	1.29551e-10	7.74307e-10	pseudobulk	edgeR	LRT
Clta	1.17178	6.71418	41.3078	1.30051e-10	7.76238e-10	pseudobulk	edgeR	LRT
A830018L16Rik	-1.43667	8.818	41.3022	1.30424e-10	7.77405e-10	pseudobulk	edgeR	LRT
Zyg11b	1.02894	7.11624	41.287	1.31441e-10	7.82404e-10	pseudobulk	edgeR	LRT
2900097C17Rik	1.33419	6.15038	41.2512	1.33869e-10	7.95777e-10	pseudobulk	edgeR	LRT
Plppr3	-3.79847	5.6815	41.2416	1.34528e-10	7.98336e-10	pseudobulk	edgeR	LRT
Scube1	-1.94977	6.83155	41.2393	1.34688e-10	7.98336e-10	pseudobulk	edgeR	LRT
Clu	1.20049	6.71074	41.237	1.34845e-10	7.98336e-10	pseudobulk	edgeR	LRT
Chd1	1.05762	6.88004	41.2337	1.35071e-10	7.98594e-10	pseudobulk	edgeR	LRT
Mterf3	1.32069	6.1184	41.1844	1.38524e-10	8.1791e-10	pseudobulk	edgeR	LRT
Nrg1	-1.7027	12.3755	41.1496	1.41016e-10	8.31499e-10	pseudobulk	edgeR	LRT
Ptprs	-0.809062	8.69869	41.1089	1.43978e-10	8.47829e-10	pseudobulk	edgeR	LRT
Mboat7	1.34485	6.07018	41.0695	1.46909e-10	8.63927e-10	pseudobulk	edgeR	LRT
Rab18	1.13331	6.71766	40.9719	1.54438e-10	9.06985e-10	pseudobulk	edgeR	LRT
Rpl3	1.10774	6.9525	40.8071	1.68025e-10	9.85461e-10	pseudobulk	edgeR	LRT
Gm45844	-2.33158	6.23343	40.7683	1.71395e-10	1.00389e-09	pseudobulk	edgeR	LRT
Csnk1a1	0.750115	8.48597	40.7417	1.73736e-10	1.01624e-09	pseudobulk	edgeR	LRT
Efcab6	-2.15025	6.32296	40.6041	1.86417e-10	1.08896e-09	pseudobulk	edgeR	LRT
Tgs1	1.22608	6.49113	40.5935	1.87427e-10	1.09341e-09	pseudobulk	edgeR	LRT
Sh3kbp1	-1.3411	7.20576	40.3158	2.16055e-10	1.25874e-09	pseudobulk	edgeR	LRT
Gm20063	-2.67785	6.02458	40.2487	2.23604e-10	1.301e-09	pseudobulk	edgeR	LRT
Actr1b	1.09479	6.85702	40.1067	2.40467e-10	1.39726e-09	pseudobulk	edgeR	LRT
Ptprg	-0.75381	9.24481	40.0546	2.46964e-10	1.43311e-09	pseudobulk	edgeR	LRT
Wac	0.82327	7.65383	40.0274	2.50428e-10	1.45129e-09	pseudobulk	edgeR	LRT
Prpf19	1.26126	6.32603	39.9927	2.54917e-10	1.47536e-09	pseudobulk	edgeR	LRT
Lims1	0.9963	7.00774	39.9677	2.58202e-10	1.4924e-09	pseudobulk	edgeR	LRT
Arsb	-1.24601	7.46012	39.9388	2.62039e-10	1.51259e-09	pseudobulk	edgeR	LRT
Son	0.738998	8.58388	39.822	2.78192e-10	1.60371e-09	pseudobulk	edgeR	LRT
Cdk17	-0.842436	8.41199	39.8056	2.80542e-10	1.61514e-09	pseudobulk	edgeR	LRT
Eif3a	1.13469	6.58126	39.7648	2.86464e-10	1.64708e-09	pseudobulk	edgeR	LRT
Col19a1	-1.88567	6.97673	39.7554	2.87837e-10	1.6528e-09	pseudobulk	edgeR	LRT
Nap1l4	1.36409	6.07528	39.7406	2.90027e-10	1.6632e-09	pseudobulk	edgeR	LRT
Gm9801	-1.21197	7.46226	39.6157	3.09193e-10	1.77079e-09	pseudobulk	edgeR	LRT
Srcin1	-1.18668	7.44817	39.6015	3.11446e-10	1.78137e-09	pseudobulk	edgeR	LRT
Trpc6	-1.68305	7.17867	39.5888	3.13481e-10	1.79068e-09	pseudobulk	edgeR	LRT
Prkd1	-1.78476	7.08735	39.5836	3.14304e-10	1.79305e-09	pseudobulk	edgeR	LRT
Gabra1	-1.07087	8.05879	39.5718	3.16215e-10	1.80161e-09	pseudobulk	edgeR	LRT
Sugt1	1.24	6.33192	39.3892	3.47218e-10	1.97567e-09	pseudobulk	edgeR	LRT
Slc44a1	-1.24021	7.49175	39.3695	3.50729e-10	1.99306e-09	pseudobulk	edgeR	LRT
Lmo4	-1.05703	7.94325	39.3359	3.56816e-10	2.02504e-09	pseudobulk	edgeR	LRT
Fbxo42	1.10294	6.58373	39.1709	3.88287e-10	2.20079e-09	pseudobulk	edgeR	LRT
Zbtb20	1.35551	6.45564	39.1398	3.94514e-10	2.23321e-09	pseudobulk	edgeR	LRT
Etv6	-0.956115	8.19046	39.1169	3.99169e-10	2.25664e-09	pseudobulk	edgeR	LRT
A930015D03Rik	0.90964	7.55311	39.0896	4.04797e-10	2.28552e-09	pseudobulk	edgeR	LRT
Pola1	1.27406	6.51234	39.0863	4.05484e-10	2.28645e-09	pseudobulk	edgeR	LRT
Plppr5	-1.38015	7.24338	38.9817	4.27807e-10	2.40923e-09	pseudobulk	edgeR	LRT
Plxdc2	-1.07199	8.12642	38.9714	4.30061e-10	2.41882e-09	pseudobulk	edgeR	LRT
Slc17a7	-1.33216	7.41498	38.949	4.35034e-10	2.44365e-09	pseudobulk	edgeR	LRT
Dab1	-1.02636	10.8614	38.9244	4.40539e-10	2.47141e-09	pseudobulk	edgeR	LRT
Lrrc4c	-0.918718	11.8064	38.8407	4.5984e-10	2.5764e-09	pseudobulk	edgeR	LRT
Smarca5	1.09539	7.07119	38.7769	4.75121e-10	2.65862e-09	pseudobulk	edgeR	LRT
Zbtb11	1.02168	7.0006	38.7094	4.91829e-10	2.7486e-09	pseudobulk	edgeR	LRT
Dtnb	-0.877166	8.34768	38.6867	4.97583e-10	2.77722e-09	pseudobulk	edgeR	LRT
Naaladl2	-1.10804	8.69202	38.6643	5.03322e-10	2.80569e-09	pseudobulk	edgeR	LRT
Matn2	-2.18454	6.36062	38.6585	5.0484e-10	2.81058e-09	pseudobulk	edgeR	LRT
Pde10a	-1.02064	10.281	38.6289	5.12534e-10	2.84979e-09	pseudobulk	edgeR	LRT
Crip2	1.46199	6.09819	38.4959	5.48702e-10	3.04703e-09	pseudobulk	edgeR	LRT
Gfra2	-1.84993	6.62387	38.4034	5.75315e-10	3.19078e-09	pseudobulk	edgeR	LRT
Scaf11	1.20923	6.40959	38.358	5.8885e-10	3.26172e-09	pseudobulk	edgeR	LRT
Irf2	-1.0978	7.57551	38.3532	5.90321e-10	3.26575e-09	pseudobulk	edgeR	LRT
Mettl16	1.26634	6.20015	38.3265	5.98447e-10	3.30653e-09	pseudobulk	edgeR	LRT
Immt	1.04032	6.7239	38.2633	6.18157e-10	3.41114e-09	pseudobulk	edgeR	LRT
Osbpl1a	-0.845683	8.38959	38.2602	6.1912e-10	3.41216e-09	pseudobulk	edgeR	LRT
Gm32014	-2.06604	6.65305	38.1622	6.51005e-10	3.58339e-09	pseudobulk	edgeR	LRT
Lin7b	-2.06559	6.65742	38.158	6.52408e-10	3.58661e-09	pseudobulk	edgeR	LRT
Psmd1	0.905014	7.27769	38.1432	6.57369e-10	3.60936e-09	pseudobulk	edgeR	LRT
Kcnj6	-0.858518	8.7742	38.1394	6.58657e-10	3.61191e-09	pseudobulk	edgeR	LRT
Prmt2	1.1998	6.41531	38.1117	6.68078e-10	3.659e-09	pseudobulk	edgeR	LRT
Rock2	0.669958	9.08025	38.0789	6.79413e-10	3.71644e-09	pseudobulk	edgeR	LRT
Nin	-0.893489	8.30648	38.0264	6.97951e-10	3.81309e-09	pseudobulk	edgeR	LRT
Robo1	-1.47622	10.3526	38.0072	7.04849e-10	3.84599e-09	pseudobulk	edgeR	LRT
Prag1	-2.27933	6.31646	38.0003	7.0733e-10	3.85134e-09	pseudobulk	edgeR	LRT
Cwf19l2	1.2448	6.19561	37.9996	7.07587e-10	3.85134e-09	pseudobulk	edgeR	LRT
Palmd	-2.19483	6.24885	37.9618	7.21424e-10	3.92179e-09	pseudobulk	edgeR	LRT
Wdr48	1.17057	6.24436	37.953	7.24689e-10	3.93467e-09	pseudobulk	edgeR	LRT
Pcnx2	-1.03434	7.72231	37.9324	7.32404e-10	3.97164e-09	pseudobulk	edgeR	LRT
Pkia	-1.28863	7.69832	37.9215	7.36487e-10	3.98885e-09	pseudobulk	edgeR	LRT
Oip5os1	1.07456	6.68661	37.8587	7.60573e-10	4.11422e-09	pseudobulk	edgeR	LRT
Ppp1r10	1.25259	6.23846	37.8557	7.61741e-10	4.11547e-09	pseudobulk	edgeR	LRT
Gpc5	-1.81937	7.79719	37.7529	8.0296e-10	4.33282e-09	pseudobulk	edgeR	LRT
Hpca	-1.83938	6.98311	37.7271	8.13671e-10	4.38523e-09	pseudobulk	edgeR	LRT
Ociad1	1.06971	7.18131	37.7071	8.22058e-10	4.42499e-09	pseudobulk	edgeR	LRT
Clpp	1.2851	6.13501	37.6802	8.33464e-10	4.48089e-09	pseudobulk	edgeR	LRT
Grm8	-0.994708	9.79727	37.5981	8.69273e-10	4.66769e-09	pseudobulk	edgeR	LRT
Dock7	-0.990122	8.04112	37.5252	9.0241e-10	4.8397e-09	pseudobulk	edgeR	LRT
Canx	1.12455	7.06263	37.5153	9.06985e-10	4.8583e-09	pseudobulk	edgeR	LRT
Pou2f2	-2.3662	6.10453	37.4547	9.35624e-10	5.00559e-09	pseudobulk	edgeR	LRT
Hnrnpk	1.07403	6.93456	37.3688	9.77718e-10	5.22442e-09	pseudobulk	edgeR	LRT
Adamtsl1	1.37217	6.54031	37.3651	9.796e-10	5.22811e-09	pseudobulk	edgeR	LRT
Clstn3	-1.23831	7.45057	37.3592	9.82546e-10	5.23746e-09	pseudobulk	edgeR	LRT
Tm9sf3	1.0784	6.57748	37.3505	9.86947e-10	5.25454e-09	pseudobulk	edgeR	LRT
Tnik	-0.68285	9.60614	37.2705	1.0283e-09	5.46808e-09	pseudobulk	edgeR	LRT
Dennd1a	-0.750009	9.23226	37.1894	1.07192e-09	5.69313e-09	pseudobulk	edgeR	LRT
Chrm2	-1.79459	6.98611	37.1359	1.10177e-09	5.8446e-09	pseudobulk	edgeR	LRT
St3gal5	-1.18645	7.47538	37.0991	1.12277e-09	5.9488e-09	pseudobulk	edgeR	LRT
Camsap1	1.15321	6.27328	37.092	1.12687e-09	5.96331e-09	pseudobulk	edgeR	LRT
Tle4	1.2846	6.32251	37.0865	1.13002e-09	5.97279e-09	pseudobulk	edgeR	LRT
Etv1	-1.94228	6.61212	37.0794	1.13413e-09	5.98726e-09	pseudobulk	edgeR	LRT
Atp2b3	-1.85498	6.47631	37.06	1.14547e-09	6.0399e-09	pseudobulk	edgeR	LRT
Dock3	-0.679937	10.0076	37.0441	1.15488e-09	6.08218e-09	pseudobulk	edgeR	LRT
Eml1	-1.50105	6.83036	37.0169	1.17111e-09	6.16029e-09	pseudobulk	edgeR	LRT
H13	1.19538	6.45885	36.9227	1.22904e-09	6.45726e-09	pseudobulk	edgeR	LRT
Syt13	-1.74489	6.61349	36.8965	1.24572e-09	6.53706e-09	pseudobulk	edgeR	LRT
Slitrk1	-2.02093	6.41834	36.8888	1.25064e-09	6.55501e-09	pseudobulk	edgeR	LRT
Jmy	1.21551	6.09869	36.8681	1.26398e-09	6.61704e-09	pseudobulk	edgeR	LRT
Atxn7l1	-1.0685	7.68769	36.8629	1.26732e-09	6.62662e-09	pseudobulk	edgeR	LRT
Pparg	-1.36271	7.31289	36.8389	1.28305e-09	6.70087e-09	pseudobulk	edgeR	LRT
Adgrb3	-0.999346	11.7652	36.7582	1.3373e-09	6.97589e-09	pseudobulk	edgeR	LRT
Cdk7	1.17152	6.22315	36.7324	1.35509e-09	7.06033e-09	pseudobulk	edgeR	LRT
Atp5d	1.00979	7.06077	36.6539	1.41073e-09	7.3415e-09	pseudobulk	edgeR	LRT
Klc1	0.802601	7.71752	36.5992	1.4509e-09	7.54158e-09	pseudobulk	edgeR	LRT
L3mbtl1	-2.78639	5.89596	36.5624	1.47854e-09	7.67614e-09	pseudobulk	edgeR	LRT
Camkk2	-1.15432	7.39572	36.5569	1.48276e-09	7.68897e-09	pseudobulk	edgeR	LRT
Cdkl5	-0.832019	8.52073	36.5528	1.4859e-09	7.69614e-09	pseudobulk	edgeR	LRT
Tulp4	0.805167	8.00519	36.4827	1.54024e-09	7.9682e-09	pseudobulk	edgeR	LRT
Rab1a	1.28207	6.09704	36.4626	1.55625e-09	8.04154e-09	pseudobulk	edgeR	LRT
Tub	-1.30343	7.2752	36.3946	1.61152e-09	8.31735e-09	pseudobulk	edgeR	LRT
Ythdf3	0.929601	7.14383	36.3686	1.63312e-09	8.41892e-09	pseudobulk	edgeR	LRT
Trappc6b	1.36217	6.0483	36.2915	1.69906e-09	8.74856e-09	pseudobulk	edgeR	LRT
Clint1	1.07946	6.57029	36.2619	1.72502e-09	8.87183e-09	pseudobulk	edgeR	LRT
Sorcs2	-2.29409	6.31925	36.2433	1.74156e-09	8.9464e-09	pseudobulk	edgeR	LRT
Grik4	-1.14012	7.55286	36.1935	1.78661e-09	9.16528e-09	pseudobulk	edgeR	LRT
Kcnd2	-0.871421	11.287	36.1917	1.78835e-09	9.16528e-09	pseudobulk	edgeR	LRT
Neurod6	-2.43033	5.99815	36.0655	1.90797e-09	9.76696e-09	pseudobulk	edgeR	LRT
Thsd7b	-2.21402	6.4901	36.0203	1.95268e-09	9.98415e-09	pseudobulk	edgeR	LRT
Camk2b	-0.948795	7.92809	35.9642	2.00979e-09	1.02642e-08	pseudobulk	edgeR	LRT
Stx1a	-1.23219	7.45748	35.9162	2.05987e-09	1.05077e-08	pseudobulk	edgeR	LRT
Eif1b	1.26539	6.18706	35.913	2.06323e-09	1.05126e-08	pseudobulk	edgeR	LRT
Vipas39	1.10052	6.44301	35.894	2.08353e-09	1.06038e-08	pseudobulk	edgeR	LRT
Fars2	-1.03318	7.81495	35.8035	2.1826e-09	1.10879e-08	pseudobulk	edgeR	LRT
Scn2a	-0.680763	9.17784	35.8025	2.1837e-09	1.10879e-08	pseudobulk	edgeR	LRT
Tmem30a	0.959943	7.28441	35.6673	2.34055e-09	1.18705e-08	pseudobulk	edgeR	LRT
Map3k5	-1.24913	7.40583	35.6383	2.37565e-09	1.20346e-08	pseudobulk	edgeR	LRT
Dpp6	-0.692846	9.37639	35.6023	2.42004e-09	1.22454e-08	pseudobulk	edgeR	LRT
Kcnab1	-1.17181	8.64944	35.5638	2.46836e-09	1.24754e-08	pseudobulk	edgeR	LRT
Caprin1	0.897077	7.15064	35.5453	2.49189e-09	1.25799e-08	pseudobulk	edgeR	LRT
Myo1b	-2.14323	6.19107	35.5345	2.50571e-09	1.26351e-08	pseudobulk	edgeR	LRT
Nlk	-0.783179	9.29913	35.5129	2.53374e-09	1.27618e-08	pseudobulk	edgeR	LRT
Gm27032	-1.39304	7.01674	35.4792	2.57784e-09	1.2969e-08	pseudobulk	edgeR	LRT
Smim13	1.19421	6.65817	35.4675	2.59343e-09	1.30325e-08	pseudobulk	edgeR	LRT
Xrn2	0.889669	7.23118	35.4634	2.59886e-09	1.30449e-08	pseudobulk	edgeR	LRT
Dcx	-1.48614	7.05395	35.4565	2.60807e-09	1.30619e-08	pseudobulk	edgeR	LRT
Syt11	-1.03232	7.80374	35.4564	2.60822e-09	1.30619e-08	pseudobulk	edgeR	LRT
Itgav	1.02429	6.90124	35.4485	2.61879e-09	1.30999e-08	pseudobulk	edgeR	LRT
Syt7	-1.19534	7.46934	35.434	2.63845e-09	1.31832e-08	pseudobulk	edgeR	LRT
Mgll	-1.37145	7.00152	35.3383	2.77133e-09	1.38314e-08	pseudobulk	edgeR	LRT
Scn3a	-1.2334	7.30826	35.2973	2.83018e-09	1.41091e-08	pseudobulk	edgeR	LRT
Rnf13	0.964172	6.88487	35.216	2.95082e-09	1.46938e-08	pseudobulk	edgeR	LRT
Slc6a7	-2.03804	6.22751	35.1037	3.12608e-09	1.55489e-08	pseudobulk	edgeR	LRT
Zfp644	0.906069	7.31296	35.0672	3.18525e-09	1.58252e-08	pseudobulk	edgeR	LRT
Mga	0.858798	7.34373	34.9951	3.30541e-09	1.64037e-08	pseudobulk	edgeR	LRT
Stx16	1.06433	6.54232	34.954	3.37585e-09	1.67343e-08	pseudobulk	edgeR	LRT
Bach2	0.837749	7.81211	34.9494	3.38388e-09	1.67552e-08	pseudobulk	edgeR	LRT
Nedd4l	0.620302	9.71482	34.9383	3.40325e-09	1.68321e-08	pseudobulk	edgeR	LRT
Slc6a17	0.987131	8.29098	34.7704	3.70964e-09	1.83268e-08	pseudobulk	edgeR	LRT
Klhl29	-0.808415	9.11241	34.734	3.77978e-09	1.86523e-08	pseudobulk	edgeR	LRT
Rgl1	-0.909035	8.12706	34.691	3.86423e-09	1.90476e-08	pseudobulk	edgeR	LRT
Mei1	-2.67671	5.80078	34.6598	3.9265e-09	1.93328e-08	pseudobulk	edgeR	LRT
Dok5	0.945383	7.11279	34.6238	3.99992e-09	1.96722e-08	pseudobulk	edgeR	LRT
Zfp329	1.03192	6.71125	34.5804	4.09e-09	2.00928e-08	pseudobulk	edgeR	LRT
Hp1bp3	0.948766	6.93536	34.5608	4.13146e-09	2.02738e-08	pseudobulk	edgeR	LRT
Gm41361	-2.66899	5.78936	34.5514	4.1514e-09	2.03488e-08	pseudobulk	edgeR	LRT
Epha5	-0.840328	9.76404	34.5426	4.17019e-09	2.04181e-08	pseudobulk	edgeR	LRT
Arf4	1.16553	6.30916	34.5286	4.20034e-09	2.05428e-08	pseudobulk	edgeR	LRT
Gclm	1.25366	6.25708	34.4852	4.29499e-09	2.09823e-08	pseudobulk	edgeR	LRT
Trip11	0.903974	7.21192	34.3935	4.50232e-09	2.19707e-08	pseudobulk	edgeR	LRT
Eif4g1	0.989511	6.70943	34.3519	4.59959e-09	2.24204e-08	pseudobulk	edgeR	LRT
Tlk2	0.955227	6.91076	34.3016	4.71992e-09	2.29815e-08	pseudobulk	edgeR	LRT
Atp2b4	-1.24112	7.12647	34.2991	4.72603e-09	2.29857e-08	pseudobulk	edgeR	LRT
Akap11	0.801458	7.64418	34.2961	4.73318e-09	2.2995e-08	pseudobulk	edgeR	LRT
Snhg11	-0.719953	12.0526	34.1616	5.07192e-09	2.46134e-08	pseudobulk	edgeR	LRT
Tusc3	-0.813657	8.4944	34.0981	5.24016e-09	2.54018e-08	pseudobulk	edgeR	LRT
Mtdh	0.814821	7.63893	34.0742	5.30507e-09	2.5688e-08	pseudobulk	edgeR	LRT
Map2k1	1.00546	6.87871	34.0348	5.41345e-09	2.61839e-08	pseudobulk	edgeR	LRT
Dcaf6	-0.885878	8.304	33.9866	5.54941e-09	2.6812e-08	pseudobulk	edgeR	LRT
Hnrnpf	1.22039	6.20384	33.9459	5.66651e-09	2.73476e-08	pseudobulk	edgeR	LRT
Chn1	-0.702599	9.0829	33.9126	5.7643e-09	2.7789e-08	pseudobulk	edgeR	LRT
Trpc4ap	0.978498	6.86523	33.8008	6.10542e-09	2.94012e-08	pseudobulk	edgeR	LRT
Dlc1	-1.10088	7.79437	33.5713	6.87003e-09	3.30469e-08	pseudobulk	edgeR	LRT
Rapgef2	-0.750725	8.56672	33.4929	7.1524e-09	3.43676e-08	pseudobulk	edgeR	LRT
Edem3	1.06506	6.69395	33.4821	7.19232e-09	3.45216e-08	pseudobulk	edgeR	LRT
Plekha5	-0.673829	9.19328	33.4076	7.47302e-09	3.58297e-08	pseudobulk	edgeR	LRT
Rskr	-1.27896	7.24391	33.336	7.75351e-09	3.71339e-08	pseudobulk	edgeR	LRT
Dnmt3a	-1.02295	7.65426	33.2816	7.97318e-09	3.81443e-08	pseudobulk	edgeR	LRT
Mbd5	-0.682856	9.31652	33.2452	8.12387e-09	3.88229e-08	pseudobulk	edgeR	LRT
Naca	1.17731	6.20432	33.2013	8.30967e-09	3.96676e-08	pseudobulk	edgeR	LRT
Bcl11a	-0.901019	8.50535	33.1381	8.58417e-09	4.09334e-08	pseudobulk	edgeR	LRT
Kcnip3	-1.17656	7.41452	33.1348	8.5985e-09	4.09573e-08	pseudobulk	edgeR	LRT
Zfp385b	-0.68652	9.05894	33.1231	8.65029e-09	4.11593e-08	pseudobulk	edgeR	LRT
Slc35f3	-1.34566	7.15446	33.1166	8.67947e-09	4.12533e-08	pseudobulk	edgeR	LRT
Pcdh15	-1.44342	10.9662	32.9987	9.22227e-09	4.37858e-08	pseudobulk	edgeR	LRT
Frmpd4	-1.22193	10.229	32.9452	9.47911e-09	4.49566e-08	pseudobulk	edgeR	LRT
Deptor	-2.38021	6.11798	32.9405	9.5023e-09	4.50179e-08	pseudobulk	edgeR	LRT
Ubr2	0.838493	7.24753	32.8432	9.98982e-09	4.72765e-08	pseudobulk	edgeR	LRT
Atp9b	0.614301	8.7415	32.8265	1.00759e-08	4.76327e-08	pseudobulk	edgeR	LRT
Akap8l	-0.701892	8.67549	32.8111	1.01564e-08	4.79379e-08	pseudobulk	edgeR	LRT
Ate1	1.23948	6.16765	32.8097	1.01636e-08	4.79379e-08	pseudobulk	edgeR	LRT
Ago2	1.15549	6.29826	32.8079	1.01733e-08	4.79379e-08	pseudobulk	edgeR	LRT
Senp5	0.948226	6.81926	32.7655	1.03974e-08	4.89412e-08	pseudobulk	edgeR	LRT
Naa25	1.13349	6.23539	32.762	1.04163e-08	4.89778e-08	pseudobulk	edgeR	LRT
Arhgap26-ENSMUSG00000036452	-0.754983	8.38376	32.7586	1.04345e-08	4.9011e-08	pseudobulk	edgeR	LRT
Hdlbp	0.856803	7.17533	32.7472	1.04957e-08	4.92454e-08	pseudobulk	edgeR	LRT
Mrpl4	1.19048	6.19009	32.7003	1.07522e-08	5.03954e-08	pseudobulk	edgeR	LRT
Pikfyve	0.903158	6.98417	32.6156	1.1231e-08	5.25834e-08	pseudobulk	edgeR	LRT
Ipo5	1.05629	6.64362	32.5711	1.14914e-08	5.37448e-08	pseudobulk	edgeR	LRT
Vps37a	0.996024	6.81257	32.5062	1.18813e-08	5.55093e-08	pseudobulk	edgeR	LRT
Fstl5	-1.35875	7.06263	32.492	1.19682e-08	5.58556e-08	pseudobulk	edgeR	LRT
Il34	-2.3533	5.93864	32.4615	1.21576e-08	5.66794e-08	pseudobulk	edgeR	LRT
Cul5	0.843741	7.28024	32.3929	1.25943e-08	5.86028e-08	pseudobulk	edgeR	LRT
Spats2l	-1.24221	7.28272	32.3925	1.25969e-08	5.86028e-08	pseudobulk	edgeR	LRT
Pex14	1.06244	6.46971	32.3297	1.30109e-08	6.0465e-08	pseudobulk	edgeR	LRT
Supt16	1.05055	6.49595	32.2954	1.32425e-08	6.1476e-08	pseudobulk	edgeR	LRT
Spata5	0.814147	7.33288	32.2527	1.3537e-08	6.27768e-08	pseudobulk	edgeR	LRT
Psmc6	0.970242	6.92459	32.2146	1.38047e-08	6.39505e-08	pseudobulk	edgeR	LRT
Becn1	1.09789	6.31548	32.2093	1.3843e-08	6.40603e-08	pseudobulk	edgeR	LRT
Rplp1	1.02316	7.14057	32.2005	1.39057e-08	6.42826e-08	pseudobulk	edgeR	LRT
Asap1	-0.582497	9.58314	32.131	1.4412e-08	6.65532e-08	pseudobulk	edgeR	LRT
Zmiz1os1	-1.76086	6.45675	32.048	1.50413e-08	6.93861e-08	pseudobulk	edgeR	LRT
Pgm2l1	-1.0943	7.37521	32.0099	1.53389e-08	7.06846e-08	pseudobulk	edgeR	LRT
Zfp800	1.18658	6.16996	31.999	1.54254e-08	7.10088e-08	pseudobulk	edgeR	LRT
Slc8a1	-0.758166	10.1392	31.9731	1.56323e-08	7.18855e-08	pseudobulk	edgeR	LRT
Rb1cc1	0.687795	8.21928	31.9511	1.58104e-08	7.26285e-08	pseudobulk	edgeR	LRT
Rlf	0.836958	7.66025	31.8742	1.64487e-08	7.54817e-08	pseudobulk	edgeR	LRT
Cnbp	1.12788	6.5215	31.8219	1.68976e-08	7.74606e-08	pseudobulk	edgeR	LRT
Herc6	-1.59666	6.88068	31.7919	1.71611e-08	7.85863e-08	pseudobulk	edgeR	LRT
Fau	0.993317	6.93888	31.7501	1.75343e-08	8.02114e-08	pseudobulk	edgeR	LRT
Itpka	-1.85311	6.28069	31.6234	1.87157e-08	8.55268e-08	pseudobulk	edgeR	LRT
Rc3h1	1.04303	6.72835	31.6127	1.88194e-08	8.59115e-08	pseudobulk	edgeR	LRT
Emc4	1.23805	6.01621	31.5998	1.89453e-08	8.6396e-08	pseudobulk	edgeR	LRT
Man1a2	-0.80818	8.29462	31.5727	1.92116e-08	8.75194e-08	pseudobulk	edgeR	LRT
Syncrip	1.01598	6.45346	31.4815	2.01349e-08	9.16307e-08	pseudobulk	edgeR	LRT
Ap1s1	1.16293	6.12281	31.4713	2.02412e-08	9.20186e-08	pseudobulk	edgeR	LRT
Lpin2	0.873793	7.18678	31.3735	2.12862e-08	9.66694e-08	pseudobulk	edgeR	LRT
Fam160a2	1.01255	6.58937	31.3625	2.14081e-08	9.71223e-08	pseudobulk	edgeR	LRT
Gm26652	-2.03347	6.10586	31.2805	2.2331e-08	1.01205e-07	pseudobulk	edgeR	LRT
Plch2	-2.6242	5.75192	31.2631	2.25319e-08	1.0201e-07	pseudobulk	edgeR	LRT
9530059O14Rik	-0.765621	8.80568	31.2143	2.31062e-08	1.04502e-07	pseudobulk	edgeR	LRT
Ube2l3	1.15954	6.05019	31.1565	2.38036e-08	1.07545e-07	pseudobulk	edgeR	LRT
Nfib	-0.831258	8.65845	31.1124	2.43506e-08	1.09903e-07	pseudobulk	edgeR	LRT
Actr3b	-1.08685	7.37879	31.1087	2.43976e-08	1.10002e-07	pseudobulk	edgeR	LRT
Cacna1c	-0.658613	9.6996	31.0142	2.56153e-08	1.15298e-07	pseudobulk	edgeR	LRT
Dync1li1	1.03579	6.56669	31.0135	2.56246e-08	1.15298e-07	pseudobulk	edgeR	LRT
Snrpb	1.19963	6.01065	30.966	2.62593e-08	1.18033e-07	pseudobulk	edgeR	LRT
Ncoa7	-0.890841	8.02559	30.8793	2.7458e-08	1.23294e-07	pseudobulk	edgeR	LRT
Gtf2a1	1.14283	6.28739	30.8112	2.84397e-08	1.27572e-07	pseudobulk	edgeR	LRT
Apba1	-0.729007	8.66881	30.7269	2.97019e-08	1.33097e-07	pseudobulk	edgeR	LRT
Cmip	-0.837134	8.12453	30.7134	2.99091e-08	1.33889e-07	pseudobulk	edgeR	LRT
Atg13	1.02761	6.4592	30.7014	3.00952e-08	1.34585e-07	pseudobulk	edgeR	LRT
BC005537	1.10766	6.48948	30.6717	3.05583e-08	1.36517e-07	pseudobulk	edgeR	LRT
Grb14	-1.56215	6.58169	30.5944	3.1801e-08	1.41689e-07	pseudobulk	edgeR	LRT
Rps6ka2	-1.25076	7.07747	30.5944	3.18018e-08	1.41689e-07	pseudobulk	edgeR	LRT
Prrt1	-2.40605	5.78457	30.5937	3.1813e-08	1.41689e-07	pseudobulk	edgeR	LRT
Fam81a	-1.29845	6.94354	30.582	3.20042e-08	1.42396e-07	pseudobulk	edgeR	LRT
Rhot1	0.923413	6.89598	30.5796	3.20445e-08	1.42431e-07	pseudobulk	edgeR	LRT
Lingo2	-1.32042	11.9105	30.5625	3.23283e-08	1.43547e-07	pseudobulk	edgeR	LRT
Adgrb1	-0.890375	7.84883	30.555	3.24536e-08	1.43957e-07	pseudobulk	edgeR	LRT
Snx12	1.11344	6.17295	30.5317	3.28464e-08	1.45553e-07	pseudobulk	edgeR	LRT
Tafa2	-1.41192	8.69948	30.5042	3.33139e-08	1.47475e-07	pseudobulk	edgeR	LRT
Yeats2	-1.29866	7.05177	30.4995	3.33946e-08	1.47684e-07	pseudobulk	edgeR	LRT
Necab3	-2.1192	6.04366	30.497	3.34381e-08	1.47727e-07	pseudobulk	edgeR	LRT
Mat2b	1.11941	6.30134	30.4946	3.34795e-08	1.47761e-07	pseudobulk	edgeR	LRT
Strbp	-0.722514	9.47081	30.4155	3.48727e-08	1.53756e-07	pseudobulk	edgeR	LRT
Mob4	1.16027	6.09057	30.3682	3.57345e-08	1.57397e-07	pseudobulk	edgeR	LRT
Bbof1	-1.81495	6.24999	30.3252	3.65354e-08	1.60763e-07	pseudobulk	edgeR	LRT
Haghl	-1.6806	6.69867	30.2973	3.70643e-08	1.62927e-07	pseudobulk	edgeR	LRT
G3bp1	1.09415	6.26749	30.281	3.73766e-08	1.64135e-07	pseudobulk	edgeR	LRT
Ttc14	-0.766927	8.57693	30.2681	3.7626e-08	1.65065e-07	pseudobulk	edgeR	LRT
Rasgrf1	-0.689686	8.71809	30.2397	3.81804e-08	1.6733e-07	pseudobulk	edgeR	LRT
Npas3	1.16309	7.38665	30.2029	3.89129e-08	1.7037e-07	pseudobulk	edgeR	LRT
Psma1	1.03203	6.53223	30.1988	3.89952e-08	1.7056e-07	pseudobulk	edgeR	LRT
Pgbd5	-1.18885	7.19065	30.1861	3.92505e-08	1.71506e-07	pseudobulk	edgeR	LRT
Cdon	-2.14044	6.07417	30.1715	3.95486e-08	1.72637e-07	pseudobulk	edgeR	LRT
Man1a	-1.0135	8.20603	30.169	3.95992e-08	1.72685e-07	pseudobulk	edgeR	LRT
Gabrb3	-0.641191	10.1208	30.1647	3.96873e-08	1.72898e-07	pseudobulk	edgeR	LRT
Nrn1	-1.12455	7.41527	30.1211	4.05892e-08	1.76652e-07	pseudobulk	edgeR	LRT
Zeb2	-0.746875	8.94108	30.1184	4.06457e-08	1.76722e-07	pseudobulk	edgeR	LRT
Gabrg2	-0.840669	8.07629	30.0447	4.2221e-08	1.8339e-07	pseudobulk	edgeR	LRT
Mboat2	-1.07869	7.56617	30.0231	4.26934e-08	1.85258e-07	pseudobulk	edgeR	LRT
Prmt8	-1.14542	7.21769	29.9739	4.37897e-08	1.89827e-07	pseudobulk	edgeR	LRT
Scn8a	-0.633687	8.86012	29.9553	4.42113e-08	1.91466e-07	pseudobulk	edgeR	LRT
Hs3st5	1.87178	7.85693	29.943	4.44935e-08	1.92498e-07	pseudobulk	edgeR	LRT
Rpl17	1.11719	6.24138	29.926	4.4885e-08	1.94e-07	pseudobulk	edgeR	LRT
Slc2a3	-1.40448	6.94514	29.8775	4.60228e-08	1.98557e-07	pseudobulk	edgeR	LRT
Homer1	-0.864007	9.33401	29.8772	4.60296e-08	1.98557e-07	pseudobulk	edgeR	LRT
Psmc3	1.09685	6.19905	29.8322	4.71096e-08	2.03016e-07	pseudobulk	edgeR	LRT
Nup153	1.11262	6.26102	29.821	4.73823e-08	2.03833e-07	pseudobulk	edgeR	LRT
Rps9	1.12304	6.07649	29.8206	4.73922e-08	2.03833e-07	pseudobulk	edgeR	LRT
Man1c1	-1.48792	6.75588	29.8077	4.7709e-08	2.04994e-07	pseudobulk	edgeR	LRT
Cpeb3	-0.66665	8.83793	29.7467	4.92354e-08	2.11346e-07	pseudobulk	edgeR	LRT
Jak1	0.848989	7.04957	29.6979	5.04886e-08	2.16514e-07	pseudobulk	edgeR	LRT
Akap6	-0.584334	9.72233	29.6077	5.28936e-08	2.26606e-07	pseudobulk	edgeR	LRT
Pak3	0.673826	8.94846	29.5317	5.50099e-08	2.35442e-07	pseudobulk	edgeR	LRT
Cpne9	-1.56662	6.59088	29.4539	5.72616e-08	2.44841e-07	pseudobulk	edgeR	LRT
Snap47	0.92042	6.9224	29.4288	5.80081e-08	2.47791e-07	pseudobulk	edgeR	LRT
Stmn2	-1.0132	7.62325	29.3481	6.04746e-08	2.58076e-07	pseudobulk	edgeR	LRT
Slc23a2	-1.03091	7.58236	29.335	6.08861e-08	2.5958e-07	pseudobulk	edgeR	LRT
Rps3a1	1.04842	6.48468	29.318	6.14226e-08	2.61613e-07	pseudobulk	edgeR	LRT
Epb41l3	-0.766889	8.36153	29.2823	6.25648e-08	2.66219e-07	pseudobulk	edgeR	LRT
Usp29	0.929592	7.2599	29.2673	6.30503e-08	2.68025e-07	pseudobulk	edgeR	LRT
Sdk1	-1.30858	8.00464	29.2062	6.50697e-08	2.76341e-07	pseudobulk	edgeR	LRT
Galnt2l	0.756921	7.62428	29.1984	6.53321e-08	2.77188e-07	pseudobulk	edgeR	LRT
Scaf1	1.11494	6.09443	29.1905	6.55996e-08	2.78054e-07	pseudobulk	edgeR	LRT
Psmb2	0.8415	7.26318	29.1838	6.58285e-08	2.78678e-07	pseudobulk	edgeR	LRT
Arc	1.68176	7.35568	29.1824	6.5874e-08	2.78678e-07	pseudobulk	edgeR	LRT
Sergef	-1.02696	7.38912	29.1582	6.67037e-08	2.81916e-07	pseudobulk	edgeR	LRT
Ncam1	-0.667839	9.22196	29.1513	6.69395e-08	2.82641e-07	pseudobulk	edgeR	LRT
Adamts3	-1.51218	6.84439	29.093	6.89864e-08	2.91003e-07	pseudobulk	edgeR	LRT
Ube2e2	-0.659906	10.0862	29.043	7.07892e-08	2.98321e-07	pseudobulk	edgeR	LRT
Cope	1.16596	6.13787	28.9908	7.27237e-08	3.06179e-07	pseudobulk	edgeR	LRT
Epb41l4b	-1.22198	7.12927	28.9503	7.42599e-08	3.12347e-07	pseudobulk	edgeR	LRT
Prkar1a	0.807853	7.58221	28.9476	7.4362e-08	3.12477e-07	pseudobulk	edgeR	LRT
Dnajc21	-1.43894	6.70926	28.9309	7.50055e-08	3.14879e-07	pseudobulk	edgeR	LRT
Pnpla8	0.802477	7.59082	28.8774	7.71088e-08	3.234e-07	pseudobulk	edgeR	LRT
Caly	-1.50758	6.67757	28.8241	7.92584e-08	3.32098e-07	pseudobulk	edgeR	LRT
C530008M17Rik	-1.2095	7.1556	28.8174	7.95314e-08	3.32924e-07	pseudobulk	edgeR	LRT
Pfkm	-1.3416	6.89102	28.8123	7.97412e-08	3.33484e-07	pseudobulk	edgeR	LRT
Rap1b	1.32287	6.31774	28.8025	8.01474e-08	3.34863e-07	pseudobulk	edgeR	LRT
Efr3a	0.710344	8.39892	28.7556	8.21106e-08	3.42739e-07	pseudobulk	edgeR	LRT
Pip5k1c	-1.46954	6.68383	28.7474	8.2459e-08	3.43867e-07	pseudobulk	edgeR	LRT
Lin52	1.03917	6.51226	28.7244	8.34459e-08	3.47652e-07	pseudobulk	edgeR	LRT
Hlf	-1.44197	6.72635	28.7158	8.3816e-08	3.48862e-07	pseudobulk	edgeR	LRT
Uba1	1.13103	6.03191	28.7023	8.44028e-08	3.50972e-07	pseudobulk	edgeR	LRT
Kirrel3	-1.52263	9.42705	28.6675	8.59335e-08	3.56998e-07	pseudobulk	edgeR	LRT
Syt4	0.918916	7.50871	28.6546	8.65078e-08	3.59044e-07	pseudobulk	edgeR	LRT
Olfm1	-0.952594	8.04126	28.6248	8.785e-08	3.6427e-07	pseudobulk	edgeR	LRT
Zfp697	0.640257	8.57067	28.5909	8.93993e-08	3.70345e-07	pseudobulk	edgeR	LRT
Dlg2	-0.862626	12.8553	28.5547	9.10871e-08	3.7698e-07	pseudobulk	edgeR	LRT
Cep120	1.09301	6.24638	28.514	9.30219e-08	3.84625e-07	pseudobulk	edgeR	LRT
Tspan5	-0.668065	9.60245	28.5006	9.36702e-08	3.86941e-07	pseudobulk	edgeR	LRT
Gripap1	0.866453	7.02188	28.4762	9.48558e-08	3.9147e-07	pseudobulk	edgeR	LRT
Ppp1r13b	-1.41304	6.63138	28.4638	9.54686e-08	3.93628e-07	pseudobulk	edgeR	LRT
Wnk2	-0.904438	7.681	28.4305	9.71223e-08	4.00071e-07	pseudobulk	edgeR	LRT
Rims2	-0.709833	10.1809	28.4048	9.84202e-08	4.05037e-07	pseudobulk	edgeR	LRT
Fryl	-0.852773	7.85211	28.4021	9.85604e-08	4.05234e-07	pseudobulk	edgeR	LRT
Sbno1	0.703614	7.84048	28.365	1.00464e-07	4.12675e-07	pseudobulk	edgeR	LRT
Luc7l3	-0.874952	8.10543	28.3603	1.00708e-07	4.13291e-07	pseudobulk	edgeR	LRT
L1cam	-1.7622	6.20497	28.3481	1.01348e-07	4.15528e-07	pseudobulk	edgeR	LRT
Gm49685	-1.52566	6.62872	28.3023	1.03773e-07	4.25071e-07	pseudobulk	edgeR	LRT
Nrip1	1.05347	6.58773	28.2974	1.04033e-07	4.2574e-07	pseudobulk	edgeR	LRT
Rasa2	0.800979	7.42777	28.2794	1.0501e-07	4.29338e-07	pseudobulk	edgeR	LRT
Pgap1	-1.18257	6.99428	28.222	1.08166e-07	4.41831e-07	pseudobulk	edgeR	LRT
Cd34	-2.23926	5.84546	28.1847	1.1027e-07	4.50004e-07	pseudobulk	edgeR	LRT
Tmem132a	-1.72714	6.51222	28.1748	1.1084e-07	4.51908e-07	pseudobulk	edgeR	LRT
Tyro3	-1.58983	6.47888	28.1729	1.10948e-07	4.51931e-07	pseudobulk	edgeR	LRT
Arhgef11	0.821822	7.22257	28.1499	1.12276e-07	4.56914e-07	pseudobulk	edgeR	LRT
Ccar1	0.793071	7.24042	28.136	1.1308e-07	4.59761e-07	pseudobulk	edgeR	LRT
Gm4924	-1.93038	6.26448	28.13	1.13433e-07	4.60769e-07	pseudobulk	edgeR	LRT
Hecw1	-0.787465	9.87847	28.1164	1.14236e-07	4.63603e-07	pseudobulk	edgeR	LRT
Ptk2b	-0.888751	7.84984	28.1122	1.1448e-07	4.64164e-07	pseudobulk	edgeR	LRT
Plppr1	-2.24101	6.11989	28.0591	1.17669e-07	4.76651e-07	pseudobulk	edgeR	LRT
Gde1	0.997653	6.73571	28.0253	1.1974e-07	4.84327e-07	pseudobulk	edgeR	LRT
Syn3	-0.961232	8.22196	28.0246	1.19785e-07	4.84327e-07	pseudobulk	edgeR	LRT
Gm28905	-1.27965	7.90438	28.0174	1.20233e-07	4.85594e-07	pseudobulk	edgeR	LRT
Eny2	0.982031	6.4915	28.016	1.20319e-07	4.85594e-07	pseudobulk	edgeR	LRT
Ank3	-0.642685	10.5644	28.009	1.20755e-07	4.86904e-07	pseudobulk	edgeR	LRT
Myo9b	0.911801	6.79395	28.0072	1.20866e-07	4.86906e-07	pseudobulk	edgeR	LRT
Col25a1	-1.63306	6.58255	27.9794	1.22617e-07	4.93504e-07	pseudobulk	edgeR	LRT
Rpl10a	0.984084	6.46559	27.9612	1.2377e-07	4.9769e-07	pseudobulk	edgeR	LRT
Eif4a1	1.02085	6.56517	27.9308	1.25732e-07	5.05115e-07	pseudobulk	edgeR	LRT
Lmtk3	-1.26802	6.78075	27.8922	1.28267e-07	5.14827e-07	pseudobulk	edgeR	LRT
Fip1l1	0.757789	7.35839	27.8514	1.30997e-07	5.24968e-07	pseudobulk	edgeR	LRT
Ppm1l	-0.720779	8.49427	27.8509	1.31033e-07	5.24968e-07	pseudobulk	edgeR	LRT
Ppp1r2	1.01357	6.42552	27.821	1.33075e-07	5.32664e-07	pseudobulk	edgeR	LRT
Slc24a3	-0.85099	8.03627	27.8079	1.33978e-07	5.3579e-07	pseudobulk	edgeR	LRT
Ndufb8	1.13395	5.96755	27.7934	1.34983e-07	5.39319e-07	pseudobulk	edgeR	LRT
Pdhx	1.01111	6.36267	27.7358	1.39063e-07	5.55115e-07	pseudobulk	edgeR	LRT
Lonp2	0.738111	7.58872	27.7324	1.3931e-07	5.55594e-07	pseudobulk	edgeR	LRT
Ppm1a	0.962873	6.55382	27.6819	1.42995e-07	5.69773e-07	pseudobulk	edgeR	LRT
Mdh2	0.971039	6.89847	27.67	1.43879e-07	5.72776e-07	pseudobulk	edgeR	LRT
Atp1a1	-1.05326	8.01159	27.6607	1.44567e-07	5.74992e-07	pseudobulk	edgeR	LRT
Synpr	-1.61805	6.67907	27.6493	1.45422e-07	5.77866e-07	pseudobulk	edgeR	LRT
Septin11	-0.771944	8.15275	27.6234	1.47385e-07	5.85138e-07	pseudobulk	edgeR	LRT
Atp6v0d1	0.883202	6.96123	27.6194	1.47691e-07	5.85822e-07	pseudobulk	edgeR	LRT
Tsc22d2	0.8571	7.08633	27.5998	1.49192e-07	5.91242e-07	pseudobulk	edgeR	LRT
Nln	-1.36456	6.7596	27.485	1.58317e-07	6.26838e-07	pseudobulk	edgeR	LRT
Psmc1	1.17224	6.01441	27.4773	1.58952e-07	6.28785e-07	pseudobulk	edgeR	LRT
Hsd17b12	1.13591	6.31153	27.4559	1.60718e-07	6.35199e-07	pseudobulk	edgeR	LRT
Tspoap1	-1.17771	7.33701	27.3803	1.67128e-07	6.59936e-07	pseudobulk	edgeR	LRT
Mia3	0.891373	6.80098	27.3714	1.67895e-07	6.6237e-07	pseudobulk	edgeR	LRT
Scaper	-0.825691	8.22828	27.3389	1.70739e-07	6.72983e-07	pseudobulk	edgeR	LRT
Meg3	-0.568753	12.6735	27.3207	1.72357e-07	6.78753e-07	pseudobulk	edgeR	LRT
Slc20a1	0.904847	7.01155	27.3001	1.74204e-07	6.8541e-07	pseudobulk	edgeR	LRT
Pdzd2	-0.897624	8.20927	27.2592	1.77926e-07	6.99426e-07	pseudobulk	edgeR	LRT
Gm10754	-1.82444	6.53475	27.2554	1.78276e-07	7.00175e-07	pseudobulk	edgeR	LRT
Ddx1	0.974162	6.7621	27.2329	1.80363e-07	7.07739e-07	pseudobulk	edgeR	LRT
Kdm5c	0.983511	6.47747	27.222	1.81383e-07	7.11106e-07	pseudobulk	edgeR	LRT
Vps13c	-0.883441	7.67575	27.1823	1.85146e-07	7.25209e-07	pseudobulk	edgeR	LRT
Ulk4	-1.09208	7.11711	27.1739	1.8595e-07	7.27711e-07	pseudobulk	edgeR	LRT
Bdp1	0.745361	7.45139	27.168	1.86523e-07	7.29302e-07	pseudobulk	edgeR	LRT
9330182L06Rik	-1.11842	7.04581	27.1538	1.87899e-07	7.34028e-07	pseudobulk	edgeR	LRT
Sparcl1	-1.02027	7.52776	27.1331	1.89919e-07	7.41258e-07	pseudobulk	edgeR	LRT
Tbc1d30	-1.15475	7.01084	27.1215	1.91059e-07	7.45046e-07	pseudobulk	edgeR	LRT
Raph1	-0.778201	7.99237	27.1119	1.92013e-07	7.48086e-07	pseudobulk	edgeR	LRT
Boc	-1.96299	6.04089	27.1102	1.9218e-07	7.48086e-07	pseudobulk	edgeR	LRT
Sptan1	-0.605225	8.90817	27.1068	1.92518e-07	7.48737e-07	pseudobulk	edgeR	LRT
Apba2	-0.597573	9.03079	27.0651	1.96719e-07	7.63483e-07	pseudobulk	edgeR	LRT
Dcc	-1.40343	9.41982	27.0643	1.96796e-07	7.63483e-07	pseudobulk	edgeR	LRT
Rpl6	0.912266	6.8254	27.064	1.96831e-07	7.63483e-07	pseudobulk	edgeR	LRT
Mmaa	-1.63167	6.36014	27.041	1.9919e-07	7.71948e-07	pseudobulk	edgeR	LRT
Mapk8ip1	1.17071	6.20299	27.0369	1.9961e-07	7.72896e-07	pseudobulk	edgeR	LRT
Exd2	-1.16046	7.15915	26.96	2.07705e-07	8.03529e-07	pseudobulk	edgeR	LRT
Rhobtb2	-1.71398	6.15925	26.936	2.1031e-07	8.12891e-07	pseudobulk	edgeR	LRT
Vwa5b2	-1.73232	6.28453	26.9237	2.1165e-07	8.1735e-07	pseudobulk	edgeR	LRT
Nrg3	-0.994453	12.725	26.9058	2.13615e-07	8.24211e-07	pseudobulk	edgeR	LRT
Zc3h15	0.879114	6.95012	26.8337	2.21733e-07	8.54783e-07	pseudobulk	edgeR	LRT
Kif1a	0.632541	8.12381	26.7927	2.26489e-07	8.72349e-07	pseudobulk	edgeR	LRT
Ap3d1	0.994837	6.43356	26.7754	2.28524e-07	8.79416e-07	pseudobulk	edgeR	LRT
Serinc5	-1.59817	6.32232	26.7444	2.32224e-07	8.92871e-07	pseudobulk	edgeR	LRT
Gsg1l	-1.5279	6.54128	26.7318	2.33743e-07	8.97925e-07	pseudobulk	edgeR	LRT
Mtcl1	-1.0796	7.30963	26.7263	2.34406e-07	8.99684e-07	pseudobulk	edgeR	LRT
Dip2c	0.591046	9.90322	26.7115	2.36214e-07	9.0583e-07	pseudobulk	edgeR	LRT
Rps11	1.12663	6.08612	26.6971	2.37977e-07	9.11796e-07	pseudobulk	edgeR	LRT
Swt1	1.01058	6.52793	26.6192	2.47772e-07	9.48495e-07	pseudobulk	edgeR	LRT
Ccdc50	0.889925	6.82537	26.5992	2.50352e-07	9.57538e-07	pseudobulk	edgeR	LRT
Bmpr1a	1.01675	6.44698	26.588	2.51798e-07	9.62227e-07	pseudobulk	edgeR	LRT
4933406I18Rik	-0.994292	7.57469	26.5648	2.54851e-07	9.73049e-07	pseudobulk	edgeR	LRT
Faah	-1.22116	6.83899	26.5089	2.62321e-07	1.0007e-06	pseudobulk	edgeR	LRT
Actr10	0.974904	6.4255	26.4845	2.65667e-07	1.01258e-06	pseudobulk	edgeR	LRT
Sntg1	-0.623615	10.5363	26.4819	2.66019e-07	1.013e-06	pseudobulk	edgeR	LRT
Rab10	0.816249	7.32047	26.4803	2.66238e-07	1.013e-06	pseudobulk	edgeR	LRT
Ube2d3	0.811663	7.1665	26.4577	2.69378e-07	1.02406e-06	pseudobulk	edgeR	LRT
Serbp1	0.850702	6.87138	26.4363	2.7237e-07	1.03427e-06	pseudobulk	edgeR	LRT
Ascc3	0.590272	8.39769	26.4352	2.72536e-07	1.03427e-06	pseudobulk	edgeR	LRT
Rtn4rl1	-1.46251	6.55653	26.3835	2.79926e-07	1.0614e-06	pseudobulk	edgeR	LRT
Tmcc1	-0.702995	8.55184	26.3689	2.82046e-07	1.06851e-06	pseudobulk	edgeR	LRT
Kdm5b	0.730099	7.38573	26.3493	2.84921e-07	1.07847e-06	pseudobulk	edgeR	LRT
Tom1l1	-1.92875	6.01471	26.3457	2.85455e-07	1.07956e-06	pseudobulk	edgeR	LRT
Ing4	0.955063	6.46353	26.3041	2.91674e-07	1.10213e-06	pseudobulk	edgeR	LRT
Vwc2l	-2.10118	6.0349	26.2762	2.95906e-07	1.11716e-06	pseudobulk	edgeR	LRT
Pdcd10	0.951913	6.63779	26.2708	2.9674e-07	1.11935e-06	pseudobulk	edgeR	LRT
Chgb	-1.29213	7.21135	26.2301	3.03054e-07	1.14218e-06	pseudobulk	edgeR	LRT
Bbs9	-1.02369	7.31629	26.0683	3.29542e-07	1.24095e-06	pseudobulk	edgeR	LRT
Qrich1	0.784125	7.18039	25.9156	3.56667e-07	1.34194e-06	pseudobulk	edgeR	LRT
Kcnb1	-0.964438	7.43345	25.8762	3.64035e-07	1.36849e-06	pseudobulk	edgeR	LRT
Mfsd14b	1.13585	6.02785	25.8556	3.67944e-07	1.382e-06	pseudobulk	edgeR	LRT
Sptbn1	-0.570811	9.24626	25.8387	3.71168e-07	1.39291e-06	pseudobulk	edgeR	LRT
Tmem63c	-1.31949	6.76968	25.7741	3.83809e-07	1.43912e-06	pseudobulk	edgeR	LRT
Zcchc17	1.11031	5.98028	25.7423	3.90183e-07	1.46177e-06	pseudobulk	edgeR	LRT
Lgi1	-0.91521	7.61235	25.7401	3.9063e-07	1.4622e-06	pseudobulk	edgeR	LRT
Ajap1	-1.6202	6.26527	25.7305	3.92577e-07	1.46823e-06	pseudobulk	edgeR	LRT
Vps29	1.0427	6.12244	25.7042	3.9795e-07	1.48706e-06	pseudobulk	edgeR	LRT
Prkab2	0.999474	6.49237	25.6892	4.01065e-07	1.49742e-06	pseudobulk	edgeR	LRT
Ift88	-1.24765	6.84424	25.6652	4.06092e-07	1.5149e-06	pseudobulk	edgeR	LRT
Scai	-0.745419	8.05505	25.6353	4.12436e-07	1.53726e-06	pseudobulk	edgeR	LRT
Xpnpep1	1.0825	6.10509	25.6285	4.13891e-07	1.54137e-06	pseudobulk	edgeR	LRT
Svop	-0.996156	7.60448	25.6018	4.19658e-07	1.56153e-06	pseudobulk	edgeR	LRT
Csmd1	-1.02477	12.8747	25.5662	4.27453e-07	1.58918e-06	pseudobulk	edgeR	LRT
Pja2	0.565134	8.3548	25.5468	4.31783e-07	1.60392e-06	pseudobulk	edgeR	LRT
Srrm1	0.62173	7.9846	25.5102	4.40051e-07	1.63325e-06	pseudobulk	edgeR	LRT
Slc30a3	-1.5079	6.60235	25.5032	4.41651e-07	1.63775e-06	pseudobulk	edgeR	LRT
Tm9sf4	0.874347	6.77849	25.5016	4.42009e-07	1.63775e-06	pseudobulk	edgeR	LRT
Ubap2l	0.647439	8.05211	25.4956	4.43395e-07	1.6415e-06	pseudobulk	edgeR	LRT
Sort1	-0.9053	7.50276	25.4917	4.44294e-07	1.64344e-06	pseudobulk	edgeR	LRT
Larp1	1.02951	6.20401	25.4703	4.49253e-07	1.66038e-06	pseudobulk	edgeR	LRT
Dnajb6	0.793469	6.99011	25.4562	4.52545e-07	1.67114e-06	pseudobulk	edgeR	LRT
Nfx1	0.703685	7.50807	25.4356	4.57397e-07	1.68764e-06	pseudobulk	edgeR	LRT
Ccdc174	1.072	6.28825	25.4028	4.65235e-07	1.71356e-06	pseudobulk	edgeR	LRT
Ankrd6	-1.39035	6.49615	25.4028	4.65241e-07	1.71356e-06	pseudobulk	edgeR	LRT
2610507B11Rik	0.99051	6.58445	25.4013	4.65594e-07	1.71356e-06	pseudobulk	edgeR	LRT
Ank2	-0.569592	11.3004	25.3849	4.69587e-07	1.72681e-06	pseudobulk	edgeR	LRT
Mprip	0.634151	7.91057	25.3741	4.72228e-07	1.73506e-06	pseudobulk	edgeR	LRT
Vdac2	1.07209	6.52724	25.351	4.77917e-07	1.75356e-06	pseudobulk	edgeR	LRT
Med13	0.70236	7.66399	25.3504	4.78062e-07	1.75356e-06	pseudobulk	edgeR	LRT
Nmt1	0.929649	6.6048	25.3432	4.79832e-07	1.75858e-06	pseudobulk	edgeR	LRT
Snd1	0.680445	7.86102	25.3234	4.84779e-07	1.77523e-06	pseudobulk	edgeR	LRT
Tiprl	1.01673	6.25929	25.3028	4.89989e-07	1.79281e-06	pseudobulk	edgeR	LRT
Naa15	0.815947	7.02835	25.2837	4.9487e-07	1.80916e-06	pseudobulk	edgeR	LRT
Ilf2	1.05314	6.23728	25.2526	5.02909e-07	1.83702e-06	pseudobulk	edgeR	LRT
Clip1	0.67346	7.84955	25.2373	5.06915e-07	1.85011e-06	pseudobulk	edgeR	LRT
Cdh2	-0.69942	8.65437	25.2293	5.09037e-07	1.85631e-06	pseudobulk	edgeR	LRT
Ralbp1	1.02918	6.41889	25.2204	5.11382e-07	1.86319e-06	pseudobulk	edgeR	LRT
Rcan1	1.08046	6.18997	25.2189	5.11773e-07	1.86319e-06	pseudobulk	edgeR	LRT
Nfasc	-0.714396	8.12897	25.1069	5.42383e-07	1.973e-06	pseudobulk	edgeR	LRT
Ncan	-1.86163	5.9558	25.0855	5.48444e-07	1.99339e-06	pseudobulk	edgeR	LRT
Foxn3	-1.06442	7.16706	25.062	5.55168e-07	2.01616e-06	pseudobulk	edgeR	LRT
Faf2	0.951639	6.41502	25.0176	5.68092e-07	2.06139e-06	pseudobulk	edgeR	LRT
Thrb	-0.705718	10.001	25.0026	5.72525e-07	2.07576e-06	pseudobulk	edgeR	LRT
Hif1a	1.03647	6.33172	24.9776	5.80003e-07	2.10113e-06	pseudobulk	edgeR	LRT
Slco3a1	-1.00046	7.31122	24.9656	5.83638e-07	2.11256e-06	pseudobulk	edgeR	LRT
Grb10	0.892303	7.16631	24.9321	5.93863e-07	2.1478e-06	pseudobulk	edgeR	LRT
Plec	-1.22312	6.68783	24.9272	5.95365e-07	2.15146e-06	pseudobulk	edgeR	LRT
Ypel2	-1.31188	6.65097	24.8392	6.23182e-07	2.25012e-06	pseudobulk	edgeR	LRT
Pkn2	0.689223	7.5467	24.7757	6.44053e-07	2.32357e-06	pseudobulk	edgeR	LRT
Actr1a	1.00671	6.28751	24.702	6.69136e-07	2.41208e-06	pseudobulk	edgeR	LRT
Cers4	-1.20422	6.81312	24.6545	6.85832e-07	2.47023e-06	pseudobulk	edgeR	LRT
Rprml	0.99503	6.51056	24.6362	6.9238e-07	2.49177e-06	pseudobulk	edgeR	LRT
Izumo4	-1.58201	6.23923	24.6326	6.93675e-07	2.49439e-06	pseudobulk	edgeR	LRT
Ranbp2	0.655567	7.98266	24.6205	6.98068e-07	2.50813e-06	pseudobulk	edgeR	LRT
Ipcef1	-1.39174	6.56526	24.5739	7.15151e-07	2.5674e-06	pseudobulk	edgeR	LRT
Hpcal4	1.05943	6.10845	24.5322	7.30797e-07	2.62143e-06	pseudobulk	edgeR	LRT
Cadps2	-0.878337	7.98017	24.4957	7.44765e-07	2.66935e-06	pseudobulk	edgeR	LRT
Hectd1	0.72789	7.32507	24.487	7.48134e-07	2.67924e-06	pseudobulk	edgeR	LRT
Sec31a	0.933343	6.51528	24.4791	7.512e-07	2.68802e-06	pseudobulk	edgeR	LRT
Dbn1	-1.12472	6.90254	24.4482	7.63358e-07	2.7293e-06	pseudobulk	edgeR	LRT
D130040H23Rik	-1.77717	6.00173	24.4466	7.63986e-07	2.72932e-06	pseudobulk	edgeR	LRT
Med13l	-0.812915	7.7733	24.3823	7.89897e-07	2.81959e-06	pseudobulk	edgeR	LRT
Cdh13	-1.10933	8.91222	24.3634	7.97717e-07	2.84519e-06	pseudobulk	edgeR	LRT
Rps6ka5	-1.30773	6.66093	24.3572	8.00276e-07	2.852e-06	pseudobulk	edgeR	LRT
Ankrd13c	0.856054	6.78427	24.3049	8.22311e-07	2.92815e-06	pseudobulk	edgeR	LRT
Tnpo3	0.752842	7.22344	24.2864	8.30225e-07	2.95393e-06	pseudobulk	edgeR	LRT
Mllt10	-0.694888	8.39035	24.2527	8.44891e-07	3.00368e-06	pseudobulk	edgeR	LRT
Mest	-1.45444	6.85128	24.2366	8.51961e-07	3.02636e-06	pseudobulk	edgeR	LRT
Gnas	0.71717	7.84667	24.1878	8.73855e-07	3.10162e-06	pseudobulk	edgeR	LRT
Cyb5a	-1.46476	6.29119	24.129	9.00926e-07	3.19512e-06	pseudobulk	edgeR	LRT
Clvs2	-1.0366	7.11252	24.1179	9.06134e-07	3.21099e-06	pseudobulk	edgeR	LRT
Psmd13	0.960021	6.46341	24.1043	9.12559e-07	3.23115e-06	pseudobulk	edgeR	LRT
Nemf	0.824842	6.81327	24.1014	9.13925e-07	3.23338e-06	pseudobulk	edgeR	LRT
Tmem260	-1.34554	6.52315	24.0805	9.23926e-07	3.26613e-06	pseudobulk	edgeR	LRT
Map7	-0.70524	8.29062	24.067	9.30399e-07	3.28636e-06	pseudobulk	edgeR	LRT
Cacnb3	-1.96136	5.90699	24.0354	9.45811e-07	3.33811e-06	pseudobulk	edgeR	LRT
Ubap2	0.931688	6.39885	24.0267	9.50098e-07	3.35055e-06	pseudobulk	edgeR	LRT
Mapk8ip3	0.729466	7.32424	23.9941	9.66291e-07	3.40491e-06	pseudobulk	edgeR	LRT
Copa	0.752219	7.4183	23.9317	9.98163e-07	3.5144e-06	pseudobulk	edgeR	LRT
Atf6	0.610513	8.03058	23.8185	1.05861e-06	3.72422e-06	pseudobulk	edgeR	LRT
Gm15155	-0.942376	7.97762	23.7832	1.07818e-06	3.78962e-06	pseudobulk	edgeR	LRT
Ddx3y	1.03339	6.03467	23.7819	1.07892e-06	3.78962e-06	pseudobulk	edgeR	LRT
Usp31	0.89062	6.68978	23.7504	1.09674e-06	3.84911e-06	pseudobulk	edgeR	LRT
Cul4a	0.926543	6.37415	23.6989	1.12649e-06	3.95038e-06	pseudobulk	edgeR	LRT
Pdgfc	-1.1782	6.82391	23.6956	1.12842e-06	3.95399e-06	pseudobulk	edgeR	LRT
Rnmt	1.05625	6.13797	23.6939	1.12939e-06	3.95422e-06	pseudobulk	edgeR	LRT
Fcho1	-1.59087	6.15532	23.622	1.17238e-06	4.10145e-06	pseudobulk	edgeR	LRT
Zeb1	0.805003	7.89353	23.6187	1.17441e-06	4.10529e-06	pseudobulk	edgeR	LRT
Ttc3	-0.580618	9.999	23.5559	1.21337e-06	4.23812e-06	pseudobulk	edgeR	LRT
Bcas2	1.05917	6.13329	23.5469	1.21903e-06	4.25447e-06	pseudobulk	edgeR	LRT
Basp1	-0.69043	8.07906	23.52	1.23621e-06	4.31103e-06	pseudobulk	edgeR	LRT
Elavl1	0.927824	6.61276	23.4678	1.27019e-06	4.42599e-06	pseudobulk	edgeR	LRT
Arcn1	1.07485	6.13613	23.4208	1.30165e-06	4.53201e-06	pseudobulk	edgeR	LRT
Galntl6	-1.36651	9.91537	23.3964	1.31823e-06	4.58609e-06	pseudobulk	edgeR	LRT
Lhfpl3	-1.2555	7.65098	23.3721	1.33498e-06	4.64068e-06	pseudobulk	edgeR	LRT
R3hdm2	-0.568723	8.8358	23.3233	1.36929e-06	4.75621e-06	pseudobulk	edgeR	LRT
Ascc2	1.02228	6.03718	23.3034	1.38352e-06	4.80182e-06	pseudobulk	edgeR	LRT
Nfix	-0.908411	7.31625	23.2992	1.38659e-06	4.80866e-06	pseudobulk	edgeR	LRT
Zkscan16	-1.55891	6.21254	23.2822	1.3989e-06	4.84754e-06	pseudobulk	edgeR	LRT
Dld	1.04852	6.19855	23.2517	1.42127e-06	4.92116e-06	pseudobulk	edgeR	LRT
Cop1	0.645905	7.75402	23.2429	1.42778e-06	4.93982e-06	pseudobulk	edgeR	LRT
Ly6h	-0.993776	7.40626	23.2069	1.45476e-06	5.02919e-06	pseudobulk	edgeR	LRT
Unc13b	0.661045	8.29183	23.1749	1.47914e-06	5.10945e-06	pseudobulk	edgeR	LRT
Chn2	-1.61858	6.25129	23.1122	1.5282e-06	5.27475e-06	pseudobulk	edgeR	LRT
Tcp1	0.945618	6.46047	23.0895	1.54635e-06	5.3332e-06	pseudobulk	edgeR	LRT
Ildr2	-1.0076	7.25963	23.0615	1.56903e-06	5.40716e-06	pseudobulk	edgeR	LRT
Kcnh3	-1.58386	6.1407	23.0537	1.57539e-06	5.42484e-06	pseudobulk	edgeR	LRT
B230334C09Rik	-1.24985	6.70213	23.0478	1.58024e-06	5.43726e-06	pseudobulk	edgeR	LRT
Nkain2	-1.11225	12.0512	23.0183	1.60465e-06	5.51694e-06	pseudobulk	edgeR	LRT
Ephb6	-1.66687	6.02604	23.0095	1.61206e-06	5.53386e-06	pseudobulk	edgeR	LRT
Gm26691	-1.41315	7.01551	23.0094	1.6121e-06	5.53386e-06	pseudobulk	edgeR	LRT
Prdm2	0.864039	6.86948	22.9864	1.63149e-06	5.59606e-06	pseudobulk	edgeR	LRT
Mkx	-0.743275	8.07961	22.9729	1.64304e-06	5.63126e-06	pseudobulk	edgeR	LRT
Lmo7	-1.03205	7.03617	22.9663	1.64867e-06	5.64615e-06	pseudobulk	edgeR	LRT
Ephb2	-1.88696	5.83642	22.963	1.65149e-06	5.65139e-06	pseudobulk	edgeR	LRT
Zfr	0.543831	8.48568	22.9051	1.702e-06	5.81969e-06	pseudobulk	edgeR	LRT
Usp37	0.82736	6.80298	22.8763	1.72773e-06	5.90309e-06	pseudobulk	edgeR	LRT
Map1a	0.839776	6.79147	22.8682	1.73499e-06	5.92327e-06	pseudobulk	edgeR	LRT
Cdh7	-1.32101	6.61487	22.8317	1.76825e-06	6.03214e-06	pseudobulk	edgeR	LRT
Taf1	0.910524	6.57365	22.8086	1.78967e-06	6.10045e-06	pseudobulk	edgeR	LRT
Cd46	-1.21467	6.79922	22.797	1.80047e-06	6.1325e-06	pseudobulk	edgeR	LRT
Synrg	1.04576	6.08673	22.7923	1.8049e-06	6.14281e-06	pseudobulk	edgeR	LRT
Kifc2	-1.13868	6.84863	22.7748	1.82141e-06	6.1942e-06	pseudobulk	edgeR	LRT
Slc45a1	1.0547	6.154	22.77	1.8259e-06	6.20465e-06	pseudobulk	edgeR	LRT
Rorb	-1.22694	7.0893	22.7635	1.83213e-06	6.22102e-06	pseudobulk	edgeR	LRT
Cacna2d3	-0.659563	10.1114	22.7461	1.84884e-06	6.27289e-06	pseudobulk	edgeR	LRT
Aup1	1.06847	5.99051	22.7124	1.88153e-06	6.37888e-06	pseudobulk	edgeR	LRT
Anapc1	0.8129	6.84586	22.6628	1.93073e-06	6.54062e-06	pseudobulk	edgeR	LRT
Cbx5	0.904147	6.49255	22.6193	1.97492e-06	6.68518e-06	pseudobulk	edgeR	LRT
Sv2a	-1.12382	6.87327	22.6161	1.97823e-06	6.6912e-06	pseudobulk	edgeR	LRT
Zfr2	-1.70318	5.94969	22.6035	1.99123e-06	6.73e-06	pseudobulk	edgeR	LRT
Slc25a23	-1.52783	6.17809	22.5911	2.0041e-06	6.76828e-06	pseudobulk	edgeR	LRT
Rgs11	-1.55054	6.11698	22.5694	2.02688e-06	6.83994e-06	pseudobulk	edgeR	LRT
Itch	0.66412	7.54825	22.5456	2.05209e-06	6.91968e-06	pseudobulk	edgeR	LRT
Cep70	-1.09461	6.8849	22.5106	2.08984e-06	7.04156e-06	pseudobulk	edgeR	LRT
Dock9	-0.783278	7.86347	22.4582	2.14764e-06	7.23076e-06	pseudobulk	edgeR	LRT
Sdccag8	-0.858367	7.50584	22.4275	2.18222e-06	7.34157e-06	pseudobulk	edgeR	LRT
Acvr1	-0.995643	7.04218	22.409	2.2034e-06	7.40715e-06	pseudobulk	edgeR	LRT
Mast3	-1.02275	6.99092	22.3563	2.26472e-06	7.60746e-06	pseudobulk	edgeR	LRT
Pfn2	0.972632	6.47916	22.2743	2.3635e-06	7.93318e-06	pseudobulk	edgeR	LRT
Usp47	0.704244	7.31561	22.2495	2.39421e-06	8.03011e-06	pseudobulk	edgeR	LRT
Ip6k2	0.988327	6.33691	22.2336	2.41417e-06	8.09089e-06	pseudobulk	edgeR	LRT
Krit1	0.606021	7.85815	22.21	2.44393e-06	8.18437e-06	pseudobulk	edgeR	LRT
Avl9	0.902422	6.43146	22.1809	2.48135e-06	8.30335e-06	pseudobulk	edgeR	LRT
Rbm39	0.493706	9.41599	22.1543	2.51594e-06	8.41266e-06	pseudobulk	edgeR	LRT
Sf3b2	0.826612	6.75813	22.1473	2.52508e-06	8.43681e-06	pseudobulk	edgeR	LRT
Rbx1	0.939469	6.36342	22.0974	2.59164e-06	8.65262e-06	pseudobulk	edgeR	LRT
Cck	-1.13317	7.83226	22.0505	2.65568e-06	8.85968e-06	pseudobulk	edgeR	LRT
Ralyl	-0.842118	11.3698	22.0308	2.68314e-06	8.94449e-06	pseudobulk	edgeR	LRT
Kcnq2	-0.829874	7.48596	22.0099	2.71246e-06	9.03536e-06	pseudobulk	edgeR	LRT
St7	-0.742214	7.89667	22.0031	2.72208e-06	9.06053e-06	pseudobulk	edgeR	LRT
Rab40c	0.807726	6.78921	21.9169	2.84722e-06	9.46986e-06	pseudobulk	edgeR	LRT
Prkar2b	-1.27163	6.57255	21.9148	2.85033e-06	9.47302e-06	pseudobulk	edgeR	LRT
Rbm28	0.75427	7.19871	21.9124	2.85379e-06	9.47736e-06	pseudobulk	edgeR	LRT
Csnk2a1	0.707929	7.27866	21.9097	2.85793e-06	9.48391e-06	pseudobulk	edgeR	LRT
Aig1	-0.666257	8.32251	21.9063	2.86293e-06	9.49334e-06	pseudobulk	edgeR	LRT
4930402H24Rik	-0.59474	8.87058	21.9041	2.86617e-06	9.49689e-06	pseudobulk	edgeR	LRT
Kmt2c	0.568843	8.22421	21.89	2.88733e-06	9.55485e-06	pseudobulk	edgeR	LRT
Nmt2	-0.807777	7.64495	21.8896	2.88802e-06	9.55485e-06	pseudobulk	edgeR	LRT
Gapvd1	0.659013	7.52158	21.879	2.90393e-06	9.60027e-06	pseudobulk	edgeR	LRT
Rad54l2	0.901952	6.48389	21.7827	3.05339e-06	1.00867e-05	pseudobulk	edgeR	LRT
Sorl1	-0.767295	8.15965	21.7391	3.12364e-06	1.03111e-05	pseudobulk	edgeR	LRT
Shoc2	0.899184	6.52363	21.6824	3.2173e-06	1.06122e-05	pseudobulk	edgeR	LRT
Ptma	1.01062	6.32989	21.658	3.25849e-06	1.074e-05	pseudobulk	edgeR	LRT
Psme4	0.564906	8.58445	21.6449	3.28082e-06	1.08055e-05	pseudobulk	edgeR	LRT
Ap1g1	0.787823	6.97761	21.6215	3.3211e-06	1.093e-05	pseudobulk	edgeR	LRT
Stx3	0.947429	6.28464	21.543	3.45984e-06	1.1378e-05	pseudobulk	edgeR	LRT
Calb1	-1.76618	6.11867	21.5391	3.46689e-06	1.13927e-05	pseudobulk	edgeR	LRT
Ltn1	0.839109	6.63354	21.5277	3.48754e-06	1.1452e-05	pseudobulk	edgeR	LRT
Ccdc39	-1.58795	6.05262	21.5065	3.52622e-06	1.15703e-05	pseudobulk	edgeR	LRT
Rnps1	0.739495	7.21791	21.4726	3.5892e-06	1.17682e-05	pseudobulk	edgeR	LRT
Dhx32	1.0187	6.09694	21.4577	3.61721e-06	1.18512e-05	pseudobulk	edgeR	LRT
Slc12a5	-0.869495	7.36636	21.4107	3.70705e-06	1.21364e-05	pseudobulk	edgeR	LRT
Supt5	0.959906	6.09008	21.395	3.73743e-06	1.22268e-05	pseudobulk	edgeR	LRT
Mecp2	0.743565	7.05211	21.3875	3.75201e-06	1.22653e-05	pseudobulk	edgeR	LRT
Nol4l	-1.08679	6.86814	21.3746	3.77746e-06	1.23393e-05	pseudobulk	edgeR	LRT
Nalcn	-0.665337	8.6746	21.3704	3.78563e-06	1.23568e-05	pseudobulk	edgeR	LRT
Dlgap2	-0.575117	11.2065	21.3569	3.81242e-06	1.2435e-05	pseudobulk	edgeR	LRT
Dhps	1.08903	5.95069	21.349	3.82822e-06	1.24773e-05	pseudobulk	edgeR	LRT
Stmn3	-0.800241	7.78642	21.33	3.86631e-06	1.2592e-05	pseudobulk	edgeR	LRT
Hmgxb3	0.908147	6.31816	21.3103	3.9063e-06	1.27129e-05	pseudobulk	edgeR	LRT
Dcaf7	0.857546	6.58035	21.3011	3.92513e-06	1.27647e-05	pseudobulk	edgeR	LRT
Cdkl1	-1.56844	6.03544	21.2917	3.94435e-06	1.28177e-05	pseudobulk	edgeR	LRT
Ppp4r3b	0.752747	6.99598	21.2818	3.96475e-06	1.28744e-05	pseudobulk	edgeR	LRT
Fndc4	0.997221	6.01758	21.2717	3.98563e-06	1.29326e-05	pseudobulk	edgeR	LRT
Smarca1	-1.02511	7.17062	21.2678	3.99391e-06	1.29448e-05	pseudobulk	edgeR	LRT
Map7d1	1.0307	6.18351	21.2671	3.99527e-06	1.29448e-05	pseudobulk	edgeR	LRT
Fxyd7	-1.82928	5.80388	21.2615	4.00699e-06	1.29716e-05	pseudobulk	edgeR	LRT
Fhl1	-1.42821	6.17659	21.2603	4.00945e-06	1.29716e-05	pseudobulk	edgeR	LRT
Pcdh10	-0.793638	7.67157	21.184	4.17228e-06	1.34884e-05	pseudobulk	edgeR	LRT
Sntg2	-1.55832	6.30296	21.1769	4.18787e-06	1.35288e-05	pseudobulk	edgeR	LRT
Cpne5	-1.26555	6.57124	21.166	4.21168e-06	1.35958e-05	pseudobulk	edgeR	LRT
Fbxl2	-0.94698	7.17874	21.1632	4.21776e-06	1.36054e-05	pseudobulk	edgeR	LRT
Cabp1	-1.03193	7.18963	21.1463	4.25512e-06	1.37158e-05	pseudobulk	edgeR	LRT
Phka2	-0.869396	7.27241	21.1429	4.26287e-06	1.37307e-05	pseudobulk	edgeR	LRT
Lnpk	0.694704	7.37821	21.1129	4.33005e-06	1.39275e-05	pseudobulk	edgeR	LRT
Nrxn3	-0.805855	12.6559	21.1128	4.33031e-06	1.39275e-05	pseudobulk	edgeR	LRT
Ergic2	0.75816	6.97742	21.1053	4.34722e-06	1.39716e-05	pseudobulk	edgeR	LRT
Ripor2	-1.03604	6.94882	21.0364	4.50646e-06	1.44728e-05	pseudobulk	edgeR	LRT
Pggt1b	0.995607	6.0542	21.0021	4.58769e-06	1.47229e-05	pseudobulk	edgeR	LRT
Snca	-0.639759	8.13532	20.9487	4.71756e-06	1.51286e-05	pseudobulk	edgeR	LRT
Rabgap1l	-0.571658	9.60561	20.938	4.74391e-06	1.5202e-05	pseudobulk	edgeR	LRT
Zbtb38	0.687264	7.37857	20.8899	4.86451e-06	1.55659e-05	pseudobulk	edgeR	LRT
Phf20l1	-0.517515	9.1627	20.8899	4.86456e-06	1.55659e-05	pseudobulk	edgeR	LRT
Tia1	-0.757624	7.60843	20.8798	4.89031e-06	1.56369e-05	pseudobulk	edgeR	LRT
Rab15	0.937205	6.71545	20.8668	4.92361e-06	1.57319e-05	pseudobulk	edgeR	LRT
Gnl3	0.969062	6.22204	20.8356	5.00453e-06	1.59788e-05	pseudobulk	edgeR	LRT
Exoc5	0.7416	7.02819	20.8325	5.0124e-06	1.59923e-05	pseudobulk	edgeR	LRT
Gm49317	-0.628567	8.70552	20.816	5.05597e-06	1.61196e-05	pseudobulk	edgeR	LRT
Abhd8	1.01973	6.09087	20.8084	5.07591e-06	1.61714e-05	pseudobulk	edgeR	LRT
Nlgn3	-1.87969	5.699	20.787	5.13297e-06	1.63413e-05	pseudobulk	edgeR	LRT
Lamp5	-1.51491	6.57557	20.7826	5.14478e-06	1.63671e-05	pseudobulk	edgeR	LRT
Hecw2	-0.542807	9.59976	20.7649	5.1926e-06	1.65072e-05	pseudobulk	edgeR	LRT
Dscam	-0.500951	9.48272	20.756	5.21668e-06	1.65717e-05	pseudobulk	edgeR	LRT
Skp1a	0.928654	6.34093	20.7164	5.32574e-06	1.6906e-05	pseudobulk	edgeR	LRT
Golgb1	0.659144	7.43548	20.7115	5.33936e-06	1.69369e-05	pseudobulk	edgeR	LRT
Gabbr1	-0.788859	7.59406	20.7045	5.35902e-06	1.6987e-05	pseudobulk	edgeR	LRT
Plcl1	-0.680577	8.24795	20.6715	5.45225e-06	1.72652e-05	pseudobulk	edgeR	LRT
Sema3a	-1.71018	6.12198	20.6706	5.45465e-06	1.72652e-05	pseudobulk	edgeR	LRT
Eif2ak4	0.893694	6.2715	20.5949	5.67458e-06	1.79484e-05	pseudobulk	edgeR	LRT
Ptpn12	-0.883696	7.34698	20.5871	5.69788e-06	1.80091e-05	pseudobulk	edgeR	LRT
Cul3	0.743855	7.21732	20.5746	5.73532e-06	1.81144e-05	pseudobulk	edgeR	LRT
Ero1lb	0.897032	6.29917	20.526	5.88263e-06	1.85572e-05	pseudobulk	edgeR	LRT
Fhod3	-0.571986	8.71683	20.5256	5.88398e-06	1.85572e-05	pseudobulk	edgeR	LRT
Mink1	-0.870127	7.30261	20.5084	5.93699e-06	1.87008e-05	pseudobulk	edgeR	LRT
Riok1	0.99441	6.08363	20.5081	5.93804e-06	1.87008e-05	pseudobulk	edgeR	LRT
Aqr	0.828831	6.61967	20.5036	5.95203e-06	1.87314e-05	pseudobulk	edgeR	LRT
Ica1	-0.595536	8.36284	20.4848	6.01059e-06	1.88911e-05	pseudobulk	edgeR	LRT
Ppp1r7	0.960093	6.10895	20.4846	6.0114e-06	1.88911e-05	pseudobulk	edgeR	LRT
Dis3l2	-0.767407	8.00899	20.399	6.2862e-06	1.97406e-05	pseudobulk	edgeR	LRT
Zmynd11	-0.718902	7.92793	20.3811	6.34545e-06	1.99124e-05	pseudobulk	edgeR	LRT
Psmb7	0.94356	6.06874	20.3591	6.41857e-06	2.01274e-05	pseudobulk	edgeR	LRT
Hlcs	-1.33231	6.31861	20.3459	6.4631e-06	2.02526e-05	pseudobulk	edgeR	LRT
Btbd7	0.731729	7.23439	20.3261	6.53026e-06	2.04484e-05	pseudobulk	edgeR	LRT
Rpl27a	0.859021	6.60694	20.2919	6.64812e-06	2.08026e-05	pseudobulk	edgeR	LRT
Celf5	-0.943629	7.09073	20.2826	6.68049e-06	2.0889e-05	pseudobulk	edgeR	LRT
Esf1	0.978493	6.09725	20.277	6.70015e-06	2.09356e-05	pseudobulk	edgeR	LRT
Ano4	1.38088	7.48946	20.1878	7.01984e-06	2.19189e-05	pseudobulk	edgeR	LRT
Appbp2	0.749163	6.88722	20.1759	7.06358e-06	2.20398e-05	pseudobulk	edgeR	LRT
Creg2	-1.63842	5.99864	20.1677	7.09416e-06	2.21194e-05	pseudobulk	edgeR	LRT
Brd9	-1.05622	7.03124	20.1584	7.1285e-06	2.22107e-05	pseudobulk	edgeR	LRT
Kcnmb4	-1.3438	6.32151	20.1539	7.1454e-06	2.22476e-05	pseudobulk	edgeR	LRT
Ube2b	0.618901	7.93789	20.1122	7.30275e-06	2.27214e-05	pseudobulk	edgeR	LRT
Eif4e	0.790253	6.81348	20.0966	7.36282e-06	2.28921e-05	pseudobulk	edgeR	LRT
Me3	-0.6383	8.23255	20.0925	7.37871e-06	2.29252e-05	pseudobulk	edgeR	LRT
Fam13a	-1.70635	5.95486	20.0891	7.39158e-06	2.29489e-05	pseudobulk	edgeR	LRT
Pnisr	-0.548975	8.81587	20.0214	7.65818e-06	2.37598e-05	pseudobulk	edgeR	LRT
Taok1	0.660247	7.39056	20.0164	7.67814e-06	2.3805e-05	pseudobulk	edgeR	LRT
Lrrn2	-1.14186	6.76069	20.011	7.69973e-06	2.3855e-05	pseudobulk	edgeR	LRT
Vxn	-1.15848	6.62944	19.9725	7.85642e-06	2.43233e-05	pseudobulk	edgeR	LRT
Usp19	0.889365	6.34268	19.952	7.94092e-06	2.45676e-05	pseudobulk	edgeR	LRT
Morf4l1	0.755825	7.0658	19.9301	8.03253e-06	2.48335e-05	pseudobulk	edgeR	LRT
Pdia3	0.905335	6.92521	19.8786	8.25168e-06	2.5493e-05	pseudobulk	edgeR	LRT
Guf1	-1.20748	6.45752	19.829	8.46874e-06	2.61452e-05	pseudobulk	edgeR	LRT
Plxnc1	-1.10298	6.66758	19.8058	8.57206e-06	2.64456e-05	pseudobulk	edgeR	LRT
Pced1b	-1.76409	5.88692	19.8037	8.58168e-06	2.64567e-05	pseudobulk	edgeR	LRT
Sntb2	-0.921109	7.53484	19.7988	8.60356e-06	2.65055e-05	pseudobulk	edgeR	LRT
Bmper	-1.41877	6.26512	19.7565	8.79632e-06	2.70803e-05	pseudobulk	edgeR	LRT
Rbbp7	0.856676	6.55548	19.7375	8.88401e-06	2.73311e-05	pseudobulk	edgeR	LRT
Lrfn2	-0.740023	7.87542	19.732	8.90985e-06	2.73914e-05	pseudobulk	edgeR	LRT
Bhlhb9	0.875814	6.31354	19.7282	8.92733e-06	2.74259e-05	pseudobulk	edgeR	LRT
Clcn2	-1.7264	5.84662	19.714	8.99416e-06	2.76119e-05	pseudobulk	edgeR	LRT
Eps15	0.857131	6.34311	19.6709	9.19933e-06	2.8222e-05	pseudobulk	edgeR	LRT
Lncpint	-0.502828	10.0442	19.6643	9.23077e-06	2.82987e-05	pseudobulk	edgeR	LRT
Epn1	0.953251	6.11162	19.6284	9.40597e-06	2.88156e-05	pseudobulk	edgeR	LRT
Rpl29	0.972444	6.0568	19.6048	9.52318e-06	2.91544e-05	pseudobulk	edgeR	LRT
Stxbp6	-1.05047	7.69673	19.5818	9.63825e-06	2.9486e-05	pseudobulk	edgeR	LRT
Ppp2r1a	0.813535	6.55599	19.5471	9.81494e-06	3.00057e-05	pseudobulk	edgeR	LRT
Zmym3	-1.46102	6.03443	19.543	9.83605e-06	3.00493e-05	pseudobulk	edgeR	LRT
Psma7	0.942492	6.07447	19.5383	9.8605e-06	3.0103e-05	pseudobulk	edgeR	LRT
Zfhx4	-1.81286	6.04315	19.5141	9.98604e-06	3.0465e-05	pseudobulk	edgeR	LRT
Gucy1a1	-1.31034	6.37405	19.4662	1.02395e-05	3.12165e-05	pseudobulk	edgeR	LRT
Tpp2	0.669035	7.31727	19.4447	1.03554e-05	3.15343e-05	pseudobulk	edgeR	LRT
Agap2	-1.5417	5.90666	19.4434	1.03624e-05	3.15343e-05	pseudobulk	edgeR	LRT
L3mbtl4	-1.5607	6.26859	19.4429	1.03653e-05	3.15343e-05	pseudobulk	edgeR	LRT
Dtd1	-0.827315	7.27333	19.4392	1.03854e-05	3.15737e-05	pseudobulk	edgeR	LRT
Pip5k1a	0.634198	7.47703	19.4337	1.04151e-05	3.1642e-05	pseudobulk	edgeR	LRT
Kpna4	0.744444	6.95539	19.4288	1.04418e-05	3.16976e-05	pseudobulk	edgeR	LRT
Hspa12a	-0.937734	7.10297	19.4277	1.04478e-05	3.16976e-05	pseudobulk	edgeR	LRT
Npat	0.860877	6.42398	19.4156	1.05145e-05	3.18779e-05	pseudobulk	edgeR	LRT
BC005624	0.980824	6.02581	19.3973	1.06155e-05	3.21619e-05	pseudobulk	edgeR	LRT
Trmt6	0.922973	6.12338	19.3893	1.06602e-05	3.22749e-05	pseudobulk	edgeR	LRT
Ppp2r5e	0.635809	7.62071	19.3712	1.07618e-05	3.256e-05	pseudobulk	edgeR	LRT
Gm11639	-1.58921	6.05039	19.3325	1.09823e-05	3.32044e-05	pseudobulk	edgeR	LRT
Cacna1a	-0.466969	9.73514	19.2971	1.11876e-05	3.38017e-05	pseudobulk	edgeR	LRT
Cpd	0.799346	6.63342	19.2934	1.12092e-05	3.38437e-05	pseudobulk	edgeR	LRT
Zhx3	0.91215	6.29303	19.2913	1.12219e-05	3.38586e-05	pseudobulk	edgeR	LRT
Fhit	-1.06741	7.60711	19.2513	1.14593e-05	3.45511e-05	pseudobulk	edgeR	LRT
Pebp1	0.813211	7.00342	19.2487	1.14751e-05	3.45619e-05	pseudobulk	edgeR	LRT
Ube3b	1.04364	5.95765	19.2481	1.14786e-05	3.45619e-05	pseudobulk	edgeR	LRT
Bcl9	-1.33816	6.26104	19.2135	1.16884e-05	3.51694e-05	pseudobulk	edgeR	LRT
Snx30	0.824305	6.4873	19.2003	1.17694e-05	3.53889e-05	pseudobulk	edgeR	LRT
Gm10419	-1.12667	6.65422	19.1987	1.17795e-05	3.5395e-05	pseudobulk	edgeR	LRT
Cadm3	-0.867212	7.1962	19.194	1.18084e-05	3.54575e-05	pseudobulk	edgeR	LRT
Suco	0.871789	6.51235	19.1914	1.18245e-05	3.54816e-05	pseudobulk	edgeR	LRT
Gm48530	-1.6448	6.0035	19.134	1.21853e-05	3.65393e-05	pseudobulk	edgeR	LRT
Rbfox1	-0.791819	12.5161	19.1258	1.22379e-05	3.6672e-05	pseudobulk	edgeR	LRT
Tmx4	0.671616	7.40743	19.1078	1.23538e-05	3.6994e-05	pseudobulk	edgeR	LRT
Slc43a2	-1.59681	5.85342	19.1048	1.2373e-05	3.70263e-05	pseudobulk	edgeR	LRT
Cyp7b1	-1.20496	6.62481	19.0611	1.26597e-05	3.78583e-05	pseudobulk	edgeR	LRT
Vamp2	0.707512	7.29244	19.0363	1.28256e-05	3.83282e-05	pseudobulk	edgeR	LRT
Abi2	-0.66466	8.08815	19.0282	1.28801e-05	3.84649e-05	pseudobulk	edgeR	LRT
Rusc2	0.878157	6.38643	19.0195	1.29392e-05	3.8615e-05	pseudobulk	edgeR	LRT
Magi1	-0.59257	9.38403	19.0025	1.30549e-05	3.89341e-05	pseudobulk	edgeR	LRT
Samd5	-1.14661	6.67568	18.9587	1.33582e-05	3.98113e-05	pseudobulk	edgeR	LRT
Rnf216	0.684181	7.21894	18.8779	1.39358e-05	4.15046e-05	pseudobulk	edgeR	LRT
Taf3	0.894359	6.30414	18.8755	1.3953e-05	4.15277e-05	pseudobulk	edgeR	LRT
Atp13a3	0.783548	6.70998	18.8387	1.42255e-05	4.23099e-05	pseudobulk	edgeR	LRT
Ro60	0.912884	6.2127	18.8327	1.427e-05	4.24136e-05	pseudobulk	edgeR	LRT
Dnajc18	0.918123	6.14784	18.7761	1.46998e-05	4.36614e-05	pseudobulk	edgeR	LRT
Dctn2	0.784688	6.74926	18.7547	1.48659e-05	4.41248e-05	pseudobulk	edgeR	LRT
Antxr1	-1.61143	5.98355	18.7527	1.48816e-05	4.41418e-05	pseudobulk	edgeR	LRT
Sh3glb2	-1.20278	6.40692	18.7172	1.51605e-05	4.49387e-05	pseudobulk	edgeR	LRT
C230057M02Rik	-1.53804	5.90795	18.6888	1.53883e-05	4.55831e-05	pseudobulk	edgeR	LRT
Snx1	0.873811	6.20541	18.6861	1.54102e-05	4.56171e-05	pseudobulk	edgeR	LRT
Rbbp4	0.807642	6.46909	18.6595	1.56263e-05	4.62255e-05	pseudobulk	edgeR	LRT
Mpped2	-0.704759	7.82203	18.6464	1.57346e-05	4.65147e-05	pseudobulk	edgeR	LRT
Smg1	0.501358	8.48446	18.6426	1.57657e-05	4.65753e-05	pseudobulk	edgeR	LRT
Crocc	-1.52052	5.88903	18.5925	1.61856e-05	4.77834e-05	pseudobulk	edgeR	LRT
Exph5	-1.30495	6.23042	18.5897	1.62091e-05	4.78207e-05	pseudobulk	edgeR	LRT
Marchf4	-1.37528	6.20629	18.5859	1.6242e-05	4.78854e-05	pseudobulk	edgeR	LRT
Evi5	-0.670136	7.85702	18.5713	1.63665e-05	4.82203e-05	pseudobulk	edgeR	LRT
Atp6v0c	0.779532	8.46893	18.5619	1.64478e-05	4.84272e-05	pseudobulk	edgeR	LRT
Lancl1	0.706676	7.09454	18.5531	1.6524e-05	4.86189e-05	pseudobulk	edgeR	LRT
Cckbr	-1.11114	6.60104	18.5509	1.65423e-05	4.86401e-05	pseudobulk	edgeR	LRT
Tanc2	-0.472097	10.0097	18.5434	1.66078e-05	4.88001e-05	pseudobulk	edgeR	LRT
Fam126b	0.589805	7.9534	18.5254	1.67654e-05	4.92301e-05	pseudobulk	edgeR	LRT
Tet3	0.746117	7.55268	18.5195	1.68177e-05	4.93507e-05	pseudobulk	edgeR	LRT
Pdpk1	0.754263	6.85316	18.5123	1.6881e-05	4.95032e-05	pseudobulk	edgeR	LRT
Idh3a	0.929084	6.20771	18.4933	1.70501e-05	4.99658e-05	pseudobulk	edgeR	LRT
Prune2	0.975559	5.97064	18.491	1.70709e-05	4.99933e-05	pseudobulk	edgeR	LRT
Abce1	0.873152	6.43191	18.4845	1.71294e-05	5.01313e-05	pseudobulk	edgeR	LRT
Ppil4	0.927361	6.12466	18.4181	1.77368e-05	5.18742e-05	pseudobulk	edgeR	LRT
Prpf40a	0.648464	7.57305	18.4141	1.77739e-05	5.19482e-05	pseudobulk	edgeR	LRT
Cct7	0.985804	6.10067	18.3887	1.80122e-05	5.26095e-05	pseudobulk	edgeR	LRT
Nbr1	0.790473	6.56625	18.3733	1.81585e-05	5.30014e-05	pseudobulk	edgeR	LRT
Kpnb1	0.975586	6.17808	18.3633	1.82537e-05	5.3244e-05	pseudobulk	edgeR	LRT
Tafa1	-1.20881	10.3922	18.3491	1.83902e-05	5.36066e-05	pseudobulk	edgeR	LRT
Ttc7b	-0.58498	8.21615	18.3463	1.8418e-05	5.36519e-05	pseudobulk	edgeR	LRT
Gm29514	-1.57231	5.93469	18.3385	1.84927e-05	5.38338e-05	pseudobulk	edgeR	LRT
Mapk11	-1.34912	6.39177	18.2904	1.89662e-05	5.51755e-05	pseudobulk	edgeR	LRT
Snhg20	-1.09268	6.61589	18.2826	1.90441e-05	5.53656e-05	pseudobulk	edgeR	LRT
Erc1	-0.626714	8.13499	18.2471	1.94025e-05	5.63699e-05	pseudobulk	edgeR	LRT
Xrcc4	-0.911017	7.1361	18.2397	1.94775e-05	5.65506e-05	pseudobulk	edgeR	LRT
Ist1	0.914767	6.3459	18.2324	1.95522e-05	5.67297e-05	pseudobulk	edgeR	LRT
Cpeb1	-0.638962	7.91291	18.2242	1.96367e-05	5.6919e-05	pseudobulk	edgeR	LRT
Zfp407	-0.716675	7.83	18.2236	1.96433e-05	5.6919e-05	pseudobulk	edgeR	LRT
Ralgapa2	0.487866	8.50055	18.2127	1.97555e-05	5.7206e-05	pseudobulk	edgeR	LRT
Nphp4	-1.51837	5.89028	18.2044	1.98424e-05	5.74199e-05	pseudobulk	edgeR	LRT
Fam171b	0.523323	8.1043	18.193	1.99614e-05	5.77261e-05	pseudobulk	edgeR	LRT
Pantr1	-1.37248	6.21525	18.1618	2.02907e-05	5.86399e-05	pseudobulk	edgeR	LRT
Rbbp6	0.729326	6.79034	18.157	2.03423e-05	5.87504e-05	pseudobulk	edgeR	LRT
Nol10	0.879023	6.18444	18.1231	2.07071e-05	5.97645e-05	pseudobulk	edgeR	LRT
Sik3	0.577029	8.28108	18.1149	2.07973e-05	5.99853e-05	pseudobulk	edgeR	LRT
Cyfip1	-0.936969	6.99267	18.038	2.16543e-05	6.24161e-05	pseudobulk	edgeR	LRT
6030443J06Rik	-1.37669	6.22751	18.0351	2.16872e-05	6.24698e-05	pseudobulk	edgeR	LRT
Slc7a8	-0.92156	6.97862	17.9963	2.21339e-05	6.37147e-05	pseudobulk	edgeR	LRT
Snph	-0.761603	7.57718	17.9791	2.23346e-05	6.42506e-05	pseudobulk	edgeR	LRT
Sap130	0.819981	6.37237	17.9776	2.23518e-05	6.42579e-05	pseudobulk	edgeR	LRT
Msra	-0.477129	9.38564	17.963	2.25242e-05	6.4711e-05	pseudobulk	edgeR	LRT
Tenm3	-0.710635	8.71219	17.9616	2.25407e-05	6.4716e-05	pseudobulk	edgeR	LRT
Adgra1	-1.10711	6.58573	17.9509	2.26671e-05	6.50364e-05	pseudobulk	edgeR	LRT
Mast4	-0.483994	9.45283	17.9385	2.28161e-05	6.54212e-05	pseudobulk	edgeR	LRT
Ntng2	-1.32571	6.24592	17.9359	2.28472e-05	6.54675e-05	pseudobulk	edgeR	LRT
Rapgefl1	-1.24575	6.23773	17.932	2.28939e-05	6.55585e-05	pseudobulk	edgeR	LRT
Meaf6	0.853094	6.48773	17.9196	2.30436e-05	6.59442e-05	pseudobulk	edgeR	LRT
Prkar1b	0.611242	8.02977	17.9132	2.31211e-05	6.61228e-05	pseudobulk	edgeR	LRT
Pdxdc1	0.821712	6.33939	17.9022	2.32548e-05	6.64617e-05	pseudobulk	edgeR	LRT
Atp6ap2	0.91913	6.72667	17.9	2.32827e-05	6.64981e-05	pseudobulk	edgeR	LRT
Tln2	-0.818869	7.35847	17.8487	2.39188e-05	6.82706e-05	pseudobulk	edgeR	LRT
Upf2	0.82367	6.6944	17.8279	2.41807e-05	6.89733e-05	pseudobulk	edgeR	LRT
Fam131a	-0.907134	7.20051	17.8199	2.42824e-05	6.91938e-05	pseudobulk	edgeR	LRT
Gprasp1	0.525137	8.08015	17.8194	2.42896e-05	6.91938e-05	pseudobulk	edgeR	LRT
Aftph	0.707211	6.96821	17.8132	2.43689e-05	6.93746e-05	pseudobulk	edgeR	LRT
Ift57	-1.13493	6.56055	17.7893	2.46767e-05	7.01796e-05	pseudobulk	edgeR	LRT
Glra3	-1.48039	5.95921	17.7888	2.46836e-05	7.01796e-05	pseudobulk	edgeR	LRT
Ccdc30	-0.928498	6.97985	17.7624	2.5028e-05	7.11098e-05	pseudobulk	edgeR	LRT
Mfhas1	0.826377	6.43108	17.7613	2.50432e-05	7.11098e-05	pseudobulk	edgeR	LRT
Atp6v1d	0.754857	6.99849	17.7533	2.51483e-05	7.1362e-05	pseudobulk	edgeR	LRT
Trio	0.395825	9.35879	17.7441	2.52698e-05	7.16604e-05	pseudobulk	edgeR	LRT
Abca5	0.607361	7.46219	17.7255	2.55182e-05	7.23179e-05	pseudobulk	edgeR	LRT
Homer2	-1.14417	6.45899	17.7227	2.55561e-05	7.23353e-05	pseudobulk	edgeR	LRT
Phf20	0.754183	6.84533	17.7226	2.55573e-05	7.23353e-05	pseudobulk	edgeR	LRT
C2cd5	-0.651749	7.9445	17.7142	2.56707e-05	7.26095e-05	pseudobulk	edgeR	LRT
Peli1	0.680868	7.16474	17.7083	2.57499e-05	7.27866e-05	pseudobulk	edgeR	LRT
Nrxn2	-0.891034	6.95565	17.691	2.59853e-05	7.34047e-05	pseudobulk	edgeR	LRT
Plcl2	-0.608238	8.26853	17.685	2.60671e-05	7.35884e-05	pseudobulk	edgeR	LRT
Snrpn	0.779353	6.72726	17.6826	2.60999e-05	7.36337e-05	pseudobulk	edgeR	LRT
Sez6	-1.51836	5.88543	17.6684	2.62966e-05	7.41408e-05	pseudobulk	edgeR	LRT
Sestd1	-0.782802	7.38466	17.6647	2.63477e-05	7.42371e-05	pseudobulk	edgeR	LRT
Trappc8	0.729486	6.81383	17.6627	2.63744e-05	7.42646e-05	pseudobulk	edgeR	LRT
Kif16b	-0.861411	7.24	17.5687	2.77107e-05	7.79773e-05	pseudobulk	edgeR	LRT
Galnt16	-1.19417	6.50879	17.5593	2.78481e-05	7.83139e-05	pseudobulk	edgeR	LRT
Gsk3b	0.497838	8.29277	17.553	2.79414e-05	7.85259e-05	pseudobulk	edgeR	LRT
Epg5	0.766087	6.64323	17.4963	2.87862e-05	8.08088e-05	pseudobulk	edgeR	LRT
Ubr1	0.712875	7.11267	17.496	2.87905e-05	8.08088e-05	pseudobulk	edgeR	LRT
Nufip2	0.857115	6.44598	17.4927	2.88408e-05	8.08981e-05	pseudobulk	edgeR	LRT
Rab6b	0.632856	8.32166	17.4747	2.9116e-05	8.16177e-05	pseudobulk	edgeR	LRT
Ccser2	0.734838	6.94152	17.456	2.94036e-05	8.23714e-05	pseudobulk	edgeR	LRT
Kcnq3	-0.83834	10.1245	17.4354	2.97234e-05	8.32141e-05	pseudobulk	edgeR	LRT
Acbd6	0.604549	7.48821	17.4119	3.00943e-05	8.41634e-05	pseudobulk	edgeR	LRT
A230006K03Rik	-0.713614	9.2329	17.4114	3.01008e-05	8.41634e-05	pseudobulk	edgeR	LRT
Lrrcc1	-1.10128	6.57642	17.3849	3.05241e-05	8.52926e-05	pseudobulk	edgeR	LRT
Enox1	-0.533008	9.48328	17.3155	3.16596e-05	8.83559e-05	pseudobulk	edgeR	LRT
Atp5j	0.884626	6.30197	17.3154	3.16607e-05	8.83559e-05	pseudobulk	edgeR	LRT
Dtx3	0.629104	7.60414	17.2671	3.24755e-05	9.05723e-05	pseudobulk	edgeR	LRT
Fbxw7	-0.48593	8.70795	17.2418	3.29108e-05	9.1728e-05	pseudobulk	edgeR	LRT
Sh3bp5	-1.09275	6.65494	17.2263	3.31811e-05	9.24225e-05	pseudobulk	edgeR	LRT
Ube2q2	0.800483	6.46508	17.2244	3.32139e-05	9.24552e-05	pseudobulk	edgeR	LRT
Cpe	0.465986	8.88387	17.1926	3.37751e-05	9.39577e-05	pseudobulk	edgeR	LRT
Sptbn4	-0.717682	7.56571	17.1663	3.42454e-05	9.52056e-05	pseudobulk	edgeR	LRT
Ubtd2	-1.1729	6.35816	17.1584	3.43881e-05	9.55418e-05	pseudobulk	edgeR	LRT
Gcc2	0.719608	6.77969	17.1515	3.45145e-05	9.58325e-05	pseudobulk	edgeR	LRT
Rpl11	0.878541	6.4542	17.1349	3.48173e-05	9.66119e-05	pseudobulk	edgeR	LRT
Cox10	0.923104	6.07921	17.1319	3.48717e-05	9.67017e-05	pseudobulk	edgeR	LRT
Wwox	0.573011	8.45169	17.1228	3.504e-05	9.71071e-05	pseudobulk	edgeR	LRT
Txndc16	-0.997229	6.67502	17.1192	3.51054e-05	9.7227e-05	pseudobulk	edgeR	LRT
Kif1b	0.425211	9.28971	17.1051	3.53674e-05	9.78906e-05	pseudobulk	edgeR	LRT
Il1rapl1	-1.34031	11.6791	17.0996	3.54702e-05	9.81133e-05	pseudobulk	edgeR	LRT
Map2k2	0.779574	6.73863	17.0755	3.59233e-05	9.93041e-05	pseudobulk	edgeR	LRT
Fyco1	-1.14808	6.47386	17.0144	3.70977e-05	0.000102486	pseudobulk	edgeR	LRT
Atm	-1.36292	6.03889	17.009	3.72037e-05	0.000102714	pseudobulk	edgeR	LRT
Meis2	-0.696371	8.72862	16.9939	3.75003e-05	0.000103468	pseudobulk	edgeR	LRT
Galnt14	-1.02844	7.27679	16.9701	3.79722e-05	0.000104704	pseudobulk	edgeR	LRT
Ptges3	0.901807	6.0529	16.9301	3.87819e-05	0.000106869	pseudobulk	edgeR	LRT
Kat6b	-0.673394	7.97025	16.9089	3.92174e-05	0.000108002	pseudobulk	edgeR	LRT
Tm9sf2	0.784939	6.68813	16.8646	4.01442e-05	0.000110485	pseudobulk	edgeR	LRT
Ppp4r3a	0.757718	6.66674	16.8604	4.02319e-05	0.000110657	pseudobulk	edgeR	LRT
Kmt5b	0.708238	6.76912	16.8475	4.05066e-05	0.000111342	pseudobulk	edgeR	LRT
Cipc	0.834082	6.46462	16.8306	4.08681e-05	0.000112266	pseudobulk	edgeR	LRT
Aff2	-0.731415	7.81876	16.7947	4.16502e-05	0.000114343	pseudobulk	edgeR	LRT
Galnt18	-0.604091	8.26318	16.7604	4.24083e-05	0.000116351	pseudobulk	edgeR	LRT
Focad	-0.645165	7.91521	16.744	4.27781e-05	0.000117292	pseudobulk	edgeR	LRT
Gm4876	-1.15048	6.55451	16.6953	4.38905e-05	0.000120267	pseudobulk	edgeR	LRT
Adk	-0.654959	7.84726	16.6682	4.45204e-05	0.000121917	pseudobulk	edgeR	LRT
Kmt2e	-0.541663	8.4974	16.667	4.45486e-05	0.000121918	pseudobulk	edgeR	LRT
Acvr2a	-0.659083	7.76776	16.6473	4.50136e-05	0.000123114	pseudobulk	edgeR	LRT
Khdrbs1	0.689084	7.01804	16.6354	4.52981e-05	0.000123815	pseudobulk	edgeR	LRT
Sun1	-0.770528	7.39557	16.6112	4.58784e-05	0.000125323	pseudobulk	edgeR	LRT
Cntln	-0.807013	7.16419	16.6063	4.59985e-05	0.000125573	pseudobulk	edgeR	LRT
Smap1	-0.818357	7.18029	16.5666	4.69715e-05	0.000128149	pseudobulk	edgeR	LRT
Arhgap15	-0.904583	7.12367	16.565	4.70107e-05	0.000128177	pseudobulk	edgeR	LRT
Tmem87b	0.868207	6.19459	16.5579	4.71881e-05	0.00012858	pseudobulk	edgeR	LRT
Pstk	-1.28143	6.21417	16.5529	4.73109e-05	0.000128835	pseudobulk	edgeR	LRT
Nmd3	0.901619	6.00692	16.5491	4.7406e-05	0.000129014	pseudobulk	edgeR	LRT
Edrf1	0.754466	6.68373	16.5353	4.77517e-05	0.000129874	pseudobulk	edgeR	LRT
Septin8	-0.95553	6.76225	16.5254	4.80016e-05	0.000130473	pseudobulk	edgeR	LRT
Pxk	0.721199	6.6836	16.501	4.86247e-05	0.000132085	pseudobulk	edgeR	LRT
Mphosph8	0.738966	6.58038	16.4972	4.87227e-05	0.000132269	pseudobulk	edgeR	LRT
Casc3	0.749523	6.66787	16.4904	4.88967e-05	0.000132603	pseudobulk	edgeR	LRT
Birc6	0.415502	8.87884	16.49	4.89064e-05	0.000132603	pseudobulk	edgeR	LRT
Atp9a	-0.790133	7.15386	16.4583	4.97328e-05	0.000134761	pseudobulk	edgeR	LRT
Ubl3	0.838999	6.50045	16.4528	4.98755e-05	0.000134994	pseudobulk	edgeR	LRT
Celf3	-0.983552	6.66634	16.4527	4.98804e-05	0.000134994	pseudobulk	edgeR	LRT
Mdh1	0.595324	8.02786	16.4492	4.99701e-05	0.000135129	pseudobulk	edgeR	LRT
Camk2g	-0.784829	7.23437	16.4484	4.99919e-05	0.000135129	pseudobulk	edgeR	LRT
Msh3	0.873658	6.3225	16.431	5.04532e-05	0.000136292	pseudobulk	edgeR	LRT
Aopep	-0.446748	9.20816	16.4164	5.08433e-05	0.000137261	pseudobulk	edgeR	LRT
Tmem167	0.658531	7.01187	16.4071	5.10925e-05	0.000137849	pseudobulk	edgeR	LRT
Trip12	0.462938	8.57469	16.3864	5.16556e-05	0.000139283	pseudobulk	edgeR	LRT
Sult4a1	0.767423	6.81729	16.3592	5.24016e-05	0.000141207	pseudobulk	edgeR	LRT
Zfp292	0.57049	7.6756	16.3466	5.27503e-05	0.00014206	pseudobulk	edgeR	LRT
Dync1h1	0.549779	7.98784	16.3148	5.36427e-05	0.000144374	pseudobulk	edgeR	LRT
Frmd3	-1.09777	6.47722	16.3038	5.39553e-05	0.000145127	pseudobulk	edgeR	LRT
Mapk14	-0.796465	7.223	16.2752	5.47751e-05	0.000147242	pseudobulk	edgeR	LRT
Rab3gap1	0.52504	7.88486	16.2539	5.53956e-05	0.000148818	pseudobulk	edgeR	LRT
Xpo6	0.706099	6.94421	16.2048	5.68496e-05	0.000152631	pseudobulk	edgeR	LRT
Fbxw4	-1.07512	6.39746	16.2	5.6995e-05	0.000152928	pseudobulk	edgeR	LRT
Osbp2	-0.694403	7.58968	16.1908	5.72705e-05	0.000153573	pseudobulk	edgeR	LRT
Baz1b	0.576564	7.4696	16.1865	5.74026e-05	0.000153833	pseudobulk	edgeR	LRT
Ctdspl2	0.74345	6.72719	16.1734	5.77998e-05	0.000154803	pseudobulk	edgeR	LRT
Arl6ip5	0.885264	6.41757	16.1458	5.86486e-05	0.000156981	pseudobulk	edgeR	LRT
Rnf19a	0.771427	6.46262	16.1352	5.89785e-05	0.000157676	pseudobulk	edgeR	LRT
Snx13	0.630175	7.2879	16.1351	5.89802e-05	0.000157676	pseudobulk	edgeR	LRT
Creb1	0.770388	6.51724	16.1302	5.9134e-05	0.000157991	pseudobulk	edgeR	LRT
Ehbp1	-0.55838	8.50715	16.1202	5.94452e-05	0.000158726	pseudobulk	edgeR	LRT
Ntng1	-0.776886	7.86071	16.0927	6.03173e-05	0.000160956	pseudobulk	edgeR	LRT
Tubb2a	0.709248	7.02977	16.0637	6.12457e-05	0.000163334	pseudobulk	edgeR	LRT
Ppp2r2c	-0.747409	7.61673	16.0254	6.24996e-05	0.000166577	pseudobulk	edgeR	LRT
Zfpm2	-0.721676	9.08473	16.0221	6.26086e-05	0.000166766	pseudobulk	edgeR	LRT
Bsn	-0.593847	7.95633	15.9987	6.33864e-05	0.000168736	pseudobulk	edgeR	LRT
Adgrb2	-0.847934	7.03859	15.9963	6.3466e-05	0.000168845	pseudobulk	edgeR	LRT
Ilrun	0.814247	6.20905	15.9902	6.36701e-05	0.000169285	pseudobulk	edgeR	LRT
Tnrc18	-1.12008	6.32043	15.9869	6.37839e-05	0.000169485	pseudobulk	edgeR	LRT
Afg3l2	0.727313	6.68913	15.9608	6.46686e-05	0.000171732	pseudobulk	edgeR	LRT
Prkce	-0.604755	9.79254	15.9519	6.49736e-05	0.000172437	pseudobulk	edgeR	LRT
Mkln1	0.541951	7.74884	15.9466	6.51549e-05	0.000172814	pseudobulk	edgeR	LRT
Gspt1	0.719969	6.69151	15.9256	6.58807e-05	0.000174634	pseudobulk	edgeR	LRT
Atg10	-1.00704	6.63365	15.9103	6.64146e-05	0.000175943	pseudobulk	edgeR	LRT
Rps3	0.864798	6.09955	15.909	6.64615e-05	0.000175961	pseudobulk	edgeR	LRT
Megf9	-0.715058	7.65731	15.8757	6.76406e-05	0.000178974	pseudobulk	edgeR	LRT
Rnf214	0.848864	6.28663	15.8745	6.76855e-05	0.000178985	pseudobulk	edgeR	LRT
Cplx1	0.832047	6.53545	15.8664	6.79761e-05	0.000179645	pseudobulk	edgeR	LRT
Tmem44	-1.45893	5.84614	15.8612	6.81628e-05	0.00018003	pseudobulk	edgeR	LRT
Psma2	0.942152	6.02869	15.8529	6.84612e-05	0.00018071	pseudobulk	edgeR	LRT
Hnrnpc	0.719389	6.84116	15.8336	6.91645e-05	0.000182456	pseudobulk	edgeR	LRT
Otud4	0.694067	6.86929	15.8298	6.93036e-05	0.000182713	pseudobulk	edgeR	LRT
Reps2	-0.559603	8.20246	15.8242	6.95088e-05	0.000183144	pseudobulk	edgeR	LRT
Atxn10	0.50064	8.18245	15.7763	7.1291e-05	0.000187727	pseudobulk	edgeR	LRT
Iws1	0.731	6.61934	15.7701	7.15236e-05	0.000188227	pseudobulk	edgeR	LRT
Tnrc6c	-0.584714	8.32306	15.7624	7.1816e-05	0.000188883	pseudobulk	edgeR	LRT
Myo16	-0.703959	7.71313	15.7581	7.19795e-05	0.000188995	pseudobulk	edgeR	LRT
Naa20	0.893099	6.01844	15.758	7.19843e-05	0.000188995	pseudobulk	edgeR	LRT
Minpp1	0.826064	6.26812	15.7579	7.19879e-05	0.000188995	pseudobulk	edgeR	LRT
Preb	0.862301	6.04827	15.7467	7.24132e-05	0.000189998	pseudobulk	edgeR	LRT
Itfg1	-0.775563	7.2931	15.7234	7.3311e-05	0.000192239	pseudobulk	edgeR	LRT
Sel1l	0.656047	7.27579	15.7203	7.34318e-05	0.00019244	pseudobulk	edgeR	LRT
Tfdp1	0.913971	6.00933	15.6946	7.44364e-05	0.000194957	pseudobulk	edgeR	LRT
Glrb	-0.682674	7.48096	15.6833	7.48835e-05	0.000196011	pseudobulk	edgeR	LRT
Cebpz	0.956539	6.065	15.6512	7.61631e-05	0.000199241	pseudobulk	edgeR	LRT
Nup160	0.901763	6.10951	15.6358	7.67875e-05	0.000200755	pseudobulk	edgeR	LRT
Mical2	-0.510582	9.08866	15.599	7.82965e-05	0.000204578	pseudobulk	edgeR	LRT
Wsb1	0.703028	7.06336	15.5879	7.87556e-05	0.000205655	pseudobulk	edgeR	LRT
Cdc123	0.751658	6.53497	15.5697	7.95195e-05	0.000207527	pseudobulk	edgeR	LRT
Wdr78	-1.30636	5.99621	15.5652	7.97083e-05	0.000207896	pseudobulk	edgeR	LRT
Elob	0.917899	6.22392	15.5492	8.03877e-05	0.000209543	pseudobulk	edgeR	LRT
Huwe1	0.459095	8.81075	15.5475	8.04561e-05	0.000209597	pseudobulk	edgeR	LRT
Rora	-0.67244	10.5359	15.5324	8.11025e-05	0.000211155	pseudobulk	edgeR	LRT
Grik3	-0.948988	7.27019	15.5232	8.14975e-05	0.000212058	pseudobulk	edgeR	LRT
Rap1gap	-0.941904	6.78881	15.5185	8.17012e-05	0.000212462	pseudobulk	edgeR	LRT
Syt14	-0.688654	7.64954	15.4963	8.26667e-05	0.000214845	pseudobulk	edgeR	LRT
Lnx1	-1.4349	5.81392	15.493	8.28101e-05	0.00021509	pseudobulk	edgeR	LRT
Zfp654	0.695979	6.77032	15.4888	8.29969e-05	0.000215448	pseudobulk	edgeR	LRT
Fggy	-1.0339	6.72758	15.4847	8.3175e-05	0.000215783	pseudobulk	edgeR	LRT
Arhgap21	-0.549023	8.26259	15.4476	8.48234e-05	0.000219929	pseudobulk	edgeR	LRT
Hint1	0.875326	6.21022	15.4167	8.62236e-05	0.000223428	pseudobulk	edgeR	LRT
Pds5b	0.661519	7.27797	15.4069	8.66696e-05	0.000224451	pseudobulk	edgeR	LRT
Elovl6	-0.888389	6.84906	15.4012	8.69333e-05	0.000225001	pseudobulk	edgeR	LRT
Lpcat4	-1.08723	6.42286	15.3959	8.71764e-05	0.000225497	pseudobulk	edgeR	LRT
Farsb	0.708207	6.86875	15.3806	8.78864e-05	0.000227199	pseudobulk	edgeR	LRT
Ift122	-1.49929	5.76124	15.3701	8.83746e-05	0.000228327	pseudobulk	edgeR	LRT
Parg	0.638871	7.2143	15.3633	8.86951e-05	0.00022902	pseudobulk	edgeR	LRT
Pik3c2a	0.705241	6.63233	15.343	8.96535e-05	0.000231359	pseudobulk	edgeR	LRT
Ndfip2	0.676917	7.52782	15.3386	8.98622e-05	0.000231761	pseudobulk	edgeR	LRT
Fam120c	-0.759902	7.15796	15.3218	9.0664e-05	0.000233636	pseudobulk	edgeR	LRT
Rasgrf2	-0.781645	7.90648	15.3211	9.06957e-05	0.000233636	pseudobulk	edgeR	LRT
Zfp950	-0.610956	7.83195	15.32	9.07514e-05	0.000233642	pseudobulk	edgeR	LRT
Pcm1	0.48432	8.13971	15.3158	9.09539e-05	0.000234026	pseudobulk	edgeR	LRT
Fmn2	-0.461662	8.88251	15.3033	9.15571e-05	0.00023544	pseudobulk	edgeR	LRT
Iqce	-1.20384	6.06669	15.2931	9.20536e-05	0.000236573	pseudobulk	edgeR	LRT
Fbxl12	0.809736	6.3861	15.292	9.21056e-05	0.000236573	pseudobulk	edgeR	LRT
Usp11	0.737299	6.66248	15.2834	9.25261e-05	0.000237514	pseudobulk	edgeR	LRT
Cdk12	0.61533	7.31333	15.2657	9.33974e-05	0.000239611	pseudobulk	edgeR	LRT
Cdyl2	-0.902575	6.91327	15.2604	9.36613e-05	0.000240147	pseudobulk	edgeR	LRT
Stx5a	0.729594	6.85195	15.2539	9.39808e-05	0.000240826	pseudobulk	edgeR	LRT
Taf1b	-0.898124	6.79541	15.2193	9.57212e-05	0.000245142	pseudobulk	edgeR	LRT
Nup98	0.555505	7.53287	15.1989	9.6762e-05	0.000247663	pseudobulk	edgeR	LRT
Tsga10	-0.921767	6.72188	15.1918	9.71259e-05	0.000248358	pseudobulk	edgeR	LRT
Atad1	0.661622	6.81319	15.1914	9.71467e-05	0.000248358	pseudobulk	edgeR	LRT
Otud7a	-0.415346	9.71795	15.1861	9.74198e-05	0.000248911	pseudobulk	edgeR	LRT
Ppid	0.898416	6.10461	15.1806	9.77022e-05	0.000249488	pseudobulk	edgeR	LRT
Brd8	0.726716	6.82374	15.1454	9.9541e-05	0.000254035	pseudobulk	edgeR	LRT
Ppp4r2	0.866411	6.01226	15.1366	0.000100006	0.000255075	pseudobulk	edgeR	LRT
Phc2	-0.829448	6.96649	15.1303	0.000100337	0.00025577	pseudobulk	edgeR	LRT
Bicc1	-0.915203	6.71555	15.1183	0.000100982	0.000257262	pseudobulk	edgeR	LRT
Dpm2	0.905091	5.9963	15.0856	0.000102746	0.000261607	pseudobulk	edgeR	LRT
Prkcz	-0.702662	7.42798	15.0678	0.000103719	0.00026393	pseudobulk	edgeR	LRT
Rbms3	-1.02893	6.67364	15.0637	0.000103943	0.000264348	pseudobulk	edgeR	LRT
Nceh1	0.753802	6.45509	15.0318	0.000105715	0.000268696	pseudobulk	edgeR	LRT
Slc44a5	-1.2504	6.3721	15.0301	0.000105808	0.000268777	pseudobulk	edgeR	LRT
Atp5g1	0.755658	6.65936	15.0182	0.000106477	0.000270322	pseudobulk	edgeR	LRT
Strada	-1.03509	6.46202	15.0098	0.000106952	0.00027137	pseudobulk	edgeR	LRT
Osbpl9	-0.768619	7.31284	14.9959	0.000107744	0.000273221	pseudobulk	edgeR	LRT
Atp6v0e2	0.831284	6.33577	14.9933	0.000107893	0.000273442	pseudobulk	edgeR	LRT
Kcnc2	-0.947691	8.48605	14.9729	0.000109067	0.000276257	pseudobulk	edgeR	LRT
Pag1	-1.09756	6.2514	14.9421	0.000110863	0.0002805	pseudobulk	edgeR	LRT
Nsd3	0.442975	8.35452	14.9419	0.00011087	0.0002805	pseudobulk	edgeR	LRT
Olfm3	-0.824322	7.27746	14.9347	0.000111295	0.000281412	pseudobulk	edgeR	LRT
Lrrc8c	-0.878677	6.86721	14.9326	0.00011142	0.000281451	pseudobulk	edgeR	LRT
Atxn2l	0.717743	6.63768	14.9323	0.000111438	0.000281451	pseudobulk	edgeR	LRT
Trim2	-0.483136	8.77003	14.9204	0.000112147	0.000283076	pseudobulk	edgeR	LRT
Cdr1os	-0.468934	10.0274	14.9105	0.000112732	0.00028439	pseudobulk	edgeR	LRT
Exoc4	0.381164	9.72001	14.8876	0.000114111	0.000287655	pseudobulk	edgeR	LRT
Wdpcp	-0.959755	6.74993	14.8866	0.000114173	0.000287655	pseudobulk	edgeR	LRT
Dctn4	0.687582	6.72968	14.8854	0.000114246	0.000287655	pseudobulk	edgeR	LRT
Rit2	-0.56266	8.5748	14.8847	0.000114288	0.000287655	pseudobulk	edgeR	LRT
Rnf157	-0.837261	6.87631	14.8677	0.000115322	0.00029009	pseudobulk	edgeR	LRT
Orc2	0.658785	6.84312	14.8658	0.000115438	0.000290217	pseudobulk	edgeR	LRT
Anp32a	-1.12568	6.27337	14.8637	0.000115566	0.000290371	pseudobulk	edgeR	LRT
Nrp2	-1.30328	6.0007	14.862	0.00011567	0.000290467	pseudobulk	edgeR	LRT
Htt	0.523419	7.65473	14.8276	0.000117801	0.000295649	pseudobulk	edgeR	LRT
Snap25	-0.412246	10.4877	14.8053	0.000119202	0.000298992	pseudobulk	edgeR	LRT
Ice1	0.635694	7.0112	14.8016	0.000119433	0.000299402	pseudobulk	edgeR	LRT
Arhgef25	-1.17944	6.11669	14.7994	0.000119576	0.00029944	pseudobulk	edgeR	LRT
Cx3cl1	-0.777197	7.61427	14.7992	0.000119585	0.00029944	pseudobulk	edgeR	LRT
Arih2	0.696082	6.66197	14.7826	0.000120641	0.000301913	pseudobulk	edgeR	LRT
Pdcd4	-1.07113	6.38446	14.7634	0.000121879	0.000304837	pseudobulk	edgeR	LRT
Thrap3	0.627738	6.96135	14.7364	0.000123634	0.000309049	pseudobulk	edgeR	LRT
Dgcr8	0.855071	5.95083	14.6917	0.000126604	0.000316293	pseudobulk	edgeR	LRT
Sgms1	-0.577827	7.95412	14.6873	0.000126898	0.000316848	pseudobulk	edgeR	LRT
Grik5	-0.816062	7.04079	14.6854	0.000127025	0.000316984	pseudobulk	edgeR	LRT
Shank3	-0.945075	6.58075	14.6664	0.000128316	0.000319856	pseudobulk	edgeR	LRT
Ireb2	0.706231	6.65528	14.6663	0.000128321	0.000319856	pseudobulk	edgeR	LRT
Smc5	0.640224	6.96638	14.6626	0.00012857	0.000320294	pseudobulk	edgeR	LRT
Sec61a2	-0.651683	7.5941	14.6098	0.000132226	0.000329215	pseudobulk	edgeR	LRT
Lrrn3	-1.18701	6.13333	14.6029	0.000132709	0.000330229	pseudobulk	edgeR	LRT
Pacs1	-0.623495	7.71058	14.5804	0.000134302	0.000334004	pseudobulk	edgeR	LRT
Uqcrc1	0.729053	6.61776	14.5688	0.000135133	0.00033588	pseudobulk	edgeR	LRT
Ablim3	-1.18521	6.04857	14.5676	0.000135219	0.000335903	pseudobulk	edgeR	LRT
Ppp3cc	-1.05382	6.38166	14.5434	0.000136967	0.000340053	pseudobulk	edgeR	LRT
Rab6a	0.546615	7.79129	14.5392	0.000137275	0.000340625	pseudobulk	edgeR	LRT
Map6	-0.814864	6.97592	14.5376	0.000137393	0.000340725	pseudobulk	edgeR	LRT
Flnb	-0.782031	7.12649	14.5006	0.000140118	0.000347184	pseudobulk	edgeR	LRT
Ep400	0.562656	7.40239	14.5001	0.000140156	0.000347184	pseudobulk	edgeR	LRT
4932438A13Rik	0.392953	8.69207	14.4932	0.000140667	0.000348255	pseudobulk	edgeR	LRT
Herc1	-0.382462	9.27452	14.4912	0.000140819	0.000348434	pseudobulk	edgeR	LRT
Fbxw2	0.732633	6.52007	14.4668	0.000142651	0.000352767	pseudobulk	edgeR	LRT
Ephx4	-1.00032	6.49057	14.458	0.000143319	0.000354128	pseudobulk	edgeR	LRT
Ggt7	-0.867125	6.90115	14.4574	0.000143362	0.000354128	pseudobulk	edgeR	LRT
Tmem175	-0.886811	6.84799	14.4503	0.000143909	0.000355277	pseudobulk	edgeR	LRT
Pclo	-0.396437	9.5124	14.4242	0.000145918	0.000360035	pseudobulk	edgeR	LRT
Abhd18	-0.695752	7.41487	14.3985	0.000147918	0.000364766	pseudobulk	edgeR	LRT
Pus7	-1.07083	6.27971	14.397	0.000148041	0.000364863	pseudobulk	edgeR	LRT
Dicer1	0.710276	6.55123	14.3877	0.000148772	0.000366458	pseudobulk	edgeR	LRT
Stxbp1	-0.490213	8.42855	14.3816	0.000149252	0.000367435	pseudobulk	edgeR	LRT
Synpo	-0.872669	6.95924	14.3799	0.000149388	0.000367564	pseudobulk	edgeR	LRT
Cetn3	-1.07536	6.22887	14.3768	0.000149638	0.000367971	pseudobulk	edgeR	LRT
1500011B03Rik	0.813182	6.4566	14.3505	0.000151738	0.000372927	pseudobulk	edgeR	LRT
Usp5	0.875475	6.07266	14.3494	0.000151825	0.000372931	pseudobulk	edgeR	LRT
Iqgap2	-0.867161	7.18959	14.3446	0.000152215	0.000373681	pseudobulk	edgeR	LRT
Arnt	-0.726571	7.19713	14.3433	0.000152318	0.000373724	pseudobulk	edgeR	LRT
Smurf1	-0.951949	6.72564	14.3388	0.000152688	0.000374424	pseudobulk	edgeR	LRT
Usp9x	0.453748	8.51035	14.2962	0.000156179	0.000382769	pseudobulk	edgeR	LRT
4732471J01Rik	-0.67226	7.54868	14.2901	0.000156684	0.000383793	pseudobulk	edgeR	LRT
Limch1	-0.693659	7.5154	14.2712	0.000158267	0.000387455	pseudobulk	edgeR	LRT
5330417C22Rik	-0.707425	7.21551	14.2675	0.000158579	0.000388	pseudobulk	edgeR	LRT
Rps6kb1	0.638452	6.96799	14.2624	0.000159011	0.000388842	pseudobulk	edgeR	LRT
Caln1	-0.590508	8.69665	14.2592	0.000159278	0.000389277	pseudobulk	edgeR	LRT
Vps8	-0.771294	7.11813	14.2549	0.000159644	0.000389955	pseudobulk	edgeR	LRT
Tagln3	0.73496	6.57996	14.2404	0.000160882	0.000392761	pseudobulk	edgeR	LRT
Ctnnd2	-0.443133	10.9756	14.228	0.000161943	0.000395131	pseudobulk	edgeR	LRT
Nrd1	0.472569	8.11507	14.1774	0.000166354	0.000405531	pseudobulk	edgeR	LRT
Pgr	-1.17321	6.16978	14.177	0.000166391	0.000405531	pseudobulk	edgeR	LRT
Akap7	-1.11359	6.11907	14.1724	0.000166799	0.0004063	pseudobulk	edgeR	LRT
Gm44643	-1.12118	6.19812	14.1681	0.000167183	0.000407011	pseudobulk	edgeR	LRT
Shtn1	-0.760511	7.27499	14.1519	0.000168627	0.000410297	pseudobulk	edgeR	LRT
Celf1	-0.44816	8.55143	14.1105	0.000172379	0.000419194	pseudobulk	edgeR	LRT
Tcea2	-1.39243	5.90491	14.0125	0.0001816	0.000441374	pseudobulk	edgeR	LRT
Ppargc1a	0.716377	6.77949	14.0092	0.000181919	0.000441905	pseudobulk	edgeR	LRT
Zdhhc2	-1.09798	6.36712	13.9824	0.000184533	0.000448006	pseudobulk	edgeR	LRT
Clcn4	0.850302	6.24118	13.9663	0.000186113	0.000451591	pseudobulk	edgeR	LRT
Myo18a	-0.757713	7.11238	13.9497	0.000187767	0.000455353	pseudobulk	edgeR	LRT
Usp16	0.676501	6.66791	13.9393	0.000188811	0.000457632	pseudobulk	edgeR	LRT
Prdx6	0.900491	5.90687	13.9146	0.000191304	0.000463297	pseudobulk	edgeR	LRT
Zmynd8	-0.53153	8.19682	13.9141	0.000191359	0.000463297	pseudobulk	edgeR	LRT
Ddx42	0.655484	6.89795	13.8562	0.000197341	0.000477515	pseudobulk	edgeR	LRT
Rpl23	0.917643	5.90747	13.8444	0.000198592	0.000480277	pseudobulk	edgeR	LRT
Prdx5	0.881272	6.0633	13.8368	0.000199391	0.000481943	pseudobulk	edgeR	LRT
Nckap1	0.457177	8.59801	13.8304	0.000200074	0.000483329	pseudobulk	edgeR	LRT
Sypl	0.83562	6.07764	13.8252	0.000200629	0.000484402	pseudobulk	edgeR	LRT
Ahctf1	0.611269	7.02111	13.8164	0.000201572	0.000486412	pseudobulk	edgeR	LRT
Hmgcr	-0.753604	7.16445	13.8081	0.000202465	0.000488299	pseudobulk	edgeR	LRT
Fam78b	-0.998787	6.44298	13.8008	0.000203253	0.000489929	pseudobulk	edgeR	LRT
Fam155a	-0.43835	11.6326	13.795	0.00020388	0.000491171	pseudobulk	edgeR	LRT
Ctnna3	-0.997118	6.53804	13.7585	0.000207881	0.000500535	pseudobulk	edgeR	LRT
Rps26	0.887821	5.93884	13.7376	0.0002102	0.000505841	pseudobulk	edgeR	LRT
Nos1ap	-0.530168	8.92417	13.7219	0.000211972	0.000509826	pseudobulk	edgeR	LRT
Ccdc47	0.824353	6.28069	13.7153	0.000212712	0.000511325	pseudobulk	edgeR	LRT
App	-0.384897	9.80297	13.7103	0.000213287	0.000512306	pseudobulk	edgeR	LRT
Ptpn3	-0.775158	7.19524	13.7097	0.000213354	0.000512306	pseudobulk	edgeR	LRT
Cdc42bpa	-0.445761	9.0216	13.7049	0.000213892	0.000513317	pseudobulk	edgeR	LRT
Slit1	-1.30593	5.99617	13.6663	0.000218343	0.000523713	pseudobulk	edgeR	LRT
Flot1	-1.28465	5.98151	13.6621	0.000218828	0.00052459	pseudobulk	edgeR	LRT
Per1	0.760096	6.35207	13.6518	0.000220035	0.000527194	pseudobulk	edgeR	LRT
Tmem196	-1.22876	6.15898	13.6453	0.000220789	0.000528712	pseudobulk	edgeR	LRT
Macrod2	-0.472438	11.396	13.6386	0.000221585	0.000530306	pseudobulk	edgeR	LRT
Ramp1	-1.23829	6.01529	13.6376	0.000221696	0.000530306	pseudobulk	edgeR	LRT
Alkbh8	0.783642	6.2429	13.6085	0.000225165	0.000538311	pseudobulk	edgeR	LRT
Tango2	-0.675104	7.26587	13.6045	0.000225639	0.000538978	pseudobulk	edgeR	LRT
Atp11b	-0.5471	8.14666	13.6041	0.00022569	0.000538978	pseudobulk	edgeR	LRT
Trim46	-1.01931	6.40729	13.5986	0.000226354	0.000540269	pseudobulk	edgeR	LRT
Slc25a3	0.573598	8.07082	13.5796	0.000228654	0.00054518	pseudobulk	edgeR	LRT
Tpk1	-0.949983	6.48984	13.5796	0.00022866	0.00054518	pseudobulk	edgeR	LRT
Kpna1	0.557448	7.3515	13.5785	0.000228786	0.000545183	pseudobulk	edgeR	LRT
Stxbp5l	-0.500519	9.81554	13.5588	0.000231207	0.000550653	pseudobulk	edgeR	LRT
Tbc1d32	-0.893498	6.67013	13.552	0.000232047	0.000552356	pseudobulk	edgeR	LRT
Trappc11	0.818862	6.05954	13.5479	0.000232553	0.000553258	pseudobulk	edgeR	LRT
Tbc1d9	0.692094	6.73636	13.5186	0.000236209	0.000561653	pseudobulk	edgeR	LRT
Capza1	0.637004	6.75751	13.5015	0.000238378	0.000566504	pseudobulk	edgeR	LRT
Stim2	-0.798002	6.89747	13.49	0.00023984	0.000569668	pseudobulk	edgeR	LRT
Slc25a5	0.861038	5.92773	13.4551	0.000244336	0.000580034	pseudobulk	edgeR	LRT
Rnf32	-1.31713	5.81889	13.4407	0.000246226	0.000584204	pseudobulk	edgeR	LRT
Brd4	0.558237	7.30845	13.4224	0.000248635	0.000589601	pseudobulk	edgeR	LRT
Sumo1	0.734534	6.46577	13.4209	0.000248833	0.000589751	pseudobulk	edgeR	LRT
Rictor	0.564123	7.22534	13.3934	0.000252514	0.000598152	pseudobulk	edgeR	LRT
Mtrex	0.7826	6.2423	13.3517	0.000258188	0.000611264	pseudobulk	edgeR	LRT
Serinc1	0.620183	7.58037	13.3378	0.000260108	0.000615476	pseudobulk	edgeR	LRT
Dennd6a	-0.822699	6.85602	13.3049	0.000264709	0.000626027	pseudobulk	edgeR	LRT
Dpy19l1	-0.717905	7.14302	13.2876	0.000267173	0.000631513	pseudobulk	edgeR	LRT
Ppp2r2a	0.542091	7.42119	13.2453	0.000273262	0.000645556	pseudobulk	edgeR	LRT
Rapgef5	0.775941	9.70112	13.2415	0.000273815	0.000646517	pseudobulk	edgeR	LRT
Nbea	-0.363497	10.6137	13.2384	0.000274272	0.000647246	pseudobulk	edgeR	LRT
Tecpr1	-1.09692	6.17944	13.227	0.000275943	0.000650839	pseudobulk	edgeR	LRT
Lrrk2	-0.676436	7.97294	13.2146	0.000277772	0.000654801	pseudobulk	edgeR	LRT
Sdk2	-0.856873	7.09896	13.2092	0.000278578	0.000656349	pseudobulk	edgeR	LRT
Cpeb2	-0.70366	7.43712	13.1971	0.000280376	0.000660231	pseudobulk	edgeR	LRT
Mdm4	0.566989	7.21219	13.1907	0.000281339	0.000662142	pseudobulk	edgeR	LRT
Tmtc1	-0.625899	7.72549	13.1803	0.000282904	0.000665468	pseudobulk	edgeR	LRT
Nlgn2	-1.12927	6.00172	13.1399	0.000289068	0.000679603	pseudobulk	edgeR	LRT
Ptpn5	-0.615535	7.75867	13.1144	0.000293032	0.000688554	pseudobulk	edgeR	LRT
Cdh20	-1.00144	6.60941	13.1108	0.000293598	0.000689515	pseudobulk	edgeR	LRT
Pxdn	-0.91391	6.64054	13.1035	0.000294745	0.000691649	pseudobulk	edgeR	LRT
Map4k4	0.645575	6.7801	13.103	0.000294822	0.000691649	pseudobulk	edgeR	LRT
Speg	-0.782476	6.80025	13.0848	0.000297706	0.000698042	pseudobulk	edgeR	LRT
Pcdh17	0.552119	7.80066	13.0795	0.00029854	0.000699623	pseudobulk	edgeR	LRT
Lnpep	0.479448	7.69782	13.0136	0.000309231	0.00072429	pseudobulk	edgeR	LRT
Sdhb	0.711251	6.50013	12.9744	0.000315787	0.000739252	pseudobulk	edgeR	LRT
Inpp4b	-0.969293	7.66562	12.9708	0.000316385	0.000740258	pseudobulk	edgeR	LRT
Rhoa	0.851297	5.95479	12.9457	0.000320661	0.000749861	pseudobulk	edgeR	LRT
Sel1l3	0.527098	7.65999	12.9194	0.000325203	0.000760077	pseudobulk	edgeR	LRT
Mlf2	0.599305	7.44403	12.8824	0.000331694	0.000774837	pseudobulk	edgeR	LRT
Sae1	0.706243	6.40737	12.8522	0.000337088	0.000787018	pseudobulk	edgeR	LRT
Rp9	0.751115	6.34616	12.8423	0.000338862	0.000790738	pseudobulk	edgeR	LRT
Retreg1	0.751086	6.2763	12.8159	0.00034368	0.000801554	pseudobulk	edgeR	LRT
Actr2	0.563989	7.1827	12.7966	0.000347242	0.000809433	pseudobulk	edgeR	LRT
Rogdi	-1.29917	5.8041	12.7913	0.000348242	0.000811331	pseudobulk	edgeR	LRT
Sumo2	0.812857	5.98826	12.7861	0.000349202	0.000813136	pseudobulk	edgeR	LRT
Satb2	-0.436186	8.89424	12.7582	0.000354461	0.000824945	pseudobulk	edgeR	LRT
Dyrk1a	0.500358	7.57768	12.7305	0.000359737	0.000836779	pseudobulk	edgeR	LRT
Psmd14	0.45391	7.91628	12.7207	0.000361629	0.000840734	pseudobulk	edgeR	LRT
Metap1d	-1.1259	6.07032	12.6971	0.00036622	0.000850958	pseudobulk	edgeR	LRT
Hdac11	-1.23019	5.84744	12.6908	0.000367462	0.00085339	pseudobulk	edgeR	LRT
Nf1	0.406743	8.5753	12.6859	0.00036843	0.000855186	pseudobulk	edgeR	LRT
Brms1l	0.776677	6.12341	12.682	0.000369194	0.000856319	pseudobulk	edgeR	LRT
Cacna1b	-0.489645	8.25221	12.6814	0.000369308	0.000856319	pseudobulk	edgeR	LRT
Psma3	0.575648	7.16596	12.6179	0.000382079	0.000885462	pseudobulk	edgeR	LRT
Srr	-0.906597	6.54912	12.6111	0.000383467	0.00088821	pseudobulk	edgeR	LRT
Wnk1	0.531752	7.76678	12.5984	0.000386067	0.00089376	pseudobulk	edgeR	LRT
Rab3c	0.47968	8.24928	12.5774	0.000390439	0.000903405	pseudobulk	edgeR	LRT
Zcchc18	-0.78252	7.33503	12.5656	0.000392917	0.000908257	pseudobulk	edgeR	LRT
Nckap5	-1.22209	6.32815	12.5654	0.00039295	0.000908257	pseudobulk	edgeR	LRT
Pank1	-1.0094	6.16743	12.5549	0.000395171	0.00091291	pseudobulk	edgeR	LRT
Gpi1	-0.631649	7.48267	12.5284	0.000400817	0.000925466	pseudobulk	edgeR	LRT
Tcaf1	-0.474429	8.21856	12.5135	0.000404014	0.000932051	pseudobulk	edgeR	LRT
Fyn	0.536603	7.56816	12.5132	0.000404094	0.000932051	pseudobulk	edgeR	LRT
Arhgef3	-0.804538	6.8668	12.495	0.000408053	0.000940687	pseudobulk	edgeR	LRT
Srebf2	-0.854969	6.64334	12.4939	0.000408287	0.000940733	pseudobulk	edgeR	LRT
Eif3h	0.727536	6.27432	12.4894	0.000409267	0.000942496	pseudobulk	edgeR	LRT
Sf3b1	0.390093	8.92711	12.4693	0.000413697	0.000952198	pseudobulk	edgeR	LRT
Stard3nl	0.717085	6.28451	12.4498	0.000418039	0.000961687	pseudobulk	edgeR	LRT
Ube2ql1	0.689316	6.43581	12.4387	0.000420521	0.00096689	pseudobulk	edgeR	LRT
Rmnd5a	0.634881	6.75636	12.3735	0.000435471	0.00100074	pseudobulk	edgeR	LRT
Mbd2	0.831579	6.23886	12.3648	0.000437493	0.00100486	pseudobulk	edgeR	LRT
Cnot2	-0.588174	7.6058	12.3391	0.000443575	0.0010183	pseudobulk	edgeR	LRT
Pam	-0.535069	9.62578	12.3226	0.000447508	0.00102679	pseudobulk	edgeR	LRT
Taok3	0.568382	7.33639	12.3163	0.000449013	0.0010297	pseudobulk	edgeR	LRT
Mif	0.682222	6.55069	12.3081	0.000451001	0.00103372	pseudobulk	edgeR	LRT
Elavl2	-0.633452	7.55534	12.2761	0.000458801	0.00105105	pseudobulk	edgeR	LRT
Cnih3	-0.851304	6.7423	12.275	0.000459078	0.00105114	pseudobulk	edgeR	LRT
Pcdh9	-0.888271	12.1901	12.2564	0.000463668	0.00106109	pseudobulk	edgeR	LRT
Pdk1	-1.05341	6.08627	12.2494	0.000465408	0.00106452	pseudobulk	edgeR	LRT
Fyttd1	0.684444	6.66157	12.2424	0.000467166	0.00106798	pseudobulk	edgeR	LRT
Greb1l	-0.750372	7.35845	12.2398	0.00046781	0.0010689	pseudobulk	edgeR	LRT
Ghr	-0.937795	6.39423	12.235	0.000469023	0.00107111	pseudobulk	edgeR	LRT
Ftx	-0.509363	8.28976	12.233	0.000469516	0.00107168	pseudobulk	edgeR	LRT
Gdi2	0.721237	6.53998	12.214	0.000474327	0.0010821	pseudobulk	edgeR	LRT
Spink10	-1.03193	6.25814	12.2039	0.0004769	0.00108695	pseudobulk	edgeR	LRT
Gm43713	-0.904207	6.54846	12.2037	0.00047695	0.00108695	pseudobulk	edgeR	LRT
Helz	0.488502	7.5857	12.1765	0.000483947	0.00110232	pseudobulk	edgeR	LRT
Chd9	-0.396962	9.05729	12.1699	0.000485676	0.00110569	pseudobulk	edgeR	LRT
Fermt2	0.682274	6.57606	12.146	0.000491922	0.00111933	pseudobulk	edgeR	LRT
Srsf6	0.752584	6.14347	12.1363	0.000494485	0.00112457	pseudobulk	edgeR	LRT
Cnnm1	0.690479	6.84918	12.1327	0.000495465	0.00112622	pseudobulk	edgeR	LRT
Nsf	-0.41538	8.76289	12.1268	0.000497029	0.00112919	pseudobulk	edgeR	LRT
Cops2	0.719135	6.30211	12.1167	0.000499724	0.00113472	pseudobulk	edgeR	LRT
Scg5	-0.588965	7.91866	12.101	0.00050396	0.00114375	pseudobulk	edgeR	LRT
Lman2l	0.798029	6.13232	12.0863	0.000507944	0.0011522	pseudobulk	edgeR	LRT
Arap2	-0.500181	8.08435	12.0809	0.000509419	0.00115495	pseudobulk	edgeR	LRT
Spred2	0.427018	8.30927	12.064	0.000514057	0.00116486	pseudobulk	edgeR	LRT
Zfp462	-0.619452	7.40891	12.0457	0.000519108	0.0011757	pseudobulk	edgeR	LRT
Ankrd12	0.404325	8.40516	12.0442	0.000519525	0.00117603	pseudobulk	edgeR	LRT
Spaca6	-1.10891	5.98278	12.0406	0.000520546	0.00117774	pseudobulk	edgeR	LRT
Susd6	0.540742	7.14558	12.0312	0.000523171	0.00118307	pseudobulk	edgeR	LRT
Gm9866	-0.950566	6.39842	11.9994	0.00053217	0.0012028	pseudobulk	edgeR	LRT
Dmxl1	0.385146	8.50755	11.9609	0.000543299	0.00122732	pseudobulk	edgeR	LRT
Uba2	0.750676	6.1223	11.9412	0.000549075	0.00123973	pseudobulk	edgeR	LRT
Psap	0.542896	8.12839	11.9394	0.0005496	0.00124028	pseudobulk	edgeR	LRT
Ly6e	-1.03688	6.25466	11.9292	0.00055262	0.00124645	pseudobulk	edgeR	LRT
Gm1043	-0.789011	6.75889	11.9218	0.000554809	0.00125074	pseudobulk	edgeR	LRT
Dync1i2	-0.481817	8.25812	11.9206	0.000555176	0.00125093	pseudobulk	edgeR	LRT
Opa1	0.534643	7.37734	11.9131	0.000557419	0.00125529	pseudobulk	edgeR	LRT
Klf8	-1.107	6.04921	11.9122	0.000557684	0.00125529	pseudobulk	edgeR	LRT
Bcas3	-0.569116	8.23428	11.9018	0.000560792	0.00126164	pseudobulk	edgeR	LRT
Uty	0.475961	7.60438	11.8845	0.000566034	0.00127278	pseudobulk	edgeR	LRT
Map7d2	0.582747	7.21269	11.8823	0.000566697	0.00127295	pseudobulk	edgeR	LRT
Glud1	0.769161	6.16379	11.8819	0.000566821	0.00127295	pseudobulk	edgeR	LRT
Ankrd17	0.388618	8.92884	11.8814	0.000566982	0.00127295	pseudobulk	edgeR	LRT
Dync1li2	0.551813	7.12574	11.8632	0.000572544	0.00128478	pseudobulk	edgeR	LRT
Nova2	-0.892484	6.54764	11.8437	0.000578572	0.00129765	pseudobulk	edgeR	LRT
Cr1l	-1.00183	6.1707	11.8344	0.000581455	0.00130345	pseudobulk	edgeR	LRT
Slc6a15	-1.02462	6.12217	11.819	0.000586287	0.00131361	pseudobulk	edgeR	LRT
Wdr33	0.430648	8.12159	11.8162	0.000587165	0.0013149	pseudobulk	edgeR	LRT
Metap2	0.642538	6.55213	11.7908	0.000595248	0.00133232	pseudobulk	edgeR	LRT
Zfp397	0.788669	6.0148	11.7851	0.000597075	0.00133573	pseudobulk	edgeR	LRT
Dnm3	-0.51745	8.3732	11.7419	0.000611091	0.00136639	pseudobulk	edgeR	LRT
Ei24	0.935544	5.99667	11.7283	0.000615557	0.00137567	pseudobulk	edgeR	LRT
Sucla2	0.662753	6.45646	11.703	0.000624009	0.00139385	pseudobulk	edgeR	LRT
Atp5md	-1.02178	6.05821	11.699	0.000625345	0.00139613	pseudobulk	edgeR	LRT
Mkrn1	0.813206	6.02153	11.6887	0.000628811	0.00140315	pseudobulk	edgeR	LRT
Faf1	-0.420081	8.60925	11.6821	0.000631053	0.00140744	pseudobulk	edgeR	LRT
Rpl24	0.768839	6.08173	11.6471	0.000643021	0.00143313	pseudobulk	edgeR	LRT
Slc6a6	-0.620729	7.30313	11.6465	0.000643227	0.00143313	pseudobulk	edgeR	LRT
Ralgps1	-0.509609	8.06288	11.6415	0.000644978	0.0014363	pseudobulk	edgeR	LRT
Zer1	-0.888997	6.39922	11.639	0.000645823	0.00143746	pseudobulk	edgeR	LRT
Setd4	-1.02346	6.18789	11.6019	0.000658833	0.00146567	pseudobulk	edgeR	LRT
Samd8	0.638341	6.62177	11.5894	0.000663273	0.00147437	pseudobulk	edgeR	LRT
Agfg2	-1.13628	6.00103	11.589	0.000663417	0.00147437	pseudobulk	edgeR	LRT
Prkacb	0.445595	7.92707	11.5791	0.000666987	0.00148156	pseudobulk	edgeR	LRT
Eml4	-0.539256	7.67809	11.5559	0.000675341	0.00149935	pseudobulk	edgeR	LRT
Zmiz1	0.655629	6.94181	11.5519	0.000676816	0.00150187	pseudobulk	edgeR	LRT
Prdm10	-0.967501	6.25841	11.5403	0.000681052	0.0015105	pseudobulk	edgeR	LRT
Ube2h	0.579733	6.99756	11.5344	0.000683218	0.00151454	pseudobulk	edgeR	LRT
Kcmf1	0.700358	6.41532	11.5191	0.000688854	0.00152626	pseudobulk	edgeR	LRT
Ppp1r1a	0.740179	6.21421	11.4938	0.000698297	0.0015464	pseudobulk	edgeR	LRT
Crhr1	-1.06351	6.08743	11.4598	0.000711185	0.00157415	pseudobulk	edgeR	LRT
Tmem200a	0.62837	7.19629	11.4434	0.000717499	0.00158733	pseudobulk	edgeR	LRT
Ppfia2	-0.416759	10.0385	11.4413	0.0007183	0.0015883	pseudobulk	edgeR	LRT
Hs6st3	-0.888793	10.3396	11.4393	0.000719065	0.00158919	pseudobulk	edgeR	LRT
Pik3ca	0.605069	6.92736	11.4108	0.000730203	0.00161299	pseudobulk	edgeR	LRT
Ints6	-0.607533	7.38892	11.3966	0.000735772	0.00162448	pseudobulk	edgeR	LRT
Cpeb4	-0.580756	7.99933	11.3941	0.00073677	0.00162586	pseudobulk	edgeR	LRT
Atpif1	-0.816733	6.65351	11.3748	0.000744492	0.00164207	pseudobulk	edgeR	LRT
Rundc3b	-0.624606	7.3324	11.3622	0.000749539	0.00165237	pseudobulk	edgeR	LRT
Clasp2	-0.438149	8.60605	11.3473	0.000755578	0.00166485	pseudobulk	edgeR	LRT
Tmem245	-0.602601	7.39914	11.3404	0.000758378	0.00167018	pseudobulk	edgeR	LRT
Cuedc2	0.802862	6.05792	11.3358	0.000760283	0.00167354	pseudobulk	edgeR	LRT
Atl1	-0.602416	7.49508	11.3314	0.000762078	0.00167665	pseudobulk	edgeR	LRT
Dhx36	0.625706	6.60326	11.3279	0.000763499	0.00167893	pseudobulk	edgeR	LRT
Gng2	-0.674824	7.06546	11.3257	0.000764436	0.00168015	pseudobulk	edgeR	LRT
Myo5a	-0.415877	8.8144	11.3087	0.000771432	0.00169468	pseudobulk	edgeR	LRT
Eif4g3	-0.380203	8.69533	11.3076	0.000771905	0.00169487	pseudobulk	edgeR	LRT
Wls	0.754876	6.79861	11.3058	0.00077266	0.00169568	pseudobulk	edgeR	LRT
[truncated: 2,388 more rows]

## Sheet: Deep_Layer_neurons
gene	logFC	logCPM	LR	PValue	FDR	de_family	de_method	de_type
Eif5	2.46869	6.29719	171.188	4.07039e-39	1.78772e-35	pseudobulk	edgeR	LRT
Egr1	2.33823	6.66677	161.767	4.65257e-37	1.0217e-33	pseudobulk	edgeR	LRT
Ubc	2.30097	6.91891	155.979	8.55612e-36	1.25262e-32	pseudobulk	edgeR	LRT
Stmn4	2.33991	6.40564	147.434	6.307e-34	6.92509e-31	pseudobulk	edgeR	LRT
Ubb	2.47335	8.83485	130.502	3.18194e-30	2.79501e-27	pseudobulk	edgeR	LRT
Ypel3	1.95815	7.42395	128.688	7.93647e-30	5.8095e-27	pseudobulk	edgeR	LRT
St6galnac3	-1.94087	9.00344	125.014	5.05372e-29	3.17085e-26	pseudobulk	edgeR	LRT
Eprs	1.72901	6.95242	122.449	1.84071e-28	1.01055e-25	pseudobulk	edgeR	LRT
Ghitm	2.05912	6.28772	112.933	2.23219e-26	1.08931e-23	pseudobulk	edgeR	LRT
Nrcam	-1.09513	10.1576	110.566	7.36689e-26	3.19459e-23	pseudobulk	edgeR	LRT
Ifrd1	1.92734	6.51477	110.402	8.00103e-26	3.19459e-23	pseudobulk	edgeR	LRT
Zwint	1.32717	7.86372	106.349	6.18176e-25	2.26253e-22	pseudobulk	edgeR	LRT
Eif3c	2.03483	6.26293	105.184	1.11297e-24	3.76014e-22	pseudobulk	edgeR	LRT
Eif1	1.80072	7.20651	104.313	1.72749e-24	5.41939e-22	pseudobulk	edgeR	LRT
Hsp90aa1	1.74263	7.25457	98.4539	3.32672e-23	9.74064e-21	pseudobulk	edgeR	LRT
St6galnac5	-1.58556	8.94457	97.3809	5.71964e-23	1.57004e-20	pseudobulk	edgeR	LRT
Sars	1.49035	7.19326	92.6918	6.11048e-22	1.57866e-19	pseudobulk	edgeR	LRT
Sqstm1	1.6277	7.08155	88.3887	5.37769e-21	1.31216e-18	pseudobulk	edgeR	LRT
Mapk4	2.14896	6.45963	87.9865	6.5902e-21	1.52338e-18	pseudobulk	edgeR	LRT
Slc38a1	1.51187	7.0603	87.5577	8.18561e-21	1.79756e-18	pseudobulk	edgeR	LRT
Nars	1.77171	6.4843	87.4275	8.74267e-21	1.82847e-18	pseudobulk	edgeR	LRT
Kcnn2	-1.48653	9.38525	86.965	1.10461e-20	2.20521e-18	pseudobulk	edgeR	LRT
Fras1	-1.70322	8.83783	86.0076	1.79242e-20	3.42273e-18	pseudobulk	edgeR	LRT
Ntng1	-1.45483	9.03559	84.3921	4.05768e-20	7.42555e-18	pseudobulk	edgeR	LRT
Slit3	-1.26353	9.90338	82.9297	8.50236e-20	1.49369e-17	pseudobulk	edgeR	LRT
Mdm2	1.78808	6.2353	81.7173	1.57015e-19	2.65235e-17	pseudobulk	edgeR	LRT
Cdk14	-1.3282	9.00518	80.8081	2.4873e-19	4.04601e-17	pseudobulk	edgeR	LRT
Hspa8	1.66201	8.39176	80.5126	2.88853e-19	4.53086e-17	pseudobulk	edgeR	LRT
Ldb2	-0.95295	10.2403	79.5929	4.60068e-19	6.96765e-17	pseudobulk	edgeR	LRT
Nav2	-1.05341	9.44545	78.7183	7.16299e-19	1.04866e-16	pseudobulk	edgeR	LRT
Pvt1	1.27105	7.62696	78.3673	8.55547e-19	1.21212e-16	pseudobulk	edgeR	LRT
Mef2c	-1.03268	10.184	78.1351	9.6231e-19	1.32077e-16	pseudobulk	edgeR	LRT
Hspa5	2.46436	7.00905	77.9989	1.03098e-18	1.37214e-16	pseudobulk	edgeR	LRT
Tcf4	-0.914612	9.95786	77.8973	1.08538e-18	1.40206e-16	pseudobulk	edgeR	LRT
Hspa9	1.70825	6.3856	76.4048	2.31088e-18	2.89983e-16	pseudobulk	edgeR	LRT
Garnl3	-1.24131	9.14618	73.7775	8.74386e-18	1.06675e-15	pseudobulk	edgeR	LRT
Ryr3	-0.974151	9.94639	73.1566	1.19762e-17	1.42161e-15	pseudobulk	edgeR	LRT
Myt1l	-1.05469	9.95271	72.8885	1.37182e-17	1.58554e-15	pseudobulk	edgeR	LRT
Miat	-1.36471	8.64565	71.4607	2.82837e-17	3.18518e-15	pseudobulk	edgeR	LRT
Vsnl1	-1.15087	9.11209	71.1488	3.3127e-17	3.63735e-15	pseudobulk	edgeR	LRT
Khdrbs2	-1.03805	10.3662	70.9274	3.70611e-17	3.97006e-15	pseudobulk	edgeR	LRT
Khdrbs3	-0.943782	10.2135	69.7994	6.56535e-17	6.86548e-15	pseudobulk	edgeR	LRT
Eef1a1	1.40963	7.56354	68.2834	1.41605e-16	1.42114e-14	pseudobulk	edgeR	LRT
Arc	1.6488	6.68318	68.2728	1.42373e-16	1.42114e-14	pseudobulk	edgeR	LRT
Rab14	1.40279	6.84094	67.6927	1.91065e-16	1.8648e-14	pseudobulk	edgeR	LRT
Ptprn2	-0.930282	10.2507	67.4999	2.10694e-16	2.01167e-14	pseudobulk	edgeR	LRT
Sdcbp	1.68302	6.13727	66.8372	2.94888e-16	2.75563e-14	pseudobulk	edgeR	LRT
Akt3	-0.977682	9.63552	65.7001	5.25029e-16	4.80401e-14	pseudobulk	edgeR	LRT
Camk2a	-1.091	9.43118	65.5618	5.63212e-16	4.97516e-14	pseudobulk	edgeR	LRT
Hsp90ab1	1.17941	8.52809	65.5232	5.74341e-16	4.97516e-14	pseudobulk	edgeR	LRT
Dclk1	-0.893742	10.5637	65.5116	5.77717e-16	4.97516e-14	pseudobulk	edgeR	LRT
Tenm2	-1.43734	12.2305	64.6434	8.97578e-16	7.58108e-14	pseudobulk	edgeR	LRT
B3galt1	-1.00824	9.67225	63.4031	1.68456e-15	1.39596e-13	pseudobulk	edgeR	LRT
Agap1	1.02892	7.90071	62.7987	2.28956e-15	1.86217e-13	pseudobulk	edgeR	LRT
Grin2b	-0.912353	10.6114	60.7922	6.34288e-15	5.06508e-13	pseudobulk	edgeR	LRT
Cdh11	-1.03223	9.52378	59.7449	1.07984e-14	8.46903e-13	pseudobulk	edgeR	LRT
Saraf	1.46642	6.57133	59.3438	1.32398e-14	1.02016e-12	pseudobulk	edgeR	LRT
Pdzrn4	-1.16559	9.43327	59.1643	1.4504e-14	1.0983e-12	pseudobulk	edgeR	LRT
Tax1bp1	1.19603	7.23261	59.0814	1.51284e-14	1.12617e-12	pseudobulk	edgeR	LRT
Impact	1.2037	7.17003	58.6501	1.88363e-14	1.37881e-12	pseudobulk	edgeR	LRT
Nos1ap	-0.98659	9.74087	58.2467	2.31222e-14	1.6499e-12	pseudobulk	edgeR	LRT
Pcsk2	-0.968446	9.94075	58.2324	2.32909e-14	1.6499e-12	pseudobulk	edgeR	LRT
Zfand5	1.38525	6.59728	58.1898	2.38011e-14	1.65927e-12	pseudobulk	edgeR	LRT
Uhrf1bp1l	1.14993	7.39648	58.0686	2.53132e-14	1.73712e-12	pseudobulk	edgeR	LRT
Cacna1e	-1.06434	9.61859	57.9357	2.70825e-14	1.82995e-12	pseudobulk	edgeR	LRT
Fam189a1	-1.06986	8.96048	57.0301	4.29193e-14	2.85608e-12	pseudobulk	edgeR	LRT
Eif4g2	1.40941	6.61765	56.7029	5.06887e-14	3.32276e-12	pseudobulk	edgeR	LRT
Dab1	-0.825079	11.3298	56.4966	5.62959e-14	3.63605e-12	pseudobulk	edgeR	LRT
Nfib	-0.905462	9.71499	56.4546	5.75106e-14	3.66067e-12	pseudobulk	edgeR	LRT
Iqsec1	-0.994365	9.09929	56.2536	6.37015e-14	3.94283e-12	pseudobulk	edgeR	LRT
Sv2b	-1.03685	9.49045	56.2524	6.37388e-14	3.94283e-12	pseudobulk	edgeR	LRT
Usp11	1.58452	6.09552	55.9885	7.28972e-14	4.44673e-12	pseudobulk	edgeR	LRT
Lrrtm3	-0.94229	9.37941	55.9605	7.39411e-14	4.44862e-12	pseudobulk	edgeR	LRT
Dscaml1	-1.1725	9.2888	55.3817	9.92584e-14	5.89112e-12	pseudobulk	edgeR	LRT
Xylt1	-1.14546	8.89388	55.0873	1.15295e-13	6.7517e-12	pseudobulk	edgeR	LRT
Atp6v1h	1.06406	7.68315	54.8947	1.27164e-13	7.34875e-12	pseudobulk	edgeR	LRT
Cacnb4	-0.854812	9.99635	54.3836	1.64937e-13	9.40783e-12	pseudobulk	edgeR	LRT
Anks1b	-0.89764	11.7383	54.2305	1.78299e-13	1.00396e-11	pseudobulk	edgeR	LRT
Nlgn1	-1.02589	12.3991	54.1846	1.82509e-13	1.01466e-11	pseudobulk	edgeR	LRT
Arf1	1.5683	6.4672	54.0685	1.93625e-13	1.063e-11	pseudobulk	edgeR	LRT
Sez6l	-1.2345	8.41615	54.0172	1.98739e-13	1.07761e-11	pseudobulk	edgeR	LRT
Zfp365	1.4161	6.41879	53.0098	3.31885e-13	1.77761e-11	pseudobulk	edgeR	LRT
Galnt14	-1.77565	7.64884	52.9218	3.4709e-13	1.83665e-11	pseudobulk	edgeR	LRT
Prkce	-0.793274	9.97034	52.1732	5.08138e-13	2.65684e-11	pseudobulk	edgeR	LRT
Hsph1	1.47376	6.74339	52.1059	5.25867e-13	2.71718e-11	pseudobulk	edgeR	LRT
Rps5	1.63555	5.98196	52.0778	5.33435e-13	2.72424e-11	pseudobulk	edgeR	LRT
Cfl1	1.43916	6.65131	51.6778	6.53965e-13	3.30139e-11	pseudobulk	edgeR	LRT
Actb	1.05788	7.9065	50.9632	9.41125e-13	4.65849e-11	pseudobulk	edgeR	LRT
Tenm1	-1.28234	8.75052	50.9572	9.44002e-13	4.65849e-11	pseudobulk	edgeR	LRT
Psd3	-0.91011	9.09206	50.8845	9.79618e-13	4.78054e-11	pseudobulk	edgeR	LRT
Gpm6b	-0.929931	9.09334	50.807	1.01909e-12	4.9185e-11	pseudobulk	edgeR	LRT
Eef2	1.41949	6.40826	50.4619	1.215e-12	5.80028e-11	pseudobulk	edgeR	LRT
Atp6v1b2	0.955586	7.92188	50.2208	1.37383e-12	6.48802e-11	pseudobulk	edgeR	LRT
Gabrg3	-0.935249	10.2341	49.9803	1.55298e-12	7.25606e-11	pseudobulk	edgeR	LRT
Pabpc1	1.5618	5.97064	49.7507	1.74577e-12	8.07098e-11	pseudobulk	edgeR	LRT
Pdzd2	-1.21277	8.63465	49.6249	1.86136e-12	8.5157e-11	pseudobulk	edgeR	LRT
Rps8	1.31613	6.73079	49.3128	2.18236e-12	9.88134e-11	pseudobulk	edgeR	LRT
Dok6	-0.876525	9.66125	49.2682	2.23253e-12	1.00054e-10	pseudobulk	edgeR	LRT
Edil3	-1.20957	8.59878	48.8158	2.81164e-12	1.24735e-10	pseudobulk	edgeR	LRT
Sphkap	-1.35142	8.04867	48.5503	3.21918e-12	1.41386e-10	pseudobulk	edgeR	LRT
Atp6v0d1	1.2558	6.71052	48.3843	3.5037e-12	1.52359e-10	pseudobulk	edgeR	LRT
Rimbp2	-1.28668	8.2568	48.2894	3.6773e-12	1.5834e-10	pseudobulk	edgeR	LRT
Usp36	1.5006	6.10488	48.1985	3.85189e-12	1.64248e-10	pseudobulk	edgeR	LRT
Ldlrad4	-0.910829	9.25625	47.9183	4.44351e-12	1.87653e-10	pseudobulk	edgeR	LRT
Cadm1	-0.745229	10.0745	47.8906	4.50678e-12	1.88512e-10	pseudobulk	edgeR	LRT
Chl1	-1.15233	8.41193	47.7793	4.77004e-12	1.9662e-10	pseudobulk	edgeR	LRT
Shisa9	-1.42386	8.12221	47.771	4.79015e-12	1.9662e-10	pseudobulk	edgeR	LRT
Galnt9	-1.54047	7.83769	47.6725	5.03719e-12	2.04846e-10	pseudobulk	edgeR	LRT
Hsp90b1	1.33268	7.13743	47.4424	5.66453e-12	2.28244e-10	pseudobulk	edgeR	LRT
H3f3b	1.40232	6.69657	46.7137	8.21543e-12	3.2802e-10	pseudobulk	edgeR	LRT
Nrp1	-1.35168	8.16543	46.5873	8.76243e-12	3.46708e-10	pseudobulk	edgeR	LRT
Ext1	-0.775855	9.86291	46.3082	1.01038e-11	3.96213e-10	pseudobulk	edgeR	LRT
Atp2b1	-0.693176	10.1662	45.9142	1.23548e-11	4.80196e-10	pseudobulk	edgeR	LRT
Grin1	-0.977186	8.70401	45.8641	1.26746e-11	4.88306e-10	pseudobulk	edgeR	LRT
Dok5	1.38695	6.38054	45.7924	1.31471e-11	5.02103e-10	pseudobulk	edgeR	LRT
Kcnb2	-0.969848	9.89091	45.7743	1.32694e-11	5.02407e-10	pseudobulk	edgeR	LRT
Sobp	-1.06191	8.65905	45.663	1.40449e-11	5.27224e-10	pseudobulk	edgeR	LRT
Cltc	0.863204	8.20073	45.6218	1.43435e-11	5.33871e-10	pseudobulk	edgeR	LRT
Gabarapl1	1.48968	6.13941	45.5623	1.47861e-11	5.45173e-10	pseudobulk	edgeR	LRT
Sidt1	-1.59486	7.595	45.5479	1.48954e-11	5.45173e-10	pseudobulk	edgeR	LRT
Zfp871	1.46409	6.05198	45.0996	1.87262e-11	6.79714e-10	pseudobulk	edgeR	LRT
Ncam2	-0.957304	10.7673	44.6046	2.41125e-11	8.68051e-10	pseudobulk	edgeR	LRT
Runx1t1	-1.2715	8.06522	44.5223	2.51481e-11	8.9797e-10	pseudobulk	edgeR	LRT
Nyap2	-1.22345	8.33498	44.0828	3.14782e-11	1.11494e-09	pseudobulk	edgeR	LRT
Opcml	-0.78565	12.5571	44.0605	3.18385e-11	1.11868e-09	pseudobulk	edgeR	LRT
Slc8a1	-0.711687	10.8426	43.5105	4.21691e-11	1.4699e-09	pseudobulk	edgeR	LRT
Rnf187	1.38902	6.31032	43.3343	4.61429e-11	1.59574e-09	pseudobulk	edgeR	LRT
Adgrl3	-0.695149	10.7802	43.163	5.03634e-11	1.72809e-09	pseudobulk	edgeR	LRT
L3mbtl4	-1.41359	7.93622	42.8477	5.91727e-11	2.01463e-09	pseudobulk	edgeR	LRT
Zfp804b	-1.41272	8.65548	42.7976	6.07059e-11	2.05092e-09	pseudobulk	edgeR	LRT
Phactr1	-1.04786	11.7695	42.6396	6.5815e-11	2.20656e-09	pseudobulk	edgeR	LRT
Rpl13	1.31682	6.46077	42.5823	6.77713e-11	2.25494e-09	pseudobulk	edgeR	LRT
Zfp451	1.10447	7.09602	42.5359	6.9396e-11	2.29163e-09	pseudobulk	edgeR	LRT
Rchy1	1.37803	6.2725	42.509	7.03587e-11	2.30608e-09	pseudobulk	edgeR	LRT
Prpf8	1.51158	5.96523	42.4448	7.27052e-11	2.36534e-09	pseudobulk	edgeR	LRT
Dync1i1	-0.733578	9.55276	42.0332	8.97377e-11	2.898e-09	pseudobulk	edgeR	LRT
Mapk10	-0.676198	9.99021	42.0036	9.11078e-11	2.92077e-09	pseudobulk	edgeR	LRT
Csmd2	-0.86369	9.26634	41.9685	9.27533e-11	2.95197e-09	pseudobulk	edgeR	LRT
Pip4p1	1.53175	6.05019	41.8164	1.00259e-10	3.16789e-09	pseudobulk	edgeR	LRT
D430041D05Rik	-0.871647	9.08361	41.6866	1.0714e-10	3.36114e-09	pseudobulk	edgeR	LRT
Etv1	-1.46168	7.65145	41.6209	1.10801e-10	3.45134e-09	pseudobulk	edgeR	LRT
Nfe2l1	1.46508	5.9314	41.5673	1.13882e-10	3.52233e-09	pseudobulk	edgeR	LRT
Ndst3	-1.02463	9.28175	41.4751	1.1938e-10	3.66656e-09	pseudobulk	edgeR	LRT
5730522E02Rik	-1.12239	8.78776	41.2122	1.36568e-10	4.16532e-09	pseudobulk	edgeR	LRT
Prkcg	-1.37753	7.84945	41.097	1.44856e-10	4.38765e-09	pseudobulk	edgeR	LRT
Tspyl4	1.25975	6.73401	40.8561	1.63863e-10	4.92936e-09	pseudobulk	edgeR	LRT
Gtpbp2	1.35809	6.21572	40.8005	1.6859e-10	5.03705e-09	pseudobulk	edgeR	LRT
Slc24a2	-0.868359	9.87257	40.7415	1.73754e-10	5.10923e-09	pseudobulk	edgeR	LRT
Klf9	1.20775	6.57813	40.7413	1.73776e-10	5.10923e-09	pseudobulk	edgeR	LRT
Setbp1	-0.875966	9.64637	40.7332	1.74496e-10	5.10923e-09	pseudobulk	edgeR	LRT
Kcnq3	-0.709198	9.77796	40.6734	1.79918e-10	5.2331e-09	pseudobulk	edgeR	LRT
Luc7l	1.15385	7.0136	40.6176	1.85131e-10	5.34931e-09	pseudobulk	edgeR	LRT
Thrb	-0.731306	10.1069	40.598	1.87002e-10	5.36807e-09	pseudobulk	edgeR	LRT
Slc35f4	-0.84867	9.048	40.4799	1.98648e-10	5.66535e-09	pseudobulk	edgeR	LRT
Iars	1.34161	6.25744	40.3762	2.09479e-10	5.9357e-09	pseudobulk	edgeR	LRT
Grm3	-1.21394	8.70196	40.3267	2.14851e-10	6.04887e-09	pseudobulk	edgeR	LRT
Oip5os1	1.31384	6.37984	40.2857	2.19414e-10	6.13632e-09	pseudobulk	edgeR	LRT
Slc38a2	1.27942	6.40649	40.2738	2.20751e-10	6.13632e-09	pseudobulk	edgeR	LRT
Ryr2	-0.726047	9.99439	40.2372	2.24927e-10	6.21308e-09	pseudobulk	edgeR	LRT
Pde1a	-1.38572	10.8661	39.9748	2.57262e-10	7.06184e-09	pseudobulk	edgeR	LRT
Mt1	1.60004	5.77939	39.688	2.97955e-10	8.11299e-09	pseudobulk	edgeR	LRT
Gars	1.31441	6.3085	39.6795	2.9925e-10	8.11299e-09	pseudobulk	edgeR	LRT
Prkn	-0.742412	9.79348	39.6162	3.09107e-10	8.32882e-09	pseudobulk	edgeR	LRT
Calm1	0.917219	8.17204	39.0897	4.0478e-10	1.08402e-08	pseudobulk	edgeR	LRT
Adgra1	-1.47715	7.66334	39.0573	4.11549e-10	1.09547e-08	pseudobulk	edgeR	LRT
Akr1a1	1.39033	6.04687	38.9995	4.23925e-10	1.12161e-08	pseudobulk	edgeR	LRT
Egfem1	-1.45743	10.0867	38.9751	4.29249e-10	1.1289e-08	pseudobulk	edgeR	LRT
Vcpip1	1.48676	5.85191	38.961	4.32347e-10	1.13028e-08	pseudobulk	edgeR	LRT
Prickle2	-0.679467	9.80603	38.6248	5.13632e-10	1.33483e-08	pseudobulk	edgeR	LRT
Asap1	-0.628361	9.82065	38.5747	5.26981e-10	1.36147e-08	pseudobulk	edgeR	LRT
Gabarapl2	1.50181	5.7747	38.4292	5.67777e-10	1.45829e-08	pseudobulk	edgeR	LRT
Dgkb	-0.987327	9.11192	38.2078	6.35992e-10	1.624e-08	pseudobulk	edgeR	LRT
Tmem132d	-1.23575	9.32789	38.1711	6.4806e-10	1.64049e-08	pseudobulk	edgeR	LRT
Grid2	-1.08865	10.7954	38.1655	6.49923e-10	1.64049e-08	pseudobulk	edgeR	LRT
Mrtfb	-0.810596	8.86503	38.0044	7.05844e-10	1.76301e-08	pseudobulk	edgeR	LRT
Kalrn	-0.801978	11.1472	38.0026	7.0649e-10	1.76301e-08	pseudobulk	edgeR	LRT
Rbfox3	-0.835916	8.94445	37.946	7.27293e-10	1.80467e-08	pseudobulk	edgeR	LRT
Arpp21	-0.952306	11.2874	37.7223	8.15656e-10	2.01256e-08	pseudobulk	edgeR	LRT
Clstn2	-0.944762	9.23853	37.693	8.27998e-10	2.0316e-08	pseudobulk	edgeR	LRT
Ank3	-0.683171	10.5381	37.3938	9.65296e-10	2.35532e-08	pseudobulk	edgeR	LRT
Napb	1.09602	6.84482	37.3614	9.81471e-10	2.38156e-08	pseudobulk	edgeR	LRT
Parm1	-1.49528	7.70387	37.2446	1.04203e-09	2.51462e-08	pseudobulk	edgeR	LRT
Celf2	-0.940699	12.7447	37.1079	1.11771e-09	2.68251e-08	pseudobulk	edgeR	LRT
AC149090.1	-0.801584	9.33659	36.9976	1.18277e-09	2.82323e-08	pseudobulk	edgeR	LRT
Ctnnd2	-0.515711	11.1875	36.8184	1.29661e-09	3.06467e-08	pseudobulk	edgeR	LRT
Rab5a	1.45766	5.84631	36.8165	1.29788e-09	3.06467e-08	pseudobulk	edgeR	LRT
Map2k6	-2.73482	6.33375	36.6487	1.41456e-09	3.32233e-08	pseudobulk	edgeR	LRT
Plcb1	-0.708152	11.2256	36.5637	1.47756e-09	3.45182e-08	pseudobulk	edgeR	LRT
Kdm5a	1.06382	6.88737	36.4852	1.53831e-09	3.57474e-08	pseudobulk	edgeR	LRT
Rpsa	1.25541	6.42838	36.4346	1.57877e-09	3.64945e-08	pseudobulk	edgeR	LRT
Rnf150	-0.95447	8.62902	36.1993	1.78137e-09	4.09623e-08	pseudobulk	edgeR	LRT
Plpbp	1.18362	6.55217	36.1408	1.83561e-09	4.19897e-08	pseudobulk	edgeR	LRT
Zfpm2	-1.44766	10.2084	35.8989	2.07828e-09	4.72944e-08	pseudobulk	edgeR	LRT
Ksr2	-0.95483	8.35575	35.7683	2.22233e-09	5.03118e-08	pseudobulk	edgeR	LRT
Scai	-0.898996	8.56715	35.7195	2.27869e-09	5.13231e-08	pseudobulk	edgeR	LRT
Pafah1b1	0.649581	8.78903	35.6583	2.35143e-09	5.26913e-08	pseudobulk	edgeR	LRT
Sdk2	-1.01411	8.32232	35.6443	2.36842e-09	5.28025e-08	pseudobulk	edgeR	LRT
Aff3	-0.73989	9.16842	35.5296	2.51205e-09	5.57218e-08	pseudobulk	edgeR	LRT
Gabrb2	-0.859262	9.32636	35.5195	2.52508e-09	5.57293e-08	pseudobulk	edgeR	LRT
Caln1	-0.788716	9.0542	35.5006	2.54971e-09	5.59917e-08	pseudobulk	edgeR	LRT
Dlg1	-0.719703	9.14531	35.4506	2.61599e-09	5.71614e-08	pseudobulk	edgeR	LRT
Sfmbt1	1.22169	6.44261	35.1414	3.06615e-09	6.66659e-08	pseudobulk	edgeR	LRT
Tenm3	-1.04948	8.57398	34.9983	3.29998e-09	7.13967e-08	pseudobulk	edgeR	LRT
Jmy	1.32581	6.02486	34.9773	3.33576e-09	7.18169e-08	pseudobulk	edgeR	LRT
Ascc3	0.742556	8.26767	34.6594	3.92736e-09	8.41413e-08	pseudobulk	edgeR	LRT
Cttnbp2	-0.625607	9.76148	34.4509	4.37144e-09	9.32008e-08	pseudobulk	edgeR	LRT
Atp6v0b	0.85461	8.0497	34.3994	4.48864e-09	9.52372e-08	pseudobulk	edgeR	LRT
Ptprr	-1.23878	7.74288	34.3467	4.61185e-09	9.7381e-08	pseudobulk	edgeR	LRT
Cntnap5b	-1.12434	8.88624	34.2632	4.81394e-09	1.01162e-07	pseudobulk	edgeR	LRT
Mpped2	-1.13899	7.88123	34.2494	4.84817e-09	1.01396e-07	pseudobulk	edgeR	LRT
Snx3	1.22893	6.33344	34.2306	4.89531e-09	1.01897e-07	pseudobulk	edgeR	LRT
Ipo7	1.16357	6.59712	34.2175	4.92849e-09	1.02104e-07	pseudobulk	edgeR	LRT
Kcnj3	-0.873062	9.48112	34.0503	5.37043e-09	1.10737e-07	pseudobulk	edgeR	LRT
Neto1	-0.809737	8.96482	33.8932	5.82211e-09	1.19489e-07	pseudobulk	edgeR	LRT
Cdh8	-0.939397	9.59909	33.6197	6.70119e-09	1.36891e-07	pseudobulk	edgeR	LRT
Maea	1.39947	5.84094	33.5987	6.77391e-09	1.37736e-07	pseudobulk	edgeR	LRT
Lrfn5	-0.996445	10.5021	33.4871	7.17386e-09	1.45175e-07	pseudobulk	edgeR	LRT
Rad23b	1.10605	6.68356	33.4784	7.20585e-09	1.45175e-07	pseudobulk	edgeR	LRT
Mir124a-1hg	-0.947833	8.26044	33.4109	7.46041e-09	1.49113e-07	pseudobulk	edgeR	LRT
Agbl4	-0.683903	10.9294	33.4086	7.46921e-09	1.49113e-07	pseudobulk	edgeR	LRT
Frmd4a	-0.755167	10.6884	33.3142	7.84089e-09	1.55824e-07	pseudobulk	edgeR	LRT
Sorcs2	-1.42221	7.43752	33.2326	8.17695e-09	1.61771e-07	pseudobulk	edgeR	LRT
Hivep3	-0.721964	9.18788	33.1856	8.37697e-09	1.64985e-07	pseudobulk	edgeR	LRT
Slc24a4	-2.12714	6.54829	33.1394	8.57844e-09	1.68199e-07	pseudobulk	edgeR	LRT
Grm5	-0.842981	10.9518	33.0583	8.94356e-09	1.73908e-07	pseudobulk	edgeR	LRT
Dctn2	1.13153	6.5533	33.0572	8.9488e-09	1.73908e-07	pseudobulk	edgeR	LRT
Gm30382	-0.998938	8.44948	33.0322	9.06442e-09	1.75379e-07	pseudobulk	edgeR	LRT
Faf2	1.29409	6.14878	32.9114	9.64535e-09	1.858e-07	pseudobulk	edgeR	LRT
Amph	-0.902811	8.48767	32.6437	1.10698e-08	2.12307e-07	pseudobulk	edgeR	LRT
Snap47	1.08093	6.78104	32.6063	1.12846e-08	2.15486e-07	pseudobulk	edgeR	LRT
Vgf	1.38215	6.26893	32.2693	1.34214e-08	2.55181e-07	pseudobulk	edgeR	LRT
Nrip1	1.21854	6.5809	32.1674	1.41443e-08	2.67766e-07	pseudobulk	edgeR	LRT
Grm8	-0.933557	10.4622	32.1255	1.44527e-08	2.72113e-07	pseudobulk	edgeR	LRT
Crim1	-1.17517	7.78772	32.1195	1.44978e-08	2.72113e-07	pseudobulk	edgeR	LRT
Vps35	1.10782	6.54481	32.0722	1.48545e-08	2.77621e-07	pseudobulk	edgeR	LRT
Trpc4	-1.22481	7.66919	32.0059	1.53704e-08	2.86046e-07	pseudobulk	edgeR	LRT
Sorl1	-0.947269	8.583	31.9617	1.5724e-08	2.91392e-07	pseudobulk	edgeR	LRT
Grm1	-1.17419	7.84984	31.9179	1.60831e-08	2.96198e-07	pseudobulk	edgeR	LRT
Gtdc1	-0.935836	8.48301	31.9057	1.61837e-08	2.96198e-07	pseudobulk	edgeR	LRT
Usp31	1.20367	6.42403	31.9055	1.61857e-08	2.96198e-07	pseudobulk	edgeR	LRT
Cntn1	-0.755081	9.76203	31.791	1.71687e-08	3.12883e-07	pseudobulk	edgeR	LRT
Kansl2	1.30655	5.99781	31.677	1.82068e-08	3.2982e-07	pseudobulk	edgeR	LRT
Ddx24	0.88525	7.81801	31.6726	1.82482e-08	3.2982e-07	pseudobulk	edgeR	LRT
Syn2	-0.876434	8.50757	31.6502	1.84598e-08	3.32276e-07	pseudobulk	edgeR	LRT
Lrrtm4	-1.15945	12.2436	31.3186	2.1897e-08	3.92537e-07	pseudobulk	edgeR	LRT
Itpr1	-0.712848	9.11484	31.3065	2.2034e-08	3.93388e-07	pseudobulk	edgeR	LRT
Mical2	-0.768057	9.02366	31.2861	2.22671e-08	3.9594e-07	pseudobulk	edgeR	LRT
Sorbs1	-0.947236	8.82745	31.2327	2.28881e-08	4.05342e-07	pseudobulk	edgeR	LRT
Rasgrf1	-0.763703	9.055	31.2051	2.32151e-08	4.09481e-07	pseudobulk	edgeR	LRT
D10Wsu102e	0.940913	7.14844	31.18	2.35182e-08	4.13168e-07	pseudobulk	edgeR	LRT
Aff4	0.752053	8.05543	31.1522	2.38566e-08	4.17442e-07	pseudobulk	edgeR	LRT
Sec24d	1.33472	5.85561	31.1438	2.39605e-08	4.17598e-07	pseudobulk	edgeR	LRT
Rheb	1.07967	6.68754	30.9564	2.63894e-08	4.58112e-07	pseudobulk	edgeR	LRT
Galnt18	-0.959747	8.23422	30.9161	2.69434e-08	4.65888e-07	pseudobulk	edgeR	LRT
Ranbp2	0.803105	7.72515	30.8458	2.79361e-08	4.81159e-07	pseudobulk	edgeR	LRT
Tmem132b	-0.784343	8.77533	30.7828	2.88583e-08	4.951e-07	pseudobulk	edgeR	LRT
Ccdc85a	-0.956849	8.59234	30.7506	2.93412e-08	5.01427e-07	pseudobulk	edgeR	LRT
Gm20754	-1.34326	8.32553	30.6205	3.13766e-08	5.34131e-07	pseudobulk	edgeR	LRT
Tub	-1.56158	7.17652	30.4773	3.37801e-08	5.72827e-07	pseudobulk	edgeR	LRT
Lamp5	-1.67069	6.90995	30.4097	3.49783e-08	5.90864e-07	pseudobulk	edgeR	LRT
Smim13	1.21029	6.40142	30.3533	3.60086e-08	6.05938e-07	pseudobulk	edgeR	LRT
Dmd	-0.616885	11.0178	30.2488	3.80026e-08	6.37051e-07	pseudobulk	edgeR	LRT
Tmem30a	1.04791	6.83074	30.2304	3.83655e-08	6.40689e-07	pseudobulk	edgeR	LRT
Eif2ak3	1.32111	5.93349	30.1651	3.9678e-08	6.60098e-07	pseudobulk	edgeR	LRT
Kcnj6	-0.877617	8.5141	29.9841	4.35607e-08	7.21958e-07	pseudobulk	edgeR	LRT
Tiam1	-1.15157	7.74903	29.8955	4.55968e-08	7.52862e-07	pseudobulk	edgeR	LRT
Zmat3	1.25108	6.13758	29.8554	4.65509e-08	7.65736e-07	pseudobulk	edgeR	LRT
Tspyl2	1.19934	6.20546	29.8448	4.68056e-08	7.67052e-07	pseudobulk	edgeR	LRT
Kcnip4	-0.894424	13.3955	29.8071	4.77231e-08	7.79182e-07	pseudobulk	edgeR	LRT
Rpl29	1.39803	5.7251	29.7757	4.85041e-08	7.88545e-07	pseudobulk	edgeR	LRT
Fry	-0.736072	8.88243	29.7696	4.86557e-08	7.88545e-07	pseudobulk	edgeR	LRT
Magi1	-0.640452	9.47888	29.7176	4.99787e-08	8.07009e-07	pseudobulk	edgeR	LRT
Crebrf	1.13876	6.62723	29.6681	5.12727e-08	8.24871e-07	pseudobulk	edgeR	LRT
Fndc3a	0.952683	7.19979	29.5531	5.44057e-08	8.69447e-07	pseudobulk	edgeR	LRT
Zbtb11	1.03144	6.75608	29.5477	5.45579e-08	8.69447e-07	pseudobulk	edgeR	LRT
Gria4	-0.691482	9.33247	29.5449	5.46374e-08	8.69447e-07	pseudobulk	edgeR	LRT
Fth1	0.800225	8.23043	29.3884	5.92301e-08	9.39128e-07	pseudobulk	edgeR	LRT
Nlk	-0.699769	9.00585	29.3721	5.97303e-08	9.43652e-07	pseudobulk	edgeR	LRT
Camk4	-0.864185	8.64703	29.2364	6.40629e-08	1.00847e-06	pseudobulk	edgeR	LRT
Psmd2	1.3623	5.7421	29.2175	6.46922e-08	1.01474e-06	pseudobulk	edgeR	LRT
Hivep2	-0.53723	10.2124	29.2103	6.49324e-08	1.01489e-06	pseudobulk	edgeR	LRT
Scn1a	-0.764062	8.96089	29.1193	6.80548e-08	1.05992e-06	pseudobulk	edgeR	LRT
Syt1	-0.826963	12.1213	29.0851	6.92676e-08	1.07499e-06	pseudobulk	edgeR	LRT
Sel1l	0.979329	7.06158	29.0529	7.043e-08	1.08918e-06	pseudobulk	edgeR	LRT
Grin2a	-0.719047	10.8072	29.0265	7.13934e-08	1.10021e-06	pseudobulk	edgeR	LRT
Mllt3	-0.775018	8.78376	29.0152	7.18135e-08	1.10281e-06	pseudobulk	edgeR	LRT
Atp6ap2	1.20213	6.61852	28.9905	7.27331e-08	1.11305e-06	pseudobulk	edgeR	LRT
Nav3	-0.785618	11.2548	28.9515	7.42141e-08	1.13177e-06	pseudobulk	edgeR	LRT
Tbc1d15	1.23782	6.10432	28.8877	7.66997e-08	1.16562e-06	pseudobulk	edgeR	LRT
Ccdc186	1.189	6.21745	28.8514	7.81501e-08	1.17958e-06	pseudobulk	edgeR	LRT
Adcy2	-0.610898	9.52008	28.8513	7.81552e-08	1.17958e-06	pseudobulk	edgeR	LRT
Phactr3	-1.08414	7.7976	28.784	8.09176e-08	1.21709e-06	pseudobulk	edgeR	LRT
Ctnna2	-0.965901	11.7754	28.757	8.20515e-08	1.22993e-06	pseudobulk	edgeR	LRT
Pafah1b2	1.32539	5.82026	28.7299	8.32076e-08	1.24302e-06	pseudobulk	edgeR	LRT
Arl8b	1.21912	6.0625	28.6548	8.64991e-08	1.28781e-06	pseudobulk	edgeR	LRT
Enc1	1.1738	6.86457	28.5937	8.92717e-08	1.3246e-06	pseudobulk	edgeR	LRT
Etf1	1.29492	5.87511	28.4512	9.609e-08	1.42097e-06	pseudobulk	edgeR	LRT
Pdia3	1.14278	6.74659	28.4429	9.65014e-08	1.42226e-06	pseudobulk	edgeR	LRT
Ero1lb	1.1495	6.30775	28.3698	1.00215e-07	1.47206e-06	pseudobulk	edgeR	LRT
Sox5	-0.824448	9.46343	28.2971	1.0405e-07	1.52329e-06	pseudobulk	edgeR	LRT
Gabrb3	-0.567569	10.0994	28.2337	1.07518e-07	1.56884e-06	pseudobulk	edgeR	LRT
Matk	-0.975251	8.21097	28.1662	1.11335e-07	1.61914e-06	pseudobulk	edgeR	LRT
Faah	-1.87508	6.59115	28.144	1.12616e-07	1.63237e-06	pseudobulk	edgeR	LRT
Cct8	1.3243	5.90259	28.1271	1.13601e-07	1.64124e-06	pseudobulk	edgeR	LRT
Kcnq5	-1.05544	11.0065	28.1022	1.15072e-07	1.65704e-06	pseudobulk	edgeR	LRT
Ephb1	-1.04748	8.1765	28.0132	1.20492e-07	1.72941e-06	pseudobulk	edgeR	LRT
Zbtb16	-0.891927	8.32559	27.9975	1.21469e-07	1.73776e-06	pseudobulk	edgeR	LRT
Lsamp	-1.24401	12.1431	27.9406	1.25094e-07	1.78381e-06	pseudobulk	edgeR	LRT
Ptprd	-0.633361	13.4992	27.88	1.29076e-07	1.83464e-06	pseudobulk	edgeR	LRT
Ppm1l	-0.725857	8.74519	27.8545	1.30787e-07	1.84986e-06	pseudobulk	edgeR	LRT
Tmed9	1.20688	6.24101	27.8515	1.3099e-07	1.84986e-06	pseudobulk	edgeR	LRT
Herc3	-0.956036	7.95806	27.8256	1.32754e-07	1.86877e-06	pseudobulk	edgeR	LRT
Rims1	-0.651959	10.4378	27.8074	1.34015e-07	1.88049e-06	pseudobulk	edgeR	LRT
4930578G10Rik	-1.03265	9.00528	27.7916	1.35114e-07	1.88987e-06	pseudobulk	edgeR	LRT
Mlf2	0.950296	7.13662	27.7645	1.37014e-07	1.91037e-06	pseudobulk	edgeR	LRT
Htr2c	-1.68021	7.11725	27.626	1.47189e-07	2.04575e-06	pseudobulk	edgeR	LRT
Robo2	-0.804106	9.60486	27.6086	1.48518e-07	2.0577e-06	pseudobulk	edgeR	LRT
Gm19410	-0.945672	8.31569	27.5781	1.50881e-07	2.08386e-06	pseudobulk	edgeR	LRT
Negr1	-0.670154	10.5112	27.5477	1.53269e-07	2.11021e-06	pseudobulk	edgeR	LRT
Epha7	-0.998585	8.82667	27.405	1.65004e-07	2.26468e-06	pseudobulk	edgeR	LRT
Pgam1	1.05752	6.74029	27.3609	1.68813e-07	2.30974e-06	pseudobulk	edgeR	LRT
Trhde	-1.60827	7.41955	27.3113	1.73199e-07	2.36239e-06	pseudobulk	edgeR	LRT
Rph3a	-1.03453	7.86321	27.1365	1.89584e-07	2.56994e-06	pseudobulk	edgeR	LRT
Farp1	-0.788655	8.49333	27.1365	1.89585e-07	2.56994e-06	pseudobulk	edgeR	LRT
Frmd5	-0.7411	9.33878	27.0999	1.93205e-07	2.61094e-06	pseudobulk	edgeR	LRT
A930015D03Rik	0.863903	7.29355	27.0898	1.9422e-07	2.61661e-06	pseudobulk	edgeR	LRT
Msra	-0.587834	9.36375	26.8261	2.22606e-07	2.98986e-06	pseudobulk	edgeR	LRT
Ksr1	-1.51081	6.92061	26.8082	2.24686e-07	3.0086e-06	pseudobulk	edgeR	LRT
Olfm2	-1.6269	6.78087	26.7954	2.2617e-07	3.01927e-06	pseudobulk	edgeR	LRT
Atp6v1a	0.846777	7.40057	26.7689	2.29298e-07	3.05175e-06	pseudobulk	edgeR	LRT
Ywhab	0.984698	6.78819	26.6771	2.40455e-07	3.19057e-06	pseudobulk	edgeR	LRT
1500011B03Rik	1.21166	6.08067	26.6554	2.4317e-07	3.21107e-06	pseudobulk	edgeR	LRT
Myrip	-0.96986	7.89848	26.6499	2.43867e-07	3.21107e-06	pseudobulk	edgeR	LRT
Azin1	1.13897	6.23228	26.6473	2.44193e-07	3.21107e-06	pseudobulk	edgeR	LRT
Tmem178b	-0.636102	9.52419	26.5967	2.5067e-07	3.2864e-06	pseudobulk	edgeR	LRT
Pak7	-0.789862	8.99979	26.524	2.60278e-07	3.4022e-06	pseudobulk	edgeR	LRT
Lmbrd1	0.801428	7.51567	26.4083	2.76344e-07	3.6015e-06	pseudobulk	edgeR	LRT
Pebp1	1.02966	6.64895	26.3638	2.82797e-07	3.67469e-06	pseudobulk	edgeR	LRT
Unc5c	-0.983311	9.46985	26.3427	2.85894e-07	3.70397e-06	pseudobulk	edgeR	LRT
Kcnab1	-1.03144	8.85507	26.2115	3.05992e-07	3.9527e-06	pseudobulk	edgeR	LRT
Ubqln1	1.19194	6.00179	26.1941	3.08766e-07	3.96747e-06	pseudobulk	edgeR	LRT
Tomm40	1.17084	6.07801	26.193	3.08942e-07	3.96747e-06	pseudobulk	edgeR	LRT
Pde4b	-0.678282	9.67655	26.1783	3.113e-07	3.98609e-06	pseudobulk	edgeR	LRT
Ppib	-1.02034	7.98735	26.0849	3.26729e-07	4.17149e-06	pseudobulk	edgeR	LRT
Fam110b	0.805819	7.60573	25.9733	3.46177e-07	4.39439e-06	pseudobulk	edgeR	LRT
Kif5b	0.845082	7.3193	25.9732	3.46188e-07	4.39439e-06	pseudobulk	edgeR	LRT
Ube2j2	1.12142	6.22293	25.9625	3.48108e-07	4.40603e-06	pseudobulk	edgeR	LRT
Lrrc7	-0.719014	11.0707	25.8988	3.59795e-07	4.54086e-06	pseudobulk	edgeR	LRT
Pex5l	-1.2725	11.1977	25.8724	3.64747e-07	4.59017e-06	pseudobulk	edgeR	LRT
Gabbr2	-0.754504	8.56832	25.7797	3.82693e-07	4.80013e-06	pseudobulk	edgeR	LRT
Fgf12	-0.708912	11.1979	25.775	3.83617e-07	4.80013e-06	pseudobulk	edgeR	LRT
Rps2	1.01842	6.78776	25.6631	4.06519e-07	5.07056e-06	pseudobulk	edgeR	LRT
Ntrk3	-0.559917	9.76657	25.6488	4.09556e-07	5.07056e-06	pseudobulk	edgeR	LRT
Fam13c	0.972258	6.71319	25.6486	4.09599e-07	5.07056e-06	pseudobulk	edgeR	LRT
Tmem191c	-1.25522	7.32582	25.6474	4.09847e-07	5.07056e-06	pseudobulk	edgeR	LRT
Pkm	0.859238	7.49246	25.6187	4.15994e-07	5.13215e-06	pseudobulk	edgeR	LRT
Specc1	-0.7838	8.55756	25.5474	4.31647e-07	5.31035e-06	pseudobulk	edgeR	LRT
Plxna2	-0.780516	8.50609	25.4426	4.55742e-07	5.59112e-06	pseudobulk	edgeR	LRT
Epn1	1.19863	5.95317	25.3884	4.68728e-07	5.7344e-06	pseudobulk	edgeR	LRT
Rab2a	0.902762	7.02776	25.3404	4.80528e-07	5.86244e-06	pseudobulk	edgeR	LRT
Plcl1	1.83312	6.90567	25.2896	4.93366e-07	6.00239e-06	pseudobulk	edgeR	LRT
Chrm3	-0.77653	10.1748	25.2265	5.09762e-07	6.18474e-06	pseudobulk	edgeR	LRT
Ncdn	1.20711	5.94049	25.1004	5.44226e-07	6.58469e-06	pseudobulk	edgeR	LRT
Syt16	-0.691492	8.99554	25.0339	5.6332e-07	6.79698e-06	pseudobulk	edgeR	LRT
Hcn1	-0.687289	10.4471	25.0206	5.6722e-07	6.82528e-06	pseudobulk	edgeR	LRT
Cntn5	-0.971125	9.81895	24.9963	5.74407e-07	6.89289e-06	pseudobulk	edgeR	LRT
Rpl21	1.13066	6.17951	24.876	6.11378e-07	7.31654e-06	pseudobulk	edgeR	LRT
Hdac8	0.727719	7.85019	24.8574	6.17319e-07	7.36757e-06	pseudobulk	edgeR	LRT
Capza2	1.11814	6.26703	24.8373	6.23785e-07	7.42456e-06	pseudobulk	edgeR	LRT
Prpf19	1.15005	6.14468	24.7122	6.65607e-07	7.90093e-06	pseudobulk	edgeR	LRT
Dnaja2	1.21407	5.85999	24.6549	6.85717e-07	8.11771e-06	pseudobulk	edgeR	LRT
Tmem178	-0.939231	7.86508	24.6395	6.91217e-07	8.1496e-06	pseudobulk	edgeR	LRT
Asic2	-0.912097	11.6247	24.6369	6.92122e-07	8.1496e-06	pseudobulk	edgeR	LRT
Cbarp	1.17	5.99287	24.6289	6.95022e-07	8.16186e-06	pseudobulk	edgeR	LRT
Carmil1	-1.00367	7.63826	24.5846	7.11194e-07	8.3295e-06	pseudobulk	edgeR	LRT
Rgl1	-0.944827	7.85836	24.5269	7.32805e-07	8.55979e-06	pseudobulk	edgeR	LRT
Gpc6	-1.55637	9.89218	24.4508	7.62327e-07	8.88101e-06	pseudobulk	edgeR	LRT
Napa	1.10624	6.38236	24.3894	7.87006e-07	9.14426e-06	pseudobulk	edgeR	LRT
Slc25a46	1.21106	5.82326	24.3044	8.22524e-07	9.51073e-06	pseudobulk	edgeR	LRT
Ufd1	1.22003	5.87329	24.3035	8.22877e-07	9.51073e-06	pseudobulk	edgeR	LRT
Csmd3	-0.857608	10.1529	24.2718	8.36559e-07	9.64348e-06	pseudobulk	edgeR	LRT
Rc3h1	1.01714	6.52495	24.2609	8.41296e-07	9.67271e-06	pseudobulk	edgeR	LRT
Ubxn4	0.931739	6.82526	24.255	8.43885e-07	9.67713e-06	pseudobulk	edgeR	LRT
Ptpn11	0.97763	6.65746	24.2432	8.49048e-07	9.71099e-06	pseudobulk	edgeR	LRT
Prkag2	-0.875591	7.97193	24.1391	8.96205e-07	1.02237e-05	pseudobulk	edgeR	LRT
Trip11	0.84343	7.07302	24.0537	9.36867e-07	1.06599e-05	pseudobulk	edgeR	LRT
Canx	0.966995	6.77894	24.0459	9.40669e-07	1.06755e-05	pseudobulk	edgeR	LRT
Cadps	-0.559457	10.3825	24.0308	9.48075e-07	1.07318e-05	pseudobulk	edgeR	LRT
H13	1.19999	5.87181	23.9859	9.70456e-07	1.09569e-05	pseudobulk	edgeR	LRT
Oxr1	-0.712223	10.4468	23.8081	1.06436e-06	1.19863e-05	pseudobulk	edgeR	LRT
Gucy1a2	-0.742027	8.95561	23.7507	1.09654e-06	1.23172e-05	pseudobulk	edgeR	LRT
Sipa1l1	-0.61017	9.18672	23.7389	1.1033e-06	1.23389e-05	pseudobulk	edgeR	LRT
Eif4h	1.20771	5.95945	23.7375	1.1041e-06	1.23389e-05	pseudobulk	edgeR	LRT
Fzd3	1.11664	6.12255	23.704	1.12348e-06	1.25237e-05	pseudobulk	edgeR	LRT
Gria2	-0.771527	10.879	23.6927	1.13011e-06	1.25657e-05	pseudobulk	edgeR	LRT
Rnf121	1.12161	6.12335	23.6861	1.13401e-06	1.25772e-05	pseudobulk	edgeR	LRT
Txndc11	0.976419	6.59683	23.654	1.15304e-06	1.27561e-05	pseudobulk	edgeR	LRT
Slc35b1	1.33169	5.80848	23.5859	1.1946e-06	1.31092e-05	pseudobulk	edgeR	LRT
Slc35f1	-0.840965	9.69093	23.5849	1.19519e-06	1.31092e-05	pseudobulk	edgeR	LRT
Rab7	1.06996	6.26128	23.5837	1.19594e-06	1.31092e-05	pseudobulk	edgeR	LRT
Nrxn1	-0.715561	12.7319	23.5822	1.1969e-06	1.31092e-05	pseudobulk	edgeR	LRT
Atxn7l1	-1.00179	7.60732	23.5629	1.20895e-06	1.32082e-05	pseudobulk	edgeR	LRT
Fbxw11	0.846455	7.08329	23.5031	1.2471e-06	1.35912e-05	pseudobulk	edgeR	LRT
Ppp2r2b	-0.648381	10.4168	23.4803	1.26199e-06	1.37194e-05	pseudobulk	edgeR	LRT
Gm49797	0.908402	6.96232	23.4666	1.27103e-06	1.37836e-05	pseudobulk	edgeR	LRT
Nrxn3	-1.01418	12.728	23.4612	1.27455e-06	1.37878e-05	pseudobulk	edgeR	LRT
Atp8a2	-0.677099	8.71824	23.4485	1.283e-06	1.37932e-05	pseudobulk	edgeR	LRT
Luzp2	-0.922131	8.94342	23.4473	1.28386e-06	1.37932e-05	pseudobulk	edgeR	LRT
Dlg2	-0.71913	12.8087	23.4431	1.28662e-06	1.37932e-05	pseudobulk	edgeR	LRT
Septin4	-1.3896	7.01828	23.4372	1.29059e-06	1.37932e-05	pseudobulk	edgeR	LRT
Puf60	1.25858	5.70811	23.4369	1.29075e-06	1.37932e-05	pseudobulk	edgeR	LRT
Wapl	0.997122	6.49126	23.4193	1.30267e-06	1.38867e-05	pseudobulk	edgeR	LRT
Atp6v0c	0.887162	7.98572	23.3665	1.33888e-06	1.42381e-05	pseudobulk	edgeR	LRT
Nub1	1.17071	6.02482	23.3446	1.35421e-06	1.43664e-05	pseudobulk	edgeR	LRT
Grik2	-0.800764	10.9079	23.3246	1.36835e-06	1.44814e-05	pseudobulk	edgeR	LRT
Laptm4a	0.969558	6.61862	23.3079	1.3803e-06	1.45727e-05	pseudobulk	edgeR	LRT
Grid1	-0.517633	9.75869	23.3012	1.38513e-06	1.45887e-05	pseudobulk	edgeR	LRT
Cacna2d3	-0.81745	10.0189	23.2889	1.39404e-06	1.46474e-05	pseudobulk	edgeR	LRT
Gm10754	-1.58526	6.91433	23.1952	1.4636e-06	1.53416e-05	pseudobulk	edgeR	LRT
Secisbp2l	0.970953	6.52079	23.1675	1.48487e-06	1.55275e-05	pseudobulk	edgeR	LRT
Rpl8	1.14192	6.16382	23.0982	1.53936e-06	1.60591e-05	pseudobulk	edgeR	LRT
Ndel1	1.1236	6.04445	23.0885	1.54715e-06	1.61021e-05	pseudobulk	edgeR	LRT
Golga4	0.881164	6.89149	23.0735	1.55927e-06	1.61899e-05	pseudobulk	edgeR	LRT
Map4	0.718384	7.58462	23.0435	1.5838e-06	1.64058e-05	pseudobulk	edgeR	LRT
Lin7a	-0.937823	7.85629	22.9136	1.69453e-06	1.75114e-05	pseudobulk	edgeR	LRT
Sgcz	-0.902183	12.381	22.7868	1.81003e-06	1.86612e-05	pseudobulk	edgeR	LRT
Vdac1	0.82179	7.17422	22.6817	1.91184e-06	1.9616e-05	pseudobulk	edgeR	LRT
Mga	0.837943	6.99174	22.6786	1.91488e-06	1.9616e-05	pseudobulk	edgeR	LRT
Zfp385b	-0.634237	9.54818	22.6774	1.91605e-06	1.9616e-05	pseudobulk	edgeR	LRT
Prkacb	0.703142	7.70279	22.6561	1.9374e-06	1.97885e-05	pseudobulk	edgeR	LRT
Nkain2	-0.664135	12.3604	22.6231	1.97096e-06	2.00846e-05	pseudobulk	edgeR	LRT
Arhgap26-ENSMUSG00000036452	-0.642828	8.72809	22.6177	1.97654e-06	2.00948e-05	pseudobulk	edgeR	LRT
Rims2	-0.462654	10.2708	22.5716	2.02456e-06	2.05355e-05	pseudobulk	edgeR	LRT
Gria3	-0.71431	10.5581	22.4831	2.12005e-06	2.14545e-05	pseudobulk	edgeR	LRT
Etv6	-1.31128	7.00122	22.3734	2.24463e-06	2.26631e-05	pseudobulk	edgeR	LRT
Nfia	-0.877173	8.56293	22.279	2.35777e-06	2.37055e-05	pseudobulk	edgeR	LRT
Cct7	1.17678	5.85597	22.2782	2.35868e-06	2.37055e-05	pseudobulk	edgeR	LRT
Psmd4	0.919282	6.63226	22.1389	2.53616e-06	2.54311e-05	pseudobulk	edgeR	LRT
Snd1	0.760474	7.53138	22.1247	2.55506e-06	2.54732e-05	pseudobulk	edgeR	LRT
Actr1b	1.02935	6.32948	22.1247	2.55508e-06	2.54732e-05	pseudobulk	edgeR	LRT
Wipf3	-2.26233	5.89737	22.1226	2.55776e-06	2.54732e-05	pseudobulk	edgeR	LRT
Fndc3b	0.968724	6.66452	22.0842	2.60946e-06	2.59293e-05	pseudobulk	edgeR	LRT
Mctp1	-0.814628	9.76506	22.0564	2.64757e-06	2.62486e-05	pseudobulk	edgeR	LRT
Dnaja1	1.00124	6.49873	22.0349	2.67735e-06	2.64841e-05	pseudobulk	edgeR	LRT
Tjp1	-0.619255	8.88668	21.9848	2.74819e-06	2.71237e-05	pseudobulk	edgeR	LRT
Rgs6	-0.748307	9.08333	21.9709	2.76817e-06	2.72597e-05	pseudobulk	edgeR	LRT
Mdga2	-0.746964	11.3077	21.8645	2.92591e-06	2.87485e-05	pseudobulk	edgeR	LRT
Csmd1	-0.783754	12.7338	21.8417	2.9609e-06	2.90274e-05	pseudobulk	edgeR	LRT
Gas7	-0.787412	8.1463	21.8173	2.9989e-06	2.93345e-05	pseudobulk	edgeR	LRT
Wdpcp	-1.5777	6.64555	21.8101	3.01008e-06	2.93784e-05	pseudobulk	edgeR	LRT
Togaram1	0.986437	6.44136	21.7861	3.04804e-06	2.96829e-05	pseudobulk	edgeR	LRT
Fnbp1l	-0.719396	8.49005	21.7531	3.10083e-06	3.01302e-05	pseudobulk	edgeR	LRT
Sgcd	-1.03945	9.04269	21.7432	3.11693e-06	3.02198e-05	pseudobulk	edgeR	LRT
Pola1	0.941955	6.62777	21.639	3.29098e-06	3.17723e-05	pseudobulk	edgeR	LRT
Tubb4b	1.10966	6.18808	21.6386	3.29153e-06	3.17723e-05	pseudobulk	edgeR	LRT
Tmem150c	-1.39833	6.7329	21.6252	3.3146e-06	3.19248e-05	pseudobulk	edgeR	LRT
Bcl11b	-0.880187	7.82957	21.5689	3.41337e-06	3.28042e-05	pseudobulk	edgeR	LRT
Gprin3	-1.72804	6.43834	21.5627	3.42448e-06	3.28391e-05	pseudobulk	edgeR	LRT
Ythdf3	0.840234	6.91575	21.4978	3.54244e-06	3.38963e-05	pseudobulk	edgeR	LRT
Tbc1d32	-1.70007	6.43129	21.4611	3.61075e-06	3.44748e-05	pseudobulk	edgeR	LRT
Rpl28	1.08576	6.06636	21.432	3.66596e-06	3.48747e-05	pseudobulk	edgeR	LRT
Stk39	-0.765918	8.25269	21.4275	3.67455e-06	3.48747e-05	pseudobulk	edgeR	LRT
Gabra3	-1.22264	6.98205	21.4265	3.67646e-06	3.48747e-05	pseudobulk	edgeR	LRT
Inpp5f	1.13531	5.88707	21.4176	3.69356e-06	3.49614e-05	pseudobulk	edgeR	LRT
Ptk2	-0.508016	9.38475	21.3624	3.80148e-06	3.59056e-05	pseudobulk	edgeR	LRT
Htr4	-1.19462	7.18697	21.3039	3.91941e-06	3.694e-05	pseudobulk	edgeR	LRT
Dlc1	-0.790344	8.51743	21.2904	3.94706e-06	3.7121e-05	pseudobulk	edgeR	LRT
Sh3rf1	-0.880182	7.9338	21.281	3.96636e-06	3.72228e-05	pseudobulk	edgeR	LRT
Vdac2	1.04661	6.35394	21.263	4.00379e-06	3.7494e-05	pseudobulk	edgeR	LRT
Ranbp17	0.938324	6.65468	21.1278	4.29661e-06	4.01504e-05	pseudobulk	edgeR	LRT
Crk	1.09985	6.03919	21.008	4.5736e-06	4.26481e-05	pseudobulk	edgeR	LRT
Fnip1	0.795921	7.16366	20.9658	4.67552e-06	4.35061e-05	pseudobulk	edgeR	LRT
Dnajb6	0.903347	6.64602	20.9606	4.68823e-06	4.35322e-05	pseudobulk	edgeR	LRT
Srp72	1.15889	5.81084	20.9547	4.70269e-06	4.35743e-05	pseudobulk	edgeR	LRT
Adam22	-0.562381	9.06243	20.9396	4.73987e-06	4.38263e-05	pseudobulk	edgeR	LRT
Pja2	0.627198	8.07921	20.8862	4.87397e-06	4.49716e-05	pseudobulk	edgeR	LRT
St8sia5	-1.00023	7.47539	20.855	4.95393e-06	4.56136e-05	pseudobulk	edgeR	LRT
Zmym3	-2.40424	5.74097	20.8284	5.02321e-06	4.61547e-05	pseudobulk	edgeR	LRT
Tm9sf3	1.02239	6.19923	20.7898	5.12543e-06	4.69956e-05	pseudobulk	edgeR	LRT
Rpl10	1.22277	5.66794	20.7802	5.15126e-06	4.7134e-05	pseudobulk	edgeR	LRT
Sacs	0.856373	7.38465	20.7303	5.28737e-06	4.82789e-05	pseudobulk	edgeR	LRT
Prkar1a	0.791444	7.12824	20.7162	5.32639e-06	4.85343e-05	pseudobulk	edgeR	LRT
Robo1	-0.997756	10.8784	20.6642	5.47288e-06	4.97658e-05	pseudobulk	edgeR	LRT
Plcxd3	-1.00227	7.71772	20.6507	5.51164e-06	5.00147e-05	pseudobulk	edgeR	LRT
Zfyve28	-0.9199	7.61685	20.6449	5.52836e-06	5.0063e-05	pseudobulk	edgeR	LRT
Npas2	-0.896147	8.01014	20.6406	5.54089e-06	5.00733e-05	pseudobulk	edgeR	LRT
Atp1a3	-0.675368	8.85739	20.6233	5.59106e-06	5.04228e-05	pseudobulk	edgeR	LRT
Rab6b	0.629379	8.09976	20.5991	5.66238e-06	5.09614e-05	pseudobulk	edgeR	LRT
Rasal2	-0.557139	9.33153	20.5602	5.77842e-06	5.18994e-05	pseudobulk	edgeR	LRT
Dpp10	-1.3842	13.9331	20.5082	5.9375e-06	5.32194e-05	pseudobulk	edgeR	LRT
Fut9	-0.641528	9.63237	20.5028	5.95454e-06	5.32634e-05	pseudobulk	edgeR	LRT
Hp1bp3	0.890545	6.72169	20.4582	6.09465e-06	5.43202e-05	pseudobulk	edgeR	LRT
Fkbp1a	0.968956	6.39834	20.4574	6.09741e-06	5.43202e-05	pseudobulk	edgeR	LRT
Nol4	-0.603224	8.96739	20.3865	6.32746e-06	5.62555e-05	pseudobulk	edgeR	LRT
4930402H24Rik	-0.578271	8.92508	20.382	6.3422e-06	5.62726e-05	pseudobulk	edgeR	LRT
Cacna1a	-0.5294	9.64573	20.3176	6.55931e-06	5.80816e-05	pseudobulk	edgeR	LRT
Marchf1	-0.645099	9.54301	20.3082	6.59174e-06	5.82513e-05	pseudobulk	edgeR	LRT
Kctd8	-1.2215	7.14869	20.2933	6.64328e-06	5.85889e-05	pseudobulk	edgeR	LRT
Klhl22	1.09299	5.98066	20.2783	6.6957e-06	5.89329e-05	pseudobulk	edgeR	LRT
Clcn3	0.658314	7.75519	20.2602	6.75915e-06	5.93723e-05	pseudobulk	edgeR	LRT
Spon1	-0.829828	7.8189	20.1682	7.09213e-06	6.21729e-05	pseudobulk	edgeR	LRT
Nin	-0.783136	8.05994	20.1596	7.12418e-06	6.23295e-05	pseudobulk	edgeR	LRT
Snx13	0.747033	7.30747	20.1175	7.28273e-06	6.35899e-05	pseudobulk	edgeR	LRT
Rnf112	-0.961604	7.71464	20.112	7.30385e-06	6.36479e-05	pseudobulk	edgeR	LRT
Map2	-0.43538	10.0355	20.102	7.34212e-06	6.38546e-05	pseudobulk	edgeR	LRT
Tnr	-0.56327	9.43827	20.0594	7.50726e-06	6.51618e-05	pseudobulk	edgeR	LRT
Coro6	-1.02995	7.38501	20.0525	7.53431e-06	6.52676e-05	pseudobulk	edgeR	LRT
Cope	1.11022	5.91505	20.0427	7.57333e-06	6.54765e-05	pseudobulk	edgeR	LRT
Nck2	-1.42064	6.58729	19.999	7.74845e-06	6.68589e-05	pseudobulk	edgeR	LRT
Dlgap1	-0.55691	11.5132	19.9449	7.97057e-06	6.86407e-05	pseudobulk	edgeR	LRT
Nrg1	-1.07093	11.7881	19.9073	8.12904e-06	6.98684e-05	pseudobulk	edgeR	LRT
Klhl29	-0.660782	8.61709	19.8766	8.26054e-06	7.086e-05	pseudobulk	edgeR	LRT
Esrrg	-0.673425	8.78704	19.8727	8.27731e-06	7.08654e-05	pseudobulk	edgeR	LRT
Actg1	0.786361	7.63845	19.856	8.35008e-06	7.13493e-05	pseudobulk	edgeR	LRT
Nhsl2	-1.10612	7.18859	19.8432	8.40597e-06	7.16874e-05	pseudobulk	edgeR	LRT
Ttyh1	-1.10864	7.29153	19.8363	8.43642e-06	7.18076e-05	pseudobulk	edgeR	LRT
Trim9	-0.537413	9.09406	19.7477	8.83667e-06	7.5069e-05	pseudobulk	edgeR	LRT
Celf4	-0.543292	9.5586	19.7187	8.97175e-06	7.60694e-05	pseudobulk	edgeR	LRT
Pla2g4e	-2.04364	5.93434	19.6951	9.08348e-06	7.68683e-05	pseudobulk	edgeR	LRT
Rab6a	0.71254	7.40555	19.6445	9.32705e-06	7.87777e-05	pseudobulk	edgeR	LRT
Ociad1	0.831184	6.93735	19.6196	9.44937e-06	7.96576e-05	pseudobulk	edgeR	LRT
Wdr48	1.0698	6.00606	19.6077	9.50836e-06	8.00014e-05	pseudobulk	edgeR	LRT
Cacna2d1	-0.545643	9.56944	19.5873	9.61069e-06	8.07077e-05	pseudobulk	edgeR	LRT
Dlgap2	-0.581995	10.8195	19.5733	9.68132e-06	8.11457e-05	pseudobulk	edgeR	LRT
Rbm28	0.802754	7.11873	19.5675	9.71091e-06	8.12387e-05	pseudobulk	edgeR	LRT
Pcnx2	-0.82667	7.8769	19.4942	1.00903e-05	8.40533e-05	pseudobulk	edgeR	LRT
Zyg11b	0.791178	7.13607	19.4934	1.00948e-05	8.40533e-05	pseudobulk	edgeR	LRT
Nufip2	0.958884	6.30914	19.4915	1.01048e-05	8.40533e-05	pseudobulk	edgeR	LRT
Il1rapl1	-0.949885	11.4652	19.457	1.0289e-05	8.54238e-05	pseudobulk	edgeR	LRT
Morf4l1	0.851069	6.76806	19.4409	1.03762e-05	8.59855e-05	pseudobulk	edgeR	LRT
Tmem167	0.89072	6.62932	19.4098	1.05463e-05	8.70046e-05	pseudobulk	edgeR	LRT
Mir670hg	0.961693	6.65397	19.4082	1.05552e-05	8.70046e-05	pseudobulk	edgeR	LRT
Gm12394	-0.82292	7.95808	19.4076	1.05586e-05	8.70046e-05	pseudobulk	edgeR	LRT
Nbas	0.702387	7.46712	19.3972	1.06165e-05	8.72236e-05	pseudobulk	edgeR	LRT
Ntm	-1.03583	11.2951	19.3956	1.06249e-05	8.72236e-05	pseudobulk	edgeR	LRT
Myo9b	0.918946	6.53476	19.3697	1.07702e-05	8.8251e-05	pseudobulk	edgeR	LRT
Fut8	-0.817235	7.83657	19.3647	1.07985e-05	8.83183e-05	pseudobulk	edgeR	LRT
Samd8	0.989129	6.24016	19.3259	1.10201e-05	8.99635e-05	pseudobulk	edgeR	LRT
Hnrnpa3	0.979013	6.34633	19.2925	1.12149e-05	9.13837e-05	pseudobulk	edgeR	LRT
Rbx1	1.08099	5.93897	19.287	1.1247e-05	9.14757e-05	pseudobulk	edgeR	LRT
Psmd11	0.946699	6.6317	19.2801	1.12879e-05	9.16385e-05	pseudobulk	edgeR	LRT
Tmem234	1.02884	6.14874	19.2454	1.14949e-05	9.31466e-05	pseudobulk	edgeR	LRT
Fbxo34	0.825952	6.95091	19.2371	1.15449e-05	9.33796e-05	pseudobulk	edgeR	LRT
Gm6260	-1.68818	6.29318	19.2034	1.17507e-05	9.48696e-05	pseudobulk	edgeR	LRT
Il1rap	-1.06938	7.33341	19.1927	1.18164e-05	9.50585e-05	pseudobulk	edgeR	LRT
Slc3a2	0.924646	6.65077	19.1925	1.18174e-05	9.50585e-05	pseudobulk	edgeR	LRT
Slc16a7	-0.930318	7.4673	19.1854	1.18618e-05	9.52414e-05	pseudobulk	edgeR	LRT
Morf4l2	0.915715	6.48628	19.0997	1.24063e-05	9.94314e-05	pseudobulk	edgeR	LRT
N4bp2l1	0.84619	6.7523	19.0924	1.24539e-05	9.96308e-05	pseudobulk	edgeR	LRT
Cdh6	-1.04707	7.27016	19.0377	1.28161e-05	0.000102342	pseudobulk	edgeR	LRT
Npr3	-1.44479	6.51772	18.9774	1.32275e-05	0.000105436	pseudobulk	edgeR	LRT
Rbfox1	-0.636317	12.9542	18.8815	1.39098e-05	0.000110597	pseudobulk	edgeR	LRT
Atf6	0.622745	7.88365	18.8793	1.39253e-05	0.000110597	pseudobulk	edgeR	LRT
Lnpep	0.67683	7.53179	18.861	1.40597e-05	0.000111463	pseudobulk	edgeR	LRT
Nemf	0.859012	6.67366	18.8394	1.42201e-05	0.000112531	pseudobulk	edgeR	LRT
Map1lc3a	1.04468	6.21114	18.7838	1.46405e-05	0.00011565	pseudobulk	edgeR	LRT
Slc16a2	-1.13843	7.13864	18.7677	1.47648e-05	0.000116422	pseudobulk	edgeR	LRT
Wipi2	1.11678	5.77595	18.7348	1.50216e-05	0.000118235	pseudobulk	edgeR	LRT
Kat7	1.0985	5.91788	18.6949	1.53394e-05	0.00012052	pseudobulk	edgeR	LRT
C2cd5	-0.780108	7.88008	18.6753	1.54979e-05	0.000121542	pseudobulk	edgeR	LRT
Ergic2	0.87205	6.61954	18.672	1.55248e-05	0.000121542	pseudobulk	edgeR	LRT
Galnt7	-1.08006	7.30075	18.6305	1.58663e-05	0.000123994	pseudobulk	edgeR	LRT
Tnik	-0.453738	9.61428	18.6037	1.60906e-05	0.000125524	pseudobulk	edgeR	LRT
Tet3	0.79336	7.03551	18.5769	1.6319e-05	0.00012708	pseudobulk	edgeR	LRT
Akap11	0.715632	7.3062	18.5336	1.66935e-05	0.000129766	pseudobulk	edgeR	LRT
Slc35f3	-0.921615	7.49713	18.5286	1.67373e-05	0.000129877	pseudobulk	edgeR	LRT
Usp9x	0.556149	8.32962	18.5247	1.67718e-05	0.000129915	pseudobulk	edgeR	LRT
Nckap5	-1.37625	6.79357	18.5004	1.69866e-05	0.00013103	pseudobulk	edgeR	LRT
Sort1	-0.955412	7.35009	18.4996	1.6994e-05	0.00013103	pseudobulk	edgeR	LRT
Gm2164	-0.822834	8.43345	18.4983	1.70053e-05	0.00013103	pseudobulk	edgeR	LRT
R3hdm1	-0.489446	10.4589	18.4914	1.70676e-05	0.00013128	pseudobulk	edgeR	LRT
Dock4	-0.608628	8.6464	18.4756	1.72093e-05	0.000132138	pseudobulk	edgeR	LRT
Psmc2	1.14027	5.70992	18.4375	1.7557e-05	0.000134573	pseudobulk	edgeR	LRT
Klhdc2	1.04613	5.99599	18.4324	1.7604e-05	0.000134698	pseudobulk	edgeR	LRT
Snrnp70	0.528014	8.63841	18.4279	1.76455e-05	0.000134781	pseudobulk	edgeR	LRT
Cdh7	-1.52752	6.38585	18.4095	1.78163e-05	0.000135849	pseudobulk	edgeR	LRT
Chsy3	-0.68286	10.332	18.3998	1.79074e-05	0.000136307	pseudobulk	edgeR	LRT
Cdh2	-0.591944	8.72393	18.3924	1.79771e-05	0.000136601	pseudobulk	edgeR	LRT
Atg13	0.912095	6.41809	18.3812	1.80835e-05	0.000137172	pseudobulk	edgeR	LRT
Lancl1	0.769354	7.08075	18.3742	1.81496e-05	0.000137436	pseudobulk	edgeR	LRT
Nup153	1.07356	5.91591	18.3358	1.85195e-05	0.000139996	pseudobulk	edgeR	LRT
Eif3a	0.99713	6.36386	18.2945	1.89251e-05	0.000142817	pseudobulk	edgeR	LRT
Tmeff2	-0.749663	9.90192	18.2643	1.92278e-05	0.000144851	pseudobulk	edgeR	LRT
Fgf14	-0.540751	12.0838	18.2281	1.95971e-05	0.000147381	pseudobulk	edgeR	LRT
Larp4b	0.749785	7.17985	18.1456	2.04638e-05	0.000153517	pseudobulk	edgeR	LRT
Zdhhc14	-0.948425	7.38401	18.1427	2.04954e-05	0.000153517	pseudobulk	edgeR	LRT
Cltb	0.898818	6.6882	18.1406	2.05179e-05	0.000153517	pseudobulk	edgeR	LRT
Grik3	-0.723248	8.16721	18.1347	2.05815e-05	0.000153732	pseudobulk	edgeR	LRT
Rlf	0.698104	7.35434	18.1016	2.09426e-05	0.000156163	pseudobulk	edgeR	LRT
Gmps	0.917878	6.36534	18.0424	2.16039e-05	0.000160821	pseudobulk	edgeR	LRT
Naa15	0.803851	6.80141	18.0044	2.204e-05	0.00016379	pseudobulk	edgeR	LRT
Sgk3	-1.39064	6.55498	18.0007	2.20828e-05	0.00016383	pseudobulk	edgeR	LRT
Stx3	1.04076	5.93294	17.7733	2.48851e-05	0.000184309	pseudobulk	edgeR	LRT
Sugt1	0.984223	6.1096	17.7611	2.50458e-05	0.000185187	pseudobulk	edgeR	LRT
Adcy1	-0.781737	7.80466	17.7281	2.54834e-05	0.000188106	pseudobulk	edgeR	LRT
Gm42707	-1.75447	6.05593	17.7051	2.5794e-05	0.00019008	pseudobulk	edgeR	LRT
Slc44a1	-0.942596	7.41442	17.6925	2.59654e-05	0.000191022	pseudobulk	edgeR	LRT
Ssbp2	-0.48935	9.29969	17.6832	2.60926e-05	0.000191637	pseudobulk	edgeR	LRT
Gng12	-0.996276	7.30167	17.6462	2.66042e-05	0.000194941	pseudobulk	edgeR	LRT
Son	0.56245	8.30217	17.6442	2.66329e-05	0.000194941	pseudobulk	edgeR	LRT
Golgb1	0.735314	7.12292	17.6411	2.66756e-05	0.000194941	pseudobulk	edgeR	LRT
Ywhag	0.638916	7.74251	17.6076	2.71498e-05	0.000198076	pseudobulk	edgeR	LRT
Osbpl1a	-0.666191	8.26602	17.5967	2.73066e-05	0.00019889	pseudobulk	edgeR	LRT
Far2	-0.968208	7.29188	17.5911	2.73862e-05	0.000199139	pseudobulk	edgeR	LRT
Htr1f	-0.759824	8.89494	17.5625	2.7802e-05	0.000201637	pseudobulk	edgeR	LRT
Eif4b	1.01663	6.05462	17.5608	2.78267e-05	0.000201637	pseudobulk	edgeR	LRT
Ank2	-0.423618	11.2555	17.558	2.78674e-05	0.000201637	pseudobulk	edgeR	LRT
Mipol1	1.05772	6.07418	17.5099	2.85816e-05	0.000206465	pseudobulk	edgeR	LRT
Camkv	-1.03781	7.09183	17.4924	2.88453e-05	0.000208027	pseudobulk	edgeR	LRT
Vapa	0.793648	6.95253	17.4881	2.89107e-05	0.000208157	pseudobulk	edgeR	LRT
Taf15	0.676408	7.40281	17.4456	2.95645e-05	0.000212516	pseudobulk	edgeR	LRT
Dmtf1	0.940039	6.2917	17.4236	2.99083e-05	0.000214636	pseudobulk	edgeR	LRT
Exoc4	0.45754	9.61064	17.4139	3.00625e-05	0.000215391	pseudobulk	edgeR	LRT
Rpl27a	0.99154	6.19402	17.4038	3.02218e-05	0.00021618	pseudobulk	edgeR	LRT
Tcf12	0.601662	7.98983	17.3898	3.0445e-05	0.000217422	pseudobulk	edgeR	LRT
Rplp1	0.95136	6.71516	17.365	3.0846e-05	0.000219928	pseudobulk	edgeR	LRT
Rgs7	-0.511955	10.1047	17.3177	3.16221e-05	0.000225096	pseudobulk	edgeR	LRT
Fau	0.943983	6.50674	17.3105	3.17421e-05	0.000225277	pseudobulk	edgeR	LRT
Iqsec2	-0.854296	7.56162	17.3083	3.17801e-05	0.000225277	pseudobulk	edgeR	LRT
Slc4a10	-0.445422	9.56868	17.307	3.18014e-05	0.000225277	pseudobulk	edgeR	LRT
Cntn3	-0.629586	9.63098	17.2863	3.21495e-05	0.000227376	pseudobulk	edgeR	LRT
Eea1	0.806956	6.7979	17.2673	3.24734e-05	0.000229298	pseudobulk	edgeR	LRT
Mff	0.810958	6.80522	17.2373	3.29901e-05	0.000232572	pseudobulk	edgeR	LRT
Serpini1	-0.759	8.25718	17.2293	3.31295e-05	0.000233181	pseudobulk	edgeR	LRT
Scn8a	-0.50993	8.92359	17.2037	3.35787e-05	0.000235964	pseudobulk	edgeR	LRT
Aqr	0.887575	6.40995	17.1527	3.44922e-05	0.000241997	pseudobulk	edgeR	LRT
Hs6st3	-1.19025	10.36	17.1214	3.50653e-05	0.000245625	pseudobulk	edgeR	LRT
Plxna4	-0.551956	8.82005	17.11	3.52757e-05	0.000246705	pseudobulk	edgeR	LRT
Lcorl	0.832989	6.78831	17.0171	3.70453e-05	0.00025867	pseudobulk	edgeR	LRT
Ube2i	1.03143	5.92542	16.9913	3.75508e-05	0.000261783	pseudobulk	edgeR	LRT
Dcx	-1.05331	7.04418	16.9557	3.82624e-05	0.000266321	pseudobulk	edgeR	LRT
Srpr	0.99988	6.10733	16.9272	3.8842e-05	0.000269928	pseudobulk	edgeR	LRT
Ncan	-1.82927	5.94381	16.9074	3.92474e-05	0.000272314	pseudobulk	edgeR	LRT
Kirrel3	-1.10471	9.6591	16.8637	4.01632e-05	0.000278229	pseudobulk	edgeR	LRT
Cadps2	-0.963755	9.30415	16.8496	4.04627e-05	0.00027969	pseudobulk	edgeR	LRT
Usp22	0.874763	6.43458	16.8477	4.05016e-05	0.00027969	pseudobulk	edgeR	LRT
Cacna1d	-0.597466	8.66491	16.8397	4.06733e-05	0.000280435	pseudobulk	edgeR	LRT
Csnk2a1	0.806147	6.83496	16.7895	4.17642e-05	0.000287505	pseudobulk	edgeR	LRT
Cadm2	-0.724229	11.8967	16.7567	4.24915e-05	0.000292054	pseudobulk	edgeR	LRT
Eno2	0.639295	7.77284	16.7329	4.30277e-05	0.000295277	pseudobulk	edgeR	LRT
Pea15a	1.03732	5.91035	16.7177	4.3375e-05	0.000296885	pseudobulk	edgeR	LRT
Gls	-0.590677	8.55307	16.7167	4.33971e-05	0.000296885	pseudobulk	edgeR	LRT
Lgi1	-0.840139	7.56472	16.6948	4.39003e-05	0.00029986	pseudobulk	edgeR	LRT
Camsap1	0.978183	6.01887	16.6742	4.43813e-05	0.000302675	pseudobulk	edgeR	LRT
Brinp2	-0.851389	7.56221	16.6343	4.53249e-05	0.000308631	pseudobulk	edgeR	LRT
Upp2	-0.788157	7.98011	16.6309	4.54045e-05	0.000308694	pseudobulk	edgeR	LRT
Ppp5c	1.05227	5.86276	16.5739	4.67899e-05	0.000317622	pseudobulk	edgeR	LRT
Aifm3	-0.805893	7.75213	16.5616	4.70948e-05	0.000319198	pseudobulk	edgeR	LRT
P4ha1	-1.02648	7.27855	16.5568	4.72155e-05	0.000319523	pseudobulk	edgeR	LRT
Tgs1	0.922853	6.29351	16.5464	4.74731e-05	0.000320772	pseudobulk	edgeR	LRT
Catspere2	-0.912349	7.31149	16.5407	4.7618e-05	0.000320953	pseudobulk	edgeR	LRT
Ubl3	0.836909	6.62236	16.5395	4.7646e-05	0.000320953	pseudobulk	edgeR	LRT
Diaph2	-0.60515	8.92858	16.4978	4.87074e-05	0.0003276	pseudobulk	edgeR	LRT
Vps13a	-0.548086	8.60659	16.4627	4.9616e-05	0.000333201	pseudobulk	edgeR	LRT
Jph4	-1.18787	6.75877	16.4148	5.08864e-05	0.000341211	pseudobulk	edgeR	LRT
Gm49317	-0.553771	8.74774	16.3995	5.12983e-05	0.000343448	pseudobulk	edgeR	LRT
Pde4a	-0.765678	7.7661	16.3833	5.17394e-05	0.000345874	pseudobulk	edgeR	LRT
Gria1	-0.616085	9.99066	16.3328	5.31366e-05	0.000354674	pseudobulk	edgeR	LRT
Hspa4	0.730689	7.26039	16.3147	5.36461e-05	0.000357532	pseudobulk	edgeR	LRT
Sema6d	-0.597966	9.61868	16.2908	5.43283e-05	0.00036153	pseudobulk	edgeR	LRT
Hs3st5	0.927286	7.58338	16.2802	5.46316e-05	0.000362998	pseudobulk	edgeR	LRT
Iqgap2	-0.834709	7.87182	16.2616	5.51709e-05	0.000366028	pseudobulk	edgeR	LRT
Nsd2	0.738464	7.08441	16.2246	5.62595e-05	0.000372286	pseudobulk	edgeR	LRT
Plekha5	-0.433293	9.39488	16.2238	5.62836e-05	0.000372286	pseudobulk	edgeR	LRT
Gabrg2	-0.729009	7.87563	16.2088	5.67298e-05	0.000374672	pseudobulk	edgeR	LRT
Ptprj	-0.696519	8.02508	16.187	5.73855e-05	0.000378434	pseudobulk	edgeR	LRT
Atp8a1	-0.575676	8.54902	16.1354	5.89717e-05	0.000388311	pseudobulk	edgeR	LRT
Lingo1	-0.870836	7.4269	16.0808	6.06974e-05	0.000399076	pseudobulk	edgeR	LRT
Tmem200a	-0.869415	7.56384	16.016	6.28103e-05	0.000412204	pseudobulk	edgeR	LRT
Copb1	0.982667	5.95652	16.0138	6.28817e-05	0.000412204	pseudobulk	edgeR	LRT
D130043K22Rik	-1.04624	6.99155	15.9812	6.39737e-05	0.000418158	pseudobulk	edgeR	LRT
Cdk13	0.587844	7.82387	15.981	6.39805e-05	0.000418158	pseudobulk	edgeR	LRT
Dock3	-0.413148	9.96348	15.9601	6.46906e-05	0.000422171	pseudobulk	edgeR	LRT
Nr3c2	-0.596263	8.57794	15.947	6.51406e-05	0.000424477	pseudobulk	edgeR	LRT
Rap1gap	-0.960059	7.20455	15.9272	6.58245e-05	0.000428298	pseudobulk	edgeR	LRT
Vxn	-1.01422	7.0992	15.924	6.59384e-05	0.000428405	pseudobulk	edgeR	LRT
Phf3	0.647433	7.45495	15.8259	6.94463e-05	0.000450529	pseudobulk	edgeR	LRT
Cystm1	1.01856	5.86992	15.7899	7.07804e-05	0.000458507	pseudobulk	edgeR	LRT
Mapt	-0.564149	8.41322	15.7827	7.10488e-05	0.000459567	pseudobulk	edgeR	LRT
Apba1	-0.604294	8.55806	15.7669	7.16462e-05	0.000462517	pseudobulk	edgeR	LRT
Erc2	-0.52517	10.358	15.765	7.17155e-05	0.000462517	pseudobulk	edgeR	LRT
Syt2	-1.49874	6.24842	15.7594	7.19298e-05	0.00046322	pseudobulk	edgeR	LRT
Nt5c2	-0.913624	7.27777	15.7555	7.20796e-05	0.000463505	pseudobulk	edgeR	LRT
Snap91	-0.519896	8.74956	15.7305	7.30386e-05	0.000468985	pseudobulk	edgeR	LRT
Mtus2	-0.721287	7.92988	15.6607	7.57823e-05	0.000485891	pseudobulk	edgeR	LRT
Cdk11b	0.890109	6.38465	15.627	7.71454e-05	0.00049391	pseudobulk	edgeR	LRT
Kpna4	0.81532	6.65271	15.598	7.83371e-05	0.00050081	pseudobulk	edgeR	LRT
Plk2	0.805091	6.87783	15.5655	7.96951e-05	0.000508751	pseudobulk	edgeR	LRT
Commd10	0.763174	6.92748	15.5482	8.04283e-05	0.000512687	pseudobulk	edgeR	LRT
Mtcl1	-0.95695	7.14799	15.5088	8.21233e-05	0.000522733	pseudobulk	edgeR	LRT
Csrnp3	-0.471601	9.12923	15.3995	8.70117e-05	0.000553047	pseudobulk	edgeR	LRT
Flrt2	-0.617241	8.89533	15.3814	8.78508e-05	0.000557573	pseudobulk	edgeR	LRT
Rab18	0.902686	6.32471	15.3572	8.89798e-05	0.000563924	pseudobulk	edgeR	LRT
Pgm2l1	-0.885496	7.21574	15.3191	9.07929e-05	0.000574585	pseudobulk	edgeR	LRT
Magi2	-0.568009	12.0485	15.2759	9.28958e-05	0.000587048	pseudobulk	edgeR	LRT
Ptp4a2	1.00246	5.94391	15.2575	9.3804e-05	0.000591936	pseudobulk	edgeR	LRT
Junb	0.857204	6.61373	15.2539	9.39847e-05	0.000592225	pseudobulk	edgeR	LRT
Thsd7b	-1.04186	7.76771	15.2474	9.43087e-05	0.000593415	pseudobulk	edgeR	LRT
Rusc2	0.89204	6.25844	15.2369	9.48322e-05	0.000595855	pseudobulk	edgeR	LRT
Hnrnpc	0.817132	6.59288	15.2293	9.52125e-05	0.00059739	pseudobulk	edgeR	LRT
Pknox2	-0.69097	8.09475	15.1933	9.70477e-05	0.000607649	pseudobulk	edgeR	LRT
Tomm70a	0.818692	6.53149	15.1918	9.71242e-05	0.000607649	pseudobulk	edgeR	LRT
A830018L16Rik	-0.653747	9.38395	15.1696	9.82715e-05	0.000613952	pseudobulk	edgeR	LRT
L3mbtl1	-1.40979	6.27678	15.128	0.000100462	0.000626744	pseudobulk	edgeR	LRT
Uba5	1.01083	5.80462	15.1083	0.000101515	0.000632414	pseudobulk	edgeR	LRT
Scn2a	-0.502372	9.08645	15.0884	0.000102594	0.000638234	pseudobulk	edgeR	LRT
Cpeb3	-0.492361	8.94326	15.0845	0.000102802	0.000638623	pseudobulk	edgeR	LRT
Sptan1	-0.475989	8.91936	15.0561	0.000104361	0.00064739	pseudobulk	edgeR	LRT
Wdr26	0.791902	6.60512	15.0122	0.000106819	0.000661704	pseudobulk	edgeR	LRT
Ogdh	-0.794544	7.51385	14.9992	0.000107556	0.00066533	pseudobulk	edgeR	LRT
Nfx1	0.620002	7.45878	14.9644	0.00010956	0.000676773	pseudobulk	edgeR	LRT
Kcnh1	-0.88318	7.24161	14.9527	0.000110238	0.000680007	pseudobulk	edgeR	LRT
Arid4b	0.537051	7.95399	14.837	0.000117211	0.000722009	pseudobulk	edgeR	LRT
Kcnq2	-0.785695	7.51874	14.8073	0.000119071	0.000732435	pseudobulk	edgeR	LRT
Gm32014	-1.20917	6.56268	14.8017	0.000119426	0.000733593	pseudobulk	edgeR	LRT
5031425E22Rik	0.680776	7.3457	14.7832	0.000120607	0.00073981	pseudobulk	edgeR	LRT
Tox	-1.07958	10.2159	14.7761	0.000121062	0.000741566	pseudobulk	edgeR	LRT
Hectd1	0.688161	7.06595	14.755	0.000122422	0.000748852	pseudobulk	edgeR	LRT
Bbx	0.791697	6.60487	14.7422	0.00012326	0.000752929	pseudobulk	edgeR	LRT
Pgk1	0.96094	6.06049	14.681	0.00012732	0.000776262	pseudobulk	edgeR	LRT
Atp2b4	-1.26718	6.44125	14.6794	0.000127433	0.000776262	pseudobulk	edgeR	LRT
Cep70	-1.00283	6.89805	14.6424	0.00012996	0.000790562	pseudobulk	edgeR	LRT
Rab10	0.68396	7.05784	14.635	0.000130472	0.000792578	pseudobulk	edgeR	LRT
Nrd1	0.568113	7.72141	14.6276	0.000130984	0.000794589	pseudobulk	edgeR	LRT
Zfp292	0.631568	7.38327	14.5967	0.00013315	0.000805557	pseudobulk	edgeR	LRT
Ensa	0.909444	6.13729	14.5949	0.000133276	0.000805557	pseudobulk	edgeR	LRT
Slc9a9	0.550275	8.35965	14.5939	0.000133342	0.000805557	pseudobulk	edgeR	LRT
Ppp3ca	-0.409695	9.89447	14.5193	0.000138732	0.000836967	pseudobulk	edgeR	LRT
Rapgef2	-0.572471	8.4807	14.4991	0.000140228	0.000844833	pseudobulk	edgeR	LRT
Cnbp	0.986938	5.98761	14.4582	0.000143308	0.000862206	pseudobulk	edgeR	LRT
Meg3	-0.351206	12.9386	14.4528	0.000143718	0.000863489	pseudobulk	edgeR	LRT
Nell2	-0.406266	9.29656	14.4282	0.000145606	0.000873633	pseudobulk	edgeR	LRT
Susd6	0.768242	6.82295	14.4166	0.000146508	0.000877054	pseudobulk	edgeR	LRT
Birc6	0.413356	8.79254	14.4157	0.000146575	0.000877054	pseudobulk	edgeR	LRT
Zeb2	-0.704716	8.20045	14.3962	0.000148098	0.000884962	pseudobulk	edgeR	LRT
Cul4a	0.850738	6.34758	14.3883	0.00014872	0.000887469	pseudobulk	edgeR	LRT
Tcp1	0.976638	6.12478	14.3783	0.000149512	0.000890984	pseudobulk	edgeR	LRT
Mpp6	-0.661071	7.92678	14.3727	0.00014996	0.000892443	pseudobulk	edgeR	LRT
Ddx6	0.789224	6.58857	14.366	0.000150492	0.000894396	pseudobulk	edgeR	LRT
Strbp	-0.462087	9.67589	14.3349	0.000152998	0.000908066	pseudobulk	edgeR	LRT
Mapk14	-1.0247	6.80562	14.2921	0.000156517	0.000927694	pseudobulk	edgeR	LRT
Per1	0.981088	5.85675	14.2799	0.000157542	0.000932511	pseudobulk	edgeR	LRT
Dennd5b	0.500703	8.23859	14.2591	0.000159289	0.000941585	pseudobulk	edgeR	LRT
Mbd5	-0.440532	9.36428	14.2565	0.000159508	0.000941613	pseudobulk	edgeR	LRT
Slco3a1	-0.7545	7.56522	14.2116	0.000163362	0.000963069	pseudobulk	edgeR	LRT
Mlip	-0.645241	8.09594	14.207	0.000163758	0.000964108	pseudobulk	edgeR	LRT
Slc6a7	-1.09348	6.68108	14.1705	0.000166966	0.000980417	pseudobulk	edgeR	LRT
Epha4	-0.778028	7.47174	14.1704	0.000166974	0.000980417	pseudobulk	edgeR	LRT
A830082K12Rik	-1.31076	6.28675	14.165	0.000167453	0.000981912	pseudobulk	edgeR	LRT
Pcsk5	-0.556239	8.89078	14.1173	0.000171761	0.00100481	pseudobulk	edgeR	LRT
Dlgap3	-1.03344	6.86892	14.115	0.000171967	0.00100481	pseudobulk	edgeR	LRT
Elavl4	-0.593509	8.27435	14.1142	0.000172044	0.00100481	pseudobulk	edgeR	LRT
Capzb	0.828323	6.40003	14.1022	0.000173137	0.00100985	pseudobulk	edgeR	LRT
Camkk2	-0.936058	6.9958	14.0816	0.000175051	0.00101966	pseudobulk	edgeR	LRT
Kcnk9	-1.58648	5.8964	14.0717	0.000175973	0.0010235	pseudobulk	edgeR	LRT
Adgrb3	-0.518879	11.6546	14.0695	0.000176176	0.0010235	pseudobulk	edgeR	LRT
Unc79	-0.4547	9.13575	14.0662	0.000176491	0.00102397	pseudobulk	edgeR	LRT
Mfsd14b	1.00273	5.70958	14.0576	0.000177291	0.00102726	pseudobulk	edgeR	LRT
Sec31a	0.817514	6.43052	14.0438	0.000178598	0.00103347	pseudobulk	edgeR	LRT
Cdh10	-0.667175	8.32406	14.0315	0.000179775	0.00103781	pseudobulk	edgeR	LRT
Ascc2	0.939952	5.9353	14.031	0.000179821	0.00103781	pseudobulk	edgeR	LRT
Wdr17	-0.733547	7.85747	14.012	0.000181647	0.00104697	pseudobulk	edgeR	LRT
Sf3b2	0.782709	6.50112	13.9727	0.000185485	0.0010677	pseudobulk	edgeR	LRT
Clcn2	-1.25859	6.44168	13.9583	0.000186906	0.00107446	pseudobulk	edgeR	LRT
Apbb2	-0.548745	8.41141	13.9481	0.00018793	0.00107894	pseudobulk	edgeR	LRT
Wnk2	-0.713345	7.72237	13.9391	0.000188829	0.00108269	pseudobulk	edgeR	LRT
Gm49678	-0.990116	8.43747	13.9229	0.000190462	0.00108947	pseudobulk	edgeR	LRT
Cdk16	0.998718	5.75084	13.9225	0.000190509	0.00108947	pseudobulk	edgeR	LRT
Mtpn	0.970099	5.84803	13.8904	0.000193786	0.00110634	pseudobulk	edgeR	LRT
Nwd2	-0.990714	7.04814	13.8887	0.000193961	0.00110634	pseudobulk	edgeR	LRT
Tox4	0.94135	5.89589	13.872	0.000195694	0.00111477	pseudobulk	edgeR	LRT
Wdr70	0.674098	7.0458	13.8601	0.000196937	0.0011204	pseudobulk	edgeR	LRT
Slc22a17	-0.720517	7.8082	13.8555	0.000197415	0.00112127	pseudobulk	edgeR	LRT
2010300C02Rik	-0.795417	7.49004	13.8506	0.000197936	0.00112127	pseudobulk	edgeR	LRT
Kcnma1	-0.404801	11.2093	13.8504	0.000197956	0.00112127	pseudobulk	edgeR	LRT
Tmem246	0.978232	5.93359	13.8489	0.000198111	0.00112127	pseudobulk	edgeR	LRT
Rb1cc1	0.526167	7.92293	13.7859	0.000204873	0.00115805	pseudobulk	edgeR	LRT
Rbbp4	0.927741	6.00273	13.7729	0.000206292	0.00116457	pseudobulk	edgeR	LRT
Zfp664	0.979042	5.79565	13.7694	0.000206681	0.00116526	pseudobulk	edgeR	LRT
Rps6kb1	0.732951	6.74874	13.7654	0.000207121	0.00116576	pseudobulk	edgeR	LRT
Ube2d3	0.737983	6.79757	13.7629	0.000207388	0.00116576	pseudobulk	edgeR	LRT
Ttc7b	-0.634099	7.906	13.7613	0.000207564	0.00116576	pseudobulk	edgeR	LRT
Rrn3	0.998868	5.71086	13.6837	0.000216323	0.0012134	pseudobulk	edgeR	LRT
Gcc2	0.75338	6.61773	13.6517	0.00022004	0.00123242	pseudobulk	edgeR	LRT
R3hdm2	-0.478988	8.88545	13.6497	0.000220275	0.00123242	pseudobulk	edgeR	LRT
Yars	0.948387	5.86156	13.6095	0.00022504	0.00125747	pseudobulk	edgeR	LRT
Stub1	0.8687	6.43263	13.5845	0.000228064	0.00127165	pseudobulk	edgeR	LRT
Etl4	-0.903796	10.9386	13.5837	0.000228156	0.00127165	pseudobulk	edgeR	LRT
Cit	-0.623583	8.065	13.579	0.000228731	0.00127324	pseudobulk	edgeR	LRT
Csnk1d	0.953153	5.8262	13.5626	0.000230734	0.00128276	pseudobulk	edgeR	LRT
Slc44a5	-1.3334	6.20986	13.5081	0.00023754	0.00131893	pseudobulk	edgeR	LRT
Zfp329	0.84134	6.30638	13.4469	0.000245416	0.00136094	pseudobulk	edgeR	LRT
Skp1a	0.885246	6.06317	13.4344	0.000247053	0.0013683	pseudobulk	edgeR	LRT
Mcf2l	-0.776117	7.41253	13.4223	0.000248647	0.00137539	pseudobulk	edgeR	LRT
Ntrk2	-0.369274	10.0379	13.398	0.000251897	0.00139161	pseudobulk	edgeR	LRT
Tafa5	0.700507	6.83918	13.3771	0.000254717	0.00140523	pseudobulk	edgeR	LRT
Mcc	0.820816	6.44909	13.375	0.000255002	0.00140523	pseudobulk	edgeR	LRT
Cckbr	-1.20542	6.47083	13.3601	0.000257037	0.00141467	pseudobulk	edgeR	LRT
Rpl3	0.81075	6.48402	13.3531	0.00025799	0.00141814	pseudobulk	edgeR	LRT
Plec	-1.03533	6.69794	13.3469	0.000258847	0.00142081	pseudobulk	edgeR	LRT
Usp29	0.562205	7.91888	13.3449	0.000259123	0.00142081	pseudobulk	edgeR	LRT
Chrna7	-1.64679	5.78155	13.3237	0.000262066	0.00143515	pseudobulk	edgeR	LRT
Auts2	-0.450789	9.99389	13.2694	0.000269778	0.00147555	pseudobulk	edgeR	LRT
Fam155a	-0.47231	12.1505	13.2514	0.000272374	0.0014879	pseudobulk	edgeR	LRT
Cfap54	-1.22096	6.40619	13.2488	0.000272749	0.00148809	pseudobulk	edgeR	LRT
Pip4k2a	-0.792065	7.38887	13.2349	0.000274777	0.00149604	pseudobulk	edgeR	LRT
Supt6	0.804552	6.44761	13.2342	0.000274888	0.00149604	pseudobulk	edgeR	LRT
Rpl9	0.771962	6.51779	13.1844	0.000282293	0.00153445	pseudobulk	edgeR	LRT
Kdm5b	0.666398	7.17052	13.1686	0.000284677	0.00154549	pseudobulk	edgeR	LRT
Vps29	0.952463	5.89002	13.1172	0.000292595	0.00158652	pseudobulk	edgeR	LRT
Dkk3	-0.982757	7.06604	13.0721	0.000299719	0.00162314	pseudobulk	edgeR	LRT
Pcgf5	-0.706859	7.57665	13.0505	0.000303196	0.00163995	pseudobulk	edgeR	LRT
Phkg2	0.847094	6.17089	13.0448	0.000304124	0.00164239	pseudobulk	edgeR	LRT
Araf	0.758541	6.66757	13.0432	0.000304395	0.00164239	pseudobulk	edgeR	LRT
Ppp1r2	0.881531	6.16154	13.0283	0.000306826	0.00165347	pseudobulk	edgeR	LRT
Atp6v1d	0.706117	6.77419	13.0233	0.000307642	0.00165584	pseudobulk	edgeR	LRT
Jakmip2	-0.502272	8.55432	13.0098	0.000309866	0.00166577	pseudobulk	edgeR	LRT
Gda	-0.664032	7.91051	12.9366	0.000322215	0.00173003	pseudobulk	edgeR	LRT
Ccar1	0.65991	7.01755	12.9021	0.000328217	0.00176011	pseudobulk	edgeR	LRT
Avl9	0.853722	6.13152	12.8967	0.000329155	0.00176299	pseudobulk	edgeR	LRT
Gm26691	-0.78675	7.51515	12.8638	0.000334997	0.00179209	pseudobulk	edgeR	LRT
Nup214	0.805034	6.32946	12.844	0.000338571	0.00180901	pseudobulk	edgeR	LRT
Osbpl8	-0.528155	8.50552	12.8218	0.000342608	0.00182835	pseudobulk	edgeR	LRT
Psmd7	0.878974	6.13416	12.7932	0.000347876	0.00185421	pseudobulk	edgeR	LRT
Slc30a5	0.915226	5.97937	12.7693	0.00035235	0.00187578	pseudobulk	edgeR	LRT
Mif	0.841012	6.27394	12.6765	0.000370271	0.0019688	pseudobulk	edgeR	LRT
Astn1	-0.514327	8.43242	12.6659	0.000372388	0.00197767	pseudobulk	edgeR	LRT
Tsc22d2	0.738946	6.76294	12.6544	0.00037468	0.00198743	pseudobulk	edgeR	LRT
2610507B11Rik	0.853904	6.14789	12.6437	0.00037683	0.00199643	pseudobulk	edgeR	LRT
Cntn4	-0.639594	10.7756	12.6284	0.000379939	0.00201047	pseudobulk	edgeR	LRT
Klhl3	-0.771096	7.33123	12.5677	0.000392462	0.00207424	pseudobulk	edgeR	LRT
Sorcs3	0.735484	7.55871	12.5463	0.000396996	0.00209568	pseudobulk	edgeR	LRT
Focad	-0.48702	8.88332	12.5427	0.000397763	0.00209721	pseudobulk	edgeR	LRT
Cntnap4	-0.820915	7.73585	12.5403	0.000398261	0.00209732	pseudobulk	edgeR	LRT
Usp14	0.620455	7.22252	12.5255	0.000401427	0.00210918	pseudobulk	edgeR	LRT
Setd4	-1.20972	6.37508	12.5253	0.000401474	0.00210918	pseudobulk	edgeR	LRT
Tpt1	0.884835	6.0452	12.5105	0.00040467	0.00212343	pseudobulk	edgeR	LRT
Gtpbp4	0.921096	5.94106	12.4912	0.00040887	0.00214074	pseudobulk	edgeR	LRT
9530059O14Rik	-0.536654	8.72511	12.4909	0.000408944	0.00214074	pseudobulk	edgeR	LRT
Igsf21	-0.819386	7.2705	12.4776	0.000411865	0.00215346	pseudobulk	edgeR	LRT
Yipf5	0.906481	5.96367	12.4667	0.000414282	0.00216353	pseudobulk	edgeR	LRT
Acyp2	-0.665305	7.90954	12.4457	0.000418952	0.00218532	pseudobulk	edgeR	LRT
Pex14	0.779319	6.3923	12.4303	0.00042243	0.00219953	pseudobulk	edgeR	LRT
Grm7	-0.456978	11.3662	12.4292	0.000422678	0.00219953	pseudobulk	edgeR	LRT
Zfp106	0.680499	6.87743	12.4194	0.000424904	0.00220849	pseudobulk	edgeR	LRT
Cdh13	-0.733803	9.49736	12.3959	0.000430271	0.00223002	pseudobulk	edgeR	LRT
Ppp2ca	0.845605	6.13557	12.3955	0.000430376	0.00223002	pseudobulk	edgeR	LRT
Nfix	-0.80695	7.25354	12.3946	0.000430568	0.00223002	pseudobulk	edgeR	LRT
Snx1	0.935071	5.83903	12.3791	0.000434169	0.00224602	pseudobulk	edgeR	LRT
Zfp260	0.919306	5.84687	12.3663	0.00043716	0.00225883	pseudobulk	edgeR	LRT
Arnt	-0.827516	7.16438	12.364	0.000437693	0.00225893	pseudobulk	edgeR	LRT
Zkscan16	-1.49497	5.81301	12.3569	0.000439361	0.00226488	pseudobulk	edgeR	LRT
Kcnb1	-0.760964	7.38392	12.3538	0.000440079	0.00226592	pseudobulk	edgeR	LRT
Rpl41	0.860133	6.6666	12.3324	0.000445157	0.00228938	pseudobulk	edgeR	LRT
Bcl11a	-0.532491	8.49745	12.3275	0.000446345	0.0022928	pseudobulk	edgeR	LRT
Man2a1	-0.683676	7.71934	12.3122	0.000450015	0.00230896	pseudobulk	edgeR	LRT
L3mbtl3	0.900399	5.95969	12.299	0.000453207	0.00232262	pseudobulk	edgeR	LRT
Rpl17	0.961475	5.79043	12.2827	0.000457177	0.00234023	pseudobulk	edgeR	LRT
Rpl37	0.887265	5.96982	12.2631	0.000462005	0.0023622	pseudobulk	edgeR	LRT
Prkcb	-0.381996	10.2045	12.2578	0.000463318	0.00236615	pseudobulk	edgeR	LRT
Elmod1	-0.496095	8.56861	12.2396	0.000467861	0.00238658	pseudobulk	edgeR	LRT
Rab26	-1.45873	5.92974	12.2253	0.000471448	0.00240209	pseudobulk	edgeR	LRT
Atp2b2	-0.419192	9.21092	12.1877	0.00048105	0.00244817	pseudobulk	edgeR	LRT
Map6	-0.858073	6.96967	12.177	0.000483816	0.0024594	pseudobulk	edgeR	LRT
Zdhhc23	-1.24904	6.23507	12.1657	0.000486776	0.00247158	pseudobulk	edgeR	LRT
Arnt2	0.588656	7.47773	12.1158	0.000499974	0.00253567	pseudobulk	edgeR	LRT
Gpc5	-0.750585	8.06468	12.1056	0.000502709	0.00254659	pseudobulk	edgeR	LRT
Tacc2	0.934377	5.72628	12.0887	0.000507288	0.00256683	pseudobulk	edgeR	LRT
Phf24	-0.529819	8.26712	12.0803	0.00050957	0.00257541	pseudobulk	edgeR	LRT
Atxn2l	0.772502	6.52196	12.0765	0.000510616	0.00257773	pseudobulk	edgeR	LRT
Lrrk2	-0.73988	7.66781	12.0723	0.000511755	0.00258051	pseudobulk	edgeR	LRT
Dpysl5	-1.68877	5.61866	12.0666	0.000513329	0.00258548	pseudobulk	edgeR	LRT
Chn1	-0.413482	9.17958	12.0633	0.00051425	0.00258715	pseudobulk	edgeR	LRT
Srsf3	0.799586	6.23579	12.0285	0.000523931	0.00263109	pseudobulk	edgeR	LRT
Serinc3	0.826013	6.15118	12.0276	0.000524182	0.00263109	pseudobulk	edgeR	LRT
Rhot1	0.717739	6.69707	12.0252	0.000524854	0.00263146	pseudobulk	edgeR	LRT
Glrx3	0.883875	5.97942	12.0044	0.000530751	0.00265799	pseudobulk	edgeR	LRT
Exoc5	0.694658	6.8167	11.9939	0.000533757	0.00267	pseudobulk	edgeR	LRT
Atp2b3	-1.0577	6.50043	11.9847	0.000536391	0.00268012	pseudobulk	edgeR	LRT
Dctn4	0.707237	6.68688	11.9812	0.000537409	0.00268216	pseudobulk	edgeR	LRT
Vwc2l	-1.0203	7.52412	11.956	0.000544709	0.00271235	pseudobulk	edgeR	LRT
Zfp697	0.489732	8.12559	11.9558	0.000544781	0.00271235	pseudobulk	edgeR	LRT
Stx1a	-1.01032	6.66522	11.9528	0.000545653	0.00271235	pseudobulk	edgeR	LRT
Dynll1	0.739249	6.48975	11.9519	0.000545928	0.00271235	pseudobulk	edgeR	LRT
Mfsd4a	-0.894144	6.90759	11.9458	0.000547707	0.00271811	pseudobulk	edgeR	LRT
Maml3	-0.829993	7.4257	11.9135	0.000557296	0.00276258	pseudobulk	edgeR	LRT
Ube2f	0.860129	6.00031	11.9073	0.000559131	0.00276855	pseudobulk	edgeR	LRT
Mia3	0.720033	6.67044	11.902	0.000560724	0.00277331	pseudobulk	edgeR	LRT
Osbpl3	-0.650053	7.75099	11.8978	0.000561992	0.00277645	pseudobulk	edgeR	LRT
Rala	0.756962	6.42715	11.891	0.000564066	0.00278357	pseudobulk	edgeR	LRT
Vps37a	0.765078	6.44761	11.8875	0.000565125	0.00278567	pseudobulk	edgeR	LRT
Epb41l3	-0.469249	8.74147	11.8805	0.000567248	0.00279112	pseudobulk	edgeR	LRT
Luzp1	0.600604	7.32976	11.8797	0.000567503	0.00279112	pseudobulk	edgeR	LRT
Pakap-ENSMUSG00000090053	-0.768303	7.2943	11.831	0.000582516	0.00286176	pseudobulk	edgeR	LRT
Ccdc88c	-1.25088	6.13813	11.8068	0.000590134	0.00289433	pseudobulk	edgeR	LRT
Gabra2	-0.607386	7.94573	11.8058	0.000590463	0.00289433	pseudobulk	edgeR	LRT
Cdc37l1	0.595758	7.24336	11.801	0.000591992	0.00289858	pseudobulk	edgeR	LRT
Smarca5	0.711698	6.72227	11.7643	0.000603786	0.00295304	pseudobulk	edgeR	LRT
Tm9sf2	0.748486	6.43719	11.7418	0.000611115	0.00298556	pseudobulk	edgeR	LRT
Kif16b	-0.757623	7.28377	11.7172	0.000619253	0.00302195	pseudobulk	edgeR	LRT
Appbp2	0.686525	6.79391	11.7094	0.000621842	0.00303122	pseudobulk	edgeR	LRT
Kifc2	-0.826529	7.11661	11.7006	0.000624807	0.0030423	pseudobulk	edgeR	LRT
Abi2	-0.623917	7.78508	11.6742	0.000633739	0.00308237	pseudobulk	edgeR	LRT
Dpp6	-0.378093	9.43867	11.6674	0.000636048	0.00309018	pseudobulk	edgeR	LRT
Prss12	-1.02684	6.55898	11.6593	0.000638807	0.00310015	pseudobulk	edgeR	LRT
Gapvd1	0.556656	7.41944	11.6564	0.000639813	0.00310161	pseudobulk	edgeR	LRT
Ubap2l	0.529743	7.61443	11.6364	0.00064672	0.00313164	pseudobulk	edgeR	LRT
Shank2	-0.601894	7.94566	11.6221	0.000651736	0.00315209	pseudobulk	edgeR	LRT
Etnk1	0.534888	7.63836	11.6202	0.000652378	0.00315209	pseudobulk	edgeR	LRT
Lrrc58	0.890341	5.9095	11.6174	0.000653362	0.00315337	pseudobulk	edgeR	LRT
Napg	0.68833	6.75782	11.6031	0.000658437	0.00317437	pseudobulk	edgeR	LRT
Acss2	-1.00504	6.66678	11.5957	0.000661048	0.00318347	pseudobulk	edgeR	LRT
Clpp	0.907012	5.79135	11.565	0.000672053	0.00323034	pseudobulk	edgeR	LRT
Peli1	0.612787	7.04344	11.5644	0.000672253	0.00323034	pseudobulk	edgeR	LRT
Kcnt1	-1.15966	6.33825	11.5571	0.000674901	0.00323919	pseudobulk	edgeR	LRT
G2e3	-1.5432	5.69035	11.5553	0.000675568	0.00323919	pseudobulk	edgeR	LRT
Camk2d	1.09836	6.75364	11.5327	0.000683835	0.00327525	pseudobulk	edgeR	LRT
Pou2f2	-1.53753	5.67631	11.5219	0.000687798	0.00329064	pseudobulk	edgeR	LRT
Zmat4	-0.487609	8.56464	11.4842	0.000701891	0.00335316	pseudobulk	edgeR	LRT
Srgap3	-0.529699	8.36994	11.4829	0.000702392	0.00335316	pseudobulk	edgeR	LRT
Klhl32	-0.507772	8.41012	11.4429	0.000717659	0.00342232	pseudobulk	edgeR	LRT
Edem3	0.747377	6.44516	11.4309	0.000722313	0.00344078	pseudobulk	edgeR	LRT
Ctdspl	-0.8118	7.0199	11.4103	0.000730364	0.00347536	pseudobulk	edgeR	LRT
Phrf1	0.933317	5.77511	11.3934	0.000737057	0.00350341	pseudobulk	edgeR	LRT
Syt4	0.673327	6.9186	11.3904	0.000738238	0.00350523	pseudobulk	edgeR	LRT
Foxj3	0.70994	6.58938	11.3883	0.000739071	0.0035054	pseudobulk	edgeR	LRT
Utp20	0.914715	5.77705	11.371	0.000746006	0.00353447	pseudobulk	edgeR	LRT
Dnajc10	0.758155	6.42098	11.3596	0.000750594	0.00355238	pseudobulk	edgeR	LRT
Rrp1	0.838538	6.01961	11.318	0.00076759	0.00362891	pseudobulk	edgeR	LRT
5330434G04Rik	0.537645	8.16589	11.2959	0.000776775	0.00366838	pseudobulk	edgeR	LRT
Mphosph8	0.759964	6.41201	11.278	0.000784321	0.00369872	pseudobulk	edgeR	LRT
Tspan14	-1.4472	5.78057	11.2762	0.000785073	0.00369872	pseudobulk	edgeR	LRT
Frmpd4	-0.763908	10.9495	11.2747	0.000785726	0.00369872	pseudobulk	edgeR	LRT
Rif1	0.871667	5.88199	11.2666	0.000789128	0.00371076	pseudobulk	edgeR	LRT
Ints6l	-0.907987	6.75321	11.2223	0.000808214	0.00379644	pseudobulk	edgeR	LRT
Ttc8	-0.770361	7.10788	11.2106	0.00081333	0.0038164	pseudobulk	edgeR	LRT
Cul5	0.626192	6.95714	11.2077	0.00081459	0.00381823	pseudobulk	edgeR	LRT
4932438A13Rik	0.399427	8.54143	11.2052	0.000815701	0.00381936	pseudobulk	edgeR	LRT
Gmds	0.497443	8.04183	11.1952	0.000820103	0.00383424	pseudobulk	edgeR	LRT
Cacna1h	-1.27593	6.04569	11.1923	0.000821376	0.00383424	pseudobulk	edgeR	LRT
Larp4	0.80314	6.14435	11.192	0.000821499	0.00383424	pseudobulk	edgeR	LRT
Sgip1	-0.385405	9.36474	11.1897	0.00082253	0.00383498	pseudobulk	edgeR	LRT
Ddx5	0.455806	8.13748	11.1763	0.000828499	0.00385872	pseudobulk	edgeR	LRT
Arap2	-0.527634	8.5101	11.1733	0.000829827	0.0038608	pseudobulk	edgeR	LRT
Arhgef2	0.690098	6.65354	11.1668	0.000832725	0.00387019	pseudobulk	edgeR	LRT
Trappc9	0.528158	7.50383	11.1362	0.000846588	0.00393046	pseudobulk	edgeR	LRT
Rpl37a	0.847977	5.99649	11.1332	0.000847946	0.00393261	pseudobulk	edgeR	LRT
Hbs1l	0.633306	6.9769	11.1142	0.000856696	0.00396791	pseudobulk	edgeR	LRT
Jcad	-1.11501	6.30737	11.1108	0.000858266	0.00396791	pseudobulk	edgeR	LRT
Pcdh19	-1.2951	6.05896	11.1108	0.000858267	0.00396791	pseudobulk	edgeR	LRT
Syndig1	-0.813152	7.25384	11.107	0.000860048	0.00397075	pseudobulk	edgeR	LRT
Serinc5	-1.37652	5.86383	11.1056	0.000860691	0.00397075	pseudobulk	edgeR	LRT
Prmt2	0.931636	5.7282	11.1016	0.000862513	0.00397498	pseudobulk	edgeR	LRT
Lrch1	-0.801925	7.13753	11.0953	0.000865466	0.00398441	pseudobulk	edgeR	LRT
Osbpl10	-0.67151	7.52443	11.089	0.000868406	0.00399376	pseudobulk	edgeR	LRT
Capza1	0.707843	6.54382	11.0785	0.000873357	0.00401232	pseudobulk	edgeR	LRT
Gfpt1	0.828277	6.08989	11.0657	0.000879371	0.00403367	pseudobulk	edgeR	LRT
Slc2a3	-0.927894	6.7793	11.0648	0.000879841	0.00403367	pseudobulk	edgeR	LRT
Hlf	-1.02993	6.5509	11.0382	0.000892514	0.00408751	pseudobulk	edgeR	LRT
Rfc1	0.890697	5.80736	10.9929	0.000914595	0.00418427	pseudobulk	edgeR	LRT
Pak3	0.400532	9.10917	10.9897	0.000916186	0.00418719	pseudobulk	edgeR	LRT
Hmgxb3	0.861397	5.96614	10.9848	0.000918603	0.00419387	pseudobulk	edgeR	LRT
Ptprn	0.497713	7.79625	10.9812	0.000920421	0.00419781	pseudobulk	edgeR	LRT
Fbxo44	0.8584	5.90262	10.9778	0.000922104	0.00420112	pseudobulk	edgeR	LRT
Emc7	0.869326	5.89757	10.9748	0.000923578	0.00420348	pseudobulk	edgeR	LRT
Idh3a	0.806623	6.10867	10.9302	0.000946068	0.00430138	pseudobulk	edgeR	LRT
Atp9a	-0.858523	6.87519	10.9217	0.000950443	0.0043168	pseudobulk	edgeR	LRT
Xpo7	0.593432	7.08621	10.9144	0.000954186	0.00432933	pseudobulk	edgeR	LRT
Nrg3	-0.418439	13.0046	10.9048	0.000959148	0.00433896	pseudobulk	edgeR	LRT
Synpo	-1.0881	6.37131	10.9046	0.000959253	0.00433896	pseudobulk	edgeR	LRT
Btrc	-0.542525	8.02534	10.9046	0.000959273	0.00433896	pseudobulk	edgeR	LRT
Scarb2	-1.17941	6.17488	10.8826	0.00097073	0.00438626	pseudobulk	edgeR	LRT
Tafa1	-1.2242	11.3219	10.8669	0.000978981	0.004419	pseudobulk	edgeR	LRT
Tbc1d9	0.714658	6.4586	10.8591	0.000983112	0.00442886	pseudobulk	edgeR	LRT
Slc4a3	-0.875248	6.83567	10.8571	0.000984166	0.00442886	pseudobulk	edgeR	LRT
Syt7	-0.67272	7.51925	10.8571	0.000984191	0.00442886	pseudobulk	edgeR	LRT
Ppp1r10	0.847868	6.02394	10.8547	0.000985466	0.00443006	pseudobulk	edgeR	LRT
Ccdc47	0.808778	6.13622	10.8461	0.000990032	0.00444603	pseudobulk	edgeR	LRT
Pdcd6ip	0.802864	6.10641	10.8263	0.0010007	0.00448933	pseudobulk	edgeR	LRT
Dbn1	-0.944458	6.6748	10.823	0.00100248	0.00448957	pseudobulk	edgeR	LRT
Sfxn5	-0.834311	6.90132	10.8224	0.00100279	0.00448957	pseudobulk	edgeR	LRT
Nedd4l	0.360219	9.3011	10.8123	0.00100827	0.00450949	pseudobulk	edgeR	LRT
Cd81	0.814832	6.1823	10.7989	0.00101561	0.00453769	pseudobulk	edgeR	LRT
Adamts17	-1.10623	6.29575	10.7875	0.00102187	0.00455574	pseudobulk	edgeR	LRT
Mgat4c	-1.12394	10.3628	10.786	0.00102271	0.00455574	pseudobulk	edgeR	LRT
2900097C17Rik	0.903224	5.68106	10.7847	0.00102342	0.00455574	pseudobulk	edgeR	LRT
Rap1gap2	-0.638742	7.65085	10.7839	0.00102386	0.00455574	pseudobulk	edgeR	LRT
Cnksr2	-0.411928	10.2743	10.7822	0.00102483	0.00455574	pseudobulk	edgeR	LRT
Brd8	0.702468	6.49947	10.7454	0.00104538	0.00464238	pseudobulk	edgeR	LRT
Efcab6	-1.35456	5.84848	10.7335	0.00105213	0.00466762	pseudobulk	edgeR	LRT
Cog5	-0.582689	7.84484	10.7248	0.0010571	0.00468493	pseudobulk	edgeR	LRT
Bmper	-1.31166	5.95549	10.6705	0.00108858	0.00481701	pseudobulk	edgeR	LRT
Dip2c	0.362883	9.74808	10.6696	0.00108909	0.00481701	pseudobulk	edgeR	LRT
Cdh20	-0.808	7.51947	10.6544	0.00109808	0.00485187	pseudobulk	edgeR	LRT
Arhgap35	0.650368	6.81737	10.5997	0.00113104	0.0049925	pseudobulk	edgeR	LRT
Dlgap4	-0.607645	7.79132	10.5774	0.00114477	0.00504802	pseudobulk	edgeR	LRT
Grb10	0.719677	6.52081	10.5718	0.00114823	0.00505491	pseudobulk	edgeR	LRT
Clstn3	-0.642263	7.63093	10.5712	0.00114863	0.00505491	pseudobulk	edgeR	LRT
Csnk1a1	0.458123	8.00124	10.5529	0.00116007	0.00510012	pseudobulk	edgeR	LRT
Arl15	-0.487436	8.63389	10.5411	0.00116751	0.00512772	pseudobulk	edgeR	LRT
Foxo3	0.793374	6.17655	10.5369	0.00117012	0.00513402	pseudobulk	edgeR	LRT
Mical3	-0.533046	8.07783	10.5316	0.00117352	0.00514158	pseudobulk	edgeR	LRT
Chchd10	0.778987	6.24762	10.5305	0.00117418	0.00514158	pseudobulk	edgeR	LRT
Pura	0.735691	6.4726	10.4778	0.00120821	0.0052853	pseudobulk	edgeR	LRT
Hnrnpf	0.901289	5.82351	10.4741	0.0012106	0.0052905	pseudobulk	edgeR	LRT
Stx12	0.838976	5.98465	10.4567	0.00122205	0.00533525	pseudobulk	edgeR	LRT
AW554918	0.574391	7.18863	10.4512	0.00122568	0.00534576	pseudobulk	edgeR	LRT
Plekha6	-0.62539	7.55702	10.4396	0.00123339	0.00537002	pseudobulk	edgeR	LRT
Psmb7	0.86019	5.82922	10.439	0.00123383	0.00537002	pseudobulk	edgeR	LRT
Ywhaz	0.476094	8.04999	10.4374	0.00123491	0.00537002	pseudobulk	edgeR	LRT
Gab2	0.637431	7.1359	10.4265	0.0012422	0.00539581	pseudobulk	edgeR	LRT
Sgpp2	-0.989627	6.57355	10.4249	0.0012433	0.00539581	pseudobulk	edgeR	LRT
Farsb	0.634667	6.79298	10.3999	0.00126021	0.00546383	pseudobulk	edgeR	LRT
Tln2	-0.768719	7.15271	10.3934	0.00126466	0.00547259	pseudobulk	edgeR	LRT
Slc25a5	0.970459	5.65564	10.3933	0.00126473	0.00547259	pseudobulk	edgeR	LRT
Ctnnb1	0.706158	6.46937	10.378	0.00127527	0.0055127	pseudobulk	edgeR	LRT
Ddx50	0.567011	7.3255	10.3762	0.00127651	0.0055127	pseudobulk	edgeR	LRT
Unc5a	-1.49196	5.64535	10.3374	0.00130359	0.00562412	pseudobulk	edgeR	LRT
Ivns1abp	0.734872	6.33865	10.3183	0.00131714	0.00567703	pseudobulk	edgeR	LRT
Rhbdl3	-1.06263	6.46133	10.3147	0.00131976	0.00568274	pseudobulk	edgeR	LRT
Adam18	-1.05767	6.34067	10.2991	0.00133092	0.00572517	pseudobulk	edgeR	LRT
Tshz2	-1.42596	9.6511	10.2756	0.001348	0.00579297	pseudobulk	edgeR	LRT
Hmgcs1	0.766652	6.17504	10.2702	0.00135199	0.00580445	pseudobulk	edgeR	LRT
Naca	0.837097	5.88384	10.2354	0.00137769	0.00590899	pseudobulk	edgeR	LRT
Zscan26	0.719038	6.51716	10.2262	0.00138458	0.00593277	pseudobulk	edgeR	LRT
Trpc4ap	0.667403	6.65793	10.2222	0.00138763	0.00593597	pseudobulk	edgeR	LRT
Kcnt2	-0.484037	9.1852	10.2216	0.00138803	0.00593597	pseudobulk	edgeR	LRT
Sbno1	0.538792	7.40613	10.2107	0.0013963	0.00596551	pseudobulk	edgeR	LRT
Trmt9b	-0.918639	6.64872	10.2035	0.00140178	0.00597976	pseudobulk	edgeR	LRT
Tmem44	-1.09586	6.19587	10.2027	0.00140236	0.00597976	pseudobulk	edgeR	LRT
Atxn10	0.448815	8.00924	10.1892	0.00141263	0.00601772	pseudobulk	edgeR	LRT
Kcnh7	-0.667732	11.3946	10.1806	0.00141923	0.00603656	pseudobulk	edgeR	LRT
Stxbp5l	-0.32982	9.99588	10.1799	0.0014198	0.00603656	pseudobulk	edgeR	LRT
Ube2e1	0.884384	5.69894	10.1591	0.0014359	0.00609432	pseudobulk	edgeR	LRT
Gnptg	0.87166	5.85098	10.1588	0.00143616	0.00609432	pseudobulk	edgeR	LRT
Fbh1	-1.11038	6.21338	10.1236	0.00146385	0.00620581	pseudobulk	edgeR	LRT
Wac	0.55009	7.22571	10.0954	0.00148641	0.00629538	pseudobulk	edgeR	LRT
Cox4i1	0.759835	6.40908	10.0912	0.00148976	0.00630349	pseudobulk	edgeR	LRT
Abce1	0.802703	6.1359	10.0857	0.00149422	0.00631627	pseudobulk	edgeR	LRT
Reln	-0.97595	6.81457	10.0825	0.00149686	0.00632137	pseudobulk	edgeR	LRT
Elob	0.834162	5.92172	10.0596	0.00151559	0.00639432	pseudobulk	edgeR	LRT
Ccnl1	0.70504	6.48043	10.0563	0.00151824	0.00639936	pseudobulk	edgeR	LRT
Rit2	-0.423002	8.61533	10.0034	0.00156254	0.00657975	pseudobulk	edgeR	LRT
Prrc2c	0.470647	7.93816	9.99062	0.00157339	0.0066191	pseudobulk	edgeR	LRT
Caprin1	0.600254	6.96351	9.98538	0.00157788	0.00663163	pseudobulk	edgeR	LRT
Cobl	-0.410289	8.68227	9.9756	0.00158628	0.00666056	pseudobulk	edgeR	LRT
Vwa5b2	-0.850625	6.81677	9.96697	0.00159373	0.00668545	pseudobulk	edgeR	LRT
Rps11	0.906785	5.68391	9.96326	0.00159695	0.00669258	pseudobulk	edgeR	LRT
Vamp2	0.656503	6.86242	9.95521	0.00160395	0.00671548	pseudobulk	edgeR	LRT
Ctnna3	-0.843286	6.74866	9.90131	0.00165161	0.00690845	pseudobulk	edgeR	LRT
Btbd7	0.584758	7.02242	9.89507	0.00165722	0.00692416	pseudobulk	edgeR	LRT
Dync1li2	0.630883	6.89535	9.89363	0.00165852	0.00692416	pseudobulk	edgeR	LRT
Atpaf1	0.750955	6.21265	9.86359	0.00168582	0.00703145	pseudobulk	edgeR	LRT
Dcaf1	0.779059	6.13116	9.85233	0.00169617	0.00706789	pseudobulk	edgeR	LRT
Tspoap1	-0.790775	6.90039	9.84932	0.00169895	0.00707214	pseudobulk	edgeR	LRT
Clstn1	-0.605393	7.59656	9.84774	0.00170041	0.00707214	pseudobulk	edgeR	LRT
Cyfip1	-0.825293	6.79748	9.84381	0.00170404	0.00708056	pseudobulk	edgeR	LRT
Dgkh	-0.491155	8.27423	9.82512	0.00172144	0.0071461	pseudobulk	edgeR	LRT
Nap1l5	0.660602	6.71807	9.82222	0.00172416	0.00715061	pseudobulk	edgeR	LRT
Atp5g1	0.694596	6.50834	9.81447	0.00173144	0.00717404	pseudobulk	edgeR	LRT
Miga2	-1.02792	6.3182	9.8061	0.00173934	0.00719999	pseudobulk	edgeR	LRT
Ube3c	0.505792	7.58711	9.79011	0.00175453	0.00725601	pseudobulk	edgeR	LRT
Rbbp7	0.805888	6.01416	9.77951	0.00176468	0.00729112	pseudobulk	edgeR	LRT
Ice1	0.643406	6.73576	9.77491	0.0017691	0.00730251	pseudobulk	edgeR	LRT
Slc12a5	-0.746476	7.04798	9.76746	0.00177628	0.00732527	pseudobulk	edgeR	LRT
Lrfn2	-0.608918	7.54158	9.7595	0.00178399	0.00735017	pseudobulk	edgeR	LRT
Plxdc2	-0.786677	6.98711	9.75134	0.00179192	0.00737592	pseudobulk	edgeR	LRT
Ncor1	0.468314	7.90996	9.72105	0.00182169	0.00749146	pseudobulk	edgeR	LRT
Hecw1	-0.380209	9.43083	9.71347	0.00182922	0.00751539	pseudobulk	edgeR	LRT
Helz	0.528439	7.3534	9.70295	0.00183972	0.00755146	pseudobulk	edgeR	LRT
Tspan5	-0.343611	9.57649	9.69016	0.00185258	0.00759712	pseudobulk	edgeR	LRT
Pcnp	0.818108	6.00084	9.67139	0.0018716	0.00766091	pseudobulk	edgeR	LRT
Ncl	0.864523	5.71633	9.67086	0.00187213	0.00766091	pseudobulk	edgeR	LRT
Fam13b	0.533162	7.28074	9.66965	0.00187336	0.00766091	pseudobulk	edgeR	LRT
Cops5	0.872017	5.78841	9.66778	0.00187528	0.00766162	pseudobulk	edgeR	LRT
Tcf25	0.67025	6.88197	9.65267	0.00189076	0.00771769	pseudobulk	edgeR	LRT
Tmbim6	0.718116	6.43406	9.64778	0.0018958	0.00773108	pseudobulk	edgeR	LRT
Rtf1	0.70119	6.34114	9.63585	0.00190816	0.00777424	pseudobulk	edgeR	LRT
Icam5	-0.96901	6.5533	9.62781	0.00191653	0.0078011	pseudobulk	edgeR	LRT
Ckap5	0.5386	7.24634	9.61859	0.00192618	0.0078272	pseudobulk	edgeR	LRT
Atp5pb	0.629196	6.71616	9.61735	0.00192747	0.0078272	pseudobulk	edgeR	LRT
Bbof1	-0.979599	6.35413	9.61658	0.00192829	0.0078272	pseudobulk	edgeR	LRT
Cdk12	0.576518	7.06079	9.60455	0.00194096	0.00786517	pseudobulk	edgeR	LRT
Serf2	0.73885	6.16399	9.6043	0.00194122	0.00786517	pseudobulk	edgeR	LRT
Nrg2	-0.804741	6.87102	9.59144	0.00195487	0.00790826	pseudobulk	edgeR	LRT
Ppil4	0.804599	5.91524	9.59088	0.00195546	0.00790826	pseudobulk	edgeR	LRT
Pkp4	-0.530498	8.00562	9.58479	0.00196196	0.00792726	pseudobulk	edgeR	LRT
Ppfia2	-0.354798	10.0076	9.57782	0.00196942	0.00795008	pseudobulk	edgeR	LRT
Cacul1	0.755974	6.12067	9.55825	0.00199053	0.0080277	pseudobulk	edgeR	LRT
Mfap3l	-1.27997	5.78769	9.55661	0.0019923	0.0080277	pseudobulk	edgeR	LRT
Sh3bp5	-0.940852	6.52844	9.54952	0.00200001	0.00805138	pseudobulk	edgeR	LRT
Fmn1	-0.507807	8.16806	9.54396	0.00200608	0.00806842	pseudobulk	edgeR	LRT
Chd8	0.556916	7.1111	9.53619	0.00201459	0.00808572	pseudobulk	edgeR	LRT
Kcnk1	0.860209	5.75054	9.5357	0.00201514	0.00808572	pseudobulk	edgeR	LRT
Dnmt3a	-0.608512	7.55046	9.53483	0.00201609	0.00808572	pseudobulk	edgeR	LRT
Cntfr	-0.838002	7.54685	9.53332	0.00201775	0.00808572	pseudobulk	edgeR	LRT
Chd1	0.665844	6.5101	9.52212	0.0020301	0.0081278	pseudobulk	edgeR	LRT
Cfap20	0.855902	5.71984	9.50886	0.00204483	0.00817931	pseudobulk	edgeR	LRT
Rps4x	0.877866	5.74226	9.50511	0.002049	0.00818626	pseudobulk	edgeR	LRT
Cacnb2	-0.40878	8.80945	9.50396	0.00205029	0.00818626	pseudobulk	edgeR	LRT
Cfl2	0.81602	5.89997	9.49792	0.00205704	0.00820576	pseudobulk	edgeR	LRT
Gm28905	-0.5632	8.40221	9.49363	0.00206186	0.00821752	pseudobulk	edgeR	LRT
Dcaf7	0.726583	6.24068	9.48357	0.00207321	0.00825229	pseudobulk	edgeR	LRT
Vcp	0.690972	6.41528	9.48223	0.00207472	0.00825229	pseudobulk	edgeR	LRT
Slc2a13	-0.505345	8.22827	9.4809	0.00207623	0.00825229	pseudobulk	edgeR	LRT
Cox8a	0.569904	7.30332	9.47476	0.00208318	0.00827243	pseudobulk	edgeR	LRT
Nrgn	-0.716412	7.29312	9.46214	0.00209757	0.00832128	pseudobulk	edgeR	LRT
Atp6v0e2	0.797949	6.09031	9.46065	0.00209927	0.00832128	pseudobulk	edgeR	LRT
Reep5	0.754883	6.30091	9.41166	0.0021561	0.00853885	pseudobulk	edgeR	LRT
Hagh	0.741885	6.28344	9.40923	0.00215896	0.00854171	pseudobulk	edgeR	LRT
Pbx1	-0.443465	10.005	9.40774	0.00216071	0.00854171	pseudobulk	edgeR	LRT
Mecp2	0.631791	6.73902	9.40364	0.00216555	0.00855316	pseudobulk	edgeR	LRT
Ppp4r3b	0.602742	6.81338	9.39941	0.00217056	0.00856521	pseudobulk	edgeR	LRT
Apc	-0.412522	8.74706	9.38148	0.00219188	0.00862959	pseudobulk	edgeR	LRT
Cstf2	-0.743708	7.00148	9.38134	0.00219205	0.00862959	pseudobulk	edgeR	LRT
Hs2st1	-0.548739	7.81914	9.38075	0.00219276	0.00862959	pseudobulk	edgeR	LRT
Ttc14	-0.43276	8.67492	9.3775	0.00219665	0.00863714	pseudobulk	edgeR	LRT
Lhfp	-0.769581	7.19941	9.34768	0.00223268	0.00877094	pseudobulk	edgeR	LRT
Cdkl1	-1.12858	6.02079	9.34281	0.00223862	0.00878643	pseudobulk	edgeR	LRT
Eif4a1	0.76532	6.14667	9.29618	0.00229632	0.00900485	pseudobulk	edgeR	LRT
Sparcl1	-0.555259	7.89448	9.294	0.00229905	0.00900753	pseudobulk	edgeR	LRT
Eif5b	0.724298	6.20921	9.24398	0.00236271	0.00924869	pseudobulk	edgeR	LRT
Atxn1	-0.32369	9.74262	9.23498	0.00237435	0.00928598	pseudobulk	edgeR	LRT
Acbd6	0.472299	7.59819	9.22214	0.00239106	0.00934301	pseudobulk	edgeR	LRT
Trpc5	-0.698197	7.40413	9.21534	0.00239996	0.00936945	pseudobulk	edgeR	LRT
Hnrnpk	0.696956	6.48548	9.20747	0.0024103	0.00940145	pseudobulk	edgeR	LRT
Man1a	-0.59142	7.70421	9.20455	0.00241415	0.00940811	pseudobulk	edgeR	LRT
Rnf41	0.811206	5.9425	9.17435	0.00245431	0.00955615	pseudobulk	edgeR	LRT
Camta1	-0.342338	9.55435	9.13984	0.00250103	0.00972943	pseudobulk	edgeR	LRT
Slc24a3	-0.808232	6.97737	9.13771	0.00250394	0.00973214	pseudobulk	edgeR	LRT
Tasp1	0.479027	7.55916	9.13147	0.0025125	0.00975678	pseudobulk	edgeR	LRT
Glyr1	0.671106	6.53157	9.12896	0.00251594	0.00976151	pseudobulk	edgeR	LRT
Pcyt2	-0.846631	6.7015	9.12102	0.00252689	0.00979533	pseudobulk	edgeR	LRT
Stard7	0.774038	6.01226	9.1188	0.00252996	0.00979857	pseudobulk	edgeR	LRT
Snx2	0.735271	6.14302	9.11529	0.00253482	0.00980876	pseudobulk	edgeR	LRT
Dido1	0.605251	6.75719	9.10169	0.00255373	0.00986495	pseudobulk	edgeR	LRT
Elavl3	-1.05471	6.16266	9.10162	0.00255384	0.00986495	pseudobulk	edgeR	LRT
Rnf165	-1.04938	6.15534	9.07551	0.00259056	0.009998	pseudobulk	edgeR	LRT
Zbtb20	0.75725	6.3777	9.01522	0.00267741	0.0103212	pseudobulk	edgeR	LRT
Sult4a1	0.654727	6.57299	9.01412	0.00267901	0.0103212	pseudobulk	edgeR	LRT
Tmem130	-1.19589	5.84751	9.01072	0.002684	0.0103314	pseudobulk	edgeR	LRT
Ppp4r3a	0.665266	6.46102	9.00903	0.00268649	0.0103319	pseudobulk	edgeR	LRT
Snx29	0.56794	7.0421	8.97743	0.00273335	0.0105029	pseudobulk	edgeR	LRT
Vps54	0.578481	6.99812	8.97523	0.00273664	0.0105064	pseudobulk	edgeR	LRT
Stk38	-0.729927	7.06479	8.94896	0.00277628	0.0106493	pseudobulk	edgeR	LRT
Serinc1	0.630929	7.21517	8.94275	0.00278572	0.0106762	pseudobulk	edgeR	LRT
Tpr	0.529047	7.31101	8.93603	0.002796	0.0107062	pseudobulk	edgeR	LRT
Spin1	0.805859	5.84314	8.91823	0.00282339	0.0108017	pseudobulk	edgeR	LRT
Zc3h15	0.654919	6.54259	8.90885	0.00283792	0.0108478	pseudobulk	edgeR	LRT
BC005537	0.741625	6.24159	8.90701	0.00284078	0.0108493	pseudobulk	edgeR	LRT
Ablim2	-0.614782	7.38913	8.89499	0.00285955	0.0109026	pseudobulk	edgeR	LRT
Necab3	-1.27199	5.75877	8.89489	0.0028597	0.0109026	pseudobulk	edgeR	LRT
Uchl1	0.490517	7.7322	8.88691	0.00287222	0.0109408	pseudobulk	edgeR	LRT
Tnpo3	0.577174	6.94212	8.85879	0.00291682	0.0111011	pseudobulk	edgeR	LRT
Lypd1	-1.04169	6.23494	8.84447	0.00293978	0.0111788	pseudobulk	edgeR	LRT
Abcf1	0.749635	6.0211	8.83562	0.00295406	0.0112234	pseudobulk	edgeR	LRT
Slc43a2	-1.03314	6.14952	8.81865	0.00298167	0.0113185	pseudobulk	edgeR	LRT
Gm9801	-0.571725	7.5671	8.81172	0.00299302	0.0113518	pseudobulk	edgeR	LRT
Bcat1	0.788939	5.8967	8.80135	0.00301008	0.0114007	pseudobulk	edgeR	LRT
Rasgef1a	-0.606616	7.40366	8.80072	0.00301111	0.0114007	pseudobulk	edgeR	LRT
Dyrk1a	0.513195	7.38531	8.78728	0.00303338	0.0114751	pseudobulk	edgeR	LRT
Nkain3	-0.492232	8.39918	8.77879	0.00304752	0.0115187	pseudobulk	edgeR	LRT
Rbm27	0.739504	6.08868	8.77528	0.0030534	0.011531	pseudobulk	edgeR	LRT
Stim2	-0.785153	6.75421	8.76961	0.00306291	0.0115477	pseudobulk	edgeR	LRT
Snap25	-0.283389	10.3777	8.7695	0.00306309	0.0115477	pseudobulk	edgeR	LRT
Car10	-0.58394	9.29705	8.76389	0.00307253	0.0115676	pseudobulk	edgeR	LRT
Ndrg3	-0.498092	8.00849	8.76323	0.00307364	0.0115676	pseudobulk	edgeR	LRT
Mbtps1	0.787195	5.89126	8.75112	0.00309411	0.0116326	pseudobulk	edgeR	LRT
Papola	0.457185	7.63136	8.7499	0.00309619	0.0116326	pseudobulk	edgeR	LRT
Bod1l	0.640618	6.52764	8.73609	0.00311972	0.011711	pseudobulk	edgeR	LRT
Brinp3	-0.840634	8.67145	8.71738	0.00315191	0.0118217	pseudobulk	edgeR	LRT
Rapgef5	0.602725	9.27496	8.71582	0.0031546	0.0118217	pseudobulk	edgeR	LRT
Fat3	-0.699445	9.65598	8.70996	0.00316477	0.0118497	pseudobulk	edgeR	LRT
Wwc1	-0.667659	7.20371	8.704	0.00317513	0.0118783	pseudobulk	edgeR	LRT
Spock1	-0.369495	9.31836	8.6976	0.00318629	0.01191	pseudobulk	edgeR	LRT
Lmo7	-0.755145	6.88255	8.68765	0.00320374	0.011965	pseudobulk	edgeR	LRT
Ilrun	0.777647	5.86253	8.68461	0.00320909	0.0119748	pseudobulk	edgeR	LRT
Rasgef1b	-0.507754	8.15696	8.64159	0.00328574	0.0122504	pseudobulk	edgeR	LRT
Kdm3a	0.61532	6.65344	8.62322	0.00331905	0.0123585	pseudobulk	edgeR	LRT
Brinp1	-0.397085	9.97465	8.6225	0.00332037	0.0123585	pseudobulk	edgeR	LRT
Aopep	0.348708	8.62868	8.6192	0.00332638	0.0123704	pseudobulk	edgeR	LRT
Sfpq	-0.488183	7.95549	8.59803	0.00336528	0.0124941	pseudobulk	edgeR	LRT
Tra2b	0.590903	6.81553	8.598	0.00336533	0.0124941	pseudobulk	edgeR	LRT
Zfp322a	0.7807	5.99473	8.5745	0.00340904	0.0126457	pseudobulk	edgeR	LRT
Mllt10	-0.424972	8.43984	8.56913	0.0034191	0.0126723	pseudobulk	edgeR	LRT
Sh3d19	-1.00769	6.11399	8.56526	0.00342638	0.0126886	pseudobulk	edgeR	LRT
Lin7b	-0.911802	6.51212	8.56255	0.00343149	0.0126968	pseudobulk	edgeR	LRT
Pkia	-0.600818	7.54512	8.55218	0.00345109	0.0127586	pseudobulk	edgeR	LRT
Acap2	-0.428106	8.47035	8.54322	0.00346812	0.0128108	pseudobulk	edgeR	LRT
Rpl19	0.67285	6.45329	8.53385	0.00348601	0.012866	pseudobulk	edgeR	LRT
Ip6k2	0.701694	6.20213	8.51844	0.00351565	0.0129585	pseudobulk	edgeR	LRT
Car11	-0.893846	6.48957	8.51776	0.00351696	0.0129585	pseudobulk	edgeR	LRT
Nckap1	0.390352	8.19761	8.51433	0.00352361	0.0129721	pseudobulk	edgeR	LRT
Atr	0.769255	5.96685	8.49105	0.00356897	0.0131281	pseudobulk	edgeR	LRT
Ralyl	-0.6573	11.785	8.48227	0.00358625	0.0131806	pseudobulk	edgeR	LRT
Syne1	-0.340444	9.59892	8.46468	0.00362109	0.0132975	pseudobulk	edgeR	LRT
Zcchc17	0.788618	5.86122	8.45373	0.00364296	0.0133666	pseudobulk	edgeR	LRT
Hlcs	-0.979362	6.26264	8.44689	0.00365668	0.0134055	pseudobulk	edgeR	LRT
Rfx3	-0.577353	7.51903	8.44541	0.00365966	0.0134055	pseudobulk	edgeR	LRT
Epn2	-0.63377	7.25009	8.43493	0.0036808	0.0134717	pseudobulk	edgeR	LRT
Lmo3	-0.772342	6.79675	8.42467	0.00370163	0.0135367	pseudobulk	edgeR	LRT
Stx5a	0.642139	6.44583	8.4136	0.00372423	0.0136001	pseudobulk	edgeR	LRT
Gap43	-0.522033	7.77394	8.41315	0.00372517	0.0136001	pseudobulk	edgeR	LRT
Pacsin1	-0.440508	8.26139	8.4077	0.00373635	0.0136296	pseudobulk	edgeR	LRT
Dld	0.761167	5.95336	8.3867	0.00377976	0.0137765	pseudobulk	edgeR	LRT
Pfn2	0.752535	6.03057	8.38287	0.00378774	0.0137942	pseudobulk	edgeR	LRT
Myo5a	-0.365871	8.81677	8.35763	0.00384071	0.0139755	pseudobulk	edgeR	LRT
Eny2	0.674933	6.31459	8.33311	0.0038929	0.0141536	pseudobulk	edgeR	LRT
Ankrd11	0.401747	8.01038	8.32924	0.0039012	0.0141721	pseudobulk	edgeR	LRT
Rps3	0.798613	5.77055	8.32276	0.00391515	0.014211	pseudobulk	edgeR	LRT
Larp1	0.740814	6.03323	8.30797	0.00394715	0.0143109	pseudobulk	edgeR	LRT
Cdh9	-0.940682	6.45134	8.30704	0.00394917	0.0143109	pseudobulk	edgeR	LRT
Med12l	-0.454711	8.136	8.3046	0.00395449	0.0143183	pseudobulk	edgeR	LRT
Gpatch8	-0.366316	8.89108	8.27705	0.00401494	0.0145136	pseudobulk	edgeR	LRT
Serbp1	0.657671	6.46071	8.277	0.00401503	0.0145136	pseudobulk	edgeR	LRT
Dipk1a	-0.893451	6.3567	8.27156	0.00402709	0.0145452	pseudobulk	edgeR	LRT
Ino80	0.524623	7.19733	8.24615	0.00408386	0.0147332	pseudobulk	edgeR	LRT
Fryl	-0.546509	7.56967	8.24384	0.00408904	0.0147332	pseudobulk	edgeR	LRT
Rspo2	-1.17596	5.82088	8.24345	0.00408994	0.0147332	pseudobulk	edgeR	LRT
Rbm39	0.343603	9.17268	8.24218	0.00409278	0.0147332	pseudobulk	edgeR	LRT
Uba6	0.628455	6.5032	8.24079	0.00409592	0.0147332	pseudobulk	edgeR	LRT
Me3	-0.446453	8.50858	8.23862	0.00410083	0.0147388	pseudobulk	edgeR	LRT
Gm45844	-0.923376	6.30306	8.21769	0.00414839	0.0148976	pseudobulk	edgeR	LRT
Nrxn2	-0.71164	6.87713	8.2065	0.00417406	0.0149775	pseudobulk	edgeR	LRT
Pcdh9	-0.709191	12.3069	8.17848	0.00423902	0.0151982	pseudobulk	edgeR	LRT
Nceh1	0.657571	6.55244	8.1764	0.0042439	0.0152033	pseudobulk	edgeR	LRT
Klhdc3	0.815583	5.74736	8.16802	0.00426354	0.0152612	pseudobulk	edgeR	LRT
Pcmt1	0.527491	7.04095	8.16366	0.00427379	0.0152777	pseudobulk	edgeR	LRT
4933406I18Rik	-0.643794	7.28773	8.16311	0.0042751	0.0152777	pseudobulk	edgeR	LRT
Clpx	0.739038	5.97346	8.15376	0.0042972	0.0153442	pseudobulk	edgeR	LRT
Dmxl1	0.370347	8.34399	8.11661	0.00438616	0.0156491	pseudobulk	edgeR	LRT
Chst8	-0.735936	6.90438	8.11043	0.00440114	0.0156827	pseudobulk	edgeR	LRT
Gspt1	0.636331	6.50741	8.10977	0.00440273	0.0156827	pseudobulk	edgeR	LRT
Wasf1	-0.461036	8.01595	8.09387	0.00444152	0.0158081	pseudobulk	edgeR	LRT
Abl2	0.502915	7.36506	8.08116	0.00447279	0.0158978	pseudobulk	edgeR	LRT
Adcy8	-0.473549	8.18531	8.08068	0.00447398	0.0158978	pseudobulk	edgeR	LRT
Tubgcp5	0.798511	5.72816	8.07083	0.00449834	0.0159715	pseudobulk	edgeR	LRT
Gsg1l	-1.22211	5.72345	8.06364	0.00451625	0.0160221	pseudobulk	edgeR	LRT
Mirg	-0.586638	7.38594	8.05119	0.00454737	0.0161195	pseudobulk	edgeR	LRT
Ppp1r9a	-0.398277	8.81996	8.04922	0.00455233	0.0161241	pseudobulk	edgeR	LRT
Ndufa10	0.626861	6.54169	8.04294	0.00456813	0.0161542	pseudobulk	edgeR	LRT
Arhgef11	0.531228	6.97414	8.04292	0.00456819	0.0161542	pseudobulk	edgeR	LRT
Mir9-3hg	-0.589709	7.4705	8.03974	0.0045762	0.0161695	pseudobulk	edgeR	LRT
Zfp397	0.712311	6.12959	8.03641	0.00458464	0.0161863	pseudobulk	edgeR	LRT
Klc1	0.461455	7.44868	8.0275	0.00460723	0.016253	pseudobulk	edgeR	LRT
Prkar2b	-0.805189	6.60655	7.9995	0.00467903	0.016493	pseudobulk	edgeR	LRT
Dapk1	-0.429951	8.25774	7.99525	0.00469001	0.0164948	pseudobulk	edgeR	LRT
Lamp2	0.708442	6.06093	7.99524	0.00469004	0.0164948	pseudobulk	edgeR	LRT
Gdi2	0.674162	6.28328	7.99495	0.00469079	0.0164948	pseudobulk	edgeR	LRT
Tagln3	0.714197	6.29822	7.99296	0.00469597	0.0164997	pseudobulk	edgeR	LRT
Nsf	-0.386299	8.58316	7.98526	0.00471598	0.0165568	pseudobulk	edgeR	LRT
Fbxl12	0.684261	6.14156	7.97026	0.00475522	0.0166759	pseudobulk	edgeR	LRT
Selenoi	0.67246	6.22058	7.96872	0.00475927	0.0166759	pseudobulk	edgeR	LRT
Mroh1	0.777379	5.88389	7.96795	0.00476128	0.0166759	pseudobulk	edgeR	LRT
Pls1	-1.02881	6.04331	7.96635	0.00476549	0.0166773	pseudobulk	edgeR	LRT
Iws1	0.637116	6.44539	7.96353	0.00477292	0.01669	pseudobulk	edgeR	LRT
9330182L06Rik	-0.872377	6.47834	7.9423	0.00482924	0.0168735	pseudobulk	edgeR	LRT
Cpeb2	-0.616333	7.3553	7.92029	0.00488834	0.0170664	pseudobulk	edgeR	LRT
Atp5j	0.703568	6.10858	7.90608	0.0049269	0.0171874	pseudobulk	edgeR	LRT
Rnf14	0.526378	7.05688	7.90407	0.00493236	0.0171928	pseudobulk	edgeR	LRT
Dennd1a	-0.351171	8.972	7.89738	0.00495064	0.0172388	pseudobulk	edgeR	LRT
Psma7	0.770981	5.80012	7.89637	0.0049534	0.0172388	pseudobulk	edgeR	LRT
Spata5	0.538792	7.02437	7.88707	0.00497896	0.0173057	pseudobulk	edgeR	LRT
Myo6	-0.836538	6.44831	7.8865	0.00498051	0.0173057	pseudobulk	edgeR	LRT
Ankrd12	0.383285	8.09265	7.88348	0.00498885	0.017321	pseudobulk	edgeR	LRT
Ccdc50	0.681734	6.14774	7.85848	0.00505829	0.0175482	pseudobulk	edgeR	LRT
Mon2	0.534401	7.01765	7.85151	0.00507782	0.017602	pseudobulk	edgeR	LRT
Senp2	0.567948	6.79015	7.83781	0.00511644	0.017711	pseudobulk	edgeR	LRT
Chd9	-0.333282	9.15203	7.8375	0.00511732	0.017711	pseudobulk	edgeR	LRT
Cacna1i	-0.975726	6.08625	7.82609	0.00514975	0.0178092	pseudobulk	edgeR	LRT
Mgrn1	0.602987	6.61889	7.82064	0.00516528	0.0178489	pseudobulk	edgeR	LRT
Smarca1	-0.720782	6.79717	7.80686	0.00520482	0.0179714	pseudobulk	edgeR	LRT
Oaz1	0.67399	6.28363	7.80514	0.00520978	0.0179744	pseudobulk	edgeR	LRT
Mapk9	0.626233	6.47894	7.79641	0.00523502	0.018041	pseudobulk	edgeR	LRT
Setd2	0.549736	7.07215	7.79562	0.00523732	0.018041	pseudobulk	edgeR	LRT
Trpc3	-1.08274	5.86633	7.77786	0.00528904	0.0182049	pseudobulk	edgeR	LRT
D630045J12Rik	-0.902626	6.28517	7.76239	0.00533454	0.0183471	pseudobulk	edgeR	LRT
Ptprk	-0.879807	6.5623	7.7576	0.0053487	0.0183675	pseudobulk	edgeR	LRT
Brd4	0.496974	7.24905	7.75756	0.00534883	0.0183675	pseudobulk	edgeR	LRT
Add3	-0.84296	6.4487	7.75352	0.00536079	0.0183942	pseudobulk	edgeR	LRT
Tdrd3	-0.805672	6.54499	7.7486	0.00537543	0.01843	pseudobulk	edgeR	LRT
Ak5	-0.56472	7.58811	7.73188	0.00542543	0.018587	pseudobulk	edgeR	LRT
Atf2	0.441604	7.59932	7.72937	0.00543296	0.0185983	pseudobulk	edgeR	LRT
Ano4	-0.37352	9.20976	7.72361	0.00545033	0.0186296	pseudobulk	edgeR	LRT
Mapk8ip3	0.508673	7.2273	7.72352	0.0054506	0.0186296	pseudobulk	edgeR	LRT
Rnf13	0.539121	6.87087	7.72011	0.0054609	0.0186503	pseudobulk	edgeR	LRT
Insr	-0.669877	6.93993	7.70603	0.00550365	0.0187817	pseudobulk	edgeR	LRT
Bhlhe40	0.728019	6.02438	7.69685	0.00553174	0.0188614	pseudobulk	edgeR	LRT
AU040320	0.69803	6.02871	7.69559	0.00553559	0.0188614	pseudobulk	edgeR	LRT
Snrpb	0.763695	5.80541	7.69219	0.00554604	0.0188823	pseudobulk	edgeR	LRT
Ybx1	0.64325	6.4015	7.66366	0.00563442	0.0191684	pseudobulk	edgeR	LRT
Cep350	0.501087	7.23758	7.65688	0.00565563	0.0192256	pseudobulk	edgeR	LRT
Gm10419	-0.796311	6.54459	7.64072	0.00570652	0.0193836	pseudobulk	edgeR	LRT
Tmod1	-0.990425	6.01627	7.63428	0.00572691	0.0194379	pseudobulk	edgeR	LRT
Gpr137c	0.504142	7.341	7.62834	0.00574583	0.0194839	pseudobulk	edgeR	LRT
Nsg2	-0.719507	6.79373	7.6259	0.0057536	0.0194839	pseudobulk	edgeR	LRT
Mboat2	-0.592161	7.2981	7.62584	0.00575378	0.0194839	pseudobulk	edgeR	LRT
G3bp1	0.659233	6.22771	7.61943	0.00577429	0.0195383	pseudobulk	edgeR	LRT
Fbxo42	0.637328	6.34057	7.60618	0.00581685	0.0196647	pseudobulk	edgeR	LRT
Rock2	0.33243	8.90519	7.60502	0.0058206	0.0196647	pseudobulk	edgeR	LRT
Ssu72	0.679869	6.12616	7.58441	0.00588754	0.0198669	pseudobulk	edgeR	LRT
Nup98	0.470611	7.29381	7.5838	0.0058895	0.0198669	pseudobulk	edgeR	LRT
Aldoa-ENSMUSG00000030695	0.449343	8.37884	7.56418	0.00595399	0.0200648	pseudobulk	edgeR	LRT
Adamts20	-0.974309	6.0913	7.56201	0.00596116	0.0200648	pseudobulk	edgeR	LRT
Rpl6	0.645757	6.47839	7.56178	0.00596189	0.0200648	pseudobulk	edgeR	LRT
Btbd1	0.719539	6.04582	7.55811	0.00597407	0.0200905	pseudobulk	edgeR	LRT
Sptbn4	-0.520111	7.59918	7.55656	0.00597919	0.0200905	pseudobulk	edgeR	LRT
Nploc4	0.745713	5.97634	7.55534	0.00598325	0.0200905	pseudobulk	edgeR	LRT
Rps3a1	0.713035	5.99665	7.55351	0.00598932	0.0200956	pseudobulk	edgeR	LRT
Nipa2	0.699826	6.03553	7.54374	0.0060219	0.0201894	pseudobulk	edgeR	LRT
Oga	0.541974	6.80361	7.51916	0.00610461	0.0204511	pseudobulk	edgeR	LRT
Hmox2	0.775537	5.79844	7.51153	0.00613053	0.0205144	pseudobulk	edgeR	LRT
Unc5d	-0.762203	7.06185	7.51026	0.00613484	0.0205144	pseudobulk	edgeR	LRT
Large1	-0.30885	10.0514	7.50948	0.00613751	0.0205144	pseudobulk	edgeR	LRT
Foxp2	-0.750945	8.05957	7.46501	0.00629097	0.0210114	pseudobulk	edgeR	LRT
Adam23	-0.38757	8.53555	7.46209	0.0063012	0.0210234	pseudobulk	edgeR	LRT
Ptma	0.728592	5.87321	7.46124	0.00630414	0.0210234	pseudobulk	edgeR	LRT
Ank	-0.443779	7.98379	7.44784	0.00635127	0.0211645	pseudobulk	edgeR	LRT
Gpx4	0.668246	6.28687	7.43369	0.00640141	0.0213154	pseudobulk	edgeR	LRT
Ptbp3	0.758985	5.81356	7.4169	0.00646142	0.0214989	pseudobulk	edgeR	LRT
Otud4	0.627097	6.43477	7.40336	0.00651022	0.0216449	pseudobulk	edgeR	LRT
Necab1	-0.805877	6.56225	7.40126	0.00651781	0.0216537	pseudobulk	edgeR	LRT
Bmerb1	-0.492981	7.70938	7.39782	0.00653031	0.0216788	pseudobulk	edgeR	LRT
Adgrl2	-0.393656	8.34357	7.38696	0.00656983	0.0217936	pseudobulk	edgeR	LRT
Tcaf1	-0.420646	8.19989	7.38076	0.00659254	0.0218524	pseudobulk	edgeR	LRT
Arfgef3	0.359759	8.18392	7.36837	0.00663812	0.0219869	pseudobulk	edgeR	LRT
Trim2	-0.362005	8.62131	7.35353	0.00669312	0.0221524	pseudobulk	edgeR	LRT
Zbtb38	0.489131	7.2346	7.34973	0.00670728	0.0221825	pseudobulk	edgeR	LRT
Itm2c	0.600038	6.66647	7.33834	0.00674991	0.0223067	pseudobulk	edgeR	LRT
Syt11	-0.496166	8.01109	7.32905	0.00678488	0.0223989	pseudobulk	edgeR	LRT
Rnf146	0.737343	5.85675	7.32822	0.00678801	0.0223989	pseudobulk	edgeR	LRT
Ireb2	0.577658	6.58411	7.32157	0.00681318	0.0224515	pseudobulk	edgeR	LRT
Cyb5a	-1.00676	6.01165	7.32131	0.00681417	0.0224515	pseudobulk	edgeR	LRT
Pcsk1n	0.433457	7.8527	7.30183	0.00688843	0.0226792	pseudobulk	edgeR	LRT
Phc2	-0.693864	6.82185	7.29386	0.00691908	0.022763	pseudobulk	edgeR	LRT
Cebpz	0.745989	5.77053	7.28362	0.00695863	0.022876	pseudobulk	edgeR	LRT
Zfp961	-1.0564	5.84589	7.27916	0.00697592	0.0229156	pseudobulk	edgeR	LRT
Cntnap2	-0.419166	11.4967	7.26901	0.00701544	0.0230252	pseudobulk	edgeR	LRT
Kansl1	0.311711	8.84867	7.26791	0.00701974	0.0230252	pseudobulk	edgeR	LRT
Mink1	-0.700338	6.78096	7.26134	0.00704546	0.0230923	pseudobulk	edgeR	LRT
Shc3	-0.568724	7.31524	7.25744	0.0070608	0.0231253	pseudobulk	edgeR	LRT
Gphn	-0.275556	9.81204	7.25073	0.0070872	0.0231945	pseudobulk	edgeR	LRT
Vti1b	0.606462	6.38863	7.23491	0.00714993	0.0233824	pseudobulk	edgeR	LRT
Ndufs7	0.731252	5.91412	7.22724	0.00718053	0.023465	pseudobulk	edgeR	LRT
Rnps1	0.547777	7.0115	7.20542	0.00726836	0.0237343	pseudobulk	edgeR	LRT
Minpp1	0.721689	5.87609	7.19954	0.00729222	0.0237945	pseudobulk	edgeR	LRT
Letm2	-0.816201	6.42947	7.19544	0.00730889	0.0238063	pseudobulk	edgeR	LRT
Spaca6	-1.03623	5.82381	7.19482	0.00731142	0.0238063	pseudobulk	edgeR	LRT
Plekhm3	0.461008	7.28292	7.19405	0.00731457	0.0238063	pseudobulk	edgeR	LRT
Mkrn1	0.754133	5.76607	7.19332	0.00731756	0.0238063	pseudobulk	edgeR	LRT
Stmn3	-0.504068	7.94864	7.192	0.00732292	0.0238063	pseudobulk	edgeR	LRT
Cacng8	-0.983405	5.99901	7.17399	0.0073968	0.0240287	pseudobulk	edgeR	LRT
Rab40c	0.601197	6.42331	7.17104	0.00740897	0.0240504	pseudobulk	edgeR	LRT
Naaladl2	-0.404872	8.29442	7.16889	0.00741788	0.0240615	pseudobulk	edgeR	LRT
Lemd3	0.662213	6.0999	7.1552	0.00747469	0.0242279	pseudobulk	edgeR	LRT
Enah	-0.420379	8.11704	7.14954	0.00749833	0.024269	pseudobulk	edgeR	LRT
Pkn2	0.487504	7.11776	7.14952	0.00749841	0.024269	pseudobulk	edgeR	LRT
Snx14	-0.968056	6.08075	7.14679	0.00750985	0.0242881	pseudobulk	edgeR	LRT
Tnks2	0.549524	6.77395	7.14174	0.00753102	0.0243387	pseudobulk	edgeR	LRT
Thrap3	0.543371	6.79256	7.13442	0.00756181	0.0244202	pseudobulk	edgeR	LRT
Snx4	0.714787	5.87734	7.13307	0.00756752	0.0244207	pseudobulk	edgeR	LRT
Arcn1	0.702324	5.92908	7.12838	0.00758734	0.0244667	pseudobulk	edgeR	LRT
Tmem260	-0.849998	6.31226	7.1192	0.00762627	0.0245742	pseudobulk	edgeR	LRT
Rps9	0.768461	5.70587	7.11317	0.00765198	0.0246343	pseudobulk	edgeR	LRT
Pnpla8	0.453701	7.46471	7.11219	0.00765615	0.0246343	pseudobulk	edgeR	LRT
Scyl2	0.65212	6.15005	7.10633	0.00768121	0.0246968	pseudobulk	edgeR	LRT
Mrps9	-0.717092	6.64044	7.09977	0.00770937	0.0247688	pseudobulk	edgeR	LRT
Zcrb1	0.721129	5.90544	7.0985	0.00771487	0.0247688	pseudobulk	edgeR	LRT
Kcnip3	-0.505497	7.68841	7.07522	0.00781573	0.0250743	pseudobulk	edgeR	LRT
Ctdspl2	0.627431	6.25909	7.06316	0.00786851	0.0252108	pseudobulk	edgeR	LRT
Ptpn3	-0.607356	7.07647	7.06287	0.00786978	0.0252108	pseudobulk	edgeR	LRT
Macf1	-0.266112	9.59621	7.05498	0.00790454	0.0253037	pseudobulk	edgeR	LRT
Blmh	0.683546	6.0504	7.04781	0.00793623	0.0253867	pseudobulk	edgeR	LRT
Bsg	-0.73471	6.70814	7.03641	0.00798689	0.0255302	pseudobulk	edgeR	LRT
Actn4	0.614952	6.36996	7.01884	0.00806566	0.0257632	pseudobulk	edgeR	LRT
Cdh18	-0.791526	10.2274	7.00806	0.00811435	0.0258999	pseudobulk	edgeR	LRT
Ccdc174	0.676291	6.0191	6.98675	0.00821151	0.026191	pseudobulk	edgeR	LRT
Atp2a2	0.331212	8.44402	6.98468	0.00822103	0.0262023	pseudobulk	edgeR	LRT
Acsl4	-0.688821	6.77015	6.98254	0.00823085	0.0262146	pseudobulk	edgeR	LRT
Synj2	0.641114	6.3061	6.95809	0.00834411	0.026556	pseudobulk	edgeR	LRT
Riok1	0.743034	5.77436	6.95275	0.00836903	0.0266161	pseudobulk	edgeR	LRT
Dtnbp1	-0.727346	6.65383	6.95045	0.00837983	0.0266311	pseudobulk	edgeR	LRT
Ccdc148	-0.64185	6.99266	6.94855	0.0083887	0.02664	pseudobulk	edgeR	LRT
Nfasc	-0.381172	8.31193	6.9372	0.00844213	0.0267903	pseudobulk	edgeR	LRT
Arpp19	0.53227	6.79181	6.93545	0.00845037	0.0267971	pseudobulk	edgeR	LRT
Eif3h	0.659424	6.10575	6.92739	0.00848855	0.0268988	pseudobulk	edgeR	LRT
Hspa12a	-0.54019	7.6139	6.91922	0.00852744	0.0270025	pseudobulk	edgeR	LRT
Rap1gds1	-0.369201	8.55641	6.91663	0.0085398	0.0270222	pseudobulk	edgeR	LRT
Slc8a2	-0.735273	6.5468	6.90209	0.00860951	0.0272232	pseudobulk	edgeR	LRT
Mcu	-0.546407	7.41223	6.89496	0.00864391	0.0273123	pseudobulk	edgeR	LRT
Nebl	-0.313932	9.41288	6.88947	0.00867052	0.0273477	pseudobulk	edgeR	LRT
Gclm	0.722044	5.91774	6.88896	0.00867295	0.0273477	pseudobulk	edgeR	LRT
Rps27a	0.734302	5.78972	6.88879	0.00867379	0.0273477	pseudobulk	edgeR	LRT
Pcsk1	-0.596185	7.57212	6.88707	0.00868215	0.0273544	pseudobulk	edgeR	LRT
Sacm1l	0.460803	7.23125	6.87948	0.00871908	0.027451	pseudobulk	edgeR	LRT
4930419G24Rik	-1.10858	5.92175	6.87598	0.00873617	0.0274851	pseudobulk	edgeR	LRT
Rnmt	0.721222	5.88614	6.8732	0.00874981	0.0275083	pseudobulk	edgeR	LRT
Zfr	0.369406	8.10366	6.87108	0.00876017	0.0275212	pseudobulk	edgeR	LRT
Ttc27	0.716401	5.82732	6.86947	0.00876806	0.0275263	pseudobulk	edgeR	LRT
Rpl10a	0.692614	6.11537	6.86579	0.00878613	0.0275519	pseudobulk	edgeR	LRT
Tnks	0.435171	7.47622	6.86526	0.00878874	0.0275519	pseudobulk	edgeR	LRT
Ric3	0.626836	6.23591	6.86004	0.00881446	0.0276128	pseudobulk	edgeR	LRT
Tlk2	0.539858	6.78591	6.85748	0.00882711	0.0276327	pseudobulk	edgeR	LRT
Raver2	-0.863445	6.24857	6.85573	0.00883573	0.02764	pseudobulk	edgeR	LRT
Akap6	-0.284761	9.61602	6.85267	0.0088509	0.0276677	pseudobulk	edgeR	LRT
Gm3764	-0.520496	7.6153	6.84077	0.00891005	0.0278328	pseudobulk	edgeR	LRT
Galnt2l	0.446893	7.39941	6.83719	0.00892792	0.0278688	pseudobulk	edgeR	LRT
Lekr1	-0.612026	7.16417	6.83207	0.00895357	0.0279229	pseudobulk	edgeR	LRT
Faf1	-0.341709	8.67145	6.83119	0.00895797	0.0279229	pseudobulk	edgeR	LRT
Elavl1	0.602094	6.37629	6.82601	0.00898398	0.0279841	pseudobulk	edgeR	LRT
Pde10a	-0.285446	10.1777	6.8158	0.00903549	0.0281246	pseudobulk	edgeR	LRT
Riok3	0.498252	7.03885	6.81407	0.00904425	0.028132	pseudobulk	edgeR	LRT
Epb41l4b	-0.730559	6.59394	6.81142	0.00905767	0.0281538	pseudobulk	edgeR	LRT
Cdc73	0.523227	6.90098	6.80892	0.00907036	0.0281733	pseudobulk	edgeR	LRT
Ubn1	0.595318	6.43528	6.80682	0.00908105	0.0281791	pseudobulk	edgeR	LRT
Pitpnc1	-0.541092	7.34522	6.80477	0.00909145	0.0281791	pseudobulk	edgeR	LRT
Mtdh	0.446798	7.29843	6.80477	0.00909148	0.0281791	pseudobulk	edgeR	LRT
Cdc42bpa	-0.326021	8.83334	6.79948	0.00911846	0.0282428	pseudobulk	edgeR	LRT
Csgalnact1	-0.588075	7.32055	6.79776	0.00912725	0.0282501	pseudobulk	edgeR	LRT
Foxk2	0.702743	5.84118	6.78964	0.00916884	0.0283588	pseudobulk	edgeR	LRT
Adcy3	-0.976255	5.892	6.77725	0.0092327	0.0285363	pseudobulk	edgeR	LRT
Wasl	0.481555	7.26374	6.77551	0.00924173	0.0285441	pseudobulk	edgeR	LRT
Snx27	0.544012	6.65676	6.75974	0.00932375	0.0287674	pseudobulk	edgeR	LRT
Psmd12	0.666378	6.02869	6.75909	0.00932714	0.0287674	pseudobulk	edgeR	LRT
Psmd14	0.3839	7.87208	6.74491	0.00940155	0.0289766	pseudobulk	edgeR	LRT
Numa1	0.614651	6.26447	6.74227	0.00941546	0.0289991	pseudobulk	edgeR	LRT
Usp8	0.58417	6.4705	6.73447	0.00945676	0.0291059	pseudobulk	edgeR	LRT
Usp19	0.682437	5.94906	6.73021	0.00947934	0.0291296	pseudobulk	edgeR	LRT
Ube2q2	0.642965	6.25214	6.7302	0.00947941	0.0291296	pseudobulk	edgeR	LRT
Kcnd2	-0.335408	11.4556	6.72926	0.00948438	0.0291296	pseudobulk	edgeR	LRT
Efr3b	0.437754	7.45328	6.72277	0.00951898	0.0292155	pseudobulk	edgeR	LRT
Arhgap5	0.512858	7.11638	6.69753	0.00965464	0.0296112	pseudobulk	edgeR	LRT
Gabra4	-0.535922	7.4031	6.69467	0.00967016	0.0296182	pseudobulk	edgeR	LRT
Dip2a	-0.666337	6.83724	6.69462	0.00967041	0.0296182	pseudobulk	edgeR	LRT
Zfp148	0.397284	7.79359	6.6893	0.00969932	0.029686	pseudobulk	edgeR	LRT
Col4a2	-0.853589	6.15979	6.67685	0.0097673	0.0298733	pseudobulk	edgeR	LRT
Pikfyve	0.530301	6.76245	6.66717	0.00982048	0.030015	pseudobulk	edgeR	LRT
Eef2k	-0.877322	6.17924	6.66183	0.00984998	0.0300842	pseudobulk	edgeR	LRT
Pitpnm3	-0.699282	6.62415	6.65727	0.00987519	0.0301403	pseudobulk	edgeR	LRT
Psmb2	0.50044	7.03874	6.65465	0.00988972	0.0301636	pseudobulk	edgeR	LRT
Pde4d	-0.475828	11.6624	6.65256	0.00990134	0.0301781	pseudobulk	edgeR	LRT
Rsu1	-0.69163	6.72439	6.64884	0.00992205	0.0302203	pseudobulk	edgeR	LRT
Nmt1	0.671042	6.10137	6.64304	0.0099544	0.0302978	pseudobulk	edgeR	LRT
Efcab14	0.741454	5.74815	6.62636	0.010048	0.0305615	pseudobulk	edgeR	LRT
Atp11b	-0.433749	7.88874	6.62478	0.0100569	0.0305675	pseudobulk	edgeR	LRT
Dnajc5	0.536901	6.67025	6.61771	0.010097	0.030668	pseudobulk	edgeR	LRT
U2surp	0.424098	7.49209	6.61106	0.0101348	0.0307615	pseudobulk	edgeR	LRT
Pxdn	-0.972615	5.96551	6.60738	0.0101557	0.0308037	pseudobulk	edgeR	LRT
Uhrf2	0.588258	6.45996	6.59369	0.0102341	0.0310201	pseudobulk	edgeR	LRT
Smg5	0.690496	5.90117	6.58182	0.0103025	0.031206	pseudobulk	edgeR	LRT
Naa25	0.677091	5.98422	6.58027	0.0103115	0.0312117	pseudobulk	edgeR	LRT
Dync1li1	0.612215	6.24678	6.57423	0.0103466	0.0312962	pseudobulk	edgeR	LRT
Luc7l3	-0.422621	7.96175	6.57297	0.0103539	0.0312968	pseudobulk	edgeR	LRT
Lrrn2	-0.762291	6.51056	6.56739	0.0103864	0.0313602	pseudobulk	edgeR	LRT
Rnf145	0.602749	6.38052	6.56593	0.010395	0.0313602	pseudobulk	edgeR	LRT
Krit1	0.400675	7.71369	6.5657	0.0103963	0.0313602	pseudobulk	edgeR	LRT
Cox5a	0.507507	7.08334	6.5608	0.0104249	0.0314251	pseudobulk	edgeR	LRT
Sp4	0.634576	6.12545	6.55483	0.01046	0.0314837	pseudobulk	edgeR	LRT
Heatr3	0.641283	6.15777	6.55462	0.0104612	0.0314837	pseudobulk	edgeR	LRT
Lztfl1	0.515514	6.84688	6.55382	0.0104659	0.0314837	pseudobulk	edgeR	LRT
Gnas	0.458764	7.36468	6.55138	0.0104803	0.0315055	pseudobulk	edgeR	LRT
Ndufaf4	0.690111	5.86586	6.54991	0.010489	0.03151	pseudobulk	edgeR	LRT
Ablim3	-0.997762	5.7953	6.54863	0.0104965	0.0315111	pseudobulk	edgeR	LRT
Stimate	-0.939344	5.96006	6.54116	0.0105407	0.031622	pseudobulk	edgeR	LRT
Snx12	0.676811	5.9828	6.53706	0.010565	0.0316733	pseudobulk	edgeR	LRT
Trip12	0.312854	8.46431	6.51547	0.010694	0.0320383	pseudobulk	edgeR	LRT
Upf3b	0.710931	5.76382	6.50852	0.0107359	0.0321343	pseudobulk	edgeR	LRT
Tmem181a	-0.49916	7.69539	6.50772	0.0107407	0.0321343	pseudobulk	edgeR	LRT
Plaa	0.550339	6.66415	6.50636	0.0107489	0.032137	pseudobulk	edgeR	LRT
Dnah9	-0.894167	6.23543	6.4962	0.0108106	0.0322993	pseudobulk	edgeR	LRT
Trabd2b	-0.81209	6.27511	6.47887	0.0109164	0.0325934	pseudobulk	edgeR	LRT
Rsf1	0.431199	7.38502	6.47474	0.0109418	0.0326471	pseudobulk	edgeR	LRT
Hsf1	0.672296	5.92381	6.46675	0.0109911	0.032745	pseudobulk	edgeR	LRT
Arf4	0.662943	6.00165	6.4664	0.0109933	0.032745	pseudobulk	edgeR	LRT
Mbp	-0.527433	7.79734	6.4658	0.010997	0.032745	pseudobulk	edgeR	LRT
Gsk3b	0.346361	8.18623	6.45727	0.0110499	0.0328802	pseudobulk	edgeR	LRT
Armcx3	0.681341	5.90568	6.44861	0.0111039	0.0330186	pseudobulk	edgeR	LRT
Flywch1	0.54353	6.61295	6.44168	0.0111473	0.0331251	pseudobulk	edgeR	LRT
Abl1	-0.837984	6.13721	6.43937	0.0111618	0.0331459	pseudobulk	edgeR	LRT
Scfd1	0.537952	6.6661	6.42978	0.0112223	0.0333028	pseudobulk	edgeR	LRT
Ipcef1	-0.698929	6.70824	6.42698	0.0112399	0.0333328	pseudobulk	edgeR	LRT
Herc4	-0.480068	7.64557	6.42278	0.0112666	0.0333893	pseudobulk	edgeR	LRT
Ptpn4	0.383958	7.96348	6.41237	0.0113328	0.0335562	pseudobulk	edgeR	LRT
Fam126a	-0.805149	6.27185	6.41153	0.0113382	0.0335562	pseudobulk	edgeR	LRT
Exoc6	-0.677395	6.66186	6.40795	0.0113611	0.0336013	pseudobulk	edgeR	LRT
Aftph	0.519685	6.73049	6.40034	0.0114099	0.0337229	pseudobulk	edgeR	LRT
C530008M17Rik	-0.947558	5.97003	6.39816	0.0114239	0.0337415	pseudobulk	edgeR	LRT
Purg	0.539649	6.75539	6.39336	0.0114548	0.0338102	pseudobulk	edgeR	LRT
Clk1	-0.449274	7.78046	6.38105	0.0115345	0.0340226	pseudobulk	edgeR	LRT
Kcnh3	-1.03667	5.6964	6.37966	0.0115435	0.0340263	pseudobulk	edgeR	LRT
Prickle1	-0.264787	9.7088	6.37798	0.0115545	0.0340358	pseudobulk	edgeR	LRT
Ddx17	-0.437215	7.82391	6.37019	0.0116053	0.0341626	pseudobulk	edgeR	LRT
Safb	0.578518	6.642	6.36731	0.0116242	0.0341952	pseudobulk	edgeR	LRT
Qrich1	0.48185	7.04387	6.3652	0.011638	0.0342129	pseudobulk	edgeR	LRT
Fto	0.334214	8.28073	6.35434	0.0117095	0.0343901	pseudobulk	edgeR	LRT
Srrm3	-0.519327	7.3287	6.3529	0.011719	0.0343901	pseudobulk	edgeR	LRT
A330008L17Rik	-0.531318	8.39122	6.35247	0.0117218	0.0343901	pseudobulk	edgeR	LRT
Fnbp4	-0.613185	6.92745	6.34043	0.0118016	0.0346012	pseudobulk	edgeR	LRT
L1cam	-0.868348	6.08992	6.33385	0.0118455	0.0347067	pseudobulk	edgeR	LRT
Ccdc39	-0.880808	6.00145	6.33114	0.0118636	0.0347367	pseudobulk	edgeR	LRT
Ophn1	-0.54504	7.16301	6.3272	0.01189	0.0347907	pseudobulk	edgeR	LRT
Acat1	-0.573065	7.129	6.31762	0.0119544	0.0349559	pseudobulk	edgeR	LRT
Nipal2	0.647765	6.0338	6.31408	0.0119783	0.0350024	pseudobulk	edgeR	LRT
Zfp654	0.547346	6.59534	6.31079	0.0120005	0.0350435	pseudobulk	edgeR	LRT
Ptprs	-0.327974	8.6237	6.30797	0.0120196	0.0350435	pseudobulk	edgeR	LRT
Kdm5c	0.675302	6.05694	6.30701	0.0120261	0.0350435	pseudobulk	edgeR	LRT
Lars	0.511598	6.77815	6.30688	0.012027	0.0350435	pseudobulk	edgeR	LRT
Haghl	-0.561014	7.53442	6.30611	0.0120323	0.0350435	pseudobulk	edgeR	LRT
Rapgef1	0.582379	6.34986	6.30182	0.0120614	0.0351053	pseudobulk	edgeR	LRT
Mef2a	0.405368	7.61603	6.30064	0.0120694	0.0351053	pseudobulk	edgeR	LRT
Igf1r	-0.413546	8.09107	6.28783	0.012157	0.0353365	pseudobulk	edgeR	LRT
Slit2	0.748215	8.07037	6.26425	0.0123198	0.0357678	pseudobulk	edgeR	LRT
Slc7a14	0.465143	7.06372	6.26399	0.0123217	0.0357678	pseudobulk	edgeR	LRT
Irf2	-0.607313	6.95477	6.25425	0.0123896	0.0359412	pseudobulk	edgeR	LRT
Fam81a	-0.642154	6.78032	6.24262	0.0124712	0.036154	pseudobulk	edgeR	LRT
Polr3a	0.697941	5.887	6.22881	0.0125688	0.0364131	pseudobulk	edgeR	LRT
Fam120c	0.49442	6.94524	6.2178	0.0126472	0.0366161	pseudobulk	edgeR	LRT
Usp33	0.493087	6.86838	6.21332	0.0126793	0.0366718	pseudobulk	edgeR	LRT
Ccser1	-0.290947	10.9386	6.21278	0.0126832	0.0366718	pseudobulk	edgeR	LRT
Sucla2	0.603954	6.22265	6.20791	0.0127181	0.0367486	pseudobulk	edgeR	LRT
Chga	-0.890218	6.08785	6.19922	0.0127807	0.0368987	pseudobulk	edgeR	LRT
Enpp2	-0.746501	6.43425	6.19836	0.0127869	0.0368987	pseudobulk	edgeR	LRT
Gm43713	-0.698627	6.62226	6.18827	0.01286	0.0370854	pseudobulk	edgeR	LRT
Plekha7	-0.771839	6.31688	6.16843	0.013005	0.037479	pseudobulk	edgeR	LRT
Cuedc2	0.687961	5.82611	6.16021	0.0130656	0.0376288	pseudobulk	edgeR	LRT
Taok1	0.473169	7.12123	6.15173	0.0131283	0.0377849	pseudobulk	edgeR	LRT
Plppr5	-0.575844	7.0472	6.13989	0.0132166	0.0380139	pseudobulk	edgeR	LRT
Ubap2	0.59615	6.28344	6.13511	0.0132523	0.0380918	pseudobulk	edgeR	LRT
Mrpl4	0.644123	6.0897	6.11456	0.0134073	0.038512	pseudobulk	edgeR	LRT
Fhod3	-0.396598	8.10375	6.111	0.0134343	0.0385643	pseudobulk	edgeR	LRT
Homer2	-0.957407	5.88159	6.09808	0.0135329	0.0388219	pseudobulk	edgeR	LRT
Satb1	-0.511984	7.41819	6.09001	0.0135948	0.0389742	pseudobulk	edgeR	LRT
Kctd16	-0.519639	9.4046	6.08815	0.0136091	0.0389897	pseudobulk	edgeR	LRT
Rpn2	0.75156	5.74329	6.08059	0.0136675	0.0391315	pseudobulk	edgeR	LRT
Klhl7	0.403062	7.51016	6.06266	0.0138069	0.0395049	pseudobulk	edgeR	LRT
Ago2	0.680639	5.83361	6.04323	0.0139597	0.0399161	pseudobulk	edgeR	LRT
Uso1	0.639357	6.05059	6.03368	0.0140354	0.0401064	pseudobulk	edgeR	LRT
Sorbs2	-0.453036	9.45972	6.0255	0.0141006	0.0402666	pseudobulk	edgeR	LRT
Setdb1	-0.673336	6.6042	6.02383	0.014114	0.0402785	pseudobulk	edgeR	LRT
Itch	0.414651	7.35595	6.02128	0.0141344	0.0403106	pseudobulk	edgeR	LRT
Ncald	-0.424274	8.36107	6.00685	0.0142504	0.0406151	pseudobulk	edgeR	LRT
Runx2	-0.573908	7.21034	6.00311	0.0142807	0.0406749	pseudobulk	edgeR	LRT
Galnt16	-0.572389	7.04492	5.99832	0.0143195	0.040759	pseudobulk	edgeR	LRT
Grina	0.470298	7.22952	5.9922	0.0143693	0.0408702	pseudobulk	edgeR	LRT
Sertad2	-0.498588	7.42041	5.99123	0.0143772	0.0408702	pseudobulk	edgeR	LRT
Slc17a7	-0.541239	7.22938	5.9853	0.0144256	0.0409813	pseudobulk	edgeR	LRT
Ppp3cc	-0.836475	6.13311	5.98365	0.0144391	0.0409931	pseudobulk	edgeR	LRT
Zranb2	0.291895	8.79926	5.98023	0.0144671	0.0410419	pseudobulk	edgeR	LRT
Fcho2	-0.505825	7.27864	5.97928	0.0144749	0.0410419	pseudobulk	edgeR	LRT
Rpl26	0.703631	5.68114	5.96537	0.0145896	0.0413403	pseudobulk	edgeR	LRT
Ppia	0.443247	7.85849	5.95816	0.0146493	0.0414827	pseudobulk	edgeR	LRT
Psmc4	0.663354	5.89151	5.94035	0.014798	0.041877	pseudobulk	edgeR	LRT
Bcl2	-0.752573	6.42427	5.93378	0.0148533	0.0419988	pseudobulk	edgeR	LRT
Lrrc45	-0.818188	6.13317	5.93297	0.0148602	0.0419988	pseudobulk	edgeR	LRT
Ipo5	0.635694	6.05846	5.92195	0.0149534	0.0422349	pseudobulk	edgeR	LRT
Rnf216	0.487521	6.892	5.91184	0.0150394	0.0424506	pseudobulk	edgeR	LRT
Apba2	-0.300435	8.79541	5.90287	0.0151162	0.04264	pseudobulk	edgeR	LRT
Kif13a	-0.891541	6.03189	5.89779	0.0151599	0.042716	pseudobulk	edgeR	LRT
B830012L14Rik	-0.388453	8.46012	5.89747	0.0151626	0.042716	pseudobulk	edgeR	LRT
Ncor2	-0.587363	6.91199	5.89483	0.0151854	0.0427311	pseudobulk	edgeR	LRT
Marchf11	-0.490074	7.47577	5.89459	0.0151874	0.0427311	pseudobulk	edgeR	LRT
Dtnb	-0.35394	8.3199	5.88065	0.0153081	0.0430431	pseudobulk	edgeR	LRT
Immt	0.524338	6.63164	5.87599	0.0153487	0.0431297	pseudobulk	edgeR	LRT
Map7	-0.451346	7.65381	5.85916	0.0154962	0.0435161	pseudobulk	edgeR	LRT
Emc3	0.699319	5.73132	5.85728	0.0155127	0.0435347	pseudobulk	edgeR	LRT
Tfg	0.651471	5.97998	5.85049	0.0155727	0.0436752	pseudobulk	edgeR	LRT
Usf3	-0.917256	5.83089	5.84341	0.0156355	0.0438168	pseudobulk	edgeR	LRT
Jdp2	-0.853205	5.97393	5.84255	0.0156432	0.0438168	pseudobulk	edgeR	LRT
Map1a	0.482856	6.84072	5.83905	0.0156743	0.0438761	pseudobulk	edgeR	LRT
Fam78b	-0.910394	5.83181	5.83472	0.0157129	0.0439545	pseudobulk	edgeR	LRT
Slc25a25	0.598203	6.15018	5.83366	0.0157224	0.0439545	pseudobulk	edgeR	LRT
Npat	0.561046	6.40813	5.82949	0.0157597	0.0439918	pseudobulk	edgeR	LRT
Mast1	-0.781591	6.18071	5.82947	0.0157599	0.0439918	pseudobulk	edgeR	LRT
Zeb1	-0.320236	8.64467	5.82882	0.0157657	0.0439918	pseudobulk	edgeR	LRT
Ago3	-0.420833	7.79642	5.81927	0.0158515	0.0441992	pseudobulk	edgeR	LRT
Vat1l	-0.745715	6.49469	5.81831	0.0158602	0.0441992	pseudobulk	edgeR	LRT
Hnrnpl	-0.633718	6.67959	5.81299	0.0159082	0.0443048	pseudobulk	edgeR	LRT
Supt16	0.625185	6.06993	5.81093	0.0159269	0.0443288	pseudobulk	edgeR	LRT
Scamp1	0.521121	6.6337	5.80439	0.0159863	0.0444525	pseudobulk	edgeR	LRT
Susd4	-0.496827	7.34043	5.8038	0.0159916	0.0444525	pseudobulk	edgeR	LRT
Dis3l2	-0.39897	7.90166	5.79541	0.0160681	0.0446369	pseudobulk	edgeR	LRT
Phf12	0.548402	6.4761	5.78304	0.0161815	0.0449237	pseudobulk	edgeR	LRT
Tarsl2	-0.875771	5.90696	5.78184	0.0161926	0.0449259	pseudobulk	edgeR	LRT
Nfyc	-0.602935	6.83102	5.77215	0.0162821	0.0451123	pseudobulk	edgeR	LRT
Ddx46	0.473201	6.95687	5.772	0.0162835	0.0451123	pseudobulk	edgeR	LRT
Vps8	-0.616866	6.74795	5.77124	0.0162906	0.0451123	pseudobulk	edgeR	LRT
Ell2	-0.657769	6.6956	5.76996	0.0163024	0.0451166	pseudobulk	edgeR	LRT
Gga3	0.664904	5.84297	5.76797	0.0163209	0.0451393	pseudobulk	edgeR	LRT
Rpl11	0.629393	6.09214	5.75678	0.0164252	0.0453993	pseudobulk	edgeR	LRT
Tent4b	0.580965	6.36105	5.75555	0.0164367	0.0454025	pseudobulk	edgeR	LRT
Chp1	0.541183	6.48118	5.75025	0.0164863	0.045511	pseudobulk	edgeR	LRT
Ust	-0.710119	6.60476	5.74516	0.0165341	0.0456142	pseudobulk	edgeR	LRT
Peg3	0.260347	9.04301	5.74132	0.0165704	0.0456855	pseudobulk	edgeR	LRT
Chchd7	0.682698	5.71073	5.73579	0.0166226	0.0457925	pseudobulk	edgeR	LRT
Eri3	0.458824	6.98739	5.73501	0.01663	0.0457925	pseudobulk	edgeR	LRT
Shank1	-0.494509	7.32741	5.73118	0.0166662	0.0458635	pseudobulk	edgeR	LRT
Snhg11	-0.392919	12.2653	5.7004	0.0169611	0.0466456	pseudobulk	edgeR	LRT
Snph	-0.43961	7.79469	5.69877	0.0169768	0.0466597	pseudobulk	edgeR	LRT
Rnf24	0.532394	6.57131	5.69628	0.0170009	0.0466967	pseudobulk	edgeR	LRT
Rabgap1l	-0.290242	9.28807	5.69475	0.0170157	0.0467081	pseudobulk	edgeR	LRT
Camk2b	-0.381559	8.03374	5.68987	0.0170631	0.0468089	pseudobulk	edgeR	LRT
Nmnat2	-0.384538	7.9668	5.67464	0.0172119	0.0471877	pseudobulk	edgeR	LRT
Bbs9	-0.602594	6.82639	5.67215	0.0172364	0.047198	pseudobulk	edgeR	LRT
Lsm14a	0.682744	5.70533	5.67207	0.0172371	0.047198	pseudobulk	edgeR	LRT
Ankrd27	-0.84214	5.96835	5.67041	0.0172534	0.047213	pseudobulk	edgeR	LRT
Cntn6	-0.452737	8.86968	5.665	0.0173067	0.0473295	pseudobulk	edgeR	LRT
Msh3	0.554399	6.46963	5.65484	0.0174072	0.0475747	pseudobulk	edgeR	LRT
Slc1a1	-0.457299	7.56847	5.64846	0.0174707	0.0477185	pseudobulk	edgeR	LRT
Tpp2	0.429178	7.16721	5.6443	0.0175122	0.0478021	pseudobulk	edgeR	LRT
Zfp831	0.663962	5.84353	5.63917	0.0175635	0.0478975	pseudobulk	edgeR	LRT
Dgkg	-0.443165	7.77528	5.63863	0.017569	0.0478975	pseudobulk	edgeR	LRT
Sez6	-0.615267	6.70739	5.6341	0.0176144	0.0479915	pseudobulk	edgeR	LRT
Fnip2	0.617683	6.10673	5.62644	0.0176915	0.0481718	pseudobulk	edgeR	LRT
Rnf157	-0.550874	7.02181	5.62089	0.0177476	0.0482782	pseudobulk	edgeR	LRT
Ist1	0.588836	6.16986	5.6197	0.0177597	0.0482782	pseudobulk	edgeR	LRT
Ube2d2a	0.445038	7.12946	5.61854	0.0177715	0.0482782	pseudobulk	edgeR	LRT
Gm40841	0.477757	6.9428	5.61824	0.0177745	0.0482782	pseudobulk	edgeR	LRT
Gtf2h5	0.601452	6.08447	5.61444	0.0178131	0.0483416	pseudobulk	edgeR	LRT
Zfp692	-0.659081	6.73628	5.61377	0.0178199	0.0483416	pseudobulk	edgeR	LRT
Septin3	-0.588202	6.81969	5.59677	0.0179936	0.0487827	pseudobulk	edgeR	LRT
Cds1	-0.553432	7.03325	5.58783	0.0180857	0.049002	pseudobulk	edgeR	LRT
Gnaq	-0.327812	8.52273	5.58218	0.0181441	0.04913	pseudobulk	edgeR	LRT
Tm9sf4	0.522238	6.48944	5.57964	0.0181704	0.049162	pseudobulk	edgeR	LRT
Mib1	0.412255	7.33998	5.57889	0.0181783	0.049162	pseudobulk	edgeR	LRT
Stam2	0.539455	6.50616	5.57361	0.0182331	0.0492799	pseudobulk	edgeR	LRT
Lingo2	-0.64411	11.3249	5.5459	0.018524	0.0500354	pseudobulk	edgeR	LRT
Kif3c	0.592505	6.12453	5.54048	0.0185814	0.0501304	pseudobulk	edgeR	LRT
Rnf217	-0.470211	7.53829	5.54043	0.018582	0.0501304	pseudobulk	edgeR	LRT
Slc9a7	-0.481739	7.35181	5.53591	0.0186301	0.0502291	pseudobulk	edgeR	LRT
Sltm	0.343538	7.92258	5.52773	0.0187173	0.0504334	pseudobulk	edgeR	LRT
Polb	-0.610217	6.79727	5.52406	0.0187567	0.0505085	pseudobulk	edgeR	LRT
Immp2l	0.322884	8.61474	5.51837	0.0188178	0.0506419	pseudobulk	edgeR	LRT
Zfp462	-0.567747	7.00626	5.50743	0.0189359	0.0509014	pseudobulk	edgeR	LRT
Txnl1	0.559889	6.48656	5.50729	0.0189374	0.0509014	pseudobulk	edgeR	LRT
Taf3	0.57522	6.23953	5.49103	0.0191143	0.051334	pseudobulk	edgeR	LRT
Wdr44	0.586393	6.16687	5.49035	0.0191217	0.051334	pseudobulk	edgeR	LRT
St7	-0.342145	8.28806	5.48279	0.0192046	0.0515251	pseudobulk	edgeR	LRT
Dpyd	-0.474748	7.60982	5.47613	0.0192779	0.0516901	pseudobulk	edgeR	LRT
Usp48	0.436957	7.14444	5.461	0.0194455	0.0521077	pseudobulk	edgeR	LRT
Nap1l4	0.685203	5.65525	5.45304	0.0195343	0.0523139	pseudobulk	edgeR	LRT
Chgb	-0.659827	7.23144	5.44874	0.0195824	0.0524107	pseudobulk	edgeR	LRT
Sdccag8	-0.448302	7.51212	5.44356	0.0196406	0.0525344	pseudobulk	edgeR	LRT
Gtf2i	-0.477241	7.38352	5.43901	0.0196918	0.0526394	pseudobulk	edgeR	LRT
Gdpd5	-0.87163	5.98479	5.42862	0.0198094	0.0529214	pseudobulk	edgeR	LRT
Rbms1	-0.471359	7.48735	5.4225	0.0198789	0.0530748	pseudobulk	edgeR	LRT
Kdm6a	0.515946	6.63136	5.42092	0.0198969	0.0530787	pseudobulk	edgeR	LRT
Dixdc1	-0.810361	6.12529	5.41984	0.0199092	0.0530787	pseudobulk	edgeR	LRT
Pdzd8	0.568104	6.2097	5.41887	0.0199202	0.0530787	pseudobulk	edgeR	LRT
Fyco1	-0.725881	6.28265	5.41729	0.0199382	0.0530787	pseudobulk	edgeR	LRT
Atg10	-0.610953	6.74139	5.41707	0.0199408	0.0530787	pseudobulk	edgeR	LRT
Fstl5	-0.543138	7.52602	5.40898	0.0200335	0.0532416	pseudobulk	edgeR	LRT
B3glct	-0.891822	5.80474	5.40865	0.0200372	0.0532416	pseudobulk	edgeR	LRT
Snx30	0.548373	6.40309	5.40855	0.0200383	0.0532416	pseudobulk	edgeR	LRT
Snrpn	0.446021	6.9735	5.388	0.0202756	0.0538396	pseudobulk	edgeR	LRT
Olfm3	-0.478517	8.14977	5.38439	0.0203177	0.0539186	pseudobulk	edgeR	LRT
Stam	0.519347	6.4682	5.38028	0.0203656	0.0540132	pseudobulk	edgeR	LRT
Tnrc18	-0.788688	6.10345	5.37494	0.0204281	0.0541461	pseudobulk	edgeR	LRT
Tiam2	-0.569824	6.9319	5.3732	0.0204484	0.0541672	pseudobulk	edgeR	LRT
Arhgef3	-0.550999	7.02931	5.36264	0.0205726	0.0544635	pseudobulk	edgeR	LRT
Ahcyl1	0.449773	6.92479	5.34313	0.0208041	0.0550431	pseudobulk	edgeR	LRT
Actr10	0.589183	6.05971	5.33929	0.02085	0.0551313	pseudobulk	edgeR	LRT
Trpm3	-0.710799	7.37409	5.33305	0.0209247	0.0552956	pseudobulk	edgeR	LRT
Kcnmb4	-0.67424	6.54485	5.32953	0.020967	0.0553742	pseudobulk	edgeR	LRT
Prpf6	0.573925	6.28339	5.29512	0.0213852	0.0564287	pseudobulk	edgeR	LRT
Ptprg	-0.294032	9.07872	5.29457	0.021392	0.0564287	pseudobulk	edgeR	LRT
Pink1	0.665699	5.6775	5.28773	0.0214761	0.0566166	pseudobulk	edgeR	LRT
Ppp1cc	0.653945	5.88448	5.27774	0.0215998	0.0569085	pseudobulk	edgeR	LRT
Fbxo3	0.51838	6.48348	5.26953	0.0217019	0.0571432	pseudobulk	edgeR	LRT
Phtf2	-0.499657	7.15115	5.2591	0.0218323	0.0574199	pseudobulk	edgeR	LRT
Arih2	0.566287	6.2785	5.25903	0.0218332	0.0574199	pseudobulk	edgeR	LRT
Guf1	-0.650691	6.4682	5.25584	0.0218732	0.0574698	pseudobulk	edgeR	LRT
Wscd2	-0.902593	5.70903	5.25544	0.0218783	0.0574698	pseudobulk	edgeR	LRT
Adgrb1	-0.412099	7.67534	5.25281	0.0219113	0.0575222	pseudobulk	edgeR	LRT
Megf9	-0.522481	7.04	5.24495	0.0220105	0.0577481	pseudobulk	edgeR	LRT
Prdx2	0.62148	5.96523	5.22954	0.0222063	0.0582231	pseudobulk	edgeR	LRT
2610044O15Rik8	0.608671	5.93632	5.22862	0.0222181	0.0582231	pseudobulk	edgeR	LRT
Efr3a	-0.279222	9.20544	5.21118	0.0224421	0.0587699	pseudobulk	edgeR	LRT
Lrrfip2	0.446032	7.06267	5.2103	0.0224535	0.0587699	pseudobulk	edgeR	LRT
Pcmtd1	0.422248	7.07517	5.20515	0.0225201	0.0589065	pseudobulk	edgeR	LRT
Agpat5	0.648237	5.77531	5.20419	0.0225325	0.0589065	pseudobulk	edgeR	LRT
Arl6ip1	0.558307	6.49133	5.19986	0.0225886	0.059018	pseudobulk	edgeR	LRT
Wdr35	0.612235	5.96355	5.19516	0.0226498	0.0591237	pseudobulk	edgeR	LRT
Drg1	0.572	6.17742	5.19469	0.022656	0.0591237	pseudobulk	edgeR	LRT
Senp6	0.434668	7.08809	5.19227	0.0226875	0.0591708	pseudobulk	edgeR	LRT
Ephb6	-0.841144	5.978	5.19006	0.0227165	0.0592111	pseudobulk	edgeR	LRT
Nap1l1	0.399732	7.24704	5.18181	0.0228245	0.0594482	pseudobulk	edgeR	LRT
Tbc1d30	-0.557909	6.84263	5.18105	0.0228345	0.0594482	pseudobulk	edgeR	LRT
Greb1l	-0.747521	6.14278	5.17661	0.022893	0.059548	pseudobulk	edgeR	LRT
Cops2	0.576712	6.10777	5.17608	0.0229	0.059548	pseudobulk	edgeR	LRT
Xpo5	0.657496	5.72705	5.17088	0.0229686	0.0596911	pseudobulk	edgeR	LRT
Septin7	-0.350611	8.22941	5.16901	0.0229933	0.0597199	pseudobulk	edgeR	LRT
Ing4	0.570387	6.24849	5.16774	0.0230101	0.0597283	pseudobulk	edgeR	LRT
Cep112	0.371274	8.84038	5.16603	0.0230328	0.059752	pseudobulk	edgeR	LRT
Nsd1	0.316546	8.04884	5.16272	0.0230767	0.0598304	pseudobulk	edgeR	LRT
Clta	0.574039	6.17504	5.15794	0.0231404	0.0599602	pseudobulk	edgeR	LRT
Ankhd1	0.395101	7.43034	5.15253	0.0232126	0.0601117	pseudobulk	edgeR	LRT
Hnrnpm	0.476793	6.76903	5.1515	0.0232262	0.0601117	pseudobulk	edgeR	LRT
Mkln1	0.385808	7.54118	5.14764	0.0232779	0.0602101	pseudobulk	edgeR	LRT
Pcdh11x	0.461676	7.42027	5.13871	0.023398	0.0604849	pseudobulk	edgeR	LRT
Got1	0.487216	6.86974	5.1348	0.0234508	0.0605859	pseudobulk	edgeR	LRT
Gm16083	-0.770845	6.16224	5.12516	0.0235814	0.0608875	pseudobulk	edgeR	LRT
Hint1	0.62127	5.9421	5.12191	0.0236256	0.0609657	pseudobulk	edgeR	LRT
Gm13052	-0.817277	5.94841	5.11277	0.0237503	0.0612516	pseudobulk	edgeR	LRT
Coro1a	-0.947385	5.62312	5.10854	0.0238084	0.0613653	pseudobulk	edgeR	LRT
Nsmce2	0.355757	7.66491	5.09806	0.0239526	0.0617007	pseudobulk	edgeR	LRT
Dicer1	0.526375	6.33947	5.09377	0.024012	0.0618175	pseudobulk	edgeR	LRT
Rangap1	0.620806	5.95511	5.08779	0.0240949	0.0619947	pseudobulk	edgeR	LRT
Gm45846	0.593552	6.08619	5.08438	0.0241424	0.0620803	pseudobulk	edgeR	LRT
Slc23a2	-0.508861	7.3028	5.08331	0.0241572	0.0620822	pseudobulk	edgeR	LRT
Uba1	0.660823	5.77388	5.07884	0.0242195	0.062206	pseudobulk	edgeR	LRT
Smad3	-0.636433	6.51877	5.07555	0.0242656	0.0622878	pseudobulk	edgeR	LRT
Actr3	0.519822	6.41587	5.07308	0.0243001	0.0623401	pseudobulk	edgeR	LRT
Tecpr1	-0.756606	6.08219	5.06175	0.0244596	0.0627125	pseudobulk	edgeR	LRT
Ppp1r12a	-0.31887	8.47856	5.04711	0.024667	0.0632074	pseudobulk	edgeR	LRT
Nptn	-0.246202	9.30319	5.04535	0.0246921	0.0632348	pseudobulk	edgeR	LRT
Zfp40	-0.895041	5.70004	5.03915	0.0247806	0.0634246	pseudobulk	edgeR	LRT
Sec62	0.470818	6.70282	5.03158	0.0248891	0.0636462	pseudobulk	edgeR	LRT
Tango2	-0.44876	7.41135	5.03109	0.0248962	0.0636462	pseudobulk	edgeR	LRT
Glul	0.615395	6.02334	5.01762	0.0250906	0.0641059	pseudobulk	edgeR	LRT
Zfp612	0.631443	5.79335	5.01613	0.0251122	0.0641237	pseudobulk	edgeR	LRT
St6gal2	-0.626876	6.50741	5.00162	0.0253236	0.064626	pseudobulk	edgeR	LRT
Gripap1	0.466828	6.75064	4.99952	0.0253543	0.0646668	pseudobulk	edgeR	LRT
Wls	0.544879	6.42997	4.99247	0.0254578	0.0648931	pseudobulk	edgeR	LRT
Sulf1	-0.877921	6.00635	4.98282	0.0256002	0.0652182	pseudobulk	edgeR	LRT
Cxxc4	-0.823882	5.85472	4.97527	0.0257123	0.0654657	pseudobulk	edgeR	LRT
Ewsr1	0.318964	8.02299	4.97133	0.0257709	0.0655769	pseudobulk	edgeR	LRT
Gde1	0.527276	6.50208	4.96453	0.0258723	0.0657969	pseudobulk	edgeR	LRT
Ttc19	-0.419325	7.60275	4.96208	0.025909	0.0658182	pseudobulk	edgeR	LRT
Ftx	-0.361962	7.96899	4.96197	0.0259107	0.0658182	pseudobulk	edgeR	LRT
Ly6h	-0.518018	7.17662	4.95882	0.0259579	0.0659	pseudobulk	edgeR	LRT
Pdpk1	0.50534	6.5178	4.94215	0.0262094	0.0665	pseudobulk	edgeR	LRT
Pstk	-0.699419	6.25821	4.94105	0.0262261	0.0665039	pseudobulk	edgeR	LRT
Tecr	-0.393226	8.08429	4.93553	0.0263101	0.0666785	pseudobulk	edgeR	LRT
Dgkd	0.424033	7.08314	4.9338	0.0263363	0.0667064	pseudobulk	edgeR	LRT
Epha10	-0.469917	7.34839	4.93113	0.0263771	0.0667421	pseudobulk	edgeR	LRT
Cox5b	0.537443	6.30704	4.93089	0.0263808	0.0667421	pseudobulk	edgeR	LRT
Tbck	-0.506372	7.01802	4.92544	0.0264641	0.0669143	pseudobulk	edgeR	LRT
Ddi2	0.556762	6.12351	4.92298	0.0265017	0.0669709	pseudobulk	edgeR	LRT
Efnb2	-0.761699	5.99498	4.91525	0.0266206	0.0671951	pseudobulk	edgeR	LRT
Cep162	0.631724	5.90165	4.91522	0.026621	0.0671951	pseudobulk	edgeR	LRT
Gmcl1	-0.499682	7.05863	4.90711	0.0267463	0.0674649	pseudobulk	edgeR	LRT
Ndufv2	0.565887	6.15543	4.90632	0.0267586	0.0674649	pseudobulk	edgeR	LRT
Cntnap5a	-0.732828	8.78446	4.9022	0.0268225	0.0675871	pseudobulk	edgeR	LRT
Cand1	0.590108	6.06001	4.89526	0.0269305	0.0678204	pseudobulk	edgeR	LRT
Prkar1b	0.344985	7.67694	4.89277	0.0269694	0.0678579	pseudobulk	edgeR	LRT
Rabac1	0.606436	6.16529	4.89233	0.0269763	0.0678579	pseudobulk	edgeR	LRT
Rps7	0.61403	5.88164	4.88732	0.0270546	0.0680159	pseudobulk	edgeR	LRT
Rpn1	0.625597	5.909	4.88237	0.0271323	0.0681722	pseudobulk	edgeR	LRT
Chd2	-0.37463	7.88602	4.87928	0.027181	0.0682555	pseudobulk	edgeR	LRT
Rsbn1	0.518792	6.38052	4.87601	0.0272325	0.0683459	pseudobulk	edgeR	LRT
Pdk1	-0.785878	6.00643	4.87431	0.0272594	0.0683742	pseudobulk	edgeR	LRT
Kmt2a	0.307998	8.08233	4.86321	0.0274353	0.0687762	pseudobulk	edgeR	LRT
Nbr1	0.512609	6.44905	4.85587	0.0275523	0.0689688	pseudobulk	edgeR	LRT
Abca3	-0.601168	6.64552	4.85586	0.0275523	0.0689688	pseudobulk	edgeR	LRT
Gopc	0.567495	6.08389	4.85543	0.0275593	0.0689688	pseudobulk	edgeR	LRT
Septin6	-0.676318	6.29723	4.83932	0.0278179	0.0695764	pseudobulk	edgeR	LRT
Gpm6a	-0.270378	9.32385	4.82679	0.0280208	0.070016	pseudobulk	edgeR	LRT
Ktn1	-0.36867	8.09278	4.8265	0.0280255	0.070016	pseudobulk	edgeR	LRT
Sh3gl2	-0.264407	9.05311	4.82175	0.0281027	0.0701689	pseudobulk	edgeR	LRT
Rptor	0.367577	7.47423	4.81198	0.0282625	0.0705277	pseudobulk	edgeR	LRT
Gprasp1	0.330307	7.8427	4.81021	0.0282916	0.0705602	pseudobulk	edgeR	LRT
Poglut1	0.632952	5.74258	4.8085	0.0283198	0.0705904	pseudobulk	edgeR	LRT
Rab3gap1	0.333552	7.81924	4.80707	0.0283432	0.0706089	pseudobulk	edgeR	LRT
Xpo6	0.468565	6.82558	4.79626	0.0285216	0.0710129	pseudobulk	edgeR	LRT
Ddhd1	-0.517117	7.02507	4.79327	0.0285711	0.0710959	pseudobulk	edgeR	LRT
Cyld	0.453103	6.84361	4.79189	0.0285941	0.0711128	pseudobulk	edgeR	LRT
Braf	-0.34149	8.13412	4.78909	0.0286405	0.071188	pseudobulk	edgeR	LRT
Tenm4	0.314162	9.86944	4.78375	0.0287295	0.0713577	pseudobulk	edgeR	LRT
Mgll	-0.645342	6.51388	4.78304	0.0287413	0.0713577	pseudobulk	edgeR	LRT
Ap2a2	0.567891	6.04167	4.77234	0.0289205	0.071762	pseudobulk	edgeR	LRT
Tpm3	0.516043	6.41673	4.76917	0.0289739	0.0718429	pseudobulk	edgeR	LRT
Srsf6	0.574918	5.99209	4.76846	0.0289858	0.0718429	pseudobulk	edgeR	LRT
Arhgef18	-0.777361	5.91072	4.7628	0.0290813	0.0720389	pseudobulk	edgeR	LRT
Kcnk12	-0.833619	5.76164	4.7524	0.0292575	0.0724346	pseudobulk	edgeR	LRT
Hdac2	0.599054	5.94662	4.74806	0.0293313	0.0725765	pseudobulk	edgeR	LRT
Tacc1	-0.43811	7.36636	4.74481	0.0293868	0.0726383	pseudobulk	edgeR	LRT
Slc39a10	-0.558269	6.8672	4.74454	0.0293913	0.0726383	pseudobulk	edgeR	LRT
Gm38393	-0.425706	7.41308	4.74369	0.0294059	0.0726383	pseudobulk	edgeR	LRT
Cdkl3	0.612233	5.80895	4.72645	0.0297022	0.0733289	pseudobulk	edgeR	LRT
Map3k5	-0.477821	7.17932	4.71462	0.0299073	0.0737694	pseudobulk	edgeR	LRT
Smpd3	-0.552414	6.79104	4.71421	0.0299142	0.0737694	pseudobulk	edgeR	LRT
Wdr7	0.282614	8.28928	4.71025	0.0299833	0.0738983	pseudobulk	edgeR	LRT
Snx24	-0.523144	6.92513	4.70889	0.0300071	0.0739153	pseudobulk	edgeR	LRT
Lin28b	0.558681	6.12579	4.70756	0.0300302	0.0739309	pseudobulk	edgeR	LRT
Ppp6r3	0.434471	6.89476	4.70199	0.0301276	0.0741292	pseudobulk	edgeR	LRT
Snca	-0.414591	7.60041	4.69571	0.0302381	0.0743593	pseudobulk	edgeR	LRT
Zfp236	-0.704795	6.11001	4.69106	0.0303199	0.0745188	pseudobulk	edgeR	LRT
Ngef	0.45101	6.83108	4.68929	0.0303511	0.0745537	pseudobulk	edgeR	LRT
Mapk1ip1l	0.590254	5.90925	4.68783	0.030377	0.0745755	pseudobulk	edgeR	LRT
Nop58	0.601602	5.80671	4.68082	0.0305011	0.0748385	pseudobulk	edgeR	LRT
Dusp11	0.458196	6.78246	4.67788	0.0305535	0.0749252	pseudobulk	edgeR	LRT
Ttll5	-0.452013	7.35268	4.67323	0.0306362	0.0750861	pseudobulk	edgeR	LRT
Pacs1	-0.410374	7.49865	4.6575	0.0309181	0.0757347	pseudobulk	edgeR	LRT
Zfp157	0.574113	5.95926	4.65347	0.0309909	0.0758707	pseudobulk	edgeR	LRT
Kdm4b	-0.658894	6.28606	4.64969	0.0310591	0.0759953	pseudobulk	edgeR	LRT
Cdr1os	-0.226721	10.0165	4.64175	0.0312032	0.0763053	pseudobulk	edgeR	LRT
Eif4g1	0.501055	6.46184	4.63989	0.031237	0.0763455	pseudobulk	edgeR	LRT
Kif26b	-0.563602	6.82369	4.63622	0.0313039	0.0764665	pseudobulk	edgeR	LRT
Caly	-0.629647	6.54262	4.6314	0.031392	0.0766292	pseudobulk	edgeR	LRT
Synrg	0.565574	6.07792	4.63066	0.0314054	0.0766292	pseudobulk	edgeR	LRT
Kcnd3	-0.368832	7.98575	4.62921	0.0314321	0.0766518	pseudobulk	edgeR	LRT
Msantd2	-0.713658	6.20199	4.62408	0.0315262	0.0768335	pseudobulk	edgeR	LRT
Tef	-0.532306	6.90135	4.62324	0.0315416	0.0768335	pseudobulk	edgeR	LRT
Lmo4	-0.516533	7.07771	4.61141	0.0317599	0.0773224	pseudobulk	edgeR	LRT
Rngtt	0.372456	7.40916	4.60211	0.0319326	0.0776998	pseudobulk	edgeR	LRT
Ikbkb	0.548213	6.09268	4.59481	0.0320689	0.0779882	pseudobulk	edgeR	LRT
B230209E15Rik	-0.341993	8.00752	4.59348	0.0320938	0.0780056	pseudobulk	edgeR	LRT
Arhgef1	-0.773157	5.90726	4.59241	0.0321139	0.0780112	pseudobulk	edgeR	LRT
Mitf	-0.480493	7.10679	4.58597	0.0322347	0.0782615	pseudobulk	edgeR	LRT
Prkag1	0.610096	5.75993	4.56833	0.0325683	0.0790276	pseudobulk	edgeR	LRT
Sgk1	-0.410063	7.53878	4.56644	0.0326042	0.0790711	pseudobulk	edgeR	LRT
Tmem38a	0.469773	6.54065	4.55156	0.0328887	0.079712	pseudobulk	edgeR	LRT
Xrn2	0.389311	7.16407	4.55073	0.0329048	0.079712	pseudobulk	edgeR	LRT
Ahcyl2	-0.356284	8.09858	4.52776	0.0333493	0.0807443	pseudobulk	edgeR	LRT
Tnk2	0.583773	5.87162	4.52394	0.0334238	0.0808801	pseudobulk	edgeR	LRT
Abhd12	-0.391692	7.67088	4.51867	0.0335268	0.0810847	pseudobulk	edgeR	LRT
Tsnax	0.529985	6.22496	4.5175	0.0335498	0.0810956	pseudobulk	edgeR	LRT
Top1	0.313413	7.90223	4.51627	0.033574	0.0811095	pseudobulk	edgeR	LRT
Gpr22	0.565864	6.04916	4.51521	0.0335947	0.0811148	pseudobulk	edgeR	LRT
Pitpna	0.417537	7.01714	4.49028	0.0340882	0.0822611	pseudobulk	edgeR	LRT
Mrpl3	0.512613	6.30537	4.47572	0.0343797	0.0829192	pseudobulk	edgeR	LRT
Sybu	-0.342189	8.21164	4.46532	0.0345895	0.0833794	pseudobulk	edgeR	LRT
Ankib1	0.357487	7.50136	4.45865	0.0347249	0.0836598	pseudobulk	edgeR	LRT
Uri1	0.40354	7.04782	4.45395	0.0348206	0.0838443	pseudobulk	edgeR	LRT
Arfgef1	0.355405	7.60109	4.44117	0.0350821	0.0844277	pseudobulk	edgeR	LRT
Stau1	0.569546	5.92151	4.43963	0.0351138	0.0844578	pseudobulk	edgeR	LRT
Gnb5	-0.509704	6.88383	4.43843	0.0351385	0.0844708	pseudobulk	edgeR	LRT
Atp5d	0.46399	6.76977	4.4332	0.0352463	0.0846837	pseudobulk	edgeR	LRT
Clint1	0.51526	6.33343	4.42884	0.0353364	0.0848538	pseudobulk	edgeR	LRT
Serpine2	-0.548304	6.69039	4.42763	0.0353616	0.0848679	pseudobulk	edgeR	LRT
Dgke	0.498445	6.37549	4.4252	0.035412	0.08491	pseudobulk	edgeR	LRT
Gm2824	-0.819889	5.7437	4.42492	0.0354178	0.08491	pseudobulk	edgeR	LRT
Lrp1b	-0.39972	11.9547	4.41968	0.0355266	0.0851216	pseudobulk	edgeR	LRT
Rmnd5a	0.51756	6.21883	4.4179	0.0355638	0.0851216	pseudobulk	edgeR	LRT
Sarnp	0.462001	6.54823	4.41754	0.0355713	0.0851216	pseudobulk	edgeR	LRT
Tra2a	-0.308608	8.34731	4.41695	0.0355836	0.0851216	pseudobulk	edgeR	LRT
Macrod2	-0.274896	11.3079	4.41581	0.0356074	0.0851322	pseudobulk	edgeR	LRT
Bcl9	-0.775597	5.8066	4.41415	0.0356421	0.0851585	pseudobulk	edgeR	LRT
Med13l	-0.38393	7.60247	4.41283	0.0356697	0.0851585	pseudobulk	edgeR	LRT
Eps15	0.527859	6.1473	4.4125	0.0356766	0.0851585	pseudobulk	edgeR	LRT
Socs6	0.558835	6.04337	4.41001	0.0357285	0.0852361	pseudobulk	edgeR	LRT
Rab30	-0.465807	7.0883	4.40168	0.0359035	0.085607	pseudobulk	edgeR	LRT
Stxbp1	-0.312064	8.21134	4.39759	0.0359897	0.085766	pseudobulk	edgeR	LRT
Pank2	0.500663	6.34292	4.38798	0.0361931	0.0861871	pseudobulk	edgeR	LRT
Akap7	-0.610219	6.37423	4.38726	0.0362084	0.0861871	pseudobulk	edgeR	LRT
Ptprm	0.618953	6.78782	4.38647	0.0362253	0.0861871	pseudobulk	edgeR	LRT
Pbrm1	0.462754	6.81153	4.37553	0.0364586	0.0866952	pseudobulk	edgeR	LRT
Paxbp1	0.466395	6.51513	4.36617	0.0366594	0.0871256	pseudobulk	edgeR	LRT
Usp24	0.401201	7.15915	4.35891	0.0368158	0.0874501	pseudobulk	edgeR	LRT
Elavl2	-0.354466	8.04284	4.35742	0.0368482	0.0874686	pseudobulk	edgeR	LRT
Nisch	0.409436	7.01119	4.35671	0.0368635	0.0874686	pseudobulk	edgeR	LRT
Sorcs1	-0.385693	9.98592	4.35456	0.03691	0.0875318	pseudobulk	edgeR	LRT
Jak1	0.426259	6.81149	4.34963	0.037017	0.0877382	pseudobulk	edgeR	LRT
Diras2	-0.555362	6.6495	4.34673	0.03708	0.0878399	pseudobulk	edgeR	LRT
Atp8b2	0.521839	6.15354	4.34419	0.0371355	0.0879241	pseudobulk	edgeR	LRT
Cspg5	-0.724897	5.95938	4.33962	0.0372351	0.0880809	pseudobulk	edgeR	LRT
Add2	-0.352078	7.94671	4.33845	0.0372608	0.0880809	pseudobulk	edgeR	LRT
Arsb	-0.471344	7.08871	4.3384	0.0372619	0.0880809	pseudobulk	edgeR	LRT
Gpr107	0.506699	6.23295	4.33103	0.0374237	0.0884157	pseudobulk	edgeR	LRT
Orc2	0.446712	6.6694	4.32428	0.0375724	0.0887194	pseudobulk	edgeR	LRT
Trmt1l	0.484815	6.50101	4.32303	0.0375999	0.0887367	pseudobulk	edgeR	LRT
Map3k7	0.507576	6.26231	4.32183	0.0376264	0.0887513	pseudobulk	edgeR	LRT
Chordc1	0.457197	6.5851	4.31931	0.0376822	0.0888352	pseudobulk	edgeR	LRT
Zfp827	-0.433259	7.26104	4.31252	0.0378328	0.0891426	pseudobulk	edgeR	LRT
Clec16a	0.34044	7.57361	4.30963	0.0378972	0.0892464	pseudobulk	edgeR	LRT
Nln	-0.521124	6.80351	4.30255	0.0380553	0.0895708	pseudobulk	edgeR	LRT
Prkdc	-0.556968	6.65155	4.29873	0.0381409	0.0897241	pseudobulk	edgeR	LRT
Nav1	-0.380246	7.79343	4.28287	0.0384983	0.0904879	pseudobulk	edgeR	LRT
Tbc1d24	0.536291	6.10039	4.28249	0.0385068	0.0904879	pseudobulk	edgeR	LRT
Cse1l	0.583361	5.79424	4.27208	0.0387435	0.0909954	pseudobulk	edgeR	LRT
Rmdn1	-0.495399	6.96816	4.25125	0.0392215	0.0920688	pseudobulk	edgeR	LRT
Atp6v0e	0.58097	5.79034	4.24966	0.0392581	0.0921055	pseudobulk	edgeR	LRT
Nrbp2	-0.745999	5.98848	4.23834	0.0395209	0.0926726	pseudobulk	edgeR	LRT
Neurl1a	-0.746404	5.88743	4.23434	0.039614	0.0927811	pseudobulk	edgeR	LRT
Usp47	0.400872	6.92551	4.23393	0.0396236	0.0927811	pseudobulk	edgeR	LRT
Ralbp1	0.563597	5.96846	4.23363	0.0396305	0.0927811	pseudobulk	edgeR	LRT
Camkmt	-0.350097	7.7989	4.2285	0.0397505	0.0929902	pseudobulk	edgeR	LRT
Prrc2b	-0.487638	6.94101	4.228	0.0397622	0.0929902	pseudobulk	edgeR	LRT
Spen	-0.687266	6.09425	4.226	0.0398093	0.0930507	pseudobulk	edgeR	LRT
Mok	-0.835747	5.6432	4.22355	0.0398666	0.0931352	pseudobulk	edgeR	LRT
Anxa7	0.597869	5.82424	4.22232	0.0398955	0.0931531	pseudobulk	edgeR	LRT
Rapgefl1	-0.709573	6.02726	4.21718	0.0400165	0.0933861	pseudobulk	edgeR	LRT
Dennd4c	0.519931	6.14599	4.21503	0.0400674	0.0934471	pseudobulk	edgeR	LRT
Tia1	-0.387572	7.64109	4.21427	0.0400852	0.0934471	pseudobulk	edgeR	LRT
Dhx9	0.46488	6.49534	4.20901	0.0402097	0.0936876	pseudobulk	edgeR	LRT
Smap1	-0.452624	7.1751	4.19757	0.0404818	0.09424	pseudobulk	edgeR	LRT
Rab11fip4	-0.469316	7.0617	4.19724	0.0404897	0.09424	pseudobulk	edgeR	LRT
Arhgap18	-0.700239	6.11032	4.19396	0.0405683	0.0943335	pseudobulk	edgeR	LRT
Zfp346	0.582346	5.83032	4.19333	0.0405834	0.0943335	pseudobulk	edgeR	LRT
Slc6a6	-0.527346	6.68355	4.19287	0.0405943	0.0943335	pseudobulk	edgeR	LRT
Gabra1	-0.342346	8.06264	4.19163	0.040624	0.0943524	pseudobulk	edgeR	LRT
Ppp6c	0.515465	6.20017	4.18798	0.0407116	0.094506	pseudobulk	edgeR	LRT
Abcc5	-0.303956	8.33474	4.1833	0.040824	0.0947169	pseudobulk	edgeR	LRT
Sec14l1	-0.346417	7.96289	4.18032	0.040896	0.0948339	pseudobulk	edgeR	LRT
Gnao1	-0.272746	8.62007	4.17624	0.0409946	0.0950123	pseudobulk	edgeR	LRT
Ilf2	0.528194	6.11118	4.17353	0.0410602	0.0951142	pseudobulk	edgeR	LRT
Deaf1	-0.81203	5.62958	4.16842	0.0411841	0.095351	pseudobulk	edgeR	LRT
Tmem151a	0.461297	6.57962	4.16714	0.0412152	0.0953727	pseudobulk	edgeR	LRT
Smchd1	0.376691	7.12779	4.16147	0.0413536	0.0956424	pseudobulk	edgeR	LRT
St8sia1	-0.550497	6.59173	4.15843	0.0414279	0.0956806	pseudobulk	edgeR	LRT
Ankrd45	0.506225	6.2735	4.15801	0.0414381	0.0956806	pseudobulk	edgeR	LRT
Inpp5a	0.606269	5.73276	4.15769	0.0414458	0.0956806	pseudobulk	edgeR	LRT
Prmt8	-0.663054	6.14788	4.15723	0.0414572	0.0956806	pseudobulk	edgeR	LRT
Alcam	-0.578167	7.42104	4.14784	0.0416877	0.096162	pseudobulk	edgeR	LRT
C130071C03Rik	-0.291735	8.49428	4.14539	0.0417481	0.0962508	pseudobulk	edgeR	LRT
Fndc4	0.575928	5.87574	4.1413	0.041849	0.0964327	pseudobulk	edgeR	LRT
Fbxl17	-0.245795	9.397	4.13943	0.0418953	0.0964887	pseudobulk	edgeR	LRT
Tanc2	-0.202468	10.1193	4.13756	0.0419417	0.096545	pseudobulk	edgeR	LRT
Slc45a1	0.554283	5.97399	4.13082	0.042109	0.096859	pseudobulk	edgeR	LRT
Safb2	-0.601456	6.47326	4.13029	0.0421222	0.096859	pseudobulk	edgeR	LRT
Ywhah	0.441524	6.9463	4.12148	0.0423419	0.0973132	pseudobulk	edgeR	LRT
Actr3b	-0.411298	7.32527	4.11977	0.0423849	0.0973612	pseudobulk	edgeR	LRT
Cspp1	-0.345239	7.86667	4.11272	0.0425619	0.0977167	pseudobulk	edgeR	LRT
Rab8b	-0.692433	6.01831	4.1071	0.0427035	0.0979578	pseudobulk	edgeR	LRT
Cnnm1	0.508247	6.1947	4.10625	0.042725	0.0979578	pseudobulk	edgeR	LRT
Ndfip1	0.306795	8.12334	4.10508	0.0427545	0.0979578	pseudobulk	edgeR	LRT
Lzts1	-0.437891	7.19746	4.10502	0.0427562	0.0979578	pseudobulk	edgeR	LRT
Mest	-0.774668	5.89661	4.10353	0.0427938	0.0979928	pseudobulk	edgeR	LRT
Pam	0.344035	8.28816	4.09848	0.0429217	0.0982346	pseudobulk	edgeR	LRT
Bcas2	0.580102	5.904	4.09618	0.0429801	0.098317	pseudobulk	edgeR	LRT
Syncrip	0.535417	6.03142	4.0879	0.0431912	0.0987483	pseudobulk	edgeR	LRT
Bmpr2	-0.375223	7.54586	4.08146	0.0433561	0.0990739	pseudobulk	edgeR	LRT
Ppp1r7	0.553672	5.88848	4.07803	0.0434444	0.099187	pseudobulk	edgeR	LRT
Tsc22d1	-0.342006	7.8602	4.07778	0.0434508	0.099187	pseudobulk	edgeR	LRT
Zer1	-0.620043	6.25285	4.07323	0.0435679	0.0993898	pseudobulk	edgeR	LRT
Ptpn2	-0.644505	6.12582	4.07257	0.0435849	0.0993898	pseudobulk	edgeR	LRT
Prdm10	-0.704872	6.03832	4.0645	0.0437936	0.0998139	pseudobulk	edgeR	LRT
Trp53bp1	0.378203	7.05007	4.05588	0.0440177	0.100273	pseudobulk	edgeR	LRT
Gm49353	-0.595198	6.48289	4.05413	0.0440635	0.100325	pseudobulk	edgeR	LRT
Hnrnpu	-0.245921	8.8766	4.0478	0.0442288	0.100649	pseudobulk	edgeR	LRT
Mast3	-0.572189	6.56288	4.03827	0.0444793	0.101167	pseudobulk	edgeR	LRT
Cetn3	-0.721736	5.87362	4.03078	0.0446773	0.101564	pseudobulk	edgeR	LRT
Cadm3	-0.569359	6.45262	4.02925	0.0447179	0.101604	pseudobulk	edgeR	LRT
Cdk17	-0.299726	8.31192	4.02265	0.044893	0.101949	pseudobulk	edgeR	LRT
Cux1	0.493612	6.42564	4.00175	0.045453	0.103168	pseudobulk	edgeR	LRT
Prkaa2	-0.490243	6.81349	3.99892	0.0455294	0.103285	pseudobulk	edgeR	LRT
Rasgrp1	0.304926	7.9218	3.9981	0.0455515	0.103285	pseudobulk	edgeR	LRT
Vopp1	0.387919	7.05021	3.99406	0.0456609	0.103479	pseudobulk	edgeR	LRT
Atp6v1c1	0.465828	6.43584	3.99019	0.0457659	0.103664	pseudobulk	edgeR	LRT
Chrm2	-0.718235	6.45124	3.9893	0.04579	0.103665	pseudobulk	edgeR	LRT
Tubb2a	0.425141	6.83091	3.98337	0.0459516	0.103977	pseudobulk	edgeR	LRT
Nmt2	-0.399996	7.38453	3.97726	0.0461186	0.104296	pseudobulk	edgeR	LRT
Kif1b	0.221369	8.89489	3.97647	0.0461401	0.104296	pseudobulk	edgeR	LRT
Erc1	-0.336968	8.07687	3.96926	0.0463381	0.104657	pseudobulk	edgeR	LRT
Atp5l	0.525138	6.03508	3.96892	0.0463475	0.104657	pseudobulk	edgeR	LRT
Rab3gap2	0.372732	7.08166	3.96354	0.0464957	0.104938	pseudobulk	edgeR	LRT
Ap3m1	0.516771	6.08897	3.95767	0.0466583	0.105251	pseudobulk	edgeR	LRT
Slc6a15	-0.612228	6.2466	3.95399	0.0467604	0.105412	pseudobulk	edgeR	LRT
Epha3	-0.677938	6.00063	3.95336	0.046778	0.105412	pseudobulk	edgeR	LRT
Sun1	-0.449663	7.01279	3.95126	0.0468364	0.10549	pseudobulk	edgeR	LRT
Ttc4	0.575928	5.83517	3.94524	0.0470041	0.10581	pseudobulk	edgeR	LRT
Secisbp2	0.560976	5.85444	3.94399	0.047039	0.10581	pseudobulk	edgeR	LRT
Csnk2a2	0.501761	6.17269	3.94357	0.0470509	0.10581	pseudobulk	edgeR	LRT
Zkscan2	-0.734355	5.77227	3.93794	0.0472086	0.106111	pseudobulk	edgeR	LRT
Nipsnap1	0.479894	6.36614	3.9354	0.0472798	0.106216	pseudobulk	edgeR	LRT
Psmd13	0.500863	6.29468	3.92854	0.047473	0.106596	pseudobulk	edgeR	LRT
Neo1	-0.360102	7.63429	3.92323	0.0476233	0.106879	pseudobulk	edgeR	LRT
Fer	0.312293	7.75774	3.9213	0.0476779	0.106947	pseudobulk	edgeR	LRT
Sppl3	0.416236	6.71643	3.91836	0.0477614	0.107079	pseudobulk	edgeR	LRT
Brwd3	-0.600559	6.29523	3.91267	0.0479235	0.107364	pseudobulk	edgeR	LRT
Cbx5	0.52278	6.04088	3.91219	0.0479372	0.107364	pseudobulk	edgeR	LRT
Rpl24	0.605536	5.72719	3.91021	0.0479936	0.107435	pseudobulk	edgeR	LRT
Strn	-0.499169	6.74002	3.90824	0.0480499	0.107506	pseudobulk	edgeR	LRT
Rab11a	0.517415	6.08895	3.90454	0.0481557	0.107654	pseudobulk	edgeR	LRT
Dennd5a	0.474412	6.35409	3.90422	0.0481649	0.107654	pseudobulk	edgeR	LRT
Lnpk	0.368099	7.14636	3.90057	0.0482698	0.107834	pseudobulk	edgeR	LRT
Ccdc6	-0.718933	5.86077	3.89824	0.0483367	0.107928	pseudobulk	edgeR	LRT
Foxn3	-0.397067	7.38182	3.89447	0.0484454	0.108065	pseudobulk	edgeR	LRT
Cyp46a1	-0.610993	6.24897	3.89335	0.0484777	0.108065	pseudobulk	edgeR	LRT
Asap2	-0.42296	7.28638	3.89255	0.0485007	0.108065	pseudobulk	edgeR	LRT
Sh3rf3	-0.287964	8.45108	3.89221	0.0485104	0.108065	pseudobulk	edgeR	LRT
Gnl2	0.456987	6.47672	3.89123	0.0485388	0.108065	pseudobulk	edgeR	LRT
Jam3	-0.482112	6.89217	3.891	0.0485454	0.108065	pseudobulk	edgeR	LRT
Utp4	0.585324	5.75128	3.88858	0.0486155	0.108166	pseudobulk	edgeR	LRT
Hook3	-0.358368	7.57364	3.88203	0.0488055	0.108534	pseudobulk	edgeR	LRT
Ralgapa2	-0.248095	8.91584	3.87348	0.0490548	0.109033	pseudobulk	edgeR	LRT
Lrrc28	0.469005	6.40209	3.87152	0.049112	0.109105	pseudobulk	edgeR	LRT
Phf21a	-0.359125	7.74953	3.86491	0.0493059	0.10948	pseudobulk	edgeR	LRT
Ubn2	0.297399	7.96233	3.8561	0.0495653	0.109995	pseudobulk	edgeR	LRT
Smc3	0.483092	6.25223	3.85534	0.049588	0.109995	pseudobulk	edgeR	LRT
Arpc2	0.386476	6.89531	3.8516	0.0496985	0.110185	pseudobulk	edgeR	LRT
Psmc1	0.575707	5.75192	3.85053	0.0497303	0.1102	pseudobulk	edgeR	LRT
Fam219a	0.30759	7.70803	3.84559	0.049877	0.110469	pseudobulk	edgeR	LRT
Spopl	0.446306	6.50547	3.84397	0.0499252	0.11052	pseudobulk	edgeR	LRT
Slc7a8	-0.47427	6.88189	3.84162	0.0499953	0.110589	pseudobulk	edgeR	LRT
Tspan7	0.230279	8.79077	3.84122	0.050007	0.110589	pseudobulk	edgeR	LRT
Rnf38	-0.619952	6.17912	3.83722	0.0501267	0.110798	pseudobulk	edgeR	LRT
Rev1	0.365847	7.12868	3.82242	0.0505712	0.111725	pseudobulk	edgeR	LRT
Dnajc8	0.506901	6.05554	3.81597	0.0507661	0.112054	pseudobulk	edgeR	LRT
Ppp2r1a	0.515333	6.13776	3.81581	0.0507711	0.112054	pseudobulk	edgeR	LRT
Cpt1c	0.457531	6.44288	3.81481	0.0508014	0.112064	pseudobulk	edgeR	LRT
Gm27032	-0.480283	7.00856	3.81242	0.0508739	0.112168	pseudobulk	edgeR	LRT
Carnmt1	-0.75442	5.68874	3.80603	0.0510683	0.112531	pseudobulk	edgeR	LRT
Brd1	0.562345	5.7522	3.80532	0.05109	0.112531	pseudobulk	edgeR	LRT
Psma1	0.46416	6.54692	3.79915	0.0512786	0.11289	pseudobulk	edgeR	LRT
Cdyl2	-0.496204	6.81634	3.79702	0.0513438	0.112943	pseudobulk	edgeR	LRT
Supt5	0.5271	5.95453	3.79669	0.0513539	0.112943	pseudobulk	edgeR	LRT
Bmt2	0.407984	6.8487	3.79039	0.0515476	0.113312	pseudobulk	edgeR	LRT
Hnrnpul1	0.565901	5.71625	3.78695	0.0516536	0.113488	pseudobulk	edgeR	LRT
[truncated: 2,393 more rows]

## Sheet: Interneurons
gene	logFC	logCPM	LR	PValue	FDR	de_family	de_method	de_type
Agap1	1.51495	8.58695	145.556	1.62336e-33	4.83255e-30	pseudobulk	edgeR	LRT
Kcnab1	-1.30446	9.74777	145.05	2.09383e-33	4.83255e-30	pseudobulk	edgeR	LRT
Cntn6	-1.65259	9.07931	120.257	5.5578e-28	8.55159e-25	pseudobulk	edgeR	LRT
Nars	1.55687	7.17719	118.551	1.31343e-27	1.5157e-24	pseudobulk	edgeR	LRT
Slc38a1	1.32822	7.90502	117.224	2.5644e-27	2.36745e-24	pseudobulk	edgeR	LRT
Sox6	-1.19754	9.83803	103.378	2.76932e-24	2.13053e-21	pseudobulk	edgeR	LRT
Mef2c	-1.23993	10.2476	102.383	4.57644e-24	3.01783e-21	pseudobulk	edgeR	LRT
Ntrk2	-0.920582	10.0112	101.208	8.28049e-24	4.77784e-21	pseudobulk	edgeR	LRT
Tmem44	-1.91983	7.72804	99.8586	1.63673e-23	8.39458e-21	pseudobulk	edgeR	LRT
Eif5	1.95015	6.60027	98.8561	2.71527e-23	1.25337e-20	pseudobulk	edgeR	LRT
Slc6a1	-1.41099	8.97984	97.2842	6.00584e-23	2.52027e-20	pseudobulk	edgeR	LRT
Eprs	1.21974	7.60076	94.9147	1.98769e-22	7.64598e-20	pseudobulk	edgeR	LRT
Ncald	-1.2046	9.16308	93.5787	3.90364e-22	1.38609e-19	pseudobulk	edgeR	LRT
Gm26691	-2.02677	7.65036	90.4391	1.90759e-21	6.28961e-19	pseudobulk	edgeR	LRT
Cntn1	-0.932745	9.42481	89.8008	2.63387e-21	8.10529e-19	pseudobulk	edgeR	LRT
Ntrk3	-1.00408	9.96102	88.573	4.89939e-21	1.41347e-18	pseudobulk	edgeR	LRT
Atf6	1.30661	7.17202	86.0085	1.79165e-20	4.86486e-18	pseudobulk	edgeR	LRT
Mapk10	-0.866096	9.86324	85.3681	2.47684e-20	6.01901e-18	pseudobulk	edgeR	LRT
D430041D05Rik	-1.48345	8.18517	85.3676	2.4775e-20	6.01901e-18	pseudobulk	edgeR	LRT
Pknox2	-1.29471	8.29583	84.7805	3.33399e-20	7.69484e-18	pseudobulk	edgeR	LRT
St6galnac5	-1.51774	8.27722	82.1341	1.27157e-19	2.79504e-17	pseudobulk	edgeR	LRT
Tnr	-0.990813	9.23171	81.5003	1.75235e-19	3.67675e-17	pseudobulk	edgeR	LRT
Amph	-0.961312	8.99229	81.0205	2.23384e-19	4.48322e-17	pseudobulk	edgeR	LRT
Atp6v1h	1.13714	7.97254	78.9364	6.41412e-19	1.23365e-16	pseudobulk	edgeR	LRT
Gmds	0.965128	8.88373	75.5487	3.56503e-18	6.58247e-16	pseudobulk	edgeR	LRT
Cit	-1.02499	8.69863	75.0868	4.50473e-18	7.99763e-16	pseudobulk	edgeR	LRT
Eif1	1.27625	7.39259	74.8304	5.12937e-18	8.76932e-16	pseudobulk	edgeR	LRT
Phactr1	-1.21381	10.1909	73.8786	8.30704e-18	1.36947e-15	pseudobulk	edgeR	LRT
Ypel3	1.25137	7.43892	72.1527	1.99176e-17	3.17034e-15	pseudobulk	edgeR	LRT
Brinp2	-1.30554	8.1656	71.3935	2.92637e-17	4.50272e-15	pseudobulk	edgeR	LRT
Neto2	-1.41491	7.93021	70.7724	4.00905e-17	5.96961e-15	pseudobulk	edgeR	LRT
Sqstm1	1.28386	7.42557	70.0403	5.81038e-17	8.38147e-15	pseudobulk	edgeR	LRT
Kcnc2	-1.10413	11.8124	69.1342	9.19866e-17	1.2867e-14	pseudobulk	edgeR	LRT
Eif3c	1.51171	6.49676	66.949	2.78617e-16	3.78263e-14	pseudobulk	edgeR	LRT
Ctnna2	-1.13488	11.3503	66.1161	4.25129e-16	5.60685e-14	pseudobulk	edgeR	LRT
Mdm2	2.29558	6.65673	65.1647	6.88938e-16	8.83371e-14	pseudobulk	edgeR	LRT
Zwint	0.888261	8.32497	65.0666	7.24104e-16	8.91118e-14	pseudobulk	edgeR	LRT
Eef1a1	1.25796	7.93925	65.0409	7.3359e-16	8.91118e-14	pseudobulk	edgeR	LRT
Opcml	-1.20669	12.0146	64.8719	7.9927e-16	9.22476e-14	pseudobulk	edgeR	LRT
Garnl3	-1.12761	8.19599	64.8374	8.13412e-16	9.22476e-14	pseudobulk	edgeR	LRT
Slc9a9	1.13472	8.23643	64.823	8.19357e-16	9.22476e-14	pseudobulk	edgeR	LRT
Kcnip2	-2.3383	6.79722	64.0118	1.23676e-15	1.35926e-13	pseudobulk	edgeR	LRT
Mir124a-1hg	-0.974049	8.755	63.9199	1.29579e-15	1.39102e-13	pseudobulk	edgeR	LRT
Vsnl1	-1.03222	8.45289	63.8009	1.37648e-15	1.44405e-13	pseudobulk	edgeR	LRT
Zfp804a	-1.07052	9.96406	63.6401	1.49355e-15	1.53205e-13	pseudobulk	edgeR	LRT
Gm20754	-1.99582	8.0554	62.9256	2.14663e-15	2.15409e-13	pseudobulk	edgeR	LRT
Alk	-1.07633	9.44329	62.8048	2.2824e-15	2.24161e-13	pseudobulk	edgeR	LRT
Upp2	-1.15556	8.74205	61.7913	3.81861e-15	3.67223e-13	pseudobulk	edgeR	LRT
Gria1	-0.998789	10.8011	61.5484	4.31987e-15	4.00352e-13	pseudobulk	edgeR	LRT
Iqsec1	-0.810404	9.1961	61.5408	4.33657e-15	4.00352e-13	pseudobulk	edgeR	LRT
Ano3	1.3895	7.58015	61.3464	4.78671e-15	4.33244e-13	pseudobulk	edgeR	LRT
Fndc3b	1.3911	6.43979	61.1834	5.19979e-15	4.61581e-13	pseudobulk	edgeR	LRT
Unc5d	-0.877369	9.58638	61.1274	5.34985e-15	4.65942e-13	pseudobulk	edgeR	LRT
Cntn4	-1.35625	10.2697	60.9206	5.94252e-15	5.07975e-13	pseudobulk	edgeR	LRT
Stard9	-1.74292	7.0923	60.1301	8.87901e-15	7.45191e-13	pseudobulk	edgeR	LRT
Myt1l	-0.965472	9.43852	59.748	1.07816e-14	8.88709e-13	pseudobulk	edgeR	LRT
Slc38a2	1.33701	7.0082	59.3677	1.30797e-14	1.05922e-12	pseudobulk	edgeR	LRT
Srgap3	-0.795753	9.06219	58.4735	2.06044e-14	1.63983e-12	pseudobulk	edgeR	LRT
Tmem108	-1.22918	9.28616	58.3983	2.14074e-14	1.67485e-12	pseudobulk	edgeR	LRT
Tox3	-1.09964	8.29515	57.4275	3.50678e-14	2.69788e-12	pseudobulk	edgeR	LRT
Xkr4	-0.855832	11.598	56.739	4.97659e-14	3.76589e-12	pseudobulk	edgeR	LRT
Grin3a	-1.5671	8.10757	56.4078	5.8895e-14	4.38483e-12	pseudobulk	edgeR	LRT
Ascc3	0.799867	8.3311	56.2048	6.53034e-14	4.78477e-12	pseudobulk	edgeR	LRT
Taf15	0.875137	7.91346	55.6652	8.59248e-14	6.19733e-12	pseudobulk	edgeR	LRT
Serpini1	-1.32318	8.67092	55.2771	1.0468e-13	7.43392e-12	pseudobulk	edgeR	LRT
Tmeff2	-1.28273	9.62724	55.2373	1.0682e-13	7.47094e-12	pseudobulk	edgeR	LRT
Sh3rf3	-0.743712	9.34579	54.7468	1.37103e-13	9.44576e-12	pseudobulk	edgeR	LRT
Olfm3	-2.03891	7.85174	54.6169	1.46473e-13	9.9429e-12	pseudobulk	edgeR	LRT
Atp8a2	-0.834341	8.89675	54.3618	1.66771e-13	1.11567e-11	pseudobulk	edgeR	LRT
Trps1	-1.08054	8.60396	53.9627	2.04334e-13	1.34744e-11	pseudobulk	edgeR	LRT
Ppp2r2b	-0.885252	10.3162	53.8506	2.16332e-13	1.40647e-11	pseudobulk	edgeR	LRT
Hspa9	1.095	6.8678	53.8174	2.20013e-13	1.41053e-11	pseudobulk	edgeR	LRT
Csmd1	-0.855199	12.1311	53.78	2.24249e-13	1.41799e-11	pseudobulk	edgeR	LRT
Thrb	-0.728023	10.4628	53.5613	2.50647e-13	1.5635e-11	pseudobulk	edgeR	LRT
Cdh7	-1.42598	7.66609	52.9394	3.44006e-13	2.11724e-11	pseudobulk	edgeR	LRT
Gria4	-0.967895	10.7959	52.2748	4.82518e-13	2.93066e-11	pseudobulk	edgeR	LRT
Thsd7b	-1.94798	6.94961	52.1308	5.1923e-13	3.11268e-11	pseudobulk	edgeR	LRT
9330182L06Rik	-1.13734	7.94999	52.0066	5.53151e-13	3.27352e-11	pseudobulk	edgeR	LRT
Iqgap2	-0.984507	8.37513	51.4662	7.28412e-13	4.25614e-11	pseudobulk	edgeR	LRT
Nkain3	-1.71182	8.56648	51.3742	7.63352e-13	4.40454e-11	pseudobulk	edgeR	LRT
Grin2b	-0.838305	10.4283	50.8272	1.00864e-12	5.74803e-11	pseudobulk	edgeR	LRT
Spats2l	-1.44978	7.32436	50.7035	1.07426e-12	6.04727e-11	pseudobulk	edgeR	LRT
Ccdc85a	-1.0674	8.56751	50.3225	1.30444e-12	7.21139e-11	pseudobulk	edgeR	LRT
Sparcl1	-1.11807	8.315	50.3107	1.3123e-12	7.21139e-11	pseudobulk	edgeR	LRT
Cntnap5a	-1.4591	10.1773	50.2314	1.36643e-12	7.42052e-11	pseudobulk	edgeR	LRT
Kcnj6	-1.00906	7.95179	49.5888	1.89588e-12	1.0176e-10	pseudobulk	edgeR	LRT
Gm30382	-1.9408	6.98797	49.399	2.08848e-12	1.10809e-10	pseudobulk	edgeR	LRT
H3f3b	1.48601	7.07522	49.327	2.16656e-12	1.13646e-10	pseudobulk	edgeR	LRT
Fndc3a	0.978602	7.39938	48.9842	2.58027e-12	1.33826e-10	pseudobulk	edgeR	LRT
Wipi2	1.3504	6.00438	48.9252	2.65913e-12	1.36384e-10	pseudobulk	edgeR	LRT
Grm5	-0.950101	10.945	48.7457	2.91402e-12	1.46613e-10	pseudobulk	edgeR	LRT
Afap1	-0.984123	8.03398	48.7402	2.9221e-12	1.46613e-10	pseudobulk	edgeR	LRT
Oprd1	-2.12556	6.53256	48.3799	3.51146e-12	1.74289e-10	pseudobulk	edgeR	LRT
Scn1a	-0.671984	9.43457	48.2851	3.6854e-12	1.80977e-10	pseudobulk	edgeR	LRT
Trpc4	-0.929253	8.3423	48.1678	3.91254e-12	1.90108e-10	pseudobulk	edgeR	LRT
Rbms3	-0.86944	10.4416	47.8057	4.70626e-12	2.26293e-10	pseudobulk	edgeR	LRT
Caln1	-1.24459	7.83169	47.3498	5.93828e-12	2.82589e-10	pseudobulk	edgeR	LRT
Ubb	1.32471	8.90305	47.0251	7.00835e-12	3.30108e-10	pseudobulk	edgeR	LRT
Osbpl3	-0.92653	8.61524	46.9944	7.11913e-12	3.31939e-10	pseudobulk	edgeR	LRT
Dlgap1	-0.680353	12.2583	46.9005	7.46851e-12	3.44747e-10	pseudobulk	edgeR	LRT
BC005537	1.30787	6.20196	46.84	7.70234e-12	3.5202e-10	pseudobulk	edgeR	LRT
Zfp697	1.02354	7.54626	46.7728	7.9714e-12	3.60745e-10	pseudobulk	edgeR	LRT
Atp6v1b2	0.755312	8.17049	46.7291	8.15093e-12	3.65288e-10	pseudobulk	edgeR	LRT
Ifrd1	1.89444	7.42143	46.4691	9.30765e-12	4.13116e-10	pseudobulk	edgeR	LRT
Satb1	-0.882232	8.32163	46.354	9.87052e-12	4.33927e-10	pseudobulk	edgeR	LRT
Btbd11	-0.874442	9.19139	46.1224	1.11092e-11	4.83775e-10	pseudobulk	edgeR	LRT
Nbas	0.869287	7.55989	45.9507	1.21265e-11	5.2314e-10	pseudobulk	edgeR	LRT
Hspa5	1.90604	7.49712	45.7085	1.37227e-11	5.86519e-10	pseudobulk	edgeR	LRT
Acss2	-1.33051	7.21572	45.6902	1.38514e-11	5.86589e-10	pseudobulk	edgeR	LRT
Tbc1d15	1.22173	6.21678	45.4012	1.60534e-11	6.73657e-10	pseudobulk	edgeR	LRT
Nav2	-0.766396	9.61582	45.3396	1.65666e-11	6.8893e-10	pseudobulk	edgeR	LRT
Anks1b	-0.743937	11.0858	45.3203	1.67302e-11	6.89524e-10	pseudobulk	edgeR	LRT
Pcnx	1.05471	7.3089	45.277	1.71048e-11	6.98722e-10	pseudobulk	edgeR	LRT
Dlx1as	-1.86456	7.57542	45.1998	1.77923e-11	7.20431e-10	pseudobulk	edgeR	LRT
Tenm1	-1.07271	9.7342	44.9604	2.01063e-11	8.0705e-10	pseudobulk	edgeR	LRT
Gabrg3	-1.03391	11.2399	44.8319	2.14701e-11	8.54364e-10	pseudobulk	edgeR	LRT
Aff4	0.749273	8.29633	44.5761	2.44656e-11	9.65241e-10	pseudobulk	edgeR	LRT
Smarca5	1.06174	6.72111	43.9598	3.35185e-11	1.3112e-09	pseudobulk	edgeR	LRT
Ubc	1.51276	7.14735	43.9359	3.39314e-11	1.3162e-09	pseudobulk	edgeR	LRT
Sel1l	0.955307	7.26578	43.9069	3.44375e-11	1.32469e-09	pseudobulk	edgeR	LRT
Psmd4	0.985352	6.9148	43.8038	3.63008e-11	1.38483e-09	pseudobulk	edgeR	LRT
Dock4	-1.10175	10.6857	43.7725	3.6886e-11	1.39562e-09	pseudobulk	edgeR	LRT
Eif2s2	1.17577	6.26338	43.7296	3.77024e-11	1.41233e-09	pseudobulk	edgeR	LRT
Gm1604b	-1.1886	7.4043	43.7138	3.8009e-11	1.41233e-09	pseudobulk	edgeR	LRT
Nav3	-0.806932	10.7742	43.7016	3.82454e-11	1.41233e-09	pseudobulk	edgeR	LRT
Chn2	-1.6719	6.94901	43.647	3.93278e-11	1.44077e-09	pseudobulk	edgeR	LRT
Sars	0.985171	7.97566	43.5194	4.19768e-11	1.52571e-09	pseudobulk	edgeR	LRT
Etl4	-0.872468	11.4816	43.4695	4.30619e-11	1.55292e-09	pseudobulk	edgeR	LRT
Col19a1	-0.854017	9.17302	43.4286	4.39724e-11	1.57346e-09	pseudobulk	edgeR	LRT
Nos1ap	-0.93432	8.23851	43.2688	4.7712e-11	1.69414e-09	pseudobulk	edgeR	LRT
Me3	-0.712399	9.47018	43.1166	5.15736e-11	1.81728e-09	pseudobulk	edgeR	LRT
Cntnap4	-0.815121	9.56167	43.0714	5.27785e-11	1.84565e-09	pseudobulk	edgeR	LRT
Zfp536	-0.673026	9.72943	42.7336	6.27264e-11	2.17703e-09	pseudobulk	edgeR	LRT
Cemip	-1.35792	9.04707	42.5806	6.78277e-11	2.33651e-09	pseudobulk	edgeR	LRT
Kalrn	-0.651567	9.77859	42.4626	7.20477e-11	2.4635e-09	pseudobulk	edgeR	LRT
Tcf4	-0.898322	11.154	42.2336	8.09965e-11	2.74912e-09	pseudobulk	edgeR	LRT
Alcam	-1.10544	8.93747	42.1602	8.40944e-11	2.83343e-09	pseudobulk	edgeR	LRT
Cadm1	-0.839559	9.58672	42.1275	8.55128e-11	2.86034e-09	pseudobulk	edgeR	LRT
Adgrb3	-0.940808	12.0002	42.0575	8.86294e-11	2.94326e-09	pseudobulk	edgeR	LRT
Ranbp17	0.956872	7.5289	41.896	9.62587e-11	3.17379e-09	pseudobulk	edgeR	LRT
Kcnc1	-0.858206	8.34548	41.5005	1.17838e-10	3.85775e-09	pseudobulk	edgeR	LRT
Ubap1	1.2502	6.02809	41.3499	1.27281e-10	4.13753e-09	pseudobulk	edgeR	LRT
Igsf11	-1.43289	7.38855	40.9629	1.55143e-10	5.00798e-09	pseudobulk	edgeR	LRT
Mme	-2.41396	5.97356	40.9031	1.5997e-10	5.12793e-09	pseudobulk	edgeR	LRT
Sorbs1	-0.63089	9.33734	40.8839	1.6155e-10	5.14285e-09	pseudobulk	edgeR	LRT
Mgll	-1.4557	7.06917	40.7568	1.72399e-10	5.45065e-09	pseudobulk	edgeR	LRT
Gabrg2	-0.840144	8.32086	40.4787	1.98774e-10	6.24179e-09	pseudobulk	edgeR	LRT
Elavl4	-0.996884	7.66078	40.2648	2.21763e-10	6.91662e-09	pseudobulk	edgeR	LRT
Unc13b	1.01715	7.07452	40.2509	2.23349e-10	6.91933e-09	pseudobulk	edgeR	LRT
Dner	-0.740492	9.21523	40.1757	2.32123e-10	7.1432e-09	pseudobulk	edgeR	LRT
Grik1	-1.18628	10.5707	40.0742	2.44494e-10	7.47408e-09	pseudobulk	edgeR	LRT
Chl1	-0.916727	8.48248	40.0598	2.46303e-10	7.47983e-09	pseudobulk	edgeR	LRT
Tsga10	-1.55881	6.74681	39.9583	2.59441e-10	7.82733e-09	pseudobulk	edgeR	LRT
Mt1	1.34474	6.32645	39.4008	3.45154e-10	1.03379e-08	pseudobulk	edgeR	LRT
Klf12	-0.663661	10.0673	39.3896	3.47137e-10	1.03379e-08	pseudobulk	edgeR	LRT
Cacnb4	-0.779069	9.43223	39.2774	3.67672e-10	1.08793e-08	pseudobulk	edgeR	LRT
Sptan1	-0.697133	8.966	39.2361	3.75525e-10	1.10409e-08	pseudobulk	edgeR	LRT
Dlgap2	-0.658245	11.3218	39.0395	4.15327e-10	1.21339e-08	pseudobulk	edgeR	LRT
Man1a2	-0.789522	8.25154	38.7225	4.88542e-10	1.41831e-08	pseudobulk	edgeR	LRT
Apba1	-0.695506	9.16581	38.5895	5.23005e-10	1.50887e-08	pseudobulk	edgeR	LRT
Flrt2	-0.958062	8.55935	38.4035	5.75278e-10	1.64937e-08	pseudobulk	edgeR	LRT
Prmt2	1.17856	6.16252	38.2297	6.28868e-10	1.79189e-08	pseudobulk	edgeR	LRT
Plcb1	-0.757867	10.9938	38.0809	6.78699e-10	1.92201e-08	pseudobulk	edgeR	LRT
Pcdh15	-0.954419	9.99872	38.0479	6.90294e-10	1.94293e-08	pseudobulk	edgeR	LRT
Zfp804b	-1.4578	9.69098	38.0181	7.009e-10	1.96082e-08	pseudobulk	edgeR	LRT
Saraf	1.07324	6.46874	37.9635	7.20789e-10	1.99388e-08	pseudobulk	edgeR	LRT
Cpeb3	-0.597163	9.17153	37.962	7.21355e-10	1.99388e-08	pseudobulk	edgeR	LRT
Syt1	-0.907924	11.7467	37.8472	7.65098e-10	2.09547e-08	pseudobulk	edgeR	LRT
Morf4l2	1.04642	6.67644	37.8375	7.68879e-10	2.09547e-08	pseudobulk	edgeR	LRT
Copa	0.809677	7.56195	37.8303	7.7173e-10	2.09547e-08	pseudobulk	edgeR	LRT
6330411D24Rik	-1.14134	9.23686	37.7929	7.86682e-10	2.12358e-08	pseudobulk	edgeR	LRT
Rbfox1	-0.72552	13.2161	37.7788	7.924e-10	2.12658e-08	pseudobulk	edgeR	LRT
Samd5	-0.811774	8.35515	37.1929	1.07003e-09	2.85506e-08	pseudobulk	edgeR	LRT
Hnrnpa3	0.998448	6.89603	36.9137	1.23475e-09	3.27564e-08	pseudobulk	edgeR	LRT
Zfp608	-0.917832	7.86508	36.8512	1.27498e-09	3.36302e-08	pseudobulk	edgeR	LRT
Azin1	1.232	6.61517	36.5106	1.5184e-09	3.97582e-08	pseudobulk	edgeR	LRT
Creb5	1.35558	6.94537	36.5027	1.52452e-09	3.97582e-08	pseudobulk	edgeR	LRT
Hsp90b1	1.13107	7.67518	36.461	1.55752e-09	4.03905e-08	pseudobulk	edgeR	LRT
Grin2a	-0.833159	10.3556	36.4452	1.57019e-09	4.04916e-08	pseudobulk	edgeR	LRT
Vgf	1.73147	6.57698	36.3625	1.63825e-09	4.2012e-08	pseudobulk	edgeR	LRT
Gabra1	-0.888	8.51459	36.2939	1.69695e-09	4.32769e-08	pseudobulk	edgeR	LRT
Lrrtm3	-0.693204	9.20433	36.0671	1.90643e-09	4.8352e-08	pseudobulk	edgeR	LRT
Enox1	-0.626722	10.32	36.0356	1.93747e-09	4.87331e-08	pseudobulk	edgeR	LRT
Lin7a	-1.17285	7.41955	36.0305	1.94257e-09	4.87331e-08	pseudobulk	edgeR	LRT
Zfand5	0.945383	6.82713	35.9861	1.98734e-09	4.95867e-08	pseudobulk	edgeR	LRT
Gm49317	-0.749885	8.98318	35.9343	2.0408e-09	5.0647e-08	pseudobulk	edgeR	LRT
Rchy1	0.965746	6.7512	35.7792	2.20996e-09	5.45517e-08	pseudobulk	edgeR	LRT
Sipa1l1	-0.689345	8.62539	35.511	2.53612e-09	6.22699e-08	pseudobulk	edgeR	LRT
Mtus2	-0.821338	8.34837	35.4823	2.57377e-09	6.28599e-08	pseudobulk	edgeR	LRT
Stt3a	1.16045	5.99815	35.2113	2.95803e-09	7.18646e-08	pseudobulk	edgeR	LRT
Epha6	-0.790514	10.2472	35.1339	3.07803e-09	7.43884e-08	pseudobulk	edgeR	LRT
Sorbs2	-0.617792	9.76481	34.9897	3.31459e-09	7.96883e-08	pseudobulk	edgeR	LRT
Trpm2	-2.24214	5.98038	34.8886	3.49115e-09	8.34982e-08	pseudobulk	edgeR	LRT
Rims2	-0.594749	10.4955	34.7695	3.71145e-09	8.83095e-08	pseudobulk	edgeR	LRT
Golga4	0.7878	7.43487	34.7519	3.74505e-09	8.84071e-08	pseudobulk	edgeR	LRT
Cacna2d2	-1.01454	7.46393	34.7474	3.75385e-09	8.84071e-08	pseudobulk	edgeR	LRT
Ubash3b	-0.73438	8.55428	34.723	3.80113e-09	8.89667e-08	pseudobulk	edgeR	LRT
Plpbp	0.98006	6.83397	34.7153	3.81616e-09	8.89667e-08	pseudobulk	edgeR	LRT
E430024P14Rik	-1.42143	6.78077	34.6655	3.91519e-09	9.08166e-08	pseudobulk	edgeR	LRT
Erbb4	-1.29686	13.2496	34.6098	4.02878e-09	9.29842e-08	pseudobulk	edgeR	LRT
D10Wsu102e	1.07325	6.72678	34.559	4.13524e-09	9.49665e-08	pseudobulk	edgeR	LRT
Grik2	-0.954089	11.3778	34.4996	4.26347e-09	9.74265e-08	pseudobulk	edgeR	LRT
Galntl6	-1.12814	12.7079	34.4405	4.39491e-09	9.99354e-08	pseudobulk	edgeR	LRT
Eif4g2	0.933997	6.94638	34.1637	5.06643e-09	1.1464e-07	pseudobulk	edgeR	LRT
Atg2b	1.03507	6.32731	34.0236	5.44473e-09	1.22599e-07	pseudobulk	edgeR	LRT
Rpl13	0.99028	6.81984	33.9493	5.65658e-09	1.26751e-07	pseudobulk	edgeR	LRT
Rrbp1	1.15308	5.9676	33.9273	5.72107e-09	1.27143e-07	pseudobulk	edgeR	LRT
Nrcam	-0.626619	9.1344	33.9245	5.72917e-09	1.27143e-07	pseudobulk	edgeR	LRT
Osbpl9	-0.677534	8.69081	33.9016	5.7971e-09	1.28035e-07	pseudobulk	edgeR	LRT
Ntm	-1.10773	11.129	33.6641	6.54996e-09	1.43974e-07	pseudobulk	edgeR	LRT
Actr1b	1.07437	6.65794	33.5418	6.97472e-09	1.52584e-07	pseudobulk	edgeR	LRT
Sfpq	-0.77353	8.10823	33.1997	8.31646e-09	1.81079e-07	pseudobulk	edgeR	LRT
Atp6v1a	0.752635	7.55658	32.9752	9.33423e-09	2.02285e-07	pseudobulk	edgeR	LRT
Fut8	-0.720338	8.31254	32.8867	9.76885e-09	2.10715e-07	pseudobulk	edgeR	LRT
Samd12	0.576684	9.65338	32.7778	1.03319e-08	2.21822e-07	pseudobulk	edgeR	LRT
Atp9b	0.654165	8.14695	32.7635	1.04078e-08	2.22419e-07	pseudobulk	edgeR	LRT
Myo5b	-1.29015	7.01537	32.6244	1.11801e-08	2.37774e-07	pseudobulk	edgeR	LRT
Cux2	-0.963648	7.58489	32.6159	1.12294e-08	2.37774e-07	pseudobulk	edgeR	LRT
Nub1	1.05479	6.23234	32.5436	1.1655e-08	2.44606e-07	pseudobulk	edgeR	LRT
Crispld1	-1.75285	6.52214	32.5431	1.1658e-08	2.44606e-07	pseudobulk	edgeR	LRT
Cdh11	-0.880336	8.20544	32.2774	1.33659e-08	2.79171e-07	pseudobulk	edgeR	LRT
Usp36	0.998575	6.41949	32.2647	1.34535e-08	2.79735e-07	pseudobulk	edgeR	LRT
Arcn1	1.06229	6.16395	32.1168	1.4518e-08	3.00515e-07	pseudobulk	edgeR	LRT
Impact	0.750497	7.54691	31.9229	1.60412e-08	3.29592e-07	pseudobulk	edgeR	LRT
Riok1	1.11315	6.13714	31.92	1.60655e-08	3.29592e-07	pseudobulk	edgeR	LRT
Dlg2	-0.834595	12.5294	31.9091	1.61556e-08	3.29975e-07	pseudobulk	edgeR	LRT
Tmem132c	-0.974084	7.63501	31.8188	1.69251e-08	3.44168e-07	pseudobulk	edgeR	LRT
Trpc5	-1.51333	6.66331	31.7802	1.72646e-08	3.49532e-07	pseudobulk	edgeR	LRT
Pvt1	0.725698	8.8816	31.7553	1.74874e-08	3.52496e-07	pseudobulk	edgeR	LRT
Kcnj3	-0.668943	9.85661	31.7064	1.79333e-08	3.59913e-07	pseudobulk	edgeR	LRT
Sfmbt1	0.893765	7.05034	31.591	1.90307e-08	3.80285e-07	pseudobulk	edgeR	LRT
Dpp6	-0.686733	10.6633	31.5747	1.9191e-08	3.81834e-07	pseudobulk	edgeR	LRT
Elavl2	-0.652553	9.84994	31.5574	1.93635e-08	3.83613e-07	pseudobulk	edgeR	LRT
Slit2	-0.780185	9.53087	31.5086	1.98562e-08	3.91693e-07	pseudobulk	edgeR	LRT
Ghitm	0.979736	6.68631	31.4836	2.01133e-08	3.95076e-07	pseudobulk	edgeR	LRT
Aifm3	-1.96047	5.98407	31.4145	2.08424e-08	4.07663e-07	pseudobulk	edgeR	LRT
Tafa2	-0.676105	10.0615	31.3826	2.11868e-08	4.12652e-07	pseudobulk	edgeR	LRT
Ptpn23	1.14288	5.97681	31.3268	2.18051e-08	4.2291e-07	pseudobulk	edgeR	LRT
Rhoq	1.12041	6.1075	31.3171	2.19139e-08	4.23241e-07	pseudobulk	edgeR	LRT
Pmm1	1.15872	5.90867	31.2309	2.29094e-08	4.40624e-07	pseudobulk	edgeR	LRT
Wls	1.16025	6.24215	31.2133	2.31179e-08	4.41839e-07	pseudobulk	edgeR	LRT
Cadps	-0.620105	10.7382	31.2094	2.3164e-08	4.41839e-07	pseudobulk	edgeR	LRT
Rnf150	-0.820935	7.96909	31.1461	2.3932e-08	4.54609e-07	pseudobulk	edgeR	LRT
Naaladl2	-0.810346	8.15424	31.1083	2.44025e-08	4.61647e-07	pseudobulk	edgeR	LRT
Gria3	-0.659611	9.89857	31.0059	2.57242e-08	4.84665e-07	pseudobulk	edgeR	LRT
Vps37a	0.846511	6.96765	30.8555	2.77978e-08	5.19584e-07	pseudobulk	edgeR	LRT
Tox	-1.18838	7.57732	30.8551	2.78027e-08	5.19584e-07	pseudobulk	edgeR	LRT
Dok5	0.973308	7.17404	30.8448	2.79507e-08	5.20243e-07	pseudobulk	edgeR	LRT
Gm45846	0.955388	6.97228	30.7511	2.93341e-08	5.43799e-07	pseudobulk	edgeR	LRT
Psmd12	0.992251	6.34043	30.7175	2.9846e-08	5.51076e-07	pseudobulk	edgeR	LRT
Tenm2	-1.24456	11.6112	30.4914	3.35357e-08	6.16736e-07	pseudobulk	edgeR	LRT
Rerg	-1.23132	6.92908	30.4297	3.46194e-08	6.3414e-07	pseudobulk	edgeR	LRT
Dclk1	-0.584216	9.76848	30.4168	3.48503e-08	6.35846e-07	pseudobulk	edgeR	LRT
Tet3	0.930342	6.75366	30.2617	3.77504e-08	6.86047e-07	pseudobulk	edgeR	LRT
Pcdh7	-0.72969	9.91487	30.1007	4.10174e-08	7.39808e-07	pseudobulk	edgeR	LRT
Cntnap5b	-1.42838	8.17063	30.1002	4.10292e-08	7.39808e-07	pseudobulk	edgeR	LRT
Slit3	-0.878411	7.97426	30.0507	4.20898e-08	7.50326e-07	pseudobulk	edgeR	LRT
Gtpbp4	1.04459	6.12673	30.0504	4.20969e-08	7.50326e-07	pseudobulk	edgeR	LRT
B230209E15Rik	0.86906	6.8286	30.0502	4.21002e-08	7.50326e-07	pseudobulk	edgeR	LRT
Tfdp1	1.0979	5.94711	29.9117	4.52165e-08	8.02767e-07	pseudobulk	edgeR	LRT
Runx1t1	-0.781263	8.08593	29.837	4.69946e-08	8.31139e-07	pseudobulk	edgeR	LRT
Zmat3	0.993009	6.41783	29.8127	4.7586e-08	8.38386e-07	pseudobulk	edgeR	LRT
Ptprn2	-0.544583	9.7343	29.7984	4.79383e-08	8.38962e-07	pseudobulk	edgeR	LRT
N4bp1	1.12544	5.94153	29.7966	4.79822e-08	8.38962e-07	pseudobulk	edgeR	LRT
Tax1bp1	0.743906	7.35959	29.7611	4.88694e-08	8.51199e-07	pseudobulk	edgeR	LRT
Limch1	-0.483744	9.71685	29.7539	4.90509e-08	8.51199e-07	pseudobulk	edgeR	LRT
Eif2ak3	1.08355	6.14971	29.7275	4.97253e-08	8.59671e-07	pseudobulk	edgeR	LRT
Oxr1	-0.687239	10.8136	29.7044	5.03212e-08	8.66727e-07	pseudobulk	edgeR	LRT
Esrrg	-0.827553	9.5499	29.5797	5.36629e-08	9.20847e-07	pseudobulk	edgeR	LRT
Vwc2	-0.648536	8.72003	29.5301	5.50546e-08	9.4123e-07	pseudobulk	edgeR	LRT
Lrrc4	-1.27092	6.7294	29.4921	5.61461e-08	9.55411e-07	pseudobulk	edgeR	LRT
Pdia3	1.04161	7.11382	29.4868	5.62981e-08	9.55411e-07	pseudobulk	edgeR	LRT
Reps2	-0.654597	8.40549	29.4617	5.7034e-08	9.64095e-07	pseudobulk	edgeR	LRT
Adcy1	-0.908317	7.59116	29.4551	5.72275e-08	9.64095e-07	pseudobulk	edgeR	LRT
C530008M17Rik	-0.754986	8.13306	29.4243	5.81453e-08	9.75289e-07	pseudobulk	edgeR	LRT
Ranbp2	0.645171	7.77877	29.4186	5.83145e-08	9.75289e-07	pseudobulk	edgeR	LRT
Xpot	1.09487	5.94761	29.3572	6.0194e-08	1.00309e-06	pseudobulk	edgeR	LRT
Atp2b2	-0.6181	8.7048	29.3414	6.06858e-08	1.00672e-06	pseudobulk	edgeR	LRT
Crtac1	-0.869752	7.74515	29.3362	6.08479e-08	1.00672e-06	pseudobulk	edgeR	LRT
Rora	-0.679764	10.616	29.3067	6.17802e-08	1.01849e-06	pseudobulk	edgeR	LRT
Kif26b	-1.01292	7.41729	29.2771	6.27322e-08	1.0305e-06	pseudobulk	edgeR	LRT
Kantr	0.952277	6.48209	29.2063	6.50689e-08	1.06458e-06	pseudobulk	edgeR	LRT
Plk2	1.45687	6.27815	29.2003	6.52681e-08	1.06458e-06	pseudobulk	edgeR	LRT
Adam22	-0.52605	9.29595	29.049	7.05691e-08	1.147e-06	pseudobulk	edgeR	LRT
Ascc2	1.14032	5.95816	29.0313	7.12175e-08	1.15347e-06	pseudobulk	edgeR	LRT
Csrnp3	-0.554756	8.91645	29.0104	7.19912e-08	1.157e-06	pseudobulk	edgeR	LRT
Eya4	-0.909819	7.95472	29.0094	7.20267e-08	1.157e-06	pseudobulk	edgeR	LRT
Maea	0.989196	6.25723	29.0051	7.21871e-08	1.157e-06	pseudobulk	edgeR	LRT
Atp1a3	-0.650204	9.14788	28.989	7.27892e-08	1.16261e-06	pseudobulk	edgeR	LRT
Gtpbp2	0.983464	6.43784	28.9785	7.31878e-08	1.16495e-06	pseudobulk	edgeR	LRT
Pkp4	-0.807781	8.85674	28.948	7.43463e-08	1.17932e-06	pseudobulk	edgeR	LRT
Tlk2	0.821497	7.06226	28.9072	7.59298e-08	1.20031e-06	pseudobulk	edgeR	LRT
A830082K12Rik	-1.03012	7.10207	28.8839	7.6849e-08	1.2107e-06	pseudobulk	edgeR	LRT
Il1rapl1	-0.856829	11.8917	28.8468	7.83353e-08	1.22992e-06	pseudobulk	edgeR	LRT
Coro6	-0.878061	7.74404	28.8376	7.87083e-08	1.23158e-06	pseudobulk	edgeR	LRT
Slc2a13	-0.66886	9.52561	28.7197	8.36465e-08	1.30443e-06	pseudobulk	edgeR	LRT
Scg2	1.41162	6.81984	28.582	8.98146e-08	1.39591e-06	pseudobulk	edgeR	LRT
Parm1	-1.26586	7.83943	28.2897	1.0445e-07	1.61792e-06	pseudobulk	edgeR	LRT
Dcx	-1.02683	7.36503	28.1971	1.09567e-07	1.6915e-06	pseudobulk	edgeR	LRT
Arpc2	0.859171	6.73071	28.0171	1.20248e-07	1.85021e-06	pseudobulk	edgeR	LRT
Mmp16	-0.727451	9.23809	27.8849	1.28748e-07	1.97443e-06	pseudobulk	edgeR	LRT
Syt4	0.979397	6.22071	27.8243	1.32848e-07	2.03056e-06	pseudobulk	edgeR	LRT
Uhrf1bp1l	0.754457	7.23945	27.6481	1.45512e-07	2.21678e-06	pseudobulk	edgeR	LRT
Ywhab	0.880223	6.98855	27.574	1.51195e-07	2.29578e-06	pseudobulk	edgeR	LRT
Setbp1	-0.619319	9.48762	27.4847	1.58345e-07	2.39647e-06	pseudobulk	edgeR	LRT
Zfp451	0.766802	7.25922	27.4763	1.59029e-07	2.39894e-06	pseudobulk	edgeR	LRT
Gm48893	-1.56792	6.27859	27.4122	1.64389e-07	2.47173e-06	pseudobulk	edgeR	LRT
Fndc1	-1.67387	6.13674	27.3425	1.70425e-07	2.55416e-06	pseudobulk	edgeR	LRT
Depdc5	-0.848899	7.65441	27.3272	1.71778e-07	2.5661e-06	pseudobulk	edgeR	LRT
Map4	0.648385	8.04149	27.3039	1.73858e-07	2.5888e-06	pseudobulk	edgeR	LRT
Luzp2	-1.14821	9.8932	27.2062	1.82873e-07	2.71429e-06	pseudobulk	edgeR	LRT
Eea1	0.706641	7.46364	27.18	1.85367e-07	2.74247e-06	pseudobulk	edgeR	LRT
Neto1	-0.875578	8.90397	27.162	1.87095e-07	2.75921e-06	pseudobulk	edgeR	LRT
Rps5	1.03275	6.32718	26.8639	2.18302e-07	3.20918e-06	pseudobulk	edgeR	LRT
Lsamp	-0.877186	13.1422	26.844	2.20559e-07	3.23207e-06	pseudobulk	edgeR	LRT
Cdk11b	0.890543	6.60348	26.7905	2.26751e-07	3.31229e-06	pseudobulk	edgeR	LRT
Camk2a	-0.85483	8.11408	26.5899	2.5155e-07	3.65723e-06	pseudobulk	edgeR	LRT
Lmbrd1	0.644492	7.93368	26.5869	2.5195e-07	3.65723e-06	pseudobulk	edgeR	LRT
Tm6sf1	-1.11131	7.0381	26.5343	2.589e-07	3.74634e-06	pseudobulk	edgeR	LRT
Senp2	0.736879	7.10154	26.4153	2.75357e-07	3.97202e-06	pseudobulk	edgeR	LRT
Hspa12a	-1.04862	7.03799	26.2814	2.95117e-07	4.2438e-06	pseudobulk	edgeR	LRT
Ptprd	-0.995626	10.3853	26.1927	3.08991e-07	4.42951e-06	pseudobulk	edgeR	LRT
Mir670hg	1.43241	7.21236	26.0781	3.2789e-07	4.68588e-06	pseudobulk	edgeR	LRT
Lmo3	-1.56828	6.12867	26.0375	3.34844e-07	4.77049e-06	pseudobulk	edgeR	LRT
Pde9a	-1.30088	6.53941	26.0292	3.36289e-07	4.7735e-06	pseudobulk	edgeR	LRT
Yars	0.977033	6.40906	26.0244	3.37123e-07	4.7735e-06	pseudobulk	edgeR	LRT
St6gal2	-1.32514	6.65345	25.9514	3.50116e-07	4.94231e-06	pseudobulk	edgeR	LRT
Nfyc	-0.754554	7.77382	25.921	3.55685e-07	5.00562e-06	pseudobulk	edgeR	LRT
Tmem132b	-0.641853	8.45861	25.8927	3.60938e-07	5.06411e-06	pseudobulk	edgeR	LRT
Napa	0.909758	6.50614	25.8211	3.74578e-07	5.23955e-06	pseudobulk	edgeR	LRT
Septin4	-1.13342	6.8518	25.7516	3.88304e-07	5.41514e-06	pseudobulk	edgeR	LRT
Adgrl2	-0.836138	7.71153	25.6337	4.1277e-07	5.739e-06	pseudobulk	edgeR	LRT
Far2	-0.966219	7.19027	25.5857	4.23154e-07	5.8657e-06	pseudobulk	edgeR	LRT
Ablim2	-0.83718	7.6028	25.5216	4.37448e-07	6.04569e-06	pseudobulk	edgeR	LRT
Frmd5	-0.597445	10.6267	25.4843	4.45996e-07	6.14543e-06	pseudobulk	edgeR	LRT
Siah3	-1.54293	6.18709	25.4123	4.62966e-07	6.35999e-06	pseudobulk	edgeR	LRT
Ppib	-0.672189	8.19217	25.4066	4.64323e-07	6.35999e-06	pseudobulk	edgeR	LRT
Fam189a1	-0.737371	8.21316	25.3746	4.72097e-07	6.44733e-06	pseudobulk	edgeR	LRT
Rpl3	0.899133	7.00542	25.3633	4.74875e-07	6.46615e-06	pseudobulk	edgeR	LRT
Fam49a	-0.71343	7.87392	25.3365	4.81507e-07	6.53717e-06	pseudobulk	edgeR	LRT
Lypd6b	-1.22854	6.61682	25.3286	4.83498e-07	6.54495e-06	pseudobulk	edgeR	LRT
Srsf5	-0.642296	8.65363	25.2902	4.93205e-07	6.64926e-06	pseudobulk	edgeR	LRT
Rims1	-0.576503	10.7689	25.2868	4.94085e-07	6.64926e-06	pseudobulk	edgeR	LRT
Cdh8	-0.829479	8.33169	25.227	5.09649e-07	6.83878e-06	pseudobulk	edgeR	LRT
Bcan	-1.08573	6.96851	25.0749	5.51474e-07	7.37857e-06	pseudobulk	edgeR	LRT
Ptchd4	-0.608933	9.47501	25.0468	5.59554e-07	7.46503e-06	pseudobulk	edgeR	LRT
Moxd1	-1.65604	6.35347	25.0157	5.68657e-07	7.56462e-06	pseudobulk	edgeR	LRT
Iars	0.84825	6.78445	25.0046	5.71922e-07	7.58619e-06	pseudobulk	edgeR	LRT
Grb10	0.827524	6.88899	24.9986	5.73709e-07	7.58808e-06	pseudobulk	edgeR	LRT
Arid5b	0.646003	7.75885	24.8813	6.09708e-07	8.04117e-06	pseudobulk	edgeR	LRT
Klhdc2	0.955102	6.55969	24.8147	6.31157e-07	8.30035e-06	pseudobulk	edgeR	LRT
Rpl19	0.791516	6.85914	24.7859	6.40653e-07	8.3796e-06	pseudobulk	edgeR	LRT
Socs5	0.973232	6.70752	24.7854	6.40815e-07	8.3796e-06	pseudobulk	edgeR	LRT
Sec16a	1.06076	5.97871	24.7095	6.6654e-07	8.69138e-06	pseudobulk	edgeR	LRT
Man1c1	-0.894999	7.3576	24.6301	6.94581e-07	9.03151e-06	pseudobulk	edgeR	LRT
Fam160a2	1.00372	6.13601	24.5932	7.08003e-07	9.18017e-06	pseudobulk	edgeR	LRT
Mipol1	0.825983	6.89787	24.5776	7.13783e-07	9.22919e-06	pseudobulk	edgeR	LRT
Gpr176	-0.698207	7.9354	24.5647	7.18549e-07	9.26486e-06	pseudobulk	edgeR	LRT
Chrm2	-1.3243	7.17193	24.556	7.2183e-07	9.28124e-06	pseudobulk	edgeR	LRT
Mrfap1	1.03444	5.88901	24.5129	7.38121e-07	9.45984e-06	pseudobulk	edgeR	LRT
Mpped2	-0.803565	7.61548	24.5085	7.39818e-07	9.45984e-06	pseudobulk	edgeR	LRT
Clstn2	-1.01678	9.47712	24.4183	7.75284e-07	9.88594e-06	pseudobulk	edgeR	LRT
Ctnnd2	-0.478674	11.4111	24.358	7.99931e-07	1.01721e-05	pseudobulk	edgeR	LRT
L1cam	-1.81519	5.74032	24.3474	8.04367e-07	1.02004e-05	pseudobulk	edgeR	LRT
Ppm1h	0.572196	8.44478	24.2561	8.43416e-07	1.06663e-05	pseudobulk	edgeR	LRT
Frmd4a	-0.563035	10.7483	24.1755	8.79417e-07	1.10912e-05	pseudobulk	edgeR	LRT
Rapgef1	0.848773	6.56053	24.1103	9.09719e-07	1.14421e-05	pseudobulk	edgeR	LRT
Luc7l	0.767475	7.12208	24.0486	9.39322e-07	1.17824e-05	pseudobulk	edgeR	LRT
Gtdc1	-0.813257	8.00624	24.026	9.50437e-07	1.18895e-05	pseudobulk	edgeR	LRT
Wapl	0.770234	6.88215	23.9526	9.87348e-07	1.23178e-05	pseudobulk	edgeR	LRT
Dlc1	-0.754032	9.05408	23.8922	1.01884e-06	1.26764e-05	pseudobulk	edgeR	LRT
Ywhag	0.630584	7.71369	23.8041	1.06654e-06	1.32343e-05	pseudobulk	edgeR	LRT
Kcns3	-0.906002	7.37665	23.7644	1.08879e-06	1.34741e-05	pseudobulk	edgeR	LRT
Mcf2l	-0.879601	7.22106	23.7332	1.10655e-06	1.36573e-05	pseudobulk	edgeR	LRT
Slc24a2	-0.544181	10.098	23.6949	1.12882e-06	1.3895e-05	pseudobulk	edgeR	LRT
Slc4a3	-0.819038	7.54616	23.6845	1.13493e-06	1.3933e-05	pseudobulk	edgeR	LRT
Brinp3	-1.33779	8.46163	23.6758	1.14005e-06	1.39588e-05	pseudobulk	edgeR	LRT
Gria2	-0.770134	10.202	23.6397	1.16168e-06	1.41861e-05	pseudobulk	edgeR	LRT
Hbs1l	0.708151	7.23739	23.6317	1.16649e-06	1.42072e-05	pseudobulk	edgeR	LRT
Syn2	-0.776123	9.29963	23.6162	1.17593e-06	1.42845e-05	pseudobulk	edgeR	LRT
Rapgef4	-0.490889	9.66355	23.5524	1.21557e-06	1.47272e-05	pseudobulk	edgeR	LRT
Fnip2	0.763182	7.11064	23.5252	1.23287e-06	1.48977e-05	pseudobulk	edgeR	LRT
Kcnh1	-0.949926	7.29731	23.4997	1.24933e-06	1.50571e-05	pseudobulk	edgeR	LRT
Fras1	-1.30944	6.53828	23.479	1.26284e-06	1.51803e-05	pseudobulk	edgeR	LRT
Prkca	-0.621455	9.39627	23.4679	1.27016e-06	1.52288e-05	pseudobulk	edgeR	LRT
Nrg2	-0.774841	7.66114	23.4415	1.28771e-06	1.53992e-05	pseudobulk	edgeR	LRT
Prkg1	0.659157	9.20186	23.4074	1.31076e-06	1.56343e-05	pseudobulk	edgeR	LRT
Magi1	-0.445084	9.96182	23.3972	1.31768e-06	1.56764e-05	pseudobulk	edgeR	LRT
Ctnnb1	0.93106	6.15966	23.3813	1.32866e-06	1.57663e-05	pseudobulk	edgeR	LRT
Ptprn	0.749764	7.43019	23.3712	1.33562e-06	1.58083e-05	pseudobulk	edgeR	LRT
Khdrbs3	-0.78739	8.421	23.3155	1.37485e-06	1.6231e-05	pseudobulk	edgeR	LRT
Sh3kbp1	-0.722908	7.77979	23.2951	1.38953e-06	1.63624e-05	pseudobulk	edgeR	LRT
Ppp2ca	0.881893	6.36653	23.2854	1.39656e-06	1.64034e-05	pseudobulk	edgeR	LRT
Rpsa	0.772063	6.90105	23.2796	1.4008e-06	1.64114e-05	pseudobulk	edgeR	LRT
Lgi2	0.939533	6.3942	23.2584	1.41632e-06	1.65512e-05	pseudobulk	edgeR	LRT
Il1rapl2	-1.61208	10.0056	23.2518	1.42118e-06	1.65661e-05	pseudobulk	edgeR	LRT
Grip1	-0.67382	12.099	23.1735	1.48025e-06	1.72111e-05	pseudobulk	edgeR	LRT
Cab39	0.894092	6.3468	23.163	1.48833e-06	1.72617e-05	pseudobulk	edgeR	LRT
Prkag2	-0.936057	7.13812	23.1071	1.53225e-06	1.77265e-05	pseudobulk	edgeR	LRT
Ptprr	-0.737656	7.77909	23.0435	1.58375e-06	1.82764e-05	pseudobulk	edgeR	LRT
Anapc1	0.698258	7.1602	23.0007	1.61944e-06	1.8639e-05	pseudobulk	edgeR	LRT
Bdp1	0.670762	7.46115	22.9905	1.62804e-06	1.8639e-05	pseudobulk	edgeR	LRT
Nrg3	-0.575766	12.5178	22.9903	1.62817e-06	1.8639e-05	pseudobulk	edgeR	LRT
Cdh4	-1.34022	6.62319	22.9866	1.63132e-06	1.8639e-05	pseudobulk	edgeR	LRT
Edil3	-0.737094	9.51034	22.9785	1.63821e-06	1.86716e-05	pseudobulk	edgeR	LRT
Rbbp4	0.876412	6.33009	22.9565	1.65708e-06	1.88401e-05	pseudobulk	edgeR	LRT
Klhl7	0.64915	7.69713	22.9493	1.66334e-06	1.88648e-05	pseudobulk	edgeR	LRT
Runx2	-0.723948	8.29728	22.9442	1.66771e-06	1.8868e-05	pseudobulk	edgeR	LRT
Zdhhc14	-0.793735	7.54011	22.9114	1.6964e-06	1.91456e-05	pseudobulk	edgeR	LRT
Tox4	0.954627	6.07881	22.9043	1.70267e-06	1.91696e-05	pseudobulk	edgeR	LRT
Manba	-1.00349	7.00095	22.8725	1.73108e-06	1.94421e-05	pseudobulk	edgeR	LRT
Fam110b	0.769466	8.29791	22.8382	1.76229e-06	1.97445e-05	pseudobulk	edgeR	LRT
Rap1gap	-1.01727	6.89979	22.818	1.78091e-06	1.99048e-05	pseudobulk	edgeR	LRT
Susd6	0.776009	6.93764	22.8052	1.79279e-06	1.99892e-05	pseudobulk	edgeR	LRT
Rcan2	-0.52414	8.67011	22.7916	1.80549e-06	2.00822e-05	pseudobulk	edgeR	LRT
Wnk2	-0.750273	7.52537	22.7126	1.88134e-06	2.08756e-05	pseudobulk	edgeR	LRT
Coq5	0.990025	5.97817	22.6995	1.89418e-06	2.09677e-05	pseudobulk	edgeR	LRT
Bzw1	1.00689	5.98858	22.6434	1.95031e-06	2.15374e-05	pseudobulk	edgeR	LRT
Zbtb20	0.858384	7.906	22.585	2.01045e-06	2.21486e-05	pseudobulk	edgeR	LRT
Psmd11	0.759412	6.91584	22.5726	2.02346e-06	2.22388e-05	pseudobulk	edgeR	LRT
Il1rap	-0.90095	7.67841	22.5465	2.05122e-06	2.24903e-05	pseudobulk	edgeR	LRT
Tbc1d32	-1.33355	6.274	22.4589	2.14691e-06	2.34838e-05	pseudobulk	edgeR	LRT
Ahi1	0.455902	9.32672	22.286	2.34913e-06	2.5635e-05	pseudobulk	edgeR	LRT
Fgf13	-0.959827	10.1742	22.1659	2.5007e-06	2.72246e-05	pseudobulk	edgeR	LRT
4930578G10Rik	-0.891095	7.39474	22.1424	2.53158e-06	2.7496e-05	pseudobulk	edgeR	LRT
Arf1	0.878945	6.54745	22.1167	2.56574e-06	2.78015e-05	pseudobulk	edgeR	LRT
Plxna4	-0.596273	9.63503	22.0974	2.59161e-06	2.80161e-05	pseudobulk	edgeR	LRT
Fut9	-0.523241	8.80136	22.0171	2.70238e-06	2.91453e-05	pseudobulk	edgeR	LRT
Clcn3	0.543088	8.11435	21.9143	2.851e-06	3.06765e-05	pseudobulk	edgeR	LRT
Fbxl12	0.842031	6.56158	21.9021	2.86913e-06	3.07997e-05	pseudobulk	edgeR	LRT
Taf1b	-0.925315	7.13574	21.8922	2.88404e-06	3.0888e-05	pseudobulk	edgeR	LRT
Drp2	-1.82895	5.63326	21.8725	2.91386e-06	3.11351e-05	pseudobulk	edgeR	LRT
Phactr3	-0.689081	7.98857	21.743	3.11728e-06	3.32318e-05	pseudobulk	edgeR	LRT
Nop58	0.895544	6.19417	21.7278	3.14207e-06	3.34189e-05	pseudobulk	edgeR	LRT
Pgap1	-1.19719	6.58958	21.6941	3.19779e-06	3.39333e-05	pseudobulk	edgeR	LRT
Negr1	-0.916497	10.2591	21.6418	3.28616e-06	3.47911e-05	pseudobulk	edgeR	LRT
Ddx17	-0.581032	8.39651	21.6143	3.33349e-06	3.52114e-05	pseudobulk	edgeR	LRT
Rab5a	0.955204	5.98843	21.6049	3.35004e-06	3.53054e-05	pseudobulk	edgeR	LRT
Ppp1r10	0.935711	6.10023	21.5903	3.37562e-06	3.5494e-05	pseudobulk	edgeR	LRT
Sst	-1.80668	7.3429	21.5509	3.44557e-06	3.61472e-05	pseudobulk	edgeR	LRT
Cdh12	-1.20366	8.8511	21.5433	3.45922e-06	3.62081e-05	pseudobulk	edgeR	LRT
Brdt	-1.15366	6.50485	21.5366	3.47141e-06	3.62535e-05	pseudobulk	edgeR	LRT
Myrip	-0.817294	7.36241	21.4989	3.54035e-06	3.68899e-05	pseudobulk	edgeR	LRT
Mga	0.648404	7.28475	21.4354	3.65947e-06	3.80453e-05	pseudobulk	edgeR	LRT
Pafah1b2	0.945825	5.99813	21.4082	3.71188e-06	3.84495e-05	pseudobulk	edgeR	LRT
Clmp	-0.849925	7.14161	21.4065	3.71501e-06	3.84495e-05	pseudobulk	edgeR	LRT
Gabrd	-1.22262	6.67379	21.3313	3.86376e-06	3.98184e-05	pseudobulk	edgeR	LRT
Specc1	-0.567103	8.25043	21.3309	3.86453e-06	3.98184e-05	pseudobulk	edgeR	LRT
Slc3a2	0.836594	6.918	21.3181	3.89034e-06	3.99951e-05	pseudobulk	edgeR	LRT
Dock9	-0.688329	7.73193	21.3131	3.90049e-06	4.00103e-05	pseudobulk	edgeR	LRT
Grm1	-1.20351	8.8476	21.2829	3.96243e-06	4.05556e-05	pseudobulk	edgeR	LRT
E130307A14Rik	-0.69514	7.867	21.2786	3.97143e-06	4.05578e-05	pseudobulk	edgeR	LRT
Lhfp	-1.19571	6.75001	21.2443	4.04305e-06	4.1198e-05	pseudobulk	edgeR	LRT
Ppil4	0.866633	6.34408	21.227	4.07979e-06	4.14809e-05	pseudobulk	edgeR	LRT
Ddx50	0.645815	7.53464	21.1621	4.22021e-06	4.28142e-05	pseudobulk	edgeR	LRT
Bend6	-0.735882	7.62837	21.1531	4.24026e-06	4.29233e-05	pseudobulk	edgeR	LRT
Smarca1	-0.969368	7.28472	21.1288	4.29428e-06	4.3375e-05	pseudobulk	edgeR	LRT
Tut4	0.613285	7.73576	21.123	4.30728e-06	4.34114e-05	pseudobulk	edgeR	LRT
Copb1	0.888449	6.23167	21.0384	4.50163e-06	4.52713e-05	pseudobulk	edgeR	LRT
Rnf187	0.811443	6.6889	21.0265	4.52965e-06	4.54541e-05	pseudobulk	edgeR	LRT
Wdr70	0.726056	7.15412	20.9509	4.71217e-06	4.7183e-05	pseudobulk	edgeR	LRT
Calb1	-1.63882	6.25145	20.9428	4.73198e-06	4.72788e-05	pseudobulk	edgeR	LRT
Gabbr2	-0.551709	8.9637	20.9173	4.7954e-06	4.7809e-05	pseudobulk	edgeR	LRT
Frmpd1	-1.3332	6.27318	20.8417	4.9886e-06	4.9628e-05	pseudobulk	edgeR	LRT
Adgrl3	-0.600806	10.6103	20.8107	5.0698e-06	5.03273e-05	pseudobulk	edgeR	LRT
Cdh2	-0.79156	8.24717	20.7903	5.1242e-06	5.07582e-05	pseudobulk	edgeR	LRT
Snd1	0.637823	7.796	20.6733	5.44711e-06	5.38412e-05	pseudobulk	edgeR	LRT
Lars	0.66669	7.15645	20.6322	5.56532e-06	5.48921e-05	pseudobulk	edgeR	LRT
Spock1	-0.491045	9.28528	20.5807	5.71705e-06	5.62685e-05	pseudobulk	edgeR	LRT
Ddx10	0.650995	7.1484	20.5554	5.79314e-06	5.6896e-05	pseudobulk	edgeR	LRT
Olfm2	-1.00142	6.80969	20.5275	5.87809e-06	5.76077e-05	pseudobulk	edgeR	LRT
Pde8b	-0.644718	7.99466	20.4966	5.97366e-06	5.84204e-05	pseudobulk	edgeR	LRT
Ccdc136	-0.78779	7.37859	20.488	6.00048e-06	5.85586e-05	pseudobulk	edgeR	LRT
Spire1	-0.704929	7.7264	20.4485	6.12576e-06	5.96551e-05	pseudobulk	edgeR	LRT
Cul5	0.65395	7.32172	20.3979	6.28984e-06	6.1124e-05	pseudobulk	edgeR	LRT
Scai	-0.71583	7.77218	20.3228	6.54161e-06	6.34371e-05	pseudobulk	edgeR	LRT
Hs3st1	-1.01855	6.79649	20.2989	6.62397e-06	6.40614e-05	pseudobulk	edgeR	LRT
Vipas39	0.815032	6.61435	20.2961	6.63374e-06	6.40614e-05	pseudobulk	edgeR	LRT
Pde10a	0.677072	10.4594	20.2452	6.8124e-06	6.56494e-05	pseudobulk	edgeR	LRT
Ano4	-0.627249	9.05536	20.1977	6.98374e-06	6.71603e-05	pseudobulk	edgeR	LRT
Npm1	1.0628	6.03925	20.1852	7.02956e-06	6.74604e-05	pseudobulk	edgeR	LRT
1810013L24Rik	0.930171	6.14851	20.179	7.05222e-06	6.75374e-05	pseudobulk	edgeR	LRT
Dock3	-0.422872	9.98773	20.1492	7.16314e-06	6.84577e-05	pseudobulk	edgeR	LRT
Denn2b	-0.849376	7.14398	20.1396	7.19924e-06	6.86605e-05	pseudobulk	edgeR	LRT
Ncl	0.943945	5.96177	20.0706	7.46342e-06	7.10333e-05	pseudobulk	edgeR	LRT
Stam	0.795524	6.66326	20.0387	7.58908e-06	7.20806e-05	pseudobulk	edgeR	LRT
Kirrel3	-1.05318	9.7133	20.0144	7.68599e-06	7.28512e-05	pseudobulk	edgeR	LRT
Asah2	-1.47332	5.8699	20.0026	7.73373e-06	7.31535e-05	pseudobulk	edgeR	LRT
Cntn5	-1.32116	11.6584	19.9979	7.75267e-06	7.31826e-05	pseudobulk	edgeR	LRT
Rgs7	-0.431174	9.77149	19.9857	7.80248e-06	7.35025e-05	pseudobulk	edgeR	LRT
Asap1	-0.485356	8.88314	19.9704	7.86503e-06	7.39409e-05	pseudobulk	edgeR	LRT
Srpr	0.845573	6.28642	19.9318	8.02554e-06	7.52966e-05	pseudobulk	edgeR	LRT
Ccdc28a	0.924511	5.96499	19.9199	8.0755e-06	7.56116e-05	pseudobulk	edgeR	LRT
Pibf1	-0.857542	7.04068	19.7849	8.66659e-06	8.09818e-05	pseudobulk	edgeR	LRT
Nlgn1	-0.941363	10.963	19.7414	8.86598e-06	8.26775e-05	pseudobulk	edgeR	LRT
Rnf144b	-0.629895	7.86896	19.7236	8.94897e-06	8.32831e-05	pseudobulk	edgeR	LRT
1110004F10Rik	-0.798019	7.13732	19.716	8.98482e-06	8.34486e-05	pseudobulk	edgeR	LRT
Tspyl2	0.824595	6.52344	19.6494	9.30338e-06	8.62338e-05	pseudobulk	edgeR	LRT
Cxadr	0.849849	6.28196	19.6021	9.53642e-06	8.82167e-05	pseudobulk	edgeR	LRT
Gabra3	-0.916943	7.0143	19.5796	9.64943e-06	8.90835e-05	pseudobulk	edgeR	LRT
Psmd2	1.03889	5.99148	19.4667	1.02367e-05	9.43165e-05	pseudobulk	edgeR	LRT
Ube2j2	0.925355	6.10512	19.4466	1.03451e-05	9.51253e-05	pseudobulk	edgeR	LRT
Rab40c	0.794726	6.47226	19.4392	1.03856e-05	9.53079e-05	pseudobulk	edgeR	LRT
Rimbp2	-0.564732	8.46616	19.3784	1.07214e-05	9.81942e-05	pseudobulk	edgeR	LRT
Rpl21	0.776657	6.73695	19.3737	1.07478e-05	9.82413e-05	pseudobulk	edgeR	LRT
Tbc1d4	-0.974478	6.74251	19.3577	1.08381e-05	9.88708e-05	pseudobulk	edgeR	LRT
Phf24	-0.864854	6.99264	19.3467	1.09008e-05	9.92466e-05	pseudobulk	edgeR	LRT
Cers6	-0.517533	9.02085	19.3289	1.1003e-05	9.99799e-05	pseudobulk	edgeR	LRT
Tmem178	-0.713086	7.52211	19.2858	1.12537e-05	0.000101988	pseudobulk	edgeR	LRT
Pcnp	0.847274	6.2233	19.2834	1.12682e-05	0.000101988	pseudobulk	edgeR	LRT
Lnx1	-0.831206	7.27788	19.2124	1.16949e-05	0.000105643	pseudobulk	edgeR	LRT
Ncs1	-1.25452	6.14648	19.1719	1.19456e-05	0.000107697	pseudobulk	edgeR	LRT
Nrd1	0.567276	7.92776	19.1667	1.19787e-05	0.000107785	pseudobulk	edgeR	LRT
Eif4b	0.841388	6.25832	19.1241	1.22487e-05	0.00011	pseudobulk	edgeR	LRT
Pikfyve	0.700005	6.94696	19.1051	1.23717e-05	0.000110889	pseudobulk	edgeR	LRT
Zranb2	0.401797	9.20379	19.0846	1.25051e-05	0.000111868	pseudobulk	edgeR	LRT
Prpf8	0.907324	6.03268	19.0654	1.26315e-05	0.000112779	pseudobulk	edgeR	LRT
Man1a	-1.51564	6.66614	19.0577	1.26826e-05	0.000113017	pseudobulk	edgeR	LRT
Pcx	0.963556	6.02803	18.9677	1.32948e-05	0.000118244	pseudobulk	edgeR	LRT
Larp4b	0.597102	7.42658	18.8944	1.38158e-05	0.000122642	pseudobulk	edgeR	LRT
Armc1	0.949215	5.94102	18.8404	1.42122e-05	0.000125725	pseudobulk	edgeR	LRT
Sgk1	-0.660575	7.76598	18.8397	1.42175e-05	0.000125725	pseudobulk	edgeR	LRT
Rps2	0.704851	6.95738	18.7971	1.45389e-05	0.00012832	pseudobulk	edgeR	LRT
Fgf12	-0.724689	11.9822	18.7535	1.48748e-05	0.000131034	pseudobulk	edgeR	LRT
Nell1	-0.935093	7.83263	18.7433	1.4955e-05	0.00013149	pseudobulk	edgeR	LRT
Tra2b	0.664354	7.0642	18.6908	1.53722e-05	0.000134902	pseudobulk	edgeR	LRT
C130071C03Rik	-0.627684	9.23613	18.6658	1.55752e-05	0.000136423	pseudobulk	edgeR	LRT
Gm38393	-0.739495	7.55715	18.6559	1.56558e-05	0.00013687	pseudobulk	edgeR	LRT
Gars	0.694612	7.08791	18.5818	1.62764e-05	0.000142027	pseudobulk	edgeR	LRT
Kansl2	0.864815	6.2007	18.5567	1.64929e-05	0.000143644	pseudobulk	edgeR	LRT
Ubn1	0.758107	6.64842	18.5457	1.65883e-05	0.000144049	pseudobulk	edgeR	LRT
Snx30	0.791711	6.45395	18.5441	1.66019e-05	0.000144049	pseudobulk	edgeR	LRT
Rab14	0.675777	6.93625	18.5383	1.66528e-05	0.00014422	pseudobulk	edgeR	LRT
Fam171b	0.555487	7.95744	18.4938	1.70454e-05	0.000147344	pseudobulk	edgeR	LRT
Vwa5b2	-1.00609	6.62583	18.4612	1.73401e-05	0.000149611	pseudobulk	edgeR	LRT
Mfsd4a	-1.04575	6.46217	18.4561	1.73862e-05	0.000149729	pseudobulk	edgeR	LRT
Cyfip2	0.497598	8.44143	18.4449	1.74892e-05	0.000150091	pseudobulk	edgeR	LRT
Ttc27	0.90382	6.08998	18.4444	1.74933e-05	0.000150091	pseudobulk	edgeR	LRT
Atxn2l	0.706702	6.82207	18.4078	1.78323e-05	0.000152716	pseudobulk	edgeR	LRT
Klhl32	-0.532156	8.73561	18.3973	1.79314e-05	0.000153281	pseudobulk	edgeR	LRT
Rab2a	0.638484	7.20506	18.3898	1.80022e-05	0.00015356	pseudobulk	edgeR	LRT
Ank1	-0.667664	7.7493	18.3868	1.80307e-05	0.00015356	pseudobulk	edgeR	LRT
Add3	-0.901387	6.96292	18.3762	1.81309e-05	0.000154129	pseudobulk	edgeR	LRT
Spock3	-0.472858	9.80903	18.3138	1.87344e-05	0.000158967	pseudobulk	edgeR	LRT
Nol4	-0.456299	9.02097	18.2424	1.94503e-05	0.000164739	pseudobulk	edgeR	LRT
Ptpre	-0.788165	7.49743	18.2296	1.95809e-05	0.000165541	pseudobulk	edgeR	LRT
Kat7	0.888858	6.14776	18.2078	1.9807e-05	0.000166903	pseudobulk	edgeR	LRT
Vps35	0.695999	6.8409	18.2071	1.98143e-05	0.000166903	pseudobulk	edgeR	LRT
Sppl2a	-0.95459	6.76983	18.1467	2.0452e-05	0.000171961	pseudobulk	edgeR	LRT
Xrn2	0.615581	7.43887	18.0724	2.12658e-05	0.000178478	pseudobulk	edgeR	LRT
Cdh18	-0.867415	9.28594	18.0418	2.16102e-05	0.000181039	pseudobulk	edgeR	LRT
Aplp2	-0.702449	7.9798	18.0135	2.19341e-05	0.00018342	pseudobulk	edgeR	LRT
Clstn3	-0.64166	8.09416	17.9872	2.22391e-05	0.000185634	pseudobulk	edgeR	LRT
Hunk	-0.772413	7.42686	17.9449	2.27392e-05	0.000189466	pseudobulk	edgeR	LRT
Ubr1	0.640762	7.14818	17.9129	2.31244e-05	0.000191957	pseudobulk	edgeR	LRT
Lrrc3b	-1.10686	6.45037	17.9119	2.31365e-05	0.000191957	pseudobulk	edgeR	LRT
Tmed9	0.818676	6.25846	17.9098	2.31629e-05	0.000191957	pseudobulk	edgeR	LRT
Rheb	0.834064	6.59362	17.8837	2.34828e-05	0.000194259	pseudobulk	edgeR	LRT
Stmn3	-0.728149	8.12095	17.8122	2.43817e-05	0.000201335	pseudobulk	edgeR	LRT
Nsg2	-0.926654	6.91961	17.7919	2.46424e-05	0.000203124	pseudobulk	edgeR	LRT
Cpeb2	-0.826641	7.03149	17.7883	2.46893e-05	0.000203148	pseudobulk	edgeR	LRT
Rpn1	0.994991	6.09565	17.7696	2.49338e-05	0.000204795	pseudobulk	edgeR	LRT
Ptprm	-0.42371	10.8088	17.76	2.50593e-05	0.000205459	pseudobulk	edgeR	LRT
Cbarp	0.898055	5.9013	17.7555	2.51193e-05	0.000205587	pseudobulk	edgeR	LRT
Sez6l	-0.875548	6.88655	17.7177	2.56234e-05	0.000209341	pseudobulk	edgeR	LRT
Uri1	0.53382	7.74631	17.6424	2.66579e-05	0.000217408	pseudobulk	edgeR	LRT
Tiam1	-0.603188	8.20443	17.5382	2.8159e-05	0.000229144	pseudobulk	edgeR	LRT
Adamts17	-0.629904	8.07892	17.5357	2.81962e-05	0.000229144	pseudobulk	edgeR	LRT
Arhgap18	-0.853732	7.36962	17.5303	2.82767e-05	0.000229394	pseudobulk	edgeR	LRT
Gm13052	-0.822106	7.28131	17.4599	2.93433e-05	0.000237629	pseudobulk	edgeR	LRT
Gsk3b	0.421363	8.43178	17.4437	2.95941e-05	0.000239241	pseudobulk	edgeR	LRT
Tecr	-0.692452	8.12467	17.43	2.98082e-05	0.00024055	pseudobulk	edgeR	LRT
Matk	-0.916726	7.19841	17.4109	3.01088e-05	0.000242552	pseudobulk	edgeR	LRT
Mboat2	-0.792956	7.13002	17.3977	3.03186e-05	0.000243817	pseudobulk	edgeR	LRT
Pgk1	0.834352	6.39897	17.3904	3.04361e-05	0.000244336	pseudobulk	edgeR	LRT
Zfp106	0.664803	7.05271	17.3715	3.07393e-05	0.000246341	pseudobulk	edgeR	LRT
Cltc	0.453592	8.38547	17.3518	3.10606e-05	0.000248485	pseudobulk	edgeR	LRT
Kif16b	-0.716668	7.46029	17.29	3.20871e-05	0.000256253	pseudobulk	edgeR	LRT
Rtn3	-0.387538	9.47105	17.2862	3.21521e-05	0.000256328	pseudobulk	edgeR	LRT
Gfpt1	0.748209	6.58896	17.2692	3.24409e-05	0.000258185	pseudobulk	edgeR	LRT
Shisa6	-1.04303	7.19971	17.2594	3.2608e-05	0.000259068	pseudobulk	edgeR	LRT
Nova1	-1.0383	6.44047	17.2472	3.28187e-05	0.000260294	pseudobulk	edgeR	LRT
Ankrd11	0.509523	7.90914	17.1948	3.37351e-05	0.000267103	pseudobulk	edgeR	LRT
Rpl15	0.945811	5.95586	17.0575	3.62652e-05	0.000286644	pseudobulk	edgeR	LRT
Xpo1	0.699632	6.79713	17.0376	3.66476e-05	0.000288782	pseudobulk	edgeR	LRT
Trappc9	0.505888	7.87312	17.0369	3.66608e-05	0.000288782	pseudobulk	edgeR	LRT
Glrx3	0.761479	6.36332	17.0309	3.6776e-05	0.000289196	pseudobulk	edgeR	LRT
Rph3a	-0.860448	7.09732	16.9935	3.75076e-05	0.000294448	pseudobulk	edgeR	LRT
Bcas2	0.802185	6.41202	16.9884	3.76095e-05	0.000294536	pseudobulk	edgeR	LRT
Rpl29	0.894988	5.88356	16.985	3.7677e-05	0.000294536	pseudobulk	edgeR	LRT
Srsf3	0.822264	6.27751	16.9833	3.77103e-05	0.000294536	pseudobulk	edgeR	LRT
Rasal2	-0.473661	9.18683	16.9424	3.8532e-05	0.000300446	pseudobulk	edgeR	LRT
Prkce	-0.394047	9.39354	16.9235	3.89166e-05	0.000302933	pseudobulk	edgeR	LRT
Cntnap2	-0.721167	13.1254	16.9164	3.90627e-05	0.000303558	pseudobulk	edgeR	LRT
Prkcg	-1.09801	6.31505	16.9048	3.93016e-05	0.000304901	pseudobulk	edgeR	LRT
Kif21b	0.784707	6.26267	16.9001	3.93985e-05	0.00030514	pseudobulk	edgeR	LRT
Crebrf	0.617107	7.20516	16.8654	4.01263e-05	0.000309947	pseudobulk	edgeR	LRT
Zcwpw2	-0.999591	6.53975	16.8641	4.01535e-05	0.000309947	pseudobulk	edgeR	LRT
Adgra1	-0.856585	6.96145	16.8409	4.06475e-05	0.000313237	pseudobulk	edgeR	LRT
Fam13c	0.493249	7.95639	16.8045	4.1434e-05	0.000318656	pseudobulk	edgeR	LRT
Slc25a12	-0.570151	8.07742	16.802	4.14888e-05	0.000318656	pseudobulk	edgeR	LRT
Rpl9	0.702924	6.94559	16.7886	4.17826e-05	0.00032038	pseudobulk	edgeR	LRT
Dot1l	0.894756	5.96195	16.7747	4.20898e-05	0.0003222	pseudobulk	edgeR	LRT
Mrps28	0.843037	6.08152	16.7313	4.30649e-05	0.000329118	pseudobulk	edgeR	LRT
Phka2	-0.636965	7.81148	16.7263	4.31781e-05	0.000329439	pseudobulk	edgeR	LRT
Slc22a23	-0.701605	7.29235	16.7009	4.37605e-05	0.000333331	pseudobulk	edgeR	LRT
Gabarapl1	0.844403	6.43415	16.6922	4.39609e-05	0.000334306	pseudobulk	edgeR	LRT
Phkb	-0.626991	7.63251	16.6858	4.41099e-05	0.000334887	pseudobulk	edgeR	LRT
Erp44	0.643766	6.99773	16.6396	4.51979e-05	0.000342584	pseudobulk	edgeR	LRT
Nmt2	-0.638664	7.54614	16.6334	4.53465e-05	0.000343147	pseudobulk	edgeR	LRT
Rpl6	0.71551	6.6646	16.6095	4.59203e-05	0.000346863	pseudobulk	edgeR	LRT
Eps15	0.751363	6.69385	16.6067	4.59879e-05	0.000346863	pseudobulk	edgeR	LRT
Pcdh19	-1.15958	6.42052	16.5733	4.68046e-05	0.000352447	pseudobulk	edgeR	LRT
Mir124-2hg	-0.655349	7.50935	16.5228	4.80689e-05	0.000361378	pseudobulk	edgeR	LRT
Scaf8	0.512274	7.83561	16.5147	4.82741e-05	0.00036233	pseudobulk	edgeR	LRT
Prdm2	0.654771	6.87582	16.5079	4.84472e-05	0.000363039	pseudobulk	edgeR	LRT
Arhgef2	0.783186	6.34188	16.486	4.90114e-05	0.000366672	pseudobulk	edgeR	LRT
Lrfn2	-1.07624	6.33632	16.4592	4.97073e-05	0.000371277	pseudobulk	edgeR	LRT
Gnl3	0.795419	6.46656	16.3568	5.2468e-05	0.000391264	pseudobulk	edgeR	LRT
Rhbdl1	-1.69951	5.74788	16.3386	5.2973e-05	0.000394393	pseudobulk	edgeR	LRT
Grk3	-0.637514	7.53856	16.3312	5.3181e-05	0.000395303	pseudobulk	edgeR	LRT
Lrrfip2	0.557182	7.40144	16.3004	5.40522e-05	0.000401133	pseudobulk	edgeR	LRT
Maml3	0.96294	7.26814	16.2968	5.41562e-05	0.00040126	pseudobulk	edgeR	LRT
Cdh20	-0.812392	7.67273	16.2854	5.44824e-05	0.00040303	pseudobulk	edgeR	LRT
Itpr1	-0.546716	8.41243	16.245	5.56552e-05	0.000411047	pseudobulk	edgeR	LRT
Rtn4	0.478113	7.97818	16.2123	5.66245e-05	0.000417538	pseudobulk	edgeR	LRT
2900097C17Rik	0.814738	6.06278	16.1659	5.80279e-05	0.000427204	pseudobulk	edgeR	LRT
Rps8	0.724714	7.06868	16.1333	5.90381e-05	0.000433949	pseudobulk	edgeR	LRT
Epha7	-0.638179	8.05316	16.099	6.01153e-05	0.000441164	pseudobulk	edgeR	LRT
Rps27a	0.800149	6.18704	16.0917	6.03469e-05	0.000442161	pseudobulk	edgeR	LRT
Ndel1	0.833269	6.2072	16.0878	6.04712e-05	0.00044237	pseudobulk	edgeR	LRT
Cmss1	-0.63654	10.1955	16.0442	6.18812e-05	0.000451968	pseudobulk	edgeR	LRT
Atg13	0.663444	6.7507	16.0061	6.3138e-05	0.000460418	pseudobulk	edgeR	LRT
Tsc1	0.604375	7.05643	15.9904	6.36636e-05	0.000463519	pseudobulk	edgeR	LRT
Gabrb2	-0.628846	9.68617	15.982	6.39466e-05	0.000464847	pseudobulk	edgeR	LRT
Rusc2	0.711349	6.5427	15.9361	6.55159e-05	0.000475505	pseudobulk	edgeR	LRT
Fstl5	-0.739909	8.00195	15.9004	6.67663e-05	0.00048382	pseudobulk	edgeR	LRT
AW549877	0.763426	6.31278	15.883	6.73805e-05	0.000487505	pseudobulk	edgeR	LRT
Pip5k1a	0.663941	6.9117	15.8763	6.7619e-05	0.000488466	pseudobulk	edgeR	LRT
Mgst3	-1.20159	6.11339	15.8444	6.87715e-05	0.000496015	pseudobulk	edgeR	LRT
Dnaja1	0.756766	6.55103	15.8238	6.95223e-05	0.000500647	pseudobulk	edgeR	LRT
Uso1	0.749488	6.39608	15.8123	6.99451e-05	0.000502907	pseudobulk	edgeR	LRT
Pard3	0.515112	7.72712	15.7839	7.10052e-05	0.000509688	pseudobulk	edgeR	LRT
Auts2	-0.515337	10.7549	15.7811	7.1109e-05	0.000509688	pseudobulk	edgeR	LRT
Car10	-0.774786	8.75761	15.732	7.29783e-05	0.000522275	pseudobulk	edgeR	LRT
Slc7a14	0.492958	7.76664	15.7174	7.3545e-05	0.000525516	pseudobulk	edgeR	LRT
Ube2i	0.865451	6.15197	15.7021	7.41432e-05	0.000528972	pseudobulk	edgeR	LRT
Sdk1	-0.738822	8.45595	15.6764	7.51576e-05	0.000535382	pseudobulk	edgeR	LRT
Napb	0.624153	7.01269	15.6611	7.57679e-05	0.000538898	pseudobulk	edgeR	LRT
Homer1	1.18843	8.01768	15.6567	7.59446e-05	0.000539323	pseudobulk	edgeR	LRT
Ice1	0.649936	6.80621	15.6427	7.65077e-05	0.000541727	pseudobulk	edgeR	LRT
Eif4a1	0.846126	6.16225	15.6424	7.65178e-05	0.000541727	pseudobulk	edgeR	LRT
Zeb2	-0.622304	9.67078	15.6224	7.73329e-05	0.00054666	pseudobulk	edgeR	LRT
Ift20	0.798048	6.48291	15.6167	7.7568e-05	0.000547483	pseudobulk	edgeR	LRT
Snrnp70	0.402756	9.07053	15.5652	7.97088e-05	0.000561734	pseudobulk	edgeR	LRT
Atxn10	0.475189	8.06606	15.5604	7.99105e-05	0.000562297	pseudobulk	edgeR	LRT
Fmnl2	-0.682447	7.7355	15.4661	8.39973e-05	0.000590155	pseudobulk	edgeR	LRT
Cnksr2	-0.559	8.43855	15.4432	8.50239e-05	0.00059646	pseudobulk	edgeR	LRT
Blmh	0.814359	6.10786	15.4337	8.54516e-05	0.00059855	pseudobulk	edgeR	LRT
Kazn	-0.952555	6.54746	15.4037	8.68191e-05	0.000607207	pseudobulk	edgeR	LRT
Cyp46a1	-0.795634	6.97265	15.3737	8.82064e-05	0.000615977	pseudobulk	edgeR	LRT
Rnmt	0.803359	6.13991	15.369	8.84268e-05	0.000616583	pseudobulk	edgeR	LRT
Rasgrf2	-0.472244	8.62044	15.3444	8.95867e-05	0.000623729	pseudobulk	edgeR	LRT
Gpcpd1	-0.636142	7.69992	15.327	9.04155e-05	0.000628551	pseudobulk	edgeR	LRT
Kdm6a	0.684308	6.72544	15.2791	9.27345e-05	0.000643703	pseudobulk	edgeR	LRT
Bcl11a	-0.594923	7.94928	15.2752	9.29286e-05	0.000644081	pseudobulk	edgeR	LRT
Pabpc1	0.830521	6.12165	15.214	9.59896e-05	0.0006643	pseudobulk	edgeR	LRT
Utp20	0.860427	5.94008	15.2108	9.61528e-05	0.000664433	pseudobulk	edgeR	LRT
St8sia1	-0.757467	7.11722	15.2062	9.63865e-05	0.000665052	pseudobulk	edgeR	LRT
Slc44a1	-0.644622	7.44995	15.1731	9.80899e-05	0.000675796	pseudobulk	edgeR	LRT
Cntn3	-0.780267	9.05694	15.1145	0.000101186	0.000696084	pseudobulk	edgeR	LRT
Hecw1	-0.502036	8.49476	15.1003	0.000101947	0.000700282	pseudobulk	edgeR	LRT
Hp1bp3	0.598293	7.00025	15.0931	0.000102339	0.000701927	pseudobulk	edgeR	LRT
Ddx3y	0.855882	5.9226	15.0889	0.000102565	0.000702431	pseudobulk	edgeR	LRT
Slc43a2	-1.13687	6.04755	15.0797	0.000103063	0.0007048	pseudobulk	edgeR	LRT
Pfn2	0.785211	6.27049	15.0035	0.000107312	0.000732773	pseudobulk	edgeR	LRT
Eno2	0.560416	7.66732	14.9966	0.000107703	0.000734353	pseudobulk	edgeR	LRT
Grin1	-0.457285	8.3327	14.9872	0.000108243	0.000736948	pseudobulk	edgeR	LRT
Rpl28	0.760452	6.42818	14.9287	0.000111654	0.000759051	pseudobulk	edgeR	LRT
Ptma	0.888816	6.20686	14.8656	0.000115449	0.000783693	pseudobulk	edgeR	LRT
Asb3	0.557742	7.24278	14.8478	0.000116544	0.000789968	pseudobulk	edgeR	LRT
Sgcd	-0.733421	8.69303	14.8318	0.000117535	0.000795514	pseudobulk	edgeR	LRT
Tcerg1l	-1.16985	6.07661	14.7813	0.000120725	0.000815909	pseudobulk	edgeR	LRT
Vmp1	0.501304	7.54834	14.7674	0.00012162	0.00082076	pseudobulk	edgeR	LRT
Cct8	0.763207	6.30875	14.7142	0.000125099	0.000843003	pseudobulk	edgeR	LRT
Tspyl4	0.675174	7.20412	14.6658	0.000128353	0.000863667	pseudobulk	edgeR	LRT
Gm16083	-1.03663	6.66909	14.6454	0.000129753	0.000871819	pseudobulk	edgeR	LRT
Fra10ac1	-1.08437	6.18807	14.6243	0.000131212	0.000880338	pseudobulk	edgeR	LRT
Crebzf	-0.781691	6.90888	14.6149	0.00013187	0.00088347	pseudobulk	edgeR	LRT
Nfe2l1	0.774335	6.12422	14.6043	0.000132609	0.000887112	pseudobulk	edgeR	LRT
Trim9	-0.413577	8.8864	14.6017	0.000132798	0.000887112	pseudobulk	edgeR	LRT
Maf	-0.663707	8.05955	14.5796	0.000134361	0.00089626	pseudobulk	edgeR	LRT
Robo1	-0.787829	11.0105	14.5561	0.000136051	0.000906221	pseudobulk	edgeR	LRT
Gmps	0.608723	7.00894	14.5046	0.000139821	0.000929989	pseudobulk	edgeR	LRT
Phtf2	-0.731603	7.13419	14.4997	0.000140184	0.000931062	pseudobulk	edgeR	LRT
Trnt1	0.867319	5.92172	14.3748	0.000149795	0.00099347	pseudobulk	edgeR	LRT
Gak	0.652419	6.63346	14.3473	0.000151997	0.0010053	pseudobulk	edgeR	LRT
Kat6b	-0.560697	7.85885	14.3471	0.000152014	0.0010053	pseudobulk	edgeR	LRT
Hspa4	0.593521	7.38976	14.3351	0.000152982	0.00101025	pseudobulk	edgeR	LRT
Ksr2	-0.521098	8.0167	14.318	0.000154381	0.00101688	pseudobulk	edgeR	LRT
Rab3c	-0.566752	9.22848	14.3174	0.000154427	0.00101688	pseudobulk	edgeR	LRT
Akap8l	-0.428106	8.57679	14.3138	0.000154726	0.0010174	pseudobulk	edgeR	LRT
Snph	-0.462196	8.25859	14.2844	0.000157159	0.00103193	pseudobulk	edgeR	LRT
Wipf3	-0.728288	6.9581	14.2622	0.000159025	0.0010427	pseudobulk	edgeR	LRT
Eif4e	0.664639	6.61147	14.2308	0.0001617	0.00105873	pseudobulk	edgeR	LRT
Taf1	0.657694	6.74075	14.2003	0.000164347	0.00107454	pseudobulk	edgeR	LRT
Ube2l3	0.8304	5.901	14.178	0.000166301	0.00108492	pseudobulk	edgeR	LRT
Lrrc7	-0.540864	10.0026	14.1769	0.000166404	0.00108492	pseudobulk	edgeR	LRT
Rbm28	0.538839	7.38482	14.1681	0.000167184	0.00108846	pseudobulk	edgeR	LRT
Lrrc8c	-0.920067	6.43787	14.161	0.00016781	0.001091	pseudobulk	edgeR	LRT
Gfpt2	-0.898395	6.50422	14.1525	0.000168573	0.00109442	pseudobulk	edgeR	LRT
Dus3l	0.73284	6.48381	14.1421	0.000169507	0.00109894	pseudobulk	edgeR	LRT
Togaram1	0.691233	6.44379	14.1381	0.00016987	0.00109975	pseudobulk	edgeR	LRT
Mical3	-0.443194	8.31636	14.1341	0.000170232	0.00110055	pseudobulk	edgeR	LRT
Lurap1l	-0.997991	6.49182	14.1253	0.000171025	0.00110413	pseudobulk	edgeR	LRT
Sirpa	0.668059	6.52933	14.1099	0.000172438	0.0011117	pseudobulk	edgeR	LRT
Atp5d	0.584341	7.21098	14.0877	0.000174484	0.00112331	pseudobulk	edgeR	LRT
Adarb1	-0.53923	7.91014	14.0777	0.00017541	0.00112642	pseudobulk	edgeR	LRT
Rpl18	0.830302	5.92644	14.0772	0.000175454	0.00112642	pseudobulk	edgeR	LRT
Ppfia1	0.688697	6.41735	14.0722	0.000175928	0.0011279	pseudobulk	edgeR	LRT
Mctp1	-0.50923	9.17429	14.0541	0.000177625	0.00113719	pseudobulk	edgeR	LRT
Lrrtm4	-0.68068	11.9781	14.0261	0.000180288	0.00115265	pseudobulk	edgeR	LRT
Rpl37	0.792314	6.31678	14.0132	0.00018153	0.00115898	pseudobulk	edgeR	LRT
Bsg	-0.847325	7.07388	13.9556	0.000187181	0.00119341	pseudobulk	edgeR	LRT
Erc1	-0.504182	8.03266	13.9261	0.000190138	0.00121059	pseudobulk	edgeR	LRT
Tbc1d9	0.506854	7.49065	13.9189	0.000190872	0.00121359	pseudobulk	edgeR	LRT
Prkar1b	0.499971	7.53992	13.9134	0.000191429	0.00121545	pseudobulk	edgeR	LRT
Syncrip	0.79566	6.07035	13.9011	0.000192682	0.00122173	pseudobulk	edgeR	LRT
Epha10	-0.761767	7.04103	13.8901	0.000193817	0.00122724	pseudobulk	edgeR	LRT
Plekha5	-0.493702	8.85214	13.8392	0.000199134	0.00125918	pseudobulk	edgeR	LRT
Xrn1	0.455915	7.78728	13.8345	0.000199641	0.00126066	pseudobulk	edgeR	LRT
Nkain2	-0.669877	11.2609	13.809	0.000202363	0.0012761	pseudobulk	edgeR	LRT
Ubap2l	0.452906	7.82744	13.741	0.000209828	0.00132137	pseudobulk	edgeR	LRT
Tbc1d23	0.562098	7.11839	13.7352	0.000210472	0.00132362	pseudobulk	edgeR	LRT
Armcx1	0.783709	6.0622	13.7051	0.000213872	0.00134318	pseudobulk	edgeR	LRT
Zc3h12b	0.565216	7.13578	13.7001	0.000214443	0.00134493	pseudobulk	edgeR	LRT
Cabin1	0.530974	7.48861	13.6884	0.000215782	0.00135149	pseudobulk	edgeR	LRT
U2surp	0.469074	7.72903	13.6648	0.000218509	0.00136672	pseudobulk	edgeR	LRT
Cntnap1	-1.06904	5.99964	13.6494	0.000220311	0.00137477	pseudobulk	edgeR	LRT
Hcn1	-0.454665	10.6091	13.6487	0.000220391	0.00137477	pseudobulk	edgeR	LRT
Slc8a1	-0.572009	9.67597	13.6219	0.000223562	0.00139266	pseudobulk	edgeR	LRT
Chka	0.540636	7.61438	13.5922	0.000227124	0.00141295	pseudobulk	edgeR	LRT
Dmd	-0.507084	10.1217	13.5888	0.000227542	0.00141364	pseudobulk	edgeR	LRT
Gfod1	0.552118	7.13313	13.5817	0.000228407	0.00141711	pseudobulk	edgeR	LRT
Psmb7	0.745559	6.1027	13.4886	0.000240019	0.00148715	pseudobulk	edgeR	LRT
Atg16l2	0.821258	6.02511	13.4804	0.000241074	0.00149169	pseudobulk	edgeR	LRT
Mast1	-0.862611	6.50259	13.4356	0.000246897	0.00152567	pseudobulk	edgeR	LRT
Hspa8	0.688768	8.60757	13.4104	0.000250239	0.00154425	pseudobulk	edgeR	LRT
Slc24a3	-0.616206	8.80155	13.3993	0.000251712	0.00155127	pseudobulk	edgeR	LRT
Gnl2	0.661139	6.60176	13.3949	0.000252316	0.00155292	pseudobulk	edgeR	LRT
Arf4	0.71605	6.25586	13.3812	0.000254155	0.00156216	pseudobulk	edgeR	LRT
Shisa9	-0.639328	9.1006	13.3767	0.000254765	0.00156383	pseudobulk	edgeR	LRT
Lmtk3	-0.932955	6.25996	13.3524	0.000258093	0.00158062	pseudobulk	edgeR	LRT
Zkscan1	0.793905	5.95182	13.3516	0.000258202	0.00158062	pseudobulk	edgeR	LRT
Cuedc2	0.725781	6.22868	13.3492	0.000258529	0.00158062	pseudobulk	edgeR	LRT
4930402H24Rik	-0.399791	9.09686	13.3378	0.000260116	0.00158822	pseudobulk	edgeR	LRT
Kif5b	0.499018	7.36416	13.3308	0.000261089	0.00159206	pseudobulk	edgeR	LRT
Tm9sf3	0.707066	6.44901	13.3213	0.000262404	0.00159644	pseudobulk	edgeR	LRT
Camsap1	0.765431	6.08613	13.3206	0.0002625	0.00159644	pseudobulk	edgeR	LRT
Ubqln1	0.722174	6.23626	13.3152	0.000263266	0.00159899	pseudobulk	edgeR	LRT
Cdkl5	-0.531043	8.23367	13.3098	0.000264029	0.00160152	pseudobulk	edgeR	LRT
Gpr107	0.682787	6.47876	13.2251	0.000276223	0.001672	pseudobulk	edgeR	LRT
Arhgap26-ENSMUSG00000036452	-0.440797	8.32534	13.2241	0.000276373	0.001672	pseudobulk	edgeR	LRT
Arfgef3	0.415991	7.99772	13.2144	0.000277802	0.0016781	pseudobulk	edgeR	LRT
Ncam1	-0.342472	9.35651	13.2124	0.000278107	0.0016781	pseudobulk	edgeR	LRT
Ndfip2	0.564881	7.52467	13.1467	0.000288026	0.00173493	pseudobulk	edgeR	LRT
Nxph1	-0.572653	11.6223	13.1451	0.000288279	0.00173493	pseudobulk	edgeR	LRT
Adcy8	-0.43482	8.58114	13.1246	0.000291441	0.00175168	pseudobulk	edgeR	LRT
Usp9x	0.393203	8.45773	13.0882	0.000297155	0.00178371	pseudobulk	edgeR	LRT
Hivep2	-0.411635	9.71795	13.0767	0.000298987	0.00179237	pseudobulk	edgeR	LRT
Dock7	-0.434737	8.42408	13.0635	0.000301114	0.00180242	pseudobulk	edgeR	LRT
Capza1	0.607439	6.75875	13.0609	0.000301526	0.00180242	pseudobulk	edgeR	LRT
Fstl4	-0.978469	7.11476	13.059	0.000301835	0.00180242	pseudobulk	edgeR	LRT
Cltb	0.613401	6.96737	13.0515	0.000303046	0.00180666	pseudobulk	edgeR	LRT
Kcnab2	-0.769631	6.80769	13.0497	0.000303328	0.00180666	pseudobulk	edgeR	LRT
Afg3l2	0.585416	6.89002	13.0101	0.000309818	0.00184294	pseudobulk	edgeR	LRT
A230077H06Rik	-1.1239	5.89844	13.0009	0.000311334	0.00184957	pseudobulk	edgeR	LRT
Orc2	0.606698	6.76762	12.9951	0.000312306	0.00185296	pseudobulk	edgeR	LRT
Psmb2	0.529516	7.34694	12.9281	0.000323693	0.00191806	pseudobulk	edgeR	LRT
Kcnip1	-0.690468	8.95216	12.9202	0.000325059	0.00192368	pseudobulk	edgeR	LRT
Ddx24	0.468319	8.08215	12.8977	0.000328981	0.0019444	pseudobulk	edgeR	LRT
Fam219a	0.476275	7.60525	12.8528	0.00033698	0.00198913	pseudobulk	edgeR	LRT
Gbf1	0.469478	7.90135	12.8372	0.000339787	0.00200314	pseudobulk	edgeR	LRT
Chd9	-0.411516	8.56831	12.7754	0.000351199	0.00206777	pseudobulk	edgeR	LRT
Zfp943	-1.12497	5.96312	12.7456	0.000356843	0.00209573	pseudobulk	edgeR	LRT
Focad	-0.411999	8.40331	12.7456	0.000356856	0.00209573	pseudobulk	edgeR	LRT
B3glct	-1.00817	6.06066	12.7403	0.000357853	0.00209892	pseudobulk	edgeR	LRT
Nfia	-0.880504	6.51953	12.7366	0.000358569	0.00210045	pseudobulk	edgeR	LRT
Cnbp	0.772223	6.36326	12.7222	0.00036134	0.002114	pseudobulk	edgeR	LRT
Cdc14b	0.542431	7.0123	12.7124	0.000363242	0.00212244	pseudobulk	edgeR	LRT
Fars2	-0.483312	7.99421	12.6986	0.000365933	0.00213546	pseudobulk	edgeR	LRT
Vcp	0.631833	6.67304	12.6889	0.000367837	0.00214386	pseudobulk	edgeR	LRT
Pvalb	-1.05642	6.33175	12.6837	0.000368858	0.0021471	pseudobulk	edgeR	LRT
Rnf34	0.762579	6.09032	12.6776	0.000370057	0.00215137	pseudobulk	edgeR	LRT
Pde4d	-0.527644	10.3328	12.667	0.000372175	0.00216036	pseudobulk	edgeR	LRT
Kcnh7	-0.584846	10.5981	12.6651	0.000372541	0.00216036	pseudobulk	edgeR	LRT
Ptp4a2	0.817772	5.88439	12.6596	0.000373644	0.00216404	pseudobulk	edgeR	LRT
Aftph	0.575416	6.93588	12.6062	0.000384464	0.00222392	pseudobulk	edgeR	LRT
Ythdf3	0.515122	7.2909	12.5785	0.000390217	0.00225437	pseudobulk	edgeR	LRT
Rev1	0.51312	7.20581	12.5227	0.000402034	0.00231974	pseudobulk	edgeR	LRT
Gm49797	0.548503	7.1325	12.5185	0.000402937	0.00232204	pseudobulk	edgeR	LRT
Itsn1	-0.482872	8.09282	12.5058	0.0004057	0.00233505	pseudobulk	edgeR	LRT
Ndufs1	-0.674447	7.03186	12.4661	0.000414406	0.00238219	pseudobulk	edgeR	LRT
Eef2	0.661871	6.66574	12.4567	0.000416502	0.00239126	pseudobulk	edgeR	LRT
Zfp131	0.802326	5.84964	12.4522	0.0004175	0.00239401	pseudobulk	edgeR	LRT
Hook3	-0.471489	7.95088	12.4403	0.000420178	0.00240638	pseudobulk	edgeR	LRT
Arhgap6	-1.15595	6.38562	12.4293	0.000422641	0.00241748	pseudobulk	edgeR	LRT
Ints6l	-0.507555	7.90494	12.3915	0.000431289	0.0024639	pseudobulk	edgeR	LRT
H13	0.707021	6.31379	12.3834	0.000433179	0.00247163	pseudobulk	edgeR	LRT
Lrrc4c	-0.734172	12.083	12.3803	0.000433894	0.00247266	pseudobulk	edgeR	LRT
Pip4k2a	-0.92409	6.39144	12.3735	0.000435467	0.00247857	pseudobulk	edgeR	LRT
Actr2	0.565855	6.82929	12.369	0.000436526	0.00248153	pseudobulk	edgeR	LRT
Nfib	-0.793158	8.37423	12.2435	0.000466886	0.00265086	pseudobulk	edgeR	LRT
Sf3b2	0.631033	6.66838	12.2365	0.000468636	0.00265753	pseudobulk	edgeR	LRT
N4bp2l1	0.58183	6.73041	12.2247	0.00047161	0.00267111	pseudobulk	edgeR	LRT
Btbd9	0.432893	7.72544	12.1747	0.000484426	0.00273737	pseudobulk	edgeR	LRT
Atp6v0b	0.462768	8.15703	12.1744	0.000484496	0.00273737	pseudobulk	edgeR	LRT
Lrfn5	-0.518688	9.98754	12.159	0.000488521	0.00275674	pseudobulk	edgeR	LRT
Dpp10	-0.632121	10.7412	12.1386	0.00049389	0.00278364	pseudobulk	edgeR	LRT
Pde11a	-0.866242	7.28579	12.1216	0.000498424	0.00280446	pseudobulk	edgeR	LRT
Csnk1d	0.789176	5.88905	12.1201	0.0004988	0.00280446	pseudobulk	edgeR	LRT
Ahr	-1.04072	6.0903	12.1021	0.000503654	0.00282831	pseudobulk	edgeR	LRT
Pla2g4e	-0.984776	6.09431	12.0934	0.000506003	0.00283804	pseudobulk	edgeR	LRT
Actr8	0.71216	6.17085	12.0788	0.000509989	0.00285693	pseudobulk	edgeR	LRT
Klhl3	-0.913332	6.23394	12.0679	0.000512963	0.00287011	pseudobulk	edgeR	LRT
Ipo7	0.600562	6.83029	12.054	0.000516818	0.00288817	pseudobulk	edgeR	LRT
Txndc11	0.580524	6.88827	12.0349	0.000522138	0.00291438	pseudobulk	edgeR	LRT
Psmd1	0.50014	7.2733	12.0108	0.000528921	0.00294867	pseudobulk	edgeR	LRT
Plekha7	-1.00592	6.05022	11.9936	0.000533832	0.00297246	pseudobulk	edgeR	LRT
Gm46102	-0.872705	6.79631	11.983	0.000536874	0.0029858	pseudobulk	edgeR	LRT
Rprd1a	-0.61537	7.1691	11.9234	0.000554336	0.0030792	pseudobulk	edgeR	LRT
Pbx1	-0.472957	9.3353	11.9174	0.000556125	0.00308543	pseudobulk	edgeR	LRT
Pdzd8	0.686821	6.38044	11.9048	0.000559893	0.00310165	pseudobulk	edgeR	LRT
Pclo	-0.354558	9.86336	11.9031	0.000560394	0.00310165	pseudobulk	edgeR	LRT
Dnajb6	0.575957	6.75974	11.8756	0.000568733	0.00314404	pseudobulk	edgeR	LRT
Khdrbs2	-1.07994	6.59892	11.86	0.000573539	0.00316681	pseudobulk	edgeR	LRT
Kcnj9	-1.03444	5.90542	11.8467	0.000577632	0.0031856	pseudobulk	edgeR	LRT
Spata5	0.474393	7.3931	11.8215	0.000585512	0.00322521	pseudobulk	edgeR	LRT
Spon1	-1.2178	6.53045	11.7612	0.000604782	0.00332738	pseudobulk	edgeR	LRT
Hnrnpc	0.572263	6.90882	11.736	0.000613034	0.00336877	pseudobulk	edgeR	LRT
Farp1	-0.536251	7.70816	11.7301	0.000614963	0.00337535	pseudobulk	edgeR	LRT
Dip2a	-0.598561	7.32912	11.7246	0.000616797	0.00338008	pseudobulk	edgeR	LRT
Coro2b	-0.691668	6.90466	11.7231	0.000617288	0.00338008	pseudobulk	edgeR	LRT
Atrx	0.362031	8.53712	11.7149	0.000620018	0.003391	pseudobulk	edgeR	LRT
Kifc2	-0.639056	7.12477	11.7112	0.000621247	0.0033937	pseudobulk	edgeR	LRT
Birc6	0.315417	8.87204	11.696	0.000626337	0.00341746	pseudobulk	edgeR	LRT
Arid1a	0.590993	6.722	11.6878	0.000629106	0.00342851	pseudobulk	edgeR	LRT
Abcd2	-1.06798	5.91754	11.6241	0.000651018	0.00354375	pseudobulk	edgeR	LRT
Golgb1	0.49117	7.45175	11.6192	0.000652734	0.0035489	pseudobulk	edgeR	LRT
Ube2ql1	0.729753	5.93062	11.6117	0.000655385	0.00355912	pseudobulk	edgeR	LRT
Cdk5	0.628252	6.51163	11.6031	0.000658418	0.00357139	pseudobulk	edgeR	LRT
Rsrp1	0.413338	9.84611	11.5896	0.000663228	0.00359326	pseudobulk	edgeR	LRT
Pum2	0.518599	7.30877	11.5701	0.000670217	0.00362687	pseudobulk	edgeR	LRT
Btbd3	-0.541161	7.61383	11.5659	0.000671736	0.00363083	pseudobulk	edgeR	LRT
Cdk7	0.687635	6.13646	11.5418	0.000680475	0.00367377	pseudobulk	edgeR	LRT
Gpr63	-0.767339	6.58067	11.5268	0.000686009	0.00369932	pseudobulk	edgeR	LRT
Usp15	0.374234	8.2264	11.5208	0.000688203	0.00370682	pseudobulk	edgeR	LRT
Fam13a	-0.681835	6.86358	11.484	0.000701971	0.00377657	pseudobulk	edgeR	LRT
Zfr	0.404375	8.22091	11.4811	0.000703073	0.0037781	pseudobulk	edgeR	LRT
Exoc4	0.371086	9.84653	11.4453	0.000716769	0.00384722	pseudobulk	edgeR	LRT
Caskin1	-0.986538	6.10784	11.443	0.000717619	0.00384731	pseudobulk	edgeR	LRT
Lrif1	0.592701	6.54458	11.4198	0.000726659	0.00389125	pseudobulk	edgeR	LRT
Nyap2	-0.916186	8.67958	11.3814	0.000741835	0.00396792	pseudobulk	edgeR	LRT
Serbp1	0.57994	6.84684	11.3621	0.00074958	0.0040047	pseudobulk	edgeR	LRT
Selenot	0.766143	5.89004	11.3495	0.000754687	0.00402732	pseudobulk	edgeR	LRT
Ncoa1	-0.401192	8.60354	11.3422	0.000757635	0.00403839	pseudobulk	edgeR	LRT
Astn1	-0.391342	8.94589	11.3391	0.000758914	0.00404054	pseudobulk	edgeR	LRT
Dscaml1	-0.412904	8.86614	11.3201	0.000766717	0.00407738	pseudobulk	edgeR	LRT
Sumo1	0.609453	6.49513	11.3136	0.000769425	0.00408707	pseudobulk	edgeR	LRT
Peli1	0.609724	6.54215	11.3036	0.000773562	0.00410432	pseudobulk	edgeR	LRT
Syt2	-0.800824	7.05574	11.299	0.000775492	0.00410984	pseudobulk	edgeR	LRT
Supt20	0.586316	6.64628	11.2939	0.00077763	0.00411645	pseudobulk	edgeR	LRT
Foxo3	0.627743	6.502	11.2818	0.000782719	0.00413616	pseudobulk	edgeR	LRT
Flywch1	0.513092	7.08751	11.2808	0.000783146	0.00413616	pseudobulk	edgeR	LRT
Etf1	0.723301	6.00006	11.266	0.000789398	0.00416171	pseudobulk	edgeR	LRT
Mtpn	0.696342	6.12052	11.2651	0.000789788	0.00416171	pseudobulk	edgeR	LRT
Rab3gap1	0.43673	7.59906	11.2583	0.000792679	0.00417218	pseudobulk	edgeR	LRT
Rab3gap2	0.507553	7.28346	11.2354	0.000802502	0.00421908	pseudobulk	edgeR	LRT
Lhx6	-1.02645	5.82054	11.2199	0.00080927	0.00424982	pseudobulk	edgeR	LRT
Vstm2a	-0.557637	7.71208	11.2014	0.000817335	0.00428729	pseudobulk	edgeR	LRT
Zfp654	0.594212	6.6184	11.1966	0.000819479	0.00429366	pseudobulk	edgeR	LRT
Tmem167	0.610994	6.59922	11.1883	0.000823169	0.0043081	pseudobulk	edgeR	LRT
Rnps1	0.610809	6.62789	11.1749	0.000829134	0.00433441	pseudobulk	edgeR	LRT
Gm45844	-0.785364	6.58765	11.15	0.000840324	0.00438794	pseudobulk	edgeR	LRT
Epb41l3	-0.371187	8.98122	11.1096	0.00085882	0.00447666	pseudobulk	edgeR	LRT
Rarb	-0.74076	6.8054	11.1087	0.000859255	0.00447666	pseudobulk	edgeR	LRT
Cep126	0.745227	6.04309	11.0966	0.00086488	0.00450089	pseudobulk	edgeR	LRT
Ldlrad4	-0.543779	7.76687	11.0647	0.000879878	0.00457378	pseudobulk	edgeR	LRT
Upf3b	0.69882	6.04781	11.0511	0.000886352	0.00460225	pseudobulk	edgeR	LRT
Edem3	0.564749	6.68677	11.0449	0.000889306	0.0046124	pseudobulk	edgeR	LRT
Sel1l3	0.714807	7.19469	11.0256	0.000898633	0.00465513	pseudobulk	edgeR	LRT
Sorcs1	-1.079	7.9386	11.0237	0.000899562	0.00465513	pseudobulk	edgeR	LRT
Gaa	0.609556	6.62288	11.0111	0.000905658	0.00468143	pseudobulk	edgeR	LRT
Eml1	-0.900305	6.13712	10.9954	0.000913374	0.00471156	pseudobulk	edgeR	LRT
Zfc3h1	0.447438	7.51162	10.9951	0.000913529	0.00471156	pseudobulk	edgeR	LRT
Ttc8	-0.625133	7.03158	10.9847	0.000918693	0.00473291	pseudobulk	edgeR	LRT
Tjp1	-0.415117	8.83303	10.9749	0.000923547	0.00475261	pseudobulk	edgeR	LRT
Wac	0.51692	7.50065	10.9505	0.000935777	0.00481018	pseudobulk	edgeR	LRT
Glrb	-0.521031	7.52699	10.9278	0.000947321	0.00486411	pseudobulk	edgeR	LRT
Miga2	-0.704741	6.84742	10.9218	0.000950407	0.00487453	pseudobulk	edgeR	LRT
Fau	0.583608	6.86846	10.9142	0.000954285	0.00488899	pseudobulk	edgeR	LRT
Dicer1	0.596357	6.54595	10.8951	0.000964212	0.00493437	pseudobulk	edgeR	LRT
Htt	0.435978	7.63119	10.8856	0.000969134	0.00495407	pseudobulk	edgeR	LRT
Prkar1a	0.51969	7.32086	10.8629	0.000981123	0.00500981	pseudobulk	edgeR	LRT
Ube2d2a	0.47387	7.32847	10.8528	0.000986449	0.00503144	pseudobulk	edgeR	LRT
Fnbp1l	-0.494487	7.76598	10.8392	0.000993713	0.00506289	pseudobulk	edgeR	LRT
Capza2	0.637098	6.41339	10.8347	0.000996158	0.00506975	pseudobulk	edgeR	LRT
Iqcb1	0.566051	7.07176	10.8292	0.0009991	0.00507438	pseudobulk	edgeR	LRT
Dbn1	-0.89257	6.12799	10.8289	0.000999266	0.00507438	pseudobulk	edgeR	LRT
Ybx1	0.601128	6.5969	10.7918	0.00101949	0.00517139	pseudobulk	edgeR	LRT
Mlip	-0.845787	6.48518	10.7819	0.00102495	0.00519336	pseudobulk	edgeR	LRT
Smarcc1	0.546647	6.81776	10.7754	0.00102857	0.00520603	pseudobulk	edgeR	LRT
Canx	0.637374	7.25574	10.7721	0.0010304	0.00520954	pseudobulk	edgeR	LRT
Kcnd2	-0.77028	10.7925	10.7332	0.00105233	0.0053146	pseudobulk	edgeR	LRT
Slc8a3	-0.463386	8.06628	10.726	0.00105639	0.00532931	pseudobulk	edgeR	LRT
Chd6	-0.340651	8.73705	10.7174	0.00106132	0.00534832	pseudobulk	edgeR	LRT
Ccnl1	0.623311	6.3406	10.7153	0.00106252	0.0053485	pseudobulk	edgeR	LRT
Gm15155	0.946154	6.68005	10.7068	0.00106742	0.00536735	pseudobulk	edgeR	LRT
Strn4	-0.760081	6.54582	10.692	0.00107599	0.00540454	pseudobulk	edgeR	LRT
Htr1f	-0.556865	7.77453	10.6873	0.00107872	0.00541237	pseudobulk	edgeR	LRT
Rps11	0.821897	6.01668	10.6716	0.00108792	0.00544814	pseudobulk	edgeR	LRT
Tbc1d2b	-0.921856	6.10788	10.6711	0.00108821	0.00544814	pseudobulk	edgeR	LRT
Mtif2	-0.697566	6.80573	10.6653	0.00109165	0.00545944	pseudobulk	edgeR	LRT
Ndrg4	-0.329812	9.168	10.663	0.00109302	0.00546036	pseudobulk	edgeR	LRT
Psmd14	0.441417	7.78679	10.6585	0.00109566	0.00546765	pseudobulk	edgeR	LRT
AI593442	-0.929256	6.00627	10.6512	0.00109998	0.00548328	pseudobulk	edgeR	LRT
Chsy3	-0.762609	9.01451	10.6417	0.00110563	0.00550551	pseudobulk	edgeR	LRT
Rad23b	0.549764	6.80405	10.6388	0.0011074	0.00550837	pseudobulk	edgeR	LRT
Pdxdc1	0.624535	6.42492	10.6046	0.00112808	0.00560518	pseudobulk	edgeR	LRT
Ddx6	0.530973	6.86959	10.5768	0.00114518	0.00568404	pseudobulk	edgeR	LRT
Wasf1	-0.647058	6.79348	10.5332	0.00117248	0.00581327	pseudobulk	edgeR	LRT
Baz1b	0.449694	7.4184	10.5261	0.00117701	0.00582949	pseudobulk	edgeR	LRT
Rps3	0.72902	6.13228	10.5127	0.00118559	0.00586568	pseudobulk	edgeR	LRT
Fyco1	-0.691078	6.68593	10.4855	0.00120316	0.00594625	pseudobulk	edgeR	LRT
Usp22	0.57326	6.66447	10.475	0.00121	0.00597367	pseudobulk	edgeR	LRT
Tpd52	0.693755	5.95732	10.4726	0.00121156	0.00597495	pseudobulk	edgeR	LRT
Adamtsl1	0.798752	6.80403	10.4565	0.00122217	0.00602084	pseudobulk	edgeR	LRT
Pgm2l1	-0.781495	6.39805	10.453	0.0012245	0.0060259	pseudobulk	edgeR	LRT
Atp2b3	-0.638293	6.86163	10.4409	0.00123254	0.00605899	pseudobulk	edgeR	LRT
Diaph2	0.441158	7.90867	10.432	0.00123849	0.00608178	pseudobulk	edgeR	LRT
Epha5	-0.477865	9.54554	10.428	0.0012412	0.00608859	pseudobulk	edgeR	LRT
Ptbp2	0.420082	7.7695	10.4234	0.0012443	0.00609352	pseudobulk	edgeR	LRT
Map7d2	0.469474	7.50904	10.4226	0.00124484	0.00609352	pseudobulk	edgeR	LRT
Dcun1d4	0.722561	6.00687	10.365	0.00128428	0.00627992	pseudobulk	edgeR	LRT
Dpysl2	-0.490817	7.65401	10.3561	0.00129047	0.00630351	pseudobulk	edgeR	LRT
Nell2	-0.626587	7.06828	10.345	0.00129824	0.00633478	pseudobulk	edgeR	LRT
Gabarapl2	0.749592	5.9505	10.3397	0.001302	0.00634325	pseudobulk	edgeR	LRT
Tcf12	0.452638	8.50104	10.3387	0.00130273	0.00634325	pseudobulk	edgeR	LRT
Rbfox3	-0.434716	8.02516	10.3255	0.00131205	0.00637985	pseudobulk	edgeR	LRT
Mllt10	-0.401144	8.41057	10.3241	0.00131301	0.00637985	pseudobulk	edgeR	LRT
Dennd5b	0.366328	8.28036	10.3219	0.00131458	0.00638078	pseudobulk	edgeR	LRT
Pde5a	-0.592675	7.5835	10.3184	0.00131708	0.00638616	pseudobulk	edgeR	LRT
Rhobtb2	-0.897572	6.13727	10.3097	0.00132331	0.00640967	pseudobulk	edgeR	LRT
Farsb	0.499248	7.15017	10.3057	0.00132623	0.00641704	pseudobulk	edgeR	LRT
Sema6d	-0.744129	8.73455	10.2842	0.00134177	0.00648431	pseudobulk	edgeR	LRT
Plxna2	-0.408746	8.14557	10.2826	0.00134294	0.00648431	pseudobulk	edgeR	LRT
Zfp644	0.466291	7.23993	10.2785	0.00134588	0.00649173	pseudobulk	edgeR	LRT
Unc79	-0.375943	8.73492	10.2368	0.00137664	0.00663317	pseudobulk	edgeR	LRT
Vstm2b	-0.838606	6.1803	10.2253	0.0013853	0.00666792	pseudobulk	edgeR	LRT
Hnrnpul1	0.744416	5.92084	10.2073	0.00139886	0.0067262	pseudobulk	edgeR	LRT
Kidins220	-0.353902	8.49052	10.1804	0.00141945	0.0068181	pseudobulk	edgeR	LRT
Rufy1	-0.823011	6.23036	10.1762	0.00142265	0.00682637	pseudobulk	edgeR	LRT
Nisch	0.493881	7.06262	10.1666	0.00143005	0.00685473	pseudobulk	edgeR	LRT
Ttc7b	-0.452143	7.93696	10.1547	0.00143933	0.00689208	pseudobulk	edgeR	LRT
Eif4h	0.660966	6.26561	10.1522	0.00144132	0.00689446	pseudobulk	edgeR	LRT
Kdm3a	0.616205	6.33436	10.1405	0.0014505	0.00693116	pseudobulk	edgeR	LRT
Usp29	0.385593	8.6485	10.136	0.00145399	0.00693621	pseudobulk	edgeR	LRT
Ripor2	-0.529586	7.37846	10.1352	0.00145468	0.00693621	pseudobulk	edgeR	LRT
Fat3	-0.54373	7.96576	10.1334	0.00145606	0.00693621	pseudobulk	edgeR	LRT
Dtx3	0.448804	7.44704	10.1246	0.00146304	0.00695984	pseudobulk	edgeR	LRT
Dcaf10	0.718532	5.83748	10.1233	0.00146404	0.00695984	pseudobulk	edgeR	LRT
Ncam2	-0.803127	8.7574	10.1164	0.00146959	0.00697905	pseudobulk	edgeR	LRT
Rabgap1	0.34005	8.40588	10.1129	0.00147234	0.00697938	pseudobulk	edgeR	LRT
Cpne4	0.556218	6.839	10.1125	0.00147269	0.00697938	pseudobulk	edgeR	LRT
Chgb	-0.697976	6.88385	10.1095	0.00147504	0.00698336	pseudobulk	edgeR	LRT
Chd2	-0.3842	8.2887	10.0915	0.00148958	0.00704498	pseudobulk	edgeR	LRT
Nceh1	0.564821	7.03998	10.0806	0.00149838	0.00707935	pseudobulk	edgeR	LRT
Vapa	0.501468	7.11109	10.0732	0.00150442	0.00709529	pseudobulk	edgeR	LRT
Lgi3	-0.962616	5.89951	10.0727	0.00150483	0.00709529	pseudobulk	edgeR	LRT
Slc30a5	0.579723	6.4331	10.052	0.00152186	0.00716825	pseudobulk	edgeR	LRT
Stmn2	-0.610074	7.44122	10.0438	0.00152865	0.00719293	pseudobulk	edgeR	LRT
Galnt2l	0.432865	7.41813	10.0403	0.00153156	0.00719925	pseudobulk	edgeR	LRT
Idh3a	0.535091	6.84404	10.0346	0.00153625	0.00721396	pseudobulk	edgeR	LRT
Rps6ka3	0.4938	7.29519	10.0285	0.00154137	0.00723064	pseudobulk	edgeR	LRT
Socs6	0.682319	6.45704	10.0236	0.0015455	0.00724265	pseudobulk	edgeR	LRT
Hsp90aa1	0.576223	7.3884	10.0018	0.00156384	0.00732117	pseudobulk	edgeR	LRT
Atxn7l3b	0.669156	6.07113	9.95045	0.0016081	0.00751335	pseudobulk	edgeR	LRT
Mrps35	-0.985131	5.79082	9.94925	0.00160915	0.00751335	pseudobulk	edgeR	LRT
Col11a1	-1.05362	6.27061	9.94854	0.00160977	0.00751335	pseudobulk	edgeR	LRT
Stk38	-0.509864	7.44677	9.93956	0.00161765	0.00753972	pseudobulk	edgeR	LRT
Ank	-0.445172	7.92125	9.93837	0.00161869	0.00753972	pseudobulk	edgeR	LRT
Dhx9	0.546622	6.66473	9.89281	0.00165926	0.00772092	pseudobulk	edgeR	LRT
Elmod1	-0.387124	8.24009	9.8886	0.00166305	0.00773078	pseudobulk	edgeR	LRT
Txndc16	-0.594954	6.95407	9.87873	0.00167201	0.00776456	pseudobulk	edgeR	LRT
Sntg1	-0.344559	11.1	9.86171	0.00168754	0.00782884	pseudobulk	edgeR	LRT
Gm10419	-0.719193	6.60361	9.8564	0.00169242	0.00784356	pseudobulk	edgeR	LRT
Supt5	0.626874	6.17999	9.85204	0.00169643	0.00785195	pseudobulk	edgeR	LRT
1500011B03Rik	0.682529	6.16719	9.85075	0.00169763	0.00785195	pseudobulk	edgeR	LRT
Cfap69	0.525971	6.80554	9.84067	0.00170695	0.00788719	pseudobulk	edgeR	LRT
Adcyap1r1	-0.841106	6.27852	9.8327	0.00171437	0.00791351	pseudobulk	edgeR	LRT
Rps3a1	0.623028	6.36862	9.80867	0.00173691	0.00800956	pseudobulk	edgeR	LRT
Ptprg	-0.383424	9.50254	9.80683	0.00173865	0.00800957	pseudobulk	edgeR	LRT
Brwd1	0.384827	7.95233	9.79958	0.00174551	0.0080332	pseudobulk	edgeR	LRT
Mrtfb	-0.46989	7.63761	9.7884	0.00175617	0.00807417	pseudobulk	edgeR	LRT
Ltn1	0.565584	6.55294	9.75514	0.00178822	0.00820536	pseudobulk	edgeR	LRT
Cwf19l2	0.524351	6.76906	9.7551	0.00178826	0.00820536	pseudobulk	edgeR	LRT
Nr3c1	-0.621869	7.05133	9.75189	0.00179138	0.00821155	pseudobulk	edgeR	LRT
Serinc5	-0.866663	6.10998	9.74599	0.00179714	0.00822976	pseudobulk	edgeR	LRT
Cask	-0.458419	7.77303	9.71669	0.00182602	0.00835374	pseudobulk	edgeR	LRT
Pde1a	-0.911607	7.56356	9.71468	0.00182802	0.00835458	pseudobulk	edgeR	LRT
Kcnma1	-0.433106	10.7405	9.69659	0.0018461	0.00842889	pseudobulk	edgeR	LRT
Rab11b	0.692951	5.95795	9.68376	0.00185904	0.00847128	pseudobulk	edgeR	LRT
Eml2	-0.570671	7.09075	9.68257	0.00186024	0.00847128	pseudobulk	edgeR	LRT
Naca	0.656631	6.20038	9.68193	0.00186089	0.00847128	pseudobulk	edgeR	LRT
Kiz	0.670312	6.08416	9.677	0.00186589	0.00848568	pseudobulk	edgeR	LRT
Sf3b3	0.595487	6.36774	9.67184	0.00187114	0.00850118	pseudobulk	edgeR	LRT
Nup214	0.618394	6.34663	9.66306	0.00188011	0.0085335	pseudobulk	edgeR	LRT
Rpl8	0.597377	6.60422	9.6556	0.00188775	0.00855978	pseudobulk	edgeR	LRT
Plec	-0.814263	6.29687	9.65234	0.0018911	0.00856656	pseudobulk	edgeR	LRT
Oaz1	0.646274	6.65478	9.64724	0.00189636	0.00858197	pseudobulk	edgeR	LRT
Swi5	0.685648	6.01614	9.61347	0.00193155	0.00872452	pseudobulk	edgeR	LRT
Ppip5k2	-0.411253	8.18821	9.61339	0.00193164	0.00872452	pseudobulk	edgeR	LRT
Slc4a4	-0.46574	8.65775	9.61	0.00193521	0.00873209	pseudobulk	edgeR	LRT
Bckdhb	-0.376956	8.28439	9.59874	0.00194711	0.00877722	pseudobulk	edgeR	LRT
Gm7854	-1.09705	5.73326	9.59569	0.00195035	0.00878324	pseudobulk	edgeR	LRT
Akr1a1	0.680719	6.21236	9.59318	0.00195302	0.00878668	pseudobulk	edgeR	LRT
Lhfpl3	-0.565952	7.78955	9.59055	0.00195582	0.00879071	pseudobulk	edgeR	LRT
Gm9801	-0.509425	7.47962	9.58699	0.00195961	0.00879918	pseudobulk	edgeR	LRT
Tspan5	-0.340198	9.12229	9.57976	0.00196734	0.00882529	pseudobulk	edgeR	LRT
Pstk	-0.68495	6.57222	9.5759	0.00197148	0.00882708	pseudobulk	edgeR	LRT
Bmerb1	-0.457121	7.6094	9.57583	0.00197156	0.00882708	pseudobulk	edgeR	LRT
Tmem191c	-0.569966	7.53859	9.55514	0.00199391	0.00891848	pseudobulk	edgeR	LRT
Ip6k2	0.609597	6.40333	9.54667	0.00200313	0.00895106	pseudobulk	edgeR	LRT
Arhgef6	-0.619269	6.86984	9.5346	0.00201634	0.00899491	pseudobulk	edgeR	LRT
Cox7b	-0.646141	6.84305	9.53415	0.00201684	0.00899491	pseudobulk	edgeR	LRT
Chuk	0.500865	6.95211	9.51925	0.00203328	0.00905948	pseudobulk	edgeR	LRT
Rpl18a	0.683418	5.98234	9.50753	0.0020463	0.0091087	pseudobulk	edgeR	LRT
Lnpk	0.494635	7.03459	9.49592	0.00205929	0.00915769	pseudobulk	edgeR	LRT
Sptb	-0.649745	6.79589	9.47698	0.00208066	0.00924381	pseudobulk	edgeR	LRT
Rpl37a	0.66203	6.25017	9.47345	0.00208467	0.00925274	pseudobulk	edgeR	LRT
Susd4	-0.557689	7.40312	9.46008	0.00209992	0.00931147	pseudobulk	edgeR	LRT
Phf3	0.478353	7.55044	9.45711	0.00210333	0.00931761	pseudobulk	edgeR	LRT
Etv6	-0.455377	8.11649	9.45387	0.00210704	0.0093251	pseudobulk	edgeR	LRT
Ewsr1	0.332839	8.39409	9.44617	0.00211591	0.00935539	pseudobulk	edgeR	LRT
Lrrc49	-0.528683	7.34101	9.42984	0.00213483	0.00943004	pseudobulk	edgeR	LRT
Ccnl2	-0.497854	7.5955	9.40127	0.00216835	0.00956892	pseudobulk	edgeR	LRT
Kcnip4	-0.766695	12.7076	9.37623	0.00219817	0.00969128	pseudobulk	edgeR	LRT
Zdhhc3	0.681726	5.84653	9.37299	0.00220206	0.00969917	pseudobulk	edgeR	LRT
Ccdc186	0.593845	6.58172	9.36356	0.00221342	0.0097299	pseudobulk	edgeR	LRT
Rabgap1l	-0.32632	8.98897	9.36317	0.00221389	0.0097299	pseudobulk	edgeR	LRT
Ireb2	0.524035	6.78583	9.36195	0.00221536	0.0097299	pseudobulk	edgeR	LRT
Btaf1	0.422182	7.46347	9.33975	0.00224236	0.00983206	pseudobulk	edgeR	LRT
Trank1	0.366763	7.90304	9.33932	0.00224289	0.00983206	pseudobulk	edgeR	LRT
Fyn	0.450758	7.52997	9.33181	0.0022521	0.00986309	pseudobulk	edgeR	LRT
Osbpl1a	-0.41917	7.88156	9.32629	0.00225889	0.00986919	pseudobulk	edgeR	LRT
Ddi2	0.587338	6.38553	9.32589	0.00225939	0.00986919	pseudobulk	edgeR	LRT
Pum1	-0.512816	7.26619	9.32547	0.00225991	0.00986919	pseudobulk	edgeR	LRT
Anks1	-0.576632	6.96715	9.32175	0.0022645	0.00987988	pseudobulk	edgeR	LRT
Fam172a	0.375923	8.68981	9.30086	0.00229047	0.00998375	pseudobulk	edgeR	LRT
Upf2	0.550575	6.51861	9.29391	0.00229917	0.0100122	pseudobulk	edgeR	LRT
Snhg4	-0.647502	6.99304	9.28767	0.00230702	0.0100369	pseudobulk	edgeR	LRT
Zbtb16	-0.539954	7.90689	9.28138	0.00231495	0.010062	pseudobulk	edgeR	LRT
Nup153	0.607813	6.22917	9.26286	0.00233848	0.0101547	pseudobulk	edgeR	LRT
Tpr	0.393935	7.79847	9.2571	0.00234584	0.0101771	pseudobulk	edgeR	LRT
Zbtb11	0.544201	6.86402	9.25301	0.00235109	0.0101903	pseudobulk	edgeR	LRT
Miat	-0.738026	6.5176	9.24677	0.00235911	0.0102154	pseudobulk	edgeR	LRT
Eif3h	0.565909	6.38894	9.23838	0.00236995	0.0102528	pseudobulk	edgeR	LRT
Ppp1r12a	-0.368625	8.18757	9.22065	0.002393	0.0103361	pseudobulk	edgeR	LRT
Cct4	0.688015	6.02513	9.22012	0.0023937	0.0103361	pseudobulk	edgeR	LRT
Nfxl1	0.662537	5.94417	9.21075	0.00240598	0.0103794	pseudobulk	edgeR	LRT
Nol10	0.614503	6.1188	9.18081	0.00244565	0.0105407	pseudobulk	edgeR	LRT
Nsf	-0.3222	8.71156	9.17614	0.00245191	0.0105578	pseudobulk	edgeR	LRT
Zranb1	0.514947	6.72227	9.15371	0.00248215	0.0106781	pseudobulk	edgeR	LRT
Celf2	-0.342118	10.9063	9.13724	0.00250458	0.0107646	pseudobulk	edgeR	LRT
Uchl1	0.423096	7.63171	9.11745	0.00253182	0.0108715	pseudobulk	edgeR	LRT
Ambra1	0.370625	8.26211	9.11131	0.00254034	0.010898	pseudobulk	edgeR	LRT
Ptprz1	-0.884988	7.55314	9.10525	0.00254876	0.0109239	pseudobulk	edgeR	LRT
Ankrd55	0.423657	7.35213	9.09334	0.00256542	0.0109774	pseudobulk	edgeR	LRT
Plcxd3	-0.412828	8.46061	9.09293	0.002566	0.0109774	pseudobulk	edgeR	LRT
Dhx30	0.445865	7.27145	9.08743	0.00257372	0.0110003	pseudobulk	edgeR	LRT
Srrm3	-0.468416	7.54478	9.06531	0.00260504	0.0111238	pseudobulk	edgeR	LRT
Cd47	-0.478236	7.61086	9.0601	0.00261248	0.0111447	pseudobulk	edgeR	LRT
Vps53	0.618604	6.32685	9.05851	0.00261474	0.0111447	pseudobulk	edgeR	LRT
Fryl	-0.417792	7.9259	9.0551	0.00261963	0.0111552	pseudobulk	edgeR	LRT
Lifr	-0.880122	5.88655	9.03398	0.00265008	0.0112744	pseudobulk	edgeR	LRT
Bmpr1a	0.619508	6.07811	9.02676	0.00266055	0.0113086	pseudobulk	edgeR	LRT
Pafah1b1	0.29777	8.91758	9.02256	0.00266668	0.0113242	pseudobulk	edgeR	LRT
Cadm2	-0.589593	11.4608	9.01412	0.00267902	0.0113661	pseudobulk	edgeR	LRT
Fto	0.314999	8.44958	9.01003	0.00268502	0.0113811	pseudobulk	edgeR	LRT
Snx7	-0.689117	6.52051	9.00544	0.00269177	0.0113993	pseudobulk	edgeR	LRT
Rnf20	0.489637	7.00914	9.00187	0.00269704	0.0114078	pseudobulk	edgeR	LRT
9530036O11Rik	-0.846222	6.09036	9.00073	0.00269872	0.0114078	pseudobulk	edgeR	LRT
Gdpd1	-0.721143	6.31196	8.99882	0.00270155	0.0114093	pseudobulk	edgeR	LRT
Etv5	0.598444	6.21143	8.99709	0.0027041	0.0114096	pseudobulk	edgeR	LRT
Slco3a1	-0.389889	8.12901	8.98377	0.00272388	0.0114817	pseudobulk	edgeR	LRT
A830018L16Rik	-0.603666	9.69589	8.98225	0.00272615	0.0114817	pseudobulk	edgeR	LRT
Mlf2	0.542693	7.04278	8.97569	0.00273595	0.0115125	pseudobulk	edgeR	LRT
Kctd16	-0.489684	10.7107	8.96852	0.00274671	0.0115397	pseudobulk	edgeR	LRT
Mrps26	0.708952	5.82642	8.96805	0.00274742	0.0115397	pseudobulk	edgeR	LRT
Porcn	-0.847759	6.04082	8.96554	0.0027512	0.011545	pseudobulk	edgeR	LRT
Pcdh10	-0.563844	7.57038	8.92993	0.00280536	0.0117616	pseudobulk	edgeR	LRT
Supt6	0.544077	6.46782	8.90495	0.00284399	0.0119127	pseudobulk	edgeR	LRT
Srrm1	0.369747	8.03416	8.89376	0.00286146	0.0119751	pseudobulk	edgeR	LRT
Tia1	-0.416426	7.91207	8.86913	0.00290034	0.0121119	pseudobulk	edgeR	LRT
5031439G07Rik	-0.75954	6.42395	8.86731	0.00290322	0.0121119	pseudobulk	edgeR	LRT
Cep83	-0.469647	7.66067	8.86714	0.0029035	0.0121119	pseudobulk	edgeR	LRT
Gspt1	0.545288	6.61305	8.86641	0.00290465	0.0121119	pseudobulk	edgeR	LRT
App	-0.276615	9.87136	8.86341	0.00290943	0.0121209	pseudobulk	edgeR	LRT
Srcin1	-0.473023	7.46343	8.84783	0.00293437	0.0122138	pseudobulk	edgeR	LRT
Brd9	-0.683466	6.85259	8.83346	0.00295756	0.0122992	pseudobulk	edgeR	LRT
Celf1	-0.400597	7.95272	8.82717	0.00296779	0.0123306	pseudobulk	edgeR	LRT
Nfx1	0.420675	7.68895	8.8221	0.00297604	0.0123469	pseudobulk	edgeR	LRT
Dyrk1a	0.405593	7.60132	8.82148	0.00297705	0.0123469	pseudobulk	edgeR	LRT
Gucy1b1	0.514532	6.73921	8.79923	0.00301358	0.0124871	pseudobulk	edgeR	LRT
Gpr137c	0.503878	7.48123	8.79658	0.00301796	0.0124941	pseudobulk	edgeR	LRT
Tbc1d31	0.628058	6.00085	8.7882	0.00303185	0.0125403	pseudobulk	edgeR	LRT
Tnpo1	0.529325	6.78832	8.77963	0.00304613	0.0125881	pseudobulk	edgeR	LRT
Tln2	-0.523226	7.26847	8.77285	0.00305747	0.0126237	pseudobulk	edgeR	LRT
Apc	-0.326949	9.27834	8.75167	0.00309319	0.0127494	pseudobulk	edgeR	LRT
Zfp385b	-0.345354	9.90571	8.75151	0.00309345	0.0127494	pseudobulk	edgeR	LRT
Daam1	-0.359545	8.15376	8.74923	0.00309734	0.0127541	pseudobulk	edgeR	LRT
Dido1	0.49267	6.93994	8.74526	0.00310408	0.0127704	pseudobulk	edgeR	LRT
Nxpe3	-0.728808	6.27598	8.73176	0.00312714	0.0128539	pseudobulk	edgeR	LRT
Fnip1	0.381404	7.68199	8.72508	0.00313863	0.0128896	pseudobulk	edgeR	LRT
Ythdc1	0.645596	5.90882	8.71428	0.00315727	0.0129546	pseudobulk	edgeR	LRT
Hprt	0.566322	6.33819	8.71222	0.00316084	0.0129578	pseudobulk	edgeR	LRT
Lekr1	-0.509739	7.60497	8.70376	0.00317555	0.0130065	pseudobulk	edgeR	LRT
Cep85l	0.530849	6.57264	8.69973	0.00318258	0.0130237	pseudobulk	edgeR	LRT
Grk5	-0.716197	6.45433	8.67803	0.00322069	0.013168	pseudobulk	edgeR	LRT
Sec63	0.511374	6.61804	8.66689	0.00324043	0.013237	pseudobulk	edgeR	LRT
Ndufaf7	-0.676232	6.54317	8.6318	0.00330346	0.0134698	pseudobulk	edgeR	LRT
Nbr1	0.468136	6.9826	8.6299	0.0033069	0.0134698	pseudobulk	edgeR	LRT
Otud4	0.500798	6.67633	8.62744	0.00331136	0.0134698	pseudobulk	edgeR	LRT
Nrxn1	-0.46577	11.5099	8.62734	0.00331154	0.0134698	pseudobulk	edgeR	LRT
Mia3	0.562953	6.72469	8.62708	0.00331202	0.0134698	pseudobulk	edgeR	LRT
Cdc37l1	0.407013	7.55569	8.62209	0.0033211	0.0134949	pseudobulk	edgeR	LRT
Dennd6a	-0.576111	7.02417	8.61852	0.00332763	0.0135095	pseudobulk	edgeR	LRT
Dock10	0.607571	6.64363	8.61508	0.00333391	0.0135231	pseudobulk	edgeR	LRT
Mtmr2	0.638164	5.98293	8.61138	0.0033407	0.0135388	pseudobulk	edgeR	LRT
Hmg20a	-0.521919	7.20919	8.59385	0.003373	0.0136577	pseudobulk	edgeR	LRT
C1qtnf4	-0.760225	6.26323	8.5882	0.00338348	0.0136881	pseudobulk	edgeR	LRT
Rpl24	0.611659	6.08294	8.57971	0.0033993	0.0137401	pseudobulk	edgeR	LRT
Slc44a5	-0.764511	8.0593	8.56297	0.00343069	0.0138548	pseudobulk	edgeR	LRT
Clock	0.371867	7.71714	8.54195	0.00347054	0.0140035	pseudobulk	edgeR	LRT
Sfxn5	-0.508665	7.26902	8.52561	0.00350183	0.0141076	pseudobulk	edgeR	LRT
Smurf1	-0.754916	6.20341	8.52529	0.00350245	0.0141076	pseudobulk	edgeR	LRT
Pja2	0.316406	8.33303	8.50712	0.0035376	0.0142367	pseudobulk	edgeR	LRT
Ift88	-0.609214	6.69451	8.5046	0.00354249	0.014244	pseudobulk	edgeR	LRT
Tpm1	-0.527255	7.08085	8.50198	0.00354759	0.0142521	pseudobulk	edgeR	LRT
Vldlr	0.675687	5.8731	8.49498	0.00356127	0.0142946	pseudobulk	edgeR	LRT
Hsph1	0.691246	6.37787	8.49222	0.00356669	0.0143039	pseudobulk	edgeR	LRT
Pkn2	0.40736	7.40769	8.48637	0.00357817	0.0143375	pseudobulk	edgeR	LRT
Jph4	-0.769064	6.26363	8.48321	0.0035844	0.01435	pseudobulk	edgeR	LRT
Atp6v1c1	0.530794	6.68593	8.47876	0.00359317	0.0143727	pseudobulk	edgeR	LRT
Atp6v1d	0.511106	6.94798	8.46609	0.00361828	0.0144606	pseudobulk	edgeR	LRT
Tra2a	-0.33524	8.65932	8.44487	0.00366074	0.0146176	pseudobulk	edgeR	LRT
Hdac8	0.399489	8.14009	8.44138	0.00366777	0.0146331	pseudobulk	edgeR	LRT
Ttc39b	-0.485939	7.40073	8.43189	0.00368697	0.0146969	pseudobulk	edgeR	LRT
Ubr4	0.478418	6.94676	8.42458	0.00370182	0.0147434	pseudobulk	edgeR	LRT
Mir9-3hg	-0.518887	7.13043	8.41008	0.00373145	0.0148486	pseudobulk	edgeR	LRT
Rnf169	0.591655	6.27805	8.40294	0.00374616	0.0148943	pseudobulk	edgeR	LRT
Zfr2	-0.781124	6.0829	8.39219	0.00376838	0.0149597	pseudobulk	edgeR	LRT
Tafa5	-0.391927	7.85069	8.39184	0.00376908	0.0149597	pseudobulk	edgeR	LRT
Numa1	0.506494	6.71282	8.38749	0.00377812	0.0149826	pseudobulk	edgeR	LRT
Tnks2	0.478946	7.03589	8.37619	0.00380168	0.015052	pseudobulk	edgeR	LRT
Pias1	0.423668	7.27304	8.37443	0.00380536	0.015052	pseudobulk	edgeR	LRT
Ssr4	0.571817	6.49158	8.37442	0.00380538	0.015052	pseudobulk	edgeR	LRT
Tmbim6	0.559729	6.71001	8.36077	0.00383409	0.0151453	pseudobulk	edgeR	LRT
Ccdc93	0.613448	6.19236	8.36008	0.00383553	0.0151453	pseudobulk	edgeR	LRT
Csmd2	-0.475404	7.70994	8.35518	0.0038459	0.0151732	pseudobulk	edgeR	LRT
Itm2c	0.610525	6.48334	8.35076	0.00385526	0.0151971	pseudobulk	edgeR	LRT
Slc25a23	-0.670237	6.48799	8.34301	0.00387174	0.0152491	pseudobulk	edgeR	LRT
Mdga2	-0.315599	11.3789	8.33655	0.00388552	0.015282	pseudobulk	edgeR	LRT
Zswim8	0.644654	5.90197	8.336	0.00388672	0.015282	pseudobulk	edgeR	LRT
Slc30a7	0.650621	5.83993	8.32331	0.00391396	0.015376	pseudobulk	edgeR	LRT
Cfl2	0.584159	6.25239	8.32004	0.00392101	0.0153906	pseudobulk	edgeR	LRT
Supt16	0.571561	6.42704	8.31675	0.00392812	0.0154053	pseudobulk	edgeR	LRT
Nt5c2	-0.420899	7.71264	8.31522	0.00393142	0.0154053	pseudobulk	edgeR	LRT
Prr16	-0.661434	7.52939	8.31184	0.00393874	0.0154209	pseudobulk	edgeR	LRT
Herc3	-0.455262	7.42555	8.30859	0.0039458	0.0154354	pseudobulk	edgeR	LRT
Zfp410	0.64722	5.9013	8.28974	0.00398698	0.0155774	pseudobulk	edgeR	LRT
Ext1	0.39313	7.9909	8.28825	0.00399023	0.0155774	pseudobulk	edgeR	LRT
Prrc2c	0.288258	8.52374	8.28736	0.00399221	0.0155774	pseudobulk	edgeR	LRT
Slc1a1	-0.448423	7.54775	8.28189	0.00400423	0.0156111	pseudobulk	edgeR	LRT
Jmjd1c	0.302211	8.7643	8.27629	0.0040166	0.0156461	pseudobulk	edgeR	LRT
Araf	0.481551	7.05441	8.26339	0.00404526	0.0157444	pseudobulk	edgeR	LRT
Fbxw11	0.471794	6.88151	8.25146	0.00407192	0.0158304	pseudobulk	edgeR	LRT
Nipal2	-0.548778	7.19551	8.25044	0.00407421	0.0158304	pseudobulk	edgeR	LRT
Spink10	-0.826723	5.96597	8.24765	0.00408047	0.0158414	pseudobulk	edgeR	LRT
Lonp2	0.389635	7.55104	8.23606	0.00410662	0.0159295	pseudobulk	edgeR	LRT
Ank3	-0.392869	10.3905	8.21861	0.00414629	0.0160699	pseudobulk	edgeR	LRT
Sltm	0.316354	8.26556	8.21136	0.0041629	0.0161208	pseudobulk	edgeR	LRT
Rps6ka5	-0.622976	6.96109	8.20187	0.00418472	0.0161917	pseudobulk	edgeR	LRT
Got2	0.467214	6.98339	8.19462	0.00420147	0.0162331	pseudobulk	edgeR	LRT
Ncoa3	-0.585333	6.67696	8.1942	0.00420246	0.0162331	pseudobulk	edgeR	LRT
Mitf	-0.416489	8.03577	8.18946	0.00421346	0.016262	pseudobulk	edgeR	LRT
Camkv	-0.722632	6.18825	8.18649	0.00422035	0.016275	pseudobulk	edgeR	LRT
Prkn	-0.424306	10.4835	8.17803	0.00424007	0.0163374	pseudobulk	edgeR	LRT
Lgi1	-0.607417	6.92005	8.1736	0.00425045	0.0163637	pseudobulk	edgeR	LRT
Pola1	0.399536	7.50389	8.17009	0.00425867	0.0163817	pseudobulk	edgeR	LRT
Dnajc18	0.509326	6.59254	8.16503	0.00427058	0.0164138	pseudobulk	edgeR	LRT
Sgip1	-0.243801	10.0679	8.15903	0.00428473	0.0164545	pseudobulk	edgeR	LRT
Grik3	-0.571605	7.09576	8.15225	0.00430079	0.0165024	pseudobulk	edgeR	LRT
Morf4l1	0.487007	7.03062	8.14776	0.00431143	0.0165295	pseudobulk	edgeR	LRT
Usp37	0.495984	6.79524	8.14433	0.00431959	0.0165471	pseudobulk	edgeR	LRT
Elf2	0.597092	6.09725	8.14187	0.00432547	0.0165559	pseudobulk	edgeR	LRT
St6gal1	-0.791503	5.99636	8.12153	0.00437426	0.0167287	pseudobulk	edgeR	LRT
Ica1	-0.352923	8.56813	8.11705	0.00438509	0.0167563	pseudobulk	edgeR	LRT
Gm21992	0.405852	7.44222	8.09078	0.00444911	0.0169868	pseudobulk	edgeR	LRT
Resp18	-1.00823	6.1384	8.07536	0.00448712	0.0171178	pseudobulk	edgeR	LRT
Unc5c	-0.53356	9.72709	8.04143	0.00457195	0.0174193	pseudobulk	edgeR	LRT
Med13l	-0.448936	7.42383	8.04074	0.0045737	0.0174193	pseudobulk	edgeR	LRT
Snap91	-0.318037	8.98908	8.03045	0.00459974	0.017504	pseudobulk	edgeR	LRT
Stxbp6	-0.595888	7.93084	8.02736	0.00460759	0.0175195	pseudobulk	edgeR	LRT
Cspp1	-0.38814	8.09841	8.0144	0.00464069	0.0176308	pseudobulk	edgeR	LRT
Sema5a	-0.617303	7.59389	8.01218	0.00464637	0.0176379	pseudobulk	edgeR	LRT
Tbce	0.419779	7.10035	7.99948	0.00467907	0.0177474	pseudobulk	edgeR	LRT
Erc2	-0.306643	10.2452	7.99184	0.00469886	0.0178078	pseudobulk	edgeR	LRT
Maged1	0.533515	6.5726	7.98043	0.00472857	0.0179057	pseudobulk	edgeR	LRT
Iqsec2	-0.588336	6.82017	7.97537	0.00474181	0.0179411	pseudobulk	edgeR	LRT
Fgfr1op	0.591746	6.33375	7.96483	0.00476949	0.018021	pseudobulk	edgeR	LRT
Kmt2a	0.350286	8.24146	7.96389	0.00477197	0.018021	pseudobulk	edgeR	LRT
Tspoap1	-0.54782	7.09558	7.96289	0.00477462	0.018021	pseudobulk	edgeR	LRT
Vcpip1	0.621343	6.1709	7.95977	0.00478284	0.0180373	pseudobulk	edgeR	LRT
Mical2	-0.37108	8.27303	7.95724	0.00478955	0.0180478	pseudobulk	edgeR	LRT
Zfp365	0.59478	6.06457	7.94157	0.00483119	0.0181899	pseudobulk	edgeR	LRT
Arx	-0.806214	6.05186	7.93735	0.00484246	0.018206	pseudobulk	edgeR	LRT
Rpl10	0.609217	6.06332	7.93702	0.00484335	0.018206	pseudobulk	edgeR	LRT
Taf3	0.543436	6.47369	7.89474	0.00495788	0.0186213	pseudobulk	edgeR	LRT
Med12l	-0.391558	8.05375	7.88903	0.00497355	0.018665	pseudobulk	edgeR	LRT
Chchd3	-0.30207	8.60066	7.88579	0.00498248	0.0186833	pseudobulk	edgeR	LRT
Slc45a1	0.581119	6.30185	7.88364	0.0049884	0.0186903	pseudobulk	edgeR	LRT
Nav1	-0.357296	8.31791	7.87146	0.00502211	0.0188013	pseudobulk	edgeR	LRT
Oga	0.413395	7.18493	7.85733	0.0050615	0.0189335	pseudobulk	edgeR	LRT
Tango2	-0.402069	7.6905	7.85412	0.0050705	0.0189518	pseudobulk	edgeR	LRT
Gpc6	-0.69999	8.66947	7.85136	0.00507826	0.0189654	pseudobulk	edgeR	LRT
Dhx35	0.586578	6.08387	7.84805	0.00508754	0.0189847	pseudobulk	edgeR	LRT
Strada	-0.680782	6.38966	7.84506	0.00509598	0.0190009	pseudobulk	edgeR	LRT
Cfl1	0.515666	6.76253	7.83387	0.00512763	0.0191034	pseudobulk	edgeR	LRT
Cds1	-0.659585	6.51531	7.82022	0.00516649	0.0192327	pseudobulk	edgeR	LRT
Catspere2	-0.508399	7.06016	7.80353	0.00521444	0.0193955	pseudobulk	edgeR	LRT
Gm13629	-0.405086	8.41235	7.79826	0.00522967	0.0194365	pseudobulk	edgeR	LRT
Ssu72	0.557075	6.24191	7.78785	0.00525987	0.019533	pseudobulk	edgeR	LRT
Ppm1e	0.314452	9.09985	7.77681	0.00529213	0.019608	pseudobulk	edgeR	LRT
Avl9	0.540548	6.41284	7.77618	0.00529397	0.019608	pseudobulk	edgeR	LRT
Pdcd6ip	0.567217	6.30169	7.77554	0.00529584	0.019608	pseudobulk	edgeR	LRT
Tspan3	-0.619973	7.03193	7.77513	0.00529705	0.019608	pseudobulk	edgeR	LRT
Fam49b	-0.329494	8.46958	7.75875	0.0053453	0.0197708	pseudobulk	edgeR	LRT
Syt11	-0.42965	8.05485	7.72471	0.005447	0.0201266	pseudobulk	edgeR	LRT
Dnm3	-0.317985	9.21104	7.72365	0.00545022	0.0201266	pseudobulk	edgeR	LRT
Lyst	0.373423	7.6649	7.70801	0.00549762	0.0202733	pseudobulk	edgeR	LRT
Dync1li1	0.519489	6.46127	7.70765	0.00549874	0.0202733	pseudobulk	edgeR	LRT
Fbh1	-0.606366	6.51507	7.69921	0.00552451	0.0203498	pseudobulk	edgeR	LRT
Ryr3	-0.826331	6.20838	7.69797	0.00552829	0.0203498	pseudobulk	edgeR	LRT
Puf60	0.6695	6.01519	7.67772	0.00559069	0.0205443	pseudobulk	edgeR	LRT
Prpf6	0.470215	6.70936	7.6753	0.00559817	0.0205443	pseudobulk	edgeR	LRT
Marchf1	-0.51671	9.19471	7.67521	0.00559847	0.0205443	pseudobulk	edgeR	LRT
Nck2	-0.849397	5.80101	7.67505	0.00559896	0.0205443	pseudobulk	edgeR	LRT
Cep70	-0.558214	6.96118	7.66632	0.00562612	0.0206276	pseudobulk	edgeR	LRT
Mbip	-0.505515	7.0053	7.66	0.00564587	0.0206836	pseudobulk	edgeR	LRT
Sptbn2	-0.607968	6.61019	7.65249	0.0056694	0.0207533	pseudobulk	edgeR	LRT
Acsl6	-0.490238	7.09322	7.64224	0.00570172	0.0208551	pseudobulk	edgeR	LRT
Pdlim7	0.509504	6.64871	7.6381	0.0057148	0.0208864	pseudobulk	edgeR	LRT
Ube2d3	0.455149	7.07114	7.63307	0.00573075	0.0209151	pseudobulk	edgeR	LRT
Ubxn4	0.42205	7.12562	7.63277	0.00573171	0.0209151	pseudobulk	edgeR	LRT
Cnot1	0.380042	7.41098	7.62573	0.00575413	0.0209803	pseudobulk	edgeR	LRT
Sestd1	-0.512117	6.95105	7.61574	0.0057861	0.0210802	pseudobulk	edgeR	LRT
[truncated: 3,349 more rows]

## Sheet: Notes
P-values were calculated using edgeR-LRT with FDR multiple comparison test correction
