# Supplementary material for: Transcriptional linkage analysis with in vivo AAV-Perturb-seq
Source: Nature. 2023 Sep 20;622(7982):367–75. doi: 10.1038/s41586-023-06570-y (PMC10567566; doi:10.1038/s41586-023-06570-y)
Supplement: Supplementary file 9 — Pseudobulk differential expression results for Dgcr8 perturbation in the arrayed experiment. [file 41586_2023_6570_MOESM9_ESM.xlsx]

## Sheet: Sup_Layer_neurons
gene	logFC	logCPM	LR	PValue	FDR	de_family	de_method	de_type
Gm27032	-3.02158	5.17107	2681.8	0	0	pseudobulk	edgeR	LRT
Mir181a-1hg	2.38427	7.24398	3368.59	0	0	pseudobulk	edgeR	LRT
2810049E08Rik	2.27233	7.05155	3941.37	0	0	pseudobulk	edgeR	LRT
Gm26652	1.85127	6.59976	2362.42	0	0	pseudobulk	edgeR	LRT
Gm20732	1.77412	6.10761	1717.56	0	0	pseudobulk	edgeR	LRT
Mirg	1.57407	7.44719	2550.69	0	0	pseudobulk	edgeR	LRT
C130071C03Rik	1.50253	9.49701	4127.99	0	0	pseudobulk	edgeR	LRT
Gm3764	1.4973	7.57702	2319.58	0	0	pseudobulk	edgeR	LRT
Lncpint	1.27091	10.3023	2877.71	0	0	pseudobulk	edgeR	LRT
B830012L14Rik	1.11579	8.62105	1650.72	0	0	pseudobulk	edgeR	LRT
Mir9-3hg	1.05616	7.86837	1493.02	0	0	pseudobulk	edgeR	LRT
Mir124a-1hg	0.975076	9.14007	1602.51	0	0	pseudobulk	edgeR	LRT
Gm49317	0.972288	8.78334	1571.57	0	0	pseudobulk	edgeR	LRT
Spaca6	1.44175	6.26174	1272.83	9.06919e-279	1.58011e-275	pseudobulk	edgeR	LRT
Gm9916	1.85232	5.16047	1078.98	1.22546e-236	1.99276e-233	pseudobulk	edgeR	LRT
Erdr1	-1.10025	6.32624	828.405	3.60047e-182	5.16603e-179	pseudobulk	edgeR	LRT
C78859	1.20242	5.7339	727.258	3.53457e-160	4.78973e-157	pseudobulk	edgeR	LRT
Ftx	0.70806	8.14175	716.977	6.08179e-158	7.80773e-155	pseudobulk	edgeR	LRT
AC149090.1	0.737452	8.65675	682.811	1.63512e-150	1.89923e-147	pseudobulk	edgeR	LRT
Gm49539	1.15722	5.33162	534.277	3.31464e-118	3.67503e-115	pseudobulk	edgeR	LRT
5330434G04Rik	0.7847	7.387	533.356	5.25907e-118	5.57736e-115	pseudobulk	edgeR	LRT
Fah	0.542942	8.63238	491.758	5.90538e-109	6.00183e-106	pseudobulk	edgeR	LRT
Pde10a	0.537047	9.89194	413.421	6.59812e-92	6.43765e-89	pseudobulk	edgeR	LRT
C1ql3	0.639886	6.39379	305.214	2.40947e-68	2.17674e-65	pseudobulk	edgeR	LRT
Dtx3	0.51309	7.05573	259.856	1.84422e-58	1.56989e-55	pseudobulk	edgeR	LRT
Hmgcs1	-0.884021	5.13468	259.833	1.86647e-58	1.56989e-55	pseudobulk	edgeR	LRT
Aopep	0.396871	9.02862	240.64	2.85275e-54	2.24465e-51	pseudobulk	edgeR	LRT
Slit2	-0.475009	7.86326	235.963	2.98553e-53	2.27572e-50	pseudobulk	edgeR	LRT
9530059O14Rik	0.405847	8.3014	234.574	5.99627e-53	4.43215e-50	pseudobulk	edgeR	LRT
Sparcl1	0.530259	6.47532	227.972	1.65084e-51	1.18433e-48	pseudobulk	edgeR	LRT
Gria2	0.326812	10.4205	217.355	3.41422e-49	2.37942e-46	pseudobulk	edgeR	LRT
Gm47283	-0.60811	5.73649	205.356	1.41629e-46	9.59617e-44	pseudobulk	edgeR	LRT
Son	0.409334	7.53153	202.3	6.57438e-46	4.33411e-43	pseudobulk	edgeR	LRT
Dach1	-0.655749	5.33506	199.741	2.37832e-45	1.52663e-42	pseudobulk	edgeR	LRT
Tafa1	0.418562	9.49281	196.728	1.08123e-44	6.43254e-42	pseudobulk	edgeR	LRT
Usp29	0.54448	6.60071	196.289	1.34779e-44	7.82745e-42	pseudobulk	edgeR	LRT
Tlcd2	0.777427	4.85716	192.929	7.2947e-44	4.13796e-41	pseudobulk	edgeR	LRT
Sntb2	0.440508	7.46235	184.605	4.78619e-42	2.59433e-39	pseudobulk	edgeR	LRT
Arid5b	0.404897	7.57754	179.895	5.10959e-41	2.70942e-38	pseudobulk	edgeR	LRT
Gm11683	0.564497	5.94568	176.432	2.91402e-40	1.50512e-37	pseudobulk	edgeR	LRT
Atp1b1	0.342187	8.1743	176.4	2.96186e-40	1.50512e-37	pseudobulk	edgeR	LRT
R3hdm1	0.307922	10.7564	173.103	1.55378e-39	7.57996e-37	pseudobulk	edgeR	LRT
Chpf2	0.534383	5.79983	163.859	1.62364e-37	7.76546e-35	pseudobulk	edgeR	LRT
Malat1	0.253941	14.7304	160.362	9.43285e-37	4.34125e-34	pseudobulk	edgeR	LRT
Slc39a10	0.355379	7.55281	159.187	1.70286e-36	7.69187e-34	pseudobulk	edgeR	LRT
Hmgcr	-0.467625	6.36756	157.973	3.13781e-36	1.39159e-33	pseudobulk	edgeR	LRT
Sorcs1	0.319802	8.90282	155.477	1.10165e-35	4.79847e-33	pseudobulk	edgeR	LRT
Grin2b	0.265147	10.6599	153.535	2.92664e-35	1.23081e-32	pseudobulk	edgeR	LRT
Pex5l	0.303945	9.637	150.864	1.12256e-34	4.64093e-32	pseudobulk	edgeR	LRT
Galnt13	-0.299166	8.73752	150.007	1.72787e-34	7.02436e-32	pseudobulk	edgeR	LRT
Gria1	0.281932	9.60128	147.981	4.78959e-34	1.91521e-31	pseudobulk	edgeR	LRT
Mir670hg	0.617479	5.93569	146.244	1.14803e-33	4.51657e-31	pseudobulk	edgeR	LRT
Zbtb16	0.357368	7.66459	144.542	2.7045e-33	1.04711e-30	pseudobulk	edgeR	LRT
Cdk8	0.315643	8.57619	143.809	3.9122e-33	1.47741e-30	pseudobulk	edgeR	LRT
Maml3	0.555882	7.14333	143.796	3.93702e-33	1.47741e-30	pseudobulk	edgeR	LRT
Hs3st5	-0.378113	7.0978	141.701	1.13045e-32	4.11553e-30	pseudobulk	edgeR	LRT
Aplp1	0.391842	7.04268	141.451	1.28226e-32	4.59956e-30	pseudobulk	edgeR	LRT
Gm28905	0.459365	7.74615	140.957	1.64429e-32	5.81269e-30	pseudobulk	edgeR	LRT
Mef2c	0.244334	10.4791	136.372	1.65456e-31	5.76542e-29	pseudobulk	edgeR	LRT
Kmt2a	0.324608	7.81517	134.128	5.12187e-31	1.75961e-28	pseudobulk	edgeR	LRT
Igsf8	0.431871	6.48575	133.168	8.30564e-31	2.77522e-28	pseudobulk	edgeR	LRT
Cfap77	0.604318	5.29108	133.016	8.96862e-31	2.95625e-28	pseudobulk	edgeR	LRT
Hspa8	0.372064	7.37277	131.886	1.58483e-30	5.15431e-28	pseudobulk	edgeR	LRT
Meg3	0.230993	11.7891	129.216	6.08369e-30	1.92719e-27	pseudobulk	edgeR	LRT
Large1	0.246544	9.98229	128.658	8.05551e-30	2.5191e-27	pseudobulk	edgeR	LRT
Eda	-0.503614	5.81516	127.687	1.31399e-29	4.05706e-27	pseudobulk	edgeR	LRT
Srebf2	-0.458951	5.97342	125.314	4.34526e-29	1.32487e-26	pseudobulk	edgeR	LRT
Pcdh15	0.289326	11.0152	125.252	4.48245e-29	1.34983e-26	pseudobulk	edgeR	LRT
Cpne6	0.443117	6.06948	125.104	4.82868e-29	1.43636e-26	pseudobulk	edgeR	LRT
Tnr	0.251276	9.6221	124.475	6.63207e-29	1.94903e-26	pseudobulk	edgeR	LRT
Clk1	0.357952	6.95257	123.655	1.0025e-28	2.91106e-26	pseudobulk	edgeR	LRT
Trank1	0.272071	8.5041	123.624	1.01796e-28	2.9212e-26	pseudobulk	edgeR	LRT
Itm2b	0.32815	7.28734	121.921	2.40174e-28	6.812e-26	pseudobulk	edgeR	LRT
Nup93	0.325669	7.23676	119.353	8.76422e-28	2.4572e-25	pseudobulk	edgeR	LRT
Gpr22	0.551113	5.21618	119.284	9.07527e-28	2.50137e-25	pseudobulk	edgeR	LRT
Coro6	-0.572854	4.98739	119.273	9.12683e-28	2.50137e-25	pseudobulk	edgeR	LRT
Ntrk3	0.305588	9.64029	118.277	1.50825e-27	4.0877e-25	pseudobulk	edgeR	LRT
A830036E02Rik	0.398386	6.60297	117.519	2.21019e-27	5.92427e-25	pseudobulk	edgeR	LRT
Sema3a	0.497266	5.89802	116.926	2.97975e-27	7.90021e-25	pseudobulk	edgeR	LRT
Gm16083	-0.623781	4.88462	115.417	6.37756e-27	1.6727e-24	pseudobulk	edgeR	LRT
Ociad2	0.491699	5.61428	114.564	9.80367e-27	2.54395e-24	pseudobulk	edgeR	LRT
Spock2	0.374486	6.53309	114.095	1.24239e-26	3.18993e-24	pseudobulk	edgeR	LRT
Iqgap2	0.390904	6.48816	113.294	1.86029e-26	4.72668e-24	pseudobulk	edgeR	LRT
Pam	0.260597	9.11695	112.181	3.26104e-26	8.20035e-24	pseudobulk	edgeR	LRT
Rims2	0.229104	9.937	112.1	3.39776e-26	8.45696e-24	pseudobulk	edgeR	LRT
Trhde	-0.346147	7.84338	111.933	3.69677e-26	9.10825e-24	pseudobulk	edgeR	LRT
Tmem30a	0.360507	6.53822	110.756	6.69349e-26	1.63268e-23	pseudobulk	edgeR	LRT
Gm13601	0.481897	5.74186	110.483	7.68044e-26	1.85486e-23	pseudobulk	edgeR	LRT
Wipf3	0.428445	7.03346	109.804	1.08192e-25	2.58727e-23	pseudobulk	edgeR	LRT
Cdr1os	0.221167	9.95285	109.646	1.17132e-25	2.77387e-23	pseudobulk	edgeR	LRT
Thsd7b	-0.392435	6.51057	108.576	2.0101e-25	4.66955e-23	pseudobulk	edgeR	LRT
Pou6f2	-0.341352	6.7871	107.718	3.09873e-25	7.13059e-23	pseudobulk	edgeR	LRT
Srsf5	0.309945	7.48786	107.59	3.30594e-25	7.53631e-23	pseudobulk	edgeR	LRT
Gpc1	0.564573	4.8671	105.855	7.93422e-25	1.77552e-22	pseudobulk	edgeR	LRT
Bach2	0.323487	7.20606	105.677	8.67967e-25	1.92468e-22	pseudobulk	edgeR	LRT
Atp2b1	0.232534	9.61594	105.584	9.09494e-25	1.97009e-22	pseudobulk	edgeR	LRT
Mast3	0.351594	6.87557	105.58	9.11653e-25	1.97009e-22	pseudobulk	edgeR	LRT
Ddx5	0.274577	8.09979	105.577	9.12676e-25	1.97009e-22	pseudobulk	edgeR	LRT
Trpc6	0.510713	6.84057	104.712	1.41215e-24	3.02151e-22	pseudobulk	edgeR	LRT
Ptk2b	0.295955	7.42189	104.326	1.71629e-24	3.64034e-22	pseudobulk	edgeR	LRT
Fancc	0.461121	5.58828	103.826	2.20876e-24	4.6445e-22	pseudobulk	edgeR	LRT
Zeb2	0.232095	8.99971	102.383	4.57632e-24	9.54066e-22	pseudobulk	edgeR	LRT
Rgs20	-0.420236	5.80014	101.651	6.6233e-24	1.36912e-21	pseudobulk	edgeR	LRT
Cpe	0.277954	7.96991	101.253	8.09588e-24	1.65945e-21	pseudobulk	edgeR	LRT
Lyst	0.308789	7.51952	100.546	1.15678e-23	2.35135e-21	pseudobulk	edgeR	LRT
Chgb	0.368768	6.72645	99.0172	2.50314e-23	5.046e-21	pseudobulk	edgeR	LRT
Itga8	0.364778	7.16668	98.7791	2.82301e-23	5.64417e-21	pseudobulk	edgeR	LRT
Zfp697	-0.300119	7.50842	98.5021	3.24675e-23	6.43859e-21	pseudobulk	edgeR	LRT
Plk2	0.308998	7.29362	97.0651	6.70853e-23	1.31963e-20	pseudobulk	edgeR	LRT
Syt5	0.453554	5.46694	96.4924	8.95866e-23	1.74816e-20	pseudobulk	edgeR	LRT
Nrg1	0.20727	12.6368	96.4398	9.19993e-23	1.78099e-20	pseudobulk	edgeR	LRT
Runx2	0.287885	7.71018	96.157	1.06124e-22	2.03825e-20	pseudobulk	edgeR	LRT
Grm5	0.201573	10.9306	96.1257	1.07818e-22	2.05461e-20	pseudobulk	edgeR	LRT
Dlgap1	0.216484	11.0876	95.5288	1.45759e-22	2.75608e-20	pseudobulk	edgeR	LRT
Tnrc6b	0.260764	7.96465	95.3706	1.57882e-22	2.96234e-20	pseudobulk	edgeR	LRT
Spen	0.385539	6.11084	95.3261	1.61471e-22	3.00657e-20	pseudobulk	edgeR	LRT
Satb2	0.242621	8.91427	94.9727	1.93025e-22	3.56686e-20	pseudobulk	edgeR	LRT
Samd5	-0.405827	6.44393	94.7007	2.21463e-22	4.03129e-20	pseudobulk	edgeR	LRT
Sorl1	0.294312	7.7076	94.6515	2.27031e-22	4.10203e-20	pseudobulk	edgeR	LRT
Prkce	0.241521	9.29623	94.6176	2.3096e-22	4.14233e-20	pseudobulk	edgeR	LRT
Cmss1	0.204422	10.2124	94.3406	2.65645e-22	4.72965e-20	pseudobulk	edgeR	LRT
Gm27000	0.2228	9.00724	93.4826	4.09784e-22	7.22711e-20	pseudobulk	edgeR	LRT
Galnt16	0.411253	5.78502	93.4727	4.11843e-22	7.22711e-20	pseudobulk	edgeR	LRT
Cyp51	-0.536114	5.04625	93.1569	4.83094e-22	8.41688e-20	pseudobulk	edgeR	LRT
Ly6h	0.310036	7.29613	93.1371	4.87955e-22	8.44127e-20	pseudobulk	edgeR	LRT
Rgs11	-0.384924	5.87778	91.2174	1.28726e-21	2.21119e-19	pseudobulk	edgeR	LRT
Adgrb2	0.333569	6.5098	90.6805	1.68849e-21	2.88011e-19	pseudobulk	edgeR	LRT
Rspo3	0.431148	5.52634	90.5327	1.81945e-21	3.08195e-19	pseudobulk	edgeR	LRT
Ghr	-0.390229	5.90679	90.5091	1.84128e-21	3.09741e-19	pseudobulk	edgeR	LRT
Nrxn3	0.220786	12.705	90.3206	2.02538e-21	3.38377e-19	pseudobulk	edgeR	LRT
Lsamp	0.258669	12.8529	90.0159	2.36258e-21	3.92027e-19	pseudobulk	edgeR	LRT
Pcdh11x	-0.312632	7.07292	89.3349	3.3333e-21	5.49364e-19	pseudobulk	edgeR	LRT
Ntrk2	0.236172	9.77031	88.7942	4.3809e-21	7.17175e-19	pseudobulk	edgeR	LRT
Enc1	0.294106	6.98805	88.4952	5.09588e-21	8.28659e-19	pseudobulk	edgeR	LRT
Gpm6a	0.217414	9.76875	88.1673	6.01459e-21	9.71576e-19	pseudobulk	edgeR	LRT
Slc24a2	0.219448	10.1348	88.1379	6.10472e-21	9.79647e-19	pseudobulk	edgeR	LRT
Trpc4	0.429233	5.74034	87.1703	9.95694e-21	1.58738e-18	pseudobulk	edgeR	LRT
Pde1c	0.40726	5.72498	87.0197	1.07446e-20	1.70183e-18	pseudobulk	edgeR	LRT
Tcf4	0.216553	9.68845	86.2368	1.5963e-20	2.51207e-18	pseudobulk	edgeR	LRT
Pcdh17	0.317921	7.2594	86.1014	1.70946e-20	2.67289e-18	pseudobulk	edgeR	LRT
Mdh1	0.338146	6.33463	85.6746	2.12119e-20	3.29554e-18	pseudobulk	edgeR	LRT
Dhcr24	-0.539504	4.74795	85.5359	2.27533e-20	3.51265e-18	pseudobulk	edgeR	LRT
L3mbtl1	-0.47095	5.4326	85.4724	2.34953e-20	3.60439e-18	pseudobulk	edgeR	LRT
Cdh12	0.208194	10.0066	85.2278	2.65894e-20	4.05355e-18	pseudobulk	edgeR	LRT
Gm3294	0.414618	5.5032	84.0818	4.74712e-20	7.19203e-18	pseudobulk	edgeR	LRT
Ypel3	0.314603	6.53401	83.8542	5.32635e-20	8.01978e-18	pseudobulk	edgeR	LRT
Chrm2	0.328466	7.29329	83.7808	5.52798e-20	8.27231e-18	pseudobulk	edgeR	LRT
Nell2	0.23274	9.66795	83.5032	6.36139e-20	9.4614e-18	pseudobulk	edgeR	LRT
Ctxn1	-0.328262	6.30572	83.4789	6.44005e-20	9.52034e-18	pseudobulk	edgeR	LRT
Phactr1	0.185786	11.7175	83.1309	7.6797e-20	1.12845e-17	pseudobulk	edgeR	LRT
Itpr1	0.223278	8.97606	82.3981	1.11261e-19	1.62507e-17	pseudobulk	edgeR	LRT
Lmtk3	0.299741	6.90279	82.2464	1.20138e-19	1.74428e-17	pseudobulk	edgeR	LRT
Myt1l	0.202662	9.42082	81.9405	1.40247e-19	2.0123e-17	pseudobulk	edgeR	LRT
5031425E22Rik	-0.308313	6.87731	81.2865	1.95256e-19	2.76901e-17	pseudobulk	edgeR	LRT
B3galt2	0.489356	5.01092	81.1093	2.1357e-19	3.01121e-17	pseudobulk	edgeR	LRT
Cox7a2	-0.470714	5.10337	81.0903	2.15641e-19	3.02294e-17	pseudobulk	edgeR	LRT
Necab1	0.277158	7.74152	79.9693	3.80272e-19	5.30035e-17	pseudobulk	edgeR	LRT
Ptpn5	0.270007	7.30004	79.0959	5.91671e-19	8.20002e-17	pseudobulk	edgeR	LRT
Akap6	0.196267	9.46769	78.5734	7.7082e-19	1.06225e-16	pseudobulk	edgeR	LRT
Arhgap21	0.241665	8.0405	78.4045	8.39597e-19	1.15053e-16	pseudobulk	edgeR	LRT
Syne1	0.209652	9.35938	78.3562	8.60397e-19	1.17245e-16	pseudobulk	edgeR	LRT
Chn1	0.226408	8.52949	78.1558	9.52257e-19	1.29041e-16	pseudobulk	edgeR	LRT
Il1rapl1	0.184905	11.7417	77.8866	1.0913e-18	1.47067e-16	pseudobulk	edgeR	LRT
Crppa	-0.360795	6.09673	77.012	1.6992e-18	2.25255e-16	pseudobulk	edgeR	LRT
Snap25	0.184281	9.97551	76.9102	1.78909e-18	2.3589e-16	pseudobulk	edgeR	LRT
Ypel4	0.386151	5.64584	76.5547	2.14201e-18	2.80903e-16	pseudobulk	edgeR	LRT
Tanc2	0.185928	9.80671	76.5186	2.18148e-18	2.84549e-16	pseudobulk	edgeR	LRT
Vgf	0.413211	5.56332	75.7696	3.1877e-18	4.11399e-16	pseudobulk	edgeR	LRT
Oip5os1	0.382179	5.60477	75.4729	3.70453e-18	4.7063e-16	pseudobulk	edgeR	LRT
Ldb2	0.199468	9.33173	75.4514	3.74517e-18	4.73328e-16	pseudobulk	edgeR	LRT
Itm2c	0.357975	5.90455	74.7541	5.33161e-18	6.70354e-16	pseudobulk	edgeR	LRT
Arpp21	0.173872	11.272	74.5902	5.79287e-18	7.24613e-16	pseudobulk	edgeR	LRT
Rims3	0.351159	5.93491	74.3971	6.38818e-18	7.95002e-16	pseudobulk	edgeR	LRT
Grm1	0.264648	8.61785	74.3183	6.64854e-18	8.23204e-16	pseudobulk	edgeR	LRT
Cep83	-0.297188	6.63137	73.9629	7.95995e-18	9.80602e-16	pseudobulk	edgeR	LRT
Lmbrd1	0.2556	7.22692	73.8582	8.39369e-18	1.02884e-15	pseudobulk	edgeR	LRT
Fam155a	0.1869	11.2306	73.482	1.0156e-17	1.23246e-15	pseudobulk	edgeR	LRT
Astn1	0.219332	8.89325	73.412	1.05227e-17	1.27064e-15	pseudobulk	edgeR	LRT
Rit2	0.239453	8.53712	73.0653	1.2543e-17	1.50714e-15	pseudobulk	edgeR	LRT
Prrt1	0.35416	5.77714	72.6938	1.51411e-17	1.80156e-15	pseudobulk	edgeR	LRT
Trappc9	0.271579	7.25717	72.399	1.75804e-17	2.08166e-15	pseudobulk	edgeR	LRT
Tmem59l	0.318978	6.1195	71.1969	3.23301e-17	3.75522e-15	pseudobulk	edgeR	LRT
Efna5	0.278751	9.12703	70.9882	3.59366e-17	4.13475e-15	pseudobulk	edgeR	LRT
Camk1d	0.211685	9.10043	70.5717	4.43838e-17	5.08268e-15	pseudobulk	edgeR	LRT
Atp2a2	0.222786	7.8589	69.7041	6.89028e-17	7.8171e-15	pseudobulk	edgeR	LRT
Elmod1	0.235302	7.66289	69.5419	7.4808e-17	8.40883e-15	pseudobulk	edgeR	LRT
Gm15398	0.335217	5.90536	69.481	7.71524e-17	8.63257e-15	pseudobulk	edgeR	LRT
Nr3c2	0.23826	7.44669	69.3655	8.18069e-17	9.11157e-15	pseudobulk	edgeR	LRT
Ranbp2	0.256418	7.11236	69.237	8.73164e-17	9.66517e-15	pseudobulk	edgeR	LRT
Ccdc82	0.386508	5.4101	69.2312	8.75698e-17	9.66517e-15	pseudobulk	edgeR	LRT
4930447C04Rik	-0.306576	6.52566	68.974	9.97725e-17	1.09624e-14	pseudobulk	edgeR	LRT
Lin28b	-0.394848	5.38903	68.8754	1.04885e-16	1.14212e-14	pseudobulk	edgeR	LRT
Htr1f	0.315246	6.8305	68.5636	1.22853e-16	1.32595e-14	pseudobulk	edgeR	LRT
Cacna1c	0.196796	9.34923	67.9313	1.69293e-16	1.81912e-14	pseudobulk	edgeR	LRT
Aldoa	0.23473	7.5749	67.7853	1.82306e-16	1.95035e-14	pseudobulk	edgeR	LRT
Bsn	0.23678	8.22767	67.731	1.87396e-16	1.99605e-14	pseudobulk	edgeR	LRT
Mmp16	0.195443	9.49864	67.0906	2.59315e-16	2.7501e-14	pseudobulk	edgeR	LRT
Hivep1	0.269857	6.8393	66.9464	2.78992e-16	2.94597e-14	pseudobulk	edgeR	LRT
Sipa1l1	0.195122	9.08476	66.4473	3.59367e-16	3.77831e-14	pseudobulk	edgeR	LRT
Prpf8	0.363093	5.58296	66.3406	3.79354e-16	3.97134e-14	pseudobulk	edgeR	LRT
Rbm39	0.214263	8.18159	66.2506	3.97087e-16	4.13921e-14	pseudobulk	edgeR	LRT
Adam23	-0.237575	8.08341	66.1122	4.25969e-16	4.42137e-14	pseudobulk	edgeR	LRT
Ptprk	0.207012	9.71934	66.0596	4.37495e-16	4.52177e-14	pseudobulk	edgeR	LRT
Rbm5	0.244868	7.19516	66.0252	4.45205e-16	4.58204e-14	pseudobulk	edgeR	LRT
Sema6d	-0.240455	8.24891	65.9435	4.64046e-16	4.75588e-14	pseudobulk	edgeR	LRT
Cacna1e	0.192353	9.57081	65.9246	4.68496e-16	4.78141e-14	pseudobulk	edgeR	LRT
Mat2a	-0.297654	6.18747	65.7221	5.19209e-16	5.27689e-14	pseudobulk	edgeR	LRT
Pcdh10	0.260931	7.52941	65.6554	5.37071e-16	5.43578e-14	pseudobulk	edgeR	LRT
Cpne4	0.267982	7.93494	65.5987	5.52755e-16	5.57141e-14	pseudobulk	edgeR	LRT
Larp1b	-0.444361	5.04742	64.8851	7.93965e-16	7.96971e-14	pseudobulk	edgeR	LRT
Rap1gap2	-0.234846	7.46523	64.8681	8.00845e-16	8.00582e-14	pseudobulk	edgeR	LRT
Lrrc4c	0.178452	11.9894	64.7262	8.6065e-16	8.56856e-14	pseudobulk	edgeR	LRT
Gabbr1	0.234554	7.37567	64.6616	8.89302e-16	8.81783e-14	pseudobulk	edgeR	LRT
Mical2	0.203881	8.57147	64.427	1.00178e-15	9.85302e-14	pseudobulk	edgeR	LRT
Hnrnpu	0.190878	8.66519	64.218	1.11387e-15	1.09114e-13	pseudobulk	edgeR	LRT
Ndrg4	0.210111	8.42141	63.8105	1.36982e-15	1.33118e-13	pseudobulk	edgeR	LRT
Scg2	0.489266	4.72507	63.7123	1.43984e-15	1.39368e-13	pseudobulk	edgeR	LRT
Rxfp1	0.388312	6.00749	63.072	1.99285e-15	1.92133e-13	pseudobulk	edgeR	LRT
Clvs2	0.262483	6.91898	63.0347	2.03095e-15	1.95035e-13	pseudobulk	edgeR	LRT
Grin2a	0.173227	10.5626	63.0025	2.06441e-15	1.97471e-13	pseudobulk	edgeR	LRT
Zfp608	0.334118	5.74765	62.9121	2.16141e-15	2.05942e-13	pseudobulk	edgeR	LRT
Resp18	0.467187	4.63197	62.8504	2.23015e-15	2.11665e-13	pseudobulk	edgeR	LRT
Xpo1	0.357786	5.71828	62.7706	2.32241e-15	2.19567e-13	pseudobulk	edgeR	LRT
Tenm4	0.173967	10.0776	62.5215	2.63558e-15	2.48213e-13	pseudobulk	edgeR	LRT
Gabra2	0.216814	8.15552	62.4936	2.67317e-15	2.50784e-13	pseudobulk	edgeR	LRT
Nckap1	0.202508	8.28602	62.3139	2.92845e-15	2.73681e-13	pseudobulk	edgeR	LRT
Shc3	0.260983	6.72755	61.9333	3.55294e-15	3.30776e-13	pseudobulk	edgeR	LRT
Gm50304	-0.335002	5.72766	61.7558	3.88802e-15	3.60595e-13	pseudobulk	edgeR	LRT
Hecw2	-0.174307	9.36195	61.7033	3.99315e-15	3.68943e-13	pseudobulk	edgeR	LRT
Tmem132a	0.310086	6.10022	61.6653	4.07101e-15	3.74718e-13	pseudobulk	edgeR	LRT
Dnm1	0.204508	8.20038	61.3577	4.75929e-15	4.36423e-13	pseudobulk	edgeR	LRT
Pitpnm2	0.222555	7.72722	61.1861	5.19276e-15	4.74389e-13	pseudobulk	edgeR	LRT
St6galnac5	0.210638	8.25898	60.9	6.00476e-15	5.46522e-13	pseudobulk	edgeR	LRT
Cap2	0.198993	8.27301	60.674	6.73525e-15	6.10729e-13	pseudobulk	edgeR	LRT
Ubb	0.240695	7.10704	60.4692	7.47383e-15	6.75192e-13	pseudobulk	edgeR	LRT
Adgrb3	0.159535	11.9044	60.3747	7.84138e-15	7.03187e-13	pseudobulk	edgeR	LRT
Bhlhb9	0.380691	5.65684	60.3595	7.90239e-15	7.06062e-13	pseudobulk	edgeR	LRT
Psap	0.267099	6.68475	60.3486	7.9461e-15	7.07377e-13	pseudobulk	edgeR	LRT
Ccbe1	0.286385	7.33169	60.3057	8.12112e-15	7.20328e-13	pseudobulk	edgeR	LRT
Ranbp17	-0.321934	5.95458	60.2115	8.51951e-15	7.52927e-13	pseudobulk	edgeR	LRT
Aak1	0.186973	8.58262	59.9254	9.85235e-15	8.67576e-13	pseudobulk	edgeR	LRT
Ak5	0.211657	8.58586	59.7659	1.06839e-14	9.37413e-13	pseudobulk	edgeR	LRT
Rtn1	0.182758	8.83804	59.6039	1.16006e-14	1.0142e-12	pseudobulk	edgeR	LRT
Cck	0.263138	6.61518	58.7847	1.75908e-14	1.52154e-12	pseudobulk	edgeR	LRT
Uchl3	-0.381104	5.21433	58.6068	1.92548e-14	1.65958e-12	pseudobulk	edgeR	LRT
Pbx1	0.173965	9.54775	58.5863	1.9457e-14	1.67111e-12	pseudobulk	edgeR	LRT
Gmds	-0.255799	7.28679	58.4179	2.11955e-14	1.81404e-12	pseudobulk	edgeR	LRT
6720427I07Rik	0.369501	5.42935	58.3787	2.16217e-14	1.84405e-12	pseudobulk	edgeR	LRT
Flrt2	0.18472	8.9489	58.3657	2.17654e-14	1.84983e-12	pseudobulk	edgeR	LRT
Crebrf	0.275113	6.36212	58.2968	2.25405e-14	1.90906e-12	pseudobulk	edgeR	LRT
Brinp2	0.220835	8.25415	58.2006	2.36707e-14	1.99784e-12	pseudobulk	edgeR	LRT
Cntn6	-0.280374	6.84217	57.7276	3.01052e-14	2.53216e-12	pseudobulk	edgeR	LRT
Pnmal2	0.34338	5.73638	57.5879	3.23201e-14	2.69984e-12	pseudobulk	edgeR	LRT
Cnksr2	0.156134	10.708	57.3532	3.64178e-14	3.03175e-12	pseudobulk	edgeR	LRT
Nap1l5	0.355638	5.89939	57.2751	3.78915e-14	3.1437e-12	pseudobulk	edgeR	LRT
Slc8a2	0.242301	7.01247	57.1873	3.96228e-14	3.2762e-12	pseudobulk	edgeR	LRT
Sfpq	0.203526	8.2026	57.0317	4.28848e-14	3.53394e-12	pseudobulk	edgeR	LRT
Mid1	-0.348019	5.71406	56.9989	4.36061e-14	3.58128e-12	pseudobulk	edgeR	LRT
Npas3	-0.271397	6.44618	56.8654	4.66691e-14	3.81998e-12	pseudobulk	edgeR	LRT
E130102H24Rik	0.33103	5.67983	56.4299	5.82373e-14	4.75092e-12	pseudobulk	edgeR	LRT
Atp1a1	0.22928	7.70935	56.3742	5.99104e-14	4.87112e-12	pseudobulk	edgeR	LRT
Cdc40	0.26292	6.47512	55.9818	7.31433e-14	5.90765e-12	pseudobulk	edgeR	LRT
Csmd1	0.148031	12.8314	55.9347	7.492e-14	6.03118e-12	pseudobulk	edgeR	LRT
Gsk3b	0.219313	7.71395	55.4474	9.59957e-14	7.65205e-12	pseudobulk	edgeR	LRT
Eif4g1	0.313863	5.86034	55.3501	1.00863e-13	8.01388e-12	pseudobulk	edgeR	LRT
Sorcs3	0.254681	9.2706	55.0694	1.16348e-13	9.18437e-12	pseudobulk	edgeR	LRT
Lrp1	0.276464	6.32525	54.6072	1.47193e-13	1.15817e-11	pseudobulk	edgeR	LRT
Adgrb1	0.202128	8.01254	54.5247	1.53506e-13	1.20396e-11	pseudobulk	edgeR	LRT
Robo3	-0.39035	5.12598	53.9293	2.0784e-13	1.59926e-11	pseudobulk	edgeR	LRT
6530403H02Rik	-0.394233	5.51516	53.8096	2.20891e-13	1.69433e-11	pseudobulk	edgeR	LRT
6030443J06Rik	-0.321357	5.62581	53.7576	2.26813e-13	1.7343e-11	pseudobulk	edgeR	LRT
Scn3a	0.237473	6.78063	53.7466	2.28087e-13	1.73859e-11	pseudobulk	edgeR	LRT
Atxn1	0.170916	9.47289	53.7061	2.32843e-13	1.76932e-11	pseudobulk	edgeR	LRT
Fry	0.189521	8.46592	53.4194	2.69426e-13	2.04095e-11	pseudobulk	edgeR	LRT
Rbms1	-0.354452	5.88482	53.3676	2.76616e-13	2.08892e-11	pseudobulk	edgeR	LRT
Nhlrc2	0.316525	5.66562	53.2466	2.94195e-13	2.21481e-11	pseudobulk	edgeR	LRT
Gpr162	0.277103	6.56971	52.9984	3.33814e-13	2.50535e-11	pseudobulk	edgeR	LRT
Rspo2	0.255712	7.22361	52.9526	3.41687e-13	2.55657e-11	pseudobulk	edgeR	LRT
Serinc1	0.267554	6.47875	52.928	3.46001e-13	2.58093e-11	pseudobulk	edgeR	LRT
Herc1	0.174401	8.66443	52.8509	3.59853e-13	2.67608e-11	pseudobulk	edgeR	LRT
Gm42456	-0.430339	4.63719	52.7268	3.83325e-13	2.84197e-11	pseudobulk	edgeR	LRT
Brinp1	0.185457	9.89649	52.6497	3.98665e-13	2.94674e-11	pseudobulk	edgeR	LRT
Nrep	-0.476375	4.61827	52.6163	4.05506e-13	2.98824e-11	pseudobulk	edgeR	LRT
Cdh13	0.237513	8.06942	52.4104	4.50324e-13	3.30853e-11	pseudobulk	edgeR	LRT
Adgrl3	0.167515	10.8115	52.2351	4.92383e-13	3.60667e-11	pseudobulk	edgeR	LRT
Lrrtm3	0.193742	8.83488	52.0948	5.28851e-13	3.8622e-11	pseudobulk	edgeR	LRT
Chrd	0.419939	4.74767	52.0744	5.34366e-13	3.89082e-11	pseudobulk	edgeR	LRT
Gm48530	-0.322126	6.0335	51.9518	5.68792e-13	4.12916e-11	pseudobulk	edgeR	LRT
Plcl2	0.186364	8.196	51.9363	5.73296e-13	4.13723e-11	pseudobulk	edgeR	LRT
Gm15155	-0.216345	7.56859	51.6956	6.48068e-13	4.66303e-11	pseudobulk	edgeR	LRT
Atg13	0.288849	5.95923	51.6384	6.67229e-13	4.78678e-11	pseudobulk	edgeR	LRT
Sv2a	0.269852	6.28894	51.5739	6.89537e-13	4.93232e-11	pseudobulk	edgeR	LRT
Tmem44	-0.397099	5.0843	51.4628	7.29654e-13	5.20401e-11	pseudobulk	edgeR	LRT
Clstn2	0.170359	9.77825	51.2363	8.18905e-13	5.82354e-11	pseudobulk	edgeR	LRT
Vmn2r85	-0.436887	4.67122	50.9432	9.50773e-13	6.7221e-11	pseudobulk	edgeR	LRT
Thsd7a	0.418092	6.13526	50.9049	9.69507e-13	6.83475e-11	pseudobulk	edgeR	LRT
Abcb9	-0.396125	4.80457	50.848	9.98028e-13	6.99538e-11	pseudobulk	edgeR	LRT
Arl6ip1	0.340628	5.47052	50.4831	1.20195e-12	8.35272e-11	pseudobulk	edgeR	LRT
Lhfpl3	-0.275714	7.16176	50.2542	1.35063e-12	9.35928e-11	pseudobulk	edgeR	LRT
Scn2a	0.177788	8.83566	50.1807	1.4022e-12	9.68906e-11	pseudobulk	edgeR	LRT
Zfhx4	0.340813	5.49618	50.1304	1.43862e-12	9.91269e-11	pseudobulk	edgeR	LRT
Kctd16	0.156806	10.9829	49.9572	1.57134e-12	1.07967e-10	pseudobulk	edgeR	LRT
Lrrc49	0.246645	6.66216	49.8805	1.634e-12	1.11956e-10	pseudobulk	edgeR	LRT
Cdk14	0.175456	9.2818	49.8453	1.66359e-12	1.13665e-10	pseudobulk	edgeR	LRT
Wdfy3	0.192868	7.83548	49.6677	1.82118e-12	1.23739e-10	pseudobulk	edgeR	LRT
Celsr2	0.393132	4.76817	49.6312	1.85536e-12	1.25409e-10	pseudobulk	edgeR	LRT
Gabrb1	0.158808	10.0093	49.6305	1.85605e-12	1.25409e-10	pseudobulk	edgeR	LRT
Phf20l1	0.168966	8.7313	49.5386	1.94506e-12	1.3106e-10	pseudobulk	edgeR	LRT
Grm7	0.139612	11.6822	49.4841	1.99988e-12	1.34383e-10	pseudobulk	edgeR	LRT
Spred3	0.407475	4.80668	49.456	2.02869e-12	1.35944e-10	pseudobulk	edgeR	LRT
Memo1	-0.237563	6.80334	49.4344	2.05117e-12	1.367e-10	pseudobulk	edgeR	LRT
Epha4	0.181711	8.28231	49.2968	2.20022e-12	1.45836e-10	pseudobulk	edgeR	LRT
Arhgap26.1	0.184815	7.96087	49.0786	2.4591e-12	1.62554e-10	pseudobulk	edgeR	LRT
Ndufaf2	-0.337859	5.3547	48.9687	2.6008e-12	1.71456e-10	pseudobulk	edgeR	LRT
Fam171a2	0.362254	5.13804	48.5419	3.23301e-12	2.1142e-10	pseudobulk	edgeR	LRT
Map4	-0.251429	6.59089	48.3745	3.52116e-12	2.29035e-10	pseudobulk	edgeR	LRT
Pcsk1n	0.289285	5.92575	48.3417	3.58064e-12	2.32284e-10	pseudobulk	edgeR	LRT
Nsf	0.187216	8.04743	48.2991	3.65916e-12	2.3562e-10	pseudobulk	edgeR	LRT
Slc8a1	0.172721	9.73686	48.2981	3.66104e-12	2.3562e-10	pseudobulk	edgeR	LRT
Gba2	0.297111	5.91856	48.2924	3.67172e-12	2.35686e-10	pseudobulk	edgeR	LRT
Arhgef9	0.182022	8.10743	48.1978	3.85326e-12	2.46689e-10	pseudobulk	edgeR	LRT
Pde7b	0.234843	7.7233	48.1188	4.01168e-12	2.5549e-10	pseudobulk	edgeR	LRT
Syt4	0.250952	6.64418	48.07	4.11281e-12	2.61249e-10	pseudobulk	edgeR	LRT
Plcb1	-0.144602	10.6858	47.7711	4.7899e-12	3.00348e-10	pseudobulk	edgeR	LRT
Hsp90b1	0.265454	6.13365	47.6131	5.19194e-12	3.24723e-10	pseudobulk	edgeR	LRT
Catspere2	-0.224202	7.29329	47.5815	5.27638e-12	3.2832e-10	pseudobulk	edgeR	LRT
Ckb	0.184382	7.99293	47.306	6.07258e-12	3.76902e-10	pseudobulk	edgeR	LRT
Gtf3c1	0.258642	6.21999	47.2185	6.34979e-12	3.92112e-10	pseudobulk	edgeR	LRT
Aff2	0.195363	7.81437	47.1974	6.41865e-12	3.95363e-10	pseudobulk	edgeR	LRT
Prkca	0.177068	8.79391	47.0756	6.83019e-12	4.19653e-10	pseudobulk	edgeR	LRT
Inf2	-0.363247	5.02874	46.9992	7.10169e-12	4.35237e-10	pseudobulk	edgeR	LRT
Lin7b	-0.276779	5.87599	46.9806	7.1691e-12	4.38268e-10	pseudobulk	edgeR	LRT
Kif17	0.36127	5.01873	46.9194	7.39663e-12	4.51047e-10	pseudobulk	edgeR	LRT
Phip	0.207259	7.36717	46.8378	7.71101e-12	4.69045e-10	pseudobulk	edgeR	LRT
B230334C09Rik	0.26913	6.12522	46.6616	8.43677e-12	5.10644e-10	pseudobulk	edgeR	LRT
Magi2	0.146682	11.196	46.5024	9.15079e-12	5.5249e-10	pseudobulk	edgeR	LRT
Trabd2b	0.39533	5.01237	46.4959	9.18097e-12	5.52944e-10	pseudobulk	edgeR	LRT
Adarb1	-0.213476	6.99435	46.4789	9.26087e-12	5.56382e-10	pseudobulk	edgeR	LRT
Npas4	-0.335366	5.9245	46.4322	9.4843e-12	5.68405e-10	pseudobulk	edgeR	LRT
Mthfd1l	-0.366587	4.97468	45.8634	1.26796e-11	7.54343e-10	pseudobulk	edgeR	LRT
Klhl2	0.206529	7.35397	45.638	1.42257e-11	8.44266e-10	pseudobulk	edgeR	LRT
Chsy3	0.171155	9.68172	45.5367	1.49804e-11	8.85334e-10	pseudobulk	edgeR	LRT
Meis2	0.186198	7.99229	45.5354	1.49903e-11	8.85334e-10	pseudobulk	edgeR	LRT
Slc38a2	0.357144	5.07776	45.412	1.59651e-11	9.40631e-10	pseudobulk	edgeR	LRT
Gtdc1	-0.18505	8.49173	45.4052	1.60205e-11	9.41621e-10	pseudobulk	edgeR	LRT
Mapk10	0.145198	9.98935	45.3494	1.64839e-11	9.66526e-10	pseudobulk	edgeR	LRT
Sv2b	0.148215	9.28001	45.173	1.80377e-11	1.05257e-09	pseudobulk	edgeR	LRT
Cacnb4	0.148783	9.59236	45.095	1.87708e-11	1.09033e-09	pseudobulk	edgeR	LRT
Nrxn1	0.131628	12.65	44.9787	1.99187e-11	1.15132e-09	pseudobulk	edgeR	LRT
Arhgap10	-0.239972	7.17819	44.6863	2.3127e-11	1.33361e-09	pseudobulk	edgeR	LRT
Arc	-0.232575	6.87125	44.5557	2.47219e-11	1.41886e-09	pseudobulk	edgeR	LRT
Ppfia2	0.161062	9.79339	44.4952	2.54981e-11	1.45998e-09	pseudobulk	edgeR	LRT
Srgap3	0.158279	8.62589	44.3532	2.74169e-11	1.56617e-09	pseudobulk	edgeR	LRT
Rasal2	0.152622	9.48754	44.3305	2.77364e-11	1.58072e-09	pseudobulk	edgeR	LRT
Ddx24	0.215778	6.79711	44.2839	2.84044e-11	1.61501e-09	pseudobulk	edgeR	LRT
Kctd17	0.266919	5.96488	44.2573	2.87928e-11	1.6295e-09	pseudobulk	edgeR	LRT
Enox1	0.182355	9.12755	44.1558	3.03253e-11	1.7083e-09	pseudobulk	edgeR	LRT
Dnajc6	0.169277	8.30844	43.9809	3.31591e-11	1.85935e-09	pseudobulk	edgeR	LRT
Klhl29	0.157402	9.18121	43.9359	3.39308e-11	1.89826e-09	pseudobulk	edgeR	LRT
Phf12	0.24581	6.28234	43.8137	3.61174e-11	2.01596e-09	pseudobulk	edgeR	LRT
Sc5d	-0.402181	4.57165	43.6791	3.86875e-11	2.14958e-09	pseudobulk	edgeR	LRT
Pdia3	0.274329	5.89236	43.2513	4.81425e-11	2.66884e-09	pseudobulk	edgeR	LRT
Peak1	0.203486	7.36266	43.1874	4.97397e-11	2.75113e-09	pseudobulk	edgeR	LRT
Kctd1	0.185904	7.79279	43.1542	5.05905e-11	2.79187e-09	pseudobulk	edgeR	LRT
Agap2	0.320121	5.50764	43.1354	5.10792e-11	2.81247e-09	pseudobulk	edgeR	LRT
Cd81	0.43061	4.78186	42.8626	5.87229e-11	3.21881e-09	pseudobulk	edgeR	LRT
Slc2a13	0.181496	8.69018	42.7397	6.25301e-11	3.41981e-09	pseudobulk	edgeR	LRT
Vcl	-0.312837	5.27206	42.6629	6.50356e-11	3.54888e-09	pseudobulk	edgeR	LRT
Tmx4	0.240766	6.55677	42.6405	6.57815e-11	3.58157e-09	pseudobulk	edgeR	LRT
Prkdc	-0.306726	5.35617	42.6333	6.60251e-11	3.58683e-09	pseudobulk	edgeR	LRT
Lynx1	-0.391609	4.52821	42.5752	6.80151e-11	3.68672e-09	pseudobulk	edgeR	LRT
Sort1	0.194578	7.32717	42.5621	6.84741e-11	3.70337e-09	pseudobulk	edgeR	LRT
Sf3b1	0.182342	7.72916	42.4627	7.20442e-11	3.88783e-09	pseudobulk	edgeR	LRT
Grasp	-0.290348	5.60749	42.4177	7.37209e-11	3.96953e-09	pseudobulk	edgeR	LRT
Cemip	0.358135	5.01112	42.3771	7.52678e-11	4.04391e-09	pseudobulk	edgeR	LRT
Rnf169	0.19829	7.1841	42.3457	7.64831e-11	4.10017e-09	pseudobulk	edgeR	LRT
Stx4a	-0.395726	4.50541	42.3185	7.75572e-11	4.14863e-09	pseudobulk	edgeR	LRT
Emc10	0.369092	4.70253	42.0816	8.75419e-11	4.67248e-09	pseudobulk	edgeR	LRT
Slc22a17	0.179583	7.76602	41.9686	9.27486e-11	4.91809e-09	pseudobulk	edgeR	LRT
Tek	0.370184	4.72007	41.8748	9.73079e-11	5.14867e-09	pseudobulk	edgeR	LRT
Gas6	-0.322838	5.10957	41.8193	1.0011e-10	5.28546e-09	pseudobulk	edgeR	LRT
Sez6l2	0.212249	6.78605	41.756	1.03404e-10	5.44757e-09	pseudobulk	edgeR	LRT
Cadm2	0.126671	12.3876	41.5787	1.1322e-10	5.95184e-09	pseudobulk	edgeR	LRT
Mllt6	0.364565	4.78328	41.5576	1.14449e-10	6.00355e-09	pseudobulk	edgeR	LRT
Snrnp70	0.166532	8.08529	41.5503	1.14877e-10	6.01303e-09	pseudobulk	edgeR	LRT
Celf2	0.128399	13.292	41.5265	1.16286e-10	6.07379e-09	pseudobulk	edgeR	LRT
Tmem132d	-0.166478	9.08642	41.3505	1.27237e-10	6.61742e-09	pseudobulk	edgeR	LRT
Atp6v0c	0.210318	6.76309	41.2595	1.33306e-10	6.91828e-09	pseudobulk	edgeR	LRT
Syt11	0.187331	7.31813	41.1174	1.43358e-10	7.42416e-09	pseudobulk	edgeR	LRT
Snrnp200	0.371592	4.82893	41.056	1.47927e-10	7.64456e-09	pseudobulk	edgeR	LRT
Ext1	0.145933	9.89638	40.8735	1.62408e-10	8.3575e-09	pseudobulk	edgeR	LRT
Usp9x	0.174823	7.88002	40.8247	1.66512e-10	8.53267e-09	pseudobulk	edgeR	LRT
Nipal2	-0.316282	5.45455	40.6915	1.78259e-10	9.1155e-09	pseudobulk	edgeR	LRT
B230209E15Rik	0.175393	7.90329	40.676	1.79678e-10	9.16886e-09	pseudobulk	edgeR	LRT
Gm49685	0.258677	5.86757	40.659	1.81251e-10	9.22978e-09	pseudobulk	edgeR	LRT
Rnf167	0.365636	4.68212	40.4345	2.0332e-10	1.03106e-08	pseudobulk	edgeR	LRT
Maml2	0.4242	5.10184	40.3933	2.07648e-10	1.05082e-08	pseudobulk	edgeR	LRT
Zmiz1	0.24013	6.35447	40.3255	2.14986e-10	1.0857e-08	pseudobulk	edgeR	LRT
Snw1	0.354213	4.75637	40.3167	2.1595e-10	1.08832e-08	pseudobulk	edgeR	LRT
Afm	0.251927	6.02085	40.2404	2.24561e-10	1.12706e-08	pseudobulk	edgeR	LRT
Gabrb3	0.139867	9.90696	40.1706	2.32722e-10	1.16562e-08	pseudobulk	edgeR	LRT
Rnpc3	0.250599	6.52915	40.117	2.39198e-10	1.1956e-08	pseudobulk	edgeR	LRT
Zfp423	-0.390999	4.69047	40.0995	2.41353e-10	1.2039e-08	pseudobulk	edgeR	LRT
Akt3	0.158135	9.58041	40.0042	2.53417e-10	1.25893e-08	pseudobulk	edgeR	LRT
Skap2	-0.363235	4.77002	39.8969	2.67734e-10	1.32735e-08	pseudobulk	edgeR	LRT
Bend6	-0.24087	6.25499	39.7543	2.88011e-10	1.42498e-08	pseudobulk	edgeR	LRT
Smarca2	0.173148	7.91789	39.7436	2.89595e-10	1.42992e-08	pseudobulk	edgeR	LRT
2010300C02Rik	0.182441	7.84911	39.7131	2.94139e-10	1.44942e-08	pseudobulk	edgeR	LRT
Tm9sf2	0.244453	6.14742	39.6795	2.99244e-10	1.47161e-08	pseudobulk	edgeR	LRT
Nr6a1	-0.190589	7.28795	39.6213	3.08297e-10	1.51003e-08	pseudobulk	edgeR	LRT
Trafd1	0.27345	5.65805	39.4935	3.29146e-10	1.60618e-08	pseudobulk	edgeR	LRT
Ank3	0.133481	10.0962	39.493	3.29243e-10	1.60618e-08	pseudobulk	edgeR	LRT
Pdzrn3	0.189987	8.96206	39.327	3.5845e-10	1.7417e-08	pseudobulk	edgeR	LRT
Slc12a5	0.206493	6.76002	39.2719	3.68705e-10	1.78796e-08	pseudobulk	edgeR	LRT
Luzp2	0.337207	6.49495	39.2233	3.77994e-10	1.82937e-08	pseudobulk	edgeR	LRT
Ryr2	0.131109	10.2673	39.1873	3.85034e-10	1.85975e-08	pseudobulk	edgeR	LRT
Tbc1d1	0.247717	6.03169	39.1501	3.9244e-10	1.88805e-08	pseudobulk	edgeR	LRT
Slc17a7	0.182608	7.65586	39.006	4.22504e-10	2.02868e-08	pseudobulk	edgeR	LRT
Shfl	0.234645	6.47586	38.9954	4.24815e-10	2.03578e-08	pseudobulk	edgeR	LRT
Slitrk4	0.371068	4.59432	38.9334	4.38524e-10	2.09735e-08	pseudobulk	edgeR	LRT
Tbr1	0.277	5.55562	38.9251	4.40375e-10	2.10208e-08	pseudobulk	edgeR	LRT
Ing4	0.268904	5.65343	38.8466	4.58459e-10	2.17987e-08	pseudobulk	edgeR	LRT
Mbd5	0.142469	9.18369	38.7433	4.83366e-10	2.28937e-08	pseudobulk	edgeR	LRT
Rps6ka5	0.219803	6.64433	38.6865	4.97631e-10	2.35237e-08	pseudobulk	edgeR	LRT
Slc7a14	0.259113	6.5524	38.6472	5.07756e-10	2.39559e-08	pseudobulk	edgeR	LRT
6330403K07Rik	0.307931	5.15682	38.5174	5.42671e-10	2.55537e-08	pseudobulk	edgeR	LRT
Mei4	-0.292197	5.9817	38.5048	5.46198e-10	2.56702e-08	pseudobulk	edgeR	LRT
Acaca	-0.220272	7.11012	38.4374	5.65373e-10	2.65203e-08	pseudobulk	edgeR	LRT
Il1rap	0.162287	8.00652	38.393	5.78391e-10	2.70271e-08	pseudobulk	edgeR	LRT
Acer3	-0.225959	6.23461	38.3261	5.98577e-10	2.79168e-08	pseudobulk	edgeR	LRT
Tnrc6c	0.161512	8.25237	38.2776	6.13619e-10	2.85637e-08	pseudobulk	edgeR	LRT
Egr3	-0.31395	5.18939	38.128	6.62522e-10	3.07814e-08	pseudobulk	edgeR	LRT
Gprasp1	0.174237	7.44911	38.08	6.79016e-10	3.1428e-08	pseudobulk	edgeR	LRT
Il1rapl2	-0.207734	9.80925	37.9642	7.20552e-10	3.32244e-08	pseudobulk	edgeR	LRT
Prkar1a	0.198443	6.9627	37.8938	7.47022e-10	3.43799e-08	pseudobulk	edgeR	LRT
Klhl24	0.256747	5.76403	37.7945	7.86031e-10	3.60244e-08	pseudobulk	edgeR	LRT
Kalrn	0.123987	11.0677	37.7916	7.87185e-10	3.60244e-08	pseudobulk	edgeR	LRT
Mecr	-0.291497	5.47465	37.6869	8.30598e-10	3.7869e-08	pseudobulk	edgeR	LRT
Olfm1	0.169606	7.67597	37.5529	8.89681e-10	4.04871e-08	pseudobulk	edgeR	LRT
P4htm	0.265829	5.73979	37.4139	9.5537e-10	4.33148e-08	pseudobulk	edgeR	LRT
St8sia3	0.287239	5.34821	37.3571	9.83641e-10	4.44314e-08	pseudobulk	edgeR	LRT
Dpp6	0.143205	8.81074	37.3124	1.0064e-09	4.53756e-08	pseudobulk	edgeR	LRT
Gcnt2	0.364712	4.7191	37.2435	1.0426e-09	4.69207e-08	pseudobulk	edgeR	LRT
Maz	0.325621	4.89918	37.0745	1.13704e-09	5.10766e-08	pseudobulk	edgeR	LRT
Pcbp2	0.26385	5.62942	37.0313	1.16251e-09	5.21249e-08	pseudobulk	edgeR	LRT
Foxg1	0.317083	5.13504	37.0028	1.17961e-09	5.26979e-08	pseudobulk	edgeR	LRT
Klf9	0.235478	6.11403	36.9127	1.23541e-09	5.49894e-08	pseudobulk	edgeR	LRT
Slc30a3	0.221912	6.60539	36.8926	1.2482e-09	5.54573e-08	pseudobulk	edgeR	LRT
Stk40	-0.281121	5.46868	36.8487	1.2766e-09	5.66159e-08	pseudobulk	edgeR	LRT
Rtn4	0.17777	7.63848	36.7687	1.33005e-09	5.88797e-08	pseudobulk	edgeR	LRT
Syp	0.203864	6.74141	36.7035	1.37533e-09	6.06638e-08	pseudobulk	edgeR	LRT
Scg5	0.182308	7.31766	36.6749	1.39567e-09	6.14499e-08	pseudobulk	edgeR	LRT
Mtf2	0.195033	6.95657	36.6675	1.40093e-09	6.15701e-08	pseudobulk	edgeR	LRT
Rundc3a	0.236145	6.10772	36.6351	1.42444e-09	6.24908e-08	pseudobulk	edgeR	LRT
Nedd4l	0.142921	8.81836	36.5835	1.46267e-09	6.40531e-08	pseudobulk	edgeR	LRT
Elmo1	0.187901	7.6172	36.3978	1.60885e-09	6.99519e-08	pseudobulk	edgeR	LRT
Zfhx2	0.247625	5.83617	36.2831	1.70634e-09	7.39274e-08	pseudobulk	edgeR	LRT
Slc38a1	0.251591	5.75881	36.2409	1.74373e-09	7.54131e-08	pseudobulk	edgeR	LRT
Prickle1	0.151553	9.05237	36.0783	1.89549e-09	8.18317e-08	pseudobulk	edgeR	LRT
Dgkg	0.210285	6.98716	36.0179	1.95518e-09	8.41107e-08	pseudobulk	edgeR	LRT
Fbxw7	0.153181	8.19691	35.7947	2.19238e-09	9.41489e-08	pseudobulk	edgeR	LRT
Os9	0.29593	5.33057	35.7367	2.25864e-09	9.6654e-08	pseudobulk	edgeR	LRT
Lzts3	0.224296	6.13952	35.6955	2.30699e-09	9.85502e-08	pseudobulk	edgeR	LRT
Nrg3os	0.246304	5.95365	35.6318	2.38366e-09	1.01271e-07	pseudobulk	edgeR	LRT
Kcnc2	0.207428	8.36387	35.5663	2.46512e-09	1.04391e-07	pseudobulk	edgeR	LRT
Celf5	0.211017	6.80697	35.4305	2.6431e-09	1.11156e-07	pseudobulk	edgeR	LRT
Mxi1	0.27296	5.4981	35.4267	2.64827e-09	1.11182e-07	pseudobulk	edgeR	LRT
Atp9a	0.204275	6.6731	35.4073	2.6748e-09	1.12091e-07	pseudobulk	edgeR	LRT
Pgm2l1	0.201024	6.96535	35.4042	2.67913e-09	1.12091e-07	pseudobulk	edgeR	LRT
Clstn1	0.160225	7.84074	35.3259	2.78894e-09	1.16486e-07	pseudobulk	edgeR	LRT
Hspa5	0.24101	5.88047	35.3177	2.8008e-09	1.16781e-07	pseudobulk	edgeR	LRT
Dcc	0.181518	9.87059	35.2881	2.84368e-09	1.18367e-07	pseudobulk	edgeR	LRT
Tmem151a	0.239616	6.11642	35.1094	3.1169e-09	1.29386e-07	pseudobulk	edgeR	LRT
Tom1l1	-0.28499	5.33206	35.1046	3.12461e-09	1.29386e-07	pseudobulk	edgeR	LRT
Sphkap	0.158948	8.19075	35.1015	3.12963e-09	1.29386e-07	pseudobulk	edgeR	LRT
Scube1	-0.229601	6.27187	35.0472	3.21816e-09	1.32821e-07	pseudobulk	edgeR	LRT
Ppip5k1	0.219831	6.45707	35.037	3.23503e-09	1.33233e-07	pseudobulk	edgeR	LRT
Pclo	0.134363	9.53039	35.0346	3.23905e-09	1.33233e-07	pseudobulk	edgeR	LRT
Cyb5b	-0.349051	4.88703	35.0166	3.26903e-09	1.34239e-07	pseudobulk	edgeR	LRT
Crtc3	0.273907	5.65454	35.0076	3.28425e-09	1.34638e-07	pseudobulk	edgeR	LRT
Klf13	0.231493	5.99298	35.0021	3.29351e-09	1.34791e-07	pseudobulk	edgeR	LRT
Prickle2	0.142485	9.47242	34.9973	3.30163e-09	1.34897e-07	pseudobulk	edgeR	LRT
Madd	0.202111	6.87792	34.961	3.36378e-09	1.37206e-07	pseudobulk	edgeR	LRT
Camk2a	0.140336	9.26924	34.8626	3.53814e-09	1.44077e-07	pseudobulk	edgeR	LRT
Nptx1	0.25543	5.79626	34.8333	3.59182e-09	1.46019e-07	pseudobulk	edgeR	LRT
Orc3	0.27633	5.38822	34.8169	3.6221e-09	1.47005e-07	pseudobulk	edgeR	LRT
Hivep2	0.127478	9.98965	34.7986	3.65637e-09	1.4815e-07	pseudobulk	edgeR	LRT
Pom121	0.315521	4.90263	34.774	3.70284e-09	1.49784e-07	pseudobulk	edgeR	LRT
R3hdm2	0.164367	8.30303	34.7704	3.70979e-09	1.49814e-07	pseudobulk	edgeR	LRT
Serbp1	0.217587	6.20787	34.7672	3.71588e-09	1.49814e-07	pseudobulk	edgeR	LRT
Dsel	-0.265121	5.52457	34.7117	3.82327e-09	1.5389e-07	pseudobulk	edgeR	LRT
Syngap1	0.211231	6.38526	34.6979	3.85044e-09	1.54728e-07	pseudobulk	edgeR	LRT
Nup50	0.370209	4.58452	34.6707	3.90461e-09	1.56647e-07	pseudobulk	edgeR	LRT
Ogt	0.157099	7.89311	34.6393	3.96817e-09	1.58935e-07	pseudobulk	edgeR	LRT
Lamp5	0.313816	5.48894	34.6157	4.01657e-09	1.6061e-07	pseudobulk	edgeR	LRT
Specc1	0.186724	7.19122	34.5176	4.22425e-09	1.68362e-07	pseudobulk	edgeR	LRT
Platr25	-0.330157	4.8259	34.4699	4.32887e-09	1.72251e-07	pseudobulk	edgeR	LRT
Kif1b	0.156394	8.37009	34.4015	4.4837e-09	1.77832e-07	pseudobulk	edgeR	LRT
Add2	0.159058	7.75753	34.1007	5.23329e-09	2.06554e-07	pseudobulk	edgeR	LRT
Scg3	0.32364	5.15904	34.0958	5.24653e-09	2.06742e-07	pseudobulk	edgeR	LRT
Rufy3	0.178624	7.17954	34.0684	5.32088e-09	2.09334e-07	pseudobulk	edgeR	LRT
Eif2ak4	-0.315882	5.23245	34.0647	5.33106e-09	2.09397e-07	pseudobulk	edgeR	LRT
Ccnl2	0.218701	6.44085	33.9883	5.54438e-09	2.17425e-07	pseudobulk	edgeR	LRT
Txndc15	0.338579	4.85508	33.9758	5.58032e-09	2.18483e-07	pseudobulk	edgeR	LRT
Smoc2	0.284625	5.53218	33.9135	5.7617e-09	2.25223e-07	pseudobulk	edgeR	LRT
Phf21a	0.184911	7.51661	33.8285	6.01918e-09	2.34537e-07	pseudobulk	edgeR	LRT
Hnrnpul1	0.295805	5.23879	33.7991	6.11078e-09	2.37157e-07	pseudobulk	edgeR	LRT
Sirpa	0.192315	6.87642	33.7975	6.11561e-09	2.37157e-07	pseudobulk	edgeR	LRT
Garnl3	-0.186135	7.62002	33.724	6.35111e-09	2.45899e-07	pseudobulk	edgeR	LRT
Hdx	-0.245883	5.74072	33.689	6.46662e-09	2.49579e-07	pseudobulk	edgeR	LRT
Pcsk5	-0.202065	7.29584	33.6488	6.60149e-09	2.54382e-07	pseudobulk	edgeR	LRT
Smyd2	-0.343112	4.62774	33.5486	6.95055e-09	2.6741e-07	pseudobulk	edgeR	LRT
Stxbp6	0.206865	7.05032	33.4906	7.161e-09	2.7464e-07	pseudobulk	edgeR	LRT
Nlgn1	0.124057	12.3653	33.4824	7.19115e-09	2.75363e-07	pseudobulk	edgeR	LRT
Lmo3	0.301042	5.16704	33.3866	7.55444e-09	2.88369e-07	pseudobulk	edgeR	LRT
Tmem117	-0.22574	6.19017	33.3753	7.59847e-09	2.89597e-07	pseudobulk	edgeR	LRT
Fgd4	0.212624	6.59136	33.1145	8.68863e-09	3.296e-07	pseudobulk	edgeR	LRT
Rasgrp1	0.170433	7.47798	33.0248	9.0989e-09	3.44628e-07	pseudobulk	edgeR	LRT
Psd3	0.141958	8.73662	33.0119	9.15974e-09	3.46395e-07	pseudobulk	edgeR	LRT
Rab3a	0.229294	6.05865	32.9517	9.44788e-09	3.56738e-07	pseudobulk	edgeR	LRT
Aig1	0.150409	7.96393	32.9124	9.64063e-09	3.63453e-07	pseudobulk	edgeR	LRT
Hcn1	0.15537	8.40479	32.8961	9.72169e-09	3.65943e-07	pseudobulk	edgeR	LRT
Slc44a1	0.16713	7.45081	32.8753	9.8266e-09	3.69323e-07	pseudobulk	edgeR	LRT
Kmt2e	0.156401	7.95383	32.7847	1.02953e-08	3.85751e-07	pseudobulk	edgeR	LRT
Celf4	0.140458	9.57441	32.7491	1.04857e-08	3.9168e-07	pseudobulk	edgeR	LRT
Focad	-0.169892	7.42546	32.7311	1.05832e-08	3.94719e-07	pseudobulk	edgeR	LRT
Hsp90ab1	0.171214	7.76165	32.712	1.06876e-08	3.98003e-07	pseudobulk	edgeR	LRT
Pfkl	-0.298791	5.12899	32.6829	1.08487e-08	4.03387e-07	pseudobulk	edgeR	LRT
Gabbr2	0.135158	9.11557	32.5567	1.15766e-08	4.29797e-07	pseudobulk	edgeR	LRT
Map9	0.256661	5.73377	32.4657	1.21312e-08	4.49022e-07	pseudobulk	edgeR	LRT
Kdm5a	0.213604	6.13145	32.358	1.2823e-08	4.73189e-07	pseudobulk	edgeR	LRT
2610507B11Rik	0.253509	5.55809	32.3523	1.28608e-08	4.73867e-07	pseudobulk	edgeR	LRT
Ankrd11	0.153625	7.9997	32.3261	1.30352e-08	4.79259e-07	pseudobulk	edgeR	LRT
Zfp40	-0.290268	5.33089	32.3244	1.30464e-08	4.79259e-07	pseudobulk	edgeR	LRT
Gucy1b1	0.183061	7.02026	32.2892	1.32847e-08	4.87279e-07	pseudobulk	edgeR	LRT
Clk4	0.204664	6.36717	32.2583	1.3498e-08	4.9436e-07	pseudobulk	edgeR	LRT
Tspyl4	0.230746	5.9977	32.2292	1.37016e-08	5.01065e-07	pseudobulk	edgeR	LRT
Eif5	0.252729	5.5622	32.1751	1.40884e-08	5.14439e-07	pseudobulk	edgeR	LRT
Grik3	-0.1869	7.19539	32.149	1.42792e-08	5.20625e-07	pseudobulk	edgeR	LRT
2700049A03Rik	0.307261	4.96104	32.1421	1.43297e-08	5.21686e-07	pseudobulk	edgeR	LRT
Mkx	0.160574	7.81584	31.8472	1.66788e-08	6.04501e-07	pseudobulk	edgeR	LRT
Arhgap15	0.214188	7.25478	31.8365	1.67709e-08	6.06938e-07	pseudobulk	edgeR	LRT
Radil	-0.328263	4.82226	31.6824	1.81564e-08	6.54166e-07	pseudobulk	edgeR	LRT
Rora	0.167408	10.2208	31.6192	1.8757e-08	6.73817e-07	pseudobulk	edgeR	LRT
Grina	0.18731	6.8198	31.6024	1.89191e-08	6.7864e-07	pseudobulk	edgeR	LRT
Atrnl1	0.132633	9.13905	31.5133	1.98075e-08	7.09464e-07	pseudobulk	edgeR	LRT
Actg1	-0.216944	6.38362	31.4852	2.00964e-08	7.16656e-07	pseudobulk	edgeR	LRT
Cltc	0.161704	7.72478	31.4796	2.0155e-08	7.17469e-07	pseudobulk	edgeR	LRT
Ankrd10	0.224693	6.27929	31.3762	2.12574e-08	7.53648e-07	pseudobulk	edgeR	LRT
Jdp2	0.249277	5.66257	31.3302	2.17672e-08	7.69485e-07	pseudobulk	edgeR	LRT
3110039M20Rik	0.277718	5.48307	31.2793	2.23446e-08	7.87616e-07	pseudobulk	edgeR	LRT
Icam5	0.195338	6.91838	31.177	2.35539e-08	8.27848e-07	pseudobulk	edgeR	LRT
Nkain2	0.112691	12.0582	31.1197	2.42596e-08	8.51424e-07	pseudobulk	edgeR	LRT
Eno1	-0.302501	4.94876	31.0545	2.50884e-08	8.7673e-07	pseudobulk	edgeR	LRT
Matn2	0.255916	5.7101	31.0124	2.5638e-08	8.92101e-07	pseudobulk	edgeR	LRT
Rasgrf1	0.14208	8.47269	30.977	2.61107e-08	9.05964e-07	pseudobulk	edgeR	LRT
Fdft1	-0.337643	4.70444	30.7644	2.91332e-08	1.00512e-06	pseudobulk	edgeR	LRT
Dner	0.238153	5.99544	30.7404	2.94959e-08	1.01619e-06	pseudobulk	edgeR	LRT
Nek1	-0.174504	6.92638	30.7361	2.95607e-08	1.01699e-06	pseudobulk	edgeR	LRT
Wasf1	0.156349	7.91035	30.7222	2.97736e-08	1.02287e-06	pseudobulk	edgeR	LRT
Ppp3ca	0.118937	10.1389	30.6623	3.07068e-08	1.05197e-06	pseudobulk	edgeR	LRT
Gm49353	0.225762	6.51194	30.4576	3.41242e-08	1.16414e-06	pseudobulk	edgeR	LRT
Cplane1	0.153094	7.72813	30.4113	3.49479e-08	1.19057e-06	pseudobulk	edgeR	LRT
Fhit	-0.217065	6.97816	30.3921	3.52962e-08	1.20076e-06	pseudobulk	edgeR	LRT
Khdc4	0.198312	6.38589	30.3768	3.5575e-08	1.20856e-06	pseudobulk	edgeR	LRT
Tagln3	0.256754	5.41664	30.2777	3.74398e-08	1.27014e-06	pseudobulk	edgeR	LRT
Prpf39	0.185149	6.69056	30.2468	3.80418e-08	1.28877e-06	pseudobulk	edgeR	LRT
Fam126b	0.163884	7.16131	30.1427	4.01398e-08	1.35421e-06	pseudobulk	edgeR	LRT
Plppr3	0.269218	5.34884	30.1379	4.02389e-08	1.35567e-06	pseudobulk	edgeR	LRT
Btbd9	0.152843	8.06725	30.133	4.03408e-08	1.35693e-06	pseudobulk	edgeR	LRT
Kpna1	0.188862	6.50816	30.1308	4.03875e-08	1.35693e-06	pseudobulk	edgeR	LRT
Ids	0.31223	4.75099	30.0777	4.15084e-08	1.39076e-06	pseudobulk	edgeR	LRT
Fancm	0.323521	4.71	29.9434	4.44849e-08	1.4864e-06	pseudobulk	edgeR	LRT
Efhd2	-0.289783	5.19952	29.8837	4.58743e-08	1.52864e-06	pseudobulk	edgeR	LRT
Spire1	0.153956	7.64203	29.8521	4.6629e-08	1.55167e-06	pseudobulk	edgeR	LRT
Pag1	-0.257901	5.63223	29.8341	4.70641e-08	1.56402e-06	pseudobulk	edgeR	LRT
Sgcz	0.153279	11.9244	29.8056	4.77618e-08	1.58289e-06	pseudobulk	edgeR	LRT
Tacc1	0.15444	7.50856	29.5794	5.36725e-08	1.77156e-06	pseudobulk	edgeR	LRT
Lrfn5	0.108136	10.9477	29.5547	5.43594e-08	1.78939e-06	pseudobulk	edgeR	LRT
Brd8	0.269323	5.59153	29.5364	5.48777e-08	1.80401e-06	pseudobulk	edgeR	LRT
Tnrc18	0.224876	5.8042	29.4985	5.59588e-08	1.83707e-06	pseudobulk	edgeR	LRT
Atrx	0.145139	7.793	29.393	5.90907e-08	1.93469e-06	pseudobulk	edgeR	LRT
Pgrmc1	0.292045	4.8543	29.322	6.12963e-08	2.00421e-06	pseudobulk	edgeR	LRT
Khdrbs3	0.126897	9.85899	29.2537	6.34965e-08	2.07337e-06	pseudobulk	edgeR	LRT
Car11	0.186172	6.87283	29.1612	6.65992e-08	2.16888e-06	pseudobulk	edgeR	LRT
Pcmtd1	0.175183	6.79745	29.0291	7.1298e-08	2.3188e-06	pseudobulk	edgeR	LRT
Map6	-0.184175	6.68505	28.9988	7.24234e-08	2.35227e-06	pseudobulk	edgeR	LRT
Erlec1	0.2303	5.69222	28.9763	7.32679e-08	2.37653e-06	pseudobulk	edgeR	LRT
Rnf138	-0.25739	5.27311	28.9553	7.40674e-08	2.39609e-06	pseudobulk	edgeR	LRT
Pcdh1	0.212889	6.23268	28.9428	7.45466e-08	2.4084e-06	pseudobulk	edgeR	LRT
Trp53bp1	0.208396	6.44658	28.8782	7.70756e-08	2.48681e-06	pseudobulk	edgeR	LRT
Ddx3x	0.317471	4.57147	28.8135	7.96921e-08	2.56783e-06	pseudobulk	edgeR	LRT
Med13l	0.157968	7.36161	28.7449	8.25688e-08	2.65702e-06	pseudobulk	edgeR	LRT
Adcy9	0.162828	8.06485	28.6891	8.49807e-08	2.72027e-06	pseudobulk	edgeR	LRT
App	0.121639	9.22411	28.6856	8.51339e-08	2.72161e-06	pseudobulk	edgeR	LRT
Ptprn	0.163512	7.24864	28.67	8.58225e-08	2.74003e-06	pseudobulk	edgeR	LRT
Slitrk5	0.223285	5.95605	28.5915	8.93745e-08	2.8497e-06	pseudobulk	edgeR	LRT
Htr2c	0.354275	5.4016	28.5672	9.05018e-08	2.88188e-06	pseudobulk	edgeR	LRT
Stmn1	0.205538	6.69934	28.5213	9.26749e-08	2.94723e-06	pseudobulk	edgeR	LRT
Pten	0.162692	7.87701	28.5131	9.30662e-08	2.95582e-06	pseudobulk	edgeR	LRT
Asap2	0.180768	6.95652	28.5094	9.32442e-08	2.95762e-06	pseudobulk	edgeR	LRT
Zer1	0.209132	6.0061	28.4552	9.58942e-08	3.03773e-06	pseudobulk	edgeR	LRT
Btg2	-0.328713	4.7156	28.4459	9.63541e-08	3.04834e-06	pseudobulk	edgeR	LRT
Synj1	0.164244	7.21172	28.4396	9.66674e-08	3.05429e-06	pseudobulk	edgeR	LRT
Naa16	-0.26678	5.22249	28.3838	9.94931e-08	3.1395e-06	pseudobulk	edgeR	LRT
Nsd1	0.163882	7.42794	28.3431	1.01608e-07	3.1974e-06	pseudobulk	edgeR	LRT
Cacna1d	0.135716	8.45143	28.341	1.01721e-07	3.1974e-06	pseudobulk	edgeR	LRT
Gm48099	0.332471	4.69688	28.2776	1.05105e-07	3.29952e-06	pseudobulk	edgeR	LRT
Rpn1	0.310931	4.74919	28.2616	1.05977e-07	3.32262e-06	pseudobulk	edgeR	LRT
Marchf2	-0.322654	4.65102	28.2561	1.06281e-07	3.32394e-06	pseudobulk	edgeR	LRT
Gca	-0.31392	4.66673	28.2559	1.06292e-07	3.32394e-06	pseudobulk	edgeR	LRT
Clybl	-0.298086	4.83205	28.2272	1.0788e-07	3.36928e-06	pseudobulk	edgeR	LRT
Rbm25	0.163497	7.57268	28.1665	1.11316e-07	3.4677e-06	pseudobulk	edgeR	LRT
Hps4	0.25707	5.25839	28.1445	1.12587e-07	3.50283e-06	pseudobulk	edgeR	LRT
Gabrb2	0.135651	8.93976	28.1215	1.13936e-07	3.53733e-06	pseudobulk	edgeR	LRT
Cyld	0.189309	6.55086	28.1206	1.13986e-07	3.53733e-06	pseudobulk	edgeR	LRT
Shisa7	0.237239	5.48937	28.0824	1.16256e-07	3.60319e-06	pseudobulk	edgeR	LRT
Mipol1	-0.264365	5.2894	28.0567	1.17812e-07	3.64678e-06	pseudobulk	edgeR	LRT
Slc17a5	0.233889	5.575	28.0509	1.18163e-07	3.65303e-06	pseudobulk	edgeR	LRT
Ovol2	0.323823	4.7343	28.0272	1.1962e-07	3.69339e-06	pseudobulk	edgeR	LRT
Gm46218	-0.248524	5.32116	28.0096	1.20716e-07	3.72251e-06	pseudobulk	edgeR	LRT
Prkcg	0.202827	6.43977	27.9586	1.23941e-07	3.80752e-06	pseudobulk	edgeR	LRT
Grk3	0.219385	5.84802	27.9058	1.27367e-07	3.9068e-06	pseudobulk	edgeR	LRT
Cds1	-0.192355	6.25365	27.9034	1.27528e-07	3.9068e-06	pseudobulk	edgeR	LRT
Syt16	0.133243	8.63646	27.9015	1.27653e-07	3.9068e-06	pseudobulk	edgeR	LRT
Fam171b	0.163712	7.19988	27.8689	1.29818e-07	3.9631e-06	pseudobulk	edgeR	LRT
Fhl2	0.179916	6.83736	27.8526	1.30917e-07	3.99166e-06	pseudobulk	edgeR	LRT
Thra	0.175908	6.87095	27.8471	1.31291e-07	3.99807e-06	pseudobulk	edgeR	LRT
Miat	-0.143833	7.93124	27.7854	1.35548e-07	4.11743e-06	pseudobulk	edgeR	LRT
Lurap1l	0.283943	5.02229	27.7444	1.38451e-07	4.19516e-06	pseudobulk	edgeR	LRT
Slc24a3	0.18341	7.98407	27.7358	1.39063e-07	4.20846e-06	pseudobulk	edgeR	LRT
Slc9a9	0.160028	9.0657	27.7089	1.41015e-07	4.26226e-06	pseudobulk	edgeR	LRT
Srrm2	0.117632	9.10687	27.6293	1.46933e-07	4.43563e-06	pseudobulk	edgeR	LRT
Mllt11	-0.239311	5.38754	27.5472	1.53307e-07	4.62233e-06	pseudobulk	edgeR	LRT
Bcl9	0.245997	5.62317	27.5307	1.54617e-07	4.65607e-06	pseudobulk	edgeR	LRT
Ranbp9	0.152325	7.63143	27.5137	1.55988e-07	4.69156e-06	pseudobulk	edgeR	LRT
Zwint	0.165928	7.31091	27.5069	1.56532e-07	4.70212e-06	pseudobulk	edgeR	LRT
Sgk1	0.219296	6.23038	27.4962	1.57407e-07	4.72259e-06	pseudobulk	edgeR	LRT
Bmp1	0.282514	5.03092	27.4256	1.63256e-07	4.88099e-06	pseudobulk	edgeR	LRT
Fam57b	-0.262879	5.28569	27.4252	1.63287e-07	4.88099e-06	pseudobulk	edgeR	LRT
Ank	0.146294	7.86026	27.3797	1.67174e-07	4.99108e-06	pseudobulk	edgeR	LRT
Pou3f3	0.282825	4.84572	27.3391	1.70723e-07	5.08459e-06	pseudobulk	edgeR	LRT
Slit1	0.226314	5.82359	27.3358	1.71015e-07	5.08708e-06	pseudobulk	edgeR	LRT
Zfand4	-0.364968	4.5431	27.321	1.72325e-07	5.11981e-06	pseudobulk	edgeR	LRT
Anks1b	0.112509	11.0746	27.2825	1.75795e-07	5.21652e-06	pseudobulk	edgeR	LRT
Shank1	0.175339	6.84471	27.2561	1.7821e-07	5.28176e-06	pseudobulk	edgeR	LRT
Hectd4	0.156833	7.35878	27.2506	1.78718e-07	5.29039e-06	pseudobulk	edgeR	LRT
Acly	-0.310248	4.60687	27.2036	1.83121e-07	5.41416e-06	pseudobulk	edgeR	LRT
Arid4b	0.147539	7.48999	27.1531	1.87966e-07	5.55068e-06	pseudobulk	edgeR	LRT
Ago2	0.236341	5.5309	27.1315	1.90072e-07	5.6061e-06	pseudobulk	edgeR	LRT
Mpc1	-0.203148	5.97227	27.0782	1.95385e-07	5.7489e-06	pseudobulk	edgeR	LRT
Ncdn	0.234264	5.60432	27.0461	1.98662e-07	5.83826e-06	pseudobulk	edgeR	LRT
Lgi1	0.170997	6.74762	26.9937	2.0412e-07	5.98857e-06	pseudobulk	edgeR	LRT
Cadm1	0.123905	10.0265	26.9916	2.04343e-07	5.98857e-06	pseudobulk	edgeR	LRT
Rgs6	-0.12325	9.90367	26.99	2.04513e-07	5.98857e-06	pseudobulk	edgeR	LRT
C230057M02Rik	-0.2552	5.35376	26.9786	2.05716e-07	6.01658e-06	pseudobulk	edgeR	LRT
Camkk2	-0.170877	6.86441	26.951	2.0868e-07	6.09596e-06	pseudobulk	edgeR	LRT
Auts2	0.107386	10.6304	26.9139	2.12722e-07	6.20659e-06	pseudobulk	edgeR	LRT
Rock2	0.13632	8.40762	26.8995	2.1432e-07	6.24574e-06	pseudobulk	edgeR	LRT
Vstm2a	-0.212023	6.14679	26.8822	2.16238e-07	6.29412e-06	pseudobulk	edgeR	LRT
Tra2a	0.149336	7.51349	26.8726	2.17323e-07	6.31816e-06	pseudobulk	edgeR	LRT
Nup153	0.22199	5.63665	26.7992	2.25726e-07	6.53909e-06	pseudobulk	edgeR	LRT
Zbtb38	0.198789	6.61255	26.7769	2.28347e-07	6.60718e-06	pseudobulk	edgeR	LRT
Yme1l1	0.184241	6.37737	26.7597	2.30394e-07	6.6585e-06	pseudobulk	edgeR	LRT
Ndufs1	0.220545	5.67411	26.7554	2.30903e-07	6.6653e-06	pseudobulk	edgeR	LRT
Dync1h1	0.155177	7.53152	26.744	2.32272e-07	6.69691e-06	pseudobulk	edgeR	LRT
C2cd3	0.253292	5.40283	26.6593	2.42677e-07	6.98688e-06	pseudobulk	edgeR	LRT
Safb2	0.228826	5.64698	26.6575	2.42902e-07	6.98688e-06	pseudobulk	edgeR	LRT
Zfat	-0.213353	5.89225	26.655	2.43217e-07	6.98768e-06	pseudobulk	edgeR	LRT
Ppp4r3b	0.182571	6.38201	26.6225	2.47346e-07	7.09795e-06	pseudobulk	edgeR	LRT
Alg2	0.29562	4.78486	26.584	2.52325e-07	7.23232e-06	pseudobulk	edgeR	LRT
Igf1r	0.144931	7.56668	26.5566	2.55927e-07	7.32695e-06	pseudobulk	edgeR	LRT
Adgrl1	0.178619	6.80368	26.493	2.64492e-07	7.56329e-06	pseudobulk	edgeR	LRT
4932438A13Rik	0.147423	7.79033	26.477	2.66701e-07	7.61012e-06	pseudobulk	edgeR	LRT
Khdrbs2	0.115976	9.57177	26.4424	2.71515e-07	7.73691e-06	pseudobulk	edgeR	LRT
Kcna1	0.224676	5.59512	26.4364	2.72359e-07	7.75191e-06	pseudobulk	edgeR	LRT
Zfp260	0.266349	5.02423	26.408	2.76389e-07	7.84582e-06	pseudobulk	edgeR	LRT
Idh3b	0.200829	6.10229	26.4064	2.76624e-07	7.84582e-06	pseudobulk	edgeR	LRT
Kcnq1ot1	0.116873	9.32878	26.4013	2.77354e-07	7.85739e-06	pseudobulk	edgeR	LRT
Eno1b	0.180781	6.49065	26.3875	2.79348e-07	7.89785e-06	pseudobulk	edgeR	LRT
Mmp17	0.196181	6.13372	26.3869	2.79429e-07	7.89785e-06	pseudobulk	edgeR	LRT
Pard3	-0.256798	5.52881	26.3698	2.81914e-07	7.94965e-06	pseudobulk	edgeR	LRT
Dlg1	0.129253	9.00424	26.3402	2.86263e-07	8.06296e-06	pseudobulk	edgeR	LRT
Ankrd33b	0.136137	7.98713	26.3374	2.86682e-07	8.06545e-06	pseudobulk	edgeR	LRT
Coq10b	-0.272927	4.90675	26.3298	2.8781e-07	8.08787e-06	pseudobulk	edgeR	LRT
Rbm33	0.16862	6.94429	26.3216	2.8904e-07	8.11309e-06	pseudobulk	edgeR	LRT
Wwc2	-0.268443	5.33504	26.2585	2.98639e-07	8.35368e-06	pseudobulk	edgeR	LRT
Ubqln2	0.313869	4.61787	26.2049	3.07035e-07	8.5787e-06	pseudobulk	edgeR	LRT
Prpf6	0.236334	5.53731	26.1989	3.07996e-07	8.59568e-06	pseudobulk	edgeR	LRT
Ube3a	0.139648	7.9011	26.1883	3.09691e-07	8.63313e-06	pseudobulk	edgeR	LRT
Hmg20a	0.188212	6.24174	26.1319	3.18878e-07	8.87471e-06	pseudobulk	edgeR	LRT
Fstl5	-0.181655	6.39661	26.1285	3.19436e-07	8.87471e-06	pseudobulk	edgeR	LRT
Gabrg2	0.143496	7.78396	26.1284	3.19449e-07	8.87471e-06	pseudobulk	edgeR	LRT
Rorb	0.202153	6.85804	26.1048	3.23383e-07	8.9636e-06	pseudobulk	edgeR	LRT
Smarcc2	0.209132	6.16207	26.0482	3.33005e-07	9.20936e-06	pseudobulk	edgeR	LRT
Cpd	0.20327	5.94876	26.0416	3.34148e-07	9.2305e-06	pseudobulk	edgeR	LRT
Zfp804b	-0.177379	10.3683	26.0386	3.34655e-07	9.23407e-06	pseudobulk	edgeR	LRT
Pi4ka	0.13373	8.09721	26.0269	3.36688e-07	9.27965e-06	pseudobulk	edgeR	LRT
Gk	-0.271769	4.93429	26.0113	3.39421e-07	9.34443e-06	pseudobulk	edgeR	LRT
Rprd2	0.194412	6.0985	25.9363	3.52868e-07	9.70366e-06	pseudobulk	edgeR	LRT
Ptpn4	-0.161909	7.48624	25.9254	3.54861e-07	9.74748e-06	pseudobulk	edgeR	LRT
Kidins220	0.154381	7.60095	25.8757	3.64132e-07	9.97968e-06	pseudobulk	edgeR	LRT
Shisa4	-0.226928	5.58595	25.8466	3.69651e-07	1.01196e-05	pseudobulk	edgeR	LRT
St6galnac3	-0.133054	8.12356	25.7935	3.79972e-07	1.03905e-05	pseudobulk	edgeR	LRT
Otud7a	0.112833	9.51048	25.7845	3.81738e-07	1.04271e-05	pseudobulk	edgeR	LRT
Hp1bp3	0.188193	6.30628	25.7414	3.90353e-07	1.06504e-05	pseudobulk	edgeR	LRT
Ppp1cb	0.197503	6.25284	25.713	3.96144e-07	1.07843e-05	pseudobulk	edgeR	LRT
Lmo7	0.210673	6.32322	25.7092	3.96922e-07	1.07934e-05	pseudobulk	edgeR	LRT
E130307A14Rik	-0.157143	6.92417	25.6691	4.05268e-07	1.09938e-05	pseudobulk	edgeR	LRT
Polr3gl	0.285125	4.91196	25.6445	4.10454e-07	1.10996e-05	pseudobulk	edgeR	LRT
Pxdn	0.181432	6.36065	25.6385	4.11734e-07	1.11218e-05	pseudobulk	edgeR	LRT
Nrcam	0.107233	9.90686	25.6023	4.19535e-07	1.13075e-05	pseudobulk	edgeR	LRT
Anxa11	0.251741	5.1753	25.5601	4.28813e-07	1.15448e-05	pseudobulk	edgeR	LRT
Hexb	0.21556	5.71793	25.5122	4.39597e-07	1.17961e-05	pseudobulk	edgeR	LRT
Ppargc1b	-0.205812	5.98066	25.4589	4.51916e-07	1.21133e-05	pseudobulk	edgeR	LRT
Atp8a1	0.117703	8.88489	25.4547	4.52897e-07	1.21263e-05	pseudobulk	edgeR	LRT
Atp6v1d	0.220023	5.68834	25.4217	4.60706e-07	1.23219e-05	pseudobulk	edgeR	LRT
Smc1a	0.283787	4.73636	25.3313	4.82805e-07	1.28565e-05	pseudobulk	edgeR	LRT
Klhl3	0.162251	6.85397	25.3103	4.88104e-07	1.29693e-05	pseudobulk	edgeR	LRT
Nbea	0.10575	10.4049	25.2566	5.01866e-07	1.33205e-05	pseudobulk	edgeR	LRT
Rapgef4	0.131056	8.72014	25.2404	5.06108e-07	1.34185e-05	pseudobulk	edgeR	LRT
Abcg1	0.256164	5.10468	25.2096	5.14251e-07	1.36196e-05	pseudobulk	edgeR	LRT
Lztr1	0.201208	5.87166	25.1609	5.27394e-07	1.39525e-05	pseudobulk	edgeR	LRT
Pcmtd2	0.200135	6.23796	25.1168	5.39597e-07	1.42599e-05	pseudobulk	edgeR	LRT
Map3k4	0.202639	6.00533	25.0966	5.45285e-07	1.43946e-05	pseudobulk	edgeR	LRT
Mboat2	-0.161271	6.9221	25.0267	5.65423e-07	1.48961e-05	pseudobulk	edgeR	LRT
Epc2	0.183806	6.34432	25.0264	5.65506e-07	1.48961e-05	pseudobulk	edgeR	LRT
Slc2a6	-0.280808	4.71445	24.9605	5.85179e-07	1.53316e-05	pseudobulk	edgeR	LRT
Mtch1	0.197966	6.00979	24.9549	5.86864e-07	1.53592e-05	pseudobulk	edgeR	LRT
Celf3	0.175331	6.48452	24.9062	6.01875e-07	1.57015e-05	pseudobulk	edgeR	LRT
Pacs1	-0.155893	7.18988	24.8793	6.10332e-07	1.5902e-05	pseudobulk	edgeR	LRT
Gm48091	0.24982	5.55642	24.8683	6.13837e-07	1.59624e-05	pseudobulk	edgeR	LRT
Rps6kl1	-0.25496	5.07105	24.8257	6.27564e-07	1.6302e-05	pseudobulk	edgeR	LRT
Rnf180	-0.226258	5.61612	24.7782	6.43223e-07	1.66732e-05	pseudobulk	edgeR	LRT
Slc25a14	0.23289	5.33806	24.7738	6.44688e-07	1.66934e-05	pseudobulk	edgeR	LRT
Grik4	0.174854	7.23844	24.7488	6.53087e-07	1.6893e-05	pseudobulk	edgeR	LRT
Cntnap5c	0.359845	5.73345	24.739	6.5643e-07	1.69615e-05	pseudobulk	edgeR	LRT
Kcnk10	0.197352	5.93764	24.6521	6.86707e-07	1.7725e-05	pseudobulk	edgeR	LRT
Dlgap2	0.109277	10.7127	24.5466	7.25336e-07	1.85844e-05	pseudobulk	edgeR	LRT
Ephb1	-0.206727	6.10955	24.5101	7.39194e-07	1.89197e-05	pseudobulk	edgeR	LRT
Tspan17	0.276104	4.78347	24.4748	7.52865e-07	1.92494e-05	pseudobulk	edgeR	LRT
Asic2	-0.107928	10.9768	24.4622	7.57832e-07	1.93401e-05	pseudobulk	edgeR	LRT
Wbp11	0.260072	4.93741	24.4617	7.57998e-07	1.93401e-05	pseudobulk	edgeR	LRT
Snx10	-0.194511	6.02713	24.45	7.62632e-07	1.94177e-05	pseudobulk	edgeR	LRT
Aplp2	0.154599	7.10695	24.4291	7.70941e-07	1.96088e-05	pseudobulk	edgeR	LRT
Trim23	0.211335	5.75982	24.3677	7.95911e-07	2.01755e-05	pseudobulk	edgeR	LRT
Mtus2	0.144136	7.93076	24.3662	7.96533e-07	2.01755e-05	pseudobulk	edgeR	LRT
Ldb1	0.261227	5.09375	24.3623	7.98163e-07	2.01958e-05	pseudobulk	edgeR	LRT
Tspyl2	0.196881	6.19403	24.3446	8.05505e-07	2.03605e-05	pseudobulk	edgeR	LRT
Ppia	-0.286456	4.63156	24.2337	8.53265e-07	2.14124e-05	pseudobulk	edgeR	LRT
Fam135b	0.122185	8.9681	24.2305	8.54678e-07	2.14258e-05	pseudobulk	edgeR	LRT
Cacnb2	0.138635	8.88245	24.2213	8.58758e-07	2.1506e-05	pseudobulk	edgeR	LRT
Atp8b1	-0.273748	4.9908	24.2027	8.67126e-07	2.16933e-05	pseudobulk	edgeR	LRT
Dzip3	0.167136	7.072	24.1975	8.69457e-07	2.17293e-05	pseudobulk	edgeR	LRT
Cd34	0.200682	5.92953	24.1857	8.74794e-07	2.18403e-05	pseudobulk	edgeR	LRT
Acap2	0.136467	8.17168	24.1739	8.80165e-07	2.19519e-05	pseudobulk	edgeR	LRT
Srpr	0.230222	5.40774	24.142	8.94894e-07	2.22965e-05	pseudobulk	edgeR	LRT
Rbfox3	0.113412	9.01684	23.8749	1.02804e-06	2.54577e-05	pseudobulk	edgeR	LRT
Gm32647	-0.463303	5.76218	23.8525	1.04007e-06	2.57036e-05	pseudobulk	edgeR	LRT
Ptprj	0.137184	7.98107	23.8402	1.04673e-06	2.58248e-05	pseudobulk	edgeR	LRT
Atp5b	0.177856	6.41352	23.8347	1.04971e-06	2.58631e-05	pseudobulk	edgeR	LRT
Vsnl1	0.127104	8.37874	23.8151	1.06049e-06	2.60761e-05	pseudobulk	edgeR	LRT
Zfp740	0.287743	4.61607	23.7968	1.07059e-06	2.62978e-05	pseudobulk	edgeR	LRT
Slc4a10	0.117392	9.16797	23.7612	1.09056e-06	2.67616e-05	pseudobulk	edgeR	LRT
Pcdh9	0.0985263	12.5217	23.6648	1.14659e-06	2.80517e-05	pseudobulk	edgeR	LRT
Rtn4r	0.180567	6.61759	23.6426	1.1599e-06	2.83489e-05	pseudobulk	edgeR	LRT
Cpeb4	0.142272	7.69457	23.6267	1.16953e-06	2.85558e-05	pseudobulk	edgeR	LRT
Mtmr1	0.184977	6.10662	23.5808	1.19775e-06	2.92156e-05	pseudobulk	edgeR	LRT
Sntg2	0.201564	6.18687	23.5725	1.20296e-06	2.93134e-05	pseudobulk	edgeR	LRT
Fam184a	-0.208732	5.73091	23.5646	1.20788e-06	2.94039e-05	pseudobulk	edgeR	LRT
Grb2	0.20616	5.74868	23.5609	1.2102e-06	2.94309e-05	pseudobulk	edgeR	LRT
Jade2	0.306978	4.62887	23.5507	1.21663e-06	2.95579e-05	pseudobulk	edgeR	LRT
Kcnip4	0.101543	14.0796	23.5432	1.22138e-06	2.96436e-05	pseudobulk	edgeR	LRT
Zdhhc23	-0.261588	4.98939	23.4867	1.25783e-06	3.04678e-05	pseudobulk	edgeR	LRT
Kpnb1	0.206644	5.64444	23.4078	1.31047e-06	3.16798e-05	pseudobulk	edgeR	LRT
Mycbp2	0.107176	9.35037	23.3927	1.32079e-06	3.18663e-05	pseudobulk	edgeR	LRT
Gls	0.117791	8.84071	23.3701	1.33643e-06	3.21799e-05	pseudobulk	edgeR	LRT
Tnrc6a	0.258741	5.19966	23.3358	1.36047e-06	3.27264e-05	pseudobulk	edgeR	LRT
Cpt1c	0.213285	5.83596	23.3027	1.38407e-06	3.32614e-05	pseudobulk	edgeR	LRT
Pde4d	0.107731	10.7723	23.2956	1.38921e-06	3.33519e-05	pseudobulk	edgeR	LRT
Idh3g	0.240833	5.15324	23.2888	1.39407e-06	3.34357e-05	pseudobulk	edgeR	LRT
P3h2	-0.274682	4.84175	23.2866	1.3957e-06	3.34419e-05	pseudobulk	edgeR	LRT
Wrn	-0.203479	5.73929	23.2526	1.42055e-06	3.4004e-05	pseudobulk	edgeR	LRT
Usp19	0.193288	5.8692	23.2169	1.44719e-06	3.45061e-05	pseudobulk	edgeR	LRT
Nos1ap	0.124054	8.53471	23.1939	1.46465e-06	3.48884e-05	pseudobulk	edgeR	LRT
Prkn	0.112336	9.40059	23.1899	1.46763e-06	3.49253e-05	pseudobulk	edgeR	LRT
Il34	-0.255834	5.09058	23.0484	1.57973e-06	3.75198e-05	pseudobulk	edgeR	LRT
Ddx17	0.138331	7.63335	23.0174	1.60539e-06	3.80922e-05	pseudobulk	edgeR	LRT
Ppm1k	0.220511	5.42019	23.0063	1.6147e-06	3.82757e-05	pseudobulk	edgeR	LRT
Btbd8	0.171242	6.37527	22.9998	1.62017e-06	3.83681e-05	pseudobulk	edgeR	LRT
Ssbp2	-0.133137	8.4414	22.9751	1.64115e-06	3.88274e-05	pseudobulk	edgeR	LRT
Rc3h2	0.17434	6.60369	22.9706	1.64501e-06	3.88809e-05	pseudobulk	edgeR	LRT
9330182L06Rik	-0.161283	6.74942	22.9257	1.68389e-06	3.97614e-05	pseudobulk	edgeR	LRT
Huwe1	0.143421	7.97028	22.8878	1.71742e-06	4.05139e-05	pseudobulk	edgeR	LRT
Tial1	0.164545	6.53898	22.8709	1.73257e-06	4.08318e-05	pseudobulk	edgeR	LRT
Plxnc1	0.204172	6.25886	22.8451	1.75593e-06	4.13423e-05	pseudobulk	edgeR	LRT
Nf1	0.133209	7.89016	22.8343	1.76588e-06	4.14965e-05	pseudobulk	edgeR	LRT
Nckipsd	0.296812	4.53685	22.7732	1.82289e-06	4.27948e-05	pseudobulk	edgeR	LRT
Ccl27a	-0.257762	4.86401	22.6852	1.90837e-06	4.46726e-05	pseudobulk	edgeR	LRT
Mcoln1	0.223803	5.40525	22.6776	1.91591e-06	4.48062e-05	pseudobulk	edgeR	LRT
Kdm5c	0.216319	5.55125	22.6587	1.93479e-06	4.51612e-05	pseudobulk	edgeR	LRT
Myh9	-0.198241	5.79393	22.6159	1.97844e-06	4.60917e-05	pseudobulk	edgeR	LRT
Zfp827	0.160324	6.64972	22.5515	2.04586e-06	4.76169e-05	pseudobulk	edgeR	LRT
Chd9	0.116008	8.49385	22.459	2.14681e-06	4.97765e-05	pseudobulk	edgeR	LRT
Ppm1l	0.125808	8.11836	22.4309	2.17841e-06	5.0427e-05	pseudobulk	edgeR	LRT
Mras	0.164556	6.56249	22.4291	2.18041e-06	5.0427e-05	pseudobulk	edgeR	LRT
Oga	0.160564	6.64286	22.4286	2.18106e-06	5.0427e-05	pseudobulk	edgeR	LRT
Hacd1	-0.194347	6.24554	22.4144	2.19723e-06	5.07526e-05	pseudobulk	edgeR	LRT
Cnot1	0.163213	6.55209	22.3639	2.25578e-06	5.19575e-05	pseudobulk	edgeR	LRT
Bsg	0.249761	4.93439	22.359	2.26148e-06	5.20397e-05	pseudobulk	edgeR	LRT
Usp22	-0.191337	5.96921	22.3501	2.272e-06	5.22324e-05	pseudobulk	edgeR	LRT
Slc35f1	0.119954	9.01639	22.3137	2.31543e-06	5.31307e-05	pseudobulk	edgeR	LRT
Stard8	0.276083	4.85995	22.2926	2.34103e-06	5.36677e-05	pseudobulk	edgeR	LRT
Prkar2b	-0.183602	6.17823	22.2854	2.3498e-06	5.38182e-05	pseudobulk	edgeR	LRT
Plekhm3	0.160256	6.90473	22.2443	2.4007e-06	5.48295e-05	pseudobulk	edgeR	LRT
Pitpna	-0.161914	6.72908	22.2313	2.41698e-06	5.51496e-05	pseudobulk	edgeR	LRT
Cacng8	0.276471	4.63546	22.1746	2.48947e-06	5.66448e-05	pseudobulk	edgeR	LRT
Thrap3	0.179985	6.05442	22.1346	2.54182e-06	5.77283e-05	pseudobulk	edgeR	LRT
Snap47	0.18212	6.10301	22.1093	2.57556e-06	5.84401e-05	pseudobulk	edgeR	LRT
Zdhhc1	-0.260656	4.83302	22.0944	2.5956e-06	5.88401e-05	pseudobulk	edgeR	LRT
Fxyd7	-0.259036	4.95127	22.0832	2.61079e-06	5.90746e-05	pseudobulk	edgeR	LRT
Setd4	-0.23588	5.06061	22.0228	2.69424e-06	6.07937e-05	pseudobulk	edgeR	LRT
Carnmt1	-0.235416	5.18188	21.9437	2.80769e-06	6.32366e-05	pseudobulk	edgeR	LRT
Stim1	-0.192191	5.88457	21.9315	2.82555e-06	6.35639e-05	pseudobulk	edgeR	LRT
Atp1a3	0.126442	7.93211	21.9302	2.82744e-06	6.35639e-05	pseudobulk	edgeR	LRT
Uty	0.143435	7.01584	21.8992	2.87353e-06	6.44814e-05	pseudobulk	edgeR	LRT
Cpeb3	0.133684	8.33295	21.867	2.92215e-06	6.5512e-05	pseudobulk	edgeR	LRT
Flywch1	0.190793	5.82969	21.856	2.93901e-06	6.58294e-05	pseudobulk	edgeR	LRT
Ttc4	0.279328	4.62739	21.8105	3.00942e-06	6.72829e-05	pseudobulk	edgeR	LRT
Faf1	0.116344	8.38712	21.7855	3.049e-06	6.7994e-05	pseudobulk	edgeR	LRT
Rapgef5	0.136728	8.66229	21.7851	3.04958e-06	6.7994e-05	pseudobulk	edgeR	LRT
Gpd2	-0.274054	4.90416	21.779	3.05932e-06	6.81487e-05	pseudobulk	edgeR	LRT
Septin11	-0.135651	7.56292	21.769	3.0753e-06	6.84422e-05	pseudobulk	edgeR	LRT
4833420G17Rik	0.187043	5.90661	21.6592	3.25647e-06	7.22764e-05	pseudobulk	edgeR	LRT
Akap11	0.163304	6.64596	21.6546	3.26431e-06	7.23846e-05	pseudobulk	edgeR	LRT
Zdhhc14	0.124395	7.96338	21.6475	3.27632e-06	7.25849e-05	pseudobulk	edgeR	LRT
Dlat	0.195062	5.7599	21.6373	3.29378e-06	7.29055e-05	pseudobulk	edgeR	LRT
Fer	-0.142905	7.57542	21.624	3.31681e-06	7.32824e-05	pseudobulk	edgeR	LRT
Smim14	-0.244649	5.27544	21.6127	3.33642e-06	7.36488e-05	pseudobulk	edgeR	LRT
Ptn	0.164784	6.82251	21.6068	3.34665e-06	7.38079e-05	pseudobulk	edgeR	LRT
Fndc3b	-0.173673	6.48316	21.5766	3.39973e-06	7.48432e-05	pseudobulk	edgeR	LRT
Adar	0.150588	6.95773	21.5507	3.44595e-06	7.57924e-05	pseudobulk	edgeR	LRT
4930419G24Rik	0.267184	4.70595	21.5485	3.44995e-06	7.58118e-05	pseudobulk	edgeR	LRT
Anp32a	0.209047	5.48522	21.5435	3.45902e-06	7.59427e-05	pseudobulk	edgeR	LRT
Ptprs	0.117605	8.29293	21.4159	3.69691e-06	8.10198e-05	pseudobulk	edgeR	LRT
Strn4	0.187301	6.27319	21.4141	3.70037e-06	8.10228e-05	pseudobulk	edgeR	LRT
Snx14	0.25704	4.87835	21.403	3.72183e-06	8.14197e-05	pseudobulk	edgeR	LRT
Tln2	-0.15065	6.74096	21.3984	3.73073e-06	8.15411e-05	pseudobulk	edgeR	LRT
Tro	0.178163	6.17409	21.3901	3.74694e-06	8.18221e-05	pseudobulk	edgeR	LRT
Dmd	0.106389	11.1416	21.312	3.90279e-06	8.50731e-05	pseudobulk	edgeR	LRT
Map7	0.124278	7.73114	21.2696	3.99017e-06	8.69002e-05	pseudobulk	edgeR	LRT
Csmd3	0.0977249	10.6003	21.2548	4.02107e-06	8.7495e-05	pseudobulk	edgeR	LRT
Porcn	0.190168	5.82068	21.2305	4.07238e-06	8.85326e-05	pseudobulk	edgeR	LRT
Phyhipl	0.16034	6.5116	21.2265	4.08085e-06	8.86376e-05	pseudobulk	edgeR	LRT
Atxn7l1	0.143654	7.15527	21.1595	4.2261e-06	9.16293e-05	pseudobulk	edgeR	LRT
Myo5a	0.113079	8.52094	21.1234	4.30635e-06	9.32864e-05	pseudobulk	edgeR	LRT
Tmem178	0.153518	6.71022	21.1097	4.33719e-06	9.38711e-05	pseudobulk	edgeR	LRT
Tmem196	0.202032	6.04745	21.0484	4.47835e-06	9.66689e-05	pseudobulk	edgeR	LRT
Ppm1h	0.145025	8.39628	21.0368	4.50555e-06	9.717e-05	pseudobulk	edgeR	LRT
Csrnp3	0.128805	8.7382	20.8631	4.93299e-06	0.000106295	pseudobulk	edgeR	LRT
Calcoco1	0.255686	4.84547	20.8293	5.02094e-06	0.000108094	pseudobulk	edgeR	LRT
Hnrnph3	0.167129	6.36367	20.7857	5.13663e-06	0.000110388	pseudobulk	edgeR	LRT
Lrrc7	0.0924633	10.9166	20.7842	5.14043e-06	0.000110388	pseudobulk	edgeR	LRT
Dnajc16	0.263707	4.9292	20.784	5.14107e-06	0.000110388	pseudobulk	edgeR	LRT
Lamp1	0.216549	5.43518	20.7334	5.27873e-06	0.000113244	pseudobulk	edgeR	LRT
Csde1	0.168577	6.18909	20.7028	5.36373e-06	0.000114967	pseudobulk	edgeR	LRT
Jmjd1c	0.113403	8.43998	20.653	5.50506e-06	0.000117789	pseudobulk	edgeR	LRT
Plcl1	0.123245	8.13935	20.6425	5.53536e-06	0.00011823	pseudobulk	edgeR	LRT
B3galnt2	-0.220317	5.28163	20.606	5.64186e-06	0.000120399	pseudobulk	edgeR	LRT
Atg5	-0.210805	5.33569	20.5639	5.76727e-06	0.000122922	pseudobulk	edgeR	LRT
Slc39a11	-0.230216	5.07078	20.4503	6.12e-06	0.000129582	pseudobulk	edgeR	LRT
Cdkl3	0.258935	4.73108	20.4091	6.25307e-06	0.000132171	pseudobulk	edgeR	LRT
Jam3	0.180342	6.10531	20.4012	6.27893e-06	0.000132488	pseudobulk	edgeR	LRT
Kbtbd11	0.238337	5.17265	20.3847	6.33337e-06	0.000133521	pseudobulk	edgeR	LRT
Polb	-0.208738	5.79426	20.3787	6.35323e-06	0.000133824	pseudobulk	edgeR	LRT
Kcnb1	0.139456	7.11582	20.3483	6.45518e-06	0.000135503	pseudobulk	edgeR	LRT
Herc3	0.132433	7.63555	20.3261	6.53036e-06	0.000136846	pseudobulk	edgeR	LRT
Ccdc3	0.283419	5.33869	20.2898	6.65551e-06	0.000139349	pseudobulk	edgeR	LRT
Soga3	0.139607	7.38957	20.2811	6.68582e-06	0.000139863	pseudobulk	edgeR	LRT
Cdh8	0.139716	8.94881	20.2474	6.8047e-06	0.000142106	pseudobulk	edgeR	LRT
Phf1	0.263473	4.58552	20.2245	6.8867e-06	0.000143696	pseudobulk	edgeR	LRT
Slc16a7	-0.128595	7.46422	20.2046	6.95862e-06	0.000145072	pseudobulk	edgeR	LRT
Slco3a1	0.151972	6.67755	20.1869	7.0232e-06	0.000146294	pseudobulk	edgeR	LRT
Prss12	-0.215932	5.28983	20.1307	7.2325e-06	0.000150525	pseudobulk	edgeR	LRT
Efnb2	0.185437	6.18889	20.0928	7.37735e-06	0.000153278	pseudobulk	edgeR	LRT
Rufy2	0.148273	6.87116	20.0897	7.38924e-06	0.000153394	pseudobulk	edgeR	LRT
Adamts20	-0.230066	5.10773	20.0378	7.59245e-06	0.000157211	pseudobulk	edgeR	LRT
Gpr137c	-0.159749	6.67028	20.0298	7.62452e-06	0.000157741	pseudobulk	edgeR	LRT
Mapk8ip1	0.166963	6.21412	20.0104	7.70211e-06	0.000159187	pseudobulk	edgeR	LRT
Tuba4a	0.169159	6.19916	19.9942	7.7676e-06	0.000160294	pseudobulk	edgeR	LRT
Map2k4	0.122907	7.813	19.9912	7.77985e-06	0.000160411	pseudobulk	edgeR	LRT
Svop	0.143489	7.04126	19.978	7.83393e-06	0.00016139	pseudobulk	edgeR	LRT
Fubp1	0.14891	7.01268	19.9611	7.90322e-06	0.00016268	pseudobulk	edgeR	LRT
Leng8	0.129649	7.36247	19.9573	7.91895e-06	0.000162866	pseudobulk	edgeR	LRT
Sik3	0.144163	7.35973	19.9552	7.92793e-06	0.000162913	pseudobulk	edgeR	LRT
Chd2	0.149359	7.45824	19.9364	8.00622e-06	0.000164137	pseudobulk	edgeR	LRT
Zfp445	0.144926	6.91709	19.936	8.00766e-06	0.000164137	pseudobulk	edgeR	LRT
Chst1	0.181348	5.83264	19.9187	8.08072e-06	0.000165251	pseudobulk	edgeR	LRT
Nol4	0.112421	9.22628	19.9186	8.0811e-06	0.000165251	pseudobulk	edgeR	LRT
Ugcg	0.212898	5.42883	19.9151	8.09566e-06	0.000165251	pseudobulk	edgeR	LRT
Txnrd1	-0.273245	4.51265	19.9151	8.0959e-06	0.000165251	pseudobulk	edgeR	LRT
Wdr60	-0.22404	5.3342	19.9078	8.12692e-06	0.000165746	pseudobulk	edgeR	LRT
Far1	-0.128676	7.43746	19.8886	8.2088e-06	0.000167101	pseudobulk	edgeR	LRT
Cttnbp2	0.104121	8.94793	19.8727	8.27745e-06	0.000168249	pseudobulk	edgeR	LRT
Dnajc21	0.155861	6.5936	19.8488	8.38168e-06	0.000169806	pseudobulk	edgeR	LRT
B4galnt1	0.179516	5.94904	19.8401	8.41986e-06	0.000170438	pseudobulk	edgeR	LRT
2210408I21Rik	-0.114517	8.55373	19.8187	8.51475e-06	0.000172215	pseudobulk	edgeR	LRT
Ubr5	0.122707	7.73213	19.8015	8.59162e-06	0.000173482	pseudobulk	edgeR	LRT
Clcn2	0.20848	5.43032	19.7705	8.73183e-06	0.000176168	pseudobulk	edgeR	LRT
Ube2e2	0.104426	9.88288	19.7328	8.90575e-06	0.000179232	pseudobulk	edgeR	LRT
Cep112	0.126204	8.47795	19.7103	9.01138e-06	0.000180761	pseudobulk	edgeR	LRT
Zfp207	0.154376	6.77859	19.7086	9.01949e-06	0.000180775	pseudobulk	edgeR	LRT
Ppp1r37	0.159108	6.30323	19.6661	9.22233e-06	0.000184537	pseudobulk	edgeR	LRT
9330111N05Rik	0.217115	5.19404	19.6273	9.41165e-06	0.000188171	pseudobulk	edgeR	LRT
Traf3	0.176264	5.93593	19.6135	9.47977e-06	0.000189378	pseudobulk	edgeR	LRT
Setd5	0.11849	7.86607	19.6061	9.51654e-06	0.000189957	pseudobulk	edgeR	LRT
Ppargc1a	0.183264	5.73622	19.5808	9.64349e-06	0.000192182	pseudobulk	edgeR	LRT
Lrch1	-0.170052	6.32813	19.4904	1.01107e-05	0.00020083	pseudobulk	edgeR	LRT
Dync1i1	0.125997	8.61811	19.4791	1.01706e-05	0.000201857	pseudobulk	edgeR	LRT
Fktn	0.221288	5.16439	19.4284	1.0444e-05	0.00020661	pseudobulk	edgeR	LRT
Mau2	0.200759	5.72214	19.4144	1.05212e-05	0.000207968	pseudobulk	edgeR	LRT
4732471J01Rik	-0.143771	7.22676	19.4109	1.05403e-05	0.000208178	pseudobulk	edgeR	LRT
Cadps	0.0918675	10.2829	19.3937	1.06359e-05	0.000209895	pseudobulk	edgeR	LRT
Ddx3y	0.262975	4.63469	19.389	1.06617e-05	0.000210066	pseudobulk	edgeR	LRT
Zc3h6	0.172761	5.96303	19.3689	1.07749e-05	0.000211997	pseudobulk	edgeR	LRT
Ppp1cc	0.226491	5.13554	19.3685	1.07772e-05	0.000211997	pseudobulk	edgeR	LRT
Zfr	0.115122	8.10071	19.3291	1.10016e-05	0.000216065	pseudobulk	edgeR	LRT
Nup88	0.225569	5.13111	19.3258	1.10208e-05	0.000216266	pseudobulk	edgeR	LRT
Ddx39b	0.142951	6.93527	19.306	1.11355e-05	0.000218341	pseudobulk	edgeR	LRT
Fam228b	-0.21747	5.25323	19.3027	1.11551e-05	0.00021855	pseudobulk	edgeR	LRT
Fam120b	0.170097	6.08504	19.3004	1.11683e-05	0.000218634	pseudobulk	edgeR	LRT
Dgki	-0.103396	9.5888	19.2729	1.13305e-05	0.000221292	pseudobulk	edgeR	LRT
Pou2f2	-0.213248	5.2917	19.2452	1.14957e-05	0.000224323	pseudobulk	edgeR	LRT
Tubb5	0.20361	5.69685	19.2405	1.15241e-05	0.000224698	pseudobulk	edgeR	LRT
Prr16	-0.118963	8.96221	19.2111	1.17029e-05	0.000228001	pseudobulk	edgeR	LRT
Tiam1	-0.150445	6.86944	19.1979	1.17842e-05	0.000229218	pseudobulk	edgeR	LRT
Vps13b	0.111349	8.69281	19.1913	1.18252e-05	0.000229833	pseudobulk	edgeR	LRT
Vwc2l	-0.298338	4.93855	19.1811	1.18883e-05	0.000230875	pseudobulk	edgeR	LRT
Rad21	0.26389	4.59953	19.1668	1.19778e-05	0.000232429	pseudobulk	edgeR	LRT
Atp6v1a	0.155582	6.54094	19.1179	1.22889e-05	0.000237791	pseudobulk	edgeR	LRT
Osbpl9	-0.163861	6.26055	19.1172	1.22932e-05	0.000237791	pseudobulk	edgeR	LRT
Sh3rf3	0.131005	7.91948	19.0834	1.25127e-05	0.000241463	pseudobulk	edgeR	LRT
Rnf150	0.121625	8.246	19.0504	1.27312e-05	0.000245269	pseudobulk	edgeR	LRT
Hnrnph1	0.151389	6.50255	19.0287	1.28764e-05	0.000247699	pseudobulk	edgeR	LRT
Psmb2	-0.174703	5.99667	19.0237	1.29105e-05	0.000248038	pseudobulk	edgeR	LRT
Arfgef2	0.15982	6.30686	19.0231	1.29144e-05	0.000248038	pseudobulk	edgeR	LRT
Josd2	-0.220652	5.17524	19.017	1.29561e-05	0.000248644	pseudobulk	edgeR	LRT
Ewsr1	0.130872	7.23952	19.0135	1.29797e-05	0.000248901	pseudobulk	edgeR	LRT
Ldlrad4	0.0997894	9.21371	19.0035	1.3048e-05	0.000250012	pseudobulk	edgeR	LRT
Ccdc88c	-0.251555	4.89005	18.9971	1.30914e-05	0.000250648	pseudobulk	edgeR	LRT
Dgkh	0.120088	7.68635	18.9683	1.32911e-05	0.000254267	pseudobulk	edgeR	LRT
Phlpp2	-0.170851	6.18606	18.966	1.33072e-05	0.000254267	pseudobulk	edgeR	LRT
Ctsb	0.229772	5.19405	18.9653	1.33117e-05	0.000254267	pseudobulk	edgeR	LRT
Fam114a2	0.252451	4.74205	18.9499	1.34194e-05	0.000256123	pseudobulk	edgeR	LRT
Gga2	-0.248492	4.77131	18.9332	1.35376e-05	0.000258178	pseudobulk	edgeR	LRT
Gramd1b	0.122875	7.53898	18.89	1.38474e-05	0.000263879	pseudobulk	edgeR	LRT
Zkscan16	0.190693	5.73405	18.8715	1.39828e-05	0.000266252	pseudobulk	edgeR	LRT
Cit	0.131803	7.13905	18.8565	1.4093e-05	0.000268142	pseudobulk	edgeR	LRT
Kcnc1	-0.180465	5.81663	18.8033	1.44919e-05	0.000274872	pseudobulk	edgeR	LRT
Ptprf	-0.261791	4.73607	18.719	1.51464e-05	0.000286618	pseudobulk	edgeR	LRT
Cmpk1	-0.239128	4.85606	18.7083	1.52321e-05	0.00028786	pseudobulk	edgeR	LRT
Sp4	-0.190414	6.00178	18.7078	1.52356e-05	0.00028786	pseudobulk	edgeR	LRT
Unk	0.2618	4.70418	18.7041	1.52654e-05	0.000288034	pseudobulk	edgeR	LRT
Prrc2b	0.13191	7.17536	18.7037	1.52684e-05	0.000288034	pseudobulk	edgeR	LRT
Epha7	0.10947	8.51603	18.6392	1.57941e-05	0.000297491	pseudobulk	edgeR	LRT
Cadps2	0.160392	8.01493	18.6355	1.58242e-05	0.000297828	pseudobulk	edgeR	LRT
C2cd5	-0.128153	7.28336	18.6266	1.58985e-05	0.000298994	pseudobulk	edgeR	LRT
Arhgef3	0.178152	6.19485	18.6088	1.60477e-05	0.000301569	pseudobulk	edgeR	LRT
Pja2	0.121877	7.87507	18.6036	1.6092e-05	0.000301935	pseudobulk	edgeR	LRT
Ppp4r3a	0.177726	6.04965	18.5694	1.63833e-05	0.000306929	pseudobulk	edgeR	LRT
Slit3	0.110089	9.63681	18.5441	1.66014e-05	0.000310776	pseudobulk	edgeR	LRT
Ablim1	0.107766	8.45791	18.5426	1.66145e-05	0.000310783	pseudobulk	edgeR	LRT
Mgat3	0.222787	5.06411	18.526	1.67603e-05	0.000313271	pseudobulk	edgeR	LRT
Sntg1	0.0919048	10.3937	18.5174	1.68357e-05	0.000314438	pseudobulk	edgeR	LRT
Gas7	0.122349	7.61382	18.4834	1.71389e-05	0.000319611	pseudobulk	edgeR	LRT
Ddi2	-0.179652	5.75005	18.4781	1.71866e-05	0.000320257	pseudobulk	edgeR	LRT
Gphn	0.100064	9.42039	18.4667	1.729e-05	0.000321937	pseudobulk	edgeR	LRT
Grm3	0.123074	9.21468	18.4317	1.76105e-05	0.000327156	pseudobulk	edgeR	LRT
Gfra2	0.154983	6.69078	18.374	1.81516e-05	0.000336695	pseudobulk	edgeR	LRT
Rtn4rl1	0.172996	6.4357	18.3574	1.8311e-05	0.000339393	pseudobulk	edgeR	LRT
Mblac2	-0.166623	6.14862	18.3511	1.83712e-05	0.000339992	pseudobulk	edgeR	LRT
Uqcrc1	0.216563	5.13992	18.3328	1.85487e-05	0.000342758	pseudobulk	edgeR	LRT
Il31ra	0.19894	5.78687	18.3001	1.88701e-05	0.000347643	pseudobulk	edgeR	LRT
Fus	0.108837	8.43839	18.2763	1.91068e-05	0.000351472	pseudobulk	edgeR	LRT
Hjurp	-0.241342	4.78324	18.2245	1.9634e-05	0.000360899	pseudobulk	edgeR	LRT
Nckap5	0.221448	5.00175	18.1391	2.05344e-05	0.000376881	pseudobulk	edgeR	LRT
Snx5	0.215302	5.07936	18.1362	2.05655e-05	0.000377168	pseudobulk	edgeR	LRT
Kat6a	0.192658	5.81334	18.1076	2.08762e-05	0.000382578	pseudobulk	edgeR	LRT
1110019D14Rik	0.258574	5.21746	18.0846	2.11309e-05	0.000386955	pseudobulk	edgeR	LRT
Ppib	-0.13141	7.16753	18.0723	2.12675e-05	0.000388874	pseudobulk	edgeR	LRT
Prkag1	0.244349	4.81502	18.0508	2.15091e-05	0.000392997	pseudobulk	edgeR	LRT
Dhx9	0.165056	5.97912	18.0362	2.16747e-05	0.000395725	pseudobulk	edgeR	LRT
Eml4	-0.128415	7.15828	18.0342	2.16975e-05	0.000395845	pseudobulk	edgeR	LRT
Usp3	0.187234	5.78743	18.0224	2.18323e-05	0.000398007	pseudobulk	edgeR	LRT
Rims1	0.088744	10.7155	17.9903	2.22028e-05	0.000404459	pseudobulk	edgeR	LRT
Pip5k1c	0.154485	6.37068	17.9665	2.24822e-05	0.000409243	pseudobulk	edgeR	LRT
Smarcd3	-0.192766	5.40776	17.9514	2.26612e-05	0.00041201	pseudobulk	edgeR	LRT
Bcl2	0.204947	5.78024	17.9509	2.2668e-05	0.00041201	pseudobulk	edgeR	LRT
Echdc2	-0.260307	4.54275	17.9392	2.28069e-05	0.000413918	pseudobulk	edgeR	LRT
Kat6b	0.11936	7.63871	17.9128	2.31257e-05	0.00041908	pseudobulk	edgeR	LRT
Nmt2	-0.131866	7.17527	17.8999	2.32834e-05	0.000421625	pseudobulk	edgeR	LRT
Ino80dos	0.249867	4.61004	17.8616	2.37562e-05	0.000429867	pseudobulk	edgeR	LRT
Ccdc171	-0.209532	5.13206	17.8335	2.41096e-05	0.000435293	pseudobulk	edgeR	LRT
Rnf144a	-0.169533	6.12194	17.8294	2.41624e-05	0.000435924	pseudobulk	edgeR	LRT
Sesn1	0.148915	6.66221	17.806	2.44614e-05	0.000440667	pseudobulk	edgeR	LRT
Atp2b4	0.147071	6.8288	17.7959	2.45918e-05	0.000442689	pseudobulk	edgeR	LRT
Map3k12	0.182699	5.83164	17.7745	2.48693e-05	0.000447023	pseudobulk	edgeR	LRT
Trim30a	0.263	4.5791	17.7337	2.54084e-05	0.000456378	pseudobulk	edgeR	LRT
Ncald	0.106293	8.90066	17.7079	2.57549e-05	0.000462262	pseudobulk	edgeR	LRT
Atg16l1	0.168207	5.8591	17.6789	2.61518e-05	0.000468696	pseudobulk	edgeR	LRT
Cdc37l1	0.150131	6.70059	17.6756	2.61971e-05	0.000469163	pseudobulk	edgeR	LRT
Arl5b	-0.215632	5.29607	17.5938	2.73477e-05	0.000488335	pseudobulk	edgeR	LRT
Fam214a	0.165064	6.24146	17.5776	2.75825e-05	0.000492168	pseudobulk	edgeR	LRT
4930578G10Rik	0.118886	8.51048	17.5631	2.77924e-05	0.000494827	pseudobulk	edgeR	LRT
Glg1	0.137859	6.79231	17.5389	2.81494e-05	0.000500452	pseudobulk	edgeR	LRT
Usp34	0.112148	8.25977	17.5274	2.8319e-05	0.0005031	pseudobulk	edgeR	LRT
Ap1ar	-0.18451	5.6675	17.526	2.83399e-05	0.000503105	pseudobulk	edgeR	LRT
Kdm2a	0.145854	6.55178	17.5244	2.83646e-05	0.000503177	pseudobulk	edgeR	LRT
Tnik	0.0961053	9.16254	17.5116	2.85567e-05	0.00050585	pseudobulk	edgeR	LRT
Epb41l3	-0.118045	7.87715	17.4926	2.88424e-05	0.00051054	pseudobulk	edgeR	LRT
Vps35	0.172656	5.78253	17.4894	2.88915e-05	0.000511039	pseudobulk	edgeR	LRT
Extl3	0.183617	5.72437	17.4804	2.90282e-05	0.000513084	pseudobulk	edgeR	LRT
Ckmt1	0.194666	5.572	17.4596	2.93476e-05	0.000518137	pseudobulk	edgeR	LRT
Mprip	0.125437	7.37287	17.4566	2.93935e-05	0.000518413	pseudobulk	edgeR	LRT
Rbfox2	0.102108	8.75391	17.4398	2.96557e-05	0.000521905	pseudobulk	edgeR	LRT
Rcc1	-0.245044	4.57666	17.3908	3.04296e-05	0.00053514	pseudobulk	edgeR	LRT
Epha6	-0.127011	10.0432	17.3891	3.04575e-05	0.000535245	pseudobulk	edgeR	LRT
Srsf9	0.192354	5.53823	17.3866	3.04965e-05	0.000535544	pseudobulk	edgeR	LRT
Aff4	0.128488	7.50751	17.361	3.09101e-05	0.000542417	pseudobulk	edgeR	LRT
Sptlc2	-0.202729	5.21413	17.3457	3.11599e-05	0.000546408	pseudobulk	edgeR	LRT
Rtl4	0.100342	8.63917	17.3403	3.12489e-05	0.000547575	pseudobulk	edgeR	LRT
Dhx36	0.164305	6.04364	17.2864	3.21487e-05	0.00056213	pseudobulk	edgeR	LRT
Ncam2	-0.118736	10.5267	17.2563	3.26605e-05	0.000570261	pseudobulk	edgeR	LRT
Lrfn2	0.152217	7.50275	17.2541	3.26986e-05	0.000570517	pseudobulk	edgeR	LRT
Kcnip2	0.217123	4.97218	17.2501	3.27678e-05	0.000571317	pseudobulk	edgeR	LRT
Sgip1	0.099583	8.95506	17.2433	3.28851e-05	0.000572952	pseudobulk	edgeR	LRT
Atp11c	-0.202179	5.29731	17.2416	3.29153e-05	0.000573069	pseudobulk	edgeR	LRT
Eif3c	0.195139	5.43311	17.1908	3.38065e-05	0.000587328	pseudobulk	edgeR	LRT
Tug1	0.24835	4.52033	17.1722	3.41394e-05	0.000591426	pseudobulk	edgeR	LRT
Tmem108	0.118376	8.02192	17.1669	3.42341e-05	0.000592647	pseudobulk	edgeR	LRT
Mal2	0.186832	5.48496	17.1609	3.43435e-05	0.000593796	pseudobulk	edgeR	LRT
Ifrd1	-0.170914	6.2449	17.1592	3.43736e-05	0.000593796	pseudobulk	edgeR	LRT
Dlg2	0.0837338	12.8721	17.1387	3.47472e-05	0.000599827	pseudobulk	edgeR	LRT
Tenm1	0.103517	8.73601	17.132	3.48697e-05	0.00060151	pseudobulk	edgeR	LRT
Hlcs	-0.205007	5.35328	17.1305	3.48968e-05	0.00060151	pseudobulk	edgeR	LRT
Galc	0.196256	5.37811	17.1293	3.49188e-05	0.00060151	pseudobulk	edgeR	LRT
Pantr1	0.197591	5.49977	17.0386	3.6627e-05	0.000628717	pseudobulk	edgeR	LRT
Elavl4	0.12946	7.38557	17.0037	3.73079e-05	0.000637264	pseudobulk	edgeR	LRT
Ralgapa1	0.106171	8.37175	16.9899	3.75793e-05	0.000640465	pseudobulk	edgeR	LRT
Gria3	0.0925562	9.82791	16.9888	3.76003e-05	0.000640465	pseudobulk	edgeR	LRT
Dnm3	0.119049	7.95289	16.9763	3.78489e-05	0.00064425	pseudobulk	edgeR	LRT
Nxpe4	-0.135599	7.14015	16.9663	3.80492e-05	0.000647208	pseudobulk	edgeR	LRT
Eno2	0.136272	7.1511	16.9499	3.83794e-05	0.00065237	pseudobulk	edgeR	LRT
Nln	-0.151015	6.21743	16.927	3.88457e-05	0.000659376	pseudobulk	edgeR	LRT
Susd6	0.158049	6.3565	16.9181	3.90273e-05	0.000661999	pseudobulk	edgeR	LRT
Vmn2r87	-0.242074	4.60807	16.8919	3.95701e-05	0.000669809	pseudobulk	edgeR	LRT
Ccnd2	0.273361	4.81986	16.8664	4.01046e-05	0.000677915	pseudobulk	edgeR	LRT
Serpinb6a	-0.186766	5.49802	16.8545	4.03574e-05	0.000681716	pseudobulk	edgeR	LRT
Dgkz	0.125988	7.86461	16.8455	4.05502e-05	0.000684025	pseudobulk	edgeR	LRT
Ttll7	-0.124764	7.16768	16.8091	4.13347e-05	0.000696777	pseudobulk	edgeR	LRT
St7	0.121356	7.4224	16.78	4.19735e-05	0.000706568	pseudobulk	edgeR	LRT
Aatk	0.182386	5.59134	16.7521	4.25946e-05	0.000715206	pseudobulk	edgeR	LRT
Plppr4	0.122198	7.41149	16.7517	4.26039e-05	0.000715206	pseudobulk	edgeR	LRT
Mitf	-0.225642	5.19008	16.736	4.29587e-05	0.00072053	pseudobulk	edgeR	LRT
Tasor	0.151123	6.74912	16.7195	4.33325e-05	0.000725939	pseudobulk	edgeR	LRT
Edc3	0.231078	4.84474	16.714	4.34597e-05	0.000727569	pseudobulk	edgeR	LRT
Robo2	0.101326	9.55543	16.707	4.36187e-05	0.000729731	pseudobulk	edgeR	LRT
Jarid2	0.128011	7.30276	16.7042	4.36835e-05	0.000730314	pseudobulk	edgeR	LRT
Kcna2	0.199264	5.23684	16.6507	4.4934e-05	0.000748654	pseudobulk	edgeR	LRT
Gas2	-0.19646	5.22879	16.6492	4.49688e-05	0.000748722	pseudobulk	edgeR	LRT
Ltbp4	0.242445	4.61673	16.6421	4.51375e-05	0.000751019	pseudobulk	edgeR	LRT
Arsb	-0.119984	7.23632	16.6308	4.54085e-05	0.000754613	pseudobulk	edgeR	LRT
Ehmt2	0.23198	4.75669	16.6305	4.54154e-05	0.000754613	pseudobulk	edgeR	LRT
Chrna7	-0.184564	5.67582	16.5915	4.63578e-05	0.000769161	pseudobulk	edgeR	LRT
Omg	0.21135	5.02278	16.5904	4.63855e-05	0.000769161	pseudobulk	edgeR	LRT
Wdr26	0.146775	6.42771	16.5603	4.71265e-05	0.000780917	pseudobulk	edgeR	LRT
Spop	0.132463	6.7751	16.5559	4.72364e-05	0.000782206	pseudobulk	edgeR	LRT
Nrp1	0.204064	5.65481	16.4957	4.87601e-05	0.000804162	pseudobulk	edgeR	LRT
Pik3c2a	-0.169928	5.70271	16.4766	4.92545e-05	0.000811767	pseudobulk	edgeR	LRT
Clmp	0.190934	5.32733	16.4601	4.96838e-05	0.000817738	pseudobulk	edgeR	LRT
Angpt1	-0.217093	5.29447	16.4483	4.99958e-05	0.000822032	pseudobulk	edgeR	LRT
Sh3kbp1	-0.165275	6.54933	16.4476	5.00131e-05	0.000822032	pseudobulk	edgeR	LRT
Spink10	-0.20368	5.27228	16.4464	5.00458e-05	0.000822032	pseudobulk	edgeR	LRT
Zswim8	0.172451	5.88889	16.4421	5.01596e-05	0.000823347	pseudobulk	edgeR	LRT
Rere	0.104201	8.52064	16.4365	5.03067e-05	0.000825205	pseudobulk	edgeR	LRT
Prrg1	-0.195775	5.42529	16.4279	5.05348e-05	0.00082839	pseudobulk	edgeR	LRT
Smad3	0.147407	6.80254	16.4213	5.07114e-05	0.000830727	pseudobulk	edgeR	LRT
Cc2d2a	0.189678	5.59244	16.4158	5.08589e-05	0.000832584	pseudobulk	edgeR	LRT
Nefm	-0.265143	5.08466	16.3689	5.21337e-05	0.000850599	pseudobulk	edgeR	LRT
Mir124-2hg	-0.13974	6.4844	16.3374	5.30073e-05	0.000861969	pseudobulk	edgeR	LRT
Wdr37	-0.148508	6.59122	16.3319	5.31604e-05	0.000863634	pseudobulk	edgeR	LRT
Arl15	0.0961614	8.67038	16.33	5.32159e-05	0.000863634	pseudobulk	edgeR	LRT
Lrrfip1	-0.120321	7.33639	16.306	5.38929e-05	0.000873459	pseudobulk	edgeR	LRT
Unc79	0.0963329	8.65661	16.2867	5.44445e-05	0.000881228	pseudobulk	edgeR	LRT
Sh3gl2	0.0902971	9.25556	16.2824	5.45677e-05	0.000882635	pseudobulk	edgeR	LRT
Mdh2	0.179702	5.63548	16.2687	5.49632e-05	0.000888445	pseudobulk	edgeR	LRT
Spock1	0.0944988	9.27286	16.2599	5.52213e-05	0.000892024	pseudobulk	edgeR	LRT
A230057D06Rik	0.0963166	9.23355	16.2523	5.54421e-05	0.000894408	pseudobulk	edgeR	LRT
Kcnv1	0.148268	6.203	16.2447	5.56652e-05	0.000897413	pseudobulk	edgeR	LRT
Lrrc57	0.224461	4.80116	16.2413	5.57657e-05	0.000898439	pseudobulk	edgeR	LRT
Slf2	0.13697	6.52184	16.2397	5.58112e-05	0.000898579	pseudobulk	edgeR	LRT
Gm41804	0.204989	5.22934	16.1734	5.77997e-05	0.000929981	pseudobulk	edgeR	LRT
Peli1	0.141851	6.47954	16.1677	5.7974e-05	0.00093217	pseudobulk	edgeR	LRT
Plppr2	0.177068	5.74932	16.1564	5.83201e-05	0.000936682	pseudobulk	edgeR	LRT
Stambpl1	0.200268	5.29698	16.1516	5.84702e-05	0.000938293	pseudobulk	edgeR	LRT
Chd3	0.183692	5.60617	16.1421	5.87641e-05	0.00094177	pseudobulk	edgeR	LRT
Cc2d1b	-0.243903	4.65377	16.1015	6.00364e-05	0.000960898	pseudobulk	edgeR	LRT
Cpne9	-0.157685	6.02794	16.0582	6.1425e-05	0.000980549	pseudobulk	edgeR	LRT
Pygb	-0.23464	4.68576	16.0541	6.15567e-05	0.000982009	pseudobulk	edgeR	LRT
Dock4	0.104659	8.96095	16.0484	6.17427e-05	0.000984333	pseudobulk	edgeR	LRT
Hspa12a	-0.145168	6.47092	16.0311	6.23114e-05	0.000992101	pseudobulk	edgeR	LRT
Gnaz	-0.198806	5.16877	15.9785	6.4066e-05	0.00101672	pseudobulk	edgeR	LRT
C1qtnf4	0.162195	6.07696	15.9674	6.44436e-05	0.00102205	pseudobulk	edgeR	LRT
Cdh2	0.100856	8.42191	15.9635	6.45747e-05	0.00102303	pseudobulk	edgeR	LRT
Phf24	0.10581	8.23897	15.9631	6.45893e-05	0.00102303	pseudobulk	edgeR	LRT
Cds2	0.152071	6.0686	15.9506	6.50162e-05	0.00102845	pseudobulk	edgeR	LRT
Phyhip	0.190889	5.77561	15.9052	6.65952e-05	0.00105207	pseudobulk	edgeR	LRT
Pot1a	0.209946	4.9163	15.889	6.71671e-05	0.00106	pseudobulk	edgeR	LRT
Cdipt	0.232502	4.72482	15.8411	6.88911e-05	0.00108412	pseudobulk	edgeR	LRT
Cdkl2	-0.163916	5.79168	15.8184	6.97215e-05	0.00109488	pseudobulk	edgeR	LRT
Srsf7	0.137074	6.88292	15.8158	6.98189e-05	0.00109519	pseudobulk	edgeR	LRT
Retreg2	0.206327	5.29269	15.7956	7.05675e-05	0.00110603	pseudobulk	edgeR	LRT
Ncor2	-0.133612	6.7809	15.7819	7.10796e-05	0.00111282	pseudobulk	edgeR	LRT
Slitrk3	0.230517	4.77463	15.7624	7.1815e-05	0.00112289	pseudobulk	edgeR	LRT
Fbxl20	0.131296	6.75949	15.7577	7.19948e-05	0.00112492	pseudobulk	edgeR	LRT
Apbb1	0.144935	6.27573	15.7493	7.23151e-05	0.00112854	pseudobulk	edgeR	LRT
Mtr	-0.235211	4.55839	15.7367	7.27979e-05	0.00113466	pseudobulk	edgeR	LRT
Nptxr	0.229723	4.83684	15.7366	7.28002e-05	0.00113466	pseudobulk	edgeR	LRT
Cacna1a	0.0942388	8.96912	15.7068	7.39586e-05	0.00115124	pseudobulk	edgeR	LRT
Septin9	0.179701	5.48167	15.6836	7.48719e-05	0.00116377	pseudobulk	edgeR	LRT
Gm46102	0.200678	5.11813	15.6815	7.49544e-05	0.00116377	pseudobulk	edgeR	LRT
Hrh3	0.22422	4.74995	15.6366	7.67527e-05	0.00118942	pseudobulk	edgeR	LRT
Siae	-0.222247	5.39881	15.5344	8.10188e-05	0.0012484	pseudobulk	edgeR	LRT
Ubtd2	-0.165914	5.86349	15.485	8.31626e-05	0.00127659	pseudobulk	edgeR	LRT
Cdk5r1	0.197753	5.44659	15.424	8.58926e-05	0.00131519	pseudobulk	edgeR	LRT
Cir1	0.225343	4.69539	15.3998	8.69977e-05	0.00133127	pseudobulk	edgeR	LRT
Nr1d2	0.151922	6.09219	15.3154	9.0971e-05	0.00138946	pseudobulk	edgeR	LRT
Mgrn1	0.170358	5.83559	15.2754	9.29179e-05	0.00141399	pseudobulk	edgeR	LRT
Gpc6	0.116433	10.0773	15.2753	9.29247e-05	0.00141399	pseudobulk	edgeR	LRT
Gabra5	0.193722	5.78891	15.2663	9.33659e-05	0.00141938	pseudobulk	edgeR	LRT
Hibadh	-0.163754	5.71404	15.2657	9.33956e-05	0.00141938	pseudobulk	edgeR	LRT
Nbr1	0.190584	5.41758	15.2484	9.42541e-05	0.00143154	pseudobulk	edgeR	LRT
Gnaq	0.0963118	8.47679	15.2423	9.45631e-05	0.00143534	pseudobulk	edgeR	LRT
Castor2	0.242254	4.58304	15.2177	9.58022e-05	0.00145234	pseudobulk	edgeR	LRT
Cetn3	0.181111	5.34561	15.213	9.60377e-05	0.001455	pseudobulk	edgeR	LRT
Atp6ap2	0.194386	5.42998	15.1814	9.76613e-05	0.00147868	pseudobulk	edgeR	LRT
Pkd2	0.179479	5.57653	15.1692	9.82918e-05	0.0014863	pseudobulk	edgeR	LRT
Pkm	0.143437	6.64838	15.1688	9.83155e-05	0.0014863	pseudobulk	edgeR	LRT
Sgsm1	0.152348	6.52467	15.1682	9.83472e-05	0.0014863	pseudobulk	edgeR	LRT
Raph1	-0.113682	7.70156	15.1503	9.92816e-05	0.00149949	pseudobulk	edgeR	LRT
Med13	0.141957	6.6043	15.1476	9.94244e-05	0.00150072	pseudobulk	edgeR	LRT
Sidt1	0.115423	7.70365	15.1438	9.96246e-05	0.00150281	pseudobulk	edgeR	LRT
Gucy1b2	0.208838	4.86781	15.1409	9.97776e-05	0.00150352	pseudobulk	edgeR	LRT
Acvr2a	0.122094	7.34943	15.1279	0.00010047	0.00151276	pseudobulk	edgeR	LRT
Fzd3	0.16323	5.84586	15.111	0.000101369	0.00152536	pseudobulk	edgeR	LRT
Lpcat4	0.137481	6.49026	15.1037	0.000101763	0.0015295	pseudobulk	edgeR	LRT
Ano3	-0.10406	8.84653	15.0986	0.000102037	0.00153257	pseudobulk	edgeR	LRT
Mink1	0.137052	6.73363	15.094	0.000102289	0.00153541	pseudobulk	edgeR	LRT
Smurf2	-0.14977	6.09456	15.057	0.000104314	0.00156138	pseudobulk	edgeR	LRT
Lmbr1	-0.138283	6.46791	15.0297	0.000105832	0.00157886	pseudobulk	edgeR	LRT
Apba2	0.0922999	8.73645	15.0167	0.000106566	0.00158787	pseudobulk	edgeR	LRT
Kcnk1	0.1871	5.32577	15.0061	0.000107164	0.00159581	pseudobulk	edgeR	LRT
Snhg20	-0.155153	6.05168	14.9813	0.000108583	0.00161596	pseudobulk	edgeR	LRT
Gm13052	0.223206	4.85409	14.9233	0.000111973	0.00166438	pseudobulk	edgeR	LRT
Tmod1	0.157291	5.85149	14.9053	0.000113047	0.0016783	pseudobulk	edgeR	LRT
Zmat4	-0.129991	8.14171	14.903	0.000113184	0.00167931	pseudobulk	edgeR	LRT
Pip4k2c	0.167043	5.81585	14.8712	0.000115105	0.0017047	pseudobulk	edgeR	LRT
Csnk1a1	0.118402	7.36798	14.8448	0.000116729	0.00172486	pseudobulk	edgeR	LRT
Uba5	-0.193151	5.2008	14.8428	0.000116855	0.00172538	pseudobulk	edgeR	LRT
Dbn1	0.127508	6.7779	14.8038	0.000119294	0.0017584	pseudobulk	edgeR	LRT
Tnpo1	0.121557	7.35387	14.7992	0.000119588	0.00176147	pseudobulk	edgeR	LRT
Hs6st2	-0.143694	6.24185	14.7974	0.000119698	0.00176203	pseudobulk	edgeR	LRT
B3glct	0.183933	5.52188	14.7918	0.000120057	0.00176624	pseudobulk	edgeR	LRT
AU040320	-0.202311	5.35336	14.7632	0.000121891	0.00178998	pseudobulk	edgeR	LRT
Ddhd2	-0.141484	6.31914	14.7512	0.000122671	0.00179927	pseudobulk	edgeR	LRT
Nexmif	0.131734	6.67606	14.7459	0.000123015	0.00180324	pseudobulk	edgeR	LRT
4921539H07Rik	-0.195211	5.18123	14.7208	0.00012466	0.00182626	pseudobulk	edgeR	LRT
Gm40841	-0.125079	6.74032	14.6974	0.000126218	0.00184686	pseudobulk	edgeR	LRT
Fem1b	0.1669	5.58799	14.6925	0.00012655	0.00185061	pseudobulk	edgeR	LRT
Prkcb	0.0849645	9.52057	14.678	0.000127523	0.00186148	pseudobulk	edgeR	LRT
Megf11	-0.234894	5.02997	14.6716	0.000127962	0.00186677	pseudobulk	edgeR	LRT
Acsl4	-0.143693	6.36048	14.6655	0.000128375	0.00186944	pseudobulk	edgeR	LRT
Marchf6	0.126738	6.83472	14.6545	0.000129123	0.00187698	pseudobulk	edgeR	LRT
Ctnnd2	0.0782608	10.639	14.6456	0.000129735	0.00188475	pseudobulk	edgeR	LRT
Clcn3	0.131739	6.97694	14.5912	0.000133538	0.00193654	pseudobulk	edgeR	LRT
Gabra1	0.130341	7.50972	14.5684	0.000135159	0.0019554	pseudobulk	edgeR	LRT
Unc13a	0.12934	7.10981	14.5549	0.000136135	0.00196835	pseudobulk	edgeR	LRT
Gm4131	0.198352	5.02415	14.5376	0.00013739	0.00198414	pseudobulk	edgeR	LRT
Rasl11b	-0.247831	4.60302	14.5195	0.000138713	0.00200206	pseudobulk	edgeR	LRT
Rai2	0.21511	4.84926	14.5163	0.000138953	0.00200434	pseudobulk	edgeR	LRT
Lrriq1	-0.260489	4.81264	14.4952	0.000140517	0.00202571	pseudobulk	edgeR	LRT
Gap43	0.132802	6.6154	14.478	0.000141804	0.00204305	pseudobulk	edgeR	LRT
Gm26944	0.197718	5.02575	14.468	0.000142558	0.00205271	pseudobulk	edgeR	LRT
Dmxl2	0.105593	8.01692	14.4577	0.00014334	0.00206153	pseudobulk	edgeR	LRT
Fto	0.103367	7.88276	14.4474	0.000144132	0.0020717	pseudobulk	edgeR	LRT
Gm14296	-0.190257	5.12359	14.3953	0.000148172	0.00212726	pseudobulk	edgeR	LRT
Pkib	-0.221678	4.79566	14.3848	0.000149002	0.00213792	pseudobulk	edgeR	LRT
Tmem165	-0.190753	5.10109	14.3738	0.000149874	0.00214916	pseudobulk	edgeR	LRT
Ano6	-0.159612	5.98195	14.3578	0.000151149	0.00216617	pseudobulk	edgeR	LRT
Iqsec3	0.137448	6.50441	14.3036	0.00015557	0.00222521	pseudobulk	edgeR	LRT
D3Ertd751e	0.173574	5.44845	14.3017	0.000155725	0.00222521	pseudobulk	edgeR	LRT
Fbxo10	0.236244	4.84691	14.2995	0.000155909	0.00222655	pseudobulk	edgeR	LRT
St3gal5	0.125389	6.95504	14.2879	0.000156867	0.0022376	pseudobulk	edgeR	LRT
Tpr	0.140502	6.40509	14.2754	0.000157918	0.00225127	pseudobulk	edgeR	LRT
Rab24	0.155795	6.14194	14.2662	0.000158689	0.00225962	pseudobulk	edgeR	LRT
Bnip3l	0.22906	4.62706	14.2633	0.000158934	0.00226179	pseudobulk	edgeR	LRT
Grik5	-0.152355	6.28218	14.2478	0.000160248	0.00227784	pseudobulk	edgeR	LRT
Fbn1	0.216042	4.89542	14.2458	0.000160415	0.00227888	pseudobulk	edgeR	LRT
Zfp462	0.143567	6.62291	14.2134	0.000163203	0.0023131	pseudobulk	edgeR	LRT
Slc25a27	0.142334	6.25261	14.162	0.000167723	0.00237579	pseudobulk	edgeR	LRT
Msra	0.0941794	9.05479	14.1496	0.000168836	0.00238877	pseudobulk	edgeR	LRT
Slc7a4	0.198014	5.01667	14.1437	0.00016936	0.0023948	pseudobulk	edgeR	LRT
Wdr1	-0.220854	4.58671	14.1398	0.000169713	0.00239839	pseudobulk	edgeR	LRT
Hip1	-0.198426	5.06287	14.1271	0.000170867	0.00241127	pseudobulk	edgeR	LRT
Nlgn2	0.168322	5.69706	14.1106	0.000172367	0.00243027	pseudobulk	edgeR	LRT
Sdha	0.14877	6.17403	14.0899	0.000174276	0.00245576	pseudobulk	edgeR	LRT
Safb	0.168078	5.82754	14.0863	0.00017461	0.00245905	pseudobulk	edgeR	LRT
Tspan5	0.0918539	9.14739	14.0784	0.000175344	0.00246654	pseudobulk	edgeR	LRT
Dip2b	0.114676	7.78227	14.0652	0.000176585	0.00248257	pseudobulk	edgeR	LRT
Mosmo	0.170882	5.39397	14.0603	0.000177044	0.00248759	pseudobulk	edgeR	LRT
Clu	0.230047	4.54339	14.0419	0.000178779	0.00250645	pseudobulk	edgeR	LRT
Mbtps2	0.19915	5.01362	14.0067	0.000182157	0.00254469	pseudobulk	edgeR	LRT
Nrg3	0.0737274	12.8536	14.0057	0.000182256	0.00254469	pseudobulk	edgeR	LRT
Rab40b	0.156708	5.84873	14.004	0.000182426	0.00254561	pseudobulk	edgeR	LRT
Atp6ap1	0.229297	4.74391	13.9984	0.000182966	0.00255123	pseudobulk	edgeR	LRT
Edil3	-0.088955	8.97143	13.9966	0.000183142	0.00255123	pseudobulk	edgeR	LRT
Sdk1	0.137615	8.06649	13.9873	0.000184052	0.00256245	pseudobulk	edgeR	LRT
Chchd3	0.119688	7.43746	13.9449	0.000188251	0.00261791	pseudobulk	edgeR	LRT
Junb	0.200405	6.21846	13.9236	0.000190394	0.0026447	pseudobulk	edgeR	LRT
Ntm	0.0752497	11.5238	13.8933	0.000193483	0.00268546	pseudobulk	edgeR	LRT
Glrb	0.122494	6.98213	13.8913	0.000193689	0.00268588	pseudobulk	edgeR	LRT
Esrrg	-0.123206	7.33636	13.8853	0.00019431	0.00269296	pseudobulk	edgeR	LRT
Ttc3	0.083372	9.24923	13.8795	0.000194915	0.00269981	pseudobulk	edgeR	LRT
Atp1b3	-0.145417	5.94897	13.8754	0.000195341	0.00270418	pseudobulk	edgeR	LRT
Cd47	0.124684	6.90945	13.8734	0.00019555	0.00270553	pseudobulk	edgeR	LRT
Egr4	-0.230598	4.90922	13.8478	0.000198224	0.00273788	pseudobulk	edgeR	LRT
Pcyt2	-0.182555	5.325	13.8434	0.00019869	0.00274121	pseudobulk	edgeR	LRT
Synrg	0.173215	5.36526	13.8242	0.000200739	0.00276758	pseudobulk	edgeR	LRT
Fut9	0.0922933	9.27467	13.8233	0.000200829	0.00276758	pseudobulk	edgeR	LRT
Reps1	-0.169871	5.73176	13.8085	0.000202419	0.00278634	pseudobulk	edgeR	LRT
Lonp2	0.133761	6.61072	13.806	0.000202685	0.00278844	pseudobulk	edgeR	LRT
1110008P14Rik	-0.189429	5.03348	13.8012	0.000203202	0.00279397	pseudobulk	edgeR	LRT
Uvrag	0.111823	7.34813	13.7926	0.00020414	0.00280309	pseudobulk	edgeR	LRT
Sms	-0.176469	5.34274	13.7911	0.000204303	0.00280309	pseudobulk	edgeR	LRT
Fbxo33	-0.149005	6.0476	13.7909	0.000204325	0.00280309	pseudobulk	edgeR	LRT
Kctd2	0.232549	4.54701	13.7807	0.000205438	0.00281677	pseudobulk	edgeR	LRT
Zfp945	-0.227574	4.50131	13.778	0.000205729	0.0028176	pseudobulk	edgeR	LRT
Hnrnpdl	0.126192	6.60145	13.7495	0.000208874	0.00285586	pseudobulk	edgeR	LRT
Sirt7	0.177027	5.35533	13.7325	0.000210775	0.00287863	pseudobulk	edgeR	LRT
Atf1	0.214774	4.77282	13.7241	0.000211719	0.00288966	pseudobulk	edgeR	LRT
Uck2	-0.187095	5.3645	13.7232	0.00021182	0.00288966	pseudobulk	edgeR	LRT
Clcn4	0.174206	5.41082	13.7066	0.000213698	0.00291203	pseudobulk	edgeR	LRT
Mecp2	0.133368	6.45914	13.6893	0.000215685	0.00293745	pseudobulk	edgeR	LRT
Myo1d	-0.217801	5.22937	13.6671	0.000218243	0.00297063	pseudobulk	edgeR	LRT
Mfsd4a	0.162651	5.73735	13.6332	0.000222226	0.00302316	pseudobulk	edgeR	LRT
Kcnd3	0.0983654	8.03742	13.6221	0.000223544	0.0030377	pseudobulk	edgeR	LRT
Pus7	-0.178955	5.47031	13.6134	0.000224576	0.00305004	pseudobulk	edgeR	LRT
Dennd6a	-0.142762	6.28885	13.6066	0.00022539	0.00305939	pseudobulk	edgeR	LRT
Nipbl	0.11679	7.36642	13.5893	0.000227474	0.00308424	pseudobulk	edgeR	LRT
Ubr3	0.0994885	7.94298	13.5713	0.000229669	0.00311054	pseudobulk	edgeR	LRT
Ssrp1	0.209186	4.82815	13.5681	0.000230056	0.00311406	pseudobulk	edgeR	LRT
Pip4k2a	-0.126048	6.7505	13.5651	0.000230436	0.00311573	pseudobulk	edgeR	LRT
Magi1	0.104009	8.97189	13.5583	0.00023127	0.00312528	pseudobulk	edgeR	LRT
Gdi1	0.131268	6.45718	13.5533	0.000231884	0.00313011	pseudobulk	edgeR	LRT
Nfe2l1	0.18454	5.18419	13.5486	0.00023246	0.00313442	pseudobulk	edgeR	LRT
Grip1	-0.105506	7.96349	13.544	0.000233037	0.00314046	pseudobulk	edgeR	LRT
Ppp6r2	0.128129	6.47439	13.5388	0.000233682	0.00314741	pseudobulk	edgeR	LRT
Hnrnpc	0.148131	5.99183	13.523	0.000235654	0.00317047	pseudobulk	edgeR	LRT
Actr8	0.171225	5.5068	13.5213	0.000235872	0.00317166	pseudobulk	edgeR	LRT
BC052040	-0.154024	5.74588	13.5	0.000238562	0.00320254	pseudobulk	edgeR	LRT
Nsg1	0.170967	5.38233	13.466	0.000242928	0.00325935	pseudobulk	edgeR	LRT
Ireb2	0.152319	5.77833	13.4596	0.000243757	0.00326867	pseudobulk	edgeR	LRT
Fbxl17	0.0815366	9.25259	13.4585	0.000243897	0.00326876	pseudobulk	edgeR	LRT
Supt5	0.175345	5.29265	13.4522	0.000244719	0.00327787	pseudobulk	edgeR	LRT
Sbno1	0.125949	6.91284	13.4427	0.00024596	0.00329099	pseudobulk	edgeR	LRT
Ubxn7	0.164533	5.58185	13.4413	0.00024614	0.00329159	pseudobulk	edgeR	LRT
Gm12353	0.219598	4.77185	13.4384	0.00024652	0.00329485	pseudobulk	edgeR	LRT
Zfp292	0.116374	7.04687	13.435	0.000246972	0.00329909	pseudobulk	edgeR	LRT
Ssh2	0.0962202	8.3123	13.4288	0.00024779	0.00330789	pseudobulk	edgeR	LRT
Rap2a	0.164524	5.59085	13.428	0.000247902	0.00330789	pseudobulk	edgeR	LRT
Clint1	-0.139146	6.21008	13.4128	0.000249915	0.00333293	pseudobulk	edgeR	LRT
Scn2b	0.20951	4.86525	13.4111	0.000250136	0.00333339	pseudobulk	edgeR	LRT
Rad51ap2	0.161451	5.76015	13.4036	0.000251146	0.00334386	pseudobulk	edgeR	LRT
Cacna1b	-0.105438	7.76028	13.3928	0.000252599	0.00336137	pseudobulk	edgeR	LRT
U2surp	0.125268	6.59438	13.3908	0.000252864	0.00336281	pseudobulk	edgeR	LRT
Exosc10	0.204837	4.75635	13.3719	0.000255418	0.00339333	pseudobulk	edgeR	LRT
Ubc	0.15949	6.18564	13.3682	0.000255922	0.00339818	pseudobulk	edgeR	LRT
Usp25	0.131246	6.67874	13.3616	0.000256825	0.00340831	pseudobulk	edgeR	LRT
Trio	0.0884101	8.65094	13.3518	0.000258181	0.00342444	pseudobulk	edgeR	LRT
Mbnl2	0.0940576	8.30827	13.3264	0.000261699	0.00346545	pseudobulk	edgeR	LRT
Eif1b	0.222367	4.5819	13.318	0.000262872	0.0034791	pseudobulk	edgeR	LRT
Snph	0.11574	7.04015	13.3147	0.000263334	0.00348332	pseudobulk	edgeR	LRT
Gm14326	-0.198362	4.82998	13.3102	0.000263962	0.00348784	pseudobulk	edgeR	LRT
Cfap54	-0.150694	6.02725	13.2918	0.000266565	0.00351652	pseudobulk	edgeR	LRT
Trim2	0.0969072	8.05088	13.2877	0.000267155	0.00352241	pseudobulk	edgeR	LRT
Ncl	0.200821	4.98372	13.2807	0.000268149	0.0035336	pseudobulk	edgeR	LRT
Aldh7a1	-0.203807	4.90726	13.2698	0.000269711	0.00355035	pseudobulk	edgeR	LRT
Ddx10	-0.123742	6.57885	13.2622	0.00027081	0.00355967	pseudobulk	edgeR	LRT
Runx1t1	0.0990129	8.05641	13.2567	0.000271603	0.00356755	pseudobulk	edgeR	LRT
Rtn3	0.0831649	9.03359	13.2264	0.000276033	0.00361989	pseudobulk	edgeR	LRT
Vkorc1l1	-0.180653	5.10712	13.1995	0.000280023	0.00366827	pseudobulk	edgeR	LRT
Fbxo38	0.150297	5.88047	13.1968	0.000280424	0.00367155	pseudobulk	edgeR	LRT
Simc1	0.184765	5.46509	13.1814	0.000282746	0.00369866	pseudobulk	edgeR	LRT
Pde4b	0.0966795	9.66693	13.181	0.000282797	0.00369866	pseudobulk	edgeR	LRT
Nucks1	0.203992	4.87792	13.163	0.000285527	0.00373236	pseudobulk	edgeR	LRT
Klf6	0.221121	4.71422	13.1389	0.000289221	0.00377458	pseudobulk	edgeR	LRT
Rsrp1	-0.0862194	8.90922	13.1377	0.000289417	0.00377511	pseudobulk	edgeR	LRT
Fam185a	-0.181527	5.13669	13.1137	0.000293149	0.00381971	pseudobulk	edgeR	LRT
Ints6l	0.146183	5.86863	13.0994	0.000295392	0.00384687	pseudobulk	edgeR	LRT
Cnih2	0.198112	4.84436	13.0792	0.000298596	0.00388036	pseudobulk	edgeR	LRT
Atp5c1	0.151077	5.90016	13.0467	0.000303824	0.00393776	pseudobulk	edgeR	LRT
Lingo1	0.10252	8.05172	13.0415	0.000304657	0.00394647	pseudobulk	edgeR	LRT
Uqcrc2	0.163676	5.63162	13.0392	0.000305039	0.00394931	pseudobulk	edgeR	LRT
Sorbs2	0.0775301	10.3983	13.0128	0.000309367	0.00399475	pseudobulk	edgeR	LRT
Snap23	-0.189565	5.0311	13.0067	0.000310379	0.0040057	pseudobulk	edgeR	LRT
Ubl7	0.216446	4.79022	12.9916	0.000312885	0.0040359	pseudobulk	edgeR	LRT
Cyp7b1	-0.14682	6.16202	12.9849	0.000314005	0.00404821	pseudobulk	edgeR	LRT
Osbpl3	0.119008	7.02393	12.9807	0.000314713	0.00405519	pseudobulk	edgeR	LRT
Baz2b	0.100617	7.71181	12.9718	0.00031621	0.00407233	pseudobulk	edgeR	LRT
Ythdc1	0.204465	4.99789	12.9558	0.000318939	0.00409882	pseudobulk	edgeR	LRT
Sytl2	-0.132434	6.37489	12.9057	0.000327579	0.00418998	pseudobulk	edgeR	LRT
Ablim3	-0.152751	5.70636	12.9012	0.000328365	0.00419784	pseudobulk	edgeR	LRT
Sft2d1	-0.205232	4.6771	12.8886	0.000330591	0.00422408	pseudobulk	edgeR	LRT
Eef1a2	0.116274	6.81697	12.8851	0.000331206	0.00422973	pseudobulk	edgeR	LRT
Helz	0.124747	6.66784	12.8825	0.000331672	0.00423346	pseudobulk	edgeR	LRT
Clpx	0.18784	5.11758	12.8701	0.000333873	0.00425933	pseudobulk	edgeR	LRT
Ppp2r5a	0.144936	5.89968	12.8537	0.000336818	0.00428727	pseudobulk	edgeR	LRT
Galntl6	-0.167911	9.70694	12.8384	0.000339584	0.00431188	pseudobulk	edgeR	LRT
Zdhhc17	0.135105	6.3906	12.837	0.000339838	0.00431287	pseudobulk	edgeR	LRT
Epn1	0.166287	5.43379	12.8241	0.000342185	0.00434039	pseudobulk	edgeR	LRT
Tapt1	0.182096	5.20204	12.816	0.000343662	0.00435687	pseudobulk	edgeR	LRT
Pmpca	0.216887	4.68355	12.7683	0.000352538	0.00446243	pseudobulk	edgeR	LRT
Patj	-0.196399	5.21979	12.7558	0.000354911	0.00449013	pseudobulk	edgeR	LRT
Mgat4b	0.207289	4.6655	12.737	0.000358491	0.00452839	pseudobulk	edgeR	LRT
Septin7	0.105717	7.65061	12.7218	0.000361422	0.00456304	pseudobulk	edgeR	LRT
Clip3	0.153075	5.70922	12.6797	0.000369653	0.00465973	pseudobulk	edgeR	LRT
Frmd4a	-0.0895524	10.1226	12.6634	0.000372885	0.00469562	pseudobulk	edgeR	LRT
Gspt2	0.233789	4.56072	12.6354	0.000378502	0.00476144	pseudobulk	edgeR	LRT
Gm14399	-0.187802	4.89221	12.6248	0.000380673	0.00478381	pseudobulk	edgeR	LRT
Slc26a4	0.21287	4.69384	12.6236	0.000380906	0.00478428	pseudobulk	edgeR	LRT
Sf1	0.126362	6.36653	12.6134	0.000382987	0.0048045	pseudobulk	edgeR	LRT
Araf	0.149827	6.24527	12.6128	0.000383117	0.0048045	pseudobulk	edgeR	LRT
Eif4g2	0.140285	5.97754	12.6119	0.000383304	0.0048045	pseudobulk	edgeR	LRT
Taok3	-0.131508	6.31898	12.5947	0.00038684	0.00484632	pseudobulk	edgeR	LRT
Cdh7	0.14493	5.87084	12.5812	0.000389643	0.00487894	pseudobulk	edgeR	LRT
Fam219a	-0.119579	7.13965	12.5127	0.00040419	0.00504813	pseudobulk	edgeR	LRT
Sertad2	-0.131886	6.21071	12.4921	0.000408682	0.00510163	pseudobulk	edgeR	LRT
Cadm3	0.116422	6.7808	12.4791	0.000411528	0.00513452	pseudobulk	edgeR	LRT
Satb1	0.149961	6.8743	12.4533	0.000417249	0.00520324	pseudobulk	edgeR	LRT
Celf1	0.0918466	8.12515	12.4516	0.000417642	0.00520548	pseudobulk	edgeR	LRT
3110082I17Rik	-0.160338	5.61373	12.4492	0.000418174	0.00520756	pseudobulk	edgeR	LRT
Amph	0.095099	8.52358	12.4148	0.000425935	0.00528964	pseudobulk	edgeR	LRT
Ddx41	0.178875	5.06809	12.414	0.000426129	0.00528964	pseudobulk	edgeR	LRT
Rraga	0.207589	4.59171	12.3954	0.000430403	0.00533184	pseudobulk	edgeR	LRT
Ttc7b	0.0968688	7.85956	12.3928	0.000430984	0.00533633	pseudobulk	edgeR	LRT
Zfp973	-0.126955	6.27187	12.35	0.000440994	0.00544368	pseudobulk	edgeR	LRT
Kifbp	0.179799	5.38727	12.3293	0.00044591	0.00549602	pseudobulk	edgeR	LRT
Tdg	0.173539	5.14547	12.3268	0.000446494	0.00550044	pseudobulk	edgeR	LRT
Slc16a11	-0.194024	4.96355	12.3204	0.000448036	0.00551387	pseudobulk	edgeR	LRT
Syn2	0.0900565	9.20424	12.3071	0.00045124	0.00554491	pseudobulk	edgeR	LRT
Lzts1	-0.12417	6.5834	12.2785	0.000458198	0.00562758	pseudobulk	edgeR	LRT
Tcf12	0.101402	8.11272	12.2685	0.00046068	0.00564953	pseudobulk	edgeR	LRT
Otud5	0.171979	5.41119	12.2639	0.000461812	0.00566057	pseudobulk	edgeR	LRT
Frmd6	0.109331	7.467	12.2614	0.00046243	0.00566529	pseudobulk	edgeR	LRT
Cenpv	-0.186984	5.18013	12.2528	0.000464552	0.00568843	pseudobulk	edgeR	LRT
Grb14	0.166249	5.93748	12.2473	0.000465934	0.00570151	pseudobulk	edgeR	LRT
Ildr2	0.118064	6.75534	12.2458	0.000466313	0.00570151	pseudobulk	edgeR	LRT
Tle5	0.19949	4.67138	12.2271	0.000470998	0.00575005	pseudobulk	edgeR	LRT
Slc24a4	0.128974	7.24334	12.2239	0.000471803	0.00575698	pseudobulk	edgeR	LRT
Pcsk2os1	0.211239	4.59234	12.2081	0.000475834	0.00580037	pseudobulk	edgeR	LRT
Ddx23	0.201138	4.6996	12.2035	0.000476998	0.00581165	pseudobulk	edgeR	LRT
Marchf7	0.148138	5.97153	12.1961	0.000478901	0.00583193	pseudobulk	edgeR	LRT
Miga2	0.146193	5.82547	12.1939	0.000479457	0.00583578	pseudobulk	edgeR	LRT
Opcml	0.0707179	12.2715	12.1891	0.000480707	0.00584808	pseudobulk	edgeR	LRT
BC004004	0.214915	4.63318	12.1811	0.000482774	0.00586949	pseudobulk	edgeR	LRT
Caprin1	0.128561	6.42243	12.1804	0.000482948	0.00586949	pseudobulk	edgeR	LRT
Sncb	0.13388	6.25458	12.1768	0.000483875	0.00587609	pseudobulk	edgeR	LRT
Tfg	-0.177509	5.00889	12.1749	0.000484371	0.005878	pseudobulk	edgeR	LRT
Vps26b	0.180717	5.03575	12.1696	0.000485743	0.00589171	pseudobulk	edgeR	LRT
Stag2	0.135311	6.26367	12.148	0.000491406	0.00595448	pseudobulk	edgeR	LRT
Tafa2	0.152293	8.31966	12.1337	0.0004952	0.00598559	pseudobulk	edgeR	LRT
Crebbp	0.103484	7.4587	12.1327	0.000495462	0.00598579	pseudobulk	edgeR	LRT
Prkar1b	-0.106878	7.27402	12.1278	0.000496761	0.00599554	pseudobulk	edgeR	LRT
Stk39	-0.0962329	7.64548	12.1251	0.000497482	0.00600128	pseudobulk	edgeR	LRT
Shisa9	0.0893093	8.98036	12.0873	0.000507668	0.00610603	pseudobulk	edgeR	LRT
Olfm3	-0.154897	7.38516	12.0819	0.000509143	0.00612076	pseudobulk	edgeR	LRT
Slc4a4	-0.111163	6.97252	12.0606	0.000514985	0.00617881	pseudobulk	edgeR	LRT
Gatb	0.197295	4.77369	12.0582	0.000515643	0.00618062	pseudobulk	edgeR	LRT
Cep350	0.112461	7.01964	12.0451	0.000519289	0.00620906	pseudobulk	edgeR	LRT
Brd9	0.124798	6.47397	12.0378	0.000521326	0.00623037	pseudobulk	edgeR	LRT
Adss	-0.147897	5.84229	12.0335	0.000522535	0.00624004	pseudobulk	edgeR	LRT
Ammecr1	0.152835	5.64335	12.0331	0.000522647	0.00624004	pseudobulk	edgeR	LRT
Aff3	0.0878454	8.56466	12.0158	0.000527509	0.00629194	pseudobulk	edgeR	LRT
Gpi1	0.117377	6.63092	12.0149	0.000527771	0.00629198	pseudobulk	edgeR	LRT
Lrp8	0.150474	5.74729	12.0074	0.000529886	0.00631178	pseudobulk	edgeR	LRT
Nfyc	0.139953	6.15229	12.0063	0.000530208	0.00631178	pseudobulk	edgeR	LRT
Disp1	-0.176531	5.29129	12.0042	0.00053082	0.00631598	pseudobulk	edgeR	LRT
Camk1	0.162936	5.42516	12.0024	0.000531332	0.00631899	pseudobulk	edgeR	LRT
Arhgef17	0.15196	5.62475	11.9964	0.000533024	0.00633232	pseudobulk	edgeR	LRT
Tcaf1	0.104106	7.69182	11.9888	0.000535225	0.00634672	pseudobulk	edgeR	LRT
Foxo3	0.131652	6.22653	11.9677	0.000541319	0.00640652	pseudobulk	edgeR	LRT
Arpp19	-0.118914	6.51358	11.9575	0.000544283	0.00643536	pseudobulk	edgeR	LRT
Ppm1e	0.0864624	8.64619	11.9566	0.000544548	0.00643537	pseudobulk	edgeR	LRT
Sh3rf1	-0.121183	6.96167	11.9234	0.000554336	0.00654471	pseudobulk	edgeR	LRT
A330008L17Rik	0.174309	6.84262	11.918	0.000555935	0.00656041	pseudobulk	edgeR	LRT
Rbmx	0.189956	4.83565	11.9044	0.000560006	0.00660525	pseudobulk	edgeR	LRT
Pak7	-0.0852993	9.48626	11.902	0.000560745	0.00661078	pseudobulk	edgeR	LRT
Ift74	-0.176958	5.18809	11.8799	0.00056742	0.00667335	pseudobulk	edgeR	LRT
Plxna1	0.189465	4.8252	11.8709	0.000570191	0.00669947	pseudobulk	edgeR	LRT
Zfyve16	-0.166351	5.34781	11.855	0.000575082	0.00674394	pseudobulk	edgeR	LRT
Ro60	0.16684	5.34244	11.8322	0.000582149	0.00682353	pseudobulk	edgeR	LRT
Fos	-0.222139	5.00089	11.8162	0.000587173	0.00686986	pseudobulk	edgeR	LRT
Ccdc6	0.164206	5.51676	11.816	0.000587228	0.00686986	pseudobulk	edgeR	LRT
Cdh18	-0.166454	9.12876	11.8151	0.000587525	0.00687005	pseudobulk	edgeR	LRT
Nek9	0.151051	5.59643	11.8128	0.000588239	0.0068751	pseudobulk	edgeR	LRT
Birc6	0.0947647	7.9872	11.7956	0.000593719	0.0069325	pseudobulk	edgeR	LRT
Serpini1	0.109981	7.54275	11.7841	0.000597397	0.00696545	pseudobulk	edgeR	LRT
Nisch	0.121664	6.54059	11.7753	0.00060021	0.00698822	pseudobulk	edgeR	LRT
Abhd18	0.113432	6.89504	11.7722	0.000601235	0.00699681	pseudobulk	edgeR	LRT
Rsbn1l	0.146312	5.94223	11.7475	0.000609258	0.00708343	pseudobulk	edgeR	LRT
Prpf3	0.19698	4.84373	11.7352	0.00061328	0.00712679	pseudobulk	edgeR	LRT
0610010F05Rik	-0.114238	7.0425	11.727	0.000616009	0.00715509	pseudobulk	edgeR	LRT
Casc3	0.14133	5.80193	11.7206	0.000618107	0.00717263	pseudobulk	edgeR	LRT
Cntn1	0.0774269	9.40755	11.7191	0.000618632	0.0071753	pseudobulk	edgeR	LRT
Ubr4	0.130677	6.06539	11.711	0.000621303	0.00720287	pseudobulk	edgeR	LRT
Inpp5k	0.182516	4.88086	11.6967	0.000626113	0.0072483	pseudobulk	edgeR	LRT
Kcnj9	0.135563	5.96014	11.693	0.000627368	0.00725938	pseudobulk	edgeR	LRT
Chd6	0.0964569	7.57071	11.6857	0.000629811	0.00728419	pseudobulk	edgeR	LRT
Acadsb	0.131057	6.10932	11.6821	0.000631026	0.00729478	pseudobulk	edgeR	LRT
Ldhb	0.155702	5.47828	11.6529	0.000641017	0.00739276	pseudobulk	edgeR	LRT
Heca	0.175343	5.21893	11.6513	0.000641574	0.00739569	pseudobulk	edgeR	LRT
Bmerb1	0.113348	6.73754	11.6434	0.000644295	0.00742355	pseudobulk	edgeR	LRT
Numa1	0.156992	5.66232	11.6414	0.000644994	0.00742808	pseudobulk	edgeR	LRT
Dph7	0.200838	4.68498	11.6372	0.000646446	0.0074413	pseudobulk	edgeR	LRT
Ppp2r2a	0.123812	6.72174	11.6234	0.000651269	0.00749329	pseudobulk	edgeR	LRT
Cox8a	0.175886	5.06554	11.621	0.0006521	0.00749577	pseudobulk	edgeR	LRT
Rufy1	0.182675	5.04604	11.6058	0.00065745	0.00754659	pseudobulk	edgeR	LRT
Tbce	0.129541	6.32185	11.6045	0.000657912	0.00754828	pseudobulk	edgeR	LRT
Dzip1l	-0.201361	4.61024	11.6028	0.000658525	0.00754828	pseudobulk	edgeR	LRT
Egln1	0.195325	4.86786	11.5596	0.000674006	0.00770912	pseudobulk	edgeR	LRT
Trim9	0.0859612	9.025	11.5586	0.000674383	0.00770912	pseudobulk	edgeR	LRT
Spns2	0.188871	4.82573	11.5574	0.000674808	0.00770956	pseudobulk	edgeR	LRT
Ank2	0.0739142	10.9988	11.5096	0.000692377	0.00787709	pseudobulk	edgeR	LRT
Cdk5r2	0.185199	4.85736	11.4936	0.000698357	0.00793402	pseudobulk	edgeR	LRT
Stxbp5	0.0990031	8.01385	11.4847	0.000701703	0.00796831	pseudobulk	edgeR	LRT
Rc3h1	0.137201	6.0411	11.4677	0.000708145	0.00803772	pseudobulk	edgeR	LRT
Hdac8	0.106738	7.16832	11.4453	0.000716732	0.00812276	pseudobulk	edgeR	LRT
Sgcd	-0.105784	9.47699	11.4447	0.000716969	0.00812276	pseudobulk	edgeR	LRT
Herc2	0.104279	7.68844	11.4412	0.000718342	0.00813453	pseudobulk	edgeR	LRT
Eif1	0.161605	5.34237	11.4287	0.000723201	0.00817817	pseudobulk	edgeR	LRT
Bcr	-0.143584	5.84787	11.4243	0.00072491	0.0081937	pseudobulk	edgeR	LRT
Znrf2	-0.200203	4.66157	11.4197	0.000726698	0.00821011	pseudobulk	edgeR	LRT
Stox2	0.102409	7.32158	11.4179	0.000727404	0.00821427	pseudobulk	edgeR	LRT
Kif26b	0.154523	5.67351	11.3957	0.000736136	0.00829369	pseudobulk	edgeR	LRT
Map7d1	-0.134923	6.0152	11.3892	0.000738737	0.00831914	pseudobulk	edgeR	LRT
Znhit6	-0.205407	4.62467	11.3841	0.000740757	0.00832652	pseudobulk	edgeR	LRT
Lix1	0.191824	4.764	11.3772	0.000743506	0.00834911	pseudobulk	edgeR	LRT
Atxn10	0.102377	7.37857	11.3756	0.000744136	0.00834911	pseudobulk	edgeR	LRT
Mindy2	0.131921	6.10708	11.3745	0.000744584	0.0083503	pseudobulk	edgeR	LRT
Ift43	-0.170976	5.09395	11.3668	0.000747685	0.00838121	pseudobulk	edgeR	LRT
Atg9a	0.195655	4.73992	11.3634	0.000749066	0.00839284	pseudobulk	edgeR	LRT
Atp2b2	0.078878	9.03172	11.3445	0.000756706	0.00847455	pseudobulk	edgeR	LRT
Pign	-0.131447	6.16347	11.3409	0.00075817	0.00848705	pseudobulk	edgeR	LRT
Lrrn3	0.139393	5.90775	11.3299	0.000762678	0.00853148	pseudobulk	edgeR	LRT
Arid3b	-0.215335	4.91561	11.3225	0.000765739	0.00855607	pseudobulk	edgeR	LRT
Arhgef28	0.135056	6.2476	11.3006	0.000774816	0.00864562	pseudobulk	edgeR	LRT
Tenm3	-0.113753	8.18992	11.2793	0.00078376	0.00872944	pseudobulk	edgeR	LRT
Vwa8	0.102001	7.25411	11.2634	0.000790519	0.00879824	pseudobulk	edgeR	LRT
Rheb	-0.146638	5.91603	11.2621	0.000791058	0.00879867	pseudobulk	edgeR	LRT
Fndc3a	0.105665	6.97676	11.2446	0.000798552	0.00887394	pseudobulk	edgeR	LRT
Bicc1	-0.138128	6.04676	11.2369	0.000801868	0.00890673	pseudobulk	edgeR	LRT
Ece1	-0.161031	5.57717	11.2358	0.000802348	0.008908	pseudobulk	edgeR	LRT
Shprh	0.109872	6.93363	11.1863	0.000824048	0.009124	pseudobulk	edgeR	LRT
Sox5	0.120902	8.21998	11.1673	0.000832508	0.00920513	pseudobulk	edgeR	LRT
Zcrb1	-0.180746	4.97002	11.1608	0.000835421	0.00923316	pseudobulk	edgeR	LRT
Gmppa	0.200735	4.5517	11.1375	0.000845977	0.00934137	pseudobulk	edgeR	LRT
Eif4g3	0.0874866	8.38114	11.1342	0.000847487	0.0093538	pseudobulk	edgeR	LRT
Zbtb18	0.168612	5.21086	11.1251	0.000851651	0.0093955	pseudobulk	edgeR	LRT
Dclk1	0.0725911	10.2324	11.1125	0.00085747	0.00944263	pseudobulk	edgeR	LRT
Prdm10	0.132966	5.92452	11.1062	0.000860392	0.00947052	pseudobulk	edgeR	LRT
Blcap	0.144521	5.77031	11.1025	0.000862128	0.00948535	pseudobulk	edgeR	LRT
Faim2	0.123506	6.27918	11.0849	0.00087033	0.00956266	pseudobulk	edgeR	LRT
Gsg1l	-0.124699	6.33761	11.079	0.000873086	0.00958862	pseudobulk	edgeR	LRT
Top2b	0.105928	6.85421	11.078	0.000873592	0.00958985	pseudobulk	edgeR	LRT
Prxl2c	0.188788	4.73831	11.0717	0.000876573	0.00961825	pseudobulk	edgeR	LRT
Med24	0.172007	5.0831	11.0708	0.000876996	0.00961857	pseudobulk	edgeR	LRT
Kcna4	0.15716	5.31386	11.0507	0.000886558	0.00971034	pseudobulk	edgeR	LRT
Srcin1	0.100332	7.25165	11.0329	0.000895102	0.00979073	pseudobulk	edgeR	LRT
Atpif1	-0.17875	5.01919	11.0083	0.000907051	0.00991254	pseudobulk	edgeR	LRT
Thap4	-0.200483	4.54776	11.0062	0.000908081	0.00991936	pseudobulk	edgeR	LRT
Mlf2	0.149757	5.55166	11.0024	0.000909929	0.00993065	pseudobulk	edgeR	LRT
Filip1	-0.20878	4.51183	10.984	0.000919043	0.0100167	pseudobulk	edgeR	LRT
Bdnf	0.158737	5.94819	10.9728	0.0009246	0.0100637	pseudobulk	edgeR	LRT
Fmn1	0.109211	7.24209	10.9699	0.000926045	0.0100676	pseudobulk	edgeR	LRT
Slc4a7	0.14716	5.56333	10.9668	0.000927606	0.0100785	pseudobulk	edgeR	LRT
Foxk1	-0.143897	5.69494	10.9524	0.000934849	0.0101458	pseudobulk	edgeR	LRT
Septin3	0.14152	5.89867	10.9511	0.000935468	0.0101458	pseudobulk	edgeR	LRT
Ndfip1	0.0979679	7.66217	10.9201	0.000951252	0.0102987	pseudobulk	edgeR	LRT
Fam234b	0.139525	5.7969	10.9102	0.000956377	0.010345	pseudobulk	edgeR	LRT
Slc6a17	0.101263	7.38477	10.8916	0.000966017	0.0104169	pseudobulk	edgeR	LRT
Mtdh	0.112345	6.92479	10.8873	0.000968271	0.0104366	pseudobulk	edgeR	LRT
Dnaja1	-0.153449	5.62599	10.886	0.000968935	0.0104392	pseudobulk	edgeR	LRT
Mllt10	0.0878361	8.05525	10.8706	0.00097705	0.0105034	pseudobulk	edgeR	LRT
Stag1	0.08559	8.49869	10.8639	0.000980581	0.0105367	pseudobulk	edgeR	LRT
Apip	-0.195034	4.71625	10.8564	0.000984563	0.0105748	pseudobulk	edgeR	LRT
Epc1	0.101876	6.98808	10.7996	0.00101522	0.0108563	pseudobulk	edgeR	LRT
Rarb	-0.188756	4.64428	10.7965	0.00101692	0.0108697	pseudobulk	edgeR	LRT
Bag6	0.171746	5.08664	10.7957	0.00101736	0.0108697	pseudobulk	edgeR	LRT
Nell1	-0.103715	8.61994	10.7792	0.0010265	0.0109481	pseudobulk	edgeR	LRT
Usp48	0.109639	6.69127	10.7627	0.00103565	0.0110313	pseudobulk	edgeR	LRT
Atad1	0.133357	5.99104	10.7518	0.00104178	0.0110868	pseudobulk	edgeR	LRT
Disp2	0.131965	6.09067	10.7503	0.00104264	0.0110912	pseudobulk	edgeR	LRT
Cdadc1	0.141123	5.61402	10.7418	0.0010474	0.0111321	pseudobulk	edgeR	LRT
Fam78b	-0.136523	5.94143	10.74	0.00104842	0.0111381	pseudobulk	edgeR	LRT
Slc7a1	-0.19094	4.64714	10.7243	0.00105738	0.0112151	pseudobulk	edgeR	LRT
Tfcp2	-0.178964	4.99867	10.7243	0.0010574	0.0112151	pseudobulk	edgeR	LRT
Cntn3	-0.0754227	9.40557	10.694	0.00107482	0.0113789	pseudobulk	edgeR	LRT
Slc45a4	0.197494	4.64096	10.6826	0.00108146	0.0114344	pseudobulk	edgeR	LRT
Macf1	0.0796481	9.00979	10.663	0.00109298	0.0115362	pseudobulk	edgeR	LRT
Eif4h	0.15133	5.34437	10.6578	0.00109607	0.0115637	pseudobulk	edgeR	LRT
Taz	0.133898	6.19568	10.6517	0.00109972	0.0115922	pseudobulk	edgeR	LRT
Gatad2b	0.106205	6.96473	10.6255	0.00111536	0.011752	pseudobulk	edgeR	LRT
Gstp1	0.182663	4.7835	10.6202	0.0011186	0.0117811	pseudobulk	edgeR	LRT
Ppp6r1	0.161922	5.12561	10.6023	0.0011295	0.0118804	pseudobulk	edgeR	LRT
Bmpr1b	-0.158684	6.60818	10.5928	0.00113526	0.0119297	pseudobulk	edgeR	LRT
Kmt5b	0.13209	6.08382	10.5922	0.00113565	0.0119297	pseudobulk	edgeR	LRT
Cntln	-0.105452	6.94405	10.5903	0.0011368	0.0119366	pseudobulk	edgeR	LRT
Taok1	0.114066	6.7021	10.5607	0.00115516	0.0121034	pseudobulk	edgeR	LRT
Ociad1	0.144715	5.60469	10.5579	0.0011569	0.0121164	pseudobulk	edgeR	LRT
Kdm5d	0.145252	5.69052	10.545	0.00116502	0.0121962	pseudobulk	edgeR	LRT
Zfp943	0.147769	5.62343	10.5405	0.00116788	0.0122209	pseudobulk	edgeR	LRT
Robo1	0.0874181	9.90158	10.5323	0.00117307	0.01227	pseudobulk	edgeR	LRT
Supt6	0.130204	5.97923	10.5259	0.00117714	0.0122914	pseudobulk	edgeR	LRT
Braf	0.0879431	7.96192	10.5126	0.00118566	0.0123563	pseudobulk	edgeR	LRT
Nck1	-0.173277	4.96239	10.5122	0.00118588	0.0123563	pseudobulk	edgeR	LRT
Lpgat1	0.108419	6.83381	10.5027	0.001192	0.0123988	pseudobulk	edgeR	LRT
Cyth3	-0.162776	5.66424	10.5006	0.00119335	0.0124075	pseudobulk	edgeR	LRT
Gm14325	-0.192764	4.59356	10.4932	0.00119813	0.012452	pseudobulk	edgeR	LRT
Prkaa2	0.104168	7.01868	10.4808	0.00120624	0.0125256	pseudobulk	edgeR	LRT
Plekha7	-0.158903	5.20597	10.4773	0.00120853	0.012544	pseudobulk	edgeR	LRT
Slc3a2	0.14355	5.50432	10.4668	0.0012154	0.0126076	pseudobulk	edgeR	LRT
Hmbox1	0.109664	6.63239	10.4656	0.0012162	0.0126076	pseudobulk	edgeR	LRT
Ino80	-0.105133	6.7513	10.4579	0.00122125	0.0126545	pseudobulk	edgeR	LRT
Rap1gap	-0.134905	5.89893	10.4345	0.00123681	0.0127927	pseudobulk	edgeR	LRT
Mtm1	-0.140851	5.68471	10.4328	0.00123796	0.0127927	pseudobulk	edgeR	LRT
Adcy1	0.0989736	7.17215	10.432	0.00123848	0.0127927	pseudobulk	edgeR	LRT
Ak4	-0.170287	4.91562	10.4214	0.00124561	0.0128403	pseudobulk	edgeR	LRT
Astn2	-0.104556	8.85782	10.4023	0.00125861	0.0129481	pseudobulk	edgeR	LRT
Eps15	0.154808	5.36745	10.3975	0.00126188	0.0129763	pseudobulk	edgeR	LRT
Tecr	-0.111238	6.63139	10.3916	0.00126591	0.0130123	pseudobulk	edgeR	LRT
Kndc1	0.135109	5.75019	10.3883	0.00126819	0.0130294	pseudobulk	edgeR	LRT
Tmem106b	0.190787	4.8706	10.3855	0.00127011	0.013039	pseudobulk	edgeR	LRT
Ola1	-0.110303	6.50997	10.3702	0.00128062	0.0131248	pseudobulk	edgeR	LRT
Lrrk2	0.103435	7.1117	10.3567	0.00129005	0.0132004	pseudobulk	edgeR	LRT
Rab11a	0.162641	5.2117	10.3499	0.00129485	0.0132386	pseudobulk	edgeR	LRT
Erc2	0.0752132	10.8939	10.3497	0.00129499	0.0132386	pseudobulk	edgeR	LRT
Zscan26	0.134762	5.75542	10.3468	0.001297	0.0132537	pseudobulk	edgeR	LRT
Plxna4	0.0748207	9.07079	10.3281	0.0013102	0.0133773	pseudobulk	edgeR	LRT
Npepps	0.104473	6.89912	10.3136	0.0013205	0.0134544	pseudobulk	edgeR	LRT
Ssb	0.137973	5.66689	10.3078	0.00132468	0.01348	pseudobulk	edgeR	LRT
Mkrn1	0.148106	5.45078	10.3039	0.00132752	0.0134977	pseudobulk	edgeR	LRT
Caap1	-0.117986	6.22592	10.2649	0.00135585	0.0137342	pseudobulk	edgeR	LRT
Rexo2	-0.171612	4.84709	10.2606	0.00135898	0.0137545	pseudobulk	edgeR	LRT
Elovl6	-0.129365	6.00279	10.2579	0.00136098	0.0137689	pseudobulk	edgeR	LRT
Oxct1	0.0957731	7.52328	10.2463	0.00136959	0.0138465	pseudobulk	edgeR	LRT
Prex1	0.155464	5.38372	10.246	0.00136978	0.0138465	pseudobulk	edgeR	LRT
Pex6	0.173917	4.90431	10.2407	0.00137376	0.013881	pseudobulk	edgeR	LRT
Gtf2b	0.184198	4.69908	10.2374	0.00137621	0.0138942	pseudobulk	edgeR	LRT
Sptbn2	0.101819	7.0831	10.2357	0.00137748	0.0139013	pseudobulk	edgeR	LRT
Ppfibp1	-0.181385	4.75578	10.219	0.00138998	0.0139985	pseudobulk	edgeR	LRT
Fnip2	-0.149386	5.42636	10.1989	0.00140521	0.0141344	pseudobulk	edgeR	LRT
Mms19	-0.163452	5.02548	10.188	0.00141355	0.0142065	pseudobulk	edgeR	LRT
Vps13a	-0.083403	8.11025	10.16	0.00143519	0.0144062	pseudobulk	edgeR	LRT
Gm27008	0.182346	5.07049	10.1586	0.00143627	0.0144111	pseudobulk	edgeR	LRT
Tmed4	0.171291	4.87655	10.1532	0.00144053	0.0144368	pseudobulk	edgeR	LRT
Mcm3ap	0.159828	5.14173	10.1531	0.0014406	0.0144368	pseudobulk	edgeR	LRT
Timm9	-0.119461	6.16627	10.1455	0.00144652	0.0144842	pseudobulk	edgeR	LRT
Fam57a	-0.193334	4.70999	10.1443	0.00144748	0.0144879	pseudobulk	edgeR	LRT
Msh3	-0.16674	5.20894	10.1404	0.00145053	0.0145065	pseudobulk	edgeR	LRT
Mtrex	0.155433	5.32168	10.1378	0.0014526	0.0145212	pseudobulk	edgeR	LRT
Map4k3	0.0950006	7.439	10.1292	0.00145941	0.0145654	pseudobulk	edgeR	LRT
Ank1	-0.198825	4.59804	10.1075	0.0014767	0.0147079	pseudobulk	edgeR	LRT
Ptprm	0.147549	7.44587	10.1058	0.00147802	0.0147151	pseudobulk	edgeR	LRT
Camta1	-0.0816781	8.41433	10.1043	0.00147926	0.0147214	pseudobulk	edgeR	LRT
Ap3s1	-0.131467	5.83546	10.0851	0.00149471	0.014863	pseudobulk	edgeR	LRT
Wdr13	0.138787	5.55515	10.0763	0.0015019	0.0149101	pseudobulk	edgeR	LRT
Dock3	-0.071817	9.78163	10.0593	0.00151577	0.0150357	pseudobulk	edgeR	LRT
Dalrd3	0.144372	5.47928	10.0482	0.00152493	0.0151204	pseudobulk	edgeR	LRT
Trrap	0.107182	6.62693	10.0276	0.00154215	0.0152787	pseudobulk	edgeR	LRT
E2f3	-0.14578	5.74157	10.0174	0.00155067	0.0153569	pseudobulk	edgeR	LRT
Reps2	0.0871903	7.84556	10.0083	0.00155833	0.0154157	pseudobulk	edgeR	LRT
Msrb3	-0.140699	5.4952	10.0013	0.00156426	0.0154538	pseudobulk	edgeR	LRT
Dok5	-0.132355	6.22064	10.0003	0.00156512	0.015456	pseudobulk	edgeR	LRT
Exoc6b	0.0792695	8.39872	9.99177	0.00157241	0.0155218	pseudobulk	edgeR	LRT
Tspan3	0.136577	5.69893	9.99021	0.00157374	0.0155268	pseudobulk	edgeR	LRT
Mysm1	0.132445	6.1213	9.98914	0.00157466	0.0155268	pseudobulk	edgeR	LRT
Sptlc1	-0.170536	5.02693	9.98895	0.00157483	0.0155268	pseudobulk	edgeR	LRT
Coro7	-0.171989	4.96252	9.98411	0.00157897	0.0155613	pseudobulk	edgeR	LRT
Gm34237	0.165517	5.29695	9.96373	0.00159654	0.0157154	pseudobulk	edgeR	LRT
Rab30	-0.148069	6.22313	9.95457	0.00160451	0.0157875	pseudobulk	edgeR	LRT
Kcnj6	0.0841043	8.38292	9.9501	0.0016084	0.0158131	pseudobulk	edgeR	LRT
Prrc2c	0.0931144	7.25856	9.94523	0.00161267	0.0158392	pseudobulk	edgeR	LRT
St8sia5	-0.118162	6.41603	9.94484	0.00161301	0.0158392	pseudobulk	edgeR	LRT
Vstm2l	-0.188491	4.51107	9.94297	0.00161465	0.0158489	pseudobulk	edgeR	LRT
Tmem120b	-0.18591	4.59921	9.93959	0.00161761	0.0158652	pseudobulk	edgeR	LRT
Sptbn1	0.0736625	8.72529	9.9332	0.00162324	0.015914	pseudobulk	edgeR	LRT
Slc25a42	-0.174078	4.87997	9.914	0.00164026	0.0160551	pseudobulk	edgeR	LRT
Cpsf6	0.0952777	7.55885	9.90601	0.0016474	0.0161185	pseudobulk	edgeR	LRT
Agps	-0.140148	5.64221	9.89862	0.00165402	0.0161703	pseudobulk	edgeR	LRT
Gm10419	0.120207	6.1632	9.89383	0.00165834	0.0161995	pseudobulk	edgeR	LRT
Sdf4	0.165857	4.94668	9.87844	0.00167226	0.0163225	pseudobulk	edgeR	LRT
Prpf19	0.172528	4.91982	9.86	0.00168911	0.0164409	pseudobulk	edgeR	LRT
Zbtb20	0.179113	5.68569	9.85697	0.0016919	0.0164614	pseudobulk	edgeR	LRT
Rsf1	0.0986973	6.90772	9.85378	0.00169483	0.0164834	pseudobulk	edgeR	LRT
Lrrc58	0.144627	5.45128	9.84563	0.00170235	0.0165433	pseudobulk	edgeR	LRT
Gab2	-0.117838	6.1388	9.83956	0.00170798	0.0165782	pseudobulk	edgeR	LRT
Gpr158	0.0855125	9.83038	9.83584	0.00171144	0.0166052	pseudobulk	edgeR	LRT
Dok6	-0.0784147	9.41373	9.82033	0.00172593	0.0167192	pseudobulk	edgeR	LRT
Zfp280d	0.0885445	7.62894	9.79324	0.00175154	0.0169404	pseudobulk	edgeR	LRT
Zfp950	-0.100682	6.98698	9.78719	0.00175731	0.0169827	pseudobulk	edgeR	LRT
Atp6v0a1	0.0864504	7.93074	9.78449	0.0017599	0.017001	pseudobulk	edgeR	LRT
Rgs17	-0.112087	6.55488	9.77721	0.00176688	0.0170496	pseudobulk	edgeR	LRT
Sgpl1	-0.194024	4.5708	9.77677	0.0017673	0.0170496	pseudobulk	edgeR	LRT
Pakap	-0.14975	5.39187	9.77054	0.0017733	0.0170966	pseudobulk	edgeR	LRT
Septin8	0.117064	6.15655	9.76688	0.00177684	0.0171239	pseudobulk	edgeR	LRT
Ccdc28b	0.190943	4.77724	9.70829	0.00183439	0.0176417	pseudobulk	edgeR	LRT
Col19a1	-0.120574	6.45703	9.6921	0.00185062	0.0177718	pseudobulk	edgeR	LRT
Papolg	0.165413	4.93228	9.68339	0.00185941	0.0178281	pseudobulk	edgeR	LRT
Cpeb2	0.0991265	7.29948	9.67745	0.00186544	0.0178789	pseudobulk	edgeR	LRT
Axin1	-0.155375	5.16743	9.67431	0.00186862	0.0179024	pseudobulk	edgeR	LRT
Prmt8	0.120766	6.70073	9.6361	0.0019079	0.01825	pseudobulk	edgeR	LRT
Nmnat2	0.090019	7.55828	9.62871	0.00191559	0.0183092	pseudobulk	edgeR	LRT
Cpeb1	-0.0971423	7.3077	9.60695	0.00193843	0.0185057	pseudobulk	edgeR	LRT
Baz2a	0.128886	5.88961	9.60555	0.0019399	0.0185125	pseudobulk	edgeR	LRT
Myef2	0.115259	6.41782	9.59555	0.0019505	0.0185891	pseudobulk	edgeR	LRT
Hsph1	-0.142092	5.91669	9.5952	0.00195086	0.0185891	pseudobulk	edgeR	LRT
Rab2a	0.102382	6.85917	9.5951	0.00195097	0.0185891	pseudobulk	edgeR	LRT
Akap8	0.131047	5.74481	9.587	0.0019596	0.0186495	pseudobulk	edgeR	LRT
Parp8	0.135821	5.88363	9.58409	0.00196271	0.0186717	pseudobulk	edgeR	LRT
Las1l	0.17284	4.75646	9.57632	0.00197103	0.0187436	pseudobulk	edgeR	LRT
Rictor	0.106449	6.61447	9.57471	0.00197276	0.0187527	pseudobulk	edgeR	LRT
Fbxo11	0.100918	6.93034	9.57152	0.00197619	0.018778	pseudobulk	edgeR	LRT
Calm3	0.152736	5.21191	9.55782	0.00199099	0.0188966	pseudobulk	edgeR	LRT
Msl1	0.182802	4.57858	9.55195	0.00199737	0.0189312	pseudobulk	edgeR	LRT
Pid1	0.102176	7.3973	9.54858	0.00200104	0.0189477	pseudobulk	edgeR	LRT
Tmem25	-0.180146	4.86046	9.54298	0.00200716	0.0189696	pseudobulk	edgeR	LRT
Tm9sf3	0.12162	5.92982	9.54291	0.00200724	0.0189696	pseudobulk	edgeR	LRT
Slc25a36	0.105484	6.65682	9.53053	0.00202082	0.0190684	pseudobulk	edgeR	LRT
Rabl6	0.114498	6.33679	9.52527	0.00202662	0.0191157	pseudobulk	edgeR	LRT
Agk	-0.148712	5.52532	9.51085	0.00204261	0.0192442	pseudobulk	edgeR	LRT
Ankrd6	0.152958	5.45511	9.50769	0.00204613	0.0192699	pseudobulk	edgeR	LRT
Mgat4c	0.0888951	8.722	9.49895	0.0020559	0.0193247	pseudobulk	edgeR	LRT
Vegfc	-0.189087	4.83075	9.48682	0.00206953	0.0194303	pseudobulk	edgeR	LRT
Lgi3	0.183029	4.5969	9.47885	0.00207854	0.0194849	pseudobulk	edgeR	LRT
Ppp1r10	0.133316	5.60546	9.47477	0.00208317	0.0195058	pseudobulk	edgeR	LRT
B3gat1	0.110528	6.43132	9.46364	0.00209584	0.0195944	pseudobulk	edgeR	LRT
Rprml	0.16058	5.05774	9.46207	0.00209764	0.0195972	pseudobulk	edgeR	LRT
Ldha	-0.166117	4.92545	9.45552	0.00210515	0.0196456	pseudobulk	edgeR	LRT
Car7	-0.159433	5.13918	9.45479	0.00210598	0.0196456	pseudobulk	edgeR	LRT
Dnajc10	0.132931	6.23109	9.45019	0.00211127	0.0196858	pseudobulk	edgeR	LRT
Kantr	0.148641	5.41417	9.42741	0.00213766	0.0198624	pseudobulk	edgeR	LRT
Lactb2	-0.158311	5.08754	9.4209	0.00214526	0.019919	pseudobulk	edgeR	LRT
Rhob	0.16544	4.94095	9.4065	0.00216217	0.0200494	pseudobulk	edgeR	LRT
Slc4a8	0.139033	5.49975	9.40417	0.00216492	0.0200609	pseudobulk	edgeR	LRT
Zfp609	0.1039	6.67851	9.40012	0.00216971	0.0200925	pseudobulk	edgeR	LRT
Mtmr12	0.109949	6.84771	9.39498	0.00217581	0.0201216	pseudobulk	edgeR	LRT
Ubp1	0.120806	6.03986	9.3913	0.00218018	0.0201512	pseudobulk	edgeR	LRT
Trmt1	-0.120202	6.27917	9.36951	0.00220624	0.0203714	pseudobulk	edgeR	LRT
Slc25a28	0.156754	5.13986	9.36929	0.00220651	0.0203714	pseudobulk	edgeR	LRT
Plbd2	-0.156832	5.20584	9.36524	0.00221139	0.0204087	pseudobulk	edgeR	LRT
Abhd14b	0.172842	4.89697	9.36127	0.00221619	0.0204375	pseudobulk	edgeR	LRT
Ccdc47	0.152137	5.22273	9.35958	0.00221823	0.0204486	pseudobulk	edgeR	LRT
Tceal3	0.177689	4.74405	9.35042	0.00222935	0.0205146	pseudobulk	edgeR	LRT
Pdxdc1	-0.156147	5.21448	9.34893	0.00223116	0.0205146	pseudobulk	edgeR	LRT
Dnajb12	0.186736	4.50817	9.34883	0.00223127	0.0205146	pseudobulk	edgeR	LRT
Adk	-0.0943997	7.31204	9.34257	0.00223892	0.0205771	pseudobulk	edgeR	LRT
Serf2	-0.160587	4.92821	9.32977	0.00225461	0.0206824	pseudobulk	edgeR	LRT
Lrp1b	-0.063621	11.6693	9.3206	0.00226592	0.0207627	pseudobulk	edgeR	LRT
Cog2	0.153432	5.14792	9.3114	0.00227732	0.0208515	pseudobulk	edgeR	LRT
Ddb1	0.163226	4.97052	9.30595	0.00228411	0.020898	pseudobulk	edgeR	LRT
Vps13c	0.0966556	6.90281	9.28976	0.00230438	0.0210519	pseudobulk	edgeR	LRT
Ddb2	0.139464	5.43527	9.28445	0.00231108	0.0210814	pseudobulk	edgeR	LRT
Acvr1b	0.138685	5.41873	9.2796	0.0023172	0.0211236	pseudobulk	edgeR	LRT
Got2	0.147234	5.39994	9.27942	0.00231743	0.0211236	pseudobulk	edgeR	LRT
Mgat5	0.0770882	8.25266	9.27666	0.00232092	0.0211475	pseudobulk	edgeR	LRT
Ppp3r1	0.114761	6.26142	9.27537	0.00232256	0.0211545	pseudobulk	edgeR	LRT
Dus3l	0.126676	5.80643	9.26351	0.00233765	0.0212681	pseudobulk	edgeR	LRT
Chpt1	0.12396	5.95273	9.26145	0.00234028	0.0212762	pseudobulk	edgeR	LRT
Elf2	-0.166426	4.81277	9.25983	0.00234235	0.0212871	pseudobulk	edgeR	LRT
Ube4b	0.103216	6.6867	9.25754	0.00234528	0.0213058	pseudobulk	edgeR	LRT
G3bp2	0.138862	5.60446	9.25532	0.00234813	0.0213237	pseudobulk	edgeR	LRT
Tbc1d32	0.111056	6.30727	9.24835	0.00235708	0.0213971	pseudobulk	edgeR	LRT
Ccnh	0.123234	5.84594	9.23585	0.00237322	0.0215276	pseudobulk	edgeR	LRT
A630089N07Rik	-0.157528	5.6444	9.23431	0.00237522	0.0215297	pseudobulk	edgeR	LRT
Mpp6	-0.102749	6.70662	9.23314	0.00237673	0.0215354	pseudobulk	edgeR	LRT
Ankrd44	-0.161652	5.09146	9.22085	0.00239275	0.0216563	pseudobulk	edgeR	LRT
Glra3	0.181927	4.91594	9.21973	0.00239421	0.0216616	pseudobulk	edgeR	LRT
Ctnna3	0.134666	6.43321	9.21693	0.00239787	0.0216786	pseudobulk	edgeR	LRT
2610035D17Rik	0.109254	6.53702	9.20907	0.0024082	0.0217478	pseudobulk	edgeR	LRT
Cwf19l2	0.148649	5.20043	9.2022	0.00241725	0.0218001	pseudobulk	edgeR	LRT
Tsga10	-0.12146	6.16239	9.20195	0.00241758	0.0218001	pseudobulk	edgeR	LRT
Faf2	0.141149	5.40191	9.18113	0.00244523	0.0220252	pseudobulk	edgeR	LRT
Mthfs	-0.167808	4.91509	9.18028	0.00244636	0.0220272	pseudobulk	edgeR	LRT
Usp47	0.103163	6.60711	9.17093	0.0024589	0.0221319	pseudobulk	edgeR	LRT
Coro2a	-0.18295	4.74	9.13284	0.00251061	0.022506	pseudobulk	edgeR	LRT
Dennd6b	0.126298	5.93041	9.12228	0.00252516	0.0226115	pseudobulk	edgeR	LRT
Fam13c	0.107146	6.67029	9.10871	0.00254395	0.0227384	pseudobulk	edgeR	LRT
Mpdz	-0.117934	6.37182	9.10226	0.00255294	0.02281	pseudobulk	edgeR	LRT
Erlin1	-0.173769	4.96848	9.09697	0.00256033	0.0228677	pseudobulk	edgeR	LRT
Ankrd46	0.163977	4.83605	9.07011	0.00259821	0.0231721	pseudobulk	edgeR	LRT
Gapvd1	0.11013	6.88137	9.06678	0.00260296	0.0232059	pseudobulk	edgeR	LRT
Qrich1	0.116649	6.40453	9.06529	0.00260507	0.0232163	pseudobulk	edgeR	LRT
Prkci	-0.149017	5.24424	9.06345	0.0026077	0.0232312	pseudobulk	edgeR	LRT
Kdm2b	0.159977	4.99152	9.05854	0.00261471	0.0232851	pseudobulk	edgeR	LRT
Dicer1	0.127337	5.70377	9.05561	0.0026189	0.0233139	pseudobulk	edgeR	LRT
Gm30382	0.102462	7.39789	9.04293	0.00263712	0.023459	pseudobulk	edgeR	LRT
Shank2	0.078026	8.06008	9.03685	0.00264591	0.0235286	pseudobulk	edgeR	LRT
Bptf	0.118671	6.42663	9.02747	0.00265952	0.0236153	pseudobulk	edgeR	LRT
Ist1	0.156169	5.35582	9.02112	0.00266877	0.0236854	pseudobulk	edgeR	LRT
Snca	-0.0920008	7.64974	9.02072	0.00266936	0.0236854	pseudobulk	edgeR	LRT
Srrm4	-0.087369	7.63195	9.01772	0.00267375	0.0237156	pseudobulk	edgeR	LRT
Sdcbp	-0.143171	5.37106	8.98908	0.00271598	0.0240465	pseudobulk	edgeR	LRT
Asah1	-0.118611	6.05608	8.98115	0.00272779	0.0241336	pseudobulk	edgeR	LRT
Atp6v1g2	-0.13152	5.54249	8.97929	0.00273057	0.0241494	pseudobulk	edgeR	LRT
Map7d2	0.101722	6.80566	8.97182	0.00274176	0.0242308	pseudobulk	edgeR	LRT
Rilpl1	0.136508	5.65603	8.9597	0.00276	0.024371	pseudobulk	edgeR	LRT
Srrt	0.12367	6.01657	8.95929	0.00276063	0.024371	pseudobulk	edgeR	LRT
Vps4b	0.121024	5.93478	8.95759	0.00276318	0.024376	pseudobulk	edgeR	LRT
Arhgef11	0.102819	6.52806	8.93787	0.00279318	0.0245606	pseudobulk	edgeR	LRT
Pla2g4e	-0.144727	5.37533	8.93437	0.00279854	0.024599	pseudobulk	edgeR	LRT
Bcas3	0.0848207	7.88273	8.91942	0.00282154	0.0247743	pseudobulk	edgeR	LRT
Hnrnpul2	0.138663	5.49476	8.89137	0.00286521	0.0251125	pseudobulk	edgeR	LRT
Pnpla3	-0.179846	4.52669	8.87433	0.00289208	0.0253299	pseudobulk	edgeR	LRT
Ankle2	0.154078	5.09611	8.87226	0.00289537	0.0253496	pseudobulk	edgeR	LRT
Hnrnpa1	0.147042	5.14758	8.86994	0.00289904	0.0253635	pseudobulk	edgeR	LRT
Gpcpd1	-0.107725	6.38124	8.86457	0.00290759	0.0254124	pseudobulk	edgeR	LRT
Hpca	-0.108222	6.32469	8.86297	0.00291014	0.0254242	pseudobulk	edgeR	LRT
Pgap1	0.109414	6.35347	8.86161	0.00291231	0.0254328	pseudobulk	edgeR	LRT
Fam76a	-0.171855	4.93329	8.84782	0.00293438	0.0255992	pseudobulk	edgeR	LRT
Tbca	-0.175825	4.76417	8.84684	0.00293596	0.0256039	pseudobulk	edgeR	LRT
Ngef	0.0949657	6.95734	8.84415	0.0029403	0.0256234	pseudobulk	edgeR	LRT
Psmc3	0.14188	5.25727	8.82473	0.00297175	0.025842	pseudobulk	edgeR	LRT
Desi1	-0.152915	5.26304	8.81848	0.00298195	0.0259031	pseudobulk	edgeR	LRT
Ano10	-0.163072	4.86022	8.81515	0.0029874	0.0259411	pseudobulk	edgeR	LRT
Tmem232	-0.155726	5.60349	8.80608	0.00300228	0.0260611	pseudobulk	edgeR	LRT
Agpat5	-0.150287	5.26519	8.80036	0.00301171	0.0261244	pseudobulk	edgeR	LRT
Saraf	0.133674	5.60491	8.79247	0.00302477	0.026202	pseudobulk	edgeR	LRT
Stx7	-0.140516	5.45885	8.79235	0.00302496	0.026202	pseudobulk	edgeR	LRT
Rab3gap2	0.100164	6.65354	8.7902	0.00302853	0.026223	pseudobulk	edgeR	LRT
Cystm1	-0.155069	5.07358	8.78959	0.00302954	0.026223	pseudobulk	edgeR	LRT
Alg6	-0.156204	4.9506	8.76647	0.00306819	0.0265199	pseudobulk	edgeR	LRT
Nsd3	0.087967	7.64824	8.7536	0.00308992	0.0266888	pseudobulk	edgeR	LRT
Flnb	-0.103902	6.53741	8.75166	0.0030932	0.0267077	pseudobulk	edgeR	LRT
Sgsm2	0.143811	5.89122	8.74213	0.00310942	0.0268193	pseudobulk	edgeR	LRT
Hunk	-0.152151	5.42606	8.74107	0.00311121	0.0268237	pseudobulk	edgeR	LRT
Rapgef2	0.0869895	8.13592	8.72882	0.00313219	0.0269776	pseudobulk	edgeR	LRT
Jak1	-0.112583	6.3542	8.70876	0.00316684	0.0272375	pseudobulk	edgeR	LRT
Paxbp1	0.0940499	6.91008	8.7053	0.00317286	0.0272711	pseudobulk	edgeR	LRT
Ammecr1l	-0.157873	4.95554	8.70341	0.00317615	0.0272711	pseudobulk	edgeR	LRT
Nktr	0.0836829	7.54145	8.7033	0.00317634	0.0272711	pseudobulk	edgeR	LRT
Tusc3	0.0796658	8.00156	8.69912	0.00318364	0.0273146	pseudobulk	edgeR	LRT
Calr	0.180135	4.5733	8.68481	0.00320873	0.0275202	pseudobulk	edgeR	LRT
Ica1l	-0.13465	5.59189	8.67807	0.00322063	0.0275931	pseudobulk	edgeR	LRT
Hspd1	0.162412	4.90737	8.6604	0.003252	0.0278326	pseudobulk	edgeR	LRT
Flrt3	0.165075	4.7606	8.65951	0.00325359	0.0278364	pseudobulk	edgeR	LRT
Acvr1	-0.0951977	6.79521	8.64789	0.00327441	0.0279753	pseudobulk	edgeR	LRT
Snx29	-0.106867	6.51538	8.647	0.00327601	0.0279791	pseudobulk	edgeR	LRT
Arel1	0.14165	5.27298	8.64493	0.00327973	0.0280011	pseudobulk	edgeR	LRT
Bmper	-0.1513	5.87119	8.63578	0.00329625	0.0281323	pseudobulk	edgeR	LRT
Scn1a	0.0786096	7.89044	8.62672	0.00331268	0.0282428	pseudobulk	edgeR	LRT
Crtac1	0.15536	5.71851	8.62472	0.00331632	0.028264	pseudobulk	edgeR	LRT
Flvcr1	-0.16756	4.89338	8.60306	0.00335598	0.0285417	pseudobulk	edgeR	LRT
Ash1l	0.083279	7.62929	8.60233	0.00335734	0.0285417	pseudobulk	edgeR	LRT
Ankrd42	-0.117948	5.82685	8.60183	0.00335825	0.0285417	pseudobulk	edgeR	LRT
Nit1	0.154849	5.14794	8.59519	0.00337051	0.0286359	pseudobulk	edgeR	LRT
Hnrnpl	0.102988	6.56558	8.58827	0.00338335	0.0287069	pseudobulk	edgeR	LRT
Pds5b	-0.102332	6.45571	8.58815	0.00338358	0.0287069	pseudobulk	edgeR	LRT
Gm9866	-0.125248	5.95819	8.58093	0.00339701	0.0287896	pseudobulk	edgeR	LRT
Vstm2b	-0.154791	4.98835	8.58038	0.00339805	0.0287896	pseudobulk	edgeR	LRT
Fgfr2	0.0875824	7.26003	8.57969	0.00339933	0.0287904	pseudobulk	edgeR	LRT
Ercc6	-0.119613	5.93615	8.57713	0.00340412	0.028821	pseudobulk	edgeR	LRT
Wdr33	0.0862038	7.36218	8.57198	0.00341377	0.0288926	pseudobulk	edgeR	LRT
Dstn	-0.167119	4.76504	8.54118	0.003472	0.0293245	pseudobulk	edgeR	LRT
Klhdc2	0.135216	5.69884	8.53433	0.0034851	0.0294045	pseudobulk	edgeR	LRT
Abcc8	-0.150407	5.07434	8.5313	0.00349091	0.0294413	pseudobulk	edgeR	LRT
Atp11b	-0.0878035	7.50624	8.5308	0.00349187	0.0294413	pseudobulk	edgeR	LRT
Zbtb4	0.172991	4.70948	8.52981	0.00349377	0.0294471	pseudobulk	edgeR	LRT
Plxna2	0.0800034	7.8744	8.52478	0.00350342	0.0294861	pseudobulk	edgeR	LRT
D5Ertd579e	-0.0997195	6.63158	8.52426	0.00350443	0.0294861	pseudobulk	edgeR	LRT
Ehbp1	0.0774426	8.30721	8.50921	0.00353354	0.0297104	pseudobulk	edgeR	LRT
Zfp638	0.07815	7.92412	8.50444	0.00354282	0.0297782	pseudobulk	edgeR	LRT
Ndufs2	0.174384	4.61472	8.45201	0.0036464	0.0305436	pseudobulk	edgeR	LRT
Rab3ip	-0.138729	5.29495	8.44966	0.00365112	0.0305727	pseudobulk	edgeR	LRT
Slc38a9	0.119828	6.04876	8.44311	0.00366429	0.0306724	pseudobulk	edgeR	LRT
Tbc1d5	-0.0846127	7.941	8.43693	0.00367676	0.0307557	pseudobulk	edgeR	LRT
Ptar1	0.163753	4.87723	8.4171	0.00371708	0.0310503	pseudobulk	edgeR	LRT
Cuedc2	0.160406	4.82483	8.40407	0.00374381	0.0312416	pseudobulk	edgeR	LRT
Psme4	0.0846151	7.65575	8.39184	0.00376909	0.0313988	pseudobulk	edgeR	LRT
Klhdc10	0.0918731	6.95881	8.37797	0.00379797	0.0316178	pseudobulk	edgeR	LRT
Coro1a	0.129938	5.54975	8.34342	0.00387087	0.0321807	pseudobulk	edgeR	LRT
Dclk3	0.178703	4.67949	8.3396	0.00387901	0.0322374	pseudobulk	edgeR	LRT
A330102I10Rik	-0.149483	5.2295	8.33653	0.00388558	0.032281	pseudobulk	edgeR	LRT
Dpf1	0.148026	5.16045	8.32792	0.00390403	0.032423	pseudobulk	edgeR	LRT
Syn1	0.079762	7.60167	8.31896	0.00392334	0.0325504	pseudobulk	edgeR	LRT
Mrtfb	0.07401	8.48587	8.316	0.00392974	0.0325924	pseudobulk	edgeR	LRT
Sipa1l3	-0.136203	5.45887	8.3151	0.00393168	0.0325974	pseudobulk	edgeR	LRT
Zcchc7	0.0692219	8.79694	8.31376	0.00393458	0.0326103	pseudobulk	edgeR	LRT
Mindy3	-0.136109	5.61665	8.31226	0.00393784	0.0326263	pseudobulk	edgeR	LRT
Lnpep	0.0892524	7.10685	8.30804	0.00394699	0.0326652	pseudobulk	edgeR	LRT
Fcho1	-0.124226	5.61852	8.30763	0.00394789	0.0326652	pseudobulk	edgeR	LRT
Plekhg5	0.0959478	6.86883	8.30427	0.0039552	0.0327034	pseudobulk	edgeR	LRT
Setdb1	0.122725	5.89506	8.29693	0.00397121	0.0328247	pseudobulk	edgeR	LRT
Socs7	0.125898	5.61473	8.27955	0.00400941	0.0330547	pseudobulk	edgeR	LRT
Scn8a	0.0729697	8.43475	8.27934	0.00400987	0.0330547	pseudobulk	edgeR	LRT
Sh3pxd2a	-0.152944	4.95719	8.27106	0.0040282	0.0331487	pseudobulk	edgeR	LRT
Tbl1xr1	0.0908939	6.94659	8.26873	0.00403337	0.0331699	pseudobulk	edgeR	LRT
Rnf20	0.108431	6.36101	8.26716	0.00403687	0.0331834	pseudobulk	edgeR	LRT
Ccdc50	0.125881	5.87946	8.26072	0.00405121	0.0332403	pseudobulk	edgeR	LRT
Hspa4	0.0972937	6.70339	8.2606	0.00405147	0.0332403	pseudobulk	edgeR	LRT
Tomm70a	0.107956	6.18371	8.25856	0.00405602	0.0332665	pseudobulk	edgeR	LRT
Spata5	-0.0959497	6.6241	8.24185	0.00409355	0.0335179	pseudobulk	edgeR	LRT
Ddx6	0.109271	6.13383	8.23487	0.00410932	0.0336245	pseudobulk	edgeR	LRT
Copa	0.113711	6.08399	8.23236	0.004115	0.0336376	pseudobulk	edgeR	LRT
Pik3r2	0.15554	4.83844	8.23086	0.00411841	0.0336376	pseudobulk	edgeR	LRT
Stk3	-0.0989162	6.52366	8.23001	0.00412033	0.0336376	pseudobulk	edgeR	LRT
Ppp1r13b	0.114384	6.41118	8.22488	0.00413199	0.0337195	pseudobulk	edgeR	LRT
Cdh20	0.13681	6.26967	8.22196	0.00413864	0.0337512	pseudobulk	edgeR	LRT
Tasor2	-0.10872	6.23607	8.21257	0.00416011	0.0338923	pseudobulk	edgeR	LRT
C2cd2l	0.140596	5.40689	8.20214	0.0041841	0.0340195	pseudobulk	edgeR	LRT
Smc5	0.1085	6.12666	8.19684	0.00419633	0.0340962	pseudobulk	edgeR	LRT
Hecw1	0.0639975	9.67973	8.19488	0.00420087	0.0341217	pseudobulk	edgeR	LRT
Ndst3	0.0974066	7.66911	8.18728	0.00421852	0.0342322	pseudobulk	edgeR	LRT
Inpp4a	-0.0934584	7.18791	8.17811	0.0042399	0.0343815	pseudobulk	edgeR	LRT
Gbf1	0.0957642	6.83583	8.16735	0.00426513	0.0345746	pseudobulk	edgeR	LRT
Rgl1	0.0944774	7.4171	8.14294	0.00432292	0.0349618	pseudobulk	edgeR	LRT
Kmt2c	0.0875273	7.5062	8.13802	0.00433465	0.0350334	pseudobulk	edgeR	LRT
Cyc1	0.131639	5.39121	8.13431	0.00434354	0.035082	pseudobulk	edgeR	LRT
Pitpnm3	0.10483	6.30016	8.12619	0.00436303	0.0352277	pseudobulk	edgeR	LRT
Slc25a26	-0.121793	5.70051	8.12147	0.0043744	0.0352961	pseudobulk	edgeR	LRT
Adck1	-0.134743	5.3432	8.12009	0.00437774	0.0352977	pseudobulk	edgeR	LRT
Ppcdc	0.172393	4.66377	8.11991	0.00437817	0.0352977	pseudobulk	edgeR	LRT
Ctsa	0.158643	4.82415	8.11806	0.00438265	0.035316	pseudobulk	edgeR	LRT
Stard7	0.140561	5.72079	8.11288	0.00439518	0.0354053	pseudobulk	edgeR	LRT
Bphl	-0.158302	4.82697	8.1051	0.00441409	0.0355459	pseudobulk	edgeR	LRT
Prrt3	0.168884	4.58278	8.10109	0.00442385	0.035601	pseudobulk	edgeR	LRT
Copg1	0.128152	5.46306	8.07578	0.00448609	0.0360305	pseudobulk	edgeR	LRT
Fars2	0.0872123	7.6088	8.07223	0.00449487	0.0360773	pseudobulk	edgeR	LRT
Dlg3	0.144174	5.65478	8.06611	0.00451007	0.0361636	pseudobulk	edgeR	LRT
Pcsk1	-0.0926116	6.8089	8.06297	0.00451792	0.0362027	pseudobulk	edgeR	LRT
Nectin1	0.145788	5.16216	8.0558	0.00453582	0.0363104	pseudobulk	edgeR	LRT
Pcm1	0.0887962	7.19671	8.05005	0.00455023	0.0364138	pseudobulk	edgeR	LRT
Cops5	0.151709	5.00656	8.04376	0.00456607	0.0365166	pseudobulk	edgeR	LRT
Dab1	0.07377	10.2805	8.03756	0.00458172	0.0366297	pseudobulk	edgeR	LRT
Gpatch8	0.073811	8.27128	8.03682	0.00458359	0.0366327	pseudobulk	edgeR	LRT
Relch	0.082909	7.37602	8.03575	0.0045863	0.0366423	pseudobulk	edgeR	LRT
Herc4	-0.0945152	7.0901	8.0345	0.00458947	0.0366557	pseudobulk	edgeR	LRT
Marchf11	-0.118081	5.96321	8.01261	0.00464527	0.0370528	pseudobulk	edgeR	LRT
Adcy2	0.0796739	9.26167	8.00653	0.00466089	0.0371531	pseudobulk	edgeR	LRT
Zc3h12b	0.0866022	7.04313	8.00193	0.00467275	0.0372354	pseudobulk	edgeR	LRT
Ubap2	-0.132693	5.41518	8.00105	0.00467503	0.0372415	pseudobulk	edgeR	LRT
Prkab2	-0.130297	5.58706	7.99074	0.00470172	0.0374174	pseudobulk	edgeR	LRT
Gm43713	-0.1158	5.83954	7.98541	0.00471559	0.0375033	pseudobulk	edgeR	LRT
Mettl8	-0.15643	4.76965	7.97905	0.00473217	0.0376083	pseudobulk	edgeR	LRT
Map3k5	0.108057	6.81263	7.97393	0.00474557	0.0376804	pseudobulk	edgeR	LRT
Rnf10	0.107938	6.10282	7.97156	0.0047518	0.0377039	pseudobulk	edgeR	LRT
Fam98a	-0.128867	5.44091	7.97	0.0047559	0.0377039	pseudobulk	edgeR	LRT
Aagab	0.115402	6.05628	7.96707	0.0047636	0.0377498	pseudobulk	edgeR	LRT
Kcnip3	0.098201	6.70413	7.95954	0.00478346	0.0378825	pseudobulk	edgeR	LRT
Vps8	0.0965507	6.6614	7.95698	0.00479022	0.0379114	pseudobulk	edgeR	LRT
Tardbp	0.106097	6.3035	7.94016	0.00483496	0.0381912	pseudobulk	edgeR	LRT
Rasa2	-0.0947318	6.61623	7.93763	0.00484173	0.0381952	pseudobulk	edgeR	LRT
Sppl3	0.0954619	6.63389	7.92813	0.00486721	0.0383466	pseudobulk	edgeR	LRT
Rbm45	-0.161083	4.7765	7.91017	0.00491576	0.038635	pseudobulk	edgeR	LRT
Tubb4a	0.135981	5.54638	7.9016	0.00493912	0.0387386	pseudobulk	edgeR	LRT
Zfp148	0.0805129	7.53211	7.89834	0.00494801	0.0387952	pseudobulk	edgeR	LRT
Psd	0.123688	5.69484	7.89043	0.0049697	0.0389528	pseudobulk	edgeR	LRT
Adcyap1r1	0.125236	5.6983	7.8879	0.00497667	0.0389698	pseudobulk	edgeR	LRT
Zbtb11	0.10779	6.02719	7.88597	0.00498197	0.0389768	pseudobulk	edgeR	LRT
Pitpnm1	0.144644	5.14636	7.88525	0.00498395	0.0389768	pseudobulk	edgeR	LRT
Pex3	0.156313	4.75456	7.88455	0.00498588	0.0389793	pseudobulk	edgeR	LRT
Raver2	-0.184101	4.64932	7.88231	0.00499207	0.0390153	pseudobulk	edgeR	LRT
Pcbp3	-0.11526	6.06597	7.878	0.00500398	0.0390832	pseudobulk	edgeR	LRT
Fam3c	-0.176145	5.1624	7.87694	0.00500692	0.0390937	pseudobulk	edgeR	LRT
Pitpnb	-0.131384	5.41936	7.86423	0.00504223	0.0393442	pseudobulk	edgeR	LRT
Tmem59	0.133607	5.51862	7.84964	0.00508308	0.0395491	pseudobulk	edgeR	LRT
Farp2	-0.150332	4.93103	7.84125	0.00510673	0.0397078	pseudobulk	edgeR	LRT
Ints2	0.174265	4.62323	7.83771	0.00511674	0.0397594	pseudobulk	edgeR	LRT
Rsu1	-0.112404	6.18057	7.83717	0.00511826	0.0397594	pseudobulk	edgeR	LRT
Rps6ka2	0.114444	6.23003	7.83342	0.00512891	0.0398294	pseudobulk	edgeR	LRT
Srsf2	-0.101585	6.6901	7.83258	0.00513129	0.0398353	pseudobulk	edgeR	LRT
Chd8	0.0984542	6.48588	7.82981	0.00513916	0.0398837	pseudobulk	edgeR	LRT
2610037D02Rik	-0.119063	5.68258	7.82406	0.00515554	0.0399853	pseudobulk	edgeR	LRT
Sfmbt1	-0.113994	6.02875	7.81275	0.00518789	0.0402127	pseudobulk	edgeR	LRT
Ltn1	0.12531	5.52251	7.81266	0.00518815	0.0402127	pseudobulk	edgeR	LRT
Camta2	0.138938	5.2671	7.80791	0.00520181	0.0403058	pseudobulk	edgeR	LRT
Zswim6	-0.0889523	7.58353	7.787	0.00526235	0.0406715	pseudobulk	edgeR	LRT
Pdzd8	-0.120036	5.92344	7.7817	0.00527781	0.0407781	pseudobulk	edgeR	LRT
Ep400	0.101479	6.63115	7.77712	0.00529121	0.0408492	pseudobulk	edgeR	LRT
Fnbp4	0.107751	6.31261	7.77627	0.00529371	0.0408492	pseudobulk	edgeR	LRT
N4bp2l2	0.0919884	7.15134	7.77436	0.0052993	0.0408794	pseudobulk	edgeR	LRT
Atp5a1	0.106462	6.12659	7.75359	0.00536057	0.0413128	pseudobulk	edgeR	LRT
Slc9a7	0.0976077	6.502	7.75139	0.00536713	0.0413503	pseudobulk	edgeR	LRT
Rab31	-0.150628	5.00588	7.74777	0.0053779	0.0414071	pseudobulk	edgeR	LRT
Fxr1	-0.0998286	6.51621	7.74613	0.00538278	0.0414316	pseudobulk	edgeR	LRT
Pik3r1	0.0978138	6.6	7.73326	0.00542128	0.0416754	pseudobulk	edgeR	LRT
Apc	-0.0737721	8.42044	7.73062	0.00542921	0.0417101	pseudobulk	edgeR	LRT
Orc5	-0.161733	4.78626	7.72627	0.00544231	0.0417666	pseudobulk	edgeR	LRT
Taf1b	-0.111937	6.0489	7.7259	0.00544343	0.0417666	pseudobulk	edgeR	LRT
Ube2b	-0.0899002	6.88787	7.71617	0.00547284	0.0419659	pseudobulk	edgeR	LRT
Lrrc4	0.127857	5.41596	7.71478	0.00547704	0.0419849	pseudobulk	edgeR	LRT
Pik3ca	0.109874	6.06792	7.71174	0.00548629	0.0420426	pseudobulk	edgeR	LRT
Ttc28	0.112752	5.90835	7.71059	0.00548977	0.0420561	pseudobulk	edgeR	LRT
Phc2	-0.0940748	6.52348	7.70567	0.00550477	0.0421445	pseudobulk	edgeR	LRT
Tmem87b	0.155734	4.8948	7.70413	0.00550945	0.0421582	pseudobulk	edgeR	LRT
Pcca	-0.0826363	7.34307	7.70395	0.00551002	0.0421582	pseudobulk	edgeR	LRT
Dcaf7	0.120417	5.79348	7.69356	0.00554182	0.0423749	pseudobulk	edgeR	LRT
Slx4ip	0.122486	5.59648	7.68604	0.00556495	0.0425057	pseudobulk	edgeR	LRT
Fam204a	-0.17963	4.6577	7.68517	0.00556764	0.0425057	pseudobulk	edgeR	LRT
Lrrc8d	-0.122334	5.71446	7.68081	0.00558112	0.0425953	pseudobulk	edgeR	LRT
Nr1d1	0.140987	5.13036	7.67967	0.00558463	0.0425954	pseudobulk	edgeR	LRT
Fat3	-0.0923294	9.64237	7.67556	0.00559737	0.042666	pseudobulk	edgeR	LRT
2610008E11Rik	0.130981	5.31296	7.66435	0.00563226	0.0428649	pseudobulk	edgeR	LRT
Ttl	0.154152	4.9352	7.65672	0.00565613	0.0429826	pseudobulk	edgeR	LRT
Dixdc1	0.118917	5.7638	7.65547	0.00566006	0.0429826	pseudobulk	edgeR	LRT
Cntn4	-0.0569558	10.8366	7.65252	0.0056693	0.043026	pseudobulk	edgeR	LRT
Kmt5a	0.146229	4.98929	7.6392	0.00571134	0.0433046	pseudobulk	edgeR	LRT
Atf7ip	0.0962829	6.45294	7.63847	0.00571365	0.0433087	pseudobulk	edgeR	LRT
Pde7a	-0.10317	6.4945	7.63675	0.00571908	0.0433229	pseudobulk	edgeR	LRT
Naa25	0.133404	5.2867	7.6351	0.00572433	0.0433492	pseudobulk	edgeR	LRT
Pop5	0.171559	4.55383	7.61019	0.00580392	0.0439111	pseudobulk	edgeR	LRT
Comt	0.125964	5.52671	7.60872	0.00580868	0.0439334	pseudobulk	edgeR	LRT
Atp6v1c1	0.114564	5.73676	7.6066	0.00581551	0.0439578	pseudobulk	edgeR	LRT
Tspan13	0.106189	6.51972	7.59603	0.00584968	0.0441614	pseudobulk	edgeR	LRT
Msi2	0.0880323	6.85184	7.58499	0.00588564	0.0443505	pseudobulk	edgeR	LRT
Thrb	0.0636326	9.55107	7.58019	0.00590131	0.0443989	pseudobulk	edgeR	LRT
Dscam	0.0639882	9.23907	7.57715	0.0059113	0.044434	pseudobulk	edgeR	LRT
Arid1a	0.108708	6.03297	7.57644	0.00591363	0.0444378	pseudobulk	edgeR	LRT
Rab18	0.128042	5.51399	7.56237	0.00595995	0.0447584	pseudobulk	edgeR	LRT
Ube2e3	0.101174	6.35288	7.5531	0.0059907	0.0449616	pseudobulk	edgeR	LRT
Mboat7	0.133454	5.29618	7.54849	0.00600604	0.045049	pseudobulk	edgeR	LRT
Pank3	-0.161208	4.73262	7.547	0.00601102	0.0450612	pseudobulk	edgeR	LRT
Stum	-0.115155	6.36168	7.51719	0.00611128	0.0456497	pseudobulk	edgeR	LRT
Zfand3	0.078588	7.80286	7.50973	0.00613666	0.0458034	pseudobulk	edgeR	LRT
Ppp3cc	-0.131077	5.79789	7.50833	0.00614142	0.0458249	pseudobulk	edgeR	LRT
Virma	0.109386	5.95966	7.48391	0.00622526	0.0463371	pseudobulk	edgeR	LRT
Ptprn2	0.0620167	9.56976	7.47801	0.00624571	0.0464467	pseudobulk	edgeR	LRT
Zfp692	-0.106053	6.04424	7.45815	0.00631499	0.0468477	pseudobulk	edgeR	LRT
Bmt2	0.0863331	6.89499	7.44793	0.00635095	0.0470859	pseudobulk	edgeR	LRT
Celsr3	0.151992	4.90083	7.44178	0.00637267	0.0471895	pseudobulk	edgeR	LRT
Vcpip1	0.129245	5.30985	7.42963	0.00641585	0.0474804	pseudobulk	edgeR	LRT
Stx5a	0.117708	5.79701	7.42712	0.0064248	0.0475034	pseudobulk	edgeR	LRT
Mapre3	0.0884931	6.81126	7.42443	0.00643441	0.0475456	pseudobulk	edgeR	LRT
Ncam1	-0.0664544	8.73136	7.40844	0.00649187	0.0478687	pseudobulk	edgeR	LRT
Lmo4	0.0861062	7.29272	7.39879	0.00652678	0.0480971	pseudobulk	edgeR	LRT
Tdrd7	-0.133317	5.12235	7.3915	0.00655327	0.048234	pseudobulk	edgeR	LRT
Ttbk1	0.135369	5.26129	7.38216	0.00658741	0.0484122	pseudobulk	edgeR	LRT
Mrps9	-0.119394	5.71219	7.37905	0.0065988	0.0484667	pseudobulk	edgeR	LRT
Syt14	0.0787533	7.34934	7.37832	0.00660148	0.0484718	pseudobulk	edgeR	LRT
Timm23	0.153861	4.67846	7.37611	0.00660961	0.0485023	pseudobulk	edgeR	LRT
Dph6	-0.11121	6.26537	7.36215	0.00666112	0.0488215	pseudobulk	edgeR	LRT
Phf21b	0.154054	4.96202	7.35534	0.00668638	0.0489245	pseudobulk	edgeR	LRT
Sik2	0.0863503	7.15804	7.35505	0.00668745	0.0489245	pseudobulk	edgeR	LRT
Clta	0.124001	5.56141	7.35486	0.00668816	0.0489245	pseudobulk	edgeR	LRT
Fam76b	0.115908	5.70941	7.35401	0.00669133	0.0489245	pseudobulk	edgeR	LRT
Ubap2l	0.0892037	7.16643	7.3535	0.00669322	0.0489245	pseudobulk	edgeR	LRT
Epha10	-0.112573	6.20517	7.33396	0.00676637	0.0494148	pseudobulk	edgeR	LRT
Ski	-0.106207	5.95799	7.3219	0.00681193	0.0497177	pseudobulk	edgeR	LRT
Ncoa6	0.110512	6.40374	7.31899	0.00682299	0.0497687	pseudobulk	edgeR	LRT
Zeb1	-0.103532	6.93159	7.31606	0.0068341	0.0498237	pseudobulk	edgeR	LRT
Hnrnpr	0.0951791	6.44553	7.31301	0.00684573	0.0498749	pseudobulk	edgeR	LRT
Enah	-0.0781288	7.41638	7.30147	0.00688983	0.0501512	pseudobulk	edgeR	LRT
Hs3st2	0.0801925	7.31144	7.29977	0.00689636	0.0501688	pseudobulk	edgeR	LRT
Cbx5	0.136058	5.35203	7.29451	0.00691658	0.0502709	pseudobulk	edgeR	LRT
Hnrnpa3	0.133642	5.14174	7.29172	0.00692731	0.0503189	pseudobulk	edgeR	LRT
Kdm5b	0.088786	6.66649	7.2901	0.00693356	0.0503493	pseudobulk	edgeR	LRT
Neurl1b	-0.171343	4.53304	7.28544	0.00695158	0.0504093	pseudobulk	edgeR	LRT
Nr2f1	0.153085	5.29634	7.28501	0.00695323	0.0504093	pseudobulk	edgeR	LRT
Dcaf5	0.099085	6.63483	7.28349	0.00695911	0.0504297	pseudobulk	edgeR	LRT
Chst11	0.111023	6.27769	7.27407	0.00699573	0.050665	pseudobulk	edgeR	LRT
Prpf40a	0.0915266	6.62303	7.26997	0.00701169	0.0507354	pseudobulk	edgeR	LRT
Auh	0.124011	5.4768	7.26374	0.00703607	0.0508816	pseudobulk	edgeR	LRT
Lrpap1	0.141344	5.13301	7.25924	0.0070537	0.0509789	pseudobulk	edgeR	LRT
Tmeff2	0.0631576	9.69506	7.25831	0.00705737	0.0509904	pseudobulk	edgeR	LRT
Wapl	0.10291	6.11471	7.24677	0.00710286	0.0512842	pseudobulk	edgeR	LRT
Epm2a	-0.130218	5.54447	7.24422	0.00711294	0.051331	pseudobulk	edgeR	LRT
Hsf1	0.122225	5.50319	7.24092	0.00712603	0.0513951	pseudobulk	edgeR	LRT
Adamts3	0.107387	6.66941	7.23726	0.00714059	0.0514746	pseudobulk	edgeR	LRT
Rasal1	0.114945	5.65854	7.23673	0.00714268	0.0514746	pseudobulk	edgeR	LRT
Gas2l1	0.171261	4.71946	7.23655	0.00714339	0.0514746	pseudobulk	edgeR	LRT
Ap3m2	0.144532	5.37197	7.22513	0.00718898	0.0517573	pseudobulk	edgeR	LRT
Oxr1	0.0719854	10.67	7.22446	0.00719169	0.0517615	pseudobulk	edgeR	LRT
Tmod2	0.0917073	6.71535	7.22107	0.00720528	0.0518135	pseudobulk	edgeR	LRT
Ccnt2	0.0918115	6.67384	7.21914	0.00721304	0.0518387	pseudobulk	edgeR	LRT
Mb21d2	0.117474	5.59085	7.21752	0.00721953	0.05187	pseudobulk	edgeR	LRT
Kmt2b	0.135311	5.14652	7.2084	0.00725631	0.0520883	pseudobulk	edgeR	LRT
Exd2	-0.0903773	6.67645	7.1972	0.00730174	0.052399	pseudobulk	edgeR	LRT
Alg13	-0.140612	5.07491	7.19147	0.00732508	0.0525355	pseudobulk	edgeR	LRT
Crocc	0.144052	5.17036	7.18269	0.00736103	0.0527592	pseudobulk	edgeR	LRT
Diaph1	-0.124103	5.36951	7.17747	0.00738249	0.052853	pseudobulk	edgeR	LRT
[truncated: 3,760 more rows]

## Sheet: Deep_Layer_neurons
gene	logFC	logCPM	LR	PValue	FDR	de_family	de_method	de_type
Gm27032	-3.03855	5.39292	1924.53	0	0	pseudobulk	edgeR	LRT
Mir181a-1hg	2.58898	7.88378	3697.2	0	0	pseudobulk	edgeR	LRT
2810049E08Rik	2.22399	6.6828	2646.38	0	0	pseudobulk	edgeR	LRT
Gm3764	1.55348	7.72838	2133.49	0	0	pseudobulk	edgeR	LRT
Mirg	1.55252	7.63436	2172.34	0	0	pseudobulk	edgeR	LRT
C130071C03Rik	1.46122	9.12839	2058.29	0	0	pseudobulk	edgeR	LRT
Lncpint	1.18888	10.2138	1667.99	0	0	pseudobulk	edgeR	LRT
B830012L14Rik	0.99052	8.74963	1326.5	1.97001e-290	6.00485e-287	pseudobulk	edgeR	LRT
Gm20732	1.64937	6.1236	1270.97	2.29868e-278	6.22816e-275	pseudobulk	edgeR	LRT
Mir9-3hg	1.06098	7.73395	1210.5	3.18491e-265	7.76639e-262	pseudobulk	edgeR	LRT
Gm26936	2.2858	4.77717	1032.05	1.93766e-226	4.29545e-223	pseudobulk	edgeR	LRT
Gm26652	1.74182	5.81737	1015.57	7.40176e-223	1.5041e-219	pseudobulk	edgeR	LRT
Gm49317	0.824828	9.10332	920.962	2.72218e-202	5.10618e-199	pseudobulk	edgeR	LRT
Mir124a-1hg	0.783869	8.9116	835.858	8.6318e-184	1.40324e-180	pseudobulk	edgeR	LRT
Spaca6	1.28213	6.19707	733.088	1.90826e-161	2.90831e-158	pseudobulk	edgeR	LRT
Erdr1	-1.04249	6.42768	702.24	9.74104e-155	1.39727e-151	pseudobulk	edgeR	LRT
Gm9916	1.56624	5.06998	644.601	3.33693e-142	4.52061e-139	pseudobulk	edgeR	LRT
AC149090.1	0.706365	8.49372	622.056	2.67102e-137	3.42804e-134	pseudobulk	edgeR	LRT
5330434G04Rik	0.748351	7.79448	543.33	3.55642e-120	4.33617e-117	pseudobulk	edgeR	LRT
Fah	0.558771	8.6674	486.606	7.80436e-108	9.06235e-105	pseudobulk	edgeR	LRT
Maml3	0.828361	7.42697	463.338	9.02676e-103	1.00053e-99	pseudobulk	edgeR	LRT
Gm49539	1.19332	5.16563	428.055	4.30732e-95	4.5667e-92	pseudobulk	edgeR	LRT
Ftx	0.598545	7.93123	400.273	4.80287e-89	4.87991e-86	pseudobulk	edgeR	LRT
Gm28905	0.545595	8.188	352.871	1.00466e-78	9.79949e-76	pseudobulk	edgeR	LRT
C78859	0.934364	5.77561	342.992	1.42314e-76	1.33474e-73	pseudobulk	edgeR	LRT
Gm10754	-0.877135	5.94177	339.273	9.18844e-76	8.29852e-73	pseudobulk	edgeR	LRT
Epha6	-0.443809	9.46654	327.114	4.08717e-73	3.55949e-70	pseudobulk	edgeR	LRT
Gm49678	-0.521626	7.71908	296.293	2.11546e-66	1.77881e-63	pseudobulk	edgeR	LRT
Hspa8	0.543403	7.47488	288.999	8.21749e-65	6.67945e-62	pseudobulk	edgeR	LRT
Trpc5	-0.685735	6.42566	287.929	1.40518e-64	1.10533e-61	pseudobulk	edgeR	LRT
Lingo2	-0.528216	10.5444	280.291	6.48881e-63	4.94468e-60	pseudobulk	edgeR	LRT
Atp1b1	0.442962	8.61708	253.85	3.76033e-57	2.77866e-54	pseudobulk	edgeR	LRT
Slc24a2	0.409116	10.0241	253.266	5.03998e-57	3.6147e-54	pseudobulk	edgeR	LRT
Cdh12	0.615019	8.23675	237.195	1.60844e-53	1.12062e-50	pseudobulk	edgeR	LRT
Atp2a2	0.443372	8.24195	234.273	6.97451e-53	4.72426e-50	pseudobulk	edgeR	LRT
Tmem178	0.4811	8.16579	229.582	7.3537e-52	4.84648e-49	pseudobulk	edgeR	LRT
Pde10a	0.460955	9.78981	228.252	1.43382e-51	9.20099e-49	pseudobulk	edgeR	LRT
Gria2	0.323666	10.7251	224.057	1.17905e-50	7.37205e-48	pseudobulk	edgeR	LRT
Sparcl1	0.523179	7.30466	217.344	3.43273e-49	2.09268e-46	pseudobulk	edgeR	LRT
Dpyd	-0.620831	7.05204	216.139	6.28877e-49	3.74029e-46	pseudobulk	edgeR	LRT
Htr2c	0.68423	6.27861	213.478	2.39412e-48	1.39001e-45	pseudobulk	edgeR	LRT
Hs3st4	0.420496	11.3716	209.742	1.5634e-47	8.86595e-45	pseudobulk	edgeR	LRT
Pde4b	0.341054	9.76471	207.313	5.29843e-47	2.93641e-44	pseudobulk	edgeR	LRT
Mir670hg	0.599303	6.33682	201.302	1.08593e-45	5.88454e-43	pseudobulk	edgeR	LRT
Rtl4	-0.560238	7.43075	195.802	1.72148e-44	9.12571e-42	pseudobulk	edgeR	LRT
Son	0.432957	7.65367	195.254	2.26819e-44	1.17681e-41	pseudobulk	edgeR	LRT
Chgb	0.520338	7.39891	193.306	6.03706e-44	3.06695e-41	pseudobulk	edgeR	LRT
Nrp1	0.391256	8.0359	190.298	2.73715e-43	1.36215e-40	pseudobulk	edgeR	LRT
Nckap5	-0.588621	6.45208	188.424	7.01906e-43	3.42319e-40	pseudobulk	edgeR	LRT
Vgf	0.588606	5.90464	174.488	7.74364e-40	3.63132e-37	pseudobulk	edgeR	LRT
Cfap77	0.695935	5.34086	174.254	8.71387e-40	4.0092e-37	pseudobulk	edgeR	LRT
Hmgcs1	-0.776142	5.33464	171.793	3.00337e-39	1.33159e-36	pseudobulk	edgeR	LRT
Pcdh9	0.329737	13.0188	170.585	5.51434e-39	2.4012e-36	pseudobulk	edgeR	LRT
Ckb	0.362948	8.1733	165.978	5.59349e-38	2.39294e-35	pseudobulk	edgeR	LRT
Bach2	0.381274	7.82393	156.066	8.18961e-36	3.44317e-33	pseudobulk	edgeR	LRT
Ddx5	0.371766	8.1033	155.508	1.08464e-35	4.48286e-33	pseudobulk	edgeR	LRT
Dcc	0.368896	10.5709	155.26	1.22821e-35	4.99164e-33	pseudobulk	edgeR	LRT
Kcnh5	0.507923	6.57756	153.525	2.94093e-35	1.17565e-32	pseudobulk	edgeR	LRT
Cntnap5b	-0.48203	7.96081	149.694	2.02205e-34	7.82661e-32	pseudobulk	edgeR	LRT
Dtx3	0.456923	7.20775	145.54	1.63617e-33	6.13817e-31	pseudobulk	edgeR	LRT
Dlc1	0.357287	8.82569	144.211	3.19415e-33	1.18014e-30	pseudobulk	edgeR	LRT
Kmt2a	0.350467	7.79931	143.668	4.19843e-33	1.52804e-30	pseudobulk	edgeR	LRT
Dgkb	-0.386107	8.32991	142.86	6.30747e-33	2.26188e-30	pseudobulk	edgeR	LRT
Parm1	-0.567468	6.10201	141.341	1.35487e-32	4.78819e-30	pseudobulk	edgeR	LRT
Cdk8	0.318923	8.69606	141.017	1.59522e-32	5.55705e-30	pseudobulk	edgeR	LRT
Robo1	-0.287699	10.4207	139.176	4.03115e-32	1.3845e-29	pseudobulk	edgeR	LRT
Gm47283	-0.567311	5.7212	138.955	4.50564e-32	1.52597e-29	pseudobulk	edgeR	LRT
Stxbp6	-0.786825	6.89416	137.787	8.11093e-32	2.70938e-29	pseudobulk	edgeR	LRT
Tlcd2	0.749192	4.77566	137.646	8.70908e-32	2.86988e-29	pseudobulk	edgeR	LRT
Cntnap5c	-0.667114	6.71137	137.266	1.05478e-31	3.42944e-29	pseudobulk	edgeR	LRT
Nptx1	0.460938	6.49652	136.499	1.55176e-31	4.97892e-29	pseudobulk	edgeR	LRT
Oip5os1	0.530941	5.82817	134.671	3.89694e-31	1.23412e-28	pseudobulk	edgeR	LRT
Sema3e	0.464	7.12001	133.971	5.54365e-31	1.7331e-28	pseudobulk	edgeR	LRT
Slit1	0.429854	6.68734	133.238	8.02124e-31	2.47592e-28	pseudobulk	edgeR	LRT
Slit2	-0.452468	6.90774	133.003	9.02833e-31	2.75195e-28	pseudobulk	edgeR	LRT
Tmem132a	0.425834	6.76	132.974	9.16262e-31	2.7584e-28	pseudobulk	edgeR	LRT
Scg3	0.488873	6.38398	132.869	9.65764e-31	2.87197e-28	pseudobulk	edgeR	LRT
Tenm3	-0.470186	7.86365	131.858	1.60718e-30	4.6656e-28	pseudobulk	edgeR	LRT
Gpm6a	0.283339	9.69804	131.761	1.68745e-30	4.84099e-28	pseudobulk	edgeR	LRT
Ubb	0.400091	7.27567	131.725	1.71866e-30	4.87321e-28	pseudobulk	edgeR	LRT
Foxp2	0.341862	9.19541	131.573	1.85485e-30	5.19891e-28	pseudobulk	edgeR	LRT
Necab1	0.554138	6.69168	130.925	2.57183e-30	7.12661e-28	pseudobulk	edgeR	LRT
Aplp1	0.401718	6.77844	129.218	6.07637e-30	1.64636e-27	pseudobulk	edgeR	LRT
Nap1l5	0.51604	6.09262	127.023	1.83664e-29	4.92158e-27	pseudobulk	edgeR	LRT
Gpc1	0.589407	5.41368	125.976	3.11179e-29	8.24793e-27	pseudobulk	edgeR	LRT
Pcdh10	0.385027	7.29227	125.495	3.96606e-29	1.02885e-26	pseudobulk	edgeR	LRT
Zfpm2	0.286428	10.5684	124.82	5.57222e-29	1.4303e-26	pseudobulk	edgeR	LRT
Gm11683	0.508076	5.95853	124.14	7.85001e-29	1.99398e-26	pseudobulk	edgeR	LRT
Slc1a2	0.294477	9.4289	124.048	8.22374e-29	2.06738e-26	pseudobulk	edgeR	LRT
Grm3	0.295645	9.16576	122.907	1.4611e-28	3.63559e-26	pseudobulk	edgeR	LRT
Syt6	0.490005	6.46588	121.166	3.51385e-28	8.65508e-26	pseudobulk	edgeR	LRT
Stum	-0.747469	4.73318	120.739	4.35941e-28	1.05791e-25	pseudobulk	edgeR	LRT
Plxna2	0.299645	8.68438	120.729	4.38176e-28	1.05791e-25	pseudobulk	edgeR	LRT
Malat1	0.225533	14.5929	120.421	5.11769e-28	1.22081e-25	pseudobulk	edgeR	LRT
R3hdm1	0.273079	10.1471	120.405	5.15657e-28	1.22081e-25	pseudobulk	edgeR	LRT
Aldoa	0.329579	7.65655	119.37	8.69172e-28	2.03796e-25	pseudobulk	edgeR	LRT
Igsf8	0.405074	6.56221	118.287	1.50048e-27	3.48469e-25	pseudobulk	edgeR	LRT
Eda	-0.610747	5.78796	117.809	1.90867e-27	4.39085e-25	pseudobulk	edgeR	LRT
Psap	0.384437	6.80506	117.142	2.67283e-27	6.0913e-25	pseudobulk	edgeR	LRT
Rit2	0.295614	8.32242	116.1	4.51963e-27	1.02047e-24	pseudobulk	edgeR	LRT
Sgcd	-0.33159	8.78831	116.024	4.69678e-27	1.05074e-24	pseudobulk	edgeR	LRT
Ypel3	0.398574	6.55313	115.566	5.91673e-27	1.30687e-24	pseudobulk	edgeR	LRT
Tbr1	0.506769	6.19257	115.555	5.94885e-27	1.30687e-24	pseudobulk	edgeR	LRT
Zfp697	-0.491368	7.22271	115.4	6.43164e-27	1.40032e-24	pseudobulk	edgeR	LRT
Cacna2d3	-0.393864	9.13091	114.789	8.75175e-27	1.8886e-24	pseudobulk	edgeR	LRT
Sox5	0.258583	9.39197	114.312	1.11343e-26	2.38167e-24	pseudobulk	edgeR	LRT
Hsp90ab1	0.308129	8.06003	113.82	1.42701e-26	3.02588e-24	pseudobulk	edgeR	LRT
Ext1	0.278039	9.99358	113.322	1.83449e-26	3.85639e-24	pseudobulk	edgeR	LRT
Sntb2	0.384369	7.17338	111.762	4.02951e-26	8.39826e-24	pseudobulk	edgeR	LRT
Slc16a2	-0.442288	6.29235	110.129	9.18113e-26	1.8973e-23	pseudobulk	edgeR	LRT
Itm2b	0.362501	7.11748	109.189	1.47493e-25	3.02236e-23	pseudobulk	edgeR	LRT
Ndst3	-0.33906	8.2443	108.616	1.96992e-25	3.93742e-23	pseudobulk	edgeR	LRT
Wipf3	0.454184	6.17443	108.24	2.3807e-25	4.71978e-23	pseudobulk	edgeR	LRT
Fam126a	-0.722045	5.48741	108.198	2.43259e-25	4.78377e-23	pseudobulk	edgeR	LRT
Srsf5	0.348798	7.54737	107.422	3.59793e-25	6.96313e-23	pseudobulk	edgeR	LRT
Col12a1	0.467596	6.24463	106.627	5.37315e-25	1.03169e-22	pseudobulk	edgeR	LRT
Sgk1	0.343965	7.22932	106.363	6.13888e-25	1.1695e-22	pseudobulk	edgeR	LRT
Tanc2	0.239299	10.0918	106.17	6.76804e-25	1.27937e-22	pseudobulk	edgeR	LRT
Cdh4	-0.660334	5.1962	105.689	8.62726e-25	1.61828e-22	pseudobulk	edgeR	LRT
Galnt13	-0.290788	9.14269	105.565	9.18238e-25	1.70925e-22	pseudobulk	edgeR	LRT
Atp2b1	0.243152	9.84369	104.794	1.35529e-24	2.50303e-22	pseudobulk	edgeR	LRT
Spen	0.426608	6.19738	104.779	1.3652e-24	2.50303e-22	pseudobulk	edgeR	LRT
Sema5a	0.361218	8.09232	104.433	1.62615e-24	2.9373e-22	pseudobulk	edgeR	LRT
Serinc1	0.415931	6.52249	104.073	1.94952e-24	3.49552e-22	pseudobulk	edgeR	LRT
Zbtb16	0.331234	7.60678	103.571	2.51217e-24	4.47148e-22	pseudobulk	edgeR	LRT
Atp1a3	0.267334	8.2689	102.784	3.73779e-24	6.52316e-22	pseudobulk	edgeR	LRT
Chsy3	0.274759	10.6284	102.236	4.92925e-24	8.5248e-22	pseudobulk	edgeR	LRT
Dscaml1	-0.339621	8.79898	100.792	1.0218e-23	1.74242e-21	pseudobulk	edgeR	LRT
Myt1l	0.219616	9.83823	99.6674	1.80262e-23	3.05257e-21	pseudobulk	edgeR	LRT
Car10	0.302592	9.63004	99.3563	2.10925e-23	3.54718e-21	pseudobulk	edgeR	LRT
Gpr22	0.594832	5.08538	96.989	6.97138e-23	1.16436e-20	pseudobulk	edgeR	LRT
Gm3294	0.50561	5.77977	95.1085	1.80234e-22	2.9696e-20	pseudobulk	edgeR	LRT
Chpf2	0.471953	5.72263	94.5291	2.41515e-22	3.95258e-20	pseudobulk	edgeR	LRT
L3mbtl1	-0.48499	5.65348	93.936	3.25891e-22	5.26282e-20	pseudobulk	edgeR	LRT
Cdr1os	0.218479	9.93161	93.6372	3.78997e-22	6.08016e-20	pseudobulk	edgeR	LRT
Psd3	0.247851	8.76271	91.5657	1.07947e-21	1.70928e-19	pseudobulk	edgeR	LRT
Cntnap2	-0.211987	10.942	91.1736	1.31602e-21	2.06527e-19	pseudobulk	edgeR	LRT
5031425E22Rik	-0.371473	6.68317	91.1658	1.32123e-21	2.06527e-19	pseudobulk	edgeR	LRT
Mctp1	0.28133	10.3483	91.1475	1.33354e-21	2.07124e-19	pseudobulk	edgeR	LRT
St6galnac3	-0.307717	8.24681	90.8624	1.54019e-21	2.37706e-19	pseudobulk	edgeR	LRT
Runx2	0.351059	7.31054	90.8426	1.55569e-21	2.38588e-19	pseudobulk	edgeR	LRT
4930447C04Rik	-0.403988	6.70776	89.7917	2.64603e-21	3.98293e-19	pseudobulk	edgeR	LRT
Hdac9	-0.285286	9.37015	89.2577	3.46587e-21	5.18498e-19	pseudobulk	edgeR	LRT
Atp6v0c	0.350339	6.78274	88.9131	4.12546e-21	6.1341e-19	pseudobulk	edgeR	LRT
Lrrtm4	-0.356253	11.5211	88.7423	4.49745e-21	6.64669e-19	pseudobulk	edgeR	LRT
Scn2a	0.232081	8.92454	88.7008	4.5927e-21	6.74657e-19	pseudobulk	edgeR	LRT
Tafa2	-0.65642	7.05574	88.6793	4.64303e-21	6.76284e-19	pseudobulk	edgeR	LRT
Gm16083	-0.544456	5.0795	88.6724	4.65925e-21	6.76284e-19	pseudobulk	edgeR	LRT
Cmss1	0.237256	10.3605	88.4778	5.14088e-21	7.41777e-19	pseudobulk	edgeR	LRT
Sipa1l3	-0.578194	5.05734	88.4651	5.17399e-21	7.42164e-19	pseudobulk	edgeR	LRT
Fras1	-0.35723	8.00215	88.2311	5.82385e-21	8.30495e-19	pseudobulk	edgeR	LRT
Olfm1	0.316896	7.07103	88.1188	6.16402e-21	8.73893e-19	pseudobulk	edgeR	LRT
Mef2c	0.210476	9.63154	87.6047	7.99346e-21	1.12671e-18	pseudobulk	edgeR	LRT
Rock2	0.228941	8.74319	87.4014	8.85878e-21	1.2415e-18	pseudobulk	edgeR	LRT
Mast4	0.315725	9.90407	87.1875	9.87061e-21	1.3754e-18	pseudobulk	edgeR	LRT
Prickle1	0.261965	9.43785	87.1184	1.02217e-20	1.41623e-18	pseudobulk	edgeR	LRT
Mast3	0.392989	6.23454	87.0226	1.07289e-20	1.4781e-18	pseudobulk	edgeR	LRT
Scg5	0.299519	7.31525	86.8252	1.18549e-20	1.62405e-18	pseudobulk	edgeR	LRT
Myo1d	-0.476859	5.69687	86.7529	1.22961e-20	1.67509e-18	pseudobulk	edgeR	LRT
6720427I07Rik	0.486959	5.4733	86.3969	1.47212e-20	1.99431e-18	pseudobulk	edgeR	LRT
Prpf8	0.476195	5.7159	86.0246	1.77712e-20	2.3942e-18	pseudobulk	edgeR	LRT
Cdh13	-0.319105	9.04794	85.9178	1.87568e-20	2.5131e-18	pseudobulk	edgeR	LRT
Nol4	0.25361	8.89237	84.5266	3.79087e-20	5.05138e-18	pseudobulk	edgeR	LRT
Syt17	-0.650933	5.25545	84.2091	4.45117e-20	5.899e-18	pseudobulk	edgeR	LRT
Lyst	0.29956	7.22006	83.8273	5.39929e-20	7.11685e-18	pseudobulk	edgeR	LRT
Car12	0.66526	4.51375	83.7077	5.73607e-20	7.52012e-18	pseudobulk	edgeR	LRT
Gpr162	0.353582	6.65731	83.3717	6.79881e-20	8.86572e-18	pseudobulk	edgeR	LRT
Utrn	-0.501612	6.00006	83.1092	7.76415e-20	1.00707e-17	pseudobulk	edgeR	LRT
Tmem151a	0.390539	6.09892	81.8699	1.45347e-19	1.87528e-17	pseudobulk	edgeR	LRT
Rhbdl3	-0.510631	5.32604	81.766	1.53193e-19	1.96611e-17	pseudobulk	edgeR	LRT
Itpr1	0.275429	8.88221	81.6281	1.64264e-19	2.09717e-17	pseudobulk	edgeR	LRT
Fhit	-0.354922	7.17755	81.5851	1.67872e-19	2.13206e-17	pseudobulk	edgeR	LRT
Efna5	0.266458	8.71197	81.1156	2.12888e-19	2.67591e-17	pseudobulk	edgeR	LRT
Sema3a	0.538536	5.78061	81.0935	2.15291e-19	2.69224e-17	pseudobulk	edgeR	LRT
Slc8a2	0.320525	6.87592	80.7321	2.58489e-19	3.21594e-17	pseudobulk	edgeR	LRT
Arid5b	0.274822	7.81411	80.5141	2.88644e-19	3.57288e-17	pseudobulk	edgeR	LRT
Klf9	0.365285	6.51041	80.4449	2.98931e-19	3.68153e-17	pseudobulk	edgeR	LRT
Ddx24	0.318591	7.07011	80.1786	3.42056e-19	4.19148e-17	pseudobulk	edgeR	LRT
Cacnb4	0.237596	9.80776	79.3904	5.09741e-19	6.21501e-17	pseudobulk	edgeR	LRT
Adgrb1	0.290235	7.89864	79.2387	5.50414e-19	6.67753e-17	pseudobulk	edgeR	LRT
Xylt1	-0.254853	8.84355	78.8771	6.60958e-19	7.93963e-17	pseudobulk	edgeR	LRT
Tcf4	0.202377	9.57014	78.8111	6.8342e-19	8.12937e-17	pseudobulk	edgeR	LRT
Reln	-0.586092	5.45872	78.799	6.87627e-19	8.1397e-17	pseudobulk	edgeR	LRT
Scube1	-0.615906	4.79483	77.7648	1.16071e-18	1.36706e-16	pseudobulk	edgeR	LRT
Tle4	0.279942	8.70206	77.7557	1.16608e-18	1.36706e-16	pseudobulk	edgeR	LRT
Egr1	0.376196	6.91262	77.7398	1.17551e-18	1.37152e-16	pseudobulk	edgeR	LRT
Syt5	0.432874	5.57716	77.6229	1.24716e-18	1.44818e-16	pseudobulk	edgeR	LRT
Pcsk1n	0.41086	5.84175	77.4905	1.3336e-18	1.54123e-16	pseudobulk	edgeR	LRT
Htr1f	0.247707	8.83666	77.0516	1.66549e-18	1.91571e-16	pseudobulk	edgeR	LRT
Nell1	0.317832	7.90658	76.9602	1.74437e-18	1.99701e-16	pseudobulk	edgeR	LRT
Ptprt	-0.368357	8.46436	76.76	1.93051e-18	2.19978e-16	pseudobulk	edgeR	LRT
Tuba4a	0.351702	6.46567	76.591	2.10299e-18	2.38518e-16	pseudobulk	edgeR	LRT
Khdrbs3	0.202183	10.507	76.5542	2.14255e-18	2.4188e-16	pseudobulk	edgeR	LRT
Cltc	0.25791	7.9304	76.2976	2.43976e-18	2.7166e-16	pseudobulk	edgeR	LRT
Sphkap	-0.29872	7.73884	76.1609	2.6147e-18	2.89815e-16	pseudobulk	edgeR	LRT
Slc17a7	0.276676	7.63871	75.3051	4.03327e-18	4.45028e-16	pseudobulk	edgeR	LRT
Septin7	0.281211	8.02881	75.2811	4.0824e-18	4.48421e-16	pseudobulk	edgeR	LRT
Itm2c	0.417643	5.97605	75.2344	4.18011e-18	4.57094e-16	pseudobulk	edgeR	LRT
Septin3	0.334523	6.74077	74.7923	5.22941e-18	5.66751e-16	pseudobulk	edgeR	LRT
Efr3a	0.246104	8.49682	74.3984	6.38418e-18	6.88842e-16	pseudobulk	edgeR	LRT
Ccdc82	0.460286	5.44353	74.3493	6.54475e-18	7.03057e-16	pseudobulk	edgeR	LRT
4930578G10Rik	0.290708	9.08518	73.8975	8.22787e-18	8.79559e-16	pseudobulk	edgeR	LRT
Mat2a	-0.358443	6.25229	73.8899	8.25996e-18	8.79559e-16	pseudobulk	edgeR	LRT
Sh3kbp1	-0.335132	6.6786	73.7315	8.95007e-18	9.44794e-16	pseudobulk	edgeR	LRT
Aff2	0.270433	7.81072	73.4167	1.04976e-17	1.10338e-15	pseudobulk	edgeR	LRT
Plcl2	0.263737	8.6652	73.3155	1.10499e-17	1.15645e-15	pseudobulk	edgeR	LRT
9530059O14Rik	0.298897	8.17595	73.24	1.14806e-17	1.19129e-15	pseudobulk	edgeR	LRT
Rprm	0.56038	4.76034	73.1874	1.17905e-17	1.21827e-15	pseudobulk	edgeR	LRT
Tmem30a	0.344533	6.40736	72.5763	1.607e-17	1.6465e-15	pseudobulk	edgeR	LRT
Cep83	-0.316789	6.78752	72.4158	1.74317e-17	1.77855e-15	pseudobulk	edgeR	LRT
Cox7a2	-0.497996	5.2109	72.3952	1.76139e-17	1.78964e-15	pseudobulk	edgeR	LRT
Acyp2	-0.340317	7.00624	72.2637	1.88282e-17	1.90509e-15	pseudobulk	edgeR	LRT
Trank1	0.236328	8.3828	72.1766	1.96776e-17	1.9828e-15	pseudobulk	edgeR	LRT
Clstn1	0.276735	7.76352	71.7245	2.47445e-17	2.4831e-15	pseudobulk	edgeR	LRT
Mmp17	0.332054	6.51609	71.5645	2.6834e-17	2.68175e-15	pseudobulk	edgeR	LRT
Pgm2l1	0.313658	6.94958	71.4209	2.88605e-17	2.8725e-15	pseudobulk	edgeR	LRT
Kcnv1	0.506447	5.06055	71.0606	3.46414e-17	3.43387e-15	pseudobulk	edgeR	LRT
Gmds	-0.287438	7.45426	70.7897	3.97412e-17	3.92344e-15	pseudobulk	edgeR	LRT
Usp29	0.347708	7.61596	70.7799	3.99378e-17	3.92695e-15	pseudobulk	edgeR	LRT
Tmem196	0.362405	6.23467	70.1803	5.41252e-17	5.26621e-15	pseudobulk	edgeR	LRT
Cdh7	-0.630483	5.54094	70.1706	5.43924e-17	5.26621e-15	pseudobulk	edgeR	LRT
Madd	0.287706	7.0374	70.1695	5.44222e-17	5.26621e-15	pseudobulk	edgeR	LRT
Celsr2	0.486833	4.99574	69.9986	5.93479e-17	5.69763e-15	pseudobulk	edgeR	LRT
Kctd16	0.210074	9.64506	69.9557	6.06522e-17	5.80002e-15	pseudobulk	edgeR	LRT
Tmem44	-0.595246	4.51015	68.9535	1.00812e-16	9.6027e-15	pseudobulk	edgeR	LRT
Kalrn	0.175403	10.9253	68.788	1.09638e-16	1.04028e-14	pseudobulk	edgeR	LRT
Prkd1	-0.512837	5.90906	68.4921	1.27384e-16	1.20398e-14	pseudobulk	edgeR	LRT
B3galt2	0.401258	5.80073	68.3862	1.34418e-16	1.26555e-14	pseudobulk	edgeR	LRT
Frmd4a	-0.18818	10.2214	68.2226	1.46043e-16	1.36972e-14	pseudobulk	edgeR	LRT
Kcnb2	-0.212247	9.36204	68.0137	1.62361e-16	1.51692e-14	pseudobulk	edgeR	LRT
Efcab6	-0.54929	4.70709	67.6008	2.00188e-16	1.8632e-14	pseudobulk	edgeR	LRT
Cntnap5a	-0.412525	8.53355	66.703	3.15655e-16	2.91563e-14	pseudobulk	edgeR	LRT
Ankrd33b	0.274191	7.53926	66.5978	3.32951e-16	3.06378e-14	pseudobulk	edgeR	LRT
Epb41	0.293249	6.99564	66.3623	3.75203e-16	3.4396e-14	pseudobulk	edgeR	LRT
Trappc9	0.287369	7.38993	66.1405	4.19895e-16	3.83488e-14	pseudobulk	edgeR	LRT
Hsp90b1	0.357515	6.13216	65.5189	5.75586e-16	5.23719e-14	pseudobulk	edgeR	LRT
Neto1	0.202479	8.98464	65.3827	6.16778e-16	5.59113e-14	pseudobulk	edgeR	LRT
Chrm2	0.657096	6.37909	65.3384	6.30797e-16	5.69703e-14	pseudobulk	edgeR	LRT
Adcy2	0.229815	9.62755	65.2956	6.44646e-16	5.80062e-14	pseudobulk	edgeR	LRT
R3hdm2	0.227476	8.41419	65.16	6.9057e-16	6.19101e-14	pseudobulk	edgeR	LRT
Mdh1	0.322196	6.70656	65.0128	7.44148e-16	6.64691e-14	pseudobulk	edgeR	LRT
Slc24a4	-0.439838	5.62092	64.9301	7.7602e-16	6.9063e-14	pseudobulk	edgeR	LRT
Snhg4	-0.553267	4.51868	64.9119	7.83244e-16	6.94524e-14	pseudobulk	edgeR	LRT
L3mbtl4	-0.39488	7.04806	64.4884	9.71035e-16	8.57923e-14	pseudobulk	edgeR	LRT
Syt11	0.248795	7.57677	64.4164	1.00715e-15	8.8662e-14	pseudobulk	edgeR	LRT
Rims2	0.184011	10.0975	64.2962	1.07053e-15	9.39027e-14	pseudobulk	edgeR	LRT
Adcy9	0.21809	8.37021	63.8244	1.3602e-15	1.18884e-13	pseudobulk	edgeR	LRT
Tacc1	0.275793	7.42092	63.6802	1.46347e-15	1.27453e-13	pseudobulk	edgeR	LRT
Lrriq1	-0.60322	4.50813	63.4396	1.65359e-15	1.42989e-13	pseudobulk	edgeR	LRT
Tle1	-0.606035	4.5466	63.3725	1.71094e-15	1.46906e-13	pseudobulk	edgeR	LRT
Akap6	0.193617	9.43459	63.2508	1.81996e-15	1.55718e-13	pseudobulk	edgeR	LRT
Nkain3	-0.34214	7.85061	62.7572	2.33824e-15	1.99364e-13	pseudobulk	edgeR	LRT
Phf20l1	0.221665	8.58009	62.7037	2.40269e-15	2.04145e-13	pseudobulk	edgeR	LRT
Ncald	0.249553	8.81179	62.6406	2.48082e-15	2.10051e-13	pseudobulk	edgeR	LRT
Pde1c	0.498701	5.5048	62.5723	2.56839e-15	2.16714e-13	pseudobulk	edgeR	LRT
Ndrg4	0.235819	8.50861	62.4691	2.70665e-15	2.27592e-13	pseudobulk	edgeR	LRT
Tmem59l	0.354077	5.90181	61.8103	3.78197e-15	3.16918e-13	pseudobulk	edgeR	LRT
Chn2	0.475205	4.85272	61.4209	4.60884e-15	3.84885e-13	pseudobulk	edgeR	LRT
Tiam1	-0.276939	7.01047	61.3316	4.82271e-15	4.00006e-13	pseudobulk	edgeR	LRT
Pcsk2	0.192563	10.0423	61.1355	5.32787e-15	4.3892e-13	pseudobulk	edgeR	LRT
Tspan5	0.186506	9.18997	60.8862	6.04703e-15	4.93166e-13	pseudobulk	edgeR	LRT
Glul	0.464484	4.92991	60.7459	6.49378e-15	5.27836e-13	pseudobulk	edgeR	LRT
Il1rap	0.262772	7.62934	60.3711	7.85573e-15	6.36418e-13	pseudobulk	edgeR	LRT
Gm17171	0.517958	4.51079	60.2202	8.48194e-15	6.84874e-13	pseudobulk	edgeR	LRT
Pam	0.29145	7.86125	60.1049	8.99321e-15	7.23761e-13	pseudobulk	edgeR	LRT
Zeb2	0.236207	8.46602	60.0188	9.3956e-15	7.53657e-13	pseudobulk	edgeR	LRT
Mei4	-0.620541	5.08735	59.98	9.58282e-15	7.66154e-13	pseudobulk	edgeR	LRT
Clstn2	0.208686	9.57563	59.8904	1.00289e-14	7.96808e-13	pseudobulk	edgeR	LRT
Herc1	0.216486	8.66198	59.817	1.04098e-14	8.24163e-13	pseudobulk	edgeR	LRT
Myo16	-0.299759	6.43537	59.7485	1.07785e-14	8.50597e-13	pseudobulk	edgeR	LRT
Cpe	0.22924	8.31481	59.3757	1.30265e-14	1.01812e-12	pseudobulk	edgeR	LRT
Cdipt	0.491593	4.64269	59.2676	1.37627e-14	1.0688e-12	pseudobulk	edgeR	LRT
Fnip2	-0.37344	5.80343	59.197	1.42655e-14	1.10433e-12	pseudobulk	edgeR	LRT
Nr6a1	-0.268054	7.00507	59.0678	1.52332e-14	1.17551e-12	pseudobulk	edgeR	LRT
Klhl3	0.251287	7.32975	59.0175	1.56279e-14	1.20216e-12	pseudobulk	edgeR	LRT
Lin28b	-0.360033	6.00795	58.9257	1.63736e-14	1.25557e-12	pseudobulk	edgeR	LRT
Smarcd3	-0.449236	4.97571	58.7772	1.76575e-14	1.34977e-12	pseudobulk	edgeR	LRT
Hnrnpu	0.20556	8.72439	58.337	2.20851e-14	1.68295e-12	pseudobulk	edgeR	LRT
Slc8a1	0.214422	10.7234	58.3029	2.24708e-14	1.70701e-12	pseudobulk	edgeR	LRT
Lrrtm3	0.221642	9.40332	58.2144	2.35052e-14	1.78004e-12	pseudobulk	edgeR	LRT
Ctsb	0.400318	5.61426	58.14	2.44111e-14	1.84293e-12	pseudobulk	edgeR	LRT
Lmtk3	0.257994	6.96968	57.9368	2.70672e-14	2.03714e-12	pseudobulk	edgeR	LRT
Phyhipl	0.306202	6.57184	57.6552	3.12342e-14	2.33634e-12	pseudobulk	edgeR	LRT
Phactr1	0.178319	11.6317	57.6249	3.17189e-14	2.36534e-12	pseudobulk	edgeR	LRT
Satb1	0.274737	7.33634	57.486	3.40397e-14	2.53066e-12	pseudobulk	edgeR	LRT
Hivep1	0.268565	7.20989	57.2983	3.74475e-14	2.76714e-12	pseudobulk	edgeR	LRT
Ccnd2	0.410394	5.41715	57.2899	3.76075e-14	2.77057e-12	pseudobulk	edgeR	LRT
Galnt14	-0.408837	6.42809	57.2002	3.93625e-14	2.89113e-12	pseudobulk	edgeR	LRT
Pde4d	0.161797	11.7336	56.988	4.3849e-14	3.21099e-12	pseudobulk	edgeR	LRT
Smpd1	0.525585	4.53212	56.9711	4.42261e-14	3.2289e-12	pseudobulk	edgeR	LRT
Tnrc6b	0.207192	8.05489	56.8036	4.81572e-14	3.50542e-12	pseudobulk	edgeR	LRT
Homer2	-0.524912	5.36461	56.7457	4.95978e-14	3.59953e-12	pseudobulk	edgeR	LRT
Lrp1	0.298141	6.43682	56.511	5.58839e-14	4.03174e-12	pseudobulk	edgeR	LRT
Shc3	0.277242	7.07605	55.7835	8.09087e-14	5.7858e-12	pseudobulk	edgeR	LRT
Bcl11a	0.208191	8.49564	55.7525	8.2193e-14	5.86046e-12	pseudobulk	edgeR	LRT
Atp1a1	0.275157	7.17308	55.5854	8.94861e-14	6.36186e-12	pseudobulk	edgeR	LRT
Eef2	0.292943	6.32375	55.4735	9.47286e-14	6.69203e-12	pseudobulk	edgeR	LRT
Ctnna3	0.27902	7.02643	55.4688	9.49535e-14	6.69203e-12	pseudobulk	edgeR	LRT
Tnrc6c	0.20501	8.31522	55.2123	1.08189e-13	7.60284e-12	pseudobulk	edgeR	LRT
Ntrk2	0.203079	9.66413	54.9187	1.25618e-13	8.75201e-12	pseudobulk	edgeR	LRT
Sv2a	0.312386	6.51459	54.8674	1.28945e-13	8.93275e-12	pseudobulk	edgeR	LRT
Mpp6	-0.25809	7.23898	54.7075	1.39875e-13	9.66247e-12	pseudobulk	edgeR	LRT
Sf3b1	0.238744	7.89298	54.5239	1.53569e-13	1.05487e-11	pseudobulk	edgeR	LRT
Gm19410	-0.231184	7.35183	54.1904	1.81976e-13	1.24648e-11	pseudobulk	edgeR	LRT
Mitf	-0.37382	6.16253	54.152	1.85561e-13	1.26748e-11	pseudobulk	edgeR	LRT
Cd34	0.39571	5.29899	54.0659	1.93881e-13	1.32061e-11	pseudobulk	edgeR	LRT
Kcnh1	0.307756	7.59934	54.0451	1.95937e-13	1.3309e-11	pseudobulk	edgeR	LRT
Eno1b	0.327421	6.2662	53.9746	2.03094e-13	1.37568e-11	pseudobulk	edgeR	LRT
Arhgef3	0.367029	6.72997	53.8123	2.20587e-13	1.49003e-11	pseudobulk	edgeR	LRT
Hivep2	0.163432	10.0045	53.7585	2.26707e-13	1.52567e-11	pseudobulk	edgeR	LRT
Hspa5	0.354308	6.00778	53.755	2.27115e-13	1.52567e-11	pseudobulk	edgeR	LRT
Smarca2	0.266801	6.91054	53.5159	2.56508e-13	1.71839e-11	pseudobulk	edgeR	LRT
Acaca	-0.260717	7.03758	53.4523	2.64948e-13	1.77007e-11	pseudobulk	edgeR	LRT
Nipal2	-0.382374	5.39498	53.3558	2.78282e-13	1.85407e-11	pseudobulk	edgeR	LRT
Agap2	0.370389	5.57043	53.1471	3.09485e-13	2.05635e-11	pseudobulk	edgeR	LRT
Bdnf	0.498674	4.95908	52.9258	3.46381e-13	2.29524e-11	pseudobulk	edgeR	LRT
Pxdn	0.300514	6.35149	52.9032	3.50393e-13	2.31554e-11	pseudobulk	edgeR	LRT
Macrod2	-0.206218	11.0143	52.8219	3.6521e-13	2.40693e-11	pseudobulk	edgeR	LRT
Iqgap2	0.227842	7.47048	52.7994	3.69419e-13	2.42811e-11	pseudobulk	edgeR	LRT
Nckap1	0.19566	8.17603	52.2439	4.90189e-13	3.21324e-11	pseudobulk	edgeR	LRT
Rapgef4	0.174943	9.1721	52.2013	5.00922e-13	3.26604e-11	pseudobulk	edgeR	LRT
Grm8	0.171138	10.572	52.0648	5.36995e-13	3.4919e-11	pseudobulk	edgeR	LRT
Sel1l3	0.223182	7.76337	52.0326	5.4588e-13	3.54023e-11	pseudobulk	edgeR	LRT
Sh3pxd2a	-0.474731	4.84093	51.9912	5.57502e-13	3.60602e-11	pseudobulk	edgeR	LRT
Kcnq5	-0.243372	10.4526	51.7386	6.34029e-13	4.08939e-11	pseudobulk	edgeR	LRT
Dnm1	0.221409	8.09001	51.7338	6.35587e-13	4.08939e-11	pseudobulk	edgeR	LRT
Gm20754	-0.403546	7.32589	51.4755	7.24955e-13	4.6399e-11	pseudobulk	edgeR	LRT
Rasgrp1	0.203045	7.8284	51.3087	7.89232e-13	5.03807e-11	pseudobulk	edgeR	LRT
Ccnl2	0.275347	6.57283	51.2137	8.28395e-13	5.27426e-11	pseudobulk	edgeR	LRT
Tmeff1	-0.327667	5.86249	51.2003	8.34055e-13	5.29647e-11	pseudobulk	edgeR	LRT
Gm19951	0.547092	4.71556	51.1746	8.45046e-13	5.35233e-11	pseudobulk	edgeR	LRT
Stag2	0.28303	6.42833	50.8764	9.83707e-13	6.19837e-11	pseudobulk	edgeR	LRT
Resp18	0.448235	4.77889	50.7623	1.04259e-12	6.55244e-11	pseudobulk	edgeR	LRT
Dmd	0.159722	11.1795	50.7571	1.04536e-12	6.553e-11	pseudobulk	edgeR	LRT
Dip2b	0.206322	7.82127	50.5833	1.14212e-12	7.14117e-11	pseudobulk	edgeR	LRT
Akap13	-0.42369	5.34806	50.5745	1.14729e-12	7.15514e-11	pseudobulk	edgeR	LRT
Etl4	0.192296	11.3171	50.567	1.15163e-12	7.16389e-11	pseudobulk	edgeR	LRT
Klf13	0.292163	6.20101	50.32	1.30611e-12	8.06316e-11	pseudobulk	edgeR	LRT
Fam184a	-0.345869	5.91172	50.1628	1.41507e-12	8.71375e-11	pseudobulk	edgeR	LRT
Ccdc148	-0.293605	6.39719	50.1257	1.44208e-12	8.8577e-11	pseudobulk	edgeR	LRT
Ranbp2	0.272019	7.18239	50.1196	1.44656e-12	8.86293e-11	pseudobulk	edgeR	LRT
Foxg1	0.458041	4.91704	49.9328	1.59103e-12	9.72362e-11	pseudobulk	edgeR	LRT
Rgs20	-0.364862	5.87976	49.9133	1.60693e-12	9.79622e-11	pseudobulk	edgeR	LRT
Adgrb3	0.171207	11.7536	49.9051	1.61362e-12	9.81252e-11	pseudobulk	edgeR	LRT
Lpgat1	0.23371	7.61888	49.7176	1.77542e-12	1.07695e-10	pseudobulk	edgeR	LRT
Ptprd	0.156237	13.6142	49.6981	1.79318e-12	1.08503e-10	pseudobulk	edgeR	LRT
Gas7	0.214593	8.44324	49.6674	1.82148e-12	1.09942e-10	pseudobulk	edgeR	LRT
Epha5	-0.177471	9.7228	49.6391	1.8479e-12	1.11262e-10	pseudobulk	edgeR	LRT
C1qtnf4	0.330571	5.96045	49.5787	1.9057e-12	1.1446e-10	pseudobulk	edgeR	LRT
Ldhb	0.331036	5.75268	49.5259	1.95769e-12	1.17005e-10	pseudobulk	edgeR	LRT
Slc38a1	0.311285	6.27808	49.2955	2.20172e-12	1.30948e-10	pseudobulk	edgeR	LRT
Homer1	0.271003	9.48235	49.1833	2.33122e-12	1.37978e-10	pseudobulk	edgeR	LRT
Stim2	0.260348	7.02292	49.0729	2.46621e-12	1.45262e-10	pseudobulk	edgeR	LRT
Atxn1	0.178088	9.37119	49.0513	2.49354e-12	1.46514e-10	pseudobulk	edgeR	LRT
Ryr2	0.160604	10.1408	49.0466	2.49948e-12	1.46514e-10	pseudobulk	edgeR	LRT
Enc1	0.30331	6.87198	48.8061	2.82558e-12	1.65232e-10	pseudobulk	edgeR	LRT
Usp9x	0.213587	7.88954	48.7882	2.85148e-12	1.66348e-10	pseudobulk	edgeR	LRT
Ndn	0.473983	4.51708	48.7302	2.93707e-12	1.70932e-10	pseudobulk	edgeR	LRT
Slc22a17	0.207846	7.83141	48.6441	3.06882e-12	1.78175e-10	pseudobulk	edgeR	LRT
Stmn1	0.242859	6.87591	48.6349	3.08328e-12	1.78589e-10	pseudobulk	edgeR	LRT
Slc44a5	-0.322663	6.10168	48.5466	3.22531e-12	1.85932e-10	pseudobulk	edgeR	LRT
Vegfc	-0.540312	4.55219	48.3303	3.60153e-12	2.07131e-10	pseudobulk	edgeR	LRT
Ppp1r37	0.306275	6.07049	48.2179	3.81389e-12	2.18828e-10	pseudobulk	edgeR	LRT
Sirpa	0.237307	6.94684	48.1281	3.99267e-12	2.28547e-10	pseudobulk	edgeR	LRT
Miat	-0.195978	8.08053	48.1131	4.02332e-12	2.29763e-10	pseudobulk	edgeR	LRT
St3gal5	0.262907	7.08103	47.8658	4.56416e-12	2.59434e-10	pseudobulk	edgeR	LRT
Rpn1	0.410858	4.97468	47.7244	4.9056e-12	2.7698e-10	pseudobulk	edgeR	LRT
Fut9	0.168885	9.92525	47.7238	4.90693e-12	2.7698e-10	pseudobulk	edgeR	LRT
Fmnl1	0.348062	5.61975	47.677	5.02563e-12	2.83025e-10	pseudobulk	edgeR	LRT
Kbtbd11	0.459635	5.17575	47.6483	5.09954e-12	2.86526e-10	pseudobulk	edgeR	LRT
App	0.161462	9.15825	47.6187	5.17729e-12	2.90226e-10	pseudobulk	edgeR	LRT
Catspere2	-0.265055	6.76295	47.5343	5.40502e-12	3.02297e-10	pseudobulk	edgeR	LRT
Usp19	0.31496	5.90783	47.43	5.70042e-12	3.17582e-10	pseudobulk	edgeR	LRT
Gabrg3	0.165534	10.3156	47.4286	5.70436e-12	3.17582e-10	pseudobulk	edgeR	LRT
Fstl4	-0.350573	5.88973	47.3718	5.87229e-12	3.26186e-10	pseudobulk	edgeR	LRT
Epc2	0.273195	6.38921	47.3521	5.9314e-12	3.28721e-10	pseudobulk	edgeR	LRT
Junb	0.536799	6.13863	47.3132	6.05045e-12	3.34558e-10	pseudobulk	edgeR	LRT
Adgrb2	0.284721	6.4925	47.2865	6.13335e-12	3.38375e-10	pseudobulk	edgeR	LRT
Lrrtm2	0.367084	5.288	47.1554	6.55761e-12	3.60965e-10	pseudobulk	edgeR	LRT
Sorcs3	0.41496	7.31212	46.8068	7.83397e-12	4.30251e-10	pseudobulk	edgeR	LRT
Ptprf	-0.46333	4.67344	46.7914	7.896e-12	4.32683e-10	pseudobulk	edgeR	LRT
Pls1	-0.486777	4.66348	46.7384	8.11225e-12	4.43536e-10	pseudobulk	edgeR	LRT
Sstr4	-0.380998	5.32175	46.6961	8.28938e-12	4.52207e-10	pseudobulk	edgeR	LRT
Eef1a2	0.24212	6.84616	46.5848	8.77379e-12	4.77565e-10	pseudobulk	edgeR	LRT
Ephb1	0.204251	8.17535	46.4349	9.4712e-12	5.13446e-10	pseudobulk	edgeR	LRT
Unc5d	-0.52014	6.11013	46.4341	9.47511e-12	5.13446e-10	pseudobulk	edgeR	LRT
Msh3	-0.348093	5.53319	46.3542	9.86945e-12	5.33628e-10	pseudobulk	edgeR	LRT
Sorcs2	-0.38456	6.52369	46.2899	1.01988e-11	5.49002e-10	pseudobulk	edgeR	LRT
Sh3rf3	0.205624	8.58291	46.0296	1.16479e-11	6.24252e-10	pseudobulk	edgeR	LRT
Arl6ip1	0.377665	5.37814	45.8739	1.26115e-11	6.71467e-10	pseudobulk	edgeR	LRT
E130102H24Rik	0.317112	5.95798	45.8396	1.28343e-11	6.81842e-10	pseudobulk	edgeR	LRT
Plk2	0.253604	7.08782	45.7785	1.32408e-11	7.01909e-10	pseudobulk	edgeR	LRT
Serinc2	0.401969	5.41112	45.7506	1.34307e-11	7.10429e-10	pseudobulk	edgeR	LRT
Atrx	0.203931	7.78631	45.6782	1.39366e-11	7.34002e-10	pseudobulk	edgeR	LRT
Nav2	0.166281	9.56386	45.548	1.48944e-11	7.82758e-10	pseudobulk	edgeR	LRT
Grin2b	0.145391	10.5179	45.3115	1.68057e-11	8.81303e-10	pseudobulk	edgeR	LRT
Memo1	-0.26462	6.68974	45.2968	1.69328e-11	8.86065e-10	pseudobulk	edgeR	LRT
Ranbp9	0.206755	7.4704	45.252	1.73242e-11	9.04604e-10	pseudobulk	edgeR	LRT
Mtcl1	0.242467	7.17734	45.2477	1.73622e-11	9.04654e-10	pseudobulk	edgeR	LRT
Ing4	0.337993	5.61019	45.234	1.74842e-11	9.09068e-10	pseudobulk	edgeR	LRT
Kcna1	0.278093	6.44662	45.0816	1.88989e-11	9.80533e-10	pseudobulk	edgeR	LRT
Ablim1	0.180342	8.20482	45.0564	1.91444e-11	9.91159e-10	pseudobulk	edgeR	LRT
Atp5b	0.254575	6.70792	45.043	1.92758e-11	9.95847e-10	pseudobulk	edgeR	LRT
Grik1	0.662928	7.11294	44.8736	2.10175e-11	1.08125e-09	pseudobulk	edgeR	LRT
Arpp21	0.156127	11.4364	44.8343	2.14434e-11	1.10084e-09	pseudobulk	edgeR	LRT
Pbx1	0.15584	9.97	44.6999	2.29671e-11	1.17658e-09	pseudobulk	edgeR	LRT
Rasgrf2	-0.482828	5.02956	44.6887	2.30987e-11	1.18084e-09	pseudobulk	edgeR	LRT
Fam155a	0.14162	12.0067	44.5436	2.48754e-11	1.26901e-09	pseudobulk	edgeR	LRT
Uchl3	-0.348098	5.53382	44.5272	2.50848e-11	1.27492e-09	pseudobulk	edgeR	LRT
Gm12353	0.416334	5.15133	44.5263	2.50959e-11	1.27492e-09	pseudobulk	edgeR	LRT
Rbfox1	0.148037	13.0551	44.5158	2.52318e-11	1.27916e-09	pseudobulk	edgeR	LRT
Rtn4	0.223139	7.45583	44.4944	2.55086e-11	1.29051e-09	pseudobulk	edgeR	LRT
Kcna6	0.282299	6.19134	44.4814	2.56786e-11	1.29642e-09	pseudobulk	edgeR	LRT
Cacna1h	-0.339884	5.65197	44.2935	2.82655e-11	1.42408e-09	pseudobulk	edgeR	LRT
Clk1	0.230718	7.07109	43.9039	3.44905e-11	1.73413e-09	pseudobulk	edgeR	LRT
Cd47	0.217605	7.33792	43.7836	3.66774e-11	1.84028e-09	pseudobulk	edgeR	LRT
Tspyl4	0.313659	6.17314	43.7359	3.75809e-11	1.88175e-09	pseudobulk	edgeR	LRT
Scn3a	0.237246	6.90172	43.617	3.99353e-11	1.99554e-09	pseudobulk	edgeR	LRT
Mpdz	-0.282622	6.56211	43.5359	4.16254e-11	2.07574e-09	pseudobulk	edgeR	LRT
Mid1	-0.321254	5.65154	43.3406	4.59942e-11	2.28378e-09	pseudobulk	edgeR	LRT
Tsga10	-0.298365	5.87837	43.2932	4.71218e-11	2.33076e-09	pseudobulk	edgeR	LRT
Spock3	0.259592	6.75427	43.2231	4.88412e-11	2.41092e-09	pseudobulk	edgeR	LRT
Aopep	0.179398	8.16494	43.1667	5.02698e-11	2.47642e-09	pseudobulk	edgeR	LRT
Mmp16	0.205362	9.84509	43.1611	5.0413e-11	2.47847e-09	pseudobulk	edgeR	LRT
Ago2	0.344572	5.7911	43.0904	5.2269e-11	2.5594e-09	pseudobulk	edgeR	LRT
Sfpq	0.194788	8.24892	42.9813	5.52652e-11	2.70068e-09	pseudobulk	edgeR	LRT
Cck	0.409318	4.95563	42.9331	5.66438e-11	2.76252e-09	pseudobulk	edgeR	LRT
Ipcef1	0.233409	7.09642	42.7724	6.14934e-11	2.98708e-09	pseudobulk	edgeR	LRT
Bcl2	0.290472	6.66915	42.7638	6.17653e-11	2.99433e-09	pseudobulk	edgeR	LRT
Frmd6	0.243631	6.86802	42.7219	6.3102e-11	3.05306e-09	pseudobulk	edgeR	LRT
Atp6ap1	0.392118	4.9163	42.706	6.36162e-11	3.07184e-09	pseudobulk	edgeR	LRT
Prkce	0.15621	9.8533	42.5482	6.89603e-11	3.30717e-09	pseudobulk	edgeR	LRT
Atp2b2	0.153533	9.03441	42.4261	7.34024e-11	3.50964e-09	pseudobulk	edgeR	LRT
Nup93	0.213833	7.33885	42.374	7.53859e-11	3.5904e-09	pseudobulk	edgeR	LRT
Nxph1	0.411369	7.00698	42.3333	7.697e-11	3.65656e-09	pseudobulk	edgeR	LRT
Tafa5	-0.280349	6.2225	42.3307	7.70748e-11	3.65656e-09	pseudobulk	edgeR	LRT
Ddx3x	0.412663	4.5791	42.2345	8.09606e-11	3.83345e-09	pseudobulk	edgeR	LRT
Gm12394	0.195152	7.85497	42.1084	8.63534e-11	4.08087e-09	pseudobulk	edgeR	LRT
Clvs2	0.249051	7.30966	42.0456	8.91717e-11	4.2059e-09	pseudobulk	edgeR	LRT
C130073E24Rik	-0.478993	5.34555	41.5839	1.12919e-10	5.30545e-09	pseudobulk	edgeR	LRT
Cacna1d	0.174334	8.74508	41.3104	1.29878e-10	6.06719e-09	pseudobulk	edgeR	LRT
6030443J06Rik	-0.333176	5.72039	41.0623	1.47451e-10	6.83572e-09	pseudobulk	edgeR	LRT
Ank3	0.14216	10.277	40.841	1.6513e-10	7.62631e-09	pseudobulk	edgeR	LRT
Zbtb38	0.2348	6.69735	40.8045	1.68248e-10	7.75564e-09	pseudobulk	edgeR	LRT
Atf6	0.202041	7.5481	40.643	1.82743e-10	8.40791e-09	pseudobulk	edgeR	LRT
Slc8a3	0.22821	7.05325	40.5328	1.93343e-10	8.87883e-09	pseudobulk	edgeR	LRT
Cdk5r2	0.415614	4.87929	40.5219	1.94424e-10	8.91169e-09	pseudobulk	edgeR	LRT
Qk	0.228355	6.85466	40.4342	2.03355e-10	9.30357e-09	pseudobulk	edgeR	LRT
Diras2	0.239977	6.79242	40.3079	2.16934e-10	9.90624e-09	pseudobulk	edgeR	LRT
Cacna1b	-0.234228	7.01192	40.252	2.23224e-10	1.01555e-08	pseudobulk	edgeR	LRT
Rbm5	0.225588	6.92694	40.2234	2.26514e-10	1.02859e-08	pseudobulk	edgeR	LRT
Gucy1a1	-0.476888	4.50378	40.1366	2.36813e-10	1.07137e-08	pseudobulk	edgeR	LRT
Nr4a1	0.247673	6.99006	40.0843	2.4323e-10	1.09836e-08	pseudobulk	edgeR	LRT
Rab3a	0.262157	6.22751	39.8674	2.71795e-10	1.22283e-08	pseudobulk	edgeR	LRT
Pdia3	0.290166	6.05553	39.7683	2.85954e-10	1.2818e-08	pseudobulk	edgeR	LRT
Ephb6	0.285846	6.18356	39.6967	2.9662e-10	1.32717e-08	pseudobulk	edgeR	LRT
Kmt2e	0.197974	7.95876	39.645	3.04576e-10	1.36027e-08	pseudobulk	edgeR	LRT
Crebrf	0.254783	6.28322	39.6265	3.07477e-10	1.37072e-08	pseudobulk	edgeR	LRT
Xpo1	0.297156	5.9108	39.5059	3.27073e-10	1.45542e-08	pseudobulk	edgeR	LRT
Ccdc88c	-0.403164	5.07146	39.4873	3.30198e-10	1.46664e-08	pseudobulk	edgeR	LRT
Olfm3	0.250384	7.8926	39.4768	3.31986e-10	1.4697e-08	pseudobulk	edgeR	LRT
Omg	0.410499	5.05959	39.4761	3.32091e-10	1.4697e-08	pseudobulk	edgeR	LRT
Gtf3c1	0.248992	6.64796	39.3562	3.53121e-10	1.55712e-08	pseudobulk	edgeR	LRT
Hlcs	-0.383269	5.05693	39.2517	3.72534e-10	1.63976e-08	pseudobulk	edgeR	LRT
Eif4g1	0.27923	6.01622	39.1886	3.84784e-10	1.69062e-08	pseudobulk	edgeR	LRT
Bhlhb9	0.334142	5.34121	39.1469	3.93089e-10	1.72401e-08	pseudobulk	edgeR	LRT
Slc38a2	0.322699	5.42715	39.1053	4.01547e-10	1.75479e-08	pseudobulk	edgeR	LRT
Stac2	0.388179	4.73969	39.0909	4.04522e-10	1.76463e-08	pseudobulk	edgeR	LRT
Kif26b	-0.305098	6.00496	38.9997	4.23873e-10	1.84245e-08	pseudobulk	edgeR	LRT
Kctd17	0.332618	5.54976	38.9074	4.44396e-10	1.92822e-08	pseudobulk	edgeR	LRT
Pten	0.202099	7.83678	38.7834	4.73531e-10	2.04373e-08	pseudobulk	edgeR	LRT
Rgs11	-0.292567	6.23563	38.7391	4.84416e-10	2.08353e-08	pseudobulk	edgeR	LRT
Car11	0.235598	6.70056	38.7389	4.84462e-10	2.08353e-08	pseudobulk	edgeR	LRT
Radil	-0.406332	4.52165	38.6994	4.9435e-10	2.12231e-08	pseudobulk	edgeR	LRT
Igfbp4	0.383973	4.95313	38.4871	5.51161e-10	2.36205e-08	pseudobulk	edgeR	LRT
Ccdc85a	-0.238251	7.98666	38.4565	5.59879e-10	2.3926e-08	pseudobulk	edgeR	LRT
Camk1	0.331491	5.3178	38.4552	5.60253e-10	2.3926e-08	pseudobulk	edgeR	LRT
Grin2a	0.142836	10.5315	38.4036	5.75249e-10	2.45235e-08	pseudobulk	edgeR	LRT
Klhl2	0.200322	7.44889	38.3791	5.82515e-10	2.47899e-08	pseudobulk	edgeR	LRT
Tmem178b	-0.191121	8.83614	38.2782	6.13441e-10	2.60152e-08	pseudobulk	edgeR	LRT
Hnrnpll	0.21206	7.00266	38.2437	6.24389e-10	2.64336e-08	pseudobulk	edgeR	LRT
Smc1a	0.369231	4.85292	38.1447	6.56884e-10	2.7761e-08	pseudobulk	edgeR	LRT
Chd5	0.230343	6.84747	38.1179	6.6597e-10	2.80852e-08	pseudobulk	edgeR	LRT
2210408I21Rik	-0.192738	8.40705	38.1153	6.66859e-10	2.80852e-08	pseudobulk	edgeR	LRT
Spock2	0.250258	6.70295	38.0231	6.99118e-10	2.93931e-08	pseudobulk	edgeR	LRT
Gm2164	-0.295478	7.2145	38.0104	7.03703e-10	2.95349e-08	pseudobulk	edgeR	LRT
Rai14	0.253306	6.679	37.9682	7.1906e-10	3.01276e-08	pseudobulk	edgeR	LRT
Ppp1cc	0.320181	5.82666	37.9153	7.38826e-10	3.0797e-08	pseudobulk	edgeR	LRT
Hsp90aa1	0.250706	6.20735	37.877	7.53491e-10	3.13548e-08	pseudobulk	edgeR	LRT
Tenm1	0.18791	9.1347	37.8189	7.76279e-10	3.2248e-08	pseudobulk	edgeR	LRT
Larp1b	-0.360696	5.07344	37.708	8.21683e-10	3.40761e-08	pseudobulk	edgeR	LRT
Astn1	0.169681	8.4197	37.6843	8.31718e-10	3.43753e-08	pseudobulk	edgeR	LRT
Ppp3ca	0.137618	9.98226	37.5945	8.70917e-10	3.59346e-08	pseudobulk	edgeR	LRT
Kcnk2	0.308548	5.74567	37.5365	8.97201e-10	3.69565e-08	pseudobulk	edgeR	LRT
Tshz2	0.34269	8.14179	37.3261	9.99368e-10	4.10954e-08	pseudobulk	edgeR	LRT
Glra2	0.255766	6.28337	37.2213	1.05457e-09	4.32195e-08	pseudobulk	edgeR	LRT
Snap25	0.145846	10.0759	37.1451	1.0966e-09	4.47168e-08	pseudobulk	edgeR	LRT
Rgl1	-0.223311	7.12554	37.049	1.15199e-09	4.68189e-08	pseudobulk	edgeR	LRT
Ubc	0.245817	6.4855	36.9918	1.18627e-09	4.81317e-08	pseudobulk	edgeR	LRT
Sh3gl2	0.158591	9.19375	36.9815	1.19258e-09	4.83074e-08	pseudobulk	edgeR	LRT
Vxn	0.239308	7.43909	36.9481	1.21319e-09	4.89794e-08	pseudobulk	edgeR	LRT
Adamts17	-0.311217	5.48383	36.7463	1.34544e-09	5.42289e-08	pseudobulk	edgeR	LRT
Gabbr1	0.21206	7.21279	36.6312	1.42727e-09	5.74322e-08	pseudobulk	edgeR	LRT
BC052040	-0.305796	5.73055	36.5992	1.45091e-09	5.82872e-08	pseudobulk	edgeR	LRT
Csmd1	0.132344	12.89	36.5925	1.45592e-09	5.83923e-08	pseudobulk	edgeR	LRT
Rab8b	-0.375482	5.29808	36.5709	1.4721e-09	5.89445e-08	pseudobulk	edgeR	LRT
Mblac2	-0.386815	5.70917	36.4622	1.55655e-09	6.22238e-08	pseudobulk	edgeR	LRT
Syp	0.227153	6.71078	36.4183	1.59203e-09	6.3538e-08	pseudobulk	edgeR	LRT
Phactr3	-0.207085	6.9097	36.3549	1.64462e-09	6.55294e-08	pseudobulk	edgeR	LRT
Aig1	0.16051	8.28133	36.2995	1.69208e-09	6.73106e-08	pseudobulk	edgeR	LRT
Syt4	0.280853	6.04832	36.2516	1.73419e-09	6.87614e-08	pseudobulk	edgeR	LRT
Prkdc	-0.310602	5.70802	36.1762	1.80263e-09	7.12433e-08	pseudobulk	edgeR	LRT
Lztr1	0.280726	5.96895	35.9861	1.98726e-09	7.82864e-08	pseudobulk	edgeR	LRT
Map3k10	0.317496	5.3035	35.9339	2.04126e-09	8.0284e-08	pseudobulk	edgeR	LRT
Dzip1	0.225391	6.75551	35.9158	2.06035e-09	8.09043e-08	pseudobulk	edgeR	LRT
Flywch1	0.261152	6.06002	35.8273	2.15602e-09	8.43895e-08	pseudobulk	edgeR	LRT
Arhgdig	-0.408179	4.55558	35.821	2.16305e-09	8.45287e-08	pseudobulk	edgeR	LRT
Gm15738	0.334036	5.15976	35.7534	2.23942e-09	8.73731e-08	pseudobulk	edgeR	LRT
Lrrfip1	-0.185207	7.5573	35.6536	2.35715e-09	9.18196e-08	pseudobulk	edgeR	LRT
Cfap54	-0.312255	5.74784	35.5883	2.43746e-09	9.45472e-08	pseudobulk	edgeR	LRT
Srebf2	-0.262619	6.07639	35.5872	2.4388e-09	9.45472e-08	pseudobulk	edgeR	LRT
Adgrl1	0.222113	6.8747	35.4854	2.56969e-09	9.94635e-08	pseudobulk	edgeR	LRT
Nwd2	-0.245286	6.77825	35.4604	2.60292e-09	1.00495e-07	pseudobulk	edgeR	LRT
Tm9sf2	0.255533	6.10323	35.4218	2.65497e-09	1.02277e-07	pseudobulk	edgeR	LRT
Smarca5	0.260385	6.18435	35.4114	2.66917e-09	1.02662e-07	pseudobulk	edgeR	LRT
Nrg3os	0.272778	6.20935	35.3946	2.69233e-09	1.0339e-07	pseudobulk	edgeR	LRT
Ppm1l	0.198986	8.30977	35.3799	2.7127e-09	1.0392e-07	pseudobulk	edgeR	LRT
Raver2	-0.34032	5.72478	35.3785	2.71465e-09	1.0392e-07	pseudobulk	edgeR	LRT
Zwint	0.204669	7.19816	35.2963	2.83165e-09	1.08228e-07	pseudobulk	edgeR	LRT
Meg3	0.120976	12.0175	35.2396	2.91535e-09	1.11253e-07	pseudobulk	edgeR	LRT
Fbxw7	0.180986	7.7708	35.1631	3.03208e-09	1.15527e-07	pseudobulk	edgeR	LRT
Kcnma1	0.12806	11.0065	35.1488	3.05443e-09	1.16197e-07	pseudobulk	edgeR	LRT
Slitrk5	0.274298	5.88973	35.1426	3.06426e-09	1.16389e-07	pseudobulk	edgeR	LRT
Trpm3	-0.345997	6.44651	35.061	3.19538e-09	1.20993e-07	pseudobulk	edgeR	LRT
Mxi1	0.315483	5.33566	34.9778	3.33481e-09	1.26076e-07	pseudobulk	edgeR	LRT
Mapk11	0.30045	5.58857	34.947	3.38805e-09	1.27891e-07	pseudobulk	edgeR	LRT
Ndfip2	0.203602	7.04237	34.9436	3.39394e-09	1.27915e-07	pseudobulk	edgeR	LRT
Serbp1	0.254816	6.32266	34.8792	3.50818e-09	1.32017e-07	pseudobulk	edgeR	LRT
Sgsm1	0.273633	5.9942	34.8747	3.51625e-09	1.32117e-07	pseudobulk	edgeR	LRT
Wwc2	-0.336292	5.12905	34.8008	3.65224e-09	1.36805e-07	pseudobulk	edgeR	LRT
Arhgef28	-0.275297	6.20577	34.7888	3.67479e-09	1.37438e-07	pseudobulk	edgeR	LRT
Hnrnpa2b1	0.179556	7.59338	34.6497	3.94706e-09	1.47395e-07	pseudobulk	edgeR	LRT
Grik2	-0.176484	10.6427	34.5559	4.14183e-09	1.53961e-07	pseudobulk	edgeR	LRT
Cdk5r1	0.327601	5.23518	34.5513	4.1517e-09	1.54093e-07	pseudobulk	edgeR	LRT
Dzip3	0.195422	7.23963	34.5069	4.2475e-09	1.57409e-07	pseudobulk	edgeR	LRT
Hmgcr	-0.277114	6.38374	34.3583	4.5843e-09	1.68864e-07	pseudobulk	edgeR	LRT
Pbx3	-0.530439	4.8673	34.2379	4.87687e-09	1.7937e-07	pseudobulk	edgeR	LRT
Coro7	-0.31873	5.3729	34.2306	4.89538e-09	1.7978e-07	pseudobulk	edgeR	LRT
3110039M20Rik	0.330444	5.13392	34.1932	4.99035e-09	1.82992e-07	pseudobulk	edgeR	LRT
Prkca	0.202289	7.60425	34.1118	5.2036e-09	1.90239e-07	pseudobulk	edgeR	LRT
Serpinb8	0.421483	4.5614	34.0787	5.29268e-09	1.93039e-07	pseudobulk	edgeR	LRT
Ppp2r1b	0.369647	4.63008	33.9449	5.66943e-09	2.06034e-07	pseudobulk	edgeR	LRT
B4galnt1	0.264333	5.91083	33.917	5.7514e-09	2.08702e-07	pseudobulk	edgeR	LRT
Nrn1	0.332753	5.37878	33.8981	5.80754e-09	2.10426e-07	pseudobulk	edgeR	LRT
Arl15	-0.196264	7.65137	33.8942	5.81913e-09	2.10533e-07	pseudobulk	edgeR	LRT
9330111N05Rik	0.329384	5.3873	33.7787	6.17527e-09	2.22757e-07	pseudobulk	edgeR	LRT
Nrxn3	0.139963	13.0308	33.7589	6.23821e-09	2.24426e-07	pseudobulk	edgeR	LRT
Slc16a11	-0.351201	5.1294	33.756	6.24763e-09	2.24426e-07	pseudobulk	edgeR	LRT
Pcsk5	-0.179853	8.41865	33.7555	6.24914e-09	2.24426e-07	pseudobulk	edgeR	LRT
Greb1l	-0.32976	5.50692	33.7144	6.38273e-09	2.28887e-07	pseudobulk	edgeR	LRT
Unc80	0.140907	9.13771	33.6965	6.44169e-09	2.30431e-07	pseudobulk	edgeR	LRT
Ldb1	0.329123	5.08239	33.6956	6.44469e-09	2.30431e-07	pseudobulk	edgeR	LRT
Tenm4	-0.139124	8.9156	33.6814	6.49174e-09	2.31773e-07	pseudobulk	edgeR	LRT
Kcna2	0.330868	5.04541	33.6064	6.74708e-09	2.40186e-07	pseudobulk	edgeR	LRT
Map3k5	0.211279	6.85889	33.5517	6.93935e-09	2.46311e-07	pseudobulk	edgeR	LRT
Prrt1	0.289475	5.73177	33.5371	6.99162e-09	2.47806e-07	pseudobulk	edgeR	LRT
Gpd2	-0.355592	4.9132	33.4281	7.39472e-09	2.61713e-07	pseudobulk	edgeR	LRT
Aplp2	0.209126	6.87599	33.4245	7.40848e-09	2.6182e-07	pseudobulk	edgeR	LRT
Gm4131	0.314283	5.22263	33.4024	7.49331e-09	2.64435e-07	pseudobulk	edgeR	LRT
Bsg	0.324415	5.16734	33.2835	7.96538e-09	2.79879e-07	pseudobulk	edgeR	LRT
Gas6	-0.269319	5.72455	33.2548	8.08384e-09	2.83632e-07	pseudobulk	edgeR	LRT
Bsn	0.177706	7.73824	33.2502	8.10296e-09	2.83895e-07	pseudobulk	edgeR	LRT
Gsk3b	0.165905	7.9208	33.2205	8.2278e-09	2.87855e-07	pseudobulk	edgeR	LRT
Slc39a10	0.234624	6.58054	33.1601	8.48758e-09	2.95671e-07	pseudobulk	edgeR	LRT
Mipol1	-0.346776	5.28423	33.0968	8.76847e-09	3.04586e-07	pseudobulk	edgeR	LRT
Ngef	0.208551	7.13081	33.0936	8.78283e-09	3.04651e-07	pseudobulk	edgeR	LRT
Pi4ka	0.170778	8.07301	32.9987	9.22219e-09	3.19436e-07	pseudobulk	edgeR	LRT
Large1	0.142724	10.1936	32.9408	9.50107e-09	3.27574e-07	pseudobulk	edgeR	LRT
C230057M02Rik	-0.342875	5.18878	32.8744	9.83087e-09	3.37374e-07	pseudobulk	edgeR	LRT
Map1b	0.14212	9.11238	32.8732	9.83691e-09	3.37374e-07	pseudobulk	edgeR	LRT
Khdc4	0.22535	6.52536	32.8583	9.91263e-09	3.39494e-07	pseudobulk	edgeR	LRT
Zscan26	0.272884	5.79012	32.854	9.93447e-09	3.39764e-07	pseudobulk	edgeR	LRT
Fus	0.159319	8.55423	32.8225	1.00969e-08	3.44835e-07	pseudobulk	edgeR	LRT
Dtna	0.174731	8.67479	32.7732	1.03565e-08	3.53207e-07	pseudobulk	edgeR	LRT
Skap2	-0.357003	5.01998	32.7483	1.049e-08	3.56764e-07	pseudobulk	edgeR	LRT
Mdh2	0.296394	5.85496	32.6701	1.09204e-08	3.70883e-07	pseudobulk	edgeR	LRT
Emc10	0.343606	4.91	32.611	1.12578e-08	3.81153e-07	pseudobulk	edgeR	LRT
Dsel	-0.321761	5.22822	32.6063	1.1285e-08	3.81153e-07	pseudobulk	edgeR	LRT
Alg2	0.350798	4.86632	32.6062	1.12853e-08	3.81153e-07	pseudobulk	edgeR	LRT
Fezf2	0.246522	6.12216	32.5617	1.15469e-08	3.89449e-07	pseudobulk	edgeR	LRT
Fhl2	0.245306	6.34358	32.5481	1.16278e-08	3.91636e-07	pseudobulk	edgeR	LRT
Pde7b	0.439879	4.63956	32.5076	1.18725e-08	3.98774e-07	pseudobulk	edgeR	LRT
St6gal2	0.215874	7.28148	32.4482	1.22413e-08	4.10598e-07	pseudobulk	edgeR	LRT
Jam3	0.245024	6.67624	32.2682	1.34295e-08	4.49216e-07	pseudobulk	edgeR	LRT
Pcsk2os1	0.368779	4.59184	32.2205	1.3763e-08	4.59742e-07	pseudobulk	edgeR	LRT
Plekhg5	0.201263	6.83549	32.1613	1.41893e-08	4.72669e-07	pseudobulk	edgeR	LRT
Cx3cl1	0.224893	7.17805	32.1587	1.42082e-08	4.72669e-07	pseudobulk	edgeR	LRT
Cckbr	0.226599	6.4887	32.1279	1.44352e-08	4.79568e-07	pseudobulk	edgeR	LRT
Cap2	0.161951	8.20779	32.1217	1.44809e-08	4.8043e-07	pseudobulk	edgeR	LRT
Garnl3	0.176389	9.15756	32.1175	1.45125e-08	4.80785e-07	pseudobulk	edgeR	LRT
Rnpc3	0.215835	6.73058	32.115	1.4531e-08	4.80785e-07	pseudobulk	edgeR	LRT
Tagln3	0.292544	5.5118	32.0158	1.52927e-08	5.04618e-07	pseudobulk	edgeR	LRT
Tom1l1	-0.363829	4.54323	31.9917	1.54833e-08	5.09527e-07	pseudobulk	edgeR	LRT
Camkk2	-0.259529	6.3021	31.9065	1.61777e-08	5.30947e-07	pseudobulk	edgeR	LRT
Arhgap25	0.275934	5.75689	31.7944	1.71389e-08	5.60982e-07	pseudobulk	edgeR	LRT
Sorl1	0.189291	8.14418	31.7594	1.74502e-08	5.70406e-07	pseudobulk	edgeR	LRT
Slc7a4	0.326411	5.11689	31.6789	1.81887e-08	5.92956e-07	pseudobulk	edgeR	LRT
Tgoln1	0.358316	4.57077	31.5765	1.91734e-08	6.23391e-07	pseudobulk	edgeR	LRT
Ncl	0.332308	5.06767	31.5309	1.9629e-08	6.37354e-07	pseudobulk	edgeR	LRT
Cep112	0.160714	8.43601	31.4859	2.0089e-08	6.49696e-07	pseudobulk	edgeR	LRT
Il1rapl1	0.14073	11.2891	31.4754	2.01987e-08	6.52377e-07	pseudobulk	edgeR	LRT
Brinp3	-0.269788	8.2425	31.4038	2.09568e-08	6.74184e-07	pseudobulk	edgeR	LRT
Zfp462	-0.315415	5.96342	31.3855	2.1155e-08	6.79664e-07	pseudobulk	edgeR	LRT
Nrip3	-0.258708	5.83693	31.3757	2.12631e-08	6.82237e-07	pseudobulk	edgeR	LRT
Vwc2l	0.28083	7.23823	31.3673	2.13551e-08	6.8429e-07	pseudobulk	edgeR	LRT
Kif16b	-0.208666	6.77873	31.2769	2.23725e-08	7.1595e-07	pseudobulk	edgeR	LRT
2510009E07Rik	-0.46803	4.60492	31.2357	2.28523e-08	7.29388e-07	pseudobulk	edgeR	LRT
Prrt3	0.299832	5.25389	31.0919	2.46092e-08	7.83415e-07	pseudobulk	edgeR	LRT
4932438A13Rik	0.165323	7.78884	31.0353	2.53373e-08	8.03981e-07	pseudobulk	edgeR	LRT
Lpcat4	0.225877	6.36393	31.034	2.53542e-08	8.03981e-07	pseudobulk	edgeR	LRT
Rgs6	0.193	9.15673	30.9954	2.58636e-08	8.19069e-07	pseudobulk	edgeR	LRT
Kirrel3	-0.232364	9.41477	30.9445	2.65517e-08	8.38682e-07	pseudobulk	edgeR	LRT
Aak1	0.138226	8.73868	30.9139	2.69729e-08	8.50884e-07	pseudobulk	edgeR	LRT
Zfp804b	-0.206729	8.3819	30.8805	2.74419e-08	8.64561e-07	pseudobulk	edgeR	LRT
Ndufaf2	-0.285887	5.49375	30.8576	2.7767e-08	8.73677e-07	pseudobulk	edgeR	LRT
Icam5	0.226113	6.84262	30.8521	2.78464e-08	8.75044e-07	pseudobulk	edgeR	LRT
Gpr137c	-0.219965	6.72114	30.8069	2.8502e-08	8.94493e-07	pseudobulk	edgeR	LRT
Neurod6	0.317434	5.3678	30.7785	2.89223e-08	9.0507e-07	pseudobulk	edgeR	LRT
Ranbp17	-0.318303	6.08277	30.7766	2.89504e-08	9.0507e-07	pseudobulk	edgeR	LRT
Atp6ap2	0.284628	5.87981	30.7724	2.90135e-08	9.05882e-07	pseudobulk	edgeR	LRT
Hcrtr2	0.320647	5.3058	30.7358	2.95662e-08	9.21959e-07	pseudobulk	edgeR	LRT
Akap11	0.210971	6.68534	30.7067	3.00128e-08	9.34691e-07	pseudobulk	edgeR	LRT
Parp8	-0.215784	6.6071	30.6202	3.13813e-08	9.76062e-07	pseudobulk	edgeR	LRT
Rps6ka2	-0.31368	5.81216	30.6142	3.14788e-08	9.77849e-07	pseudobulk	edgeR	LRT
Slc35f4	0.186227	9.05411	30.5849	3.19567e-08	9.91431e-07	pseudobulk	edgeR	LRT
Fam171a2	0.300913	5.17566	30.5251	3.29567e-08	1.02116e-06	pseudobulk	edgeR	LRT
Sec62	0.21673	6.35638	30.461	3.40653e-08	1.05416e-06	pseudobulk	edgeR	LRT
Chd4	0.226828	6.19818	30.4522	3.422e-08	1.05761e-06	pseudobulk	edgeR	LRT
Ptpn5	0.18189	7.07217	30.3294	3.64559e-08	1.12529e-06	pseudobulk	edgeR	LRT
Srpr	0.298333	5.4238	30.2901	3.72026e-08	1.14688e-06	pseudobulk	edgeR	LRT
Ptprn	0.183531	7.269	30.2833	3.73335e-08	1.14947e-06	pseudobulk	edgeR	LRT
Mpp5	-0.395933	4.56169	30.2475	3.80283e-08	1.16938e-06	pseudobulk	edgeR	LRT
Cdc37l1	0.190134	6.90997	30.1836	3.93015e-08	1.20701e-06	pseudobulk	edgeR	LRT
Gabarapl1	0.298132	5.19538	30.0793	4.14737e-08	1.26417e-06	pseudobulk	edgeR	LRT
Bex3	0.381607	4.57574	30.0659	4.17621e-08	1.27137e-06	pseudobulk	edgeR	LRT
Epha4	0.23045	6.89242	30.0371	4.23857e-08	1.28875e-06	pseudobulk	edgeR	LRT
Rabac1	0.393806	4.64403	29.9673	4.39404e-08	1.3327e-06	pseudobulk	edgeR	LRT
Foxn3	0.180771	7.41526	29.9628	4.40415e-08	1.3341e-06	pseudobulk	edgeR	LRT
Csf2ra	-0.258223	5.86512	29.9581	4.41488e-08	1.33569e-06	pseudobulk	edgeR	LRT
Clcn3	0.177904	7.11416	29.9065	4.53384e-08	1.36998e-06	pseudobulk	edgeR	LRT
Sorbs2	0.146755	9.44822	29.7718	4.86007e-08	1.46674e-06	pseudobulk	edgeR	LRT
Tfcp2	-0.384937	4.57197	29.7394	4.94189e-08	1.48959e-06	pseudobulk	edgeR	LRT
Klhl24	0.251222	6.00194	29.7309	4.96371e-08	1.49432e-06	pseudobulk	edgeR	LRT
Trim24	-0.282383	5.4536	29.7253	4.9781e-08	1.49681e-06	pseudobulk	edgeR	LRT
Rbm25	0.180473	7.65715	29.6692	5.1242e-08	1.53506e-06	pseudobulk	edgeR	LRT
Dnajc6	0.158637	8.30656	29.554	5.43799e-08	1.62706e-06	pseudobulk	edgeR	LRT
Bcl11b	0.190758	7.22992	29.3845	5.93493e-08	1.77357e-06	pseudobulk	edgeR	LRT
Prkar1a	0.187346	7.07738	29.3194	6.13779e-08	1.82971e-06	pseudobulk	edgeR	LRT
Ajap1	-0.3671	4.54509	29.3165	6.14711e-08	1.83025e-06	pseudobulk	edgeR	LRT
Tubb5	0.261896	5.8184	29.31	6.16779e-08	1.83416e-06	pseudobulk	edgeR	LRT
Kat6b	0.164119	7.63866	29.3001	6.19921e-08	1.83918e-06	pseudobulk	edgeR	LRT
Vwc2	-0.396302	4.57693	29.2889	6.23532e-08	1.84749e-06	pseudobulk	edgeR	LRT
Kpna1	0.20738	6.46671	29.2399	6.39477e-08	1.89117e-06	pseudobulk	edgeR	LRT
Mtf2	0.192038	6.99403	29.2389	6.39826e-08	1.89117e-06	pseudobulk	edgeR	LRT
Cntln	-0.198648	6.75021	29.2133	6.48312e-08	1.91393e-06	pseudobulk	edgeR	LRT
Ptpn3	0.229823	6.44248	29.1895	6.56337e-08	1.93528e-06	pseudobulk	edgeR	LRT
Hbp1	0.33748	4.72231	29.1745	6.61456e-08	1.94802e-06	pseudobulk	edgeR	LRT
Dync1h1	0.174701	7.78496	29.1626	6.6553e-08	1.95765e-06	pseudobulk	edgeR	LRT
Igsf9b	0.172049	7.76373	29.1574	6.67316e-08	1.96054e-06	pseudobulk	edgeR	LRT
Slitrk4	0.356772	4.61089	29.0711	6.97695e-08	2.04241e-06	pseudobulk	edgeR	LRT
Slc2a13	0.179914	7.7707	29.0299	7.12715e-08	2.08388e-06	pseudobulk	edgeR	LRT
Eif5	0.28428	5.6013	29.0012	7.2334e-08	2.11241e-06	pseudobulk	edgeR	LRT
Slc4a10	0.135687	9.50577	28.9907	7.2727e-08	2.12135e-06	pseudobulk	edgeR	LRT
Gfra2	0.268461	5.96763	28.9822	7.30452e-08	2.12741e-06	pseudobulk	edgeR	LRT
Eif4g2	0.248874	6.05439	28.8072	7.99543e-08	2.31554e-06	pseudobulk	edgeR	LRT
Fam185a	-0.306683	5.09729	28.7135	8.39171e-08	2.42455e-06	pseudobulk	edgeR	LRT
Vat1l	-0.334259	5.27945	28.6988	8.45582e-08	2.44018e-06	pseudobulk	edgeR	LRT
Inpp5k	0.302253	5.14052	28.6595	8.62919e-08	2.48727e-06	pseudobulk	edgeR	LRT
Clk4	0.208248	6.57692	28.6256	8.78122e-08	2.52512e-06	pseudobulk	edgeR	LRT
Klf12	0.150851	8.58976	28.595	8.92104e-08	2.5623e-06	pseudobulk	edgeR	LRT
Slitrk1	0.237007	6.04944	28.5368	9.1933e-08	2.63739e-06	pseudobulk	edgeR	LRT
Ubxn11	-0.33611	4.69052	28.4439	9.64527e-08	2.76381e-06	pseudobulk	edgeR	LRT
Sptbn2	0.180131	7.2419	28.4249	9.74049e-08	2.78781e-06	pseudobulk	edgeR	LRT
Pclo	0.120312	9.61783	28.4147	9.79166e-08	2.79917e-06	pseudobulk	edgeR	LRT
Nap1l2	0.380351	4.54707	28.3863	9.93648e-08	2.83725e-06	pseudobulk	edgeR	LRT
Rab15	0.242699	5.88948	28.3725	1.00079e-07	2.85096e-06	pseudobulk	edgeR	LRT
Map4k3	0.160965	7.69277	28.3391	1.01818e-07	2.89037e-06	pseudobulk	edgeR	LRT
Tafa1	-0.217113	10.4424	28.3155	1.0307e-07	2.9225e-06	pseudobulk	edgeR	LRT
Peak1	0.15964	7.84923	28.3114	1.03287e-07	2.92527e-06	pseudobulk	edgeR	LRT
Adcy1	0.176451	7.74405	28.3038	1.03693e-07	2.93337e-06	pseudobulk	edgeR	LRT
4833420G17Rik	0.232454	6.15905	28.1255	1.13701e-07	3.20902e-06	pseudobulk	edgeR	LRT
Dner	-0.224844	6.74246	28.1052	1.14895e-07	3.23899e-06	pseudobulk	edgeR	LRT
Prex1	-0.355808	4.54014	28.0294	1.19484e-07	3.35671e-06	pseudobulk	edgeR	LRT
Sc5d	-0.321667	4.83499	27.9989	1.21382e-07	3.40611e-06	pseudobulk	edgeR	LRT
Kcnb1	0.182774	7.14149	27.9536	1.24263e-07	3.48292e-06	pseudobulk	edgeR	LRT
Adk	-0.180441	6.93513	27.9481	1.24611e-07	3.48868e-06	pseudobulk	edgeR	LRT
Ppp4r3b	0.207692	6.4241	27.8913	1.28325e-07	3.58443e-06	pseudobulk	edgeR	LRT
Ndst1	0.263981	5.82424	27.8681	1.2987e-07	3.62344e-06	pseudobulk	edgeR	LRT
Tasor	0.204397	6.83135	27.8549	1.30766e-07	3.64426e-06	pseudobulk	edgeR	LRT
Frrs1l	0.221132	6.69015	27.8068	1.34054e-07	3.72737e-06	pseudobulk	edgeR	LRT
Dpysl5	-0.267512	5.52625	27.7611	1.37255e-07	3.81204e-06	pseudobulk	edgeR	LRT
Ctnna2	-0.134031	11.3113	27.7504	1.38017e-07	3.82882e-06	pseudobulk	edgeR	LRT
Galntl6	-0.197351	8.58617	27.6753	1.43486e-07	3.97603e-06	pseudobulk	edgeR	LRT
Neurod2	0.274449	5.44667	27.6643	1.44298e-07	3.99398e-06	pseudobulk	edgeR	LRT
C1ql3	0.342007	4.7843	27.6545	1.45037e-07	4.00898e-06	pseudobulk	edgeR	LRT
Arc	0.256466	7.12986	27.605	1.48796e-07	4.10451e-06	pseudobulk	edgeR	LRT
6330403K07Rik	0.339158	5.00586	27.5834	1.50467e-07	4.1459e-06	pseudobulk	edgeR	LRT
Rufy3	0.168728	7.32091	27.5329	1.54441e-07	4.24584e-06	pseudobulk	edgeR	LRT
Ptma	0.340561	4.75334	27.4357	1.62408e-07	4.45481e-06	pseudobulk	edgeR	LRT
Pus7	-0.270448	5.38779	27.369	1.68105e-07	4.60071e-06	pseudobulk	edgeR	LRT
Khdrbs2	-0.12288	10.1382	27.3368	1.70924e-07	4.67261e-06	pseudobulk	edgeR	LRT
Ndufc2	0.333787	4.55985	27.3077	1.73519e-07	4.73825e-06	pseudobulk	edgeR	LRT
Hacd2	-0.261248	5.45227	27.1558	1.877e-07	5.11961e-06	pseudobulk	edgeR	LRT
Chn1	0.145869	8.55394	27.1537	1.87904e-07	5.11961e-06	pseudobulk	edgeR	LRT
Ndfip1	0.179526	7.44695	27.1241	1.908e-07	5.19271e-06	pseudobulk	edgeR	LRT
Kdm5a	0.221264	6.21601	27.1182	1.91385e-07	5.20237e-06	pseudobulk	edgeR	LRT
Lin7b	-0.260399	5.65257	27.1162	1.91582e-07	5.20237e-06	pseudobulk	edgeR	LRT
Uqcrfs1	0.332461	4.6159	27.1021	1.92984e-07	5.23462e-06	pseudobulk	edgeR	LRT
Plekha1	0.194192	6.58422	27.0692	1.96296e-07	5.31853e-06	pseudobulk	edgeR	LRT
Snrnp70	0.149004	8.08573	27.0643	1.96795e-07	5.32613e-06	pseudobulk	edgeR	LRT
B3glct	0.269879	5.54623	26.9799	2.05578e-07	5.55152e-06	pseudobulk	edgeR	LRT
Crim1	-0.205726	6.89712	26.9727	2.06355e-07	5.56633e-06	pseudobulk	edgeR	LRT
Gm48099	0.331983	4.88395	26.9213	2.11916e-07	5.71002e-06	pseudobulk	edgeR	LRT
Pou2f2	-0.308614	5.00302	26.9032	2.13902e-07	5.75718e-06	pseudobulk	edgeR	LRT
Mycbp2	0.121078	9.43955	26.8954	2.14774e-07	5.77428e-06	pseudobulk	edgeR	LRT
Tax1bp1	0.212282	6.60556	26.8156	2.23823e-07	6.01092e-06	pseudobulk	edgeR	LRT
Zfp385b	0.13677	9.31151	26.8128	2.24148e-07	6.01303e-06	pseudobulk	edgeR	LRT
Tspan7	0.145369	8.22236	26.7868	2.27188e-07	6.0812e-06	pseudobulk	edgeR	LRT
Lhfpl3	-0.20949	7.26185	26.7314	2.33786e-07	6.25095e-06	pseudobulk	edgeR	LRT
Pitpnc1	0.190269	7.28707	26.6906	2.38781e-07	6.37751e-06	pseudobulk	edgeR	LRT
Lnpep	0.178532	7.11028	26.6843	2.39563e-07	6.39141e-06	pseudobulk	edgeR	LRT
Cuedc1	-0.318339	5.04329	26.5849	2.52206e-07	6.72136e-06	pseudobulk	edgeR	LRT
Man1a	-0.238896	6.58594	26.5031	2.63117e-07	7.00448e-06	pseudobulk	edgeR	LRT
Sipa1l2	0.310202	4.85282	26.43	2.73263e-07	7.24294e-06	pseudobulk	edgeR	LRT
Fxyd6	0.350524	4.53989	26.4042	2.7694e-07	7.32448e-06	pseudobulk	edgeR	LRT
Ier5	0.3074	5.34687	26.3792	2.80548e-07	7.41189e-06	pseudobulk	edgeR	LRT
Pygb	-0.284173	5.19159	26.3304	2.87727e-07	7.59332e-06	pseudobulk	edgeR	LRT
Phf21a	0.16211	7.51902	26.3197	2.89323e-07	7.62717e-06	pseudobulk	edgeR	LRT
Nfix	0.17962	6.92678	26.3154	2.89963e-07	7.63581e-06	pseudobulk	edgeR	LRT
Tnrc6a	0.274328	5.7152	26.306	2.91389e-07	7.66506e-06	pseudobulk	edgeR	LRT
Pitpnm3	0.206625	6.32674	26.2744	2.96191e-07	7.78298e-06	pseudobulk	edgeR	LRT
Zdhhc14	-0.178139	7.02188	26.2624	2.9804e-07	7.82254e-06	pseudobulk	edgeR	LRT
Patj	-0.273121	5.54484	26.2604	2.98338e-07	7.82254e-06	pseudobulk	edgeR	LRT
Ctxn1	-0.215136	6.36187	26.2049	3.07043e-07	8.03352e-06	pseudobulk	edgeR	LRT
Cpa6	0.253295	6.34266	26.1688	3.12842e-07	8.17649e-06	pseudobulk	edgeR	LRT
Fmnl2	0.152475	8.16282	26.0745	3.28497e-07	8.57644e-06	pseudobulk	edgeR	LRT
Apbb1	0.246013	6.42501	26.0449	3.33569e-07	8.69026e-06	pseudobulk	edgeR	LRT
Gm14325	-0.351585	4.52101	26.0118	3.39332e-07	8.81381e-06	pseudobulk	edgeR	LRT
Magi3	-0.201599	7.49313	26.0115	3.39396e-07	8.81381e-06	pseudobulk	edgeR	LRT
Septin4	0.216111	6.3638	25.9713	3.46538e-07	8.98017e-06	pseudobulk	edgeR	LRT
Rbm33	0.186019	6.93595	25.8934	3.60804e-07	9.33802e-06	pseudobulk	edgeR	LRT
Btbd8	0.210954	6.37891	25.8917	3.61114e-07	9.33802e-06	pseudobulk	edgeR	LRT
Ghitm	0.27069	5.47586	25.8456	3.6985e-07	9.5538e-06	pseudobulk	edgeR	LRT
Lzts3	0.269355	5.50402	25.7791	3.82821e-07	9.8784e-06	pseudobulk	edgeR	LRT
Cacnb3	-0.29941	5.08006	25.7145	3.95849e-07	1.01823e-05	pseudobulk	edgeR	LRT
Trim2	-0.147204	7.9386	25.6592	4.07345e-07	1.04559e-05	pseudobulk	edgeR	LRT
Actb	0.177151	7.28189	25.6572	4.07776e-07	1.0456e-05	pseudobulk	edgeR	LRT
Syne1	0.123335	9.00269	25.6465	4.10043e-07	1.0503e-05	pseudobulk	edgeR	LRT
Abcc1	-0.319407	4.9341	25.4588	4.51935e-07	1.15156e-05	pseudobulk	edgeR	LRT
Kcnk1	0.253822	5.5265	25.4199	4.61144e-07	1.1738e-05	pseudobulk	edgeR	LRT
Srgap3	-0.180492	7.44704	25.37	4.73213e-07	1.20201e-05	pseudobulk	edgeR	LRT
Clybl	-0.298993	5.18777	25.3556	4.76766e-07	1.20978e-05	pseudobulk	edgeR	LRT
Wdfy3	0.153647	7.69557	25.3431	4.79863e-07	1.21637e-05	pseudobulk	edgeR	LRT
Cabp1	0.183509	7.04256	25.3055	4.89316e-07	1.23904e-05	pseudobulk	edgeR	LRT
Limch1	-0.255464	5.76555	25.3015	4.90332e-07	1.24033e-05	pseudobulk	edgeR	LRT
AU040320	-0.272483	5.37228	25.28	4.95827e-07	1.25293e-05	pseudobulk	edgeR	LRT
Aff4	0.152533	7.52805	25.2664	4.99326e-07	1.26046e-05	pseudobulk	edgeR	LRT
Fdft1	-0.322428	4.96896	25.2564	5.0192e-07	1.2657e-05	pseudobulk	edgeR	LRT
Pkn1	-0.244185	5.66924	25.2193	5.11674e-07	1.28631e-05	pseudobulk	edgeR	LRT
Dpy19l1	0.168368	6.99052	25.1225	5.38019e-07	1.34975e-05	pseudobulk	edgeR	LRT
Trib1	0.348292	4.62226	25.0662	5.53952e-07	1.38545e-05	pseudobulk	edgeR	LRT
Rasgrf1	-0.154088	8.37277	25.0439	5.60385e-07	1.4001e-05	pseudobulk	edgeR	LRT
Pag1	-0.303697	5.30996	24.9759	5.8051e-07	1.4489e-05	pseudobulk	edgeR	LRT
Tmx4	0.204089	6.67833	24.9655	5.83667e-07	1.45529e-05	pseudobulk	edgeR	LRT
Hunk	0.322647	5.24738	24.9162	5.98781e-07	1.49145e-05	pseudobulk	edgeR	LRT
Myh9	-0.306478	5.02573	24.9022	6.03144e-07	1.50078e-05	pseudobulk	edgeR	LRT
Usp3	0.252295	6.53872	24.8563	6.17662e-07	1.53378e-05	pseudobulk	edgeR	LRT
Birc6	0.143864	8.08696	24.8386	6.23377e-07	1.54546e-05	pseudobulk	edgeR	LRT
Kat6a	0.23165	5.81729	24.8378	6.23635e-07	1.54546e-05	pseudobulk	edgeR	LRT
Zbtb20	0.225731	6.1401	24.7746	6.44424e-07	1.59374e-05	pseudobulk	edgeR	LRT
Fam228b	-0.301676	5.08865	24.6852	6.74997e-07	1.66429e-05	pseudobulk	edgeR	LRT
Grid2	-0.133648	10.763	24.6755	6.78408e-07	1.67101e-05	pseudobulk	edgeR	LRT
Csrnp3	0.145183	8.7056	24.6254	6.9627e-07	1.71155e-05	pseudobulk	edgeR	LRT
Ypel4	0.265534	5.43005	24.6062	7.0325e-07	1.72696e-05	pseudobulk	edgeR	LRT
Eif3c	0.254539	5.50974	24.5577	7.21157e-07	1.76738e-05	pseudobulk	edgeR	LRT
Nfib	0.118838	9.71416	24.5034	7.41807e-07	1.81434e-05	pseudobulk	edgeR	LRT
Kcnc4	0.328431	4.62713	24.4975	7.44064e-07	1.81804e-05	pseudobulk	edgeR	LRT
Map2k6	-0.300138	5.13111	24.4868	7.48191e-07	1.82629e-05	pseudobulk	edgeR	LRT
Hnrnph1	0.19589	6.47377	24.4841	7.49251e-07	1.82705e-05	pseudobulk	edgeR	LRT
Rab24	0.208419	6.14391	24.4618	7.57985e-07	1.8465e-05	pseudobulk	edgeR	LRT
Lrch1	-0.193869	6.64287	24.3963	7.84188e-07	1.90462e-05	pseudobulk	edgeR	LRT
Gm27000	0.121855	9.14409	24.316	8.17574e-07	1.98176e-05	pseudobulk	edgeR	LRT
Map2k4	0.147535	8.03222	24.301	8.23945e-07	1.99522e-05	pseudobulk	edgeR	LRT
Kif5c	0.144638	8.11534	24.2679	8.38245e-07	2.02583e-05	pseudobulk	edgeR	LRT
Chrna4	0.341412	4.5077	24.2048	8.66168e-07	2.08917e-05	pseudobulk	edgeR	LRT
Rbms1	-0.270686	6.5429	24.1923	8.71809e-07	2.1007e-05	pseudobulk	edgeR	LRT
Lmo7	0.196766	6.42543	24.1666	8.83536e-07	2.12685e-05	pseudobulk	edgeR	LRT
Pou3f3	0.308831	4.95946	24.1401	8.95767e-07	2.15417e-05	pseudobulk	edgeR	LRT
Adgrl3	0.108127	10.6087	24.1343	8.98473e-07	2.15855e-05	pseudobulk	edgeR	LRT
Chrm1	0.260897	5.38195	24.1023	9.13513e-07	2.19031e-05	pseudobulk	edgeR	LRT
Reck	-0.288259	5.03133	24.0991	9.15042e-07	2.19031e-05	pseudobulk	edgeR	LRT
Cntn4	-0.122709	10.4197	24.0986	9.15285e-07	2.19031e-05	pseudobulk	edgeR	LRT
Chd9	0.1262	8.71641	24.0897	9.19486e-07	2.1982e-05	pseudobulk	edgeR	LRT
Btbd9	0.141469	7.91227	24.0867	9.20964e-07	2.19958e-05	pseudobulk	edgeR	LRT
Gnas	0.165539	7.14273	24.0755	9.26298e-07	2.21015e-05	pseudobulk	edgeR	LRT
Wdr17	0.169363	8.13596	23.9917	9.67514e-07	2.30399e-05	pseudobulk	edgeR	LRT
Tubb4a	0.232374	5.7646	23.9655	9.80798e-07	2.33334e-05	pseudobulk	edgeR	LRT
Dhx36	0.213407	6.21112	23.9553	9.85971e-07	2.34336e-05	pseudobulk	edgeR	LRT
Eno1	-0.332297	4.59947	23.9501	9.88632e-07	2.3474e-05	pseudobulk	edgeR	LRT
A230006K03Rik	-0.164277	8.96829	23.9463	9.90622e-07	2.34984e-05	pseudobulk	edgeR	LRT
Skap1	-0.324067	5.008	23.8602	1.03589e-06	2.45007e-05	pseudobulk	edgeR	LRT
Hnrnpl	0.195016	6.65195	23.8322	1.05109e-06	2.48361e-05	pseudobulk	edgeR	LRT
Lmbrd1	0.183896	7.12118	23.8257	1.05467e-06	2.4881e-05	pseudobulk	edgeR	LRT
Abat	-0.324171	4.7954	23.825	1.05503e-06	2.4881e-05	pseudobulk	edgeR	LRT
Adss	-0.216663	5.90752	23.8177	1.05901e-06	2.49508e-05	pseudobulk	edgeR	LRT
Ldb2	0.120129	9.8643	23.8043	1.06645e-06	2.51017e-05	pseudobulk	edgeR	LRT
Clstn3	0.185918	7.08842	23.7327	1.10688e-06	2.60032e-05	pseudobulk	edgeR	LRT
Nebl	-0.177205	8.42746	23.7245	1.11156e-06	2.60846e-05	pseudobulk	edgeR	LRT
Thrap3	0.207349	6.12288	23.7229	1.11249e-06	2.60846e-05	pseudobulk	edgeR	LRT
Pds5b	-0.194367	6.49374	23.7054	1.12265e-06	2.62975e-05	pseudobulk	edgeR	LRT
Prkab2	-0.248617	5.54528	23.7024	1.1244e-06	2.63133e-05	pseudobulk	edgeR	LRT
Luc7l2	-0.123787	8.91586	23.6721	1.14226e-06	2.67058e-05	pseudobulk	edgeR	LRT
Cbx5	0.251854	5.48659	23.6527	1.15386e-06	2.69511e-05	pseudobulk	edgeR	LRT
Tasor2	-0.196269	6.39389	23.6177	1.17503e-06	2.73929e-05	pseudobulk	edgeR	LRT
Glg1	0.182099	6.9456	23.6112	1.179e-06	2.74594e-05	pseudobulk	edgeR	LRT
Cc2d2a	0.260119	5.24894	23.5962	1.18821e-06	2.76475e-05	pseudobulk	edgeR	LRT
Cyp51	-0.295423	5.29931	23.5714	1.20361e-06	2.79791e-05	pseudobulk	edgeR	LRT
Sulf1	0.29945	6.79695	23.5661	1.20695e-06	2.803e-05	pseudobulk	edgeR	LRT
Atg13	0.210535	6.06842	23.5549	1.21398e-06	2.81665e-05	pseudobulk	edgeR	LRT
Gm40841	0.188392	6.60496	23.4869	1.25764e-06	2.91241e-05	pseudobulk	edgeR	LRT
Pamr1	0.25989	5.25049	23.4664	1.27114e-06	2.94086e-05	pseudobulk	edgeR	LRT
Rbm39	0.146397	8.28229	23.4538	1.27949e-06	2.95583e-05	pseudobulk	edgeR	LRT
Zfat	-0.250519	5.91931	23.453	1.28003e-06	2.95583e-05	pseudobulk	edgeR	LRT
Me3	0.135119	8.70375	23.4105	1.30865e-06	3.01907e-05	pseudobulk	edgeR	LRT
Flrt2	0.167579	9.05069	23.4031	1.31366e-06	3.02774e-05	pseudobulk	edgeR	LRT
Ppib	-0.164277	7.16742	23.3922	1.32116e-06	3.0393e-05	pseudobulk	edgeR	LRT
Rap1gds1	0.152042	8.54585	23.3209	1.37102e-06	3.14225e-05	pseudobulk	edgeR	LRT
Lmna	0.271723	5.42153	23.3208	1.37107e-06	3.14225e-05	pseudobulk	edgeR	LRT
Mdga2	0.122884	11.629	23.2627	1.41314e-06	3.23259e-05	pseudobulk	edgeR	LRT
Ociad2	0.256205	5.70292	23.2331	1.43507e-06	3.27118e-05	pseudobulk	edgeR	LRT
Kcnip4	-0.140212	12.9092	23.2233	1.44239e-06	3.28409e-05	pseudobulk	edgeR	LRT
Grina	0.176536	6.92649	23.2092	1.453e-06	3.30516e-05	pseudobulk	edgeR	LRT
Ntrk3	0.115046	9.65064	23.1922	1.46593e-06	3.32969e-05	pseudobulk	edgeR	LRT
Ubqln2	0.308505	4.70513	23.1553	1.49428e-06	3.38015e-05	pseudobulk	edgeR	LRT
Pja2	0.138079	7.77866	23.1374	1.50831e-06	3.40872e-05	pseudobulk	edgeR	LRT
Lamc1	-0.271959	5.56495	23.1283	1.51543e-06	3.42164e-05	pseudobulk	edgeR	LRT
Cntfr	0.15203	7.66418	23.001	1.61918e-06	3.64577e-05	pseudobulk	edgeR	LRT
Ttc21b	-0.261415	5.3607	22.9608	1.65339e-06	3.71937e-05	pseudobulk	edgeR	LRT
Rsu1	-0.202428	6.17001	22.9574	1.6563e-06	3.72237e-05	pseudobulk	edgeR	LRT
Cdkl2	-0.213306	5.89506	22.9557	1.65778e-06	3.72237e-05	pseudobulk	edgeR	LRT
Satb2	0.152911	8.01756	22.9246	1.68478e-06	3.77951e-05	pseudobulk	edgeR	LRT
Myo5a	0.130631	8.67208	22.9217	1.68733e-06	3.78177e-05	pseudobulk	edgeR	LRT
Cpt1c	0.247085	5.75587	22.917	1.69146e-06	3.78754e-05	pseudobulk	edgeR	LRT
Nedd4l	0.128757	8.5354	22.792	1.80518e-06	4.03476e-05	pseudobulk	edgeR	LRT
Rras2	-0.198692	6.11358	22.7641	1.83158e-06	4.09003e-05	pseudobulk	edgeR	LRT
Ano3	0.123406	9.50832	22.7558	1.83952e-06	4.10399e-05	pseudobulk	edgeR	LRT
Acap2	0.132616	8.17911	22.7429	1.85189e-06	4.12783e-05	pseudobulk	edgeR	LRT
Dhx9	0.219754	5.87944	22.7388	1.85587e-06	4.13292e-05	pseudobulk	edgeR	LRT
Pde1a	0.120583	10.7895	22.7179	1.87612e-06	4.1742e-05	pseudobulk	edgeR	LRT
Afdn	0.157596	8.07722	22.7049	1.88881e-06	4.19861e-05	pseudobulk	edgeR	LRT
Fyn	-0.181636	6.70634	22.6577	1.93585e-06	4.28754e-05	pseudobulk	edgeR	LRT
Smyd2	-0.347474	4.57011	22.6137	1.98064e-06	4.38276e-05	pseudobulk	edgeR	LRT
Caln1	-0.152955	8.47567	22.5949	2.00011e-06	4.41782e-05	pseudobulk	edgeR	LRT
Disp1	-0.345019	4.673	22.5837	2.01187e-06	4.43977e-05	pseudobulk	edgeR	LRT
Arnt2	0.146421	7.58402	22.433	2.17606e-06	4.7891e-05	pseudobulk	edgeR	LRT
Gm13629	-0.285046	5.35851	22.4175	2.19367e-06	4.81916e-05	pseudobulk	edgeR	LRT
Zfp445	0.158535	6.9834	22.3803	2.23653e-06	4.9089e-05	pseudobulk	edgeR	LRT
Sbds	0.302831	4.80355	22.3513	2.27064e-06	4.97481e-05	pseudobulk	edgeR	LRT
Hs6st3	-0.218409	9.01854	22.3317	2.29388e-06	5.02121e-05	pseudobulk	edgeR	LRT
Phip	0.162061	7.39609	22.2965	2.33637e-06	5.10964e-05	pseudobulk	edgeR	LRT
Slc6a17	0.164428	7.01761	22.2144	2.43843e-06	5.32329e-05	pseudobulk	edgeR	LRT
Ugcg	0.252404	5.43009	22.1959	2.46197e-06	5.3664e-05	pseudobulk	edgeR	LRT
Nr1d2	0.221403	6.13743	22.1719	2.4929e-06	5.42762e-05	pseudobulk	edgeR	LRT
Arhgef25	0.192942	6.38068	22.1521	2.51883e-06	5.47919e-05	pseudobulk	edgeR	LRT
Tmem117	-0.176383	7.04876	22.1261	2.55313e-06	5.54884e-05	pseudobulk	edgeR	LRT
Dlg5	-0.294349	5.19174	22.0955	2.59424e-06	5.63309e-05	pseudobulk	edgeR	LRT
Dscam	0.12602	9.59012	22.0938	2.59651e-06	5.63309e-05	pseudobulk	edgeR	LRT
Gramd2	-0.291846	4.74675	21.9705	2.76874e-06	6.00139e-05	pseudobulk	edgeR	LRT
Uqcrc1	0.250831	5.49896	21.9659	2.77544e-06	6.01058e-05	pseudobulk	edgeR	LRT
Pdzrn3	-0.313079	6.66862	21.9636	2.77868e-06	6.01225e-05	pseudobulk	edgeR	LRT
Sntg1	0.125816	9.7065	21.9248	2.83548e-06	6.12429e-05	pseudobulk	edgeR	LRT
Tspyl1	0.298706	4.59996	21.9193	2.84358e-06	6.13634e-05	pseudobulk	edgeR	LRT
Nek1	-0.169431	7.11322	21.8964	2.87767e-06	6.20442e-05	pseudobulk	edgeR	LRT
Kcnc2	0.339349	6.08767	21.8512	2.94634e-06	6.34126e-05	pseudobulk	edgeR	LRT
Dlg1	0.128059	8.82533	21.837	2.96816e-06	6.38259e-05	pseudobulk	edgeR	LRT
Gpc5	-0.322644	6.43544	21.8247	2.98732e-06	6.41248e-05	pseudobulk	edgeR	LRT
Far1	-0.147367	7.39473	21.7738	3.06761e-06	6.57325e-05	pseudobulk	edgeR	LRT
Lsamp	-0.131634	12.3167	21.7606	3.08883e-06	6.60132e-05	pseudobulk	edgeR	LRT
Necab3	0.230831	5.60252	21.7561	3.09608e-06	6.61102e-05	pseudobulk	edgeR	LRT
Cdh22	-0.293242	4.83299	21.7426	3.11786e-06	6.65171e-05	pseudobulk	edgeR	LRT
Rapgef5	-0.195255	8.12837	21.7392	3.1235e-06	6.65209e-05	pseudobulk	edgeR	LRT
Tmem163	-0.283013	6.11709	21.7318	3.13557e-06	6.67198e-05	pseudobulk	edgeR	LRT
Brd8	0.224291	5.58214	21.7028	3.18321e-06	6.76743e-05	pseudobulk	edgeR	LRT
Mast2	0.14354	7.81204	21.6822	3.21762e-06	6.8287e-05	pseudobulk	edgeR	LRT
Runx1t1	0.138688	7.97045	21.6653	3.24613e-06	6.88321e-05	pseudobulk	edgeR	LRT
Ddx3y	0.316961	4.72657	21.6301	3.30621e-06	7.0045e-05	pseudobulk	edgeR	LRT
Cacna1a	0.118544	8.94773	21.6102	3.34075e-06	7.06541e-05	pseudobulk	edgeR	LRT
Ntng1	-0.169294	7.65613	21.608	3.34458e-06	7.06738e-05	pseudobulk	edgeR	LRT
Apba2	0.126155	8.44853	21.557	3.43464e-06	7.24512e-05	pseudobulk	edgeR	LRT
Srsf9	0.215575	5.84132	21.5493	3.44842e-06	7.2679e-05	pseudobulk	edgeR	LRT
Tubb2a	0.190171	6.30222	21.5396	3.46603e-06	7.29872e-05	pseudobulk	edgeR	LRT
Csnk1a1	0.154582	7.4143	21.5363	3.47202e-06	7.30501e-05	pseudobulk	edgeR	LRT
Ulk4	-0.192441	6.36428	21.5325	3.4788e-06	7.31298e-05	pseudobulk	edgeR	LRT
Cdkl5	0.142552	8.10581	21.5307	3.48213e-06	7.31368e-05	pseudobulk	edgeR	LRT
Tnrc18	0.250776	5.64126	21.5046	3.52989e-06	7.4076e-05	pseudobulk	edgeR	LRT
Vezt	-0.157373	7.08292	21.4527	3.62662e-06	7.59751e-05	pseudobulk	edgeR	LRT
Klhl9	0.304053	4.87052	21.4271	3.67543e-06	7.69317e-05	pseudobulk	edgeR	LRT
Ppcdc	0.288946	4.70794	21.3935	3.74032e-06	7.81637e-05	pseudobulk	edgeR	LRT
Zfp804a	0.1864	8.16543	21.3933	3.7407e-06	7.81637e-05	pseudobulk	edgeR	LRT
Eif4h	0.234883	5.47473	21.3834	3.76019e-06	7.85036e-05	pseudobulk	edgeR	LRT
Arntl	-0.198286	6.28909	21.3253	3.8758e-06	8.06411e-05	pseudobulk	edgeR	LRT
Syt13	0.210442	6.04034	21.3057	3.91557e-06	8.1399e-05	pseudobulk	edgeR	LRT
Ssx2ip	0.257022	5.13389	21.2332	4.06662e-06	8.4252e-05	pseudobulk	edgeR	LRT
Gphn	0.117322	9.5159	21.205	4.12679e-06	8.54259e-05	pseudobulk	edgeR	LRT
Pdzrn4	0.124883	9.86067	21.1631	4.21816e-06	8.71693e-05	pseudobulk	edgeR	LRT
Rimbp2	-0.134752	7.6126	21.1388	4.27189e-06	8.81303e-05	pseudobulk	edgeR	LRT
Mapk10	0.11126	9.81393	21.1157	4.32382e-06	8.9051e-05	pseudobulk	edgeR	LRT
Capn2	-0.308799	4.59569	21.1107	4.335e-06	8.9206e-05	pseudobulk	edgeR	LRT
Ctnna1	0.293241	4.80864	21.0556	4.46142e-06	9.16527e-05	pseudobulk	edgeR	LRT
Gak	0.198559	6.07451	21.0485	4.47804e-06	9.17723e-05	pseudobulk	edgeR	LRT
Calr	0.300985	4.6235	21.0474	4.48062e-06	9.17723e-05	pseudobulk	edgeR	LRT
Ttc33	0.298379	4.71427	21.0467	4.4823e-06	9.17723e-05	pseudobulk	edgeR	LRT
Sdhaf3	-0.3024	4.56475	21.0133	4.56106e-06	9.32284e-05	pseudobulk	edgeR	LRT
Retreg2	0.255722	5.19578	20.9418	4.7344e-06	9.64481e-05	pseudobulk	edgeR	LRT
Flnb	-0.186295	6.32455	20.9253	4.77539e-06	9.72019e-05	pseudobulk	edgeR	LRT
Zfp973	-0.205574	6.25	20.8264	5.02863e-06	0.000102101	pseudobulk	edgeR	LRT
Coro6	-0.251636	6.45825	20.8152	5.05802e-06	0.000102527	pseudobulk	edgeR	LRT
Trp53bp1	0.18147	6.49879	20.7934	5.11577e-06	0.000103611	pseudobulk	edgeR	LRT
Smim14	-0.2658	5.24673	20.7832	5.14326e-06	0.000104082	pseudobulk	edgeR	LRT
Arap2	0.124305	8.32705	20.7581	5.21113e-06	0.000105193	pseudobulk	edgeR	LRT
Plxdc2	-0.240715	6.28857	20.7547	5.22034e-06	0.000105292	pseudobulk	edgeR	LRT
Cplx2	0.205569	5.90562	20.7345	5.27568e-06	0.00010632	pseudobulk	edgeR	LRT
Hnmt	0.316428	4.50108	20.7164	5.32576e-06	0.000107177	pseudobulk	edgeR	LRT
Tek	0.311563	4.74823	20.6977	5.37807e-06	0.000108116	pseudobulk	edgeR	LRT
Gm46218	-0.268539	5.04839	20.6921	5.39381e-06	0.000108343	pseudobulk	edgeR	LRT
Phf12	0.18998	6.38519	20.6316	5.56691e-06	0.000111636	pseudobulk	edgeR	LRT
Celf5	0.18977	6.85587	20.6118	5.62474e-06	0.00011261	pseudobulk	edgeR	LRT
Tmod1	0.217434	6.00507	20.5856	5.70231e-06	0.00011407	pseudobulk	edgeR	LRT
Hexb	0.223034	5.97368	20.4831	6.01602e-06	0.000119854	pseudobulk	edgeR	LRT
Dusp1	0.323387	5.33879	20.4481	6.12719e-06	0.000121969	pseudobulk	edgeR	LRT
Ro60	0.233048	5.37899	20.4404	6.15177e-06	0.000122358	pseudobulk	edgeR	LRT
Cpeb3	0.126949	8.44739	20.3847	6.33327e-06	0.000125763	pseudobulk	edgeR	LRT
Crppa	-0.229025	5.97382	20.3544	6.43466e-06	0.000127568	pseudobulk	edgeR	LRT
Idh3b	0.190334	6.20317	20.326	6.53056e-06	0.000129155	pseudobulk	edgeR	LRT
Crtac1	-0.325116	4.57369	20.3192	6.55406e-06	0.000129434	pseudobulk	edgeR	LRT
Cpeb4	0.145658	7.63654	20.3023	6.61212e-06	0.00013045	pseudobulk	edgeR	LRT
Ankrd52	0.250733	5.15004	20.2669	6.73557e-06	0.000132671	pseudobulk	edgeR	LRT
Pknox2	-0.152983	7.54114	20.1919	7.0048e-06	0.00013753	pseudobulk	edgeR	LRT
Gprasp1	0.159836	7.48922	20.1872	7.02221e-06	0.000137761	pseudobulk	edgeR	LRT
Atp5d	0.210273	5.79034	20.1418	7.19066e-06	0.000140839	pseudobulk	edgeR	LRT
Abcc4	0.250044	5.38607	20.1341	7.21979e-06	0.000141296	pseudobulk	edgeR	LRT
Ogfrl1	0.229549	5.6203	20.1149	7.29245e-06	0.000142603	pseudobulk	edgeR	LRT
Mtus2	0.127634	7.85741	20.0669	7.47795e-06	0.000145997	pseudobulk	edgeR	LRT
Cpeb1	-0.157219	7.05611	19.9555	7.92662e-06	0.000154262	pseudobulk	edgeR	LRT
Svil	-0.323251	4.98139	19.928	8.04122e-06	0.000156368	pseudobulk	edgeR	LRT
Shtn1	-0.172783	6.67797	19.9231	8.06202e-06	0.000156647	pseudobulk	edgeR	LRT
Etnk1	0.130362	7.95092	19.9061	8.13404e-06	0.000157795	pseudobulk	edgeR	LRT
Sigmar1	0.236192	5.47175	19.8752	8.26646e-06	0.000160109	pseudobulk	edgeR	LRT
Pip4k2a	-0.159912	6.79381	19.8504	8.37435e-06	0.000161813	pseudobulk	edgeR	LRT
Agfg2	-0.306328	4.62999	19.8479	8.3853e-06	0.000161897	pseudobulk	edgeR	LRT
B230209E15Rik	0.133281	8.06783	19.8306	8.4615e-06	0.000162981	pseudobulk	edgeR	LRT
Orc3	0.221025	5.56589	19.7872	8.65603e-06	0.000166596	pseudobulk	edgeR	LRT
Rtn1	0.11948	8.74239	19.76	8.77993e-06	0.000168847	pseudobulk	edgeR	LRT
Sh3bp5	0.191276	6.03424	19.69	9.1079e-06	0.000174879	pseudobulk	edgeR	LRT
Snrpn	-0.370701	5.70849	19.6722	9.19289e-06	0.000176372	pseudobulk	edgeR	LRT
Sdk2	0.125508	8.33653	19.6537	9.28252e-06	0.000177951	pseudobulk	edgeR	LRT
Fggy	-0.187262	6.28995	19.6361	9.36826e-06	0.000179454	pseudobulk	edgeR	LRT
Galnt10	-0.325817	4.61588	19.6331	9.38314e-06	0.000179598	pseudobulk	edgeR	LRT
Grik3	0.116089	8.48062	19.6278	9.40884e-06	0.000179949	pseudobulk	edgeR	LRT
Slc39a11	-0.234527	5.28888	19.6014	9.54007e-06	0.000182316	pseudobulk	edgeR	LRT
Ash1l	0.145998	7.68018	19.5799	9.64765e-06	0.000184227	pseudobulk	edgeR	LRT
Mgat4c	0.148259	10.8479	19.5719	9.68857e-06	0.000184864	pseudobulk	edgeR	LRT
Lrrk2	0.191619	6.48856	19.5689	9.70349e-06	0.000185004	pseudobulk	edgeR	LRT
Safb	0.201592	5.85309	19.5402	9.85027e-06	0.000187509	pseudobulk	edgeR	LRT
Ddah1	0.245294	5.8624	19.5285	9.91101e-06	0.000188518	pseudobulk	edgeR	LRT
Ogt	0.137162	7.78792	19.5234	9.93748e-06	0.000188727	pseudobulk	edgeR	LRT
Ppt1	0.251304	5.29562	19.5026	1.00465e-05	0.000190354	pseudobulk	edgeR	LRT
Trabd2b	0.176252	6.78632	19.4964	1.00787e-05	0.000190815	pseudobulk	edgeR	LRT
Pip4k2c	0.27325	4.94431	19.4489	1.0333e-05	0.000195477	pseudobulk	edgeR	LRT
Scrn1	0.191294	6.17955	19.4193	1.04942e-05	0.000198219	pseudobulk	edgeR	LRT
C2cd3	0.248941	5.11504	19.4051	1.05723e-05	0.000199541	pseudobulk	edgeR	LRT
Scn8a	0.11074	8.55013	19.392	1.0645e-05	0.000200757	pseudobulk	edgeR	LRT
Tsc2	0.263151	5.0509	19.3857	1.06803e-05	0.000201267	pseudobulk	edgeR	LRT
Ipo7	0.212642	5.80401	19.3321	1.09847e-05	0.000206365	pseudobulk	edgeR	LRT
Fbxo21	0.255133	5.13367	19.2815	1.12794e-05	0.000211739	pseudobulk	edgeR	LRT
Cadm2	0.0910959	12.1096	19.2581	1.14183e-05	0.000214181	pseudobulk	edgeR	LRT
Pgr	0.212884	5.91936	19.2538	1.14444e-05	0.000214506	pseudobulk	edgeR	LRT
Nell2	0.111324	8.89365	19.2504	1.14646e-05	0.000214719	pseudobulk	edgeR	LRT
Prxl2c	0.247537	5.10876	19.2303	1.15857e-05	0.000216821	pseudobulk	edgeR	LRT
Skil	0.202435	5.98246	19.2049	1.17414e-05	0.000219566	pseudobulk	edgeR	LRT
Ppm1f	-0.276814	4.96912	19.1816	1.18856e-05	0.000221923	pseudobulk	edgeR	LRT
Atg9a	0.267718	4.87008	19.1621	1.20077e-05	0.000224002	pseudobulk	edgeR	LRT
Cd81	0.264763	4.93852	19.1608	1.20153e-05	0.000224002	pseudobulk	edgeR	LRT
Trim9	0.113562	8.96867	19.153	1.2065e-05	0.000224756	pseudobulk	edgeR	LRT
Tmem59	0.210328	5.67903	19.0804	1.25324e-05	0.000233106	pseudobulk	edgeR	LRT
Slc2a3	0.189574	6.05954	18.9821	1.31951e-05	0.000244687	pseudobulk	edgeR	LRT
Edil3	0.178082	7.93896	18.9209	1.36249e-05	0.000252465	pseudobulk	edgeR	LRT
Rprd2	0.181193	6.14197	18.9102	1.37021e-05	0.000253519	pseudobulk	edgeR	LRT
Atxn7l3b	0.261135	5.05671	18.9101	1.37026e-05	0.000253519	pseudobulk	edgeR	LRT
Fancl	-0.262071	4.85343	18.8885	1.38587e-05	0.000256019	pseudobulk	edgeR	LRT
Basp1	0.131895	7.70132	18.8535	1.41149e-05	0.000260356	pseudobulk	edgeR	LRT
Adam23	-0.12096	8.3223	18.8365	1.42415e-05	0.000262493	pseudobulk	edgeR	LRT
Fryl	-0.147274	7.04503	18.7646	1.47887e-05	0.000271963	pseudobulk	edgeR	LRT
Calm1	0.134437	7.41546	18.736	1.50117e-05	0.000275856	pseudobulk	edgeR	LRT
Paxbp1	0.155363	6.91791	18.6771	1.54833e-05	0.000284308	pseudobulk	edgeR	LRT
Aifm3	0.14688	7.13756	18.6479	1.57218e-05	0.00028847	pseudobulk	edgeR	LRT
Map2k5	-0.159831	6.66378	18.6248	1.59139e-05	0.000291334	pseudobulk	edgeR	LRT
Tra2a	0.140327	7.63404	18.6234	1.59257e-05	0.000291334	pseudobulk	edgeR	LRT
Wipf2	0.210422	5.72384	18.6191	1.59616e-05	0.000291772	pseudobulk	edgeR	LRT
Dlat	0.186898	5.95307	18.5757	1.63289e-05	0.000298039	pseudobulk	edgeR	LRT
Rnf167	0.267595	4.80804	18.571	1.63692e-05	0.000298552	pseudobulk	edgeR	LRT
Rsbn1l	0.190451	6.10222	18.5531	1.65238e-05	0.000300695	pseudobulk	edgeR	LRT
Ank	0.138604	7.77264	18.5383	1.6652e-05	0.000302803	pseudobulk	edgeR	LRT
Slit3	-0.150344	9.16993	18.4807	1.71632e-05	0.000311634	pseudobulk	edgeR	LRT
Pgm2	0.25107	5.16521	18.45	1.74421e-05	0.000315992	pseudobulk	edgeR	LRT
Synj1	0.141778	7.13423	18.406	1.78497e-05	0.000323136	pseudobulk	edgeR	LRT
Dkk3	0.172247	6.83252	18.3518	1.83648e-05	0.000332215	pseudobulk	edgeR	LRT
Nlgn3	0.240821	5.35054	18.3391	1.84869e-05	0.000333928	pseudobulk	edgeR	LRT
Gsg1l	-0.183701	6.19178	18.327	1.86048e-05	0.000335561	pseudobulk	edgeR	LRT
Rims1	0.107138	10.7039	18.3208	1.86656e-05	0.000335936	pseudobulk	edgeR	LRT
Nfx1	0.157371	6.72424	18.3167	1.87062e-05	0.000336394	pseudobulk	edgeR	LRT
Dcaf6	-0.140055	7.77698	18.3106	1.87661e-05	0.000337222	pseudobulk	edgeR	LRT
Cd200	0.277373	5.00358	18.3073	1.8799e-05	0.000337566	pseudobulk	edgeR	LRT
Chchd10	0.277248	4.56951	18.2831	1.9039e-05	0.000340871	pseudobulk	edgeR	LRT
Hectd1	0.169689	6.35771	18.2785	1.90847e-05	0.000341267	pseudobulk	edgeR	LRT
Ildr2	0.173538	6.49165	18.2781	1.90891e-05	0.000341267	pseudobulk	edgeR	LRT
Tug1	0.274218	4.63983	18.2648	1.92226e-05	0.000343401	pseudobulk	edgeR	LRT
Pnmal2	0.217793	5.54098	18.2602	1.92687e-05	0.000343974	pseudobulk	edgeR	LRT
Slc25a4	0.277119	4.65804	18.2531	1.93412e-05	0.000345015	pseudobulk	edgeR	LRT
Dctn1	0.167054	6.3822	18.2368	1.95072e-05	0.000347721	pseudobulk	edgeR	LRT
B3galt1	0.106722	9.87747	18.199	1.98983e-05	0.000353917	pseudobulk	edgeR	LRT
Cyp7b1	-0.232039	6.13401	18.1779	2.01203e-05	0.000357604	pseudobulk	edgeR	LRT
Eepd1	0.260544	4.8423	18.1477	2.04414e-05	0.000362518	pseudobulk	edgeR	LRT
Pdzd4	-0.172635	6.45209	18.0956	2.10092e-05	0.000372047	pseudobulk	edgeR	LRT
Oma1	-0.34446	4.65155	18.088	2.10931e-05	0.000373263	pseudobulk	edgeR	LRT
Safb2	0.213071	5.75602	18.0717	2.12738e-05	0.000376186	pseudobulk	edgeR	LRT
Nab2	0.286549	4.56793	18.0546	2.14658e-05	0.000378757	pseudobulk	edgeR	LRT
Ubl3	0.195768	6.15578	18.0398	2.16332e-05	0.00038116	pseudobulk	edgeR	LRT
Leng8	0.133173	7.37112	18.0381	2.16531e-05	0.000381236	pseudobulk	edgeR	LRT
Pcbp1	0.247499	5.05091	18.0317	2.17255e-05	0.000382235	pseudobulk	edgeR	LRT
Sgip1	0.102498	9.07028	18.0215	2.18426e-05	0.000383787	pseudobulk	edgeR	LRT
Il31ra	0.198629	5.91488	18.0213	2.18453e-05	0.000383787	pseudobulk	edgeR	LRT
Usp54	0.21447	5.45798	17.9953	2.21457e-05	0.000388785	pseudobulk	edgeR	LRT
Klf6	0.279552	4.52595	17.9907	2.21984e-05	0.000389244	pseudobulk	edgeR	LRT
Jund	0.236237	5.24356	17.9903	2.22037e-05	0.000389244	pseudobulk	edgeR	LRT
Dusp12	-0.283732	4.62418	17.9747	2.23861e-05	0.000392158	pseudobulk	edgeR	LRT
Ap3s1	-0.205182	5.89486	17.9714	2.24249e-05	0.000392557	pseudobulk	edgeR	LRT
Nrp2	-0.369814	4.64672	17.959	2.25713e-05	0.000394835	pseudobulk	edgeR	LRT
Tecr	-0.163439	6.70719	17.9358	2.28489e-05	0.000399404	pseudobulk	edgeR	LRT
Sez6l2	0.176977	6.3491	17.8964	2.33257e-05	0.000406865	pseudobulk	edgeR	LRT
Gprin3	-0.225166	5.65285	17.8343	2.40995e-05	0.000420061	pseudobulk	edgeR	LRT
Cdh18	0.160173	10.9904	17.8288	2.41697e-05	0.000420985	pseudobulk	edgeR	LRT
E2f3	-0.212976	5.6178	17.7844	2.4741e-05	0.00043032	pseudobulk	edgeR	LRT
Zfp532	-0.168609	6.46321	17.7722	2.48995e-05	0.000432769	pseudobulk	edgeR	LRT
Ache	0.280484	4.75057	17.7294	2.54663e-05	0.00044199	pseudobulk	edgeR	LRT
Epn1	0.214849	5.50759	17.7131	2.56856e-05	0.00044548	pseudobulk	edgeR	LRT
Hacd1	-0.193048	5.8785	17.6742	2.6216e-05	0.000454355	pseudobulk	edgeR	LRT
Snap47	0.182775	6.13945	17.6635	2.63639e-05	0.000456594	pseudobulk	edgeR	LRT
Cplane1	0.127344	7.91544	17.6576	2.64455e-05	0.000457681	pseudobulk	edgeR	LRT
Taok3	-0.199547	6.09059	17.6487	2.6569e-05	0.000459494	pseudobulk	edgeR	LRT
Cds1	-0.187727	6.40347	17.6386	2.67106e-05	0.000461614	pseudobulk	edgeR	LRT
Bend6	-0.164928	6.38287	17.6369	2.67351e-05	0.000461711	pseudobulk	edgeR	LRT
6530403H02Rik	-0.274588	6.23226	17.6162	2.70283e-05	0.000466114	pseudobulk	edgeR	LRT
Pld3	0.190615	6.14462	17.6134	2.70671e-05	0.000466123	pseudobulk	edgeR	LRT
Sbno1	0.150204	6.72999	17.6112	2.70988e-05	0.000466341	pseudobulk	edgeR	LRT
Styx	-0.25783	5.09777	17.6047	2.71918e-05	0.000467611	pseudobulk	edgeR	LRT
Hcn1	0.123995	9.95198	17.5788	2.75641e-05	0.000473346	pseudobulk	edgeR	LRT
Zmat4	0.115487	8.41412	17.5591	2.78516e-05	0.000477609	pseudobulk	edgeR	LRT
Dgkg	-0.151084	7.31236	17.5576	2.78739e-05	0.000477656	pseudobulk	edgeR	LRT
Chchd6	-0.143939	7.10634	17.5463	2.80389e-05	0.000480146	pseudobulk	edgeR	LRT
Myo6	-0.234633	5.37783	17.54	2.81331e-05	0.000481422	pseudobulk	edgeR	LRT
Pgrmc1	0.26293	4.96704	17.5025	2.86925e-05	0.000490306	pseudobulk	edgeR	LRT
Srsf3	0.2105	5.57487	17.452	2.94659e-05	0.000501414	pseudobulk	edgeR	LRT
Pfkl	-0.23988	5.0429	17.4478	2.95303e-05	0.000502159	pseudobulk	edgeR	LRT
Setd2	0.178126	6.61897	17.4358	2.97174e-05	0.000504988	pseudobulk	edgeR	LRT
Usp34	0.115461	8.19278	17.4294	2.98182e-05	0.000506348	pseudobulk	edgeR	LRT
Stxbp2	-0.273543	4.84661	17.4234	2.99117e-05	0.000507583	pseudobulk	edgeR	LRT
Mtss1	-0.233249	5.27228	17.4203	2.99604e-05	0.000508055	pseudobulk	edgeR	LRT
P4htm	0.200501	5.81234	17.4168	3.00157e-05	0.000508639	pseudobulk	edgeR	LRT
Tmem175	-0.177223	6.15303	17.4105	3.01164e-05	0.000509421	pseudobulk	edgeR	LRT
Pde6d	-0.2711	4.54105	17.41	3.01245e-05	0.000509421	pseudobulk	edgeR	LRT
Slc24a3	0.270594	6.18844	17.3946	3.0369e-05	0.000512338	pseudobulk	edgeR	LRT
Prpf39	0.164684	6.69881	17.3938	3.0381e-05	0.000512338	pseudobulk	edgeR	LRT
Timm9	-0.176406	6.31206	17.3922	3.04068e-05	0.000512419	pseudobulk	edgeR	LRT
Bag6	0.236707	5.08922	17.3677	3.08014e-05	0.000518711	pseudobulk	edgeR	LRT
Cyb5b	-0.25548	4.98303	17.3503	3.10844e-05	0.000522754	pseudobulk	edgeR	LRT
Stxbp5	0.115961	8.30059	17.3308	3.14055e-05	0.00052779	pseudobulk	edgeR	LRT
Man1a2	-0.152474	6.94672	17.3279	3.14542e-05	0.000528244	pseudobulk	edgeR	LRT
Emsy	0.170202	6.42248	17.3242	3.15149e-05	0.000528899	pseudobulk	edgeR	LRT
Cpd	0.18562	6.05936	17.3061	3.18167e-05	0.000533231	pseudobulk	edgeR	LRT
Ddx17	0.150753	7.50173	17.2797	3.22612e-05	0.000540308	pseudobulk	edgeR	LRT
Crebbp	0.129102	7.54787	17.2721	3.23905e-05	0.000542101	pseudobulk	edgeR	LRT
Rell1	0.192582	5.92901	17.2334	3.30565e-05	0.00055249	pseudobulk	edgeR	LRT
Pcmtd2	0.171401	6.42372	17.1969	3.36986e-05	0.000562836	pseudobulk	edgeR	LRT
Brinp2	0.176954	7.49091	17.1941	3.37476e-05	0.000563269	pseudobulk	edgeR	LRT
Pacs1	-0.134808	7.11555	17.1551	3.44477e-05	0.000573383	pseudobulk	edgeR	LRT
Zfp260	0.229318	5.24131	17.0766	3.59015e-05	0.000594741	pseudobulk	edgeR	LRT
Vamp2	0.160922	6.62559	17.0693	3.6041e-05	0.000596646	pseudobulk	edgeR	LRT
Ifrd1	-0.205262	5.72114	17.0332	3.67314e-05	0.000606839	pseudobulk	edgeR	LRT
Chrd	0.278249	4.98436	17.0302	3.67903e-05	0.000607401	pseudobulk	edgeR	LRT
Mecr	-0.200454	5.67561	17.0092	3.72e-05	0.00061375	pseudobulk	edgeR	LRT
Agk	-0.26178	5.53302	16.9841	3.7694e-05	0.000621156	pseudobulk	edgeR	LRT
Heca	0.243866	5.35502	16.9615	3.81463e-05	0.000627724	pseudobulk	edgeR	LRT
Gabrb1	0.105756	10.0905	16.9613	3.815e-05	0.000627724	pseudobulk	edgeR	LRT
Ubr1	0.155384	6.59506	16.9588	3.81989e-05	0.000628105	pseudobulk	edgeR	LRT
Pacrg	0.154972	6.96798	16.9278	3.88293e-05	0.00063804	pseudobulk	edgeR	LRT
Faim2	0.171889	6.20959	16.9193	3.90027e-05	0.000640458	pseudobulk	edgeR	LRT
Lrrc57	0.247833	5.11448	16.9124	3.91447e-05	0.000642358	pseudobulk	edgeR	LRT
Trhde	0.152526	8.08076	16.9015	3.9371e-05	0.000645637	pseudobulk	edgeR	LRT
Dtnbp1	-0.233527	5.44791	16.883	3.97568e-05	0.000651526	pseudobulk	edgeR	LRT
Med25	0.257102	4.76207	16.8602	4.02368e-05	0.000658948	pseudobulk	edgeR	LRT
Slc35f1	0.111923	10.1154	16.8556	4.03345e-05	0.000660105	pseudobulk	edgeR	LRT
Gm50304	-0.231924	5.308	16.8278	4.09303e-05	0.000669407	pseudobulk	edgeR	LRT
Rogdi	-0.186633	5.90718	16.8181	4.11388e-05	0.000671915	pseudobulk	edgeR	LRT
Hdx	-0.191577	6.11169	16.7971	4.15967e-05	0.000678486	pseudobulk	edgeR	LRT
Smad3	-0.196646	5.85643	16.6646	4.46052e-05	0.000724444	pseudobulk	edgeR	LRT
Pea15a	-0.217417	5.33183	16.6593	4.47307e-05	0.000725721	pseudobulk	edgeR	LRT
Tnr	0.0952283	9.31928	16.6215	4.5632e-05	0.00073936	pseudobulk	edgeR	LRT
Sergef	0.169646	6.59124	16.6191	4.56881e-05	0.000739778	pseudobulk	edgeR	LRT
Ahcyl2	-0.139316	7.88962	16.6168	4.57452e-05	0.000740209	pseudobulk	edgeR	LRT
Npdc1	0.152122	6.57669	16.6149	4.57899e-05	0.000740442	pseudobulk	edgeR	LRT
Gria4	0.1073	9.32508	16.6126	4.5846e-05	0.000740858	pseudobulk	edgeR	LRT
Arhgef10l	0.234274	5.23895	16.5811	4.6613e-05	0.000752256	pseudobulk	edgeR	LRT
Dpy19l3	0.277814	4.89226	16.5775	4.67017e-05	0.000753188	pseudobulk	edgeR	LRT
Aatf	-0.201076	5.56881	16.5721	4.6836e-05	0.000754855	pseudobulk	edgeR	LRT
Cacng2	0.162189	6.40202	16.5557	4.7242e-05	0.000760896	pseudobulk	edgeR	LRT
H3f3b	0.188463	5.99767	16.532	4.78347e-05	0.000769425	pseudobulk	edgeR	LRT
Slc25a5	0.274704	4.51635	16.5296	4.78968e-05	0.000769916	pseudobulk	edgeR	LRT
Enpp5	0.211316	5.60056	16.5126	4.83282e-05	0.000775829	pseudobulk	edgeR	LRT
Stau2	-0.115111	8.07788	16.4998	4.86557e-05	0.000780572	pseudobulk	edgeR	LRT
Htr4	-0.185007	6.33255	16.4897	4.89143e-05	0.000784205	pseudobulk	edgeR	LRT
Nsd1	0.138501	7.46876	16.4832	4.90833e-05	0.000786396	pseudobulk	edgeR	LRT
Rbfox3	0.0971528	8.93642	16.4784	4.92081e-05	0.000787878	pseudobulk	edgeR	LRT
Ndrg3	0.121542	7.5268	16.4717	4.93825e-05	0.000789634	pseudobulk	edgeR	LRT
Erlec1	0.198462	5.74655	16.4286	5.05174e-05	0.000806724	pseudobulk	edgeR	LRT
Fzd3	0.191283	5.71181	16.4047	5.11576e-05	0.000815878	pseudobulk	edgeR	LRT
Kdm5c	0.221857	5.51596	16.3729	5.20235e-05	0.000828604	pseudobulk	edgeR	LRT
Inpp5a	-0.199372	5.55988	16.335	5.30751e-05	0.000843701	pseudobulk	edgeR	LRT
Plekhm3	0.132267	7.07227	16.3181	5.35498e-05	0.000850692	pseudobulk	edgeR	LRT
Stox2	0.129007	7.45526	16.3105	5.37655e-05	0.000853563	pseudobulk	edgeR	LRT
Tmem150c	-0.187413	5.9979	16.3034	5.39683e-05	0.000856224	pseudobulk	edgeR	LRT
Camk2d	0.157636	6.42023	16.2917	5.42999e-05	0.000860925	pseudobulk	edgeR	LRT
Ppp3cc	-0.209618	5.51575	16.2768	5.47312e-05	0.000867199	pseudobulk	edgeR	LRT
Sik3	0.125467	7.6934	16.259	5.52473e-05	0.000873673	pseudobulk	edgeR	LRT
Pik3cb	-0.277521	4.8715	16.2544	5.53799e-05	0.000875204	pseudobulk	edgeR	LRT
Gm15155	-0.15034	7.56808	16.2432	5.57081e-05	0.000879251	pseudobulk	edgeR	LRT
Synj2	0.207023	5.6889	16.2233	5.62975e-05	0.000887978	pseudobulk	edgeR	LRT
Fndc3b	0.15815	6.71895	16.1805	5.75838e-05	0.000907094	pseudobulk	edgeR	LRT
Rundc3a	0.182831	6.01227	16.1777	5.76675e-05	0.000907826	pseudobulk	edgeR	LRT
Eno2	0.123946	7.4592	16.1415	5.87817e-05	0.000922388	pseudobulk	edgeR	LRT
Syt14	-0.171177	6.55649	16.1162	5.9572e-05	0.000933588	pseudobulk	edgeR	LRT
Cacng3	-0.150552	7.25759	16.1101	5.97638e-05	0.000935992	pseudobulk	edgeR	LRT
Ppip5k1	0.151614	6.61868	16.1085	5.98138e-05	0.000936175	pseudobulk	edgeR	LRT
Hdac8	0.130215	7.38113	16.0823	6.06482e-05	0.000948016	pseudobulk	edgeR	LRT
Slc25a28	0.23571	5.34334	16.0808	6.06953e-05	0.000948145	pseudobulk	edgeR	LRT
Prss12	-0.169676	6.13876	16.0745	6.0897e-05	0.000950079	pseudobulk	edgeR	LRT
Os9	0.228934	5.10698	16.0625	6.12869e-05	0.00095494	pseudobulk	edgeR	LRT
Napa	0.221981	5.5689	16.0534	6.15801e-05	0.000958895	pseudobulk	edgeR	LRT
Etv6	-0.183339	6.10558	16.0463	6.18115e-05	0.000961885	pseudobulk	edgeR	LRT
Kctd1	0.146703	7.3476	16.0432	6.19137e-05	0.00096286	pseudobulk	edgeR	LRT
Fam189a1	-0.124797	8.62136	16.019	6.27099e-05	0.000974621	pseudobulk	edgeR	LRT
Ptprg	0.0993389	8.8467	16.0029	6.32471e-05	0.000982344	pseudobulk	edgeR	LRT
Trim23	0.18474	5.79943	15.9979	6.3414e-05	0.000984309	pseudobulk	edgeR	LRT
Lix1	0.259909	4.79135	15.9594	6.47158e-05	0.0010026	pseudobulk	edgeR	LRT
Mrpl48	0.220178	5.19706	15.9568	6.48031e-05	0.00100332	pseudobulk	edgeR	LRT
Arhgap15	0.206312	6.0227	15.9449	6.52131e-05	0.00100838	pseudobulk	edgeR	LRT
Wdr60	-0.21414	5.26253	15.9302	6.57232e-05	0.00101434	pseudobulk	edgeR	LRT
Ube3a	0.123609	7.96879	15.8973	6.68742e-05	0.00103145	pseudobulk	edgeR	LRT
Ntm	-0.126247	10.3745	15.8673	6.79417e-05	0.00104725	pseudobulk	edgeR	LRT
Herc2	0.12363	7.66787	15.8574	6.83007e-05	0.00105212	pseudobulk	edgeR	LRT
Afm	0.202678	5.99138	15.8553	6.83745e-05	0.0010526	pseudobulk	edgeR	LRT
Mindy3	-0.210739	5.32764	15.8488	6.86099e-05	0.00105555	pseudobulk	edgeR	LRT
Dync1i2	-0.114553	7.79733	15.8358	6.90813e-05	0.00106147	pseudobulk	edgeR	LRT
Ppp4r3a	0.177997	6.14702	15.8345	6.91295e-05	0.00106151	pseudobulk	edgeR	LRT
Paqr8	0.272634	5.01263	15.8198	6.96713e-05	0.00106717	pseudobulk	edgeR	LRT
Tdg	0.243614	4.90188	15.8121	6.99543e-05	0.00107083	pseudobulk	edgeR	LRT
Pcnx	0.13173	7.48027	15.7953	7.05763e-05	0.00107899	pseudobulk	edgeR	LRT
Gng7	-0.284166	4.63028	15.7908	7.07447e-05	0.00108022	pseudobulk	edgeR	LRT
Chst1	0.198114	5.555	15.7837	7.10134e-05	0.00108296	pseudobulk	edgeR	LRT
Fam92a	-0.186897	5.72	15.7818	7.10847e-05	0.00108338	pseudobulk	edgeR	LRT
Kcnn2	0.113986	9.10149	15.7444	7.25006e-05	0.00110358	pseudobulk	edgeR	LRT
Hmg20a	0.162922	6.41957	15.7399	7.26752e-05	0.00110554	pseudobulk	edgeR	LRT
Smarcc2	0.163662	6.2278	15.7254	7.32323e-05	0.00111332	pseudobulk	edgeR	LRT
Cyc1	0.187478	5.68841	15.6793	7.50415e-05	0.00114012	pseudobulk	edgeR	LRT
Kcnf1	0.254165	4.58224	15.6778	7.50994e-05	0.00114029	pseudobulk	edgeR	LRT
Fads2	-0.272179	4.5016	15.6611	7.57659e-05	0.00114969	pseudobulk	edgeR	LRT
Rasal2	0.0997769	9.28736	15.6437	7.64673e-05	0.00115961	pseudobulk	edgeR	LRT
Rnf169	0.141759	7.03354	15.6252	7.7217e-05	0.00117025	pseudobulk	edgeR	LRT
Sdf4	0.254646	4.97252	15.618	7.75122e-05	0.00117309	pseudobulk	edgeR	LRT
Gtf2i	0.143315	7.16493	15.6171	7.75487e-05	0.00117309	pseudobulk	edgeR	LRT
Naa16	-0.220918	5.19436	15.558	8.00111e-05	0.00120735	pseudobulk	edgeR	LRT
Hs2st1	-0.136929	7.39533	15.5435	8.06304e-05	0.00121594	pseudobulk	edgeR	LRT
Marchf2	-0.271963	5.04464	15.5319	8.11233e-05	0.00122262	pseudobulk	edgeR	LRT
Lgi1	0.134877	6.99929	15.5245	8.14416e-05	0.00122665	pseudobulk	edgeR	LRT
Mef2a	0.120639	7.58047	15.5063	8.22325e-05	0.0012378	pseudobulk	edgeR	LRT
Gab2	-0.161528	6.71797	15.5005	8.24851e-05	0.00124084	pseudobulk	edgeR	LRT
Shisa4	-0.213727	5.40306	15.4913	8.28857e-05	0.0012461	pseudobulk	edgeR	LRT
Mtrex	0.224104	5.34235	15.443	8.50317e-05	0.001276	pseudobulk	edgeR	LRT
Gm37240	-0.174891	5.97592	15.4383	8.52452e-05	0.00127842	pseudobulk	edgeR	LRT
Uck2	-0.21655	5.44214	15.4073	8.66532e-05	0.00129793	pseudobulk	edgeR	LRT
Gtdc1	-0.130581	8.55112	15.3432	8.96417e-05	0.00133859	pseudobulk	edgeR	LRT
Rtn4r	0.190223	5.73555	15.3327	9.01444e-05	0.00134527	pseudobulk	edgeR	LRT
Grm1	0.122161	7.71963	15.2997	9.17301e-05	0.00136643	pseudobulk	edgeR	LRT
Tspyl2	0.168632	6.11705	15.2921	9.20997e-05	0.00137026	pseudobulk	edgeR	LRT
Tspan3	0.193908	5.8151	15.2529	9.40316e-05	0.00139559	pseudobulk	edgeR	LRT
Vamp1	-0.220287	5.06632	15.2213	9.5621e-05	0.0014166	pseudobulk	edgeR	LRT
Zmym6	-0.167762	6.15242	15.1974	9.6837e-05	0.00143374	pseudobulk	edgeR	LRT
Hp1bp3	0.156287	6.39478	15.1762	9.79303e-05	0.00144905	pseudobulk	edgeR	LRT
Diaph2	-0.101065	8.76801	15.1549	9.90387e-05	0.00146456	pseudobulk	edgeR	LRT
Snw1	0.240321	4.72002	15.1485	9.93798e-05	0.00146782	pseudobulk	edgeR	LRT
Emc3	0.216991	5.17987	15.135	0.000100091	0.00147744	pseudobulk	edgeR	LRT
Cnih3	-0.188066	5.71695	15.1161	0.0001011	0.00149052	pseudobulk	edgeR	LRT
Gria3	0.10236	10.2849	15.0877	0.00010263	0.00150853	pseudobulk	edgeR	LRT
Clpp	0.256628	4.53384	15.0755	0.000103294	0.00151736	pseudobulk	edgeR	LRT
Exd2	-0.168456	6.2246	15.0533	0.00010452	0.00153168	pseudobulk	edgeR	LRT
Hspa12a	-0.143452	6.88769	15.0464	0.000104899	0.00153632	pseudobulk	edgeR	LRT
Itfg1	0.149992	6.96048	15.0352	0.000105526	0.00154457	pseudobulk	edgeR	LRT
Zbtb7a	0.244648	4.83459	15.0308	0.00010577	0.00154721	pseudobulk	edgeR	LRT
Spop	0.138994	7.15789	15.0114	0.000106863	0.00156226	pseudobulk	edgeR	LRT
Atp8b2	-0.187275	5.80639	15.0033	0.000107326	0.00156715	pseudobulk	edgeR	LRT
Dagla	0.165053	6.26475	14.9896	0.000108107	0.00157479	pseudobulk	edgeR	LRT
Klhl32	0.12038	7.86874	14.986	0.000108314	0.00157685	pseudobulk	edgeR	LRT
Cnih2	0.221763	5.05423	14.9641	0.000109576	0.00159142	pseudobulk	edgeR	LRT
Stk40	-0.188543	5.56838	14.9552	0.000110092	0.00159702	pseudobulk	edgeR	LRT
Cep350	0.135375	7.12171	14.9508	0.000110353	0.00159986	pseudobulk	edgeR	LRT
Nsd3	0.11852	7.74126	14.8991	0.000113414	0.00164326	pseudobulk	edgeR	LRT
Zfp292	0.14014	6.95253	14.889	0.000114027	0.00165115	pseudobulk	edgeR	LRT
Dcbld2	-0.243058	4.7253	14.8838	0.000114339	0.00165469	pseudobulk	edgeR	LRT
Arhgef9	0.125098	7.84427	14.8793	0.000114616	0.00165771	pseudobulk	edgeR	LRT
Susd1	-0.188734	5.64392	14.877	0.000114757	0.00165779	pseudobulk	edgeR	LRT
Vps8	0.153196	6.40424	14.8584	0.000115891	0.00167317	pseudobulk	edgeR	LRT
B230334C09Rik	0.166531	6.21291	14.8331	0.000117456	0.00169478	pseudobulk	edgeR	LRT
Nat8l	0.274386	4.66798	14.7932	0.000119968	0.00172897	pseudobulk	edgeR	LRT
Zswim8	0.178392	5.78507	14.7886	0.000120257	0.00173212	pseudobulk	edgeR	LRT
Tmem245	-0.148493	6.58246	14.7685	0.000121547	0.00174966	pseudobulk	edgeR	LRT
Araf	0.160233	6.47634	14.7579	0.000122233	0.0017585	pseudobulk	edgeR	LRT
Ap2a2	0.172266	5.88606	14.7412	0.000123323	0.00177105	pseudobulk	edgeR	LRT
Morc2a	-0.181172	5.67358	14.7168	0.000124931	0.00179097	pseudobulk	edgeR	LRT
Ddx23	0.233562	4.7783	14.6967	0.000126266	0.00180905	pseudobulk	edgeR	LRT
Pgap1	0.198857	5.79242	14.6917	0.000126603	0.00181281	pseudobulk	edgeR	LRT
Hap1	-0.258806	4.80684	14.6784	0.0001275	0.00182244	pseudobulk	edgeR	LRT
Ankrd42	-0.188913	5.88626	14.5319	0.000137804	0.00195484	pseudobulk	edgeR	LRT
Mlf2	0.186451	5.6967	14.5293	0.000137995	0.0019564	pseudobulk	edgeR	LRT
Mrtfb	0.0976035	8.58214	14.525	0.000138312	0.00195862	pseudobulk	edgeR	LRT
Prkacb	0.136363	7.00916	14.5204	0.000138651	0.00196227	pseudobulk	edgeR	LRT
Abr	-0.145059	7.42997	14.4789	0.000141737	0.00200363	pseudobulk	edgeR	LRT
Nhsl2	0.142341	7.28431	14.4684	0.00014253	0.00201251	pseudobulk	edgeR	LRT
Esyt2	-0.119706	7.59747	14.4666	0.000142668	0.00201299	pseudobulk	edgeR	LRT
Cadm4	0.208423	5.18645	14.4642	0.000142846	0.00201299	pseudobulk	edgeR	LRT
Ube2b	-0.128339	7.10848	14.4636	0.000142895	0.00201299	pseudobulk	edgeR	LRT
Nfe2l1	0.198203	5.34824	14.4584	0.000143293	0.00201627	pseudobulk	edgeR	LRT
Lin7a	-0.153096	6.83159	14.4536	0.000143653	0.00202017	pseudobulk	edgeR	LRT
Ewsr1	0.129479	7.29864	14.4401	0.000144687	0.00203354	pseudobulk	edgeR	LRT
Unc5c	-0.156484	8.46806	14.4275	0.00014566	0.00204604	pseudobulk	edgeR	LRT
U2surp	0.146798	6.64439	14.3805	0.000149339	0.00209169	pseudobulk	edgeR	LRT
Rtn4rl1	-0.268526	4.57676	14.3748	0.000149796	0.00209568	pseudobulk	edgeR	LRT
Cdc5l	0.245583	5.02964	14.3261	0.00015372	0.00214566	pseudobulk	edgeR	LRT
Dixdc1	0.166377	5.95271	14.3068	0.000155302	0.00216449	pseudobulk	edgeR	LRT
Bmper	0.217156	5.05074	14.3064	0.000155335	0.00216449	pseudobulk	edgeR	LRT
Ccdc47	0.202628	5.28145	14.3024	0.000155666	0.00216786	pseudobulk	edgeR	LRT
Nr1d1	0.24345	4.69399	14.2915	0.000156572	0.00217912	pseudobulk	edgeR	LRT
Wbp11	0.217361	5.00788	14.2638	0.000158896	0.00220779	pseudobulk	edgeR	LRT
Sema5b	0.195676	5.75043	14.2438	0.00016059	0.00223006	pseudobulk	edgeR	LRT
Npas2	-0.141163	7.25707	14.2392	0.000160981	0.00223416	pseudobulk	edgeR	LRT
Tmem121b	0.240085	4.94671	14.2382	0.000161068	0.00223416	pseudobulk	edgeR	LRT
Ptpn4	-0.114773	7.64136	14.235	0.000161343	0.0022367	pseudobulk	edgeR	LRT
Nav3	0.0930145	11.5971	14.2263	0.000162085	0.00224443	pseudobulk	edgeR	LRT
Mtch1	0.202333	5.69959	14.2142	0.000163134	0.00225768	pseudobulk	edgeR	LRT
Glud1	-0.183665	5.54308	14.1713	0.0001669	0.00230326	pseudobulk	edgeR	LRT
Fmn1	0.121163	8.17509	14.1693	0.000167077	0.00230439	pseudobulk	edgeR	LRT
Rasa3	-0.228799	4.7674	14.1624	0.000167691	0.00231025	pseudobulk	edgeR	LRT
Gpi1	0.149961	6.53044	14.1582	0.000168062	0.00231305	pseudobulk	edgeR	LRT
Bptf	0.144564	6.51203	14.158	0.000168084	0.00231305	pseudobulk	edgeR	LRT
A230057D06Rik	0.108398	9.28916	14.1034	0.000173034	0.00237581	pseudobulk	edgeR	LRT
Dlgap1	0.0889026	11.1714	14.0959	0.000173725	0.00238301	pseudobulk	edgeR	LRT
Mnat1	-0.147743	6.59218	14.0956	0.000173754	0.00238301	pseudobulk	edgeR	LRT
Nub1	0.19237	5.60243	14.0908	0.000174193	0.002385	pseudobulk	edgeR	LRT
Smarcc1	-0.162597	6.20019	14.0787	0.000175317	0.00239905	pseudobulk	edgeR	LRT
Plppr4	0.125469	7.45164	14.0756	0.000175608	0.00240065	pseudobulk	edgeR	LRT
St8sia3	0.20527	5.3121	14.0753	0.000175631	0.00240065	pseudobulk	edgeR	LRT
Enox1	-0.132078	8.49243	14.0715	0.000175991	0.00240422	pseudobulk	edgeR	LRT
Pantr1	0.206524	5.40323	14.0683	0.000176289	0.00240695	pseudobulk	edgeR	LRT
Nipsnap2	0.214619	5.12708	14.0388	0.000179078	0.00244365	pseudobulk	edgeR	LRT
Hivep3	-0.0906937	8.8102	14.0136	0.000181497	0.00247528	pseudobulk	edgeR	LRT
Mrtfa	-0.130991	7.14411	13.9957	0.000183231	0.00249614	pseudobulk	edgeR	LRT
Rnf150	0.10388	8.57251	13.9845	0.000184326	0.00250966	pseudobulk	edgeR	LRT
Tspoap1	0.143798	6.67656	13.9529	0.000187449	0.00255074	pseudobulk	edgeR	LRT
Grb2	0.170633	5.91008	13.9321	0.000189529	0.00257762	pseudobulk	edgeR	LRT
Galnt9	0.128354	7.54809	13.9306	0.000189687	0.00257833	pseudobulk	edgeR	LRT
Plxna4	0.120576	8.43104	13.8995	0.000192846	0.00261835	pseudobulk	edgeR	LRT
Atp5a1	0.164822	6.36888	13.8942	0.000193392	0.00262429	pseudobulk	edgeR	LRT
Vapa	0.138322	6.5972	13.8919	0.000193629	0.00262605	pseudobulk	edgeR	LRT
Sv2b	0.0981189	9.43264	13.87	0.000195905	0.00265435	pseudobulk	edgeR	LRT
Coq9	0.254927	4.50136	13.8666	0.000196257	0.00265726	pseudobulk	edgeR	LRT
Mcph1	-0.159488	6.38549	13.8594	0.000197006	0.00266444	pseudobulk	edgeR	LRT
Dync1i1	0.100221	9.29682	13.8539	0.000197587	0.00267082	pseudobulk	edgeR	LRT
Fam57a	-0.251634	4.50732	13.8526	0.000197725	0.0026712	pseudobulk	edgeR	LRT
Cdyl	-0.265791	4.57704	13.8493	0.000198067	0.00267435	pseudobulk	edgeR	LRT
Lpp	-0.220964	6.10526	13.811	0.000202148	0.00272642	pseudobulk	edgeR	LRT
Grin1	0.101999	8.42076	13.8051	0.000202789	0.00273055	pseudobulk	edgeR	LRT
Tmem130	0.197102	5.31001	13.7551	0.00020826	0.00279648	pseudobulk	edgeR	LRT
Slc25a27	0.157347	6.38015	13.7534	0.000208447	0.00279746	pseudobulk	edgeR	LRT
Snx10	-0.165055	6.22225	13.7175	0.000212469	0.00284517	pseudobulk	edgeR	LRT
Auts2	-0.10451	9.35387	13.7065	0.000213718	0.0028572	pseudobulk	edgeR	LRT
Tmem106b	0.221631	4.94389	13.6913	0.000215452	0.00287541	pseudobulk	edgeR	LRT
Zfp365	0.181371	6.02911	13.6904	0.000215553	0.00287541	pseudobulk	edgeR	LRT
Sacs	0.138525	6.67175	13.6827	0.000216434	0.00288559	pseudobulk	edgeR	LRT
Ubn1	0.164212	6.13742	13.6681	0.000218134	0.00290349	pseudobulk	edgeR	LRT
Mcoln1	0.200392	5.40719	13.6651	0.000218481	0.00290548	pseudobulk	edgeR	LRT
Rsrp1	-0.0888535	9.15435	13.6475	0.000220533	0.00292585	pseudobulk	edgeR	LRT
Scaf8	0.125141	7.21568	13.6338	0.000222148	0.00294567	pseudobulk	edgeR	LRT
Cntn2	-0.219284	4.99554	13.6249	0.000223206	0.00295648	pseudobulk	edgeR	LRT
Sema7a	0.217206	5.1944	13.6001	0.000226179	0.00299357	pseudobulk	edgeR	LRT
Serp2	0.207039	5.23369	13.5474	0.000232611	0.00307271	pseudobulk	edgeR	LRT
Eif5b	0.179819	5.57655	13.5051	0.000237912	0.00313764	pseudobulk	edgeR	LRT
Ubtd2	-0.195188	5.35914	13.4955	0.000239134	0.00315205	pseudobulk	edgeR	LRT
Calcoco1	0.221167	5.13038	13.4913	0.000239669	0.00315739	pseudobulk	edgeR	LRT
Gfod2	-0.234672	5.05617	13.4873	0.000240189	0.00316253	pseudobulk	edgeR	LRT
Pcbp2	0.195327	5.66194	13.486	0.000240355	0.00316301	pseudobulk	edgeR	LRT
Mat2b	0.198586	5.2266	13.4759	0.000241649	0.00317661	pseudobulk	edgeR	LRT
Ccdc57	-0.200864	5.31552	13.4691	0.000242526	0.0031847	pseudobulk	edgeR	LRT
Epb41l3	-0.114155	8.06504	13.4594	0.000243783	0.0031993	pseudobulk	edgeR	LRT
Per1	0.175746	5.84298	13.4547	0.000244392	0.00320403	pseudobulk	edgeR	LRT
Bcas3	0.11543	7.98111	13.4473	0.000245364	0.00321505	pseudobulk	edgeR	LRT
Anapc10	-0.169543	5.83067	13.4432	0.000245897	0.00322029	pseudobulk	edgeR	LRT
Shank1	0.146214	6.90963	13.4338	0.000247126	0.0032337	pseudobulk	edgeR	LRT
Neto2	0.165293	6.54342	13.4324	0.000247318	0.0032337	pseudobulk	edgeR	LRT
Lrrc3b	-0.198462	6.04976	13.4084	0.000250502	0.00327357	pseudobulk	edgeR	LRT
Kcna4	0.21884	4.92597	13.3987	0.0002518	0.00328877	pseudobulk	edgeR	LRT
Cdh2	0.112995	8.98067	13.3973	0.000251992	0.00328952	pseudobulk	edgeR	LRT
Rnf10	0.158732	6.07246	13.3812	0.000254159	0.00331249	pseudobulk	edgeR	LRT
Ccdc58	-0.241046	4.51094	13.3767	0.000254765	0.00331685	pseudobulk	edgeR	LRT
Wwc1	-0.166228	6.61162	13.3676	0.000256005	0.0033312	pseudobulk	edgeR	LRT
Kcnd3	-0.138193	7.79768	13.3635	0.000256572	0.0033368	pseudobulk	edgeR	LRT
Limk1	-0.221495	5.14832	13.3609	0.000256926	0.00333963	pseudobulk	edgeR	LRT
Rab36	-0.187473	5.50085	13.3598	0.000257079	0.00333984	pseudobulk	edgeR	LRT
Scn2b	0.203747	5.088	13.3555	0.00025767	0.00334573	pseudobulk	edgeR	LRT
Tmsb10	-0.204426	5.25015	13.3528	0.000258036	0.00334871	pseudobulk	edgeR	LRT
Mbd5	0.0867276	9.2773	13.3415	0.000259597	0.00336717	pseudobulk	edgeR	LRT
Nbea	0.0910314	10.5175	13.3378	0.000260112	0.00337199	pseudobulk	edgeR	LRT
Mmaa	-0.156136	6.07993	13.3349	0.000260517	0.00337372	pseudobulk	edgeR	LRT
Wdr26	0.153464	6.35365	13.3231	0.00026216	0.00339319	pseudobulk	edgeR	LRT
Dnajc16	0.226095	4.89874	13.3042	0.000264811	0.00342387	pseudobulk	edgeR	LRT
Jade3	-0.222099	4.99766	13.3019	0.000265141	0.00342632	pseudobulk	edgeR	LRT
Slc6a6	-0.153868	6.21225	13.2995	0.000265484	0.00342893	pseudobulk	edgeR	LRT
Eefsec	-0.142628	6.6438	13.2814	0.000268047	0.00345119	pseudobulk	edgeR	LRT
Atp8b1	-0.194136	5.64305	13.2814	0.000268056	0.00345119	pseudobulk	edgeR	LRT
Tead1	0.206069	5.03729	13.2411	0.000273876	0.00351498	pseudobulk	edgeR	LRT
Nova1	0.144695	6.69275	13.239	0.000274179	0.00351702	pseudobulk	edgeR	LRT
Unc13a	0.143722	7.02162	13.2341	0.000274905	0.00352351	pseudobulk	edgeR	LRT
Chic2	0.177488	5.81913	13.2336	0.000274974	0.00352351	pseudobulk	edgeR	LRT
Krba1	-0.192689	5.2953	13.2318	0.000275237	0.00352503	pseudobulk	edgeR	LRT
Kcnc3	0.216462	5.03161	13.2254	0.000276178	0.00353523	pseudobulk	edgeR	LRT
Pcdh1	0.171927	6.20431	13.2133	0.000277974	0.00355448	pseudobulk	edgeR	LRT
Gstz1	-0.213782	5.02978	13.2023	0.000279613	0.00357357	pseudobulk	edgeR	LRT
Cend1	0.23003	4.77077	13.2002	0.00027992	0.00357561	pseudobulk	edgeR	LRT
Cds2	0.154813	6.09911	13.1934	0.00028093	0.00358664	pseudobulk	edgeR	LRT
Chd2	0.123095	7.45847	13.1762	0.000283526	0.00361788	pseudobulk	edgeR	LRT
Wdr78	-0.213401	5.35792	13.1269	0.000291085	0.00370646	pseudobulk	edgeR	LRT
Magi2	0.0936598	11.7385	13.1255	0.000291301	0.00370646	pseudobulk	edgeR	LRT
Ube2q2	-0.17963	6.11487	13.125	0.000291379	0.00370646	pseudobulk	edgeR	LRT
Alcam	-0.167502	7.11725	13.1221	0.000291827	0.00371022	pseudobulk	edgeR	LRT
Ckmt1	0.175364	6.23029	13.1156	0.000292853	0.00371939	pseudobulk	edgeR	LRT
Rora	0.0888684	9.22123	13.0894	0.000296965	0.00376769	pseudobulk	edgeR	LRT
Arhgap26	0.227646	5.42575	13.0851	0.00029766	0.00377391	pseudobulk	edgeR	LRT
Ttll5	-0.136713	6.63613	13.0844	0.000297765	0.00377391	pseudobulk	edgeR	LRT
Zfp740	0.230044	4.68935	13.0832	0.000297956	0.00377437	pseudobulk	edgeR	LRT
Ptpa	0.184393	5.37905	13.0717	0.000299798	0.00379376	pseudobulk	edgeR	LRT
Gmeb2	0.216384	4.92875	13.0635	0.000301108	0.00380687	pseudobulk	edgeR	LRT
Ext2	-0.168889	5.95709	13.0581	0.000301982	0.00381348	pseudobulk	edgeR	LRT
Lrrn2	0.136227	6.55499	13.0518	0.000302998	0.00382235	pseudobulk	edgeR	LRT
Podxl2	0.150666	6.52523	13.0462	0.000303893	0.00383166	pseudobulk	edgeR	LRT
Adam11	0.196982	5.18719	13.0447	0.000304143	0.00383284	pseudobulk	edgeR	LRT
Scn1b	0.169003	5.79438	13.0287	0.000306754	0.00386374	pseudobulk	edgeR	LRT
Nrg3	0.0821885	13.1132	13.0135	0.000309259	0.00389314	pseudobulk	edgeR	LRT
Rc3h2	0.131372	6.65656	12.999	0.00031165	0.00391933	pseudobulk	edgeR	LRT
Nup50	0.251394	4.52409	12.9974	0.000311927	0.0039208	pseudobulk	edgeR	LRT
Lrrc20	-0.27981	4.52845	12.9742	0.000315808	0.00396345	pseudobulk	edgeR	LRT
Clptm1	0.211175	5.05784	12.9673	0.000316985	0.00397618	pseudobulk	edgeR	LRT
Col5a1	0.190391	5.64969	12.9601	0.000318194	0.00398929	pseudobulk	edgeR	LRT
Yme1l1	0.153796	6.44632	12.9149	0.000325981	0.00407643	pseudobulk	edgeR	LRT
Slc45a1	0.188672	5.43772	12.9128	0.000326341	0.00407885	pseudobulk	edgeR	LRT
Ak5	-0.132696	7.30505	12.9027	0.000328104	0.00409668	pseudobulk	edgeR	LRT
Setd5	0.108912	7.84378	12.8911	0.000330149	0.00411589	pseudobulk	edgeR	LRT
Cnot1	0.136279	6.57284	12.8775	0.00033256	0.00414171	pseudobulk	edgeR	LRT
Tmem165	-0.193228	5.29765	12.8746	0.000333075	0.00414523	pseudobulk	edgeR	LRT
Chd3	0.169697	5.89198	12.857	0.000336213	0.00418081	pseudobulk	edgeR	LRT
Mok	-0.228714	4.55689	12.8263	0.000341775	0.00424012	pseudobulk	edgeR	LRT
Epha10	-0.158825	6.10233	12.8257	0.000341885	0.00424012	pseudobulk	edgeR	LRT
Cdh11	0.0888386	9.69903	12.8255	0.000341923	0.00424012	pseudobulk	edgeR	LRT
Clint1	-0.168672	6.12343	12.825	0.000342027	0.00424012	pseudobulk	edgeR	LRT
Gm41414	-0.239815	5.0513	12.7792	0.000350497	0.00433411	pseudobulk	edgeR	LRT
Npr3	-0.194258	5.63795	12.7723	0.000351786	0.00434344	pseudobulk	edgeR	LRT
Rgs7	-0.0845741	9.56384	12.7707	0.000352082	0.0043449	pseudobulk	edgeR	LRT
Vps13b	0.0999541	8.78219	12.7505	0.000355919	0.0043878	pseudobulk	edgeR	LRT
Acot7	-0.175654	5.63629	12.7271	0.000360387	0.00443392	pseudobulk	edgeR	LRT
Arhgap12	-0.187362	5.60863	12.7181	0.000362142	0.00445147	pseudobulk	edgeR	LRT
Fcho1	-0.208201	5.12438	12.7179	0.000362178	0.00445147	pseudobulk	edgeR	LRT
Srrm2	0.0938619	9.11419	12.6889	0.000367826	0.00451406	pseudobulk	edgeR	LRT
Noc2l	0.23221	4.52211	12.6858	0.000368442	0.00451934	pseudobulk	edgeR	LRT
Maged1	0.172624	5.63514	12.6761	0.000370356	0.00453598	pseudobulk	edgeR	LRT
Ly6h	0.120987	6.99805	12.6483	0.000375911	0.00459709	pseudobulk	edgeR	LRT
Rgs17	-0.141456	6.49831	12.6367	0.000378254	0.0046211	pseudobulk	edgeR	LRT
Fgd4	0.134826	6.7856	12.6329	0.00037902	0.00462814	pseudobulk	edgeR	LRT
Zdhhc17	0.138411	6.44647	12.6295	0.00037971	0.00463425	pseudobulk	edgeR	LRT
Zdhhc20	0.132974	6.75021	12.6249	0.000380633	0.00464318	pseudobulk	edgeR	LRT
Abcb7	0.145885	6.14964	12.622	0.00038124	0.00464675	pseudobulk	edgeR	LRT
Lactb2	-0.186988	5.29514	12.6216	0.000381306	0.00464675	pseudobulk	edgeR	LRT
Camkmt	-0.13596	7.07028	12.6184	0.000381975	0.00465258	pseudobulk	edgeR	LRT
Ddx39b	0.121887	7.00637	12.58	0.000389886	0.00474184	pseudobulk	edgeR	LRT
Pcdh17	0.11689	7.67283	12.536	0.000399196	0.00484299	pseudobulk	edgeR	LRT
Trpc1	-0.13467	6.75619	12.5237	0.000401831	0.00486768	pseudobulk	edgeR	LRT
Scaf11	0.176378	5.65377	12.5074	0.000405341	0.0049029	pseudobulk	edgeR	LRT
Thra	0.125872	6.90241	12.4969	0.000407633	0.00492817	pseudobulk	edgeR	LRT
Ppfibp1	-0.234942	4.75377	12.4944	0.000408165	0.00492972	pseudobulk	edgeR	LRT
Zc2hc1a	-0.153888	6.0175	12.4742	0.000412613	0.00498098	pseudobulk	edgeR	LRT
Dennd11	0.192842	5.34528	12.4732	0.000412839	0.00498124	pseudobulk	edgeR	LRT
Ddx10	-0.141047	6.45892	12.4599	0.000415783	0.00501428	pseudobulk	edgeR	LRT
Sobp	-0.0976715	8.57088	12.4519	0.000417569	0.00503084	pseudobulk	edgeR	LRT
Kidins220	0.105781	7.81024	12.4421	0.000419765	0.00505481	pseudobulk	edgeR	LRT
Arhgef11	0.128128	6.63168	12.4091	0.000427242	0.00513217	pseudobulk	edgeR	LRT
Reps1	-0.174136	5.59768	12.4067	0.000427797	0.0051363	pseudobulk	edgeR	LRT
Saraf	0.18691	5.45129	12.3832	0.000433213	0.00519877	pseudobulk	edgeR	LRT
Cfl1	0.177127	5.48892	12.3717	0.000435892	0.00522065	pseudobulk	edgeR	LRT
Lrfn2	0.11575	7.50095	12.3668	0.000437034	0.00522918	pseudobulk	edgeR	LRT
Gm43713	-0.176833	6.0704	12.3607	0.000438461	0.00524369	pseudobulk	edgeR	LRT
Laptm4a	0.193953	5.56711	12.3352	0.000444487	0.00530275	pseudobulk	edgeR	LRT
Uggt2	-0.139025	6.42217	12.3188	0.000448416	0.00534439	pseudobulk	edgeR	LRT
Uqcc1	0.207629	5.06695	12.2873	0.000456062	0.00542756	pseudobulk	edgeR	LRT
Adcy3	0.178507	5.54791	12.2788	0.000458143	0.0054481	pseudobulk	edgeR	LRT
Atp6v1d	0.173282	5.69885	12.2649	0.000461547	0.00547414	pseudobulk	edgeR	LRT
Trmt2a	0.246602	4.68384	12.2631	0.000461998	0.00547682	pseudobulk	edgeR	LRT
Crym	0.157688	5.92064	12.2586	0.000463107	0.0054873	pseudobulk	edgeR	LRT
Chchd3	0.114992	7.42027	12.2485	0.000465636	0.00550924	pseudobulk	edgeR	LRT
Egfem1	0.109031	9.43269	12.2331	0.000469501	0.00555021	pseudobulk	edgeR	LRT
Akt3	0.0870172	9.55779	12.1939	0.000479455	0.00566449	pseudobulk	edgeR	LRT
Atp5pb	0.166596	5.75973	12.1849	0.000481777	0.00568917	pseudobulk	edgeR	LRT
Castor2	0.211486	5.06465	12.1798	0.000483095	0.00569921	pseudobulk	edgeR	LRT
Prpf6	0.172028	5.6488	12.1742	0.000484559	0.0057124	pseudobulk	edgeR	LRT
Eps15	0.168435	5.6017	12.1643	0.000487126	0.0057351	pseudobulk	edgeR	LRT
Slc4a7	-0.172549	5.93265	12.1635	0.000487333	0.0057351	pseudobulk	edgeR	LRT
Lamp1	0.174738	5.43902	12.1494	0.000491041	0.00577341	pseudobulk	edgeR	LRT
Uqcrc2	0.155978	5.91527	12.1379	0.000494062	0.00580333	pseudobulk	edgeR	LRT
Fth1	0.149341	6.23821	12.1269	0.00049699	0.00583491	pseudobulk	edgeR	LRT
Dimt1	-0.205849	5.0177	12.1198	0.000498905	0.00585457	pseudobulk	edgeR	LRT
Dtx4	0.20745	5.28577	12.1102	0.000501474	0.00587446	pseudobulk	edgeR	LRT
Fancm	0.246209	4.55659	12.1098	0.000501564	0.00587446	pseudobulk	edgeR	LRT
Abhd14b	0.214013	4.99172	12.1005	0.000504085	0.00590116	pseudobulk	edgeR	LRT
Dip2a	-0.135958	6.47444	12.0972	0.000504987	0.00590889	pseudobulk	edgeR	LRT
Sae1	-0.203306	5.296	12.0627	0.00051442	0.00601637	pseudobulk	edgeR	LRT
Mical2	0.0971493	8.46775	12.0605	0.000515013	0.00601877	pseudobulk	edgeR	LRT
Osbpl3	0.12868	7.30473	12.0547	0.000516628	0.00603352	pseudobulk	edgeR	LRT
Map3k12	0.158172	5.86765	12.0531	0.000517066	0.00603574	pseudobulk	edgeR	LRT
Tmem38a	0.166571	6.06938	12.0509	0.000517662	0.0060398	pseudobulk	edgeR	LRT
Tub	-0.108761	7.28289	12.0349	0.000522133	0.00608615	pseudobulk	edgeR	LRT
Shprh	0.12999	6.99362	12.0202	0.000526263	0.00613135	pseudobulk	edgeR	LRT
D3Ertd751e	0.220283	5.17939	12.0068	0.000530074	0.00617281	pseudobulk	edgeR	LRT
Pacsin1	0.107731	7.70657	12.0001	0.000531973	0.00619135	pseudobulk	edgeR	LRT
Med13	0.146202	6.53536	11.9921	0.000534258	0.00620967	pseudobulk	edgeR	LRT
Hnrnpm	0.149167	6.05885	11.9849	0.000536345	0.00622798	pseudobulk	edgeR	LRT
Marchf4	-0.254036	4.77908	11.9821	0.000537149	0.00623435	pseudobulk	edgeR	LRT
Ppp6r2	0.131709	6.5731	11.9789	0.000538068	0.00624148	pseudobulk	edgeR	LRT
Clip4	-0.172183	5.68213	11.9768	0.000538659	0.00624296	pseudobulk	edgeR	LRT
Zer1	0.148829	6.11542	11.9615	0.000543124	0.00628603	pseudobulk	edgeR	LRT
Septin9	0.235604	4.62012	11.9614	0.000543148	0.00628603	pseudobulk	edgeR	LRT
Cadm1	-0.0778432	9.93114	11.9553	0.00054492	0.00630354	pseudobulk	edgeR	LRT
Cnksr2	0.0871937	10.2658	11.9433	0.000548454	0.00633541	pseudobulk	edgeR	LRT
Btbd3	-0.245626	5.61671	11.9275	0.000553113	0.00638319	pseudobulk	edgeR	LRT
Smurf2	-0.142663	6.18369	11.9053	0.000559743	0.00645358	pseudobulk	edgeR	LRT
Dnajc5	0.156769	6.04403	11.9038	0.000560183	0.00645561	pseudobulk	edgeR	LRT
Xpa	0.222684	4.54934	11.8988	0.000561713	0.00647018	pseudobulk	edgeR	LRT
Rab30	-0.138831	6.51295	11.8875	0.00056512	0.00650328	pseudobulk	edgeR	LRT
Rbbp4	0.189023	5.24104	11.8865	0.000565427	0.00650374	pseudobulk	edgeR	LRT
Slc7a1	0.184611	5.29638	11.8791	0.000567668	0.00652644	pseudobulk	edgeR	LRT
Larp1	0.149408	6.11824	11.849	0.000576911	0.00662646	pseudobulk	edgeR	LRT
Tpr	0.134106	6.52893	11.8438	0.000578548	0.00663901	pseudobulk	edgeR	LRT
Vkorc1l1	-0.19449	5.19391	11.8355	0.000581136	0.00666243	pseudobulk	edgeR	LRT
Mccc2	-0.199663	5.10347	11.8105	0.000588969	0.00674273	pseudobulk	edgeR	LRT
Otud3	-0.224838	4.5978	11.8081	0.000589732	0.00674829	pseudobulk	edgeR	LRT
Ubxn7	0.172984	5.74788	11.804	0.000591037	0.00676006	pseudobulk	edgeR	LRT
Slc17a5	0.159973	5.77861	11.803	0.000591345	0.00676041	pseudobulk	edgeR	LRT
Farp2	-0.219378	4.77258	11.7973	0.000593165	0.00677804	pseudobulk	edgeR	LRT
Tmem131l	-0.191575	5.14371	11.7954	0.00059376	0.00678166	pseudobulk	edgeR	LRT
Tubb4b	0.203355	5.24821	11.7882	0.000596085	0.00680184	pseudobulk	edgeR	LRT
Nsmce2	0.112145	7.24191	11.7774	0.000599543	0.0068349	pseudobulk	edgeR	LRT
Gng2	0.125351	6.59262	11.7409	0.000611415	0.00696048	pseudobulk	edgeR	LRT
Iqschfp	-0.232267	4.5622	11.7381	0.000612346	0.00696783	pseudobulk	edgeR	LRT
Idh3g	0.200555	5.04466	11.713	0.000620646	0.00705569	pseudobulk	edgeR	LRT
Hecw1	0.0932589	9.2744	11.6931	0.000627325	0.00712364	pseudobulk	edgeR	LRT
Pkm	0.123658	6.812	11.6926	0.0006275	0.00712364	pseudobulk	edgeR	LRT
AC154200.1	0.219885	4.69234	11.6743	0.000633687	0.0071863	pseudobulk	edgeR	LRT
Snrnp200	0.20648	4.92359	11.6737	0.000633903	0.0071863	pseudobulk	edgeR	LRT
Cdkl3	0.217123	5.08795	11.666	0.000636518	0.00721259	pseudobulk	edgeR	LRT
Atrnl1	0.0799252	9.54206	11.6579	0.000639315	0.00723756	pseudobulk	edgeR	LRT
Dennd1a	-0.0901996	8.62078	11.6475	0.000642893	0.00727305	pseudobulk	edgeR	LRT
Ncdn	0.193701	5.68145	11.647	0.000643047	0.00727305	pseudobulk	edgeR	LRT
A830018L16Rik	0.118349	9.84951	11.6407	0.000645245	0.00729452	pseudobulk	edgeR	LRT
Ttc8	-0.153449	6.36119	11.6338	0.000647648	0.0073183	pseudobulk	edgeR	LRT
Fmn2	0.0920724	8.66505	11.6326	0.000648054	0.00731949	pseudobulk	edgeR	LRT
Bri3bp	0.256008	4.63179	11.6217	0.000651853	0.0073556	pseudobulk	edgeR	LRT
Ldlrad3	0.173401	5.77745	11.6092	0.000656254	0.0073984	pseudobulk	edgeR	LRT
Fig4	-0.200398	4.95309	11.5997	0.000659623	0.00742952	pseudobulk	edgeR	LRT
Akt2	0.202933	5.05356	11.5931	0.000661971	0.00745252	pseudobulk	edgeR	LRT
Srsf7	0.123357	6.90736	11.5921	0.000662324	0.00745306	pseudobulk	edgeR	LRT
Trip12	0.0961367	7.95145	11.589	0.000663423	0.00745854	pseudobulk	edgeR	LRT
Ywhab	0.140753	6.32899	11.5817	0.000666033	0.00748224	pseudobulk	edgeR	LRT
D10Wsu102e	-0.141859	6.2482	11.5814	0.000666145	0.00748224	pseudobulk	edgeR	LRT
Hs3st2	0.118256	8.01252	11.5377	0.000681973	0.00764946	pseudobulk	edgeR	LRT
Rap2a	-0.192242	5.41132	11.536	0.000682619	0.00765318	pseudobulk	edgeR	LRT
Tmem131	0.121233	6.78821	11.5149	0.000690422	0.00772645	pseudobulk	edgeR	LRT
Fgfr1op	-0.218404	4.66237	11.5118	0.000691551	0.00773554	pseudobulk	edgeR	LRT
Chl1	-0.113119	8.13906	11.4996	0.000696104	0.00777933	pseudobulk	edgeR	LRT
Atp8a2	-0.101256	8.16603	11.4878	0.00070056	0.00781838	pseudobulk	edgeR	LRT
Phka2	-0.144068	6.15896	11.4809	0.000703153	0.00784014	pseudobulk	edgeR	LRT
Sqstm1	0.15812	6.32988	11.4569	0.000712279	0.0079274	pseudobulk	edgeR	LRT
Wrn	-0.170136	5.73598	11.4489	0.000715364	0.0079581	pseudobulk	edgeR	LRT
Rxylt1	0.215823	4.56946	11.4244	0.000724862	0.00805641	pseudobulk	edgeR	LRT
Mob1b	-0.179973	5.38337	11.4147	0.00072864	0.00809471	pseudobulk	edgeR	LRT
Hnrnpul1	0.179562	5.31776	11.4133	0.000729212	0.00809737	pseudobulk	edgeR	LRT
Mthfd1l	-0.233164	4.51823	11.4004	0.000734281	0.00814624	pseudobulk	edgeR	LRT
Fez1	-0.146906	6.15994	11.369	0.000746819	0.00827781	pseudobulk	edgeR	LRT
Gba2	0.148767	5.98767	11.36	0.000750439	0.00831415	pseudobulk	edgeR	LRT
Gps1	0.216531	4.566	11.3578	0.00075133	0.00831915	pseudobulk	edgeR	LRT
Slc16a7	-0.112803	7.22814	11.3572	0.000751573	0.00831915	pseudobulk	edgeR	LRT
Gm14296	-0.185748	5.27487	11.3541	0.000752809	0.0083262	pseudobulk	edgeR	LRT
Septin11	-0.121487	7.17452	11.3539	0.000752892	0.0083262	pseudobulk	edgeR	LRT
Zmiz1	0.138544	6.60876	11.3513	0.000753936	0.00833396	pseudobulk	edgeR	LRT
Abcg1	0.17715	5.4843	11.3463	0.000755994	0.00834861	pseudobulk	edgeR	LRT
Fntb	0.17603	5.47332	11.3456	0.000756288	0.00834861	pseudobulk	edgeR	LRT
Otud7a	0.0832901	9.67459	11.3212	0.000766288	0.0084399	pseudobulk	edgeR	LRT
Zbtb4	0.20293	4.82116	11.3129	0.000769692	0.00846973	pseudobulk	edgeR	LRT
Rrp1	0.212231	4.91858	11.3068	0.000772255	0.00849365	pseudobulk	edgeR	LRT
Abhd17b	-0.17644	5.43103	11.306	0.000772562	0.00849365	pseudobulk	edgeR	LRT
Rprml	0.175539	5.45359	11.2853	0.000781216	0.00858106	pseudobulk	edgeR	LRT
Erlin1	-0.218115	4.79202	11.2797	0.000783613	0.00860352	pseudobulk	edgeR	LRT
Hnrnpa3	0.184547	5.16696	11.2757	0.000785284	0.00861798	pseudobulk	edgeR	LRT
Smg5	0.201988	5.02382	11.2743	0.000785866	0.00862048	pseudobulk	edgeR	LRT
Magee1	0.189045	5.21732	11.2421	0.000799635	0.00875577	pseudobulk	edgeR	LRT
Prpf3	0.209016	4.8718	11.2328	0.000803632	0.00879512	pseudobulk	edgeR	LRT
Tfdp2	-0.120239	6.68183	11.2317	0.000804122	0.00879512	pseudobulk	edgeR	LRT
Mecp2	0.131503	6.46406	11.2313	0.000804311	0.00879512	pseudobulk	edgeR	LRT
Ankib1	-0.11402	6.93649	11.2207	0.000808903	0.00883741	pseudobulk	edgeR	LRT
Dzip1l	-0.227582	4.96476	11.2133	0.000812141	0.00886861	pseudobulk	edgeR	LRT
Igf1r	0.101468	7.80892	11.2125	0.000812486	0.00886861	pseudobulk	edgeR	LRT
Gdpd5	-0.153696	5.83898	11.1966	0.000819494	0.00893375	pseudobulk	edgeR	LRT
Celf3	0.143619	6.35741	11.1964	0.000819553	0.00893375	pseudobulk	edgeR	LRT
Fam98c	-0.212162	4.67374	11.1904	0.000822237	0.008955	pseudobulk	edgeR	LRT
Tanc1	-0.253326	5.07925	11.1891	0.000822777	0.00895688	pseudobulk	edgeR	LRT
Bex2	0.227161	4.5072	11.182	0.000825965	0.00898757	pseudobulk	edgeR	LRT
Nmt1	0.174561	5.58859	11.1687	0.000831876	0.00904383	pseudobulk	edgeR	LRT
Ankrd11	0.0947505	7.92808	11.1581	0.000836674	0.00909193	pseudobulk	edgeR	LRT
Zfp608	0.178086	5.76506	11.1527	0.00083908	0.00910567	pseudobulk	edgeR	LRT
Kif17	0.198132	5.09773	11.152	0.000839432	0.00910567	pseudobulk	edgeR	LRT
Xpr1	0.108407	7.22388	11.1483	0.000841072	0.00911941	pseudobulk	edgeR	LRT
Col6a1	-0.168872	6.2907	11.14	0.000844846	0.00915219	pseudobulk	edgeR	LRT
Sh3rf1	-0.116379	7.32282	11.1251	0.000851655	0.00921776	pseudobulk	edgeR	LRT
Pacs2	-0.213745	4.61598	11.1226	0.000852818	0.00922625	pseudobulk	edgeR	LRT
Mras	0.170158	5.75651	11.1196	0.00085418	0.00923688	pseudobulk	edgeR	LRT
Ccdc171	-0.230732	5.174	11.1085	0.000859329	0.00928845	pseudobulk	edgeR	LRT
Slc9a9	-0.122403	7.90573	11.106	0.000860467	0.00929663	pseudobulk	edgeR	LRT
Sgsm2	0.181417	5.41779	11.0963	0.000864994	0.0093414	pseudobulk	edgeR	LRT
Pip5k1a	0.133452	6.69007	11.087	0.000869361	0.0093844	pseudobulk	edgeR	LRT
Dynll1	0.170759	5.48978	11.0855	0.000870044	0.00938762	pseudobulk	edgeR	LRT
Yy1	0.170601	5.40975	11.0789	0.000873134	0.0094168	pseudobulk	edgeR	LRT
Fam133b	0.226539	4.67765	11.0734	0.000875729	0.00944061	pseudobulk	edgeR	LRT
Fxr1	-0.13018	6.5848	11.0706	0.000877077	0.00945096	pseudobulk	edgeR	LRT
Srsf2	-0.129933	6.61947	11.0615	0.000881378	0.00948892	pseudobulk	edgeR	LRT
Cdh24	0.213009	5.05723	11.0591	0.000882518	0.009497	pseudobulk	edgeR	LRT
D430042O09Rik	-0.162027	5.69167	11.05	0.000886882	0.00951876	pseudobulk	edgeR	LRT
Rpl41	0.197234	5.07557	11.0391	0.000892086	0.0095668	pseudobulk	edgeR	LRT
Huwe1	0.101693	8.02556	11.0104	0.000906026	0.00969861	pseudobulk	edgeR	LRT
Stmn2	-0.128628	6.8861	11.0081	0.000907146	0.00970634	pseudobulk	edgeR	LRT
Rpgr	-0.149503	5.92056	11.0008	0.000910727	0.00974038	pseudobulk	edgeR	LRT
Dipk1a	-0.163757	5.794	10.9874	0.000917348	0.0098026	pseudobulk	edgeR	LRT
Pnrc1	0.193638	5.11658	10.9861	0.000917996	0.00980522	pseudobulk	edgeR	LRT
Tmed9	0.203625	4.88473	10.9759	0.000923037	0.00985476	pseudobulk	edgeR	LRT
Zfp810	-0.191688	5.06274	10.9706	0.000925668	0.0098742	pseudobulk	edgeR	LRT
Lekr1	-0.135145	6.65919	10.9698	0.000926082	0.00987429	pseudobulk	edgeR	LRT
Prmt8	-0.175096	5.37786	10.9656	0.000928193	0.00988815	pseudobulk	edgeR	LRT
Syne2	0.227851	4.52247	10.9512	0.00093545	0.00995677	pseudobulk	edgeR	LRT
Mboat2	-0.125554	7.04998	10.9498	0.000936116	0.0099595	pseudobulk	edgeR	LRT
Ccnyl1	-0.232791	4.54816	10.9434	0.000939388	0.00998364	pseudobulk	edgeR	LRT
Sytl2	0.157941	5.67284	10.9172	0.00095273	0.0101142	pseudobulk	edgeR	LRT
Myrip	-0.121448	7.41532	10.8949	0.000964289	0.010228	pseudobulk	edgeR	LRT
Cacna1g	-0.202121	4.98924	10.8824	0.000970806	0.0102926	pseudobulk	edgeR	LRT
Hace1	-0.111666	7.05285	10.8621	0.000981534	0.0103928	pseudobulk	edgeR	LRT
Sdccag8	-0.129542	7.11328	10.8577	0.000983838	0.0104127	pseudobulk	edgeR	LRT
Ppargc1b	-0.15852	6.00828	10.8542	0.000985742	0.0104283	pseudobulk	edgeR	LRT
Stxbp5l	0.0843925	10.0505	10.8269	0.00100038	0.0105648	pseudobulk	edgeR	LRT
Nr3c1	0.10039	7.81311	10.8257	0.00100099	0.0105667	pseudobulk	edgeR	LRT
Sil1	-0.158227	5.83544	10.8026	0.0010136	0.0106906	pseudobulk	edgeR	LRT
Nr4a3	0.174455	5.70622	10.7963	0.00101705	0.0107177	pseudobulk	edgeR	LRT
Prpf19	0.181433	5.19081	10.7923	0.00101921	0.01073	pseudobulk	edgeR	LRT
Supt5	0.186287	5.39641	10.7919	0.00101945	0.01073	pseudobulk	edgeR	LRT
Usp2	0.165241	5.54037	10.7818	0.00102501	0.0107651	pseudobulk	edgeR	LRT
Scrt1	0.211617	4.65868	10.7735	0.00102963	0.0108036	pseudobulk	edgeR	LRT
Anp32a	0.165277	5.58222	10.7725	0.00103019	0.0108036	pseudobulk	edgeR	LRT
Lmbr1	-0.131395	6.72544	10.7448	0.00104572	0.0109348	pseudobulk	edgeR	LRT
Thy1	0.1322	6.32101	10.729	0.00105467	0.011018	pseudobulk	edgeR	LRT
Rasal1	0.139713	6.31653	10.7161	0.00106208	0.0110868	pseudobulk	edgeR	LRT
Znrf2	-0.277626	4.71045	10.7117	0.00106459	0.0111083	pseudobulk	edgeR	LRT
Dmxl2	0.0980029	7.90644	10.706	0.00106789	0.0111379	pseudobulk	edgeR	LRT
Chd6	0.101266	7.77126	10.6991	0.00107185	0.0111602	pseudobulk	edgeR	LRT
Otud5	0.162739	5.48269	10.6965	0.00107341	0.0111668	pseudobulk	edgeR	LRT
Dpp10	0.0761729	14.0593	10.6782	0.00108408	0.0112683	pseudobulk	edgeR	LRT
Sestd1	-0.122177	6.57705	10.6577	0.00109612	0.0113836	pseudobulk	edgeR	LRT
Lhfp	0.135048	6.82478	10.6445	0.00110401	0.011451	pseudobulk	edgeR	LRT
Sort1	0.123792	7.04987	10.6348	0.00110982	0.0114977	pseudobulk	edgeR	LRT
G3bp2	0.178165	5.65725	10.6346	0.00110993	0.0114977	pseudobulk	edgeR	LRT
Dync1li2	0.130474	6.31113	10.6324	0.00111124	0.0115064	pseudobulk	edgeR	LRT
Ppp6r1	0.181925	5.18341	10.6195	0.00111902	0.0115624	pseudobulk	edgeR	LRT
Bicral	0.142047	6.25674	10.603	0.00112906	0.0116563	pseudobulk	edgeR	LRT
Mtr	-0.205039	4.83879	10.5968	0.00113282	0.0116901	pseudobulk	edgeR	LRT
Rbbp6	0.138466	6.14585	10.596	0.00113333	0.0116905	pseudobulk	edgeR	LRT
2700097O09Rik	-0.214174	4.73755	10.5943	0.00113439	0.0116965	pseudobulk	edgeR	LRT
Nlgn2	0.167257	5.44281	10.5767	0.0011452	0.011793	pseudobulk	edgeR	LRT
Pcdh19	-0.200001	5.30737	10.5672	0.00115115	0.0118392	pseudobulk	edgeR	LRT
Vamp4	0.167131	5.66142	10.5414	0.0011673	0.0119599	pseudobulk	edgeR	LRT
Oga	0.128369	6.65343	10.5156	0.00118373	0.0121028	pseudobulk	edgeR	LRT
Usp48	0.117601	6.76025	10.5027	0.001192	0.0121619	pseudobulk	edgeR	LRT
Nrg1	0.0917612	12.0904	10.4899	0.00120027	0.012236	pseudobulk	edgeR	LRT
Gucy1b1	-0.129704	6.43062	10.4562	0.00122242	0.0124306	pseudobulk	edgeR	LRT
Slc36a1	0.207346	4.86889	10.4453	0.00122964	0.0124988	pseudobulk	edgeR	LRT
Sec24a	-0.142698	6.18604	10.4407	0.0012327	0.0125247	pseudobulk	edgeR	LRT
Coro2a	-0.196644	4.99586	10.4381	0.00123443	0.0125371	pseudobulk	edgeR	LRT
Map7d2	0.122189	6.90859	10.4325	0.00123814	0.0125636	pseudobulk	edgeR	LRT
Morf4l1	0.157435	5.71974	10.4316	0.00123876	0.0125636	pseudobulk	edgeR	LRT
Strbp	0.0809781	9.44393	10.431	0.0012392	0.0125636	pseudobulk	edgeR	LRT
Map4	-0.120216	6.81956	10.4303	0.00123961	0.0125636	pseudobulk	edgeR	LRT
Camsap2	0.121363	6.85944	10.4245	0.00124352	0.0125953	pseudobulk	edgeR	LRT
Ppp1cb	0.136905	6.08421	10.4242	0.00124377	0.0125953	pseudobulk	edgeR	LRT
Trmt1	-0.134544	6.34283	10.4227	0.00124474	0.0125998	pseudobulk	edgeR	LRT
Eprs	0.139991	6.02767	10.3998	0.00126027	0.01272	pseudobulk	edgeR	LRT
Msra	0.0813043	8.73272	10.3914	0.00126601	0.0127727	pseudobulk	edgeR	LRT
Pik3r1	0.124668	6.79287	10.3688	0.00128166	0.0129092	pseudobulk	edgeR	LRT
Acer3	-0.135303	6.27253	10.3616	0.00128662	0.0129485	pseudobulk	edgeR	LRT
Ube2ql1	0.16573	5.97272	10.345	0.00129825	0.0130265	pseudobulk	edgeR	LRT
Ap1ar	-0.15428	5.64428	10.3448	0.00129838	0.0130265	pseudobulk	edgeR	LRT
Nars2	-0.16559	5.79743	10.3448	0.00129843	0.0130265	pseudobulk	edgeR	LRT
Ubl7	0.220799	4.93692	10.3445	0.00129864	0.0130265	pseudobulk	edgeR	LRT
Setd7	0.168532	5.41365	10.3244	0.00131281	0.0131578	pseudobulk	edgeR	LRT
Prkcb	0.0776377	9.8224	10.3189	0.00131678	0.0131921	pseudobulk	edgeR	LRT
Gm14410	-0.162538	5.58174	10.2881	0.00133893	0.0133976	pseudobulk	edgeR	LRT
Copb1	0.17498	5.23368	10.2775	0.00134665	0.013442	pseudobulk	edgeR	LRT
Txndc9	0.213587	4.55514	10.2731	0.00134984	0.013452	pseudobulk	edgeR	LRT
Gm2824	0.156326	6.1331	10.273	0.00134989	0.013452	pseudobulk	edgeR	LRT
Arhgap10	-0.147153	6.92524	10.2712	0.0013512	0.0134596	pseudobulk	edgeR	LRT
Slc25a36	0.143589	6.64618	10.2685	0.00135321	0.0134686	pseudobulk	edgeR	LRT
Ttc39b	0.137407	6.26327	10.2635	0.00135688	0.0134886	pseudobulk	edgeR	LRT
Kpnb1	0.157897	5.65169	10.2624	0.00135769	0.0134912	pseudobulk	edgeR	LRT
Atp6v1a	0.129181	6.5982	10.2549	0.00136319	0.0135403	pseudobulk	edgeR	LRT
Tbc1d1	0.152667	5.89763	10.237	0.0013765	0.0136558	pseudobulk	edgeR	LRT
Psmb2	-0.16403	6.04699	10.2126	0.00139483	0.013832	pseudobulk	edgeR	LRT
Ptbp3	-0.165947	5.56511	10.2084	0.00139802	0.013858	pseudobulk	edgeR	LRT
Rev3l	0.102672	7.61652	10.2048	0.00140076	0.0138796	pseudobulk	edgeR	LRT
Zdhhc1	-0.20403	4.89841	10.1909	0.00141133	0.0139729	pseudobulk	edgeR	LRT
Usp47	0.125242	6.61681	10.1824	0.00141789	0.0140321	pseudobulk	edgeR	LRT
Glce	0.159946	5.61108	10.1682	0.00142884	0.0141234	pseudobulk	edgeR	LRT
Armc8	-0.103603	7.31236	10.164	0.00143212	0.01415	pseudobulk	edgeR	LRT
Sertad2	-0.125111	6.73524	10.1263	0.00146165	0.0144126	pseudobulk	edgeR	LRT
Hmbox1	0.117385	6.89287	10.122	0.00146508	0.0144406	pseudobulk	edgeR	LRT
Arhgef2	-0.142438	5.97617	10.1186	0.00146784	0.0144561	pseudobulk	edgeR	LRT
Dnm1l	0.115854	7.00979	10.1167	0.00146934	0.014465	pseudobulk	edgeR	LRT
BC002059	-0.187022	5.10689	10.0989	0.00148362	0.014582	pseudobulk	edgeR	LRT
Nudcd3	0.118475	6.71401	10.0899	0.00149082	0.0146469	pseudobulk	edgeR	LRT
Tent2	0.113472	6.77697	10.089	0.00149156	0.0146482	pseudobulk	edgeR	LRT
Srsf1	0.119675	6.6992	10.0876	0.00149273	0.0146539	pseudobulk	edgeR	LRT
Apex2	-0.118863	6.82176	10.0838	0.00149576	0.0146737	pseudobulk	edgeR	LRT
Serf2	-0.202363	4.90708	10.0836	0.00149599	0.0146737	pseudobulk	edgeR	LRT
Dcaf7	0.153681	5.74675	10.0828	0.00149656	0.0146737	pseudobulk	edgeR	LRT
Pja1	0.199497	5.31265	10.0649	0.00151119	0.0148112	pseudobulk	edgeR	LRT
Pcf11	0.177872	5.3159	10.0566	0.001518	0.0148693	pseudobulk	edgeR	LRT
Herc6	0.213913	4.55795	10.0558	0.0015187	0.0148693	pseudobulk	edgeR	LRT
Kifbp	0.167279	5.29256	10.0555	0.00151894	0.0148693	pseudobulk	edgeR	LRT
Alg13	-0.19021	4.96627	10.0471	0.00152591	0.0149163	pseudobulk	edgeR	LRT
Nemf	0.151538	5.64969	10.0438	0.00152858	0.014933	pseudobulk	edgeR	LRT
Whamm	-0.201509	4.89781	10.0432	0.00152913	0.014933	pseudobulk	edgeR	LRT
Atp5g3	0.164983	5.5613	10.0079	0.00155867	0.0151743	pseudobulk	edgeR	LRT
Wrnip1	0.221007	4.61371	10.0078	0.00155882	0.0151743	pseudobulk	edgeR	LRT
Zfp512	0.168777	5.27289	10.0051	0.00156106	0.0151902	pseudobulk	edgeR	LRT
Simc1	0.170195	5.3708	10.0034	0.00156254	0.0151985	pseudobulk	edgeR	LRT
Mthfd1	-0.189548	4.87955	9.99452	0.00157006	0.0152595	pseudobulk	edgeR	LRT
Trim35	-0.137786	6.02924	9.98723	0.0015763	0.0153018	pseudobulk	edgeR	LRT
Zcchc17	-0.18113	5.01073	9.98587	0.00157746	0.0153068	pseudobulk	edgeR	LRT
Ncstn	0.214277	4.78308	9.97575	0.00158615	0.0153674	pseudobulk	edgeR	LRT
Hectd4	0.100866	7.52122	9.96086	0.00159903	0.015481	pseudobulk	edgeR	LRT
Tm9sf3	0.15344	5.86326	9.96066	0.0015992	0.015481	pseudobulk	edgeR	LRT
Slc36a4	0.20703	4.59977	9.95563	0.00160358	0.0155094	pseudobulk	edgeR	LRT
Ppp2r2a	0.126085	6.57556	9.9551	0.00160405	0.0155094	pseudobulk	edgeR	LRT
Celsr3	0.200329	4.94441	9.93545	0.00162126	0.015651	pseudobulk	edgeR	LRT
Syngap1	0.137514	6.21949	9.92907	0.00162689	0.0156991	pseudobulk	edgeR	LRT
Mospd2	-0.214872	4.50893	9.90311	0.00165	0.0159032	pseudobulk	edgeR	LRT
Ncoa7	0.0960528	7.86512	9.90169	0.00165127	0.0159033	pseudobulk	edgeR	LRT
Pcbp3	-0.132015	6.21376	9.89407	0.00165812	0.0159626	pseudobulk	edgeR	LRT
Tlcd4	0.180574	5.51874	9.89064	0.00166122	0.0159861	pseudobulk	edgeR	LRT
Atp9a	0.131864	6.5293	9.88342	0.00166775	0.0160396	pseudobulk	edgeR	LRT
Camk2n1	-0.16735	5.37695	9.82137	0.00172496	0.0165538	pseudobulk	edgeR	LRT
Phf8	0.135818	6.19369	9.78454	0.00175985	0.0168224	pseudobulk	edgeR	LRT
Kcnmb4	0.130659	6.34403	9.7724	0.00177151	0.0169206	pseudobulk	edgeR	LRT
Diaph1	-0.204258	5.19875	9.76085	0.00178268	0.0170073	pseudobulk	edgeR	LRT
Fgf14	0.0771302	12.125	9.75934	0.00178414	0.0170079	pseudobulk	edgeR	LRT
Brd9	0.123629	6.67658	9.74067	0.00180236	0.0171465	pseudobulk	edgeR	LRT
Mettl16	0.176791	5.14287	9.74012	0.00180289	0.0171465	pseudobulk	edgeR	LRT
Tro	0.130091	6.19741	9.73502	0.0018079	0.0171874	pseudobulk	edgeR	LRT
Phyhip	0.186774	5.2699	9.73045	0.0018124	0.0172234	pseudobulk	edgeR	LRT
Map2k1	-0.150517	5.77305	9.72736	0.00181545	0.0172434	pseudobulk	edgeR	LRT
Camkk1	0.174919	5.09608	9.72689	0.00181591	0.0172434	pseudobulk	edgeR	LRT
Foxo3	0.177358	6.0674	9.718	0.00182472	0.017319	pseudobulk	edgeR	LRT
Ttc9b	0.189809	4.89929	9.71742	0.00182529	0.017319	pseudobulk	edgeR	LRT
Sbf1	0.175605	5.21028	9.71358	0.00182911	0.0173416	pseudobulk	edgeR	LRT
Ccsap	0.160767	5.69101	9.71288	0.00182981	0.0173416	pseudobulk	edgeR	LRT
Fancc	0.169553	5.31544	9.71124	0.00183145	0.0173451	pseudobulk	edgeR	LRT
Ryr3	-0.0769575	9.3134	9.71108	0.0018316	0.0173451	pseudobulk	edgeR	LRT
Cntn6	-0.146014	8.41266	9.68936	0.00185338	0.0175196	pseudobulk	edgeR	LRT
Ptprj	0.103311	7.60696	9.67783	0.00186505	0.0175945	pseudobulk	edgeR	LRT
Sik2	0.115278	7.4145	9.65758	0.00188572	0.017761	pseudobulk	edgeR	LRT
Phc2	-0.119227	6.5031	9.64825	0.00189532	0.0178315	pseudobulk	edgeR	LRT
Rxfp1	0.233263	4.97584	9.64818	0.0018954	0.0178315	pseudobulk	edgeR	LRT
Igsf21	-0.124027	7.42029	9.63257	0.00191157	0.0179421	pseudobulk	edgeR	LRT
Ubtf	0.214426	4.58575	9.62135	0.00192329	0.0180174	pseudobulk	edgeR	LRT
Bzw2	-0.155819	5.83495	9.61125	0.00193389	0.0181028	pseudobulk	edgeR	LRT
Prrc2a	0.137992	5.93085	9.59845	0.00194742	0.0182225	pseudobulk	edgeR	LRT
Neo1	-0.102737	7.36127	9.59632	0.00194968	0.0182267	pseudobulk	edgeR	LRT
Dnal1	-0.162154	5.55323	9.58706	0.00195953	0.0183007	pseudobulk	edgeR	LRT
Evl	-0.119261	6.43678	9.58497	0.00196176	0.0183075	pseudobulk	edgeR	LRT
Nagk	-0.210019	4.51836	9.58266	0.00196424	0.0183236	pseudobulk	edgeR	LRT
Cntn3	-0.0943855	9.05011	9.57197	0.0019757	0.0184095	pseudobulk	edgeR	LRT
Odf2	-0.125045	6.35265	9.56906	0.00197884	0.0184258	pseudobulk	edgeR	LRT
Fam13a	0.173937	5.65734	9.56894	0.00197897	0.0184258	pseudobulk	edgeR	LRT
Ehbp1	0.0888699	8.40248	9.5666	0.00198149	0.0184352	pseudobulk	edgeR	LRT
Tmem50a	0.192429	4.90157	9.5411	0.00200921	0.0186433	pseudobulk	edgeR	LRT
Cpsf7	0.158	5.53523	9.53177	0.00201945	0.0187241	pseudobulk	edgeR	LRT
Clvs1	0.0920181	7.62313	9.51724	0.00203551	0.0188586	pseudobulk	edgeR	LRT
Rgs4	0.223526	5.15038	9.51358	0.00203957	0.018889	pseudobulk	edgeR	LRT
Ccdc34	-0.177587	5.28109	9.49786	0.00205712	0.0190444	pseudobulk	edgeR	LRT
Rims4	-0.198562	4.76073	9.49607	0.00205912	0.0190446	pseudobulk	edgeR	LRT
Creg2	0.164011	5.31343	9.4917	0.00206403	0.0190722	pseudobulk	edgeR	LRT
Pcca	-0.0930956	7.53429	9.48164	0.00207538	0.0191554	pseudobulk	edgeR	LRT
Gm30382	0.112174	7.87779	9.46376	0.00209571	0.0193282	pseudobulk	edgeR	LRT
9330159F19Rik	0.192755	4.93344	9.45556	0.0021051	0.0194002	pseudobulk	edgeR	LRT
Adarb2	1.04904	5.69922	9.45096	0.00211039	0.0194416	pseudobulk	edgeR	LRT
Ralgps1	-0.106284	7.48139	9.43347	0.00213061	0.0195908	pseudobulk	edgeR	LRT
Glyr1	0.130532	6.09348	9.42995	0.0021347	0.019621	pseudobulk	edgeR	LRT
Chordc1	-0.144285	5.70366	9.41119	0.00215665	0.0197855	pseudobulk	edgeR	LRT
Cdk11b	0.164627	5.36722	9.39751	0.0021728	0.0199187	pseudobulk	edgeR	LRT
1110008P14Rik	0.176581	5.12362	9.38967	0.00218211	0.019989	pseudobulk	edgeR	LRT
Snx7	-0.212686	4.81113	9.38021	0.00219341	0.0200774	pseudobulk	edgeR	LRT
Ano6	-0.13595	5.92513	9.37827	0.00219573	0.0200912	pseudobulk	edgeR	LRT
Arpc3	0.186483	4.84581	9.373	0.00220205	0.0201339	pseudobulk	edgeR	LRT
Vdac1	0.118446	6.405	9.33935	0.00224285	0.0204762	pseudobulk	edgeR	LRT
Ivd	-0.192278	4.93117	9.33796	0.00224455	0.020484	pseudobulk	edgeR	LRT
Snhg20	-0.136598	5.98664	9.3343	0.00224904	0.0205173	pseudobulk	edgeR	LRT
Adamts16	0.218649	5.14625	9.33098	0.00225312	0.0205468	pseudobulk	edgeR	LRT
Tmtc3	-0.194906	4.89499	9.32638	0.00225878	0.0205908	pseudobulk	edgeR	LRT
Ssrp1	0.197775	4.72678	9.32378	0.00226199	0.0206124	pseudobulk	edgeR	LRT
Cpne4	-0.128321	7.01847	9.31306	0.00227526	0.0207023	pseudobulk	edgeR	LRT
Meis3	0.184637	4.89021	9.30156	0.00228959	0.0207939	pseudobulk	edgeR	LRT
Marchf7	0.136785	5.95913	9.2953	0.00229742	0.0208495	pseudobulk	edgeR	LRT
Srgap1	-0.206839	4.51151	9.2945	0.00229843	0.0208509	pseudobulk	edgeR	LRT
Neurl1a	-0.146909	5.64166	9.28352	0.00231224	0.0209606	pseudobulk	edgeR	LRT
Wdr37	-0.113626	6.72887	9.27904	0.00231791	0.0210042	pseudobulk	edgeR	LRT
Prkar2b	0.12524	6.71509	9.27436	0.00232384	0.0210501	pseudobulk	edgeR	LRT
Atg16l2	0.173447	5.16529	9.26627	0.00233412	0.0211275	pseudobulk	edgeR	LRT
Foxp1	0.0915889	7.96857	9.26318	0.00233806	0.0211553	pseudobulk	edgeR	LRT
Bnip3l	0.207134	4.53575	9.25492	0.00234864	0.0212196	pseudobulk	edgeR	LRT
Rpl6	0.170497	5.31311	9.2471	0.00235869	0.0212867	pseudobulk	edgeR	LRT
Ddx6	0.131938	6.18206	9.23436	0.00237516	0.0213957	pseudobulk	edgeR	LRT
Anks1b	0.0624174	11.5368	9.22406	0.00238855	0.0214715	pseudobulk	edgeR	LRT
Armc9	-0.144645	5.6845	9.22383	0.00238886	0.0214715	pseudobulk	edgeR	LRT
Asxl3	-0.122278	6.57784	9.21487	0.00240057	0.021553	pseudobulk	edgeR	LRT
Mfhas1	0.126453	6.32515	9.2106	0.00240618	0.0215812	pseudobulk	edgeR	LRT
Pou6f2	-0.16927	6.45593	9.21045	0.00240637	0.0215812	pseudobulk	edgeR	LRT
Ttc4	0.190062	4.74818	9.20978	0.00240725	0.0215812	pseudobulk	edgeR	LRT
Amfr	0.181991	5.29462	9.20535	0.00241309	0.0216176	pseudobulk	edgeR	LRT
Bicdl1	-0.118586	6.73118	9.20284	0.0024164	0.0216393	pseudobulk	edgeR	LRT
Sema4f	-0.191031	4.7502	9.18845	0.00243547	0.0217701	pseudobulk	edgeR	LRT
Ralgapa2	-0.0942051	8.09766	9.18368	0.00244182	0.0218109	pseudobulk	edgeR	LRT
Dpy19l4	-0.169815	5.0833	9.1794	0.00244754	0.021854	pseudobulk	edgeR	LRT
Tomm70a	0.126418	6.3196	9.17485	0.00245364	0.0218963	pseudobulk	edgeR	LRT
Ptn	-0.189525	5.43653	9.16545	0.00246627	0.021965	pseudobulk	edgeR	LRT
Golga2	0.198841	4.63068	9.15635	0.00247856	0.0220311	pseudobulk	edgeR	LRT
Garem1	-0.125613	6.73677	9.15594	0.00247912	0.0220311	pseudobulk	edgeR	LRT
Psip1	0.103558	7.28481	9.15475	0.00248074	0.0220375	pseudobulk	edgeR	LRT
Smchd1	0.127229	6.32558	9.14942	0.00248797	0.0220936	pseudobulk	edgeR	LRT
Hdac7	0.157641	5.37612	9.14623	0.00249231	0.0221161	pseudobulk	edgeR	LRT
Gm20696	0.135717	6.13335	9.13393	0.00250913	0.022241	pseudobulk	edgeR	LRT
Dync1li1	-0.155319	5.6187	9.11944	0.00252907	0.0223934	pseudobulk	edgeR	LRT
Eea1	-0.130874	6.10575	9.11453	0.00253587	0.0224209	pseudobulk	edgeR	LRT
Stub1	0.158036	5.29008	9.11387	0.00253678	0.0224209	pseudobulk	edgeR	LRT
Plppr2	0.147064	5.62845	9.10009	0.00255597	0.0225766	pseudobulk	edgeR	LRT
Plcl1	-0.23401	5.91904	9.09923	0.00255717	0.0225766	pseudobulk	edgeR	LRT
Osbpl9	0.0974172	7.24513	9.0954	0.00256254	0.0226123	pseudobulk	edgeR	LRT
Stxbp1	0.0911615	7.69169	9.09453	0.00256374	0.0226123	pseudobulk	edgeR	LRT
Iqsec3	0.119396	6.61011	9.09354	0.00256514	0.0226142	pseudobulk	edgeR	LRT
U2af2	0.195078	4.71359	9.07841	0.00258645	0.0227856	pseudobulk	edgeR	LRT
Tle5	0.199415	4.74052	9.07539	0.00259072	0.022805	pseudobulk	edgeR	LRT
Porcn	0.145001	5.79302	9.07487	0.00259145	0.022805	pseudobulk	edgeR	LRT
Lman1	0.195174	4.55982	9.06447	0.00260624	0.0229268	pseudobulk	edgeR	LRT
Tmem181a	-0.114994	6.55667	9.0627	0.00260876	0.0229357	pseudobulk	edgeR	LRT
Brsk2	0.150729	5.60992	9.06245	0.00260913	0.0229357	pseudobulk	edgeR	LRT
Exoc5	-0.11593	6.57082	9.05678	0.00261723	0.0229986	pseudobulk	edgeR	LRT
Gpr176	-0.184461	4.82282	9.04763	0.00263036	0.0231056	pseudobulk	edgeR	LRT
Atxn3	-0.151928	5.44881	9.02988	0.00265602	0.0232753	pseudobulk	edgeR	LRT
Disp2	0.127796	6.39796	9.02618	0.0026614	0.0233112	pseudobulk	edgeR	LRT
Zmynd11	0.0935462	7.59712	9.02434	0.00266408	0.0233263	pseudobulk	edgeR	LRT
Col19a1	-0.173443	5.13058	9.01848	0.00267263	0.0233829	pseudobulk	edgeR	LRT
Fam13c	-0.148741	6.05742	9.00997	0.0026851	0.0234766	pseudobulk	edgeR	LRT
Nol4l	-0.128102	6.16964	9.00826	0.00268763	0.0234902	pseudobulk	edgeR	LRT
Sec22b	-0.184781	4.8187	9.00118	0.00269805	0.023556	pseudobulk	edgeR	LRT
Mgll	0.125061	6.20072	8.96952	0.0027452	0.0238917	pseudobulk	edgeR	LRT
St7	0.0874938	8.1282	8.96241	0.00275591	0.0239668	pseudobulk	edgeR	LRT
Pkp4	-0.0936233	7.55128	8.95354	0.00276933	0.0240578	pseudobulk	edgeR	LRT
Grem2	-0.185361	4.87756	8.93955	0.00279061	0.0242081	pseudobulk	edgeR	LRT
Secisbp2l	0.130808	6.08513	8.92387	0.00281468	0.0243804	pseudobulk	edgeR	LRT
Cir1	0.17503	4.98927	8.92336	0.00281547	0.0243804	pseudobulk	edgeR	LRT
Lrrc8d	-0.150006	5.6299	8.91937	0.00282163	0.0244245	pseudobulk	edgeR	LRT
Kbtbd2	0.181685	4.78885	8.91395	0.00283001	0.0244803	pseudobulk	edgeR	LRT
Hspa9	0.166589	5.27988	8.91172	0.00283347	0.0245014	pseudobulk	edgeR	LRT
Tmem184b	-0.20617	4.61743	8.90868	0.00283818	0.0245248	pseudobulk	edgeR	LRT
Rap1a	-0.149008	5.57426	8.90371	0.00284592	0.0245569	pseudobulk	edgeR	LRT
Prrc2c	0.0977708	7.27579	8.89651	0.00285716	0.0246277	pseudobulk	edgeR	LRT
Tapt1	0.175248	5.15233	8.88198	0.00288	0.0247895	pseudobulk	edgeR	LRT
Camk4	0.0938165	8.58461	8.87472	0.00289147	0.0248795	pseudobulk	edgeR	LRT
Rab6b	0.0890024	7.64512	8.8628	0.00291041	0.025016	pseudobulk	edgeR	LRT
Sgms1	-0.100008	7.02963	8.85852	0.00291724	0.0250571	pseudobulk	edgeR	LRT
Irak1	0.214738	4.56915	8.85191	0.00292782	0.0251248	pseudobulk	edgeR	LRT
Fgf12	-0.0623933	10.8749	8.84964	0.00293147	0.0251439	pseudobulk	edgeR	LRT
Zfhx3	0.190596	4.65357	8.84516	0.00293866	0.0251878	pseudobulk	edgeR	LRT
Ccnc	-0.147373	5.6926	8.84243	0.00294307	0.0252064	pseudobulk	edgeR	LRT
Pfn2	0.12871	6.31909	8.84189	0.00294393	0.0252064	pseudobulk	edgeR	LRT
Sptlc2	-0.170033	5.34995	8.8316	0.00296058	0.0253312	pseudobulk	edgeR	LRT
Wdr44	0.139715	5.87781	8.82213	0.00297598	0.025454	pseudobulk	edgeR	LRT
Dhdds	-0.159895	5.45633	8.82137	0.00297723	0.0254558	pseudobulk	edgeR	LRT
Adarb1	-0.104073	6.93038	8.81276	0.00299131	0.0255493	pseudobulk	edgeR	LRT
Sgcb	0.17048	5.12925	8.80423	0.00300532	0.0256502	pseudobulk	edgeR	LRT
Man2a1	0.104235	7.06617	8.80373	0.00300615	0.0256502	pseudobulk	edgeR	LRT
Pakap	-0.117709	6.68257	8.80365	0.00300628	0.0256502	pseudobulk	edgeR	LRT
Ctcf	0.159732	5.68238	8.78874	0.00303095	0.0258155	pseudobulk	edgeR	LRT
Dnm3	0.0802789	8.44329	8.78576	0.00303591	0.0258487	pseudobulk	edgeR	LRT
Zfp943	0.160772	5.49567	8.78437	0.00303823	0.0258594	pseudobulk	edgeR	LRT
Eif4a2	0.13092	6.09477	8.77471	0.00305436	0.0259786	pseudobulk	edgeR	LRT
Rph3a	0.107185	7.42864	8.76637	0.00306835	0.0260794	pseudobulk	edgeR	LRT
Pik3ca	0.14004	6.20523	8.75814	0.00308223	0.0261791	pseudobulk	edgeR	LRT
Cntrob	0.188391	4.74163	8.74876	0.00309812	0.0262592	pseudobulk	edgeR	LRT
Sema4a	0.151161	5.66936	8.74546	0.00310374	0.0262976	pseudobulk	edgeR	LRT
Ppp2ca	0.110587	6.55975	8.74213	0.00310941	0.0263366	pseudobulk	edgeR	LRT
Atp6v1c1	0.14	5.78856	8.73889	0.00311494	0.0263719	pseudobulk	edgeR	LRT
Dus3l	0.13302	5.91063	8.73842	0.00311574	0.0263719	pseudobulk	edgeR	LRT
Crbn	0.176595	5.05956	8.73414	0.00312307	0.0264248	pseudobulk	edgeR	LRT
Lcorl	-0.129178	6.01232	8.73092	0.00312858	0.0264577	pseudobulk	edgeR	LRT
Serpini1	0.0900534	7.72677	8.72629	0.00313655	0.026502	pseudobulk	edgeR	LRT
Pkd1	0.0945549	7.36754	8.72301	0.00314218	0.0265404	pseudobulk	edgeR	LRT
Exosc10	0.196238	4.73985	8.70632	0.00317109	0.0267475	pseudobulk	edgeR	LRT
Ppp3r1	0.123871	6.17782	8.69941	0.00318314	0.0268306	pseudobulk	edgeR	LRT
Lrp1b	0.0897007	12.1694	8.68771	0.00320364	0.0269847	pseudobulk	edgeR	LRT
Klhl29	0.0991043	8.43842	8.68243	0.00321292	0.0270442	pseudobulk	edgeR	LRT
Rab21	0.179676	4.89791	8.68004	0.00321714	0.0270704	pseudobulk	edgeR	LRT
Efnb2	-0.170661	5.44023	8.67366	0.00322843	0.0271458	pseudobulk	edgeR	LRT
Dennd1b	0.0941225	7.58496	8.67363	0.00322848	0.0271458	pseudobulk	edgeR	LRT
Csde1	0.128209	6.23916	8.67308	0.00322944	0.0271458	pseudobulk	edgeR	LRT
Mast1	0.13918	5.70949	8.65806	0.00325618	0.0273517	pseudobulk	edgeR	LRT
Lamp5	-0.157248	5.43069	8.64668	0.00327658	0.0274947	pseudobulk	edgeR	LRT
Ttbk1	0.154881	5.36281	8.64489	0.0032798	0.0275115	pseudobulk	edgeR	LRT
Tbca	-0.176262	4.89928	8.64369	0.00328197	0.0275115	pseudobulk	edgeR	LRT
Mapk8ip1	0.141303	6.23212	8.63139	0.0033042	0.0276598	pseudobulk	edgeR	LRT
Mgat4b	0.198503	4.55635	8.61461	0.00333478	0.027887	pseudobulk	edgeR	LRT
Serac1	-0.173388	4.88891	8.60922	0.00334465	0.0279409	pseudobulk	edgeR	LRT
Ube2r2	-0.160125	5.66248	8.60513	0.00335217	0.0279845	pseudobulk	edgeR	LRT
Srr	0.13902	5.68176	8.6016	0.00335867	0.02801	pseudobulk	edgeR	LRT
Ncor1	0.0898005	7.74325	8.59734	0.00336655	0.0280565	pseudobulk	edgeR	LRT
Gm10419	0.132824	6.0763	8.58598	0.00338761	0.0282224	pseudobulk	edgeR	LRT
Pak3	-0.0945495	8.58642	8.58144	0.00339607	0.0282639	pseudobulk	edgeR	LRT
Osbpl1a	0.0861359	7.85477	8.57551	0.00340715	0.0283465	pseudobulk	edgeR	LRT
Lrrc4	0.176832	4.95119	8.5612	0.00343402	0.0285213	pseudobulk	edgeR	LRT
Epb41l4b	-0.1244	6.06335	8.55751	0.00344101	0.0285599	pseudobulk	edgeR	LRT
Arhgap26.1	0.0802493	8.37372	8.55332	0.00344892	0.0285964	pseudobulk	edgeR	LRT
Hspd1	0.17192	5.04443	8.5494	0.00345637	0.0286484	pseudobulk	edgeR	LRT
Pip5k1c	0.145159	5.71651	8.50903	0.00353388	0.0292015	pseudobulk	edgeR	LRT
Fkbp2	-0.183575	5.17554	8.50806	0.00353578	0.0292073	pseudobulk	edgeR	LRT
Kif5a	0.10817	6.83466	8.49511	0.00356102	0.0293859	pseudobulk	edgeR	LRT
Atad1	0.132379	6.18801	8.49269	0.00356576	0.0294151	pseudobulk	edgeR	LRT
Tmtc1	0.111466	7.77176	8.47605	0.00359852	0.0296252	pseudobulk	edgeR	LRT
Nrd1	0.0940767	7.28338	8.46864	0.00361322	0.0297161	pseudobulk	edgeR	LRT
Nrxn2	-0.123836	6.47533	8.46717	0.00361614	0.0297302	pseudobulk	edgeR	LRT
Clip3	0.140661	5.82424	8.46093	0.00362857	0.0298223	pseudobulk	edgeR	LRT
Ndufaf4	0.179703	4.84864	8.45234	0.00364575	0.0299533	pseudobulk	edgeR	LRT
Ar	-0.152798	5.64764	8.45039	0.00364965	0.0299753	pseudobulk	edgeR	LRT
Slc25a14	0.148306	5.37988	8.4405	0.00366954	0.0300982	pseudobulk	edgeR	LRT
4732471J01Rik	-0.0897523	7.52431	8.43658	0.00367747	0.0301429	pseudobulk	edgeR	LRT
Cdon	-0.150877	5.55737	8.43569	0.00367926	0.0301475	pseudobulk	edgeR	LRT
Zkscan1	0.159401	5.12595	8.43351	0.00368369	0.0301736	pseudobulk	edgeR	LRT
Arntl2	-0.179752	4.76935	8.42831	0.00369423	0.0302302	pseudobulk	edgeR	LRT
Ids	0.193335	4.78631	8.42171	0.00370767	0.0303089	pseudobulk	edgeR	LRT
Jkamp	0.176406	4.86721	8.41901	0.00371318	0.0303386	pseudobulk	edgeR	LRT
Nfia	0.0821485	8.78599	8.4176	0.00371606	0.030347	pseudobulk	edgeR	LRT
Traf3	0.121748	6.36891	8.40728	0.00373721	0.0304924	pseudobulk	edgeR	LRT
Brd2	0.188041	4.94138	8.40669	0.00373843	0.0304924	pseudobulk	edgeR	LRT
Gdi2	0.1364	5.85971	8.40648	0.00373887	0.0304924	pseudobulk	edgeR	LRT
Dnmt3a	0.108536	6.98205	8.40306	0.0037459	0.0305395	pseudobulk	edgeR	LRT
Ttll4	-0.196152	4.62317	8.39965	0.00375293	0.0305764	pseudobulk	edgeR	LRT
St3gal1	-0.163099	5.20592	8.38851	0.00377601	0.0307542	pseudobulk	edgeR	LRT
Hipk2	-0.121941	6.35785	8.383	0.00378746	0.0308372	pseudobulk	edgeR	LRT
Trnp1	0.208706	4.52485	8.38197	0.00378961	0.0308443	pseudobulk	edgeR	LRT
Cables1	0.206678	4.72861	8.37942	0.00379494	0.0308773	pseudobulk	edgeR	LRT
Specc1	0.0972455	7.47819	8.37882	0.00379619	0.0308773	pseudobulk	edgeR	LRT
2610035D17Rik	0.106762	6.65219	8.37186	0.00381075	0.0309647	pseudobulk	edgeR	LRT
Arhgef12	0.108163	7.32163	8.35922	0.00383736	0.0311498	pseudobulk	edgeR	LRT
Trmt11	-0.163829	5.08946	8.34599	0.00386539	0.0313252	pseudobulk	edgeR	LRT
Atg7	-0.151577	5.29243	8.31138	0.00393974	0.0317904	pseudobulk	edgeR	LRT
Desi2	-0.116521	6.62929	8.31045	0.00394176	0.0317962	pseudobulk	edgeR	LRT
Pura	0.123401	6.08962	8.29769	0.00396956	0.0319993	pseudobulk	edgeR	LRT
Gtf2h2	-0.201901	4.63355	8.29614	0.00397294	0.0320022	pseudobulk	edgeR	LRT
Eri3	-0.107932	6.78578	8.28934	0.00398785	0.0320936	pseudobulk	edgeR	LRT
Lpcat2	-0.183926	4.92962	8.28552	0.00399624	0.03214	pseudobulk	edgeR	LRT
Kcnt2	0.0836094	9.02922	8.28093	0.00400636	0.0322001	pseudobulk	edgeR	LRT
Kdm5d	0.137237	5.69147	8.26938	0.00403192	0.0323842	pseudobulk	edgeR	LRT
Atp5c1	0.125441	6.17434	8.26617	0.00403907	0.0324245	pseudobulk	edgeR	LRT
Ctnnd2	0.0627488	11.0769	8.26593	0.0040396	0.0324245	pseudobulk	edgeR	LRT
Mbtps2	0.170615	4.99853	8.26356	0.00404488	0.0324562	pseudobulk	edgeR	LRT
Tbc1d22a	-0.141416	5.69397	8.25808	0.0040571	0.0325436	pseudobulk	edgeR	LRT
Rexo2	-0.190111	4.92926	8.25682	0.00405992	0.0325535	pseudobulk	edgeR	LRT
Tgfbr3	0.193074	4.55878	8.25633	0.00406102	0.0325535	pseudobulk	edgeR	LRT
Uty	0.0951192	7.05706	8.25202	0.00407067	0.0326095	pseudobulk	edgeR	LRT
Bcap29	-0.163976	4.98735	8.24428	0.00408807	0.0327381	pseudobulk	edgeR	LRT
Slc7a8	0.110332	6.59493	8.23658	0.00410543	0.0328448	pseudobulk	edgeR	LRT
Numb	0.0887823	7.767	8.23588	0.00410703	0.0328468	pseudobulk	edgeR	LRT
Nipal3	0.160611	5.09391	8.2307	0.00411877	0.0329299	pseudobulk	edgeR	LRT
Bbs4	0.190683	4.64762	8.20776	0.00417115	0.033305	pseudobulk	edgeR	LRT
Stambpl1	0.146941	5.60604	8.19928	0.0041907	0.0334064	pseudobulk	edgeR	LRT
Gm3448	-0.223505	4.52375	8.19472	0.00420124	0.0334795	pseudobulk	edgeR	LRT
Snd1	-0.103221	7.10564	8.18789	0.00421709	0.033551	pseudobulk	edgeR	LRT
Zdhhc23	-0.132648	5.75775	8.18677	0.0042197	0.0335608	pseudobulk	edgeR	LRT
Fndc3a	0.111859	6.8469	8.1836	0.00422708	0.0335834	pseudobulk	edgeR	LRT
Socs2	0.157159	5.35195	8.18318	0.00422805	0.0335834	pseudobulk	edgeR	LRT
Prmt2	-0.167704	5.03467	8.179	0.00423781	0.033639	pseudobulk	edgeR	LRT
Map3k3	0.111468	6.6672	8.17235	0.00425338	0.0337516	pseudobulk	edgeR	LRT
Mllt11	-0.145631	5.55165	8.15774	0.00428778	0.0339914	pseudobulk	edgeR	LRT
Grk5	-0.197043	4.70033	8.14788	0.00431114	0.0341322	pseudobulk	edgeR	LRT
Erp44	-0.117949	6.29461	8.14272	0.00432344	0.0342074	pseudobulk	edgeR	LRT
Cdh10	-0.105276	7.71045	8.14068	0.0043283	0.0342302	pseudobulk	edgeR	LRT
Arid2	0.1348	5.8897	8.13099	0.00435149	0.0343735	pseudobulk	edgeR	LRT
Bhlhe40	-0.177695	4.93558	8.12851	0.00435746	0.0344095	pseudobulk	edgeR	LRT
Deptor	0.222653	4.91166	8.12614	0.00436316	0.0344322	pseudobulk	edgeR	LRT
Klhl7	-0.118465	7.05648	8.12211	0.00437287	0.0344977	pseudobulk	edgeR	LRT
Tmem200a	-0.133532	6.6761	8.11782	0.00438322	0.0345682	pseudobulk	edgeR	LRT
Nckipsd	0.195642	4.83448	8.1084	0.00440605	0.0347145	pseudobulk	edgeR	LRT
Letm1	0.205756	4.7585	8.09804	0.00443132	0.0348686	pseudobulk	edgeR	LRT
Tox2	-0.240244	4.79179	8.09224	0.00444552	0.0349374	pseudobulk	edgeR	LRT
Adam10	0.102963	6.9381	8.09213	0.00444579	0.0349374	pseudobulk	edgeR	LRT
Tdrkh	-0.206111	4.59542	8.09143	0.00444751	0.0349396	pseudobulk	edgeR	LRT
Scamp1	0.118572	6.1947	8.08724	0.0044578	0.0349979	pseudobulk	edgeR	LRT
Ap3m2	0.17629	4.8899	8.07821	0.00448006	0.0351387	pseudobulk	edgeR	LRT
Cacnb2	0.0918572	8.35242	8.07821	0.00448006	0.0351387	pseudobulk	edgeR	LRT
Stmn3	0.112707	6.43246	8.07423	0.00448991	0.0352046	pseudobulk	edgeR	LRT
Parp6	0.112595	6.65606	8.07231	0.00449467	0.0352306	pseudobulk	edgeR	LRT
Dclk1	0.061793	10.2992	8.07024	0.0044998	0.0352596	pseudobulk	edgeR	LRT
Epc1	0.100363	7.00262	8.06472	0.00451354	0.0353365	pseudobulk	edgeR	LRT
Myef2	0.112289	6.48054	8.0375	0.00458186	0.0357646	pseudobulk	edgeR	LRT
St8sia5	-0.110492	6.84541	8.02965	0.00460177	0.0358855	pseudobulk	edgeR	LRT
Ipo11	-0.106232	6.75786	8.02469	0.00461439	0.0359495	pseudobulk	edgeR	LRT
Tnpo1	0.0988428	7.14527	8.02139	0.0046228	0.0359691	pseudobulk	edgeR	LRT
Hnrnph2	0.175763	5.01705	8.01264	0.0046452	0.0360743	pseudobulk	edgeR	LRT
Prpf4b	0.101536	7.00862	8.0005	0.00467646	0.0362823	pseudobulk	edgeR	LRT
Ube2v2	-0.14446	5.54297	7.99655	0.00468666	0.0363269	pseudobulk	edgeR	LRT
Cox5a	0.146071	5.43871	7.99655	0.00468667	0.0363269	pseudobulk	edgeR	LRT
Samm50	0.17282	4.92591	7.98969	0.00470445	0.03643	pseudobulk	edgeR	LRT
Rspo2	0.163948	5.99547	7.98833	0.00470799	0.0364458	pseudobulk	edgeR	LRT
Supt6	0.131571	6.04512	7.98178	0.00472506	0.0365663	pseudobulk	edgeR	LRT
Atl1	0.10328	6.79577	7.97955	0.00473087	0.0365962	pseudobulk	edgeR	LRT
Faf1	0.0726521	8.49083	7.96765	0.00476206	0.0368176	pseudobulk	edgeR	LRT
Rbbp7	0.141692	5.57733	7.96287	0.00477466	0.0369034	pseudobulk	edgeR	LRT
Pstk	-0.150574	5.63421	7.96013	0.0047819	0.0369476	pseudobulk	edgeR	LRT
Map1a	0.137551	5.89376	7.95662	0.00479118	0.0369977	pseudobulk	edgeR	LRT
Mir124-2hg	-0.0962074	6.93663	7.92913	0.00486452	0.0375147	pseudobulk	edgeR	LRT
Fbxo28	0.151008	5.37249	7.92849	0.00486625	0.0375161	pseudobulk	edgeR	LRT
Fam168b	0.16127	5.24599	7.92512	0.0048753	0.0375533	pseudobulk	edgeR	LRT
Snhg11	0.0578596	11.7945	7.92498	0.0048757	0.0375533	pseudobulk	edgeR	LRT
Pgm1	0.183652	4.74607	7.92166	0.00488465	0.0375985	pseudobulk	edgeR	LRT
Abca2	0.155352	5.27932	7.90963	0.00491723	0.0378254	pseudobulk	edgeR	LRT
Tdrd7	-0.150625	5.28519	7.89445	0.00495867	0.0381082	pseudobulk	edgeR	LRT
Intu	-0.181335	4.54085	7.86639	0.00503622	0.0385826	pseudobulk	edgeR	LRT
Nipbl	0.0896583	7.38364	7.86069	0.00505211	0.0386921	pseudobulk	edgeR	LRT
Kcnq1ot1	0.072771	9.16306	7.85643	0.00506402	0.038744	pseudobulk	edgeR	LRT
Atp8a1	0.0764831	8.22096	7.85314	0.00507326	0.038781	pseudobulk	edgeR	LRT
Pcdh15	0.194534	8.08601	7.84132	0.00510654	0.0389865	pseudobulk	edgeR	LRT
Cxxc5	0.156824	5.20436	7.83745	0.00511746	0.0390326	pseudobulk	edgeR	LRT
Zcchc8	0.147815	5.37514	7.83692	0.00511898	0.0390326	pseudobulk	edgeR	LRT
Bcor	0.174879	4.69587	7.83616	0.00512114	0.0390369	pseudobulk	edgeR	LRT
Rnf115	-0.142537	5.60694	7.83453	0.00512574	0.0390597	pseudobulk	edgeR	LRT
Tarbp2	0.179799	4.59553	7.82987	0.00513898	0.0391362	pseudobulk	edgeR	LRT
Spindoc	-0.151608	5.40777	7.81936	0.00516895	0.0393153	pseudobulk	edgeR	LRT
Dhx32	-0.159641	5.28688	7.81259	0.00518836	0.0394438	pseudobulk	edgeR	LRT
Ywhaz	0.0833628	7.90314	7.78727	0.00526155	0.0398443	pseudobulk	edgeR	LRT
B4galt5	-0.162558	5.01853	7.78677	0.00526301	0.0398443	pseudobulk	edgeR	LRT
Taok1	0.10425	6.83371	7.7794	0.00528452	0.0399699	pseudobulk	edgeR	LRT
Retreg1	0.121141	6.30807	7.77818	0.0052881	0.0399846	pseudobulk	edgeR	LRT
Flot2	-0.179463	4.73541	7.77687	0.00529194	0.0399888	pseudobulk	edgeR	LRT
Stx16	-0.116019	6.2552	7.77184	0.0053067	0.0400755	pseudobulk	edgeR	LRT
Cc2d1b	-0.186965	4.60316	7.76754	0.00531935	0.0401462	pseudobulk	edgeR	LRT
[truncated: 3,873 more rows]

## Sheet: Interneurons
gene	logFC	logCPM	LR	PValue	FDR	de_family	de_method	de_type
Mir181a-1hg	2.76928	8.5296	1692.93	0	0	pseudobulk	edgeR	LRT
2810049E08Rik	2.18482	7.74178	939.236	2.90111e-206	3.41737e-202	pseudobulk	edgeR	LRT
Gm27032	-3.5442	5.42735	865.885	2.56022e-190	2.01054e-186	pseudobulk	edgeR	LRT
Mirg	1.73211	8.10531	832.181	5.43926e-183	3.20359e-179	pseudobulk	edgeR	LRT
Gm3764	1.90956	8.05124	780.79	8.10284e-172	3.8179e-168	pseudobulk	edgeR	LRT
C130071C03Rik	1.54007	10.079	763.789	4.02839e-168	1.58175e-164	pseudobulk	edgeR	LRT
B830012L14Rik	1.24449	9.06192	551.235	6.78167e-122	2.28242e-118	pseudobulk	edgeR	LRT
Lncpint	1.18766	9.92006	527.538	9.69538e-117	2.85517e-113	pseudobulk	edgeR	LRT
Gm20732	1.62893	6.26497	400.614	4.04736e-89	1.05946e-85	pseudobulk	edgeR	LRT
Gm26936	2.3379	5.23438	385.85	6.62711e-86	1.56128e-82	pseudobulk	edgeR	LRT
Mir9-3hg	1.13597	7.51982	325.648	8.52538e-73	1.8259e-69	pseudobulk	edgeR	LRT
Vip	1.99759	6.32381	315.39	1.46272e-70	2.87168e-67	pseudobulk	edgeR	LRT
Spaca6	1.32295	6.20101	238.829	7.08145e-54	1.19166e-50	pseudobulk	edgeR	LRT
Mir124a-1hg	0.689943	9.42346	178.958	8.18323e-41	1.28526e-37	pseudobulk	edgeR	LRT
Sorcs3	0.748301	8.37501	176.573	2.71489e-40	3.99751e-37	pseudobulk	edgeR	LRT
Erdr1	-0.990486	6.58049	172.557	2.04511e-39	2.83416e-36	pseudobulk	edgeR	LRT
5330434G04Rik	0.712906	9.14661	163.492	1.95304e-37	2.5562e-34	pseudobulk	edgeR	LRT
Gm49539	1.0919	5.32071	138.149	6.75976e-32	8.38174e-29	pseudobulk	edgeR	LRT
Gpc1	1.17318	5.342	132.811	9.94395e-31	1.17135e-27	pseudobulk	edgeR	LRT
Vgf	0.762316	6.40288	129.227	6.0478e-30	6.78477e-27	pseudobulk	edgeR	LRT
Ftx	0.630038	8.02808	122.276	2.00834e-28	2.05715e-25	pseudobulk	edgeR	LRT
C78859	0.929981	5.56498	120.982	3.85622e-28	3.78536e-25	pseudobulk	edgeR	LRT
AC149090.1	0.643721	8.29349	115.936	4.90779e-27	4.62491e-24	pseudobulk	edgeR	LRT
Gm49317	0.711828	9.34142	112.123	3.35808e-26	3.0428e-23	pseudobulk	edgeR	LRT
Maml3	0.730982	7.28673	110.538	7.46968e-26	6.51771e-23	pseudobulk	edgeR	LRT
Mir670hg	0.969367	6.12104	108.867	1.73519e-25	1.45998e-22	pseudobulk	edgeR	LRT
Npy	0.872922	6.07878	107.127	4.17633e-25	3.39276e-22	pseudobulk	edgeR	LRT
Fah	0.528628	8.66033	105.108	1.15663e-24	9.08303e-22	pseudobulk	edgeR	LRT
Zbtb16	0.542282	7.87754	96.0627	1.11304e-22	8.45875e-20	pseudobulk	edgeR	LRT
Adarb2	0.650527	12.0295	93.8843	3.34521e-22	2.46281e-19	pseudobulk	edgeR	LRT
Prox1	0.773432	5.57708	92.306	7.42596e-22	5.30146e-19	pseudobulk	edgeR	LRT
Magi3	0.540635	7.23875	86.4406	1.43996e-20	9.97763e-18	pseudobulk	edgeR	LRT
Kcnip2	-0.877051	5.7406	83.3033	7.03828e-20	4.73756e-17	pseudobulk	edgeR	LRT
Lrmda	-1.2954	4.91551	74.2271	6.96287e-18	4.43346e-15	pseudobulk	edgeR	LRT
Son	0.487092	7.4785	70.1617	5.46381e-17	3.38742e-14	pseudobulk	edgeR	LRT
Srsf5	0.45653	7.71058	69.379	8.12495e-17	4.9081e-14	pseudobulk	edgeR	LRT
Ptprk	0.609238	6.80942	67.7711	1.83618e-16	1.08146e-13	pseudobulk	edgeR	LRT
Rgs12	0.843893	5.0835	65.3175	6.37523e-16	3.57605e-13	pseudobulk	edgeR	LRT
Arpp21	0.795154	7.94314	63.3501	1.73042e-15	9.48071e-13	pseudobulk	edgeR	LRT
Igf1	0.562726	6.70572	59.061	1.52856e-14	8.00251e-12	pseudobulk	edgeR	LRT
Hspa8	0.411508	7.70465	53.1245	3.13069e-13	1.53658e-10	pseudobulk	edgeR	LRT
Gm11683	0.605768	5.88196	51.512	7.11618e-13	3.353e-10	pseudobulk	edgeR	LRT
Dach1	-1.00234	4.67984	49.1372	2.3867e-12	1.10252e-09	pseudobulk	edgeR	LRT
Cox7a2	-0.549297	5.72014	46.8919	7.50135e-12	3.27267e-09	pseudobulk	edgeR	LRT
Egfr	0.483097	7.08872	44.9876	1.98287e-11	8.49354e-09	pseudobulk	edgeR	LRT
4930447C04Rik	-0.56336	5.75029	44.5132	2.52654e-11	1.06291e-08	pseudobulk	edgeR	LRT
Htr2c	0.782228	6.81566	43.301	4.69352e-11	1.87682e-08	pseudobulk	edgeR	LRT
Cfap77	0.575638	5.4916	43.2715	4.76479e-11	1.87682e-08	pseudobulk	edgeR	LRT
Scg2	0.559311	6.03596	43.2587	4.79601e-11	1.87682e-08	pseudobulk	edgeR	LRT
9630014M24Rik	0.470796	6.089	43.233	4.85954e-11	1.87682e-08	pseudobulk	edgeR	LRT
Ccnl2	0.424562	6.79272	42.9547	5.60234e-11	2.1288e-08	pseudobulk	edgeR	LRT
Ptprd	0.577121	10.8535	40.9193	1.58648e-10	5.58412e-08	pseudobulk	edgeR	LRT
Pde10a	0.334748	9.79263	40.9173	1.58808e-10	5.58412e-08	pseudobulk	edgeR	LRT
Kcnt2	0.513714	7.61794	40.1718	2.32581e-10	8.05791e-08	pseudobulk	edgeR	LRT
Nrg1	0.393228	9.73113	39.7227	2.92708e-10	9.86069e-08	pseudobulk	edgeR	LRT
Kctd8	-0.396311	8.57646	39.7208	2.92987e-10	9.86069e-08	pseudobulk	edgeR	LRT
Sdk1	0.420479	8.19141	39.4158	3.42521e-10	1.12076e-07	pseudobulk	edgeR	LRT
Nfib	0.497193	8.30752	39.1901	3.84493e-10	1.22409e-07	pseudobulk	edgeR	LRT
Pde4b	0.785848	7.31476	38.2913	6.09329e-10	1.91403e-07	pseudobulk	edgeR	LRT
6330411D24Rik	-0.413517	8.30541	38.2161	6.33288e-10	1.96311e-07	pseudobulk	edgeR	LRT
Gm47283	-0.49712	5.79974	38.1456	6.56563e-10	2.00883e-07	pseudobulk	edgeR	LRT
Sorcs1	0.670864	7.88338	38.0422	6.92325e-10	2.09109e-07	pseudobulk	edgeR	LRT
Il1rapl2	-0.703298	9.44127	37.7403	8.08167e-10	2.37995e-07	pseudobulk	edgeR	LRT
Nap1l5	0.442493	6.9401	37.5967	8.69921e-10	2.51218e-07	pseudobulk	edgeR	LRT
Csmd3	0.397962	9.91499	37.5867	8.74393e-10	2.51218e-07	pseudobulk	edgeR	LRT
Atp1b1	0.332571	9.18568	37.2356	1.04686e-09	2.93608e-07	pseudobulk	edgeR	LRT
Vwc2l	1.04166	5.65899	37.0875	1.12943e-09	3.13039e-07	pseudobulk	edgeR	LRT
Arid5b	0.403291	7.1835	37.0151	1.17219e-09	3.21112e-07	pseudobulk	edgeR	LRT
A230077H06Rik	-0.513117	5.6184	35.9478	2.02673e-09	5.48824e-07	pseudobulk	edgeR	LRT
Xrcc4	0.425974	6.17236	35.6243	2.39286e-09	6.40606e-07	pseudobulk	edgeR	LRT
Slc44a5	0.351122	8.4173	35.554	2.4808e-09	6.56689e-07	pseudobulk	edgeR	LRT
Rgs11	-0.535209	5.35655	33.8232	6.03539e-09	1.5625e-06	pseudobulk	edgeR	LRT
Chpf2	0.474846	5.58819	33.7345	6.31698e-09	1.61763e-06	pseudobulk	edgeR	LRT
5031425E22Rik	-0.366534	6.8061	33.682	6.48993e-09	1.64405e-06	pseudobulk	edgeR	LRT
Tcf4	0.278061	11.1141	33.0825	8.83294e-09	2.19253e-06	pseudobulk	edgeR	LRT
Snhg4	-0.472917	5.79931	32.9619	9.39844e-09	2.30644e-06	pseudobulk	edgeR	LRT
Dtx3	0.363647	6.93325	32.886	9.77244e-09	2.37349e-06	pseudobulk	edgeR	LRT
Ghr	-0.523208	6.18646	32.6439	1.10686e-08	2.66087e-06	pseudobulk	edgeR	LRT
Tnfaip8l3	0.712931	4.79899	32.5529	1.15991e-08	2.74026e-06	pseudobulk	edgeR	LRT
2610037D02Rik	-0.426495	6.2368	32.0816	1.47829e-08	3.41442e-06	pseudobulk	edgeR	LRT
Slc1a2	0.632344	6.32691	31.8522	1.66357e-08	3.80505e-06	pseudobulk	edgeR	LRT
Caln1	0.404817	7.27808	31.7133	1.78693e-08	4.04791e-06	pseudobulk	edgeR	LRT
Gm48893	-0.431133	5.89857	31.5589	1.93482e-08	4.33294e-06	pseudobulk	edgeR	LRT
Sel1l3	0.34152	7.07109	31.5442	1.94954e-08	4.33294e-06	pseudobulk	edgeR	LRT
Ext1	0.351924	7.88012	31.378	2.12374e-08	4.67599e-06	pseudobulk	edgeR	LRT
Dlx1	0.470129	5.59694	31.2251	2.29774e-08	4.97326e-06	pseudobulk	edgeR	LRT
Hsp90b1	0.381747	6.37957	31.2224	2.30097e-08	4.97326e-06	pseudobulk	edgeR	LRT
Cdk8	0.356888	8.82144	31.1063	2.44272e-08	5.23164e-06	pseudobulk	edgeR	LRT
Meg3	0.269163	12.3015	31.059	2.50309e-08	5.31265e-06	pseudobulk	edgeR	LRT
Nrgn	0.61511	4.6341	31.0158	2.55933e-08	5.38351e-06	pseudobulk	edgeR	LRT
Gm26673	-0.645522	4.83206	30.8988	2.71839e-08	5.61777e-06	pseudobulk	edgeR	LRT
Pcsk1n	0.392645	6.70547	30.866	2.76471e-08	5.66381e-06	pseudobulk	edgeR	LRT
Sobp	0.303076	8.42553	30.8375	2.80565e-08	5.69813e-06	pseudobulk	edgeR	LRT
Sema5a	0.355448	7.33969	30.0745	4.15767e-08	8.23114e-06	pseudobulk	edgeR	LRT
Ptprn	0.343905	6.86035	29.3897	5.91899e-08	1.15244e-05	pseudobulk	edgeR	LRT
9530059O14Rik	0.464432	7.40527	29.1693	6.63203e-08	1.27028e-05	pseudobulk	edgeR	LRT
Zeb2	0.287349	9.65476	29.0294	7.12866e-08	1.35439e-05	pseudobulk	edgeR	LRT
Kit	0.551421	6.75624	28.5262	9.24412e-08	1.73419e-05	pseudobulk	edgeR	LRT
6720427I07Rik	0.437974	5.5274	28.5197	9.2749e-08	1.73419e-05	pseudobulk	edgeR	LRT
Nfix	0.52533	5.45049	28.2635	1.05872e-07	1.96397e-05	pseudobulk	edgeR	LRT
Inpp4b	-0.50008	7.90785	27.7839	1.35648e-07	2.49666e-05	pseudobulk	edgeR	LRT
Kctd16	0.292922	10.8284	27.4036	1.65126e-07	3.01566e-05	pseudobulk	edgeR	LRT
Tmem108	-0.319248	8.07231	27.2101	1.82507e-07	3.30745e-05	pseudobulk	edgeR	LRT
Ankrd55	0.322773	6.83651	26.9592	2.07796e-07	3.70869e-05	pseudobulk	edgeR	LRT
Psap	0.323433	6.98899	26.8066	2.24864e-07	3.98313e-05	pseudobulk	edgeR	LRT
Ddx5	0.295228	7.86829	26.6973	2.37957e-07	4.1836e-05	pseudobulk	edgeR	LRT
Lrrc29	-0.526342	4.88866	26.5741	2.53626e-07	4.39352e-05	pseudobulk	edgeR	LRT
Tmem196	0.453437	5.64297	26.0164	3.38523e-07	5.82136e-05	pseudobulk	edgeR	LRT
Khdrbs2	0.599281	6.98341	25.9982	3.41743e-07	5.83414e-05	pseudobulk	edgeR	LRT
Nectin3	0.499698	5.06499	25.7382	3.91005e-07	6.57978e-05	pseudobulk	edgeR	LRT
Crtac1	-0.310265	7.06573	25.4305	4.58609e-07	7.66268e-05	pseudobulk	edgeR	LRT
Cck	0.47367	5.41645	25.3628	4.74985e-07	7.8804e-05	pseudobulk	edgeR	LRT
Cdh20	0.340976	7.27322	25.2766	4.96693e-07	8.18293e-05	pseudobulk	edgeR	LRT
Gm48099	0.480849	4.99947	25.1984	5.17251e-07	8.46244e-05	pseudobulk	edgeR	LRT
Caly	0.409503	5.74875	25.177	5.23023e-07	8.49787e-05	pseudobulk	edgeR	LRT
Ahr	-0.496639	5.30766	24.9874	5.77074e-07	9.31185e-05	pseudobulk	edgeR	LRT
Ldb2	0.367101	6.79587	24.8543	6.18324e-07	9.90958e-05	pseudobulk	edgeR	LRT
App	0.244339	9.47729	24.6802	6.76747e-07	0.000107003	pseudobulk	edgeR	LRT
Sst	0.333601	7.03153	24.2199	8.59375e-07	0.000134973	pseudobulk	edgeR	LRT
Ust	0.547244	6.23946	23.692	1.13049e-06	0.000175219	pseudobulk	edgeR	LRT
Spen	0.338999	6.13727	23.5179	1.23757e-06	0.000190561	pseudobulk	edgeR	LRT
Zmat4	0.235874	9.40468	23.4578	1.27684e-06	0.00019486	pseudobulk	edgeR	LRT
Gm27000	0.254661	9.39459	23.45	1.28203e-06	0.00019486	pseudobulk	edgeR	LRT
Pik3r1	0.537005	5.69001	23.3719	1.33515e-06	0.000201633	pseudobulk	edgeR	LRT
Lin28b	-0.33273	6.55529	23.2598	1.41527e-06	0.000212372	pseudobulk	edgeR	LRT
Kcnq5	0.267555	10.1253	23.2174	1.44679e-06	0.000214395	pseudobulk	edgeR	LRT
Arhgef28	0.569405	5.72249	23.2172	1.44696e-06	0.000214395	pseudobulk	edgeR	LRT
Col19a1	-0.304712	8.74083	23.1237	1.51904e-06	0.00022367	pseudobulk	edgeR	LRT
Kcnn2	0.262476	8.51536	22.729	1.86534e-06	0.000272954	pseudobulk	edgeR	LRT
Nell2	0.375064	6.61705	22.6574	1.93609e-06	0.000281558	pseudobulk	edgeR	LRT
Nr3c2	0.24577	8.72277	22.6154	1.97896e-06	0.000286026	pseudobulk	edgeR	LRT
Dgkb	0.319191	8.2165	22.6028	1.99191e-06	0.000286142	pseudobulk	edgeR	LRT
Slc7a14	0.289591	7.24946	22.5532	2.04403e-06	0.00029185	pseudobulk	edgeR	LRT
Bsg	0.385531	5.53361	22.4986	2.10295e-06	0.000298454	pseudobulk	edgeR	LRT
Camk1g	0.534977	4.55283	22.4083	2.20425e-06	0.000310958	pseudobulk	edgeR	LRT
Marchf2	-0.423173	5.38172	22.3666	2.25258e-06	0.000314016	pseudobulk	edgeR	LRT
Aplp1	0.333318	6.18422	22.2653	2.37457e-06	0.000329074	pseudobulk	edgeR	LRT
Grm8	0.539416	7.55662	22.2518	2.39138e-06	0.000329466	pseudobulk	edgeR	LRT
Ubb	0.304171	7.25518	22.1537	2.51673e-06	0.000344718	pseudobulk	edgeR	LRT
Phf12	0.332078	6.29802	22.0891	2.60277e-06	0.000354443	pseudobulk	edgeR	LRT
Oip5os1	0.370787	6.25735	21.9673	2.7733e-06	0.00036934	pseudobulk	edgeR	LRT
Galnt18	0.3193	7.47568	21.7223	3.151e-06	0.000407881	pseudobulk	edgeR	LRT
Rbms1	-0.301622	6.83873	21.7055	3.1788e-06	0.000409231	pseudobulk	edgeR	LRT
Fam126a	-0.489076	5.08386	21.6777	3.22512e-06	0.00041118	pseudobulk	edgeR	LRT
Atrx	0.262194	7.81516	21.4351	3.66017e-06	0.000461123	pseudobulk	edgeR	LRT
Mmp16	0.260873	9.28223	21.1702	4.20242e-06	0.000523835	pseudobulk	edgeR	LRT
Zfp697	-0.292401	6.64117	21.1572	4.23118e-06	0.000524644	pseudobulk	edgeR	LRT
Egfem1	0.446824	9.66397	20.9705	4.66411e-06	0.000568057	pseudobulk	edgeR	LRT
Gm3294	0.509232	5.06527	20.9649	4.67775e-06	0.000568057	pseudobulk	edgeR	LRT
Pcdh17	0.320647	7.65182	20.6699	5.45657e-06	0.000655874	pseudobulk	edgeR	LRT
Ubc	0.319214	6.69369	20.5988	5.66325e-06	0.000677261	pseudobulk	edgeR	LRT
Itm2b	0.275836	7.31903	20.4935	5.98353e-06	0.000708372	pseudobulk	edgeR	LRT
Gfod1	0.310121	6.66167	20.3771	6.3586e-06	0.00074	pseudobulk	edgeR	LRT
Clk1	0.266607	7.23619	20.3669	6.39262e-06	0.00074	pseudobulk	edgeR	LRT
Gad2	0.253617	8.54163	20.3624	6.40774e-06	0.00074	pseudobulk	edgeR	LRT
E130102H24Rik	0.381624	5.53368	20.3177	6.55911e-06	0.000753786	pseudobulk	edgeR	LRT
Slc25a13	-0.518662	5.17978	20.2108	6.9361e-06	0.000793241	pseudobulk	edgeR	LRT
Idh3b	0.301644	6.67371	20.123	7.26195e-06	0.000826495	pseudobulk	edgeR	LRT
Samd5	-0.288309	8.31886	20.0111	7.69952e-06	0.000867444	pseudobulk	edgeR	LRT
Cds1	-0.358945	5.97976	20.0053	7.7228e-06	0.000867444	pseudobulk	edgeR	LRT
Atp1a1	0.375218	6.0846	20.003	7.73221e-06	0.000867444	pseudobulk	edgeR	LRT
Sez6	0.430286	5.41676	19.6852	9.1305e-06	0.00100988	pseudobulk	edgeR	LRT
Gm30382	-0.384623	6.33386	19.2579	1.14199e-05	0.00125136	pseudobulk	edgeR	LRT
Necab1	0.279158	6.99362	19.2106	1.17059e-05	0.00127676	pseudobulk	edgeR	LRT
Lmtk3	0.281979	6.65183	19.1773	1.19119e-05	0.00129324	pseudobulk	edgeR	LRT
Catspere2	-0.301838	6.58345	19.0997	1.24065e-05	0.00133464	pseudobulk	edgeR	LRT
Shank1	0.263382	7.36798	18.6631	1.55971e-05	0.00162589	pseudobulk	edgeR	LRT
Oxr1	0.212323	10.8954	18.6324	1.58502e-05	0.001645	pseudobulk	edgeR	LRT
Trank1	0.259773	7.89892	18.5842	1.62564e-05	0.00167976	pseudobulk	edgeR	LRT
Gm19951	0.455412	4.77989	18.5152	1.68557e-05	0.00173407	pseudobulk	edgeR	LRT
Cdh6	0.550547	4.71904	18.4112	1.7801e-05	0.00179989	pseudobulk	edgeR	LRT
Tcea2	-0.314118	6.07251	18.1933	1.99583e-05	0.00199113	pseudobulk	edgeR	LRT
Pvalb	-0.471073	4.76906	18.186	2.00346e-05	0.00199113	pseudobulk	edgeR	LRT
Peak1	0.285863	7.72726	18.1784	2.0115e-05	0.00199113	pseudobulk	edgeR	LRT
Ddx3x	0.411932	5.02691	18.1314	2.06169e-05	0.00203007	pseudobulk	edgeR	LRT
Tnrc6b	0.23754	8.25715	18.1256	2.06807e-05	0.00203007	pseudobulk	edgeR	LRT
Cntnap1	0.389376	5.33358	18.0897	2.10737e-05	0.00206006	pseudobulk	edgeR	LRT
Rab3a	0.278992	6.51674	18.0451	2.1573e-05	0.00209151	pseudobulk	edgeR	LRT
Scg3	0.355181	5.55753	17.9679	2.24656e-05	0.00216913	pseudobulk	edgeR	LRT
Syt4	0.361624	5.42827	17.9519	2.26557e-05	0.00217855	pseudobulk	edgeR	LRT
Plk2	0.33881	6.0044	17.8647	2.37178e-05	0.00226222	pseudobulk	edgeR	LRT
Cd200	0.435587	4.88164	17.7188	2.56083e-05	0.00243269	pseudobulk	edgeR	LRT
Foxp2	0.830598	4.83662	17.7066	2.57727e-05	0.00243847	pseudobulk	edgeR	LRT
Maml2	0.381476	5.59979	17.6537	2.65002e-05	0.00247699	pseudobulk	edgeR	LRT
5031439G07Rik	0.313828	6.27004	17.6463	2.66029e-05	0.00247699	pseudobulk	edgeR	LRT
Atp2b1	0.249069	8.11637	17.6413	2.66727e-05	0.00247699	pseudobulk	edgeR	LRT
Htra1	0.395361	5.05852	17.639	2.67056e-05	0.00247699	pseudobulk	edgeR	LRT
Tmem151a	0.343367	5.56126	17.6091	2.71287e-05	0.00250637	pseudobulk	edgeR	LRT
Cnr1	0.332906	8.28177	17.5881	2.74305e-05	0.00252436	pseudobulk	edgeR	LRT
Kcns3	-0.275639	6.98187	17.4488	2.95148e-05	0.00268471	pseudobulk	edgeR	LRT
Alg13	-0.455897	4.89351	17.3932	3.03908e-05	0.00273274	pseudobulk	edgeR	LRT
Igf1r	0.286182	6.95886	17.3642	3.08578e-05	0.00275371	pseudobulk	edgeR	LRT
Tmeff1	0.348782	5.58047	17.3017	3.18896e-05	0.00283504	pseudobulk	edgeR	LRT
Tmem178	0.25875	7.17103	17.1873	3.38685e-05	0.00299965	pseudobulk	edgeR	LRT
Ly6h	0.247457	6.94145	17.1701	3.41771e-05	0.00301565	pseudobulk	edgeR	LRT
Sema3c	0.364798	6.29402	17.1055	3.53607e-05	0.00308542	pseudobulk	edgeR	LRT
Adgrl2	-0.322997	7.09287	17.0802	3.58331e-05	0.0031151	pseudobulk	edgeR	LRT
Epb41	-0.27388	6.91239	17.0662	3.60983e-05	0.00312662	pseudobulk	edgeR	LRT
Ppm1f	-0.449291	4.73902	17.0129	3.71271e-05	0.00320394	pseudobulk	edgeR	LRT
Nsun7	-0.500437	5.09637	16.9094	3.92072e-05	0.00336547	pseudobulk	edgeR	LRT
Kcnb2	0.27214	8.8353	16.8967	3.9471e-05	0.00336919	pseudobulk	edgeR	LRT
Capn2	-0.341305	5.82704	16.84	4.06662e-05	0.00345868	pseudobulk	edgeR	LRT
Dusp12	-0.379827	5.22377	16.7958	4.16243e-05	0.00351901	pseudobulk	edgeR	LRT
Ndufaf2	-0.286959	6.23688	16.78	4.19731e-05	0.00351901	pseudobulk	edgeR	LRT
Nell1	0.344439	8.08161	16.7698	4.21991e-05	0.00352542	pseudobulk	edgeR	LRT
Cep83	-0.277257	6.97288	16.6876	4.4069e-05	0.00366863	pseudobulk	edgeR	LRT
Tmem59l	0.306212	5.84977	16.5964	4.62397e-05	0.00382606	pseudobulk	edgeR	LRT
Fam204a	-0.4049	5.15597	16.5945	4.6285e-05	0.00382606	pseudobulk	edgeR	LRT
Sfpq	0.217045	8.34296	16.5862	4.64873e-05	0.00382935	pseudobulk	edgeR	LRT
Cit	0.243216	8.18364	16.5254	4.8004e-05	0.00394051	pseudobulk	edgeR	LRT
Frmd4b	-0.28422	7.58323	16.5034	4.85627e-05	0.00397253	pseudobulk	edgeR	LRT
Sdk2	0.503635	5.55747	16.4766	4.92541e-05	0.00401323	pseudobulk	edgeR	LRT
Ndfip1	0.229845	7.58152	16.471	4.94009e-05	0.00401323	pseudobulk	edgeR	LRT
Adra1b	0.418169	5.27549	16.4125	5.09476e-05	0.00412465	pseudobulk	edgeR	LRT
Ube2q2	-0.267729	6.42085	16.2048	5.68488e-05	0.00457099	pseudobulk	edgeR	LRT
Prkar1a	0.253494	7.09304	16.165	5.80557e-05	0.00465216	pseudobulk	edgeR	LRT
Kcnk3	0.397628	5.16618	16.1302	5.91342e-05	0.00472251	pseudobulk	edgeR	LRT
Kcnip4	0.207789	12.9517	16.1174	5.95356e-05	0.00473851	pseudobulk	edgeR	LRT
Cracr2a	-0.502179	4.57105	16.0507	6.16696e-05	0.00489183	pseudobulk	edgeR	LRT
Smarcc1	-0.309016	6.08139	15.9429	6.5282e-05	0.005161	pseudobulk	edgeR	LRT
Ap1s2	0.413185	4.86226	15.8884	6.71905e-05	0.00529412	pseudobulk	edgeR	LRT
Tmtc2	-0.300961	8.2007	15.8458	6.87197e-05	0.00539656	pseudobulk	edgeR	LRT
Ube2b	-0.230916	7.3094	15.7309	7.30232e-05	0.00566831	pseudobulk	edgeR	LRT
Olfm1	0.331265	6.29783	15.672	7.53313e-05	0.00581879	pseudobulk	edgeR	LRT
Prkd1	0.392884	6.15364	15.3805	8.78909e-05	0.00670104	pseudobulk	edgeR	LRT
Srpr	0.331575	5.52737	15.37	8.83808e-05	0.00671666	pseudobulk	edgeR	LRT
Slc22a5	-0.403918	4.83783	15.3335	9.01033e-05	0.00680366	pseudobulk	edgeR	LRT
Nlgn2	0.305885	5.75139	15.2649	9.34374e-05	0.00703288	pseudobulk	edgeR	LRT
Pantr1	0.378068	5.43148	15.2423	9.45612e-05	0.0070948	pseudobulk	edgeR	LRT
Ppp1cc	0.257269	6.861	15.1867	9.73871e-05	0.00726057	pseudobulk	edgeR	LRT
Pdzrn3	0.270108	7.3782	15.1682	9.83439e-05	0.00730878	pseudobulk	edgeR	LRT
Dennd2a	0.501172	4.61805	14.9998	0.000107521	0.00794071	pseudobulk	edgeR	LRT
Brd9	0.282544	6.25418	14.9366	0.000111182	0.00818543	pseudobulk	edgeR	LRT
Tanc2	0.19779	9.28461	14.9081	0.000112878	0.00828441	pseudobulk	edgeR	LRT
Grin2b	0.193144	10.4183	14.8443	0.000116762	0.00854283	pseudobulk	edgeR	LRT
Gpi1	0.258637	6.90593	14.8105	0.000118872	0.00862285	pseudobulk	edgeR	LRT
Dcc	0.23889	9.61302	14.7835	0.000120586	0.00871437	pseudobulk	edgeR	LRT
Ostm1	0.433278	4.60999	14.7497	0.000122765	0.0088447	pseudobulk	edgeR	LRT
Vegfa	-0.430385	4.82925	14.7409	0.000123342	0.00885922	pseudobulk	edgeR	LRT
Kmt2a	0.210779	8.04444	14.6633	0.000128521	0.00911997	pseudobulk	edgeR	LRT
Peli2	0.378724	4.98891	14.6463	0.000129691	0.00917537	pseudobulk	edgeR	LRT
Ncam2	0.352893	9.12419	14.5994	0.000132958	0.00933053	pseudobulk	edgeR	LRT
Sorcs2	0.294134	6.30164	14.5745	0.000134727	0.00941728	pseudobulk	edgeR	LRT
Gm45846	-0.297744	6.28315	14.5691	0.000135109	0.00941728	pseudobulk	edgeR	LRT
Mitf	-0.251876	7.2383	14.5437	0.000136947	0.00946781	pseudobulk	edgeR	LRT
Tmem30a	0.264846	6.66426	14.5424	0.00013704	0.00946781	pseudobulk	edgeR	LRT
Elmod1	0.217096	7.5042	14.4823	0.00014148	0.00968932	pseudobulk	edgeR	LRT
Gpr162	0.249962	6.55962	14.4374	0.000144893	0.00988704	pseudobulk	edgeR	LRT
Sf3b1	0.206978	7.77325	14.4304	0.000145433	0.00988704	pseudobulk	edgeR	LRT
Sptlc2	-0.306241	5.8561	14.4279	0.000145626	0.00988704	pseudobulk	edgeR	LRT
Tbc1d32	0.302123	5.86882	14.4157	0.000146577	0.00992071	pseudobulk	edgeR	LRT
Matn2	-0.426453	4.78001	14.4059	0.000147339	0.00992071	pseudobulk	edgeR	LRT
Gabra1	0.238517	8.04528	14.3956	0.000148145	0.00993879	pseudobulk	edgeR	LRT
Cmss1	0.192155	10.501	14.3591	0.00015105	0.0100525	pseudobulk	edgeR	LRT
Pcdh19	-0.266852	6.22838	14.3414	0.000152477	0.0101189	pseudobulk	edgeR	LRT
Dclre1c	-0.420325	4.70704	14.3256	0.000153762	0.0101619	pseudobulk	edgeR	LRT
Grik4	0.374321	6.16439	14.3205	0.000154173	0.0101619	pseudobulk	edgeR	LRT
Synpr	0.249208	9.38008	14.3175	0.000154419	0.0101619	pseudobulk	edgeR	LRT
Fndc1	-0.377797	5.49253	14.2998	0.000155884	0.0102297	pseudobulk	edgeR	LRT
Tpgs2	-0.383208	5.03208	14.2578	0.000159398	0.0104313	pseudobulk	edgeR	LRT
Map4k3	0.219332	7.64993	14.2394	0.000160961	0.0105044	pseudobulk	edgeR	LRT
Plpp4	-0.669015	4.89008	14.2278	0.000161963	0.0105406	pseudobulk	edgeR	LRT
Mir124-2hg	-0.225447	7.17674	14.2073	0.000163738	0.0106267	pseudobulk	edgeR	LRT
Rbm39	0.200325	8.40772	14.1979	0.000164552	0.0106502	pseudobulk	edgeR	LRT
Stxbp6	-0.256957	7.88079	14.1789	0.000166228	0.0107292	pseudobulk	edgeR	LRT
A630089N07Rik	-0.275367	6.09092	14.1114	0.000172292	0.0110124	pseudobulk	edgeR	LRT
Hacd1	-0.258679	6.45	14.104	0.000172979	0.0110141	pseudobulk	edgeR	LRT
Zbtb20	0.284156	7.65261	14.0985	0.000173481	0.0110163	pseudobulk	edgeR	LRT
Slc38a1	0.232852	7.05571	13.9782	0.000184946	0.0117127	pseudobulk	edgeR	LRT
Prkca	0.200104	8.86176	13.9442	0.000188322	0.0118311	pseudobulk	edgeR	LRT
Anxa6	-0.427904	4.66636	13.9063	0.000192149	0.0120394	pseudobulk	edgeR	LRT
Bmper	0.686894	4.62362	13.8895	0.000193875	0.0121154	pseudobulk	edgeR	LRT
Gng2	0.223392	7.18355	13.858	0.000197152	0.0122551	pseudobulk	edgeR	LRT
Myrip	-0.238761	7.08575	13.8002	0.00020332	0.0125393	pseudobulk	edgeR	LRT
Per1	0.324323	5.36151	13.7943	0.000203954	0.0125456	pseudobulk	edgeR	LRT
Elavl4	0.212297	7.45865	13.7571	0.00020803	0.0127298	pseudobulk	edgeR	LRT
D130040H23Rik	-0.325248	5.53536	13.7214	0.000212025	0.0129235	pseudobulk	edgeR	LRT
Gad1	0.198665	8.86484	13.719	0.000212292	0.0129235	pseudobulk	edgeR	LRT
Platr25	-0.415591	5.27659	13.693	0.000215261	0.0130471	pseudobulk	edgeR	LRT
Cacna1e	0.260763	7.52271	13.6888	0.000215742	0.0130471	pseudobulk	edgeR	LRT
AU040320	-0.310164	5.76786	13.6834	0.000216356	0.0130471	pseudobulk	edgeR	LRT
Rpl19	0.402711	4.55021	13.6797	0.00021679	0.0130471	pseudobulk	edgeR	LRT
Chsy3	0.343069	8.66517	13.677	0.000217092	0.0130471	pseudobulk	edgeR	LRT
Tmem91	-0.404917	4.75485	13.6713	0.000217757	0.0130538	pseudobulk	edgeR	LRT
Zfp64	-0.462483	4.87174	13.6583	0.000219266	0.0131109	pseudobulk	edgeR	LRT
Nup93	0.235485	7.08086	13.6165	0.000224206	0.0133723	pseudobulk	edgeR	LRT
Gm14325	-0.381518	4.77048	13.5884	0.000227586	0.0134739	pseudobulk	edgeR	LRT
Eif4a2	0.267157	6.23344	13.5881	0.000227624	0.0134739	pseudobulk	edgeR	LRT
Dimt1	-0.353367	5.10306	13.577	0.000228979	0.0135201	pseudobulk	edgeR	LRT
Mat2a	-0.282673	6.7979	13.5347	0.000234193	0.0137934	pseudobulk	edgeR	LRT
Serf2	-0.39175	5.44008	13.4717	0.000242188	0.0142287	pseudobulk	edgeR	LRT
Adra1a	0.252104	7.79797	13.409	0.000250417	0.0145277	pseudobulk	edgeR	LRT
Crem	0.378347	5.06423	13.402	0.000251358	0.0145277	pseudobulk	edgeR	LRT
Gpr22	0.413403	4.63332	13.3991	0.000251751	0.0145277	pseudobulk	edgeR	LRT
Tmem175	-0.25774	6.36276	13.3956	0.00025221	0.0145277	pseudobulk	edgeR	LRT
Cst3	0.457316	4.5313	13.3803	0.000254282	0.0146113	pseudobulk	edgeR	LRT
Ubqln2	0.388272	4.80574	13.3472	0.000258815	0.0147996	pseudobulk	edgeR	LRT
Tmem132a	0.293881	5.70019	13.3209	0.000262465	0.0149551	pseudobulk	edgeR	LRT
Tll1	-0.495769	5.13295	13.3185	0.000262804	0.0149551	pseudobulk	edgeR	LRT
Grip1	0.174871	12.1605	13.2752	0.000268944	0.0152309	pseudobulk	edgeR	LRT
Ckb	0.211595	8.29368	13.2558	0.000271742	0.0153525	pseudobulk	edgeR	LRT
Ypel3	0.251718	6.41535	13.2322	0.000275184	0.0154727	pseudobulk	edgeR	LRT
D1Ertd622e	-0.303034	5.47843	13.1574	0.000286383	0.0160259	pseudobulk	edgeR	LRT
Zfp973	-0.25955	6.14033	13.1223	0.000291809	0.0162476	pseudobulk	edgeR	LRT
Svil	0.417548	5.08512	13.0942	0.000296204	0.0163809	pseudobulk	edgeR	LRT
Sv2b	0.554729	5.47253	13.0736	0.000299488	0.0165138	pseudobulk	edgeR	LRT
Nbea	0.216096	10.4573	13.0703	0.00030001	0.0165138	pseudobulk	edgeR	LRT
Sec24c	0.349584	4.95332	13.0451	0.000304078	0.0166663	pseudobulk	edgeR	LRT
Ppia	-0.399075	4.69892	13.0424	0.000304514	0.0166663	pseudobulk	edgeR	LRT
Syt11	0.201227	7.67955	13.033	0.000306049	0.0166903	pseudobulk	edgeR	LRT
Prkdc	-0.281891	6.05563	12.9844	0.000314095	0.0170895	pseudobulk	edgeR	LRT
Tmem165	-0.313394	5.41815	12.9655	0.000317288	0.0172235	pseudobulk	edgeR	LRT
Eepd1	0.277446	6.04757	12.9331	0.000322816	0.0174033	pseudobulk	edgeR	LRT
Plppr4	0.212354	7.39716	12.9205	0.000325001	0.0174811	pseudobulk	edgeR	LRT
Neto2	-0.243329	7.55933	12.8726	0.000333437	0.0178533	pseudobulk	edgeR	LRT
Prpf8	0.27998	5.80496	12.8424	0.00033886	0.0181025	pseudobulk	edgeR	LRT
Adamts16	-0.387071	5.26322	12.8375	0.000339748	0.0181089	pseudobulk	edgeR	LRT
Sgcd	-0.233726	8.50934	12.8004	0.000346548	0.0183468	pseudobulk	edgeR	LRT
Pde1a	0.311351	7.98008	12.794	0.000347728	0.018368	pseudobulk	edgeR	LRT
Fam228b	-0.3511	4.93705	12.7696	0.000352306	0.0185267	pseudobulk	edgeR	LRT
Gprasp1	0.205012	7.73795	12.717	0.000362354	0.0190127	pseudobulk	edgeR	LRT
Tmod1	0.4171	4.68503	12.7087	0.000363959	0.0190296	pseudobulk	edgeR	LRT
Cdyl	-0.306824	5.51793	12.707	0.000364292	0.0190296	pseudobulk	edgeR	LRT
Slitrk1	0.368423	4.9863	12.6907	0.000367473	0.0190879	pseudobulk	edgeR	LRT
Atp2a2	0.194713	8.00419	12.66	0.000373562	0.0193423	pseudobulk	edgeR	LRT
1110004F10Rik	-0.262649	6.64828	12.6461	0.000376348	0.0194013	pseudobulk	edgeR	LRT
Sec14l1	0.243891	6.53536	12.6287	0.000379866	0.0195399	pseudobulk	edgeR	LRT
Hspa5	0.254552	6.22359	12.5963	0.000386511	0.0198282	pseudobulk	edgeR	LRT
Fry	0.205799	7.73048	12.5653	0.000392972	0.0199822	pseudobulk	edgeR	LRT
Ptpre	0.29244	6.85564	12.5625	0.000393555	0.0199822	pseudobulk	edgeR	LRT
Sgip1	0.181782	9.63049	12.522	0.000402187	0.0203766	pseudobulk	edgeR	LRT
Rogdi	-0.274839	5.81875	12.4555	0.000416761	0.0210697	pseudobulk	edgeR	LRT
Tbl1xr1	0.253416	6.41194	12.4139	0.000426142	0.0214061	pseudobulk	edgeR	LRT
E2f3	-0.278498	5.71061	12.3847	0.000432873	0.0216519	pseudobulk	edgeR	LRT
Pex13	-0.281789	5.62595	12.3294	0.000445885	0.0222085	pseudobulk	edgeR	LRT
Tm6sf1	-0.252962	6.78891	12.3142	0.000449516	0.0222482	pseudobulk	edgeR	LRT
Xylt1	-0.244725	7.10802	12.3086	0.000450867	0.0222683	pseudobulk	edgeR	LRT
Trappc9	0.213207	7.66257	12.2987	0.000453285	0.0223143	pseudobulk	edgeR	LRT
Aldoa	0.209057	7.39923	12.297	0.000453694	0.0223143	pseudobulk	edgeR	LRT
Asph	0.228545	7.18703	12.2654	0.000461438	0.0226479	pseudobulk	edgeR	LRT
Lingo2	0.213198	10.392	12.2247	0.000471598	0.0230029	pseudobulk	edgeR	LRT
Kiz	-0.305088	5.50639	12.2098	0.000475403	0.0231196	pseudobulk	edgeR	LRT
Gm10033	-0.382165	4.63406	12.1994	0.000478043	0.0231733	pseudobulk	edgeR	LRT
Rnf167	0.361753	4.70601	12.1772	0.000483769	0.0233547	pseudobulk	edgeR	LRT
Tro	0.222093	6.61289	12.1151	0.000500162	0.0239986	pseudobulk	edgeR	LRT
Cpe	0.208178	7.63449	12.1054	0.000502767	0.0240746	pseudobulk	edgeR	LRT
Tafa1	0.513752	5.25834	12.0929	0.000506137	0.0241868	pseudobulk	edgeR	LRT
Dner	0.180977	8.94296	12.0809	0.000509409	0.0242939	pseudobulk	edgeR	LRT
Msantd2	-0.249152	6.52698	12.0622	0.000514549	0.0244894	pseudobulk	edgeR	LRT
Arhgap18	-0.276162	6.70809	12.049	0.000518188	0.0245634	pseudobulk	edgeR	LRT
Tox	0.308064	7.72965	12.0025	0.000531286	0.0249334	pseudobulk	edgeR	LRT
Ndrg4	0.191397	8.79598	11.993	0.000534014	0.0250116	pseudobulk	edgeR	LRT
Tgfbr3	-0.48184	4.54078	11.9803	0.000537667	0.025083	pseudobulk	edgeR	LRT
Slc22a17	0.19469	7.76782	11.9386	0.000549825	0.0254743	pseudobulk	edgeR	LRT
Polb	-0.242025	6.37604	11.936	0.000550596	0.0254743	pseudobulk	edgeR	LRT
Vav3	-0.516699	5.17308	11.922	0.000554751	0.0255761	pseudobulk	edgeR	LRT
Sgsm3	-0.307896	5.31218	11.9118	0.000557799	0.0256664	pseudobulk	edgeR	LRT
Ncl	0.341218	5.19668	11.9043	0.000560052	0.0257198	pseudobulk	edgeR	LRT
Mfap3	-0.284769	5.72018	11.8894	0.000564547	0.0258758	pseudobulk	edgeR	LRT
Cemip	-0.277969	7.96626	11.8678	0.000571124	0.0260758	pseudobulk	edgeR	LRT
Flrt2	0.17942	8.6915	11.852	0.000576001	0.0262476	pseudobulk	edgeR	LRT
Gm14443	-0.387621	4.61349	11.8271	0.000583736	0.0264437	pseudobulk	edgeR	LRT
Akap8	0.250075	6.23439	11.7773	0.000599567	0.0270598	pseudobulk	edgeR	LRT
Stub1	0.306157	5.52572	11.765	0.000603533	0.0271348	pseudobulk	edgeR	LRT
Ptprr	-0.193185	7.54327	11.7559	0.000606512	0.0272168	pseudobulk	edgeR	LRT
Ranbp17	-0.253387	6.95831	11.7296	0.000615126	0.0274465	pseudobulk	edgeR	LRT
Gria2	0.183659	9.95185	11.7013	0.000624576	0.027777	pseudobulk	edgeR	LRT
Chrm2	0.296284	7.48115	11.7003	0.000624892	0.027777	pseudobulk	edgeR	LRT
Adgrl1	0.236033	6.32523	11.6952	0.000626631	0.0278019	pseudobulk	edgeR	LRT
Ago2	0.306329	5.46101	11.6213	0.00065202	0.028499	pseudobulk	edgeR	LRT
Dlx1as	-0.238352	6.91718	11.5906	0.000662857	0.0288655	pseudobulk	edgeR	LRT
Sdf4	0.328421	4.97235	11.5801	0.000666621	0.0289635	pseudobulk	edgeR	LRT
Zfp961	-0.266319	5.82399	11.5585	0.000674399	0.0292062	pseudobulk	edgeR	LRT
Pnpla3	-0.358481	4.90788	11.5434	0.000679909	0.0293908	pseudobulk	edgeR	LRT
Klf7	0.250405	5.9012	11.51	0.000692225	0.0298684	pseudobulk	edgeR	LRT
Nckap1	0.182035	7.88592	11.4787	0.000703967	0.0302963	pseudobulk	edgeR	LRT
Tspyl2	0.233982	6.43933	11.4692	0.000707596	0.0303234	pseudobulk	edgeR	LRT
Styx	-0.344712	4.86909	11.4683	0.00070792	0.0303234	pseudobulk	edgeR	LRT
Sez6l2	0.217668	6.7131	11.4005	0.000734237	0.0312801	pseudobulk	edgeR	LRT
Mpc1	-0.242244	6.23153	11.3884	0.000739061	0.0314288	pseudobulk	edgeR	LRT
Malat1	0.169442	14.4074	11.3753	0.000744271	0.0315365	pseudobulk	edgeR	LRT
3110039M20Rik	0.321782	5.30341	11.3474	0.00075554	0.0319565	pseudobulk	edgeR	LRT
Crppa	-0.235656	6.56516	11.3075	0.00077196	0.0324182	pseudobulk	edgeR	LRT
Resp18	0.289155	5.43082	11.2864	0.000780769	0.0326717	pseudobulk	edgeR	LRT
Gm3448	-0.344165	5.01876	11.2566	0.000793414	0.0331419	pseudobulk	edgeR	LRT
Snhg20	-0.252663	6.65586	11.2519	0.000795413	0.0331666	pseudobulk	edgeR	LRT
Uqcrfs1	0.363667	4.97846	11.2078	0.000814529	0.0338439	pseudobulk	edgeR	LRT
Gabbr1	0.209342	7.01805	11.1759	0.000828658	0.0343099	pseudobulk	edgeR	LRT
Safb2	0.270896	5.87411	11.16	0.000835795	0.0345417	pseudobulk	edgeR	LRT
Sgk1	0.210456	7.23282	11.1537	0.000838654	0.0345417	pseudobulk	edgeR	LRT
Scarb2	0.252138	5.90326	11.0867	0.000869503	0.0355472	pseudobulk	edgeR	LRT
Kcna2	0.276701	5.94046	11.0843	0.000870611	0.0355472	pseudobulk	edgeR	LRT
Sv2a	0.19664	7.1449	11.0612	0.000881532	0.0357821	pseudobulk	edgeR	LRT
Tle1	-0.223662	6.53928	11.0502	0.000886798	0.035897	pseudobulk	edgeR	LRT
Asns	-0.352571	4.72747	11.0295	0.000896728	0.0362367	pseudobulk	edgeR	LRT
Lrfn5	0.187946	10.1159	11.0249	0.000898942	0.036264	pseudobulk	edgeR	LRT
Mllt6	0.3634	4.72158	11.0203	0.000901183	0.0362816	pseudobulk	edgeR	LRT
Ocrl	-0.206705	6.90847	11.0004	0.000910918	0.0365593	pseudobulk	edgeR	LRT
Nsfl1c	-0.34531	5.11104	10.9684	0.000926788	0.0369979	pseudobulk	edgeR	LRT
Uri1	-0.200524	7.23356	10.9638	0.000929076	0.0369979	pseudobulk	edgeR	LRT
Fmn1	-0.19401	8.4033	10.9626	0.000929698	0.0369979	pseudobulk	edgeR	LRT
Dlg1	0.228439	7.16729	10.9571	0.000932439	0.0370444	pseudobulk	edgeR	LRT
Ppip5k2	-0.216821	7.27619	10.939	0.000941588	0.0373449	pseudobulk	edgeR	LRT
Ogdhl	-0.306122	5.28563	10.9293	0.000946562	0.0374791	pseudobulk	edgeR	LRT
Spock2	0.206187	6.88253	10.8758	0.000974286	0.038511	pseudobulk	edgeR	LRT
Myo1d	-0.446028	4.7505	10.8728	0.000975893	0.038511	pseudobulk	edgeR	LRT
Pdia3	0.247937	6.17011	10.8465	0.000989831	0.0388488	pseudobulk	edgeR	LRT
Cdk5r1	0.356577	4.7344	10.8396	0.000993526	0.0388488	pseudobulk	edgeR	LRT
Cacna2d1	0.33158	8.26215	10.8327	0.000997251	0.0388488	pseudobulk	edgeR	LRT
Shc3	0.211128	7.14024	10.8272	0.00100022	0.0388488	pseudobulk	edgeR	LRT
B3galt2	0.3894	4.58661	10.8266	0.00100052	0.0388488	pseudobulk	edgeR	LRT
Ctsb	0.267919	5.71186	10.8172	0.00100561	0.0389512	pseudobulk	edgeR	LRT
Atp6v0c	0.215076	6.88461	10.8149	0.00100689	0.0389512	pseudobulk	edgeR	LRT
Atp6ap1	0.318173	5.10898	10.7953	0.00101759	0.0392737	pseudobulk	edgeR	LRT
Aopep	0.192219	7.94749	10.7935	0.00101856	0.0392737	pseudobulk	edgeR	LRT
Hsd17b12	0.277493	6.00791	10.7755	0.00102851	0.039571	pseudobulk	edgeR	LRT
Clstn3	0.190047	7.70397	10.7496	0.00104305	0.0399563	pseudobulk	edgeR	LRT
Podxl2	0.201697	7.28983	10.727	0.00105581	0.0402489	pseudobulk	edgeR	LRT
Ssrp1	0.335946	4.97196	10.7217	0.00105887	0.0403002	pseudobulk	edgeR	LRT
Rit2	0.240689	7.98339	10.7018	0.00107031	0.0406047	pseudobulk	edgeR	LRT
Terf1	-0.253859	5.76788	10.6735	0.00108684	0.0410993	pseudobulk	edgeR	LRT
Aatf	-0.256239	5.75256	10.6704	0.00108864	0.0411013	pseudobulk	edgeR	LRT
Eif4g1	0.250622	6.09443	10.6503	0.00110055	0.0414844	pseudobulk	edgeR	LRT
Pcsk2	0.244523	7.85597	10.6287	0.00111347	0.0418575	pseudobulk	edgeR	LRT
Sfxn5	-0.241748	6.23529	10.6278	0.001114	0.0418575	pseudobulk	edgeR	LRT
Usp11	0.231697	6.28924	10.5402	0.00116808	0.0436114	pseudobulk	edgeR	LRT
Kcnip1	0.167378	9.19366	10.5178	0.0011823	0.0439333	pseudobulk	edgeR	LRT
Fhit	-0.246327	7.41427	10.5114	0.00118638	0.0440156	pseudobulk	edgeR	LRT
Ubp1	0.249621	6.14096	10.4883	0.00120132	0.0445	pseudobulk	edgeR	LRT
Plekha8	-0.355425	4.73295	10.4302	0.00123971	0.0456204	pseudobulk	edgeR	LRT
Scn3a	0.274358	6.14361	10.3945	0.00126391	0.0462188	pseudobulk	edgeR	LRT
Airn	0.379488	4.75038	10.3914	0.00126602	0.0462188	pseudobulk	edgeR	LRT
Nrxn1	0.202119	11.8955	10.3841	0.00127108	0.0462188	pseudobulk	edgeR	LRT
Lrfn2	0.249509	6.12595	10.3821	0.00127244	0.0462188	pseudobulk	edgeR	LRT
Ppp1r2	0.245259	5.92131	10.3809	0.00127323	0.0462188	pseudobulk	edgeR	LRT
Tfcp2	-0.299883	5.41769	10.3683	0.001282	0.0464655	pseudobulk	edgeR	LRT
Cep126	-0.269779	5.73489	10.3645	0.00128465	0.0464783	pseudobulk	edgeR	LRT
Hnrnpu	0.168962	8.7185	10.3003	0.00133007	0.0476441	pseudobulk	edgeR	LRT
Dscam	0.217422	9.01136	10.2995	0.00133069	0.0476441	pseudobulk	edgeR	LRT
Stk3	-0.247292	6.65363	10.2894	0.00133795	0.0478312	pseudobulk	edgeR	LRT
Cnnm1	0.210587	6.55688	10.2841	0.00134184	0.0478977	pseudobulk	edgeR	LRT
4933406I18Rik	-0.199035	6.97628	10.2427	0.00137227	0.0486886	pseudobulk	edgeR	LRT
Jarid2	0.210122	6.90588	10.2206	0.00138884	0.0492025	pseudobulk	edgeR	LRT
Kmt2e	0.174071	8.01843	10.2115	0.00139571	0.0492978	pseudobulk	edgeR	LRT
Ugcg	0.261918	5.51505	10.2078	0.00139847	0.0493213	pseudobulk	edgeR	LRT
Asic1	0.361363	4.61056	10.1949	0.00140831	0.049564	pseudobulk	edgeR	LRT
Ank	0.182916	7.67885	10.1726	0.00142541	0.0498979	pseudobulk	edgeR	LRT
Pgrmc1	0.32371	4.94151	10.1538	0.00144001	0.0503068	pseudobulk	edgeR	LRT
Sorl1	0.209987	6.7278	10.1521	0.00144136	0.0503068	pseudobulk	edgeR	LRT
Shisa9	0.20174	9.2079	10.1406	0.0014504	0.0504728	pseudobulk	edgeR	LRT
Actg1	-0.247943	6.35004	10.1332	0.00145625	0.0504803	pseudobulk	edgeR	LRT
Alg2	0.327909	4.90998	10.1325	0.00145675	0.0504803	pseudobulk	edgeR	LRT
Gls2	-0.320067	5.11167	10.1216	0.00146541	0.0505471	pseudobulk	edgeR	LRT
Socs6	-0.275322	5.68961	10.1047	0.00147892	0.0508641	pseudobulk	edgeR	LRT
Apbb1	0.235553	6.08035	10.0847	0.00149507	0.0513445	pseudobulk	edgeR	LRT
Ptpro	0.231611	6.46804	10.075	0.00150292	0.0513892	pseudobulk	edgeR	LRT
Enc1	0.351812	4.60745	10.0624	0.0015133	0.0515402	pseudobulk	edgeR	LRT
R3hdm1	0.191505	8.65017	10.0616	0.00151389	0.0515402	pseudobulk	edgeR	LRT
Tek	0.346422	4.60322	10.0348	0.00153609	0.052044	pseudobulk	edgeR	LRT
Ephb1	0.362215	4.79347	10.0208	0.00154781	0.0523167	pseudobulk	edgeR	LRT
Gpcpd1	-0.217692	6.66576	10.0084	0.00155829	0.0525958	pseudobulk	edgeR	LRT
Rbm5	0.187862	7.04812	9.99247	0.00157182	0.0529006	pseudobulk	edgeR	LRT
Hnrnpa2b1	0.179217	7.92336	9.98798	0.00157565	0.0529541	pseudobulk	edgeR	LRT
Rpgrip1l	-0.26186	6.06124	9.98138	0.00158131	0.0530684	pseudobulk	edgeR	LRT
Rgs20	-0.294997	5.33504	9.96136	0.0015986	0.0535723	pseudobulk	edgeR	LRT
Nol4	0.171882	8.87658	9.94555	0.00161239	0.053918	pseudobulk	edgeR	LRT
Fam214a	0.231598	6.39615	9.94429	0.00161349	0.053918	pseudobulk	edgeR	LRT
Wwc1	-0.358917	4.81035	9.93191	0.00162438	0.0542051	pseudobulk	edgeR	LRT
Ro60	0.240356	5.93453	9.92758	0.00162821	0.0542559	pseudobulk	edgeR	LRT
Rgs17	-0.196531	6.80175	9.92416	0.00163123	0.0542799	pseudobulk	edgeR	LRT
Ilvbl	0.356481	4.64422	9.89856	0.00165408	0.0548853	pseudobulk	edgeR	LRT
Ckmt1	0.239401	5.90431	9.87321	0.00167703	0.0554903	pseudobulk	edgeR	LRT
Hdhd5	-0.268781	5.48552	9.85345	0.00169514	0.0559534	pseudobulk	edgeR	LRT
Ing4	0.255826	5.78876	9.85276	0.00169577	0.0559534	pseudobulk	edgeR	LRT
Srbd1	0.279632	5.56756	9.79988	0.00174523	0.0573444	pseudobulk	edgeR	LRT
Klhl29	0.17958	8.68259	9.7933	0.00175149	0.0574697	pseudobulk	edgeR	LRT
Cep164	-0.275897	5.40596	9.77659	0.00176748	0.0578343	pseudobulk	edgeR	LRT
Rbfox3	0.173194	8.08039	9.75712	0.0017863	0.0581921	pseudobulk	edgeR	LRT
Tmtc3	-0.294214	5.08355	9.75504	0.00178832	0.0581921	pseudobulk	edgeR	LRT
Pde7b	0.288121	6.13508	9.73527	0.00180765	0.0584393	pseudobulk	edgeR	LRT
Hnrnpa1	0.285269	5.34092	9.73098	0.00181188	0.0584393	pseudobulk	edgeR	LRT
Kcmf1	-0.2208	6.31784	9.73078	0.00181208	0.0584393	pseudobulk	edgeR	LRT
Gm16083	-0.234745	6.68354	9.72203	0.00182072	0.0584393	pseudobulk	edgeR	LRT
Epha6	-0.211766	9.92382	9.71087	0.00183181	0.0586667	pseudobulk	edgeR	LRT
Gm47027	0.340263	4.696	9.7027	0.00183997	0.0587371	pseudobulk	edgeR	LRT
Sgcz	0.220865	10.4028	9.69656	0.00184613	0.0588539	pseudobulk	edgeR	LRT
Rabac1	0.365249	4.62648	9.68179	0.00186103	0.0592486	pseudobulk	edgeR	LRT
Gm15723	-0.351284	4.52956	9.659	0.00188426	0.0597612	pseudobulk	edgeR	LRT
Mblac2	-0.212318	6.49342	9.65413	0.00188926	0.0597612	pseudobulk	edgeR	LRT
Gm31508	-0.304042	5.55486	9.65331	0.0018901	0.0597612	pseudobulk	edgeR	LRT
Smap2	-0.205	6.48163	9.65113	0.00189235	0.0597612	pseudobulk	edgeR	LRT
Mme	-0.34301	5.18376	9.64468	0.00189901	0.0598379	pseudobulk	edgeR	LRT
Lrrk2	0.242703	5.79002	9.64386	0.00189986	0.0598379	pseudobulk	edgeR	LRT
Fam57a	-0.379518	4.54736	9.59777	0.00194814	0.0608265	pseudobulk	edgeR	LRT
Ank3	0.151288	10.1426	9.59666	0.00194932	0.0608265	pseudobulk	edgeR	LRT
Pcdh9	0.15416	12.2865	9.59002	0.00195638	0.0609496	pseudobulk	edgeR	LRT
Nsg1	0.293996	5.51498	9.58566	0.00196103	0.0609496	pseudobulk	edgeR	LRT
Rasgrp1	0.305575	5.34048	9.57382	0.00197371	0.0611825	pseudobulk	edgeR	LRT
Cntnap5c	0.174078	9.30729	9.56489	0.00198334	0.061385	pseudobulk	edgeR	LRT
Gm15155	-0.291579	6.39087	9.54765	0.00200206	0.0616555	pseudobulk	edgeR	LRT
Bcl2	0.270977	6.55847	9.54458	0.00200541	0.061678	pseudobulk	edgeR	LRT
E2f6	-0.285541	5.24512	9.51887	0.0020337	0.062062	pseudobulk	edgeR	LRT
Neto1	0.197224	9.31688	9.5162	0.00203666	0.0620721	pseudobulk	edgeR	LRT
Gk	-0.24432	5.92104	9.51066	0.00204281	0.0621063	pseudobulk	edgeR	LRT
Elovl4	0.271825	5.35414	9.50158	0.00205295	0.0622463	pseudobulk	edgeR	LRT
Nrxn2	0.196649	6.62672	9.48581	0.00207067	0.0627031	pseudobulk	edgeR	LRT
Tmem200a	0.394024	5.56536	9.46214	0.00209756	0.0632146	pseudobulk	edgeR	LRT
Spats2l	-0.194547	7.24793	9.46096	0.00209891	0.0632146	pseudobulk	edgeR	LRT
Mypn	-0.468284	4.98982	9.45915	0.00210098	0.0632146	pseudobulk	edgeR	LRT
Rgs8	0.33299	4.6904	9.452	0.00210919	0.0633	pseudobulk	edgeR	LRT
Gpm6a	0.180124	9.49322	9.43996	0.00212308	0.0635548	pseudobulk	edgeR	LRT
Zfhx2	0.267151	5.81959	9.43249	0.00213175	0.0636755	pseudobulk	edgeR	LRT
4930578G10Rik	0.234628	7.16306	9.37785	0.00219623	0.0651195	pseudobulk	edgeR	LRT
Nprl2	0.375665	4.56626	9.37403	0.00220081	0.0651195	pseudobulk	edgeR	LRT
2010300C02Rik	0.448688	4.58663	9.36063	0.00221696	0.0652596	pseudobulk	edgeR	LRT
Adk	-0.196581	7.01348	9.33583	0.00224716	0.065619	pseudobulk	edgeR	LRT
Rpn1	0.302654	5.05903	9.33536	0.00224774	0.065619	pseudobulk	edgeR	LRT
Camk4	0.248541	6.91826	9.33032	0.00225393	0.065677	pseudobulk	edgeR	LRT
Uchl3	-0.23848	5.91192	9.32382	0.00226194	0.065789	pseudobulk	edgeR	LRT
Ryr3	0.258957	6.32348	9.25274	0.00235144	0.0679725	pseudobulk	edgeR	LRT
Fhl1	0.247916	6.40151	9.24997	0.002355	0.0679918	pseudobulk	edgeR	LRT
Wwc2	-0.297596	5.16209	9.1986	0.002422	0.0697554	pseudobulk	edgeR	LRT
Dlgap3	0.232546	5.97253	9.18461	0.00244059	0.0701193	pseudobulk	edgeR	LRT
Memo1	-0.196774	6.90039	9.17675	0.00245109	0.0703352	pseudobulk	edgeR	LRT
Os9	0.279487	5.32413	9.14991	0.0024873	0.0709422	pseudobulk	edgeR	LRT
Hmgcs1	-0.325733	5.0758	9.09356	0.00256512	0.0725469	pseudobulk	edgeR	LRT
Enox1	0.176197	10.1847	9.06976	0.00259871	0.0734089	pseudobulk	edgeR	LRT
Ano3	0.238691	7.25359	9.06202	0.00260973	0.0736318	pseudobulk	edgeR	LRT
Rasa3	0.258987	5.34551	9.01919	0.00267159	0.0751972	pseudobulk	edgeR	LRT
B4galnt1	0.25436	5.41423	9.01195	0.0026822	0.0753159	pseudobulk	edgeR	LRT
Sox6	-0.197139	9.67294	9.00391	0.00269403	0.075558	pseudobulk	edgeR	LRT
Celf5	0.272479	5.73228	8.99042	0.00271399	0.0758468	pseudobulk	edgeR	LRT
Jph4	0.236196	5.78031	8.96411	0.00275335	0.0766733	pseudobulk	edgeR	LRT
Pex5l	-0.223361	7.84733	8.96377	0.00275386	0.0766733	pseudobulk	edgeR	LRT
Akap6	0.148277	9.57347	8.95251	0.00277089	0.0769804	pseudobulk	edgeR	LRT
Ndufc2	0.334121	4.73599	8.94478	0.00278264	0.077125	pseudobulk	edgeR	LRT
Tcerg1l	0.239711	6.40943	8.9402	0.00278962	0.0772274	pseudobulk	edgeR	LRT
Ankrd50	0.327408	4.75982	8.92869	0.00280725	0.0775334	pseudobulk	edgeR	LRT
Nr6a1	-0.213017	7.46628	8.91263	0.00283204	0.0780353	pseudobulk	edgeR	LRT
Zfp641	-0.306662	5.21837	8.89564	0.00285853	0.078673	pseudobulk	edgeR	LRT
Fam49a	0.163861	7.80241	8.89267	0.00286318	0.078709	pseudobulk	edgeR	LRT
Mlec	0.375284	4.51108	8.87077	0.00289773	0.0794763	pseudobulk	edgeR	LRT
Cacnb2	0.187856	8.68301	8.8707	0.00289784	0.0794763	pseudobulk	edgeR	LRT
Mtch1	0.211896	6.18882	8.8675	0.00290292	0.0794923	pseudobulk	edgeR	LRT
Dnajc19	0.303718	4.76441	8.8118	0.00299288	0.081232	pseudobulk	edgeR	LRT
Slc39a10	0.240212	5.61358	8.76803	0.00306556	0.0827546	pseudobulk	edgeR	LRT
Arhgap26	0.208185	7.56331	8.76745	0.00306655	0.0827546	pseudobulk	edgeR	LRT
Pcdh10	0.217529	7.20054	8.76314	0.00307379	0.0828552	pseudobulk	edgeR	LRT
Dlg4	0.248789	5.48817	8.75378	0.00308961	0.0831864	pseudobulk	edgeR	LRT
Nr2f1	0.33216	4.7008	8.74631	0.00310229	0.0833374	pseudobulk	edgeR	LRT
Zfp523	0.240723	5.63035	8.73703	0.00311812	0.0835748	pseudobulk	edgeR	LRT
Nrep	-0.345937	4.60252	8.72959	0.00313087	0.0838182	pseudobulk	edgeR	LRT
Setd7	0.246692	5.7961	8.70772	0.00316865	0.0845416	pseudobulk	edgeR	LRT
Unc13a	0.18855	6.80304	8.69557	0.00318985	0.0849149	pseudobulk	edgeR	LRT
Serinc1	0.200129	6.44462	8.68382	0.00321047	0.0853674	pseudobulk	edgeR	LRT
Asap1	0.163422	8.44776	8.67001	0.0032349	0.0859199	pseudobulk	edgeR	LRT
Tbc1d4	-0.243497	5.87057	8.65232	0.00326645	0.0866601	pseudobulk	edgeR	LRT
Lgi1	0.223897	6.42337	8.64854	0.00327324	0.0867426	pseudobulk	edgeR	LRT
Cic	0.318436	4.65989	8.64301	0.00328318	0.0869084	pseudobulk	edgeR	LRT
Ltbp1	0.305312	5.76116	8.61077	0.00334182	0.0878682	pseudobulk	edgeR	LRT
Tubb5	0.29592	5.18896	8.6008	0.00336015	0.0882106	pseudobulk	edgeR	LRT
Rrbp1	-0.299532	5.1901	8.59916	0.00336319	0.0882106	pseudobulk	edgeR	LRT
Acp6	-0.321479	4.79535	8.59582	0.00336935	0.0882106	pseudobulk	edgeR	LRT
Ndnf	-0.436172	5.15388	8.59557	0.00336982	0.0882106	pseudobulk	edgeR	LRT
E430024P14Rik	-0.25016	6.4345	8.58802	0.00338382	0.0884789	pseudobulk	edgeR	LRT
Ppib	-0.20671	7.41385	8.58401	0.00339129	0.0885757	pseudobulk	edgeR	LRT
Babam2	0.194167	7.44293	8.5738	0.00341035	0.0888576	pseudobulk	edgeR	LRT
Sidt1	0.203711	6.28111	8.57016	0.00341716	0.0888576	pseudobulk	edgeR	LRT
Frmpd1	-0.309511	5.62828	8.56713	0.00342287	0.0889078	pseudobulk	edgeR	LRT
Smc1a	0.332996	5.06017	8.55812	0.00343984	0.0891789	pseudobulk	edgeR	LRT
Mipol1	-0.229461	6.13669	8.55451	0.00344667	0.0891789	pseudobulk	edgeR	LRT
Cnep1r1	-0.331537	4.55131	8.53023	0.00349296	0.0900335	pseudobulk	edgeR	LRT
Pi4ka	0.159868	7.77725	8.46051	0.00362941	0.0923899	pseudobulk	edgeR	LRT
Cdr1os	0.14715	9.72684	8.45949	0.00363144	0.0923899	pseudobulk	edgeR	LRT
Farp1	0.160942	7.6584	8.45383	0.00364276	0.0925779	pseudobulk	edgeR	LRT
Cacng7	-0.249036	5.55456	8.4418	0.00366694	0.0928606	pseudobulk	edgeR	LRT
Sc5d	-0.318493	4.74899	8.43929	0.00367199	0.0928606	pseudobulk	edgeR	LRT
Cadps2	0.483973	7.88278	8.43711	0.0036764	0.0928606	pseudobulk	edgeR	LRT
Endod1	0.273226	5.24831	8.43611	0.00367842	0.0928606	pseudobulk	edgeR	LRT
Ube4b	0.183748	6.83769	8.42985	0.00369111	0.0929055	pseudobulk	edgeR	LRT
Rbm20	-0.274274	5.52153	8.42108	0.00370895	0.0932542	pseudobulk	edgeR	LRT
Csmd2	0.214308	7.38433	8.4096	0.00373244	0.0937448	pseudobulk	edgeR	LRT
Lrpprc	-0.187562	7.09168	8.35953	0.0038367	0.0958476	pseudobulk	edgeR	LRT
Pip4k2a	-0.264947	5.67895	8.34445	0.00386868	0.0964468	pseudobulk	edgeR	LRT
Chgb	0.225291	6.36193	8.32168	0.00391747	0.0970436	pseudobulk	edgeR	LRT
Auts2	0.151615	10.7314	8.31326	0.00393567	0.0972933	pseudobulk	edgeR	LRT
Ghitm	0.218269	5.99239	8.30951	0.0039438	0.097392	pseudobulk	edgeR	LRT
Ddx3y	0.283701	5.10984	8.30666	0.00394999	0.0974428	pseudobulk	edgeR	LRT
Prrc2b	0.207759	6.78154	8.30079	0.00396278	0.0976258	pseudobulk	edgeR	LRT
Fam98a	-0.222115	5.90964	8.29945	0.0039657	0.0976258	pseudobulk	edgeR	LRT
Stag2	0.195629	6.54958	8.262	0.00404836	0.0994529	pseudobulk	edgeR	LRT
Ppp1r37	0.221319	5.81866	8.2476	0.00408058	0.0999318	pseudobulk	edgeR	LRT
9330182L06Rik	-0.18949	7.67511	8.24387	0.004089	0.100034	pseudobulk	edgeR	LRT
Cx3cl1	0.189676	6.56948	8.21452	0.00415564	0.101417	pseudobulk	edgeR	LRT
Pde4d	0.18324	10.2933	8.20958	0.00416697	0.10152	pseudobulk	edgeR	LRT
Rps6kl1	-0.239585	5.56923	8.18624	0.00422093	0.101991	pseudobulk	edgeR	LRT
Gabpb2	0.329891	4.77496	8.179	0.00423781	0.102294	pseudobulk	edgeR	LRT
Nol4l	-0.208586	6.06554	8.14003	0.00432986	0.103561	pseudobulk	edgeR	LRT
Plec	-0.234827	5.59235	8.13278	0.0043472	0.10387	pseudobulk	edgeR	LRT
Caprin2	-0.301249	4.77198	8.11616	0.00438725	0.104615	pseudobulk	edgeR	LRT
Armcx1	0.251961	5.20669	8.11313	0.00439457	0.10467	pseudobulk	edgeR	LRT
C1qtnf4	0.203517	6.32177	8.11152	0.00439847	0.10467	pseudobulk	edgeR	LRT
Clip2	-0.217725	5.77636	8.09047	0.00444987	0.105605	pseudobulk	edgeR	LRT
Ntrk2	0.137693	9.9397	8.07454	0.00448914	0.105972	pseudobulk	edgeR	LRT
Mast4	0.197287	7.952	8.05993	0.0045255	0.106249	pseudobulk	edgeR	LRT
Syne1	0.155475	9.54989	8.05582	0.00453576	0.106249	pseudobulk	edgeR	LRT
Slitrk3	0.254418	5.27309	8.05354	0.00454148	0.106249	pseudobulk	edgeR	LRT
Madd	0.202181	6.7167	8.05017	0.00454994	0.106256	pseudobulk	edgeR	LRT
Trip11	-0.174479	6.9175	8.04436	0.00456455	0.10633	pseudobulk	edgeR	LRT
Nedd4l	0.166692	8.08256	8.04242	0.00456944	0.10633	pseudobulk	edgeR	LRT
Phkb	-0.194072	7.22245	8.04043	0.00457447	0.10633	pseudobulk	edgeR	LRT
Xkr6	0.155749	8.5187	8.03806	0.00458045	0.10633	pseudobulk	edgeR	LRT
Lrp1b	0.159802	11.6557	8.03724	0.00458254	0.10633	pseudobulk	edgeR	LRT
Bach2	0.14627	8.55344	8.03604	0.00458556	0.10633	pseudobulk	edgeR	LRT
Hsp90ab1	0.152452	8.02212	8.02318	0.00461823	0.106877	pseudobulk	edgeR	LRT
Syt2	-0.226492	6.08911	8.01563	0.00463755	0.107219	pseudobulk	edgeR	LRT
Rab27b	-0.167664	7.57984	8.00323	0.0046694	0.107849	pseudobulk	edgeR	LRT
Unc80	0.151157	8.55612	7.99582	0.00468856	0.10808	pseudobulk	edgeR	LRT
Nap1l2	0.288241	4.91436	7.97634	0.00473928	0.108823	pseudobulk	edgeR	LRT
Leng8	0.161163	7.64138	7.96353	0.00477291	0.10917	pseudobulk	edgeR	LRT
Dcaf6	-0.166848	7.52817	7.95047	0.00480749	0.109641	pseudobulk	edgeR	LRT
Ache	0.237176	5.40153	7.92519	0.00487513	0.110791	pseudobulk	edgeR	LRT
Gpbp1l1	-0.2421	5.40797	7.92046	0.00488789	0.110797	pseudobulk	edgeR	LRT
Rnf138	-0.266271	5.3046	7.91515	0.00490224	0.110904	pseudobulk	edgeR	LRT
Vps29	-0.26575	5.27905	7.91121	0.00491293	0.110904	pseudobulk	edgeR	LRT
Afm	0.215937	6.01009	7.91059	0.00491461	0.110904	pseudobulk	edgeR	LRT
Ptpra	0.17598	6.94949	7.89243	0.00496421	0.111809	pseudobulk	edgeR	LRT
Hjurp	-0.268728	5.73601	7.88689	0.00497945	0.112045	pseudobulk	edgeR	LRT
Prr16	0.259416	7.40421	7.88019	0.00499792	0.112353	pseudobulk	edgeR	LRT
Arv1	-0.331577	4.50205	7.85805	0.0050595	0.113413	pseudobulk	edgeR	LRT
Rassf3	0.324771	4.98232	7.84191	0.00510487	0.114272	pseudobulk	edgeR	LRT
Setbp1	0.145324	9.29779	7.83401	0.00512721	0.114317	pseudobulk	edgeR	LRT
Gpt2	-0.281038	4.85416	7.8283	0.00514345	0.114532	pseudobulk	edgeR	LRT
Shld2	-0.319686	4.68164	7.82616	0.00514953	0.114559	pseudobulk	edgeR	LRT
Scn2a	0.155775	8.47673	7.81367	0.00518525	0.115136	pseudobulk	edgeR	LRT
Zwint	0.167076	7.53458	7.80704	0.00520431	0.11545	pseudobulk	edgeR	LRT
Dipk2a	-0.271474	5.23419	7.78393	0.00527131	0.116717	pseudobulk	edgeR	LRT
Cep97	-0.31489	4.56472	7.74905	0.00537408	0.118325	pseudobulk	edgeR	LRT
Csmd1	0.144548	12.4036	7.73542	0.0054148	0.118983	pseudobulk	edgeR	LRT
Idh3g	0.23613	5.38516	7.73398	0.00541912	0.118983	pseudobulk	edgeR	LRT
Psd3	0.1831	6.8184	7.72048	0.00545979	0.119431	pseudobulk	edgeR	LRT
Ranbp2	0.178127	7.02051	7.71734	0.00546929	0.119528	pseudobulk	edgeR	LRT
Plekhg5	0.255144	5.21039	7.69693	0.0055315	0.120663	pseudobulk	edgeR	LRT
Gapdh	-0.327308	4.60997	7.68802	0.00555887	0.121036	pseudobulk	edgeR	LRT
Golim4	-0.269858	5.43842	7.68012	0.00558325	0.121343	pseudobulk	edgeR	LRT
Tgs1	-0.22234	5.84411	7.67007	0.00561443	0.121796	pseudobulk	edgeR	LRT
Aff4	0.152265	7.7181	7.66217	0.00563906	0.122009	pseudobulk	edgeR	LRT
Rnf19a	-0.236719	5.41447	7.66191	0.00563987	0.122009	pseudobulk	edgeR	LRT
Sh3gl3	0.304199	4.92791	7.65863	0.00565015	0.122009	pseudobulk	edgeR	LRT
Cerk	0.190272	6.50253	7.65476	0.00566226	0.122159	pseudobulk	edgeR	LRT
Dennd6b	0.21531	6.08078	7.63287	0.00573141	0.123387	pseudobulk	edgeR	LRT
Tac1	0.346044	4.89323	7.63172	0.00573506	0.123387	pseudobulk	edgeR	LRT
Gba2	0.238333	5.37475	7.62729	0.00574915	0.123468	pseudobulk	edgeR	LRT
Ap2b1	0.175249	7.20495	7.59221	0.00586211	0.125322	pseudobulk	edgeR	LRT
Ttll7	-0.171054	7.63282	7.58816	0.00587529	0.12549	pseudobulk	edgeR	LRT
Selenow	-0.271394	4.94393	7.58214	0.00589494	0.125726	pseudobulk	edgeR	LRT
Fus	0.144616	8.709	7.58151	0.00589699	0.125726	pseudobulk	edgeR	LRT
Gm46218	-0.284627	5.04214	7.57803	0.00590839	0.125855	pseudobulk	edgeR	LRT
Psma3	-0.219473	5.71995	7.57481	0.00591897	0.125967	pseudobulk	edgeR	LRT
Tecpr2	-0.224847	5.56636	7.55681	0.00597836	0.126701	pseudobulk	edgeR	LRT
Tnik	0.15679	9.09695	7.55584	0.00598159	0.126701	pseudobulk	edgeR	LRT
Ppp2r5a	0.270974	4.9262	7.53148	0.00606302	0.127992	pseudobulk	edgeR	LRT
P3h2	-0.192768	6.72691	7.52741	0.00607673	0.128052	pseudobulk	edgeR	LRT
Ppp4r4	-0.19299	6.38648	7.52216	0.00609445	0.12831	pseudobulk	edgeR	LRT
Dcaf7	0.199805	6.0759	7.51456	0.00612024	0.128678	pseudobulk	edgeR	LRT
Gm35188	0.320912	4.59787	7.51218	0.00612832	0.128678	pseudobulk	edgeR	LRT
Bhlhb9	0.29883	4.81875	7.48114	0.00623484	0.130394	pseudobulk	edgeR	LRT
Dhx36	0.187904	6.37654	7.48031	0.00623772	0.130394	pseudobulk	edgeR	LRT
Htr4	0.322056	5.34908	7.47001	0.00627354	0.130795	pseudobulk	edgeR	LRT
Omg	0.312823	4.60147	7.46719	0.00628335	0.130884	pseudobulk	edgeR	LRT
Oxct1	0.150496	7.92286	7.45661	0.0063204	0.131307	pseudobulk	edgeR	LRT
Unc5a	0.296841	4.7844	7.45189	0.006337	0.131536	pseudobulk	edgeR	LRT
Snap23	-0.257205	5.30466	7.45022	0.00634286	0.131542	pseudobulk	edgeR	LRT
Pnrc1	0.280519	4.9937	7.44289	0.00636875	0.131731	pseudobulk	edgeR	LRT
Sparcl1	0.176772	7.5925	7.42864	0.00641938	0.132251	pseudobulk	edgeR	LRT
Hnrnpa3	0.230376	5.5536	7.42737	0.00642392	0.132251	pseudobulk	edgeR	LRT
Ctsl	-0.284678	4.84079	7.42478	0.00643318	0.132251	pseudobulk	edgeR	LRT
Rab24	0.200879	6.0424	7.41948	0.00645215	0.132525	pseudobulk	edgeR	LRT
Vat1l	0.294006	5.37095	7.40428	0.00650687	0.133238	pseudobulk	edgeR	LRT
Lmbr1	-0.163674	7.16202	7.40356	0.00650951	0.133238	pseudobulk	edgeR	LRT
Tmem241	-0.232682	5.45757	7.39427	0.00654321	0.133812	pseudobulk	edgeR	LRT
Taok2	0.232767	5.30649	7.38173	0.00658897	0.134398	pseudobulk	edgeR	LRT
Sdha	0.176475	6.72228	7.37613	0.00660952	0.134584	pseudobulk	edgeR	LRT
Hdx	-0.191831	6.36838	7.37064	0.00662972	0.134713	pseudobulk	edgeR	LRT
Tln2	-0.174537	6.79826	7.36976	0.006633	0.134713	pseudobulk	edgeR	LRT
Gtdc1	-0.151746	7.82639	7.36585	0.0066474	0.134889	pseudobulk	edgeR	LRT
2610507B11Rik	0.213525	5.84697	7.35307	0.00669485	0.135341	pseudobulk	edgeR	LRT
Rab27a	-0.288845	4.92937	7.35229	0.00669774	0.135341	pseudobulk	edgeR	LRT
Ttc28	0.188543	6.91933	7.35211	0.00669841	0.135341	pseudobulk	edgeR	LRT
Galntl6	0.133598	13.0711	7.34992	0.00670659	0.13539	pseudobulk	edgeR	LRT
Myt1l	0.146905	9.39857	7.34393	0.00672895	0.135493	pseudobulk	edgeR	LRT
BC002059	-0.245955	5.15036	7.33864	0.00674877	0.135661	pseudobulk	edgeR	LRT
Lrrtm3	0.163316	9.02977	7.32296	0.00680794	0.136269	pseudobulk	edgeR	LRT
Znrf1	-0.166921	7.08648	7.30774	0.00686583	0.13683	pseudobulk	edgeR	LRT
Eef1a2	0.174482	6.97579	7.30733	0.00686739	0.13683	pseudobulk	edgeR	LRT
Nars2	-0.195387	6.08002	7.30041	0.0068939	0.137058	pseudobulk	edgeR	LRT
Naxe	-0.295486	4.73553	7.28628	0.00694831	0.138016	pseudobulk	edgeR	LRT
Gas2	-0.188201	6.4806	7.27817	0.00697974	0.138081	pseudobulk	edgeR	LRT
Kdm5c	0.218581	5.78363	7.27784	0.00698106	0.138081	pseudobulk	edgeR	LRT
Ide	0.205334	5.81043	7.27558	0.00698983	0.138081	pseudobulk	edgeR	LRT
Pds5a	-0.198625	6.70285	7.27553	0.00699002	0.138081	pseudobulk	edgeR	LRT
Eml5	0.152634	7.82098	7.26556	0.00702895	0.138573	pseudobulk	edgeR	LRT
Zdhhc3	-0.2818	4.87339	7.25459	0.00707199	0.139063	pseudobulk	edgeR	LRT
Ankrd24	-0.188704	6.4462	7.25164	0.00708361	0.139063	pseudobulk	edgeR	LRT
Hcn1	0.159024	10.3961	7.24806	0.00709776	0.139063	pseudobulk	edgeR	LRT
Il1rap	0.200974	7.32995	7.2472	0.00710115	0.139063	pseudobulk	edgeR	LRT
Gfod2	-0.229537	5.44569	7.24575	0.00710689	0.139063	pseudobulk	edgeR	LRT
Cacna1c	0.134534	9.2306	7.23625	0.0071446	0.139569	pseudobulk	edgeR	LRT
Tmx4	0.161486	6.962	7.22877	0.00717442	0.140035	pseudobulk	edgeR	LRT
Phactr1	0.167783	10.0238	7.2222	0.00720074	0.140161	pseudobulk	edgeR	LRT
Gphn	0.132751	9.7814	7.22122	0.00720468	0.140161	pseudobulk	edgeR	LRT
Mon2	0.169168	7.02582	7.21241	0.00724014	0.140619	pseudobulk	edgeR	LRT
Prdm11	-0.284069	4.87429	7.20393	0.00727441	0.141052	pseudobulk	edgeR	LRT
Syndig1	-0.199463	6.25489	7.17609	0.00738816	0.142768	pseudobulk	edgeR	LRT
Lims1	-0.175515	6.50543	7.17486	0.00739321	0.142768	pseudobulk	edgeR	LRT
Galnt13	-0.183347	8.12329	7.17235	0.00740356	0.142802	pseudobulk	edgeR	LRT
Rgmb	0.268737	5.06978	7.17145	0.00740727	0.142802	pseudobulk	edgeR	LRT
Gm43713	-0.186072	6.36978	7.15523	0.00747457	0.143761	pseudobulk	edgeR	LRT
Rph3a	0.172865	6.96245	7.13161	0.00757367	0.145067	pseudobulk	edgeR	LRT
Xpo1	0.201866	6.11261	7.12704	0.007593	0.145316	pseudobulk	edgeR	LRT
Galnt10	-0.261885	5.20191	7.11595	0.0076401	0.146098	pseudobulk	edgeR	LRT
Spata7	-0.183603	6.27359	7.10757	0.00767591	0.14644	pseudobulk	edgeR	LRT
Kat6a	0.223143	5.95796	7.1061	0.0076822	0.14644	pseudobulk	edgeR	LRT
Rrn3	-0.269373	4.9533	7.10595	0.00768283	0.14644	pseudobulk	edgeR	LRT
Ccdc93	-0.256051	5.14976	7.09024	0.00775047	0.147591	pseudobulk	edgeR	LRT
Pip5kl1	-0.277458	4.93641	7.08902	0.00775575	0.147591	pseudobulk	edgeR	LRT
Nit1	0.255715	5.04202	7.05761	0.00789293	0.149322	pseudobulk	edgeR	LRT
Fat1	0.313518	5.18948	7.05375	0.00790994	0.149415	pseudobulk	edgeR	LRT
Kctd17	0.236456	5.3833	7.05261	0.007915	0.149415	pseudobulk	edgeR	LRT
Rtn1	0.151932	8.22089	7.04816	0.00793468	0.149666	pseudobulk	edgeR	LRT
C230057M02Rik	-0.276636	5.04007	7.0396	0.00797269	0.150199	pseudobulk	edgeR	LRT
Pde11a	0.238677	6.91662	7.03893	0.00797568	0.150199	pseudobulk	edgeR	LRT
Rangap1	-0.265912	4.92329	7.03275	0.00800323	0.150477	pseudobulk	edgeR	LRT
Epn1	0.226279	5.41656	7.02826	0.00802331	0.150633	pseudobulk	edgeR	LRT
Mettl15	0.293819	5.23486	7.02805	0.00802427	0.150633	pseudobulk	edgeR	LRT
Mecr	-0.246024	5.77379	7.00233	0.00814037	0.15224	pseudobulk	edgeR	LRT
Gabra2	0.235443	6.54116	6.98511	0.00821904	0.153282	pseudobulk	edgeR	LRT
Slc35a1	-0.267901	5.15362	6.98311	0.00822826	0.153282	pseudobulk	edgeR	LRT
Hnrnpl	0.17189	6.62155	6.98263	0.00823045	0.153282	pseudobulk	edgeR	LRT
Plekha7	-0.217076	5.68793	6.96115	0.00832985	0.154347	pseudobulk	edgeR	LRT
Ulk2	-0.19564	6.75931	6.95657	0.00835121	0.154553	pseudobulk	edgeR	LRT
Abca2	0.253065	5.43454	6.92522	0.00849885	0.156425	pseudobulk	edgeR	LRT
Ercc6l2	0.197458	6.00466	6.9172	0.00853706	0.156883	pseudobulk	edgeR	LRT
Taok3	-0.189696	6.43202	6.91116	0.00856595	0.157234	pseudobulk	edgeR	LRT
Erlec1	0.190763	6.13108	6.91043	0.00856946	0.157234	pseudobulk	edgeR	LRT
Adgrb1	0.173357	6.67277	6.89596	0.00863906	0.158264	pseudobulk	edgeR	LRT
Hectd4	0.147524	7.5337	6.87803	0.00872616	0.159669	pseudobulk	edgeR	LRT
Cyhr1	0.269513	5.04847	6.85556	0.00883659	0.161294	pseudobulk	edgeR	LRT
Gm40841	-0.161078	6.85978	6.82537	0.0089872	0.163058	pseudobulk	edgeR	LRT
Farp2	-0.253452	5.11147	6.82511	0.00898849	0.163058	pseudobulk	edgeR	LRT
Osbpl3	0.151413	8.30669	6.8238	0.00899508	0.163058	pseudobulk	edgeR	LRT
Kpna1	0.191933	6.2293	6.80026	0.00911445	0.165047	pseudobulk	edgeR	LRT
Usp9x	0.149162	8.03101	6.79528	0.00913993	0.165129	pseudobulk	edgeR	LRT
R3hdm2	0.152722	7.6434	6.78736	0.00918055	0.165635	pseudobulk	edgeR	LRT
Pnmal2	0.196455	5.98581	6.78707	0.00918204	0.165635	pseudobulk	edgeR	LRT
Irf2bpl	0.238679	5.1964	6.78551	0.00919009	0.165654	pseudobulk	edgeR	LRT
Grm7	0.204817	10.2812	6.77682	0.00923492	0.166207	pseudobulk	edgeR	LRT
Stradb	-0.230728	5.38852	6.77251	0.00925728	0.166422	pseudobulk	edgeR	LRT
Frem1	0.361354	6.08251	6.76962	0.00927227	0.166422	pseudobulk	edgeR	LRT
Mbd5	0.12955	9.27598	6.76573	0.00929247	0.166607	pseudobulk	edgeR	LRT
Ap1ar	-0.218001	5.45825	6.76429	0.00930001	0.166615	pseudobulk	edgeR	LRT
Lrrc20	-0.318487	4.51328	6.76154	0.00931434	0.166745	pseudobulk	edgeR	LRT
Slc12a5	0.169809	6.63646	6.75798	0.00933293	0.166951	pseudobulk	edgeR	LRT
Med13	0.174339	6.79363	6.75316	0.00935815	0.167175	pseudobulk	edgeR	LRT
Sfmbt2	-0.239148	5.16698	6.75288	0.00935963	0.167175	pseudobulk	edgeR	LRT
Kcnmb2	0.13004	9.91677	6.74525	0.00939977	0.167765	pseudobulk	edgeR	LRT
Aifm3	-0.216405	5.59058	6.73538	0.00945193	0.16844	pseudobulk	edgeR	LRT
Gm37494	-0.252103	5.0723	6.72074	0.0095298	0.169061	pseudobulk	edgeR	LRT
Zfp385a	-0.218627	5.61872	6.70778	0.00959932	0.169799	pseudobulk	edgeR	LRT
Whrn	0.241191	5.53007	6.70309	0.00962457	0.169907	pseudobulk	edgeR	LRT
Stx16	-0.176198	6.38777	6.70175	0.00963183	0.169907	pseudobulk	edgeR	LRT
Kcnab1	-0.148972	9.46592	6.7017	0.00963209	0.169907	pseudobulk	edgeR	LRT
Gmds	-0.146415	7.99291	6.6875	0.00970911	0.170941	pseudobulk	edgeR	LRT
Srsf9	0.252677	5.11323	6.68631	0.0097156	0.170941	pseudobulk	edgeR	LRT
Tspan7	0.152777	8.19647	6.66859	0.00981267	0.172391	pseudobulk	edgeR	LRT
Etv5	0.222384	5.38814	6.66366	0.00983988	0.172612	pseudobulk	edgeR	LRT
Col4a1	-0.290609	4.62461	6.66096	0.00985477	0.172744	pseudobulk	edgeR	LRT
Zfp608	0.156989	7.58623	6.65459	0.00989006	0.172965	pseudobulk	edgeR	LRT
Zfp655	-0.295537	4.8308	6.6532	0.00989779	0.172965	pseudobulk	edgeR	LRT
Srsf7	0.170633	6.85734	6.65175	0.00990584	0.172965	pseudobulk	edgeR	LRT
Lamtor3	-0.291769	4.65628	6.64153	0.00996282	0.173734	pseudobulk	edgeR	LRT
Srgap3	0.130891	8.90179	6.63894	0.00997731	0.173857	pseudobulk	edgeR	LRT
Lars2	0.182529	6.29347	6.62872	0.0100347	0.174214	pseudobulk	edgeR	LRT
Celf4	0.153771	8.93921	6.62182	0.0100737	0.174481	pseudobulk	edgeR	LRT
Acad8	-0.297288	4.81413	6.62075	0.0100797	0.174481	pseudobulk	edgeR	LRT
Eif1	0.227712	5.3769	6.61421	0.0101168	0.174994	pseudobulk	edgeR	LRT
Arid1b	0.147859	8.0381	6.58165	0.0103036	0.177443	pseudobulk	edgeR	LRT
Grb14	0.258507	5.24123	6.56641	0.0103921	0.177924	pseudobulk	edgeR	LRT
Stk39	-0.148049	7.57681	6.56515	0.0103995	0.177924	pseudobulk	edgeR	LRT
Rab31	-0.294209	4.67567	6.55811	0.0104407	0.1785	pseudobulk	edgeR	LRT
Fgf1	0.295869	4.76825	6.55327	0.0104692	0.178726	pseudobulk	edgeR	LRT
Phf21a	0.155212	7.5656	6.54187	0.0105364	0.178726	pseudobulk	edgeR	LRT
Ciz1	0.238757	5.0671	6.53461	0.0105796	0.178726	pseudobulk	edgeR	LRT
Kctd1	0.229308	5.87034	6.5336	0.0105856	0.178726	pseudobulk	edgeR	LRT
Myo1e	0.248482	5.75445	6.52409	0.0106423	0.178726	pseudobulk	edgeR	LRT
Zmiz1	0.250659	4.98027	6.52245	0.0106521	0.178726	pseudobulk	edgeR	LRT
Camkk2	-0.22143	5.38741	6.52104	0.0106606	0.178726	pseudobulk	edgeR	LRT
Nkain2	0.146	11.2222	6.51249	0.010712	0.178726	pseudobulk	edgeR	LRT
2700097O09Rik	-0.218211	5.45796	6.51077	0.0107223	0.178726	pseudobulk	edgeR	LRT
Dhx40	-0.305805	4.66129	6.50026	0.0107859	0.178726	pseudobulk	edgeR	LRT
Slc38a2	0.225048	5.66792	6.48082	0.0109045	0.178726	pseudobulk	edgeR	LRT
Akap17b	-0.22446	5.51336	6.47142	0.0109623	0.178864	pseudobulk	edgeR	LRT
Hdlbp	0.166718	6.71087	6.46632	0.0109938	0.178928	pseudobulk	edgeR	LRT
Zfp40	-0.27502	4.73534	6.46267	0.0110164	0.17899	pseudobulk	edgeR	LRT
Dhdds	-0.226576	5.30332	6.46067	0.0110288	0.179068	pseudobulk	edgeR	LRT
Pag1	-0.208407	6.6153	6.44927	0.0110998	0.179491	pseudobulk	edgeR	LRT
Rcor1	-0.217412	5.72974	6.44915	0.0111006	0.179491	pseudobulk	edgeR	LRT
Ngly1	-0.221598	5.76494	6.44648	0.0111172	0.179637	pseudobulk	edgeR	LRT
Lpgat1	0.171619	6.94256	6.43584	0.0111841	0.17979	pseudobulk	edgeR	LRT
Phf24	-0.159932	6.70742	6.42788	0.0112342	0.180019	pseudobulk	edgeR	LRT
Pwp1	-0.271163	4.75345	6.42695	0.0112402	0.180019	pseudobulk	edgeR	LRT
Lypd6b	-0.20158	6.83299	6.42083	0.011279	0.180198	pseudobulk	edgeR	LRT
Slc4a7	-0.163554	6.79126	6.40998	0.0113481	0.180886	pseudobulk	edgeR	LRT
G3bp2	0.200529	6.08872	6.4011	0.011405	0.18111	pseudobulk	edgeR	LRT
Agbl4	-0.124589	9.86068	6.39811	0.0114242	0.18124	pseudobulk	edgeR	LRT
Atp1a3	0.154108	8.67832	6.39355	0.0114536	0.181391	pseudobulk	edgeR	LRT
Shld1	0.266959	4.75294	6.39265	0.0114594	0.181391	pseudobulk	edgeR	LRT
Rapgef5	-0.179232	7.75715	6.3609	0.0116662	0.18372	pseudobulk	edgeR	LRT
Mdh1	0.152866	7.15361	6.34511	0.0117705	0.184868	pseudobulk	edgeR	LRT
Greb1l	-0.206027	6.05175	6.34234	0.0117889	0.184868	pseudobulk	edgeR	LRT
Cdkl3	0.222342	5.39349	6.34156	0.0117941	0.184868	pseudobulk	edgeR	LRT
Fbn1	-0.237066	5.55686	6.33683	0.0118256	0.185235	pseudobulk	edgeR	LRT
Sort1	0.157332	6.78791	6.33569	0.0118332	0.185235	pseudobulk	edgeR	LRT
Mtf2	0.181649	6.60105	6.32413	0.0119106	0.185802	pseudobulk	edgeR	LRT
Zfp280c	-0.188719	6.15124	6.32082	0.0119328	0.185802	pseudobulk	edgeR	LRT
Clcn3	0.152118	7.2932	6.32039	0.0119357	0.185802	pseudobulk	edgeR	LRT
Smg6	0.150724	7.54498	6.31582	0.0119665	0.186085	pseudobulk	edgeR	LRT
Camk2a	0.191212	7.27855	6.31134	0.0119968	0.186433	pseudobulk	edgeR	LRT
C920021L13Rik	-0.280642	4.56788	6.30546	0.0120367	0.18693	pseudobulk	edgeR	LRT
Rnf14	-0.169541	6.64628	6.30123	0.0120654	0.187129	pseudobulk	edgeR	LRT
Ablim1	0.150953	8.3955	6.29188	0.0121293	0.187995	pseudobulk	edgeR	LRT
Nyap2	0.19082	8.74509	6.29045	0.012139	0.188023	pseudobulk	edgeR	LRT
Rai2	-0.214898	5.58094	6.2882	0.0121544	0.188138	pseudobulk	edgeR	LRT
Mphosph9	-0.183209	6.08049	6.28688	0.0121635	0.188155	pseudobulk	edgeR	LRT
Afdn	0.144668	7.82112	6.28328	0.0121882	0.18829	pseudobulk	edgeR	LRT
Abcb7	0.169694	6.35138	6.273	0.0122592	0.189138	pseudobulk	edgeR	LRT
Trpc1	-0.164132	6.61885	6.26982	0.0122811	0.189229	pseudobulk	edgeR	LRT
Fstl4	0.184952	6.81696	6.26289	0.0123293	0.189352	pseudobulk	edgeR	LRT
Ccdc57	-0.230253	5.20108	6.26042	0.0123465	0.189492	pseudobulk	edgeR	LRT
Msra	0.205377	8.23096	6.25131	0.0124102	0.190098	pseudobulk	edgeR	LRT
Limk1	-0.243156	5.5436	6.24232	0.0124733	0.190519	pseudobulk	edgeR	LRT
Homer1	0.150329	7.46688	6.23934	0.0124943	0.190519	pseudobulk	edgeR	LRT
Dock10	0.233631	5.96864	6.23375	0.0125338	0.190781	pseudobulk	edgeR	LRT
Sp4	-0.174657	6.29388	6.23198	0.0125463	0.190781	pseudobulk	edgeR	LRT
Gm41804	-0.3528	4.65025	6.22677	0.0125833	0.19081	pseudobulk	edgeR	LRT
Disp2	0.169418	6.83744	6.22469	0.0125981	0.19081	pseudobulk	edgeR	LRT
Cyb5b	-0.245246	5.30016	6.22409	0.0126024	0.19081	pseudobulk	edgeR	LRT
Celf2	0.149734	10.9179	6.21677	0.0126546	0.191477	pseudobulk	edgeR	LRT
Rexo2	-0.291535	4.81378	6.20837	0.0127147	0.191503	pseudobulk	edgeR	LRT
Adgra3	-0.23142	5.69409	6.20832	0.0127151	0.191503	pseudobulk	edgeR	LRT
Kpnb1	0.202339	5.72818	6.20745	0.0127214	0.191503	pseudobulk	edgeR	LRT
Morf4l2	-0.206451	5.54836	6.18616	0.0128753	0.19345	pseudobulk	edgeR	LRT
Adcy2	0.257318	8.2574	6.18034	0.0129177	0.193717	pseudobulk	edgeR	LRT
Polr3e	-0.288529	4.76435	6.15598	0.0130969	0.195532	pseudobulk	edgeR	LRT
Coro6	-0.142724	7.86151	6.1534	0.0131159	0.195569	pseudobulk	edgeR	LRT
Syn2	0.12738	9.25842	6.14403	0.0131857	0.196453	pseudobulk	edgeR	LRT
Vstm2b	-0.187374	6.35811	6.14313	0.0131924	0.196453	pseudobulk	edgeR	LRT
Tfg	-0.199221	5.99892	6.14165	0.0132034	0.196453	pseudobulk	edgeR	LRT
Oprm1	-0.252941	5.27782	6.14073	0.0132103	0.196453	pseudobulk	edgeR	LRT
Spats2	-0.192263	5.98898	6.13984	0.0132169	0.196453	pseudobulk	edgeR	LRT
Immp2l	-0.146751	8.68863	6.13535	0.0132506	0.196576	pseudobulk	edgeR	LRT
Pknox2	-0.153112	8.04281	6.13316	0.013267	0.196576	pseudobulk	edgeR	LRT
Emc2	-0.169968	6.37674	6.12411	0.013335	0.197089	pseudobulk	edgeR	LRT
Cpeb1	-0.16231	7.12823	6.10491	0.0134807	0.198618	pseudobulk	edgeR	LRT
Eif4g2	0.195106	6.26179	6.09686	0.0135422	0.19878	pseudobulk	edgeR	LRT
Emc10	0.240285	5.09359	6.09319	0.0135704	0.198946	pseudobulk	edgeR	LRT
Ntng1	0.324675	5.93781	6.07615	0.0137019	0.200454	pseudobulk	edgeR	LRT
Slc6a17	0.162287	7.40198	6.07072	0.0137441	0.200867	pseudobulk	edgeR	LRT
Nt5c3	0.23362	5.1536	6.0502	0.0139048	0.202963	pseudobulk	edgeR	LRT
Snrnp70	0.14839	8.3473	6.04824	0.0139202	0.203033	pseudobulk	edgeR	LRT
Fndc3a	0.161552	6.96728	6.0463	0.0139354	0.203033	pseudobulk	edgeR	LRT
Ndufs4	0.151408	6.82242	6.04122	0.0139756	0.203468	pseudobulk	edgeR	LRT
Prkch	0.275982	4.54184	6.04034	0.0139826	0.203468	pseudobulk	edgeR	LRT
Psmd1	-0.176673	6.27357	6.03795	0.0140015	0.203536	pseudobulk	edgeR	LRT
Ndufs1	0.171311	6.22256	6.03084	0.0140581	0.204189	pseudobulk	edgeR	LRT
Pitpnm2	0.183332	6.4306	6.02723	0.0140868	0.20439	pseudobulk	edgeR	LRT
Kif13a	-0.244543	5.32088	6.02692	0.0140893	0.20439	pseudobulk	edgeR	LRT
Sgpp2	-0.306379	4.75665	6.02401	0.0141125	0.204594	pseudobulk	edgeR	LRT
Gm32442	-0.280344	4.67922	6.02289	0.0141215	0.204594	pseudobulk	edgeR	LRT
Eya1	0.3179	5.03044	6.01865	0.0141555	0.204846	pseudobulk	edgeR	LRT
Clasp1	0.148134	7.26513	6.0014	0.0142945	0.206425	pseudobulk	edgeR	LRT
Psen1	-0.196585	5.83501	6.00077	0.0142996	0.206425	pseudobulk	edgeR	LRT
Tbc1d2b	-0.21245	5.75923	5.99815	0.0143209	0.206426	pseudobulk	edgeR	LRT
Brinp3	0.183067	9.09661	5.99583	0.0143397	0.206497	pseudobulk	edgeR	LRT
Epc2	0.163795	6.5251	5.99306	0.0143623	0.206695	pseudobulk	edgeR	LRT
Sv2c	0.210964	5.97955	5.99035	0.0143844	0.206887	pseudobulk	edgeR	LRT
Snta1	-0.239328	5.00806	5.98666	0.0144145	0.207194	pseudobulk	edgeR	LRT
Pign	-0.176638	6.50011	5.97954	0.0144728	0.207778	pseudobulk	edgeR	LRT
Yipf4	0.310071	4.52878	5.9752	0.0145084	0.208037	pseudobulk	edgeR	LRT
Zfp536	0.148786	9.32101	5.97093	0.0145436	0.208414	pseudobulk	edgeR	LRT
Pgap1	0.200923	6.19973	5.96671	0.0145784	0.208786	pseudobulk	edgeR	LRT
Zdhhc18	-0.239724	4.96029	5.95982	0.0146355	0.209352	pseudobulk	edgeR	LRT
Prrc2a	0.184661	5.98607	5.95895	0.0146428	0.209352	pseudobulk	edgeR	LRT
Cntnap3	-0.161334	7.71384	5.95225	0.0146985	0.209732	pseudobulk	edgeR	LRT
Abi1	-0.160217	6.60186	5.95133	0.0147062	0.209732	pseudobulk	edgeR	LRT
Ankib1	-0.143845	7.43166	5.94736	0.0147393	0.20988	pseudobulk	edgeR	LRT
Ube2g1	-0.16719	6.61058	5.94149	0.0147885	0.20988	pseudobulk	edgeR	LRT
Prkar2b	0.174518	6.50859	5.93585	0.014836	0.210301	pseudobulk	edgeR	LRT
Adam19	0.266138	4.60293	5.93267	0.0148627	0.210427	pseudobulk	edgeR	LRT
Stau2	-0.127388	8.553	5.92608	0.0149184	0.210813	pseudobulk	edgeR	LRT
Dnmbp	-0.250006	4.85473	5.92521	0.0149258	0.210813	pseudobulk	edgeR	LRT
Cdkl5	0.139709	7.72726	5.92301	0.0149444	0.210949	pseudobulk	edgeR	LRT
A830018L16Rik	0.141546	9.42224	5.91099	0.0150467	0.211894	pseudobulk	edgeR	LRT
Mageb18	-0.279427	5.71075	5.90896	0.0150641	0.211894	pseudobulk	edgeR	LRT
Trpm2	-0.23329	5.1486	5.90669	0.0150835	0.212008	pseudobulk	edgeR	LRT
6030443J06Rik	-0.231622	5.61386	5.90577	0.0150914	0.212008	pseudobulk	edgeR	LRT
Bms1	-0.230689	5.24419	5.90052	0.0151364	0.212289	pseudobulk	edgeR	LRT
Adamts3	-0.244607	5.75095	5.90029	0.0151384	0.212289	pseudobulk	edgeR	LRT
Acer3	-0.164875	6.6054	5.8985	0.0151538	0.212379	pseudobulk	edgeR	LRT
Large1	0.125714	9.72163	5.8885	0.0152401	0.213208	pseudobulk	edgeR	LRT
Ank1	-0.150846	7.41728	5.88253	0.0152919	0.213551	pseudobulk	edgeR	LRT
Nfat5	-0.148702	7.58266	5.87599	0.0153487	0.214054	pseudobulk	edgeR	LRT
Deptor	0.29292	4.66243	5.86409	0.0154528	0.214654	pseudobulk	edgeR	LRT
Lynx1	-0.270623	5.08175	5.85993	0.0154894	0.214977	pseudobulk	edgeR	LRT
Cntrob	0.260054	4.68167	5.85823	0.0155043	0.214977	pseudobulk	edgeR	LRT
A830082K12Rik	0.156703	6.86309	5.85809	0.0155056	0.214977	pseudobulk	edgeR	LRT
Dnajb14	-0.246917	5.60859	5.82789	0.015774	0.21631	pseudobulk	edgeR	LRT
Car10	0.181619	8.52735	5.82595	0.0157915	0.216423	pseudobulk	edgeR	LRT
Foxp1	0.160988	6.55346	5.82013	0.0158438	0.216888	pseudobulk	edgeR	LRT
Copg1	0.19005	5.92712	5.81654	0.0158762	0.217079	pseudobulk	edgeR	LRT
Sipa1l2	0.164151	6.34073	5.81106	0.0159257	0.217251	pseudobulk	edgeR	LRT
Zfx	0.206401	5.36303	5.81001	0.0159352	0.217256	pseudobulk	edgeR	LRT
Ints4	-0.302732	4.55205	5.80879	0.0159463	0.217281	pseudobulk	edgeR	LRT
Patz1	0.261952	4.60505	5.80723	0.0159604	0.217347	pseudobulk	edgeR	LRT
Yy1	0.236218	5.5485	5.8002	0.0160243	0.21784	pseudobulk	edgeR	LRT
Zdhhc14	0.187887	7.39438	5.79594	0.0160632	0.218243	pseudobulk	edgeR	LRT
Rptor	0.150158	7.10303	5.79165	0.0161024	0.218398	pseudobulk	edgeR	LRT
Gtf2ird1	-0.192015	5.85999	5.78818	0.0161343	0.218704	pseudobulk	edgeR	LRT
Ddhd2	-0.167042	6.57252	5.78593	0.016155	0.218766	pseudobulk	edgeR	LRT
Hs3st4	0.464177	7.65403	5.78566	0.0161574	0.218766	pseudobulk	edgeR	LRT
Zfand6	0.214589	5.29242	5.78221	0.0161891	0.218944	pseudobulk	edgeR	LRT
Med24	0.264145	4.59676	5.7772	0.0162354	0.219317	pseudobulk	edgeR	LRT
Akain1	-0.214084	5.89637	5.77439	0.0162614	0.219542	pseudobulk	edgeR	LRT
Plppr3	0.189299	5.91737	5.77231	0.0162806	0.219677	pseudobulk	edgeR	LRT
B3galnt2	-0.205	5.66566	5.76289	0.0163681	0.220479	pseudobulk	edgeR	LRT
Mmp24	-0.233878	5.16794	5.75333	0.0164575	0.221428	pseudobulk	edgeR	LRT
Gm31218	-0.237869	5.20195	5.75098	0.0164795	0.221598	pseudobulk	edgeR	LRT
Plcl1	0.158936	7.79666	5.74769	0.0165103	0.221886	pseudobulk	edgeR	LRT
Mprip	0.146962	7.20624	5.74575	0.0165286	0.222005	pseudobulk	edgeR	LRT
Gm36388	-0.288711	4.60453	5.7394	0.0165885	0.222556	pseudobulk	edgeR	LRT
Trmt11	-0.208496	5.42039	5.73107	0.0166673	0.223232	pseudobulk	edgeR	LRT
Rab11fip3	-0.158109	6.7007	5.72932	0.0166839	0.223297	pseudobulk	edgeR	LRT
Rab36	-0.281728	4.51727	5.72757	0.0167006	0.223297	pseudobulk	edgeR	LRT
Cep131	0.290741	4.51828	5.72375	0.016737	0.223405	pseudobulk	edgeR	LRT
Zkscan16	0.241196	5.02237	5.71559	0.0168149	0.223923	pseudobulk	edgeR	LRT
Sec24a	-0.160496	6.4716	5.7147	0.0168235	0.223923	pseudobulk	edgeR	LRT
Mpp5	-0.266624	4.51717	5.71183	0.016851	0.224036	pseudobulk	edgeR	LRT
Cops3	0.267009	5.16315	5.70743	0.0168933	0.224455	pseudobulk	edgeR	LRT
Hps1	-0.25723	4.61355	5.70657	0.0169015	0.224455	pseudobulk	edgeR	LRT
Kcnc2	0.141261	11.7395	5.70367	0.0169295	0.224573	pseudobulk	edgeR	LRT
Cdc42bpa	0.141015	8.21051	5.68788	0.0170825	0.226221	pseudobulk	edgeR	LRT
Dnajb2	0.258975	4.58011	5.6852	0.0171086	0.226312	pseudobulk	edgeR	LRT
Nfs1	-0.24258	4.87267	5.68108	0.0171488	0.226353	pseudobulk	edgeR	LRT
Dnttip1	-0.218311	5.16742	5.67126	0.0172451	0.227097	pseudobulk	edgeR	LRT
Stk4	-0.212961	5.40767	5.66009	0.0173552	0.228165	pseudobulk	edgeR	LRT
Slit1	0.240139	5.06904	5.65407	0.0174149	0.228774	pseudobulk	edgeR	LRT
Sfswap	0.162751	6.36788	5.65316	0.0174239	0.228774	pseudobulk	edgeR	LRT
Gas6	-0.170444	6.25075	5.65248	0.0174307	0.228774	pseudobulk	edgeR	LRT
Aplp2	0.133839	7.43615	5.64918	0.0174635	0.22895	pseudobulk	edgeR	LRT
Clstn1	0.137356	7.31498	5.6405	0.0175502	0.229831	pseudobulk	edgeR	LRT
Klf13	0.234545	5.17338	5.6384	0.0175712	0.229898	pseudobulk	edgeR	LRT
Rap1a	-0.181711	6.16874	5.63804	0.0175748	0.229898	pseudobulk	edgeR	LRT
Wrn	-0.166658	6.29175	5.62988	0.0176568	0.230526	pseudobulk	edgeR	LRT
Ppm1h	0.131045	7.99526	5.62937	0.017662	0.230526	pseudobulk	edgeR	LRT
Gm13483	-0.257218	4.79315	5.62804	0.0176754	0.230551	pseudobulk	edgeR	LRT
Pnn	-0.184216	5.81521	5.6212	0.0177445	0.231091	pseudobulk	edgeR	LRT
Arhgap15	0.181501	6.27205	5.61233	0.0178345	0.231994	pseudobulk	edgeR	LRT
Eefsec	-0.164537	6.32179	5.60638	0.0178951	0.232538	pseudobulk	edgeR	LRT
Khdrbs3	0.16714	8.56617	5.59481	0.0180138	0.233717	pseudobulk	edgeR	LRT
Pex5	0.214014	5.19121	5.59148	0.0180481	0.233717	pseudobulk	edgeR	LRT
Foxn3	0.140762	7.4892	5.59057	0.0180574	0.233717	pseudobulk	edgeR	LRT
Ccser2	-0.165634	6.55849	5.58982	0.0180652	0.233717	pseudobulk	edgeR	LRT
Atg4c	-0.166986	6.15421	5.58729	0.0180912	0.233806	pseudobulk	edgeR	LRT
BC017158	-0.264871	4.53514	5.58623	0.0181022	0.233806	pseudobulk	edgeR	LRT
Mtmr4	0.269629	4.96803	5.57924	0.0181746	0.233975	pseudobulk	edgeR	LRT
Eya4	-0.165958	7.58134	5.57776	0.01819	0.234018	pseudobulk	edgeR	LRT
Mapk8ip1	0.167168	6.14741	5.57355	0.0182337	0.234097	pseudobulk	edgeR	LRT
Zfp941	-0.257556	4.6961	5.56834	0.0182881	0.23454	pseudobulk	edgeR	LRT
Tmcc3	-0.221543	6.67928	5.56293	0.0183447	0.234881	pseudobulk	edgeR	LRT
Eny2	-0.202954	5.71845	5.55308	0.0184482	0.235385	pseudobulk	edgeR	LRT
Ddx39b	0.142561	7.26327	5.55253	0.018454	0.235385	pseudobulk	edgeR	LRT
Slc25a40	-0.240274	5.1196	5.53618	0.0186272	0.236159	pseudobulk	edgeR	LRT
Tbcel	-0.197591	5.59532	5.53601	0.018629	0.236159	pseudobulk	edgeR	LRT
Get1	-0.272711	4.56365	5.53486	0.0186412	0.236159	pseudobulk	edgeR	LRT
Zbtb41	-0.284504	4.6806	5.53432	0.018647	0.236159	pseudobulk	edgeR	LRT
Zfp322a	-0.23214	4.97427	5.53318	0.0186592	0.236159	pseudobulk	edgeR	LRT
Sik3	0.125301	7.94069	5.53045	0.0186883	0.2362	pseudobulk	edgeR	LRT
Tmem41b	-0.25907	4.61051	5.52864	0.0187076	0.236201	pseudobulk	edgeR	LRT
Csnk1a1	0.141721	7.23775	5.52857	0.0187084	0.236201	pseudobulk	edgeR	LRT
Akap11	0.155276	6.778	5.52346	0.0187631	0.236764	pseudobulk	edgeR	LRT
Epha4	0.321371	5.38427	5.52131	0.0187862	0.236929	pseudobulk	edgeR	LRT
Clptm1	0.221972	5.23104	5.51988	0.0188016	0.236997	pseudobulk	edgeR	LRT
Ntn4	-0.289939	5.31635	5.5133	0.0188724	0.237762	pseudobulk	edgeR	LRT
Snx4	-0.240016	4.97779	5.49921	0.019025	0.239317	pseudobulk	edgeR	LRT
St7	0.125567	7.95404	5.49237	0.0190997	0.239848	pseudobulk	edgeR	LRT
Gak	0.176178	6.06239	5.49117	0.0191127	0.239848	pseudobulk	edgeR	LRT
Uba5	-0.212716	5.53109	5.49048	0.0191203	0.239848	pseudobulk	edgeR	LRT
9630028H03Rik	0.234022	4.9661	5.48963	0.0191296	0.239848	pseudobulk	edgeR	LRT
Fgfr1op	-0.236743	5.12273	5.48513	0.0191789	0.240338	pseudobulk	edgeR	LRT
Agap2	0.271933	4.58577	5.47388	0.0193028	0.241377	pseudobulk	edgeR	LRT
Ift172	0.21649	5.29064	5.46734	0.0193751	0.242025	pseudobulk	edgeR	LRT
Fcho2	-0.156109	6.50803	5.45966	0.0194604	0.242704	pseudobulk	edgeR	LRT
Snap91	-0.120246	8.76553	5.45429	0.0195203	0.243323	pseudobulk	edgeR	LRT
Pnpla6	0.225234	4.93728	5.44555	0.0196182	0.244155	pseudobulk	edgeR	LRT
Prpf6	0.176682	6.12731	5.44456	0.0196293	0.244165	pseudobulk	edgeR	LRT
Actr8	0.245444	5.56629	5.44323	0.0196443	0.244222	pseudobulk	edgeR	LRT
Zcchc14	0.20982	5.21568	5.43942	0.0196872	0.244601	pseudobulk	edgeR	LRT
Gm4131	0.199838	5.45909	5.43868	0.0196956	0.244601	pseudobulk	edgeR	LRT
Ptpn5	0.176179	6.56021	5.43223	0.0197684	0.244829	pseudobulk	edgeR	LRT
Uba3	-0.216947	5.16918	5.4318	0.0197733	0.244829	pseudobulk	edgeR	LRT
Ppp6r1	0.226979	5.00097	5.43167	0.0197747	0.244829	pseudobulk	edgeR	LRT
Syt1	0.11723	11.8384	5.43045	0.0197886	0.244852	pseudobulk	edgeR	LRT
Sestd1	0.153021	6.58767	5.41715	0.0199399	0.245085	pseudobulk	edgeR	LRT
Hsp90aa1	0.191394	6.23692	5.40964	0.0200258	0.245085	pseudobulk	edgeR	LRT
Yme1l1	0.15339	6.62904	5.40694	0.0200569	0.245337	pseudobulk	edgeR	LRT
Gfpt2	-0.180167	5.7296	5.4039	0.0200918	0.245545	pseudobulk	edgeR	LRT
Dclk1	0.112498	9.66057	5.40365	0.0200947	0.245545	pseudobulk	edgeR	LRT
Entr1	0.195179	6.12234	5.40066	0.0201291	0.24571	pseudobulk	edgeR	LRT
Cep128	0.263003	4.55198	5.39977	0.0201395	0.24571	pseudobulk	edgeR	LRT
Cc2d2a	0.209445	5.33507	5.38538	0.0203061	0.247231	pseudobulk	edgeR	LRT
Brd4	0.147109	6.86228	5.38007	0.0203681	0.247849	pseudobulk	edgeR	LRT
Nbdy	-0.254988	4.6945	5.37658	0.0204089	0.247896	pseudobulk	edgeR	LRT
Zkscan2	-0.16134	6.50125	5.37528	0.020424	0.247896	pseudobulk	edgeR	LRT
Lactb2	-0.214652	5.48455	5.37451	0.0204331	0.247896	pseudobulk	edgeR	LRT
Pacs1	-0.147204	6.89794	5.37256	0.0204559	0.247896	pseudobulk	edgeR	LRT
Arhgef18	-0.236043	5.05863	5.37108	0.0204733	0.247896	pseudobulk	edgeR	LRT
Maz	0.277646	4.64336	5.37081	0.0204765	0.247896	pseudobulk	edgeR	LRT
Erlin1	-0.265188	4.54506	5.34204	0.0208171	0.250092	pseudobulk	edgeR	LRT
Uckl1	-0.218505	5.1937	5.33823	0.0208627	0.250512	pseudobulk	edgeR	LRT
Slc35f1	0.159714	9.10385	5.33607	0.0208885	0.250693	pseudobulk	edgeR	LRT
Tnrc18	0.182652	6.02644	5.33226	0.0209342	0.250844	pseudobulk	edgeR	LRT
Zfp346	-0.1747	5.81113	5.33059	0.0209543	0.250844	pseudobulk	edgeR	LRT
Smarcal1	0.213448	5.21841	5.32907	0.0209725	0.250935	pseudobulk	edgeR	LRT
Mmaa	-0.184432	5.92413	5.32288	0.0210472	0.251446	pseudobulk	edgeR	LRT
Akap8l	0.126203	7.99724	5.31601	0.0211303	0.252055	pseudobulk	edgeR	LRT
Rasgef1b	0.22128	5.69981	5.3077	0.0212314	0.252769	pseudobulk	edgeR	LRT
Ttc37	-0.160998	6.35156	5.30756	0.0212331	0.252769	pseudobulk	edgeR	LRT
Adam12	0.34459	5.16205	5.30275	0.0212918	0.253173	pseudobulk	edgeR	LRT
Fnip2	-0.145847	6.67803	5.30214	0.0212992	0.253173	pseudobulk	edgeR	LRT
Sema6a	0.237503	6.65163	5.29876	0.0213406	0.253281	pseudobulk	edgeR	LRT
Atr	-0.193022	5.552	5.28923	0.0214576	0.25403	pseudobulk	edgeR	LRT
Serinc3	0.207136	5.77472	5.279	0.0215842	0.25464	pseudobulk	edgeR	LRT
Slc8a3	-0.140501	7.78269	5.27561	0.0216262	0.25464	pseudobulk	edgeR	LRT
Srrt	0.169889	5.98483	5.27411	0.0216449	0.25464	pseudobulk	edgeR	LRT
Scg5	0.128243	7.66403	5.27329	0.021655	0.25464	pseudobulk	edgeR	LRT
Crebbp	0.13262	7.46325	5.27151	0.0216772	0.254709	pseudobulk	edgeR	LRT
Mmp17	0.235995	4.82716	5.24274	0.0220385	0.25716	pseudobulk	edgeR	LRT
Chd3	0.190879	5.43792	5.24166	0.0220522	0.257192	pseudobulk	edgeR	LRT
Upp2	-0.129334	8.53364	5.23445	0.0221438	0.257496	pseudobulk	edgeR	LRT
Rasgef1a	0.149833	6.52646	5.22855	0.022219	0.257861	pseudobulk	edgeR	LRT
Trp53inp2	-0.256954	4.62288	5.22349	0.0222838	0.258358	pseudobulk	edgeR	LRT
Atp5d	0.166768	6.09479	5.2125	0.0224251	0.259207	pseudobulk	edgeR	LRT
Mrtfb	0.143192	7.18697	5.21156	0.0224372	0.259207	pseudobulk	edgeR	LRT
Ralgapa1	0.121238	8.63663	5.20716	0.022494	0.259337	pseudobulk	edgeR	LRT
Bcl2l13	-0.206326	5.33149	5.20609	0.0225079	0.259337	pseudobulk	edgeR	LRT
Tle2	0.206735	5.27743	5.20001	0.0225868	0.259825	pseudobulk	edgeR	LRT
Inpp5b	0.173285	5.74763	5.19889	0.0226013	0.259865	pseudobulk	edgeR	LRT
Ngef	0.339634	4.59548	5.19753	0.022619	0.259907	pseudobulk	edgeR	LRT
Clcc1	0.287777	4.603	5.19692	0.022627	0.259907	pseudobulk	edgeR	LRT
Ulk4	-0.212925	5.37494	5.19189	0.0226926	0.260234	pseudobulk	edgeR	LRT
Rnf4	-0.241298	4.86791	5.19169	0.0226952	0.260234	pseudobulk	edgeR	LRT
4930452B06Rik	-0.191082	6.07233	5.18959	0.0227225	0.260234	pseudobulk	edgeR	LRT
Nxpe4	-0.15315	6.9643	5.17297	0.0229409	0.261704	pseudobulk	edgeR	LRT
Trmt13	-0.191558	5.47463	5.17148	0.0229607	0.261704	pseudobulk	edgeR	LRT
0610010F05Rik	-0.137903	7.05087	5.16312	0.0230714	0.262833	pseudobulk	edgeR	LRT
Fam184b	0.256112	5.22603	5.1598	0.0231156	0.263038	pseudobulk	edgeR	LRT
Tarbp2	0.236544	4.78545	5.15943	0.0231204	0.263038	pseudobulk	edgeR	LRT
Rcan2	-0.126251	8.31315	5.15541	0.023174	0.263492	pseudobulk	edgeR	LRT
Smarcd1	0.16964	5.96826	5.15189	0.0232211	0.263646	pseudobulk	edgeR	LRT
Pdhx	-0.183726	5.81623	5.14852	0.0232663	0.264032	pseudobulk	edgeR	LRT
Dock4	-0.164703	10.0164	5.14585	0.023302	0.264303	pseudobulk	edgeR	LRT
Pygb	0.204176	5.46928	5.14325	0.0233369	0.264451	pseudobulk	edgeR	LRT
Mlf2	0.215331	5.29153	5.13169	0.0234929	0.265708	pseudobulk	edgeR	LRT
Miat	-0.176294	6.38153	5.12361	0.0236025	0.266322	pseudobulk	edgeR	LRT
Rsrp1	-0.110902	9.41353	5.12069	0.0236422	0.266629	pseudobulk	edgeR	LRT
Exosc10	0.225499	4.93202	5.1184	0.0236735	0.266697	pseudobulk	edgeR	LRT
Dhx9	0.169873	6.05188	5.10351	0.0238775	0.267577	pseudobulk	edgeR	LRT
Stard9	-0.182407	5.95687	5.09236	0.0240315	0.268576	pseudobulk	edgeR	LRT
Kirrel3	0.191978	9.541	5.0906	0.0240559	0.268721	pseudobulk	edgeR	LRT
Cds2	0.166744	6.3044	5.08492	0.0241348	0.269347	pseudobulk	edgeR	LRT
Mbtps1	0.178803	5.62983	5.08056	0.0241956	0.269897	pseudobulk	edgeR	LRT
Clcn4	0.179961	5.71985	5.06454	0.0244202	0.27176	pseudobulk	edgeR	LRT
Ufl1	-0.186137	5.5231	5.06072	0.0244741	0.271974	pseudobulk	edgeR	LRT
Pde1c	0.191891	6.84068	5.05638	0.0245354	0.272527	pseudobulk	edgeR	LRT
Zc3h15	-0.188358	5.55126	5.05181	0.0246003	0.273119	pseudobulk	edgeR	LRT
Zfp326	-0.168641	6.01082	5.04794	0.0246552	0.273471	pseudobulk	edgeR	LRT
Rapgef6	0.146356	7.41439	5.04686	0.0246707	0.273513	pseudobulk	edgeR	LRT
Aebp2	0.192779	5.43248	5.04506	0.0246963	0.273625	pseudobulk	edgeR	LRT
Ssbp4	-0.259903	4.54661	5.04424	0.0247079	0.273625	pseudobulk	edgeR	LRT
Hsd17b4	-0.200154	5.40765	5.04208	0.0247388	0.273625	pseudobulk	edgeR	LRT
Calr	0.258297	4.66547	5.03901	0.0247827	0.273982	pseudobulk	edgeR	LRT
Ptms	0.1956	5.3112	5.03139	0.0248919	0.274676	pseudobulk	edgeR	LRT
Add3	-0.161075	6.47548	5.02947	0.0249196	0.274829	pseudobulk	edgeR	LRT
Aak1	0.114815	8.87854	5.02755	0.0249471	0.274897	pseudobulk	edgeR	LRT
Tm9sf2	0.15613	6.30445	5.02534	0.0249791	0.274974	pseudobulk	edgeR	LRT
Acvr1	0.16092	6.18014	5.01598	0.0251145	0.275581	pseudobulk	edgeR	LRT
Igsf8	0.142432	6.63373	5.01129	0.0251825	0.276199	pseudobulk	edgeR	LRT
Srsf12	-0.251207	4.58278	4.99873	0.0253659	0.277564	pseudobulk	edgeR	LRT
Vkorc1l1	-0.223587	5.0589	4.99001	0.0254941	0.278497	pseudobulk	edgeR	LRT
Gm4924	-0.177996	5.89526	4.98805	0.025523	0.278497	pseudobulk	edgeR	LRT
Cpne4	0.181266	6.80787	4.98669	0.025543	0.278497	pseudobulk	edgeR	LRT
Rev3l	0.11704	8.44145	4.98178	0.0256156	0.278497	pseudobulk	edgeR	LRT
Gatb	0.254001	4.606	4.98053	0.0256341	0.278497	pseudobulk	edgeR	LRT
Bmerb1	-0.135663	6.97704	4.97166	0.0257659	0.278497	pseudobulk	edgeR	LRT
Kctd20	0.208833	5.41257	4.96745	0.0258287	0.278497	pseudobulk	edgeR	LRT
Pi4kb	-0.18062	5.55171	4.96584	0.0258527	0.278497	pseudobulk	edgeR	LRT
Gm15398	-0.250751	4.77024	4.96431	0.0258756	0.278497	pseudobulk	edgeR	LRT
Zcwpw2	0.166098	6.06806	4.96044	0.0259336	0.278497	pseudobulk	edgeR	LRT
Pou6f2	-0.253645	4.80749	4.95856	0.0259619	0.278497	pseudobulk	edgeR	LRT
Rspo3	0.243948	4.84877	4.95516	0.026013	0.278497	pseudobulk	edgeR	LRT
Grip1os3	-0.292335	4.67625	4.94773	0.0261249	0.278497	pseudobulk	edgeR	LRT
Cyp7b1	-0.25534	4.96181	4.94197	0.0262121	0.278497	pseudobulk	edgeR	LRT
Gucy1b2	0.225271	4.84872	4.9401	0.0262405	0.278497	pseudobulk	edgeR	LRT
Mxi1	0.21968	5.71365	4.93495	0.0263189	0.278497	pseudobulk	edgeR	LRT
Septin7	0.138958	7.30625	4.93281	0.0263514	0.278497	pseudobulk	edgeR	LRT
Anapc2	0.217408	4.95098	4.93154	0.0263708	0.278497	pseudobulk	edgeR	LRT
Naa35	-0.191051	5.61663	4.93056	0.0263858	0.278497	pseudobulk	edgeR	LRT
Klf9	0.24505	4.96021	4.92931	0.0264048	0.278497	pseudobulk	edgeR	LRT
Gm20696	0.155672	6.43812	4.92454	0.0264778	0.278497	pseudobulk	edgeR	LRT
Larp1b	-0.242541	5.13078	4.91497	0.0266249	0.278497	pseudobulk	edgeR	LRT
Ube3a	0.12288	8.08061	4.90725	0.0267442	0.278544	pseudobulk	edgeR	LRT
Slc24a3	0.149333	8.96777	4.90204	0.0268251	0.279131	pseudobulk	edgeR	LRT
Agps	-0.155441	6.21343	4.89253	0.0269731	0.279815	pseudobulk	edgeR	LRT
2900097C17Rik	0.236513	4.66153	4.88871	0.0270329	0.280311	pseudobulk	edgeR	LRT
Eif3e	-0.219746	5.0499	4.87569	0.0272376	0.281938	pseudobulk	edgeR	LRT
Sirt2	-0.241522	5.0981	4.87479	0.0272517	0.28196	pseudobulk	edgeR	LRT
Rttn	-0.208479	5.26846	4.87185	0.0272983	0.281971	pseudobulk	edgeR	LRT
Dstn	-0.247515	4.59928	4.86124	0.0274666	0.283422	pseudobulk	edgeR	LRT
Runx2	-0.14816	7.81467	4.85975	0.0274904	0.283434	pseudobulk	edgeR	LRT
Lamtor4	-0.194706	5.39815	4.8552	0.027563	0.283824	pseudobulk	edgeR	LRT
Hmbox1	0.143341	6.96216	4.8454	0.0277199	0.284927	pseudobulk	edgeR	LRT
Chrm3	-0.122817	9.59487	4.83857	0.0278299	0.285548	pseudobulk	edgeR	LRT
Cdh10	0.158211	8.22113	4.83033	0.0279632	0.286553	pseudobulk	edgeR	LRT
Parm1	-0.172727	6.9533	4.82612	0.0280317	0.286979	pseudobulk	edgeR	LRT
Entpd6	-0.214378	5.18215	4.82583	0.0280364	0.286979	pseudobulk	edgeR	LRT
Utp20	-0.223382	5.05476	4.82329	0.0280777	0.287102	pseudobulk	edgeR	LRT
Vegfc	0.250523	4.63282	4.82231	0.0280937	0.287141	pseudobulk	edgeR	LRT
Tatdn1	-0.169804	5.75334	4.80848	0.02832	0.288953	pseudobulk	edgeR	LRT
Napa	0.191099	5.52888	4.80315	0.0284078	0.289017	pseudobulk	edgeR	LRT
Fyn	0.135337	7.12369	4.80106	0.0284422	0.289197	pseudobulk	edgeR	LRT
Sppl3	0.142845	6.75612	4.80008	0.0284584	0.289237	pseudobulk	edgeR	LRT
Abhd18	-0.127384	7.41211	4.7955	0.0285342	0.289882	pseudobulk	edgeR	LRT
A730060N03Rik	-0.220504	4.93564	4.79188	0.0285941	0.290087	pseudobulk	edgeR	LRT
Abcg1	0.189907	5.39525	4.79132	0.0286036	0.290087	pseudobulk	edgeR	LRT
Snrpa	-0.243498	4.86621	4.79034	0.0286197	0.290126	pseudobulk	edgeR	LRT
Stag1	0.11545	8.48142	4.78501	0.0287085	0.290894	pseudobulk	edgeR	LRT
Shfl	0.137774	6.95131	4.78431	0.0287202	0.290894	pseudobulk	edgeR	LRT
Cox10	0.172277	5.79135	4.77103	0.0289425	0.292516	pseudobulk	edgeR	LRT
Vav2	0.24894	4.63062	4.76837	0.0289873	0.292718	pseudobulk	edgeR	LRT
Snx16	-0.21402	5.09194	4.76166	0.0291005	0.293091	pseudobulk	edgeR	LRT
Map7d1	-0.161497	6.01046	4.75943	0.0291382	0.293209	pseudobulk	edgeR	LRT
Clk4	0.152969	6.67485	4.75886	0.0291479	0.293209	pseudobulk	edgeR	LRT
Anp32a	0.173306	5.63838	4.75512	0.0292113	0.293346	pseudobulk	edgeR	LRT
Abcc1	-0.222153	5.09204	4.74932	0.0293099	0.293835	pseudobulk	edgeR	LRT
Ago3	-0.127824	7.41986	4.7474	0.0293425	0.294037	pseudobulk	edgeR	LRT
Mccc2	-0.193067	5.66764	4.73755	0.029511	0.295348	pseudobulk	edgeR	LRT
Pnpt1	-0.190739	5.57892	4.73118	0.0296206	0.295943	pseudobulk	edgeR	LRT
Prmt8	0.180077	5.56978	4.72442	0.0297372	0.296674	pseudobulk	edgeR	LRT
Prkab2	-0.228665	4.90063	4.72193	0.0297803	0.296713	pseudobulk	edgeR	LRT
Garem1	-0.176827	6.22527	4.72161	0.0297859	0.296713	pseudobulk	edgeR	LRT
Plbd2	-0.211662	5.12341	4.70899	0.0300052	0.298393	pseudobulk	edgeR	LRT
D130043K22Rik	-0.216965	4.99242	4.70321	0.0301064	0.299273	pseudobulk	edgeR	LRT
Myh9	-0.249062	4.92805	4.69603	0.0302324	0.300145	pseudobulk	edgeR	LRT
Pcgf5	0.145087	6.34801	4.68407	0.0304436	0.300868	pseudobulk	edgeR	LRT
Tango2	-0.139467	6.91986	4.6751	0.0306029	0.302042	pseudobulk	edgeR	LRT
Gtf2f2	-0.210654	5.05146	4.67239	0.0306513	0.302212	pseudobulk	edgeR	LRT
Osbpl6	-0.118511	8.35547	4.66986	0.0306964	0.302393	pseudobulk	edgeR	LRT
Nrxn3	0.115378	13.3649	4.66683	0.0307507	0.302393	pseudobulk	edgeR	LRT
Klhl12	-0.210469	5.26711	4.66508	0.030782	0.302393	pseudobulk	edgeR	LRT
Trappc8	-0.1543	6.37627	4.66439	0.0307944	0.302393	pseudobulk	edgeR	LRT
Nmt1	-0.224315	5.2836	4.66398	0.0308017	0.302393	pseudobulk	edgeR	LRT
Epm2aip1	0.222541	5.02567	4.66179	0.030841	0.302433	pseudobulk	edgeR	LRT
Bptf	0.152993	6.48515	4.65727	0.0309222	0.302909	pseudobulk	edgeR	LRT
Lingo1	0.218208	5.15935	4.6485	0.0310807	0.303783	pseudobulk	edgeR	LRT
Gm50304	-0.263967	4.9768	4.64805	0.0310888	0.303783	pseudobulk	edgeR	LRT
Nipa2	-0.178503	5.55919	4.63671	0.0312949	0.305233	pseudobulk	edgeR	LRT
Helq	-0.160713	5.84967	4.63069	0.0314049	0.305857	pseudobulk	edgeR	LRT
Ppp1r9a	0.125126	7.57422	4.62884	0.0314387	0.30596	pseudobulk	edgeR	LRT
Zfp948	-0.232857	4.74327	4.62841	0.0314467	0.30596	pseudobulk	edgeR	LRT
Ttpal	-0.247902	4.53016	4.62532	0.0315033	0.306309	pseudobulk	edgeR	LRT
Wdfy1	-0.174594	5.58136	4.62299	0.0315463	0.3066	pseudobulk	edgeR	LRT
Desi1	-0.198883	5.47847	4.62097	0.0315833	0.306707	pseudobulk	edgeR	LRT
Jph1	0.186752	5.63102	4.61584	0.031678	0.307246	pseudobulk	edgeR	LRT
Lbh	0.24263	4.78449	4.61273	0.0317355	0.30745	pseudobulk	edgeR	LRT
Agpat4	0.191485	5.59587	4.60632	0.0318543	0.308188	pseudobulk	edgeR	LRT
Kat6b	0.127618	7.47844	4.60281	0.0319195	0.308446	pseudobulk	edgeR	LRT
Klhl20	-0.234268	4.82302	4.60167	0.0319408	0.308525	pseudobulk	edgeR	LRT
Lypd6	-0.216763	6.74726	4.59626	0.0320418	0.309121	pseudobulk	edgeR	LRT
Taf1b	-0.153194	6.49402	4.59518	0.032062	0.309189	pseudobulk	edgeR	LRT
Strada	-0.170525	5.72013	4.59192	0.0321231	0.309525	pseudobulk	edgeR	LRT
Atxn1	0.109849	9.49467	4.58958	0.0321668	0.309819	pseudobulk	edgeR	LRT
Arhgef11	0.128329	7.44421	4.58784	0.0321996	0.309882	pseudobulk	edgeR	LRT
Dcun1d1	-0.187404	5.39076	4.58233	0.0323033	0.310246	pseudobulk	edgeR	LRT
Ppm1e	0.139108	8.45696	4.57688	0.0324061	0.311058	pseudobulk	edgeR	LRT
Ttc33	0.230727	4.65689	4.57604	0.032422	0.311058	pseudobulk	edgeR	LRT
Lcmt1	-0.206994	5.09373	4.57575	0.0324275	0.311058	pseudobulk	edgeR	LRT
Copb1	0.18146	5.47257	4.57341	0.0324719	0.311357	pseudobulk	edgeR	LRT
Tm9sf3	0.170117	6.05	4.56592	0.0326141	0.312339	pseudobulk	edgeR	LRT
Dele1	0.227032	4.8256	4.56507	0.0326303	0.312367	pseudobulk	edgeR	LRT
Dzip3	0.122287	7.55836	4.56185	0.0326918	0.312829	pseudobulk	edgeR	LRT
Cipc	-0.214143	5.17373	4.56031	0.0327212	0.31289	pseudobulk	edgeR	LRT
Phtf2	-0.139723	6.62223	4.56012	0.0327247	0.31289	pseudobulk	edgeR	LRT
Atl3	0.195639	5.37761	4.54214	0.0330702	0.315547	pseudobulk	edgeR	LRT
Cluh	0.18815	5.2873	4.53638	0.0331816	0.31636	pseudobulk	edgeR	LRT
Adam9	-0.21619	5.06098	4.53371	0.0332334	0.316726	pseudobulk	edgeR	LRT
Mef2a	-0.121369	8.00425	4.53062	0.0332935	0.31717	pseudobulk	edgeR	LRT
Pde7a	-0.140937	6.53581	4.52825	0.0333398	0.317365	pseudobulk	edgeR	LRT
Mindy3	-0.174957	5.59027	4.52306	0.033441	0.317999	pseudobulk	edgeR	LRT
Chfr	-0.132944	6.94176	4.51463	0.0336062	0.319246	pseudobulk	edgeR	LRT
Ksr1	0.145431	6.32377	4.50826	0.0337316	0.319921	pseudobulk	edgeR	LRT
Il31ra	0.193777	6.14641	4.50255	0.0338443	0.320411	pseudobulk	edgeR	LRT
Dnm3	0.116021	9.1626	4.49959	0.033903	0.320549	pseudobulk	edgeR	LRT
Atp6ap2	0.15549	6.05396	4.49908	0.0339131	0.320549	pseudobulk	edgeR	LRT
Dst	0.11037	8.98328	4.49871	0.0339204	0.320549	pseudobulk	edgeR	LRT
Rims1	0.10996	10.666	4.49358	0.0340223	0.320869	pseudobulk	edgeR	LRT
Hexb	0.157725	6.15409	4.48404	0.0342127	0.321922	pseudobulk	edgeR	LRT
Ell2	-0.144134	6.54066	4.48337	0.0342262	0.321922	pseudobulk	edgeR	LRT
Ngf	-0.206353	5.19548	4.48324	0.0342288	0.321922	pseudobulk	edgeR	LRT
Cpt1c	0.160761	5.81651	4.47769	0.03434	0.322574	pseudobulk	edgeR	LRT
Fat3	0.15351	7.80273	4.47628	0.0343684	0.322712	pseudobulk	edgeR	LRT
Zfp68	-0.21034	4.85391	4.47242	0.0344461	0.323313	pseudobulk	edgeR	LRT
Arid1a	0.16342	6.12266	4.4706	0.0344829	0.323388	pseudobulk	edgeR	LRT
Ubr4	0.140864	6.45216	4.46863	0.0345227	0.323388	pseudobulk	edgeR	LRT
Dnajb11	0.250525	4.72772	4.46629	0.03457	0.323702	pseudobulk	edgeR	LRT
Commd3	0.189397	5.28405	4.46348	0.0346269	0.324038	pseudobulk	edgeR	LRT
Ss18l2	-0.225296	5.19347	4.46265	0.0346436	0.324038	pseudobulk	edgeR	LRT
Tmtc4	-0.235183	5.07123	4.46144	0.0346683	0.324038	pseudobulk	edgeR	LRT
Mtm1	-0.174662	5.79392	4.46045	0.0346884	0.324038	pseudobulk	edgeR	LRT
Dennd4c	0.178064	6.03587	4.45863	0.0347254	0.324127	pseudobulk	edgeR	LRT
Caskin1	0.160983	6.07736	4.45641	0.0347704	0.324419	pseudobulk	edgeR	LRT
Lekr1	-0.136045	7.30757	4.45153	0.0348701	0.325219	pseudobulk	edgeR	LRT
Tdg	0.205198	4.89964	4.45026	0.0348959	0.325265	pseudobulk	edgeR	LRT
Ric1	-0.163311	6.3445	4.4427	0.0350508	0.32613	pseudobulk	edgeR	LRT
Cltc	0.126825	8.05057	4.43846	0.035138	0.326812	pseudobulk	edgeR	LRT
Mboat7	0.218877	5.20166	4.43466	0.0352162	0.327374	pseudobulk	edgeR	LRT
Rasal2	0.111586	9.0956	4.4335	0.0352401	0.327374	pseudobulk	edgeR	LRT
Nmt2	-0.125804	7.19789	4.43123	0.035287	0.327681	pseudobulk	edgeR	LRT
BC052040	-0.167972	6.38593	4.42935	0.035326	0.327914	pseudobulk	edgeR	LRT
Cobl	0.310061	5.47866	4.42654	0.0353842	0.328325	pseudobulk	edgeR	LRT
Fahd2a	-0.220588	4.71142	4.41939	0.0355326	0.329383	pseudobulk	edgeR	LRT
Arntl2	-0.224526	4.87315	4.41844	0.0355524	0.329383	pseudobulk	edgeR	LRT
Rgs9	-0.22217	4.95429	4.41026	0.0357234	0.330554	pseudobulk	edgeR	LRT
Rnf215	-0.247073	4.57573	4.40838	0.0357627	0.330554	pseudobulk	edgeR	LRT
Lrrc4b	0.234648	4.6876	4.40256	0.0358851	0.331038	pseudobulk	edgeR	LRT
Slc2a13	0.111492	9.40669	4.39344	0.0360776	0.332272	pseudobulk	edgeR	LRT
Agpat5	-0.16568	5.64939	4.39111	0.0361268	0.332595	pseudobulk	edgeR	LRT
Pbx1	0.124256	9.14294	4.3892	0.0361672	0.332834	pseudobulk	edgeR	LRT
Usp47	0.130692	6.79964	4.38784	0.036196	0.332843	pseudobulk	edgeR	LRT
Ddx23	0.198783	5.0376	4.38302	0.0362987	0.333657	pseudobulk	edgeR	LRT
Pak7	0.111623	8.21301	4.37744	0.0364177	0.33449	pseudobulk	edgeR	LRT
Tsnax	-0.185524	5.68375	4.37289	0.036515	0.335122	pseudobulk	edgeR	LRT
Unc13c	-0.202737	7.16059	4.37076	0.0365606	0.335148	pseudobulk	edgeR	LRT
Csde1	0.153264	6.3264	4.36603	0.0366622	0.335868	pseudobulk	edgeR	LRT
Prrt1	0.185512	5.41733	4.36578	0.0366676	0.335868	pseudobulk	edgeR	LRT
Nrbp1	0.226068	4.65284	4.36263	0.0367356	0.336229	pseudobulk	edgeR	LRT
Serpinb6a	-0.200919	5.36782	4.36072	0.0367768	0.336237	pseudobulk	edgeR	LRT
Golga2	0.2131	4.93491	4.35944	0.0368045	0.336237	pseudobulk	edgeR	LRT
Flot1	0.222604	4.6247	4.35792	0.0368373	0.336246	pseudobulk	edgeR	LRT
Cbx5	0.18405	5.73576	4.34992	0.0370106	0.33744	pseudobulk	edgeR	LRT
Dync1h1	0.121859	7.56668	4.34836	0.0370445	0.337487	pseudobulk	edgeR	LRT
Rabl6	0.14942	6.31471	4.34565	0.0371036	0.33776	pseudobulk	edgeR	LRT
Narf	-0.205213	5.02894	4.34419	0.0371355	0.33792	pseudobulk	edgeR	LRT
Pcbd2	-0.229899	4.76183	4.34039	0.0372183	0.338288	pseudobulk	edgeR	LRT
Psmc4	-0.270436	4.59782	4.34036	0.037219	0.338288	pseudobulk	edgeR	LRT
Tspyl4	0.130867	6.78069	4.33687	0.0372954	0.338625	pseudobulk	edgeR	LRT
Cenpv	-0.195107	5.40647	4.32903	0.0374677	0.339762	pseudobulk	edgeR	LRT
Kcnk10	-0.215722	4.92937	4.32255	0.0376105	0.340015	pseudobulk	edgeR	LRT
Hnrnph2	0.206056	5.21045	4.32008	0.0376652	0.340015	pseudobulk	edgeR	LRT
Pcx	-0.202584	5.21315	4.31727	0.0377273	0.340015	pseudobulk	edgeR	LRT
Sepsecs	-0.210442	5.26291	4.31707	0.0377318	0.340015	pseudobulk	edgeR	LRT
Jund	0.229814	5.11648	4.30649	0.0379673	0.340015	pseudobulk	edgeR	LRT
Rundc3a	0.163852	5.80726	4.29381	0.0382513	0.340015	pseudobulk	edgeR	LRT
Pam	0.103492	9.84191	4.28907	0.0383582	0.340015	pseudobulk	edgeR	LRT
Txndc16	-0.159705	6.40236	4.28622	0.0384225	0.340015	pseudobulk	edgeR	LRT
Cdk19	0.194563	5.39834	4.28209	0.0385161	0.340015	pseudobulk	edgeR	LRT
Atraid	0.211701	4.99426	4.27977	0.0385686	0.340015	pseudobulk	edgeR	LRT
Cep120	0.172212	6.17538	4.2796	0.0385723	0.340015	pseudobulk	edgeR	LRT
Rrp1	0.196544	5.0996	4.27797	0.0386095	0.340015	pseudobulk	edgeR	LRT
Gabarapl1	0.193895	5.19942	4.27767	0.0386163	0.340015	pseudobulk	edgeR	LRT
Celf3	0.152796	5.90008	4.27678	0.0386365	0.340015	pseudobulk	edgeR	LRT
Vstm2l	0.252471	4.93438	4.27607	0.0386526	0.340015	pseudobulk	edgeR	LRT
Snrnp200	0.195759	5.10232	4.26904	0.0388129	0.340106	pseudobulk	edgeR	LRT
Numa1	0.157286	5.99311	4.26655	0.0388698	0.340106	pseudobulk	edgeR	LRT
Cog5	-0.139174	7.46492	4.26621	0.0388775	0.340106	pseudobulk	edgeR	LRT
Usp5	0.195798	4.98196	4.25615	0.0391086	0.340236	pseudobulk	edgeR	LRT
Focad	-0.115733	8.03384	4.25391	0.0391601	0.340359	pseudobulk	edgeR	LRT
L3mbtl3	-0.184886	5.52286	4.24964	0.0392587	0.340967	pseudobulk	edgeR	LRT
Lhfpl4	-0.201466	5.13017	4.24934	0.0392657	0.340967	pseudobulk	edgeR	LRT
Nprl3	0.187933	5.35221	4.24828	0.03929	0.340967	pseudobulk	edgeR	LRT
Prkra	-0.240668	4.6266	4.24812	0.0392939	0.340967	pseudobulk	edgeR	LRT
Nr3c1	0.150653	6.93873	4.24577	0.0393483	0.341148	pseudobulk	edgeR	LRT
Atp8a1	0.118833	8.15121	4.24534	0.0393582	0.341148	pseudobulk	edgeR	LRT
Fam131a	0.188964	5.30776	4.23933	0.0394976	0.342105	pseudobulk	edgeR	LRT
[truncated: 4,985 more rows]

## Sheet: Notes
P-values were calculated using edgeR-LRT with FDR multiple comparison test correction
