# Supplementary material for: Transcriptional linkage analysis with in vivo AAV-Perturb-seq
Source: Nature. 2023 Sep 20;622(7982):367–75. doi: 10.1038/s41586-023-06570-y (PMC10567566; doi:10.1038/s41586-023-06570-y)
Supplement: Supplementary file 10 — Pseudobulk differential expression results for Dgcr14 perturbation in the arrayed experiment. [file 41586_2023_6570_MOESM10_ESM.xlsx]

## Sheet: Sup_Layer_neurons
gene	logFC	logCPM	LR	PValue	FDR	de_family	de_method	de_type
Chd8	1.55998	7.4642	2262.9	0	0	pseudobulk	edgeR	LRT
Ttc14	-1.3389	7.5119	1682.21	0	0	pseudobulk	edgeR	LRT
Rsrp1	-1.06133	8.53903	1581.53	0	0	pseudobulk	edgeR	LRT
Acap2	1.03106	8.74305	1334.13	4.32041e-292	2.63459e-288	pseudobulk	edgeR	LRT
Nol8	1.92788	5.39295	1224.06	3.60582e-268	1.75907e-264	pseudobulk	edgeR	LRT
Mink1	1.10976	7.36448	1076.28	4.72812e-236	1.92214e-232	pseudobulk	edgeR	LRT
Setd5	0.896942	8.35879	1060.24	1.44775e-232	5.04478e-229	pseudobulk	edgeR	LRT
Meg3	-0.741823	11.374	1050.22	2.17691e-230	6.6374e-227	pseudobulk	edgeR	LRT
A830036E02Rik	-1.52654	5.80364	1007.48	4.25606e-221	1.15349e-217	pseudobulk	edgeR	LRT
Ubxn4	1.2602	6.72225	998.915	3.09126e-219	7.5402e-216	pseudobulk	edgeR	LRT
Myt1l	0.778405	9.7887	994.944	2.25539e-218	5.00124e-215	pseudobulk	edgeR	LRT
Snhg11	-0.685231	11.3294	911.932	2.50024e-200	4.69122e-197	pseudobulk	edgeR	LRT
5330434G04Rik	-1.23115	6.44342	908.827	1.18287e-199	2.06089e-196	pseudobulk	edgeR	LRT
Nfrkb	1.23138	6.12233	892.837	3.53927e-196	5.75533e-193	pseudobulk	edgeR	LRT
Luzp2	1.59077	7.36265	889.566	1.82001e-195	2.77461e-192	pseudobulk	edgeR	LRT
Strip2	1.81687	5.00465	888.206	3.59436e-195	5.15727e-192	pseudobulk	edgeR	LRT
Erdr1	-1.14906	6.35	879.521	2.7782e-193	3.76477e-190	pseudobulk	edgeR	LRT
Cep68	1.59854	5.50219	836.103	7.63638e-184	9.80351e-181	pseudobulk	edgeR	LRT
Dip2b	0.853446	8.24891	825.848	1.29516e-181	1.57957e-178	pseudobulk	edgeR	LRT
Smarcd1	1.12294	6.58993	818.022	6.51363e-180	7.56574e-177	pseudobulk	edgeR	LRT
Pcdh15	0.827993	11.3664	816.979	1.09767e-179	1.21702e-176	pseudobulk	edgeR	LRT
Tmem94	1.56764	5.47394	815.416	2.40103e-179	2.54634e-176	pseudobulk	edgeR	LRT
Adgrl3	0.710759	11.1549	809.781	4.03252e-178	4.09839e-175	pseudobulk	edgeR	LRT
Eif5b	1.12295	6.18739	777.58	4.04256e-171	3.79255e-168	pseudobulk	edgeR	LRT
Rufy2	0.912307	7.36154	755.515	2.53615e-166	2.29118e-163	pseudobulk	edgeR	LRT
Taf3	1.22639	6.24612	748.533	8.36461e-165	7.28677e-162	pseudobulk	edgeR	LRT
Zmiz1	0.991433	6.84874	723.346	2.5066e-159	2.10831e-156	pseudobulk	edgeR	LRT
Kmt2b	1.19726	5.84859	722.086	4.71108e-159	3.83042e-156	pseudobulk	edgeR	LRT
Prex1	1.23172	6.09767	696.634	1.61312e-153	1.26926e-150	pseudobulk	edgeR	LRT
Chd6	0.737098	7.97311	672.24	3.25393e-148	2.48031e-145	pseudobulk	edgeR	LRT
Speg	0.949258	6.69675	668.997	1.65127e-147	1.22054e-144	pseudobulk	edgeR	LRT
Arc	-1.08846	6.55397	653.359	4.15542e-144	2.98115e-141	pseudobulk	edgeR	LRT
Cul5	0.921288	6.81267	648.137	5.67879e-143	3.95763e-140	pseudobulk	edgeR	LRT
Miat	-0.815878	7.67265	646.235	1.47243e-142	9.9765e-140	pseudobulk	edgeR	LRT
Vps37a	0.926493	6.56562	631.016	3.00458e-139	1.98075e-136	pseudobulk	edgeR	LRT
Ubr4	0.955167	6.59768	621.388	3.73112e-137	2.39499e-134	pseudobulk	edgeR	LRT
Ahi1	-0.681704	8.84626	602.691	4.35026e-133	2.72081e-130	pseudobulk	edgeR	LRT
Glud1	1.08587	5.81173	599.669	1.97651e-132	1.20528e-129	pseudobulk	edgeR	LRT
Chd5	0.828258	6.97029	579.819	4.10603e-128	2.44279e-125	pseudobulk	edgeR	LRT
Snrnp200	1.22043	5.41226	577.197	1.52693e-127	8.86782e-125	pseudobulk	edgeR	LRT
Trim3	0.891373	6.52114	569.23	8.25728e-126	4.68399e-123	pseudobulk	edgeR	LRT
Cntn6	0.791833	7.47354	568.283	1.32711e-125	7.35702e-123	pseudobulk	edgeR	LRT
Eif3a	1.06335	6.25051	562.762	2.10712e-124	1.14215e-121	pseudobulk	edgeR	LRT
Glis3	1.80291	4.72288	561.586	3.79856e-124	1.97137e-121	pseudobulk	edgeR	LRT
Npas4	-1.63817	5.48534	550.594	9.35007e-122	4.75139e-119	pseudobulk	edgeR	LRT
Cux2	0.801491	7.29511	544.957	1.57384e-120	7.83453e-118	pseudobulk	edgeR	LRT
Caln1	0.69128	8.21962	540.071	1.81919e-119	8.87475e-117	pseudobulk	edgeR	LRT
Trim2	0.653506	8.39948	535.081	2.21588e-118	1.0598e-115	pseudobulk	edgeR	LRT
4930447C04Rik	-0.937615	6.29608	518.748	7.92313e-115	3.71656e-112	pseudobulk	edgeR	LRT
Gm47283	-1.08765	5.58899	517.796	1.27668e-114	5.87562e-112	pseudobulk	edgeR	LRT
Rexo1	1.20485	5.54441	508.195	1.56673e-112	7.07697e-110	pseudobulk	edgeR	LRT
Apbb1	0.809317	6.70278	500.682	6.75458e-111	2.9956e-108	pseudobulk	edgeR	LRT
Synpr	1.01949	6.69259	499.276	1.36603e-110	5.95003e-108	pseudobulk	edgeR	LRT
Wapl	0.842084	6.58698	498.221	2.31819e-110	9.92022e-108	pseudobulk	edgeR	LRT
Kif1a	0.672605	7.82734	494.979	1.17637e-109	4.94726e-107	pseudobulk	edgeR	LRT
Gm15398	1.05117	6.38668	493.243	2.80688e-109	1.16043e-106	pseudobulk	edgeR	LRT
Nr4a1	-0.822228	6.65097	478.557	4.40398e-106	1.79036e-103	pseudobulk	edgeR	LRT
Gm27000	-0.556667	8.66363	477.501	7.47418e-106	2.98869e-103	pseudobulk	edgeR	LRT
Top1	0.698438	7.74504	476.461	1.2583e-105	4.95039e-103	pseudobulk	edgeR	LRT
Nop14	1.36784	4.7162	466.27	2.07683e-103	8.04094e-101	pseudobulk	edgeR	LRT
Plekha6	0.695243	7.53997	459.851	5.17952e-102	1.97404e-99	pseudobulk	edgeR	LRT
Sbf1	1.14252	5.49894	451.969	2.68865e-100	9.7883e-98	pseudobulk	edgeR	LRT
Smarcad1	0.742649	6.65044	431.835	6.47888e-96	2.29033e-93	pseudobulk	edgeR	LRT
Pcsk1	-0.772831	6.53647	431.637	7.15515e-96	2.49326e-93	pseudobulk	edgeR	LRT
Prrc2b	0.626955	7.49098	422.637	6.5084e-94	2.23596e-91	pseudobulk	edgeR	LRT
Rskr	-0.891753	6.01682	420.396	2.0009e-93	6.77861e-91	pseudobulk	edgeR	LRT
Pou6f1	1.00859	5.50343	420.212	2.19381e-93	7.33033e-91	pseudobulk	edgeR	LRT
Fktn	0.988966	5.67248	415.849	1.9538e-92	6.44014e-90	pseudobulk	edgeR	LRT
Rnf111	0.717515	6.94705	412.328	1.14154e-91	3.7126e-89	pseudobulk	edgeR	LRT
Mest	-0.852238	6.40478	410.522	2.8214e-91	9.05522e-89	pseudobulk	edgeR	LRT
Grin3a	1.10139	5.31391	408.067	9.65992e-91	3.06006e-88	pseudobulk	edgeR	LRT
Ctxn1	-0.80348	6.13641	407.445	1.31936e-90	4.12589e-88	pseudobulk	edgeR	LRT
Ttc7b	0.57387	8.15988	406.192	2.47204e-90	7.63267e-88	pseudobulk	edgeR	LRT
Mphosph9	0.794492	6.58342	404.143	6.90378e-90	2.10496e-87	pseudobulk	edgeR	LRT
Meis2	0.576205	8.24559	400.647	3.98191e-89	1.1991e-86	pseudobulk	edgeR	LRT
Adgrl1	0.652422	7.11039	400.291	4.75991e-89	1.4159e-86	pseudobulk	edgeR	LRT
Sdk1	0.738771	8.44642	399.784	6.13784e-89	1.80379e-86	pseudobulk	edgeR	LRT
Gm15155	-0.632284	7.41641	398.959	9.28123e-89	2.69509e-86	pseudobulk	edgeR	LRT
Mid1	-1.03471	5.46665	397.091	2.36709e-88	6.71372e-86	pseudobulk	edgeR	LRT
Chd3	0.84457	6.03715	393.44	1.47564e-87	4.13721e-85	pseudobulk	edgeR	LRT
Sccpdh	1.08107	5.36867	391.494	3.91501e-87	1.08517e-84	pseudobulk	edgeR	LRT
R3hdm2	0.528891	8.53931	382.887	2.92668e-85	8.02109e-83	pseudobulk	edgeR	LRT
Inpp4b	0.849985	7.64398	376.075	8.90424e-84	2.38673e-81	pseudobulk	edgeR	LRT
Megf11	1.01406	5.80012	371.536	8.66313e-83	2.29686e-80	pseudobulk	edgeR	LRT
Slc6a17	0.598357	7.69878	370.316	1.59695e-82	4.18849e-80	pseudobulk	edgeR	LRT
C1ql3	0.736454	6.47961	361.961	1.05346e-80	2.73363e-78	pseudobulk	edgeR	LRT
Thsd4	0.846351	5.97141	360.897	1.79553e-80	4.61017e-78	pseudobulk	edgeR	LRT
Cd34	-0.920768	5.43684	356.286	1.81236e-79	4.6049e-77	pseudobulk	edgeR	LRT
Fxyd7	-1.29438	4.5711	354.954	3.5354e-79	8.89024e-77	pseudobulk	edgeR	LRT
Tmem191c	-0.649557	6.94927	349.107	6.63153e-78	1.6339e-75	pseudobulk	edgeR	LRT
5730522E02Rik	-0.54808	8.63718	345.267	4.54865e-77	1.10951e-74	pseudobulk	edgeR	LRT
Capn15	0.823108	5.91723	345.006	5.18324e-77	1.25178e-74	pseudobulk	edgeR	LRT
Osbpl3	0.640838	7.35557	344.196	7.78007e-77	1.86051e-74	pseudobulk	edgeR	LRT
A330008L17Rik	-0.765098	6.43132	343.903	9.01478e-77	2.13484e-74	pseudobulk	edgeR	LRT
Rasal1	0.750178	6.06618	338.911	1.10163e-75	2.58375e-73	pseudobulk	edgeR	LRT
Tax1bp1	0.680834	6.71197	337.745	1.97711e-75	4.59291e-73	pseudobulk	edgeR	LRT
Homer1	-0.463811	9.07388	336.547	3.60572e-75	8.29724e-73	pseudobulk	edgeR	LRT
Rasgrp1	0.558566	7.72998	335.655	5.63834e-75	1.28533e-72	pseudobulk	edgeR	LRT
Chst9	1.4611	5.28711	335.422	6.33703e-75	1.43123e-72	pseudobulk	edgeR	LRT
Nova1	-0.666813	6.77056	334.693	9.13366e-75	2.04393e-72	pseudobulk	edgeR	LRT
Kcnq3	-0.446062	9.71553	331.135	5.44021e-74	1.20634e-71	pseudobulk	edgeR	LRT
Kcnip3	0.610134	7.02894	329.011	1.5784e-73	3.46849e-71	pseudobulk	edgeR	LRT
Edil3	0.469213	9.30245	327.742	2.98199e-73	6.49436e-71	pseudobulk	edgeR	LRT
Abca2	0.86383	5.53519	326.248	6.31075e-73	1.36223e-70	pseudobulk	edgeR	LRT
Dus3l	-0.899006	5.36311	326.143	6.65163e-73	1.42322e-70	pseudobulk	edgeR	LRT
Myh9	0.737095	6.35707	325.545	8.97482e-73	1.9036e-70	pseudobulk	edgeR	LRT
Egr1	-0.703312	6.36185	325.447	9.42717e-73	1.98231e-70	pseudobulk	edgeR	LRT
Ptprf	0.910963	5.45129	323.544	2.44928e-72	5.10622e-70	pseudobulk	edgeR	LRT
Usp11	-0.90121	5.55006	321.666	6.28185e-72	1.29853e-69	pseudobulk	edgeR	LRT
Mapk8ip3	0.595815	7.01341	318.749	2.71249e-71	5.51358e-69	pseudobulk	edgeR	LRT
Snhg20	-0.774992	5.80751	317.274	5.68493e-71	1.14601e-68	pseudobulk	edgeR	LRT
Dop1b	0.604286	7.00124	316.138	1.0051e-70	2.00954e-68	pseudobulk	edgeR	LRT
Rbfox3	0.458225	9.23792	316.077	1.03597e-70	2.05443e-68	pseudobulk	edgeR	LRT
Pitpnm2	0.526981	7.93111	314.13	2.75189e-70	5.41324e-68	pseudobulk	edgeR	LRT
Efcab6	0.827963	6.12394	312.728	5.55788e-70	1.08454e-67	pseudobulk	edgeR	LRT
Arl15	0.448433	8.89519	312.628	5.84305e-70	1.13114e-67	pseudobulk	edgeR	LRT
Dnm1	0.480969	8.38644	307.592	7.30776e-69	1.40148e-66	pseudobulk	edgeR	LRT
Exoc6	0.62067	6.82915	307.579	7.35446e-69	1.40148e-66	pseudobulk	edgeR	LRT
Herc3	0.50738	7.87722	304.377	3.66615e-68	6.93216e-66	pseudobulk	edgeR	LRT
Fam120a	0.587064	6.89721	303.799	4.89798e-68	9.19012e-66	pseudobulk	edgeR	LRT
Nrp1	0.805976	6.04907	303.609	5.38918e-68	1.00346e-65	pseudobulk	edgeR	LRT
A230006K03Rik	-0.464529	8.80859	302.912	7.64355e-68	1.41244e-65	pseudobulk	edgeR	LRT
Arsj	1.22747	5.03221	302.415	9.80754e-68	1.79869e-65	pseudobulk	edgeR	LRT
Mlip	-0.528475	8.67465	302.32	1.0287e-67	1.87254e-65	pseudobulk	edgeR	LRT
Cdh7	0.742014	6.25591	302.237	1.0724e-67	1.93763e-65	pseudobulk	edgeR	LRT
Peg3	-0.528365	7.37463	301.375	1.65267e-67	2.94248e-65	pseudobulk	edgeR	LRT
Syn2	0.479146	9.44965	301.35	1.67338e-67	2.95776e-65	pseudobulk	edgeR	LRT
Exosc10	0.906105	5.21908	300.122	3.09898e-67	5.43816e-65	pseudobulk	edgeR	LRT
Rad51ap2	-0.869104	5.30826	298.632	6.54232e-67	1.13986e-64	pseudobulk	edgeR	LRT
Ppfia3	0.737163	6.42668	298.276	7.82424e-67	1.35354e-64	pseudobulk	edgeR	LRT
Grin1	0.461587	8.61749	297.378	1.22729e-66	2.10817e-64	pseudobulk	edgeR	LRT
Sema6d	-0.50717	8.16125	296.328	2.07909e-66	3.54638e-64	pseudobulk	edgeR	LRT
Hk1	0.631262	6.66645	295.813	2.69175e-66	4.55953e-64	pseudobulk	edgeR	LRT
Rapgef5	0.522151	8.90894	294.245	5.90913e-66	9.87229e-64	pseudobulk	edgeR	LRT
Eif3m	0.934097	5.23828	293.853	7.19506e-66	1.19389e-63	pseudobulk	edgeR	LRT
Prpf8	0.778391	5.86667	292.332	1.54302e-65	2.54307e-63	pseudobulk	edgeR	LRT
L3mbtl1	-0.916762	5.28514	291.817	1.99869e-65	3.27196e-63	pseudobulk	edgeR	LRT
Angel2	0.733443	5.99323	290.03	4.89796e-65	7.96474e-63	pseudobulk	edgeR	LRT
Ehmt2	0.930914	5.22068	289.132	7.68614e-65	1.24159e-62	pseudobulk	edgeR	LRT
Wdr17	-0.544564	8.46244	286.942	2.30617e-64	3.7008e-62	pseudobulk	edgeR	LRT
Ppp1r12a	0.489375	8.56203	286.128	3.46906e-64	5.53055e-62	pseudobulk	edgeR	LRT
Fryl	0.528924	7.49199	285.77	4.15158e-64	6.57567e-62	pseudobulk	edgeR	LRT
Nrxn2	0.639947	6.61405	285.659	4.38965e-64	6.90789e-62	pseudobulk	edgeR	LRT
Rc3h2	0.596006	6.87825	285.267	5.34486e-64	8.35717e-62	pseudobulk	edgeR	LRT
Cox7a2	-1.0026	4.92369	284.951	6.26138e-64	9.72787e-62	pseudobulk	edgeR	LRT
Npc1	0.863601	5.21544	278.254	1.80293e-62	2.76585e-60	pseudobulk	edgeR	LRT
Nr4a3	-0.851494	5.44853	275.962	5.69659e-62	8.68445e-60	pseudobulk	edgeR	LRT
Cd2ap	0.538371	7.1211	275.77	6.27083e-62	9.5005e-60	pseudobulk	edgeR	LRT
Cabin1	0.573833	7.43459	273.414	2.0463e-61	3.08107e-59	pseudobulk	edgeR	LRT
Aldoa	0.490653	7.75044	271.953	4.25929e-61	6.37377e-59	pseudobulk	edgeR	LRT
Adamts18	0.86271	5.59154	271.471	5.4236e-61	8.06661e-59	pseudobulk	edgeR	LRT
Tbc1d24	0.724412	5.80654	270.695	8.0081e-61	1.18384e-58	pseudobulk	edgeR	LRT
Prkag2	0.484826	8.2034	270.328	9.62635e-61	1.41449e-58	pseudobulk	edgeR	LRT
Socs2	0.747893	5.68466	270.275	9.88424e-61	1.44369e-58	pseudobulk	edgeR	LRT
Slc6a8	0.933288	5.05535	268.914	1.9566e-60	2.8408e-58	pseudobulk	edgeR	LRT
Heatr1	0.904575	5.09565	268.214	2.78077e-60	4.01353e-58	pseudobulk	edgeR	LRT
Efr3b	0.547459	7.16475	267.471	4.03751e-60	5.79312e-58	pseudobulk	edgeR	LRT
Pkd1	0.505585	7.37346	267.45	4.08081e-60	5.821e-58	pseudobulk	edgeR	LRT
Slc22a17	-0.507396	7.46172	267.24	4.53446e-60	6.43049e-58	pseudobulk	edgeR	LRT
Epha5	0.443416	9.51995	267.059	4.96421e-60	6.99925e-58	pseudobulk	edgeR	LRT
Rgs11	-0.71323	5.77027	265.965	8.5955e-60	1.20495e-57	pseudobulk	edgeR	LRT
Hectd4	0.49624	7.58105	265.625	1.01956e-59	1.42109e-57	pseudobulk	edgeR	LRT
Gm28905	-0.73726	7.18658	264.5	1.79302e-59	2.48496e-57	pseudobulk	edgeR	LRT
Cdh13	0.765462	8.41147	261.753	7.11741e-59	9.80835e-57	pseudobulk	edgeR	LRT
Ccl27a	-1.01141	4.57892	259.983	1.73074e-58	2.37169e-56	pseudobulk	edgeR	LRT
Ddr1	1.15327	4.6353	259.464	2.24518e-58	3.05946e-56	pseudobulk	edgeR	LRT
Egr3	-0.914621	4.96818	256.427	1.03132e-57	1.39755e-55	pseudobulk	edgeR	LRT
Rap1gap2	0.497708	7.88896	256.193	1.15999e-57	1.56323e-55	pseudobulk	edgeR	LRT
Kctd1	-0.503177	7.48691	255.077	2.03116e-57	2.72221e-55	pseudobulk	edgeR	LRT
Coq2	-0.85854	5.46322	253.724	4.00548e-57	5.33889e-55	pseudobulk	edgeR	LRT
Rgs7	0.384289	10.4189	252.369	7.90558e-57	1.048e-54	pseudobulk	edgeR	LRT
Cs	0.784667	5.37658	252.135	8.89253e-57	1.17247e-54	pseudobulk	edgeR	LRT
Smarcc2	0.640654	6.44589	251.303	1.35025e-56	1.77071e-54	pseudobulk	edgeR	LRT
Tspan5	0.40676	9.34991	251.153	1.45567e-56	1.89875e-54	pseudobulk	edgeR	LRT
Dusp1	-1.25537	4.62173	249.963	2.64528e-56	3.43211e-54	pseudobulk	edgeR	LRT
Gpat4	0.885532	5.17774	249.263	3.7593e-56	4.85169e-54	pseudobulk	edgeR	LRT
Fah	0.419859	8.58787	248.804	4.73334e-56	6.07661e-54	pseudobulk	edgeR	LRT
1110008P14Rik	-0.93175	4.74354	246.977	1.18418e-55	1.51227e-53	pseudobulk	edgeR	LRT
Cdr1os	-0.396551	9.68059	246.958	1.19567e-55	1.519e-53	pseudobulk	edgeR	LRT
Arhgef11	0.571673	6.82725	246.319	1.64805e-55	2.08115e-53	pseudobulk	edgeR	LRT
Arhgef17	0.653975	5.95049	246.31	1.65523e-55	2.08115e-53	pseudobulk	edgeR	LRT
Mblac2	0.607794	6.6124	245.914	2.01916e-55	2.51282e-53	pseudobulk	edgeR	LRT
Sema4a	0.687516	5.82652	245.794	2.14457e-55	2.65534e-53	pseudobulk	edgeR	LRT
Dab2ip	0.565368	6.87375	243.632	6.34957e-55	7.82215e-53	pseudobulk	edgeR	LRT
Lpin2	0.557033	6.66592	240.733	2.72166e-54	3.33601e-52	pseudobulk	edgeR	LRT
Smg5	0.781583	5.46499	239.678	4.62187e-54	5.63683e-52	pseudobulk	edgeR	LRT
Dctn1	0.568616	6.53094	235.92	3.0499e-53	3.66469e-51	pseudobulk	edgeR	LRT
Dennd6b	-0.709161	5.56203	234.568	6.01328e-53	7.18999e-51	pseudobulk	edgeR	LRT
Plcb4	-0.678558	6.49622	233.098	1.25816e-52	1.49703e-50	pseudobulk	edgeR	LRT
B830012L14Rik	-0.480102	7.74927	233.057	1.28444e-52	1.52088e-50	pseudobulk	edgeR	LRT
Npas3	-0.956137	6.19325	231.892	2.30484e-52	2.71592e-50	pseudobulk	edgeR	LRT
Sez6	0.663237	5.77711	230.969	3.66403e-52	4.29678e-50	pseudobulk	edgeR	LRT
Top2b	0.491592	7.10236	229.971	6.04923e-52	7.05994e-50	pseudobulk	edgeR	LRT
2610507B11Rik	0.647217	5.82198	228.384	1.342e-51	1.55137e-49	pseudobulk	edgeR	LRT
Slc7a4	0.792371	5.40687	227.671	1.92011e-51	2.20921e-49	pseudobulk	edgeR	LRT
Atp9b	0.420818	8.2119	226.528	3.40793e-51	3.88441e-49	pseudobulk	edgeR	LRT
Map3k4	0.605655	6.27139	224.472	9.57308e-51	1.08608e-48	pseudobulk	edgeR	LRT
Srrm2	-0.375689	8.8978	223.982	1.22401e-50	1.38222e-48	pseudobulk	edgeR	LRT
Shprh	0.498341	7.18346	223.93	1.25632e-50	1.41218e-48	pseudobulk	edgeR	LRT
Sorl1	0.477282	7.84158	223.652	1.44493e-50	1.61673e-48	pseudobulk	edgeR	LRT
Rgs9	1.03546	4.57937	223.038	1.96666e-50	2.18049e-48	pseudobulk	edgeR	LRT
Yme1l1	0.536606	6.61048	222.87	2.14036e-50	2.36234e-48	pseudobulk	edgeR	LRT
Tubb5	0.640703	5.98497	219.428	1.20563e-49	1.31873e-47	pseudobulk	edgeR	LRT
Golga4	0.498441	6.94578	218.836	1.62288e-49	1.7672e-47	pseudobulk	edgeR	LRT
Srsf5	-0.490781	7.11583	215.497	8.68339e-49	9.37191e-47	pseudobulk	edgeR	LRT
Fam126b	0.462162	7.35975	215.328	9.45135e-49	1.01558e-46	pseudobulk	edgeR	LRT
Mef2c	0.339021	10.5612	211.915	5.24847e-48	5.59042e-46	pseudobulk	edgeR	LRT
Kcnh1	0.402723	8.78588	211.859	5.39835e-48	5.72507e-46	pseudobulk	edgeR	LRT
Zfp142	0.91585	4.89816	211.101	7.89866e-48	8.34043e-46	pseudobulk	edgeR	LRT
Hpcal4	0.800512	5.29634	208.697	2.6438e-47	2.77964e-45	pseudobulk	edgeR	LRT
Dph6	-0.61455	6.06453	207.343	5.21993e-47	5.46457e-45	pseudobulk	edgeR	LRT
Mapk1ip1	-0.784991	5.14662	206.458	8.14066e-47	8.48577e-45	pseudobulk	edgeR	LRT
Asic2	-0.346448	10.8967	206.028	1.01035e-46	1.0487e-44	pseudobulk	edgeR	LRT
Stat2	0.858186	4.87601	204.439	2.24433e-46	2.31965e-44	pseudobulk	edgeR	LRT
Ubr5	0.411645	7.92261	204.352	2.34513e-46	2.4136e-44	pseudobulk	edgeR	LRT
Necab1	0.471354	7.88175	204.116	2.63993e-46	2.70559e-44	pseudobulk	edgeR	LRT
Mir670hg	0.728872	6.03065	203.608	3.40821e-46	3.47837e-44	pseudobulk	edgeR	LRT
Ncor2	0.495869	7.15699	203.121	4.35332e-46	4.42442e-44	pseudobulk	edgeR	LRT
Hnrnpk	0.62022	5.91133	201.91	8.00088e-46	8.09783e-44	pseudobulk	edgeR	LRT
Fam135a	0.480974	7.33372	200.717	1.45662e-45	1.46818e-43	pseudobulk	edgeR	LRT
Gnl3	0.716981	5.379	200.139	1.94749e-45	1.95486e-43	pseudobulk	edgeR	LRT
Man1a	0.484186	8.01665	199.242	3.05697e-45	3.05597e-43	pseudobulk	edgeR	LRT
Zzef1	0.469227	6.98524	198.714	3.98441e-45	3.95072e-43	pseudobulk	edgeR	LRT
Git1	0.991062	4.59805	198.084	5.46857e-45	5.40038e-43	pseudobulk	edgeR	LRT
Ptpn9	0.516516	6.48316	195.791	1.73113e-44	1.68903e-42	pseudobulk	edgeR	LRT
Ralyl	-0.346081	11.0082	195.52	1.98393e-44	1.92797e-42	pseudobulk	edgeR	LRT
Plppr1	-0.781714	5.5838	195.399	2.10779e-44	2.04021e-42	pseudobulk	edgeR	LRT
Iqce	0.638723	5.72664	194.797	2.85365e-44	2.75124e-42	pseudobulk	edgeR	LRT
Nptxr	0.740874	5.17603	194.324	3.61802e-44	3.46081e-42	pseudobulk	edgeR	LRT
Acot7	0.562086	6.0107	193.366	5.85698e-44	5.5806e-42	pseudobulk	edgeR	LRT
Pde7b	-0.678777	7.31736	189.709	3.67921e-43	3.42532e-41	pseudobulk	edgeR	LRT
Kmt2d	0.738301	5.11805	189.579	3.92875e-43	3.64373e-41	pseudobulk	edgeR	LRT
Ppm1h	0.453828	8.59849	189.528	4.03035e-43	3.7238e-41	pseudobulk	edgeR	LRT
Tsnax	-0.644988	5.83992	188.73	6.01976e-43	5.5409e-41	pseudobulk	edgeR	LRT
Gm4924	-0.621242	5.76742	188.622	6.35485e-43	5.82735e-41	pseudobulk	edgeR	LRT
Pcnx2	0.451092	7.56629	187.548	1.09042e-42	9.96161e-41	pseudobulk	edgeR	LRT
Pde10a	-0.350245	9.45948	187.175	1.31552e-42	1.19287e-40	pseudobulk	edgeR	LRT
Fbxo10	0.724019	5.17121	186.981	1.44988e-42	1.30984e-40	pseudobulk	edgeR	LRT
Leng8	-0.443111	7.11178	186.519	1.82897e-42	1.64016e-40	pseudobulk	edgeR	LRT
Ccser1	-0.311719	10.4602	185.546	2.98248e-42	2.66478e-40	pseudobulk	edgeR	LRT
Rgl1	0.406378	7.62002	184.619	4.75267e-42	4.23092e-40	pseudobulk	edgeR	LRT
4933406I18Rik	-0.466014	6.82885	184.486	5.08224e-42	4.50786e-40	pseudobulk	edgeR	LRT
Uspl1	0.857847	4.96524	184.377	5.36922e-42	4.74515e-40	pseudobulk	edgeR	LRT
Bcor	0.648116	5.71446	183.402	8.7641e-42	7.71747e-40	pseudobulk	edgeR	LRT
Hrh3	0.723479	5.08106	182.219	1.58868e-41	1.38893e-39	pseudobulk	edgeR	LRT
Gabbr2	0.346319	9.26083	181.546	2.22728e-41	1.94028e-39	pseudobulk	edgeR	LRT
Pi4ka	0.372955	8.25901	181.282	2.54442e-41	2.20866e-39	pseudobulk	edgeR	LRT
Itsn2	0.425423	7.24141	180.196	4.39067e-41	3.79777e-39	pseudobulk	edgeR	LRT
Amph	0.366609	8.70195	179.315	6.83956e-41	5.89508e-39	pseudobulk	edgeR	LRT
Pcdh7	0.324534	10.5995	179.047	7.8251e-41	6.72077e-39	pseudobulk	edgeR	LRT
Sec16a	0.690797	5.42711	178.976	8.11114e-41	6.942e-39	pseudobulk	edgeR	LRT
Rtn4rl1	0.505393	6.65605	178.515	1.02238e-40	8.68914e-39	pseudobulk	edgeR	LRT
Fmnl1	0.569801	6.41339	178.453	1.05479e-40	8.93347e-39	pseudobulk	edgeR	LRT
Plxnd1	0.758504	5.13449	178.077	1.27466e-40	1.07583e-38	pseudobulk	edgeR	LRT
Camk4	-0.372643	8.477	177.392	1.79858e-40	1.51279e-38	pseudobulk	edgeR	LRT
Gm32014	-0.556293	6.01583	177.328	1.85745e-40	1.55694e-38	pseudobulk	edgeR	LRT
Lifr	0.703258	5.17102	176.18	3.30767e-40	2.76304e-38	pseudobulk	edgeR	LRT
Tsc2	0.700839	5.24925	175.944	3.72503e-40	3.10105e-38	pseudobulk	edgeR	LRT
Eno1b	0.477335	6.68974	175.652	4.3126e-40	3.57799e-38	pseudobulk	edgeR	LRT
Dazap1	0.728781	5.15767	175.087	5.73213e-40	4.7396e-38	pseudobulk	edgeR	LRT
Glra3	0.751962	5.28885	174.806	6.6016e-40	5.42176e-38	pseudobulk	edgeR	LRT
Dync1h1	0.410637	7.70398	174.002	9.88959e-40	8.06779e-38	pseudobulk	edgeR	LRT
Abcf2	0.840764	4.64109	173.394	1.34223e-39	1.09133e-37	pseudobulk	edgeR	LRT
Mdn1	0.469494	6.59861	173.332	1.38476e-39	1.12216e-37	pseudobulk	edgeR	LRT
Gm34237	-0.826513	4.85708	172.913	1.70949e-39	1.38072e-37	pseudobulk	edgeR	LRT
Junb	-0.851767	5.75382	172.011	2.69121e-39	2.16647e-37	pseudobulk	edgeR	LRT
Dner	0.552615	6.20853	170.615	5.43094e-39	4.35761e-37	pseudobulk	edgeR	LRT
Eef2	0.4932	6.39863	169.629	8.91766e-39	7.13179e-37	pseudobulk	edgeR	LRT
Syvn1	0.889078	4.56124	169.261	1.07274e-38	8.55109e-37	pseudobulk	edgeR	LRT
Commd4	-0.772723	4.78934	169.001	1.22309e-38	9.71775e-37	pseudobulk	edgeR	LRT
Gm3294	-0.707534	4.96525	168.192	1.83669e-38	1.44986e-36	pseudobulk	edgeR	LRT
Rogdi	-0.678938	5.29595	168.177	1.85032e-38	1.4559e-36	pseudobulk	edgeR	LRT
Pcnx	0.467481	7.35527	167.61	2.46174e-38	1.93077e-36	pseudobulk	edgeR	LRT
Unc13b	0.387887	7.71066	167.097	3.1865e-38	2.49119e-36	pseudobulk	edgeR	LRT
Phf20	0.511424	6.21518	164.801	1.01126e-37	7.80591e-36	pseudobulk	edgeR	LRT
Jak2	0.506617	6.36388	164.556	1.14388e-37	8.80175e-36	pseudobulk	edgeR	LRT
Trrap	0.452567	6.85162	164.214	1.35852e-37	1.04204e-35	pseudobulk	edgeR	LRT
Rreb1	-0.938465	4.73461	163.498	1.94694e-37	1.4887e-35	pseudobulk	edgeR	LRT
Sorcs3	0.42658	9.39687	162.78	2.79476e-37	2.11052e-35	pseudobulk	edgeR	LRT
Pnisr	-0.389419	7.74539	162.42	3.34951e-37	2.52165e-35	pseudobulk	edgeR	LRT
Mirg	-0.507104	6.21373	161.234	6.08271e-37	4.5373e-35	pseudobulk	edgeR	LRT
Fgf14	-0.294464	12.1894	160.987	6.88758e-37	5.10644e-35	pseudobulk	edgeR	LRT
Vamp1	-0.756231	4.80121	160.785	7.62347e-37	5.6349e-35	pseudobulk	edgeR	LRT
Lhfp	0.542007	7.65779	160.334	9.56534e-37	7.04888e-35	pseudobulk	edgeR	LRT
Eif3c	0.57281	5.6842	159.5	1.45544e-36	1.06931e-34	pseudobulk	edgeR	LRT
Fam131a	-0.518526	6.06897	158.96	1.90963e-36	1.39879e-34	pseudobulk	edgeR	LRT
Tecpr2	0.5057	6.50619	156.522	6.51046e-36	4.72628e-34	pseudobulk	edgeR	LRT
Arsb	-0.415032	7.12859	156.452	6.74293e-36	4.88052e-34	pseudobulk	edgeR	LRT
Abi3bp	-0.79916	4.67667	156.292	7.30723e-36	5.27331e-34	pseudobulk	edgeR	LRT
Pcgf2	-0.599081	5.39565	156.014	8.40576e-36	6.04818e-34	pseudobulk	edgeR	LRT
Kdm1a	0.428605	6.75469	155.962	8.62919e-36	6.19069e-34	pseudobulk	edgeR	LRT
Slc4a8	0.55157	5.7692	155.376	1.15886e-35	8.28938e-34	pseudobulk	edgeR	LRT
Aifm3	-0.469679	7.19818	155.188	1.27378e-35	9.0848e-34	pseudobulk	edgeR	LRT
Usp24	0.425939	7.06084	155.101	1.33063e-35	9.46259e-34	pseudobulk	edgeR	LRT
Crtac1	0.57805	5.99441	155.085	1.34129e-35	9.51067e-34	pseudobulk	edgeR	LRT
Adgrb2	0.467059	6.61549	155.078	1.34616e-35	9.51752e-34	pseudobulk	edgeR	LRT
4921539H07Rik	-0.802766	4.94422	154.824	1.53009e-35	1.0773e-33	pseudobulk	edgeR	LRT
Radil	0.67926	5.41749	154.821	1.53256e-35	1.0773e-33	pseudobulk	edgeR	LRT
Camta2	0.597853	5.56587	154.427	1.86795e-35	1.30928e-33	pseudobulk	edgeR	LRT
Megf8	0.65775	5.22278	154.253	2.03885e-35	1.42498e-33	pseudobulk	edgeR	LRT
Arfgap3	0.82783	4.64647	153.919	2.41258e-35	1.68136e-33	pseudobulk	edgeR	LRT
Mpped2	-0.41798	7.14485	153.882	2.45722e-35	1.7076e-33	pseudobulk	edgeR	LRT
Phrf1	0.657859	5.2317	153.397	3.13702e-35	2.16745e-33	pseudobulk	edgeR	LRT
Myo9b	0.474368	6.40772	153.392	3.14561e-35	2.16745e-33	pseudobulk	edgeR	LRT
Plch2	0.569117	5.73723	153.356	3.2024e-35	2.20037e-33	pseudobulk	edgeR	LRT
Fastkd1	0.895348	4.55509	153.306	3.28428e-35	2.25028e-33	pseudobulk	edgeR	LRT
Adar	0.398525	7.12632	153.016	3.80024e-35	2.59651e-33	pseudobulk	edgeR	LRT
Slc7a14	0.516228	6.73034	152.695	4.46642e-35	3.04315e-33	pseudobulk	edgeR	LRT
Cacna1a	0.311219	9.11635	152.421	5.12602e-35	3.48284e-33	pseudobulk	edgeR	LRT
Npdc1	-0.523393	6.11849	152.298	5.45247e-35	3.69435e-33	pseudobulk	edgeR	LRT
Maml2	0.877516	5.41394	151.636	7.61177e-35	5.14311e-33	pseudobulk	edgeR	LRT
Ptchd4	-0.535652	6.67947	151.486	8.20856e-35	5.53103e-33	pseudobulk	edgeR	LRT
Psmd4	0.560437	5.71337	151.357	8.75787e-35	5.8849e-33	pseudobulk	edgeR	LRT
Slc8a3	-0.612602	5.41059	151.119	9.87372e-35	6.61648e-33	pseudobulk	edgeR	LRT
Lnpep	0.399071	7.30897	150.781	1.1704e-34	7.80008e-33	pseudobulk	edgeR	LRT
Kif21a	0.354341	8.40364	149.87	1.85085e-34	1.22935e-32	pseudobulk	edgeR	LRT
Strn4	0.489534	6.47635	149.866	1.8547e-34	1.22935e-32	pseudobulk	edgeR	LRT
Plgrkt	-0.725066	4.74722	149.36	2.3924e-34	1.58145e-32	pseudobulk	edgeR	LRT
Zdbf2	-0.716716	4.82995	149.353	2.40077e-34	1.58269e-32	pseudobulk	edgeR	LRT
Vps33b	0.676405	5.04738	148.731	3.28415e-34	2.15341e-32	pseudobulk	edgeR	LRT
Gripap1	0.539663	6.03696	148.519	3.65249e-34	2.38851e-32	pseudobulk	edgeR	LRT
Bmp3	0.792999	5.12029	148.386	3.90715e-34	2.54822e-32	pseudobulk	edgeR	LRT
Ppp1r37	0.460527	6.50472	148.145	4.41036e-34	2.86873e-32	pseudobulk	edgeR	LRT
Cluh	0.666896	4.97011	147.841	5.13842e-34	3.33341e-32	pseudobulk	edgeR	LRT
Brap	0.66511	5.31091	147.758	5.35788e-34	3.46656e-32	pseudobulk	edgeR	LRT
9330111N05Rik	0.61747	5.46094	146.983	7.91342e-34	5.09298e-32	pseudobulk	edgeR	LRT
Kcnip2	-0.750209	4.53182	146.684	9.20008e-34	5.90548e-32	pseudobulk	edgeR	LRT
Sbno1	0.415129	7.10471	146.015	1.28812e-33	8.24669e-32	pseudobulk	edgeR	LRT
Slc24a4	0.446414	7.45139	145.861	1.39255e-33	8.86872e-32	pseudobulk	edgeR	LRT
Atrx	0.358799	7.94075	145.533	1.6425e-33	1.04333e-31	pseudobulk	edgeR	LRT
Rab11fip3	0.389528	7.08367	145.443	1.71797e-33	1.08843e-31	pseudobulk	edgeR	LRT
Herc2	0.373196	7.8666	145.226	1.9168e-33	1.21126e-31	pseudobulk	edgeR	LRT
Cfap77	0.632139	5.33275	144.188	3.23224e-33	2.02676e-31	pseudobulk	edgeR	LRT
Chga	0.567367	5.66344	143.668	4.19939e-33	2.62645e-31	pseudobulk	edgeR	LRT
Usp5	0.607218	5.38648	143.522	4.52013e-33	2.81982e-31	pseudobulk	edgeR	LRT
Mpp3	0.601026	5.41706	143.37	4.88011e-33	3.03662e-31	pseudobulk	edgeR	LRT
Atp6v1a	0.429337	6.72545	142.488	7.60775e-33	4.72184e-31	pseudobulk	edgeR	LRT
Smc1a	0.691253	5.01223	142.054	9.46562e-33	5.86004e-31	pseudobulk	edgeR	LRT
Slc6a7	0.558427	6.08978	141.828	1.06053e-32	6.549e-31	pseudobulk	edgeR	LRT
Adarb1	0.379867	7.34071	141.815	1.06759e-32	6.57594e-31	pseudobulk	edgeR	LRT
Celsr2	0.652431	4.9539	141.746	1.10495e-32	6.78893e-31	pseudobulk	edgeR	LRT
Epha10	-0.557641	6.02922	140.957	1.64399e-32	1.00754e-30	pseudobulk	edgeR	LRT
Pum2	0.408175	7.0204	140.287	2.30342e-32	1.40815e-30	pseudobulk	edgeR	LRT
Trio	0.318655	8.80563	139.848	2.87364e-32	1.75235e-30	pseudobulk	edgeR	LRT
Cdh10	0.288158	9.82576	139.818	2.91821e-32	1.77508e-30	pseudobulk	edgeR	LRT
Snca	0.398023	7.94409	139.798	2.94669e-32	1.78795e-30	pseudobulk	edgeR	LRT
Smoc2	0.689531	5.80435	139.466	3.4825e-32	2.10782e-30	pseudobulk	edgeR	LRT
Sorcs2	0.555854	5.57315	139.41	3.58265e-32	2.16307e-30	pseudobulk	edgeR	LRT
Gpr137c	-0.464243	6.55973	138.978	4.4546e-32	2.68288e-30	pseudobulk	edgeR	LRT
Csnk2a2	0.430269	6.56227	138.898	4.63691e-32	2.7858e-30	pseudobulk	edgeR	LRT
Tubgcp2	0.51981	5.76912	138.802	4.86604e-32	2.91628e-30	pseudobulk	edgeR	LRT
Cplane1	0.348077	7.8655	138.713	5.08822e-32	3.04196e-30	pseudobulk	edgeR	LRT
Siae	-0.6737	5.22782	138.707	5.10477e-32	3.04439e-30	pseudobulk	edgeR	LRT
Trpc6	0.61543	6.9308	138.052	7.09965e-32	4.22377e-30	pseudobulk	edgeR	LRT
Enc1	0.381489	7.06616	137.996	7.30282e-32	4.33407e-30	pseudobulk	edgeR	LRT
Gm48530	-0.581224	5.95113	137.517	9.29641e-32	5.50384e-30	pseudobulk	edgeR	LRT
Pdgfc	0.483582	6.9889	137.38	9.95786e-32	5.88116e-30	pseudobulk	edgeR	LRT
Slc35a1	0.584379	5.34485	137.204	1.08826e-31	6.39633e-30	pseudobulk	edgeR	LRT
Ncdn	0.525183	5.80344	136.902	1.26693e-31	7.42861e-30	pseudobulk	edgeR	LRT
6030443J06Rik	-0.607815	5.53131	136.757	1.36269e-31	7.97095e-30	pseudobulk	edgeR	LRT
Cntn3	0.277918	9.62048	136.572	1.49555e-31	8.72716e-30	pseudobulk	edgeR	LRT
Sik2	-0.459352	6.9229	136.359	1.66559e-31	9.67312e-30	pseudobulk	edgeR	LRT
Calm2	-0.407828	6.72611	136.351	1.67221e-31	9.68851e-30	pseudobulk	edgeR	LRT
Ankrd24	-0.600053	5.32207	136.004	1.99161e-31	1.15094e-29	pseudobulk	edgeR	LRT
Zfp800	0.480872	5.94108	135.999	1.99594e-31	1.15094e-29	pseudobulk	edgeR	LRT
Pxdn	0.437289	6.53572	135.965	2.03075e-31	1.16826e-29	pseudobulk	edgeR	LRT
Atp6v0c	0.39764	6.89824	135.142	3.0741e-31	1.76432e-29	pseudobulk	edgeR	LRT
Zcwpw2	-0.616371	5.35084	134.602	4.03487e-31	2.31029e-29	pseudobulk	edgeR	LRT
Dock9	0.395679	7.51698	133.741	6.22526e-31	3.54782e-29	pseudobulk	edgeR	LRT
Arl5b	-0.693779	5.11323	133.294	7.79541e-31	4.4323e-29	pseudobulk	edgeR	LRT
Sdad1	0.756292	4.55638	133.246	7.98715e-31	4.53076e-29	pseudobulk	edgeR	LRT
Aopep	-0.349738	8.67598	133.002	9.03119e-31	5.11111e-29	pseudobulk	edgeR	LRT
Stxbp6	-0.469581	6.74374	132.326	1.26971e-30	7.16917e-29	pseudobulk	edgeR	LRT
Fam135b	0.292077	9.08991	131.794	1.66009e-30	9.35172e-29	pseudobulk	edgeR	LRT
Slc17a7	0.347222	7.77669	131.433	1.99032e-30	1.11862e-28	pseudobulk	edgeR	LRT
Setd7	0.556729	5.51018	131.244	2.18949e-30	1.22772e-28	pseudobulk	edgeR	LRT
Adcyap1r1	0.504324	5.94609	130.876	2.6355e-30	1.47443e-28	pseudobulk	edgeR	LRT
Polr1a	0.736306	4.6367	130.584	3.05325e-30	1.70034e-28	pseudobulk	edgeR	LRT
Exd2	-0.410152	6.55488	130.533	3.13289e-30	1.74072e-28	pseudobulk	edgeR	LRT
Arntl	-0.433032	6.55025	130.413	3.32883e-30	1.84538e-28	pseudobulk	edgeR	LRT
Pde1a	0.287156	10.3666	129.518	5.22316e-30	2.88896e-28	pseudobulk	edgeR	LRT
Bin1	0.406609	6.79553	129.474	5.34127e-30	2.94761e-28	pseudobulk	edgeR	LRT
Hivep1	-0.477745	6.49229	129.112	6.41135e-30	3.5222e-28	pseudobulk	edgeR	LRT
Tmod2	0.389057	6.91093	128.595	8.31898e-30	4.5497e-28	pseudobulk	edgeR	LRT
Prkcg	0.442103	6.60553	127.813	1.23331e-29	6.69997e-28	pseudobulk	edgeR	LRT
Acox1	0.565761	5.55715	126.72	2.13924e-29	1.15443e-27	pseudobulk	edgeR	LRT
Gon4l	0.375797	7.26273	125.9	3.23377e-29	1.7374e-27	pseudobulk	edgeR	LRT
Zfp804b	-0.386802	10.3037	125.78	3.43588e-29	1.84193e-27	pseudobulk	edgeR	LRT
Nol4	0.292409	9.35334	125.718	3.5449e-29	1.89621e-27	pseudobulk	edgeR	LRT
Egr4	-0.789339	4.69472	125.519	3.91861e-29	2.08241e-27	pseudobulk	edgeR	LRT
Ak5	0.322886	8.67674	125.494	3.96693e-29	2.10351e-27	pseudobulk	edgeR	LRT
Chl1	0.347424	7.9654	125.224	4.54556e-29	2.4051e-27	pseudobulk	edgeR	LRT
Wdr13	0.493792	5.78921	125.081	4.8849e-29	2.57906e-27	pseudobulk	edgeR	LRT
Wls	0.484381	6.16151	124.938	5.25189e-29	2.76683e-27	pseudobulk	edgeR	LRT
Cacnb1	0.474867	6.22121	124.578	6.29674e-29	3.31013e-27	pseudobulk	edgeR	LRT
Afdn	0.317434	7.84376	124.411	6.8467e-29	3.5915e-27	pseudobulk	edgeR	LRT
Rasgrf1	-0.315099	8.2763	124.181	7.69164e-29	4.02606e-27	pseudobulk	edgeR	LRT
Phf20l1	-0.294499	8.53041	124.036	8.27182e-29	4.32047e-27	pseudobulk	edgeR	LRT
Pgbd5	0.351895	7.31281	123.086	1.33546e-28	6.93076e-27	pseudobulk	edgeR	LRT
Tmem44	-0.688354	4.99203	122.81	1.53487e-28	7.94876e-27	pseudobulk	edgeR	LRT
Phkb	-0.472063	6.10819	122.627	1.68259e-28	8.67691e-27	pseudobulk	edgeR	LRT
Sox5	0.417652	8.41422	122.258	2.02693e-28	1.04305e-26	pseudobulk	edgeR	LRT
Ndrg4	0.313039	8.50759	122.211	2.0756e-28	1.06585e-26	pseudobulk	edgeR	LRT
Trpc4	0.515557	5.81849	121.713	2.66725e-28	1.3668e-26	pseudobulk	edgeR	LRT
Kcnt2	-0.294358	9.45917	121.667	2.73089e-28	1.39648e-26	pseudobulk	edgeR	LRT
Zfp950	-0.393011	6.87891	121.513	2.95057e-28	1.50428e-26	pseudobulk	edgeR	LRT
Myo16	0.424973	7.4945	121.511	2.95404e-28	1.50428e-26	pseudobulk	edgeR	LRT
Rfx3	0.378677	8.50426	120.961	3.89693e-28	1.97617e-26	pseudobulk	edgeR	LRT
Synj1	0.338259	7.33779	120.676	4.50018e-28	2.27735e-26	pseudobulk	edgeR	LRT
Actn1	0.397895	6.93946	120.67	4.51268e-28	2.27895e-26	pseudobulk	edgeR	LRT
C130071C03Rik	-0.294555	8.43619	120.601	4.67295e-28	2.35501e-26	pseudobulk	edgeR	LRT
Dhx40	0.722957	4.66975	120.508	4.89685e-28	2.46276e-26	pseudobulk	edgeR	LRT
Rbfox1	-0.256385	12.382	120.37	5.24873e-28	2.6343e-26	pseudobulk	edgeR	LRT
Klc1	0.373219	7.0249	119.994	6.34563e-28	3.17829e-26	pseudobulk	edgeR	LRT
Xpo7	0.366538	6.97293	119.955	6.47154e-28	3.23471e-26	pseudobulk	edgeR	LRT
Ilf2	0.619887	5.07034	119.923	6.57741e-28	3.2809e-26	pseudobulk	edgeR	LRT
Plppr2	0.498089	5.96414	119.786	7.04744e-28	3.50819e-26	pseudobulk	edgeR	LRT
Sorcs1	0.326227	8.93551	119.48	8.2203e-28	4.0589e-26	pseudobulk	edgeR	LRT
Gm16083	0.542664	5.52885	119.242	9.27032e-28	4.56812e-26	pseudobulk	edgeR	LRT
Pid1	0.373372	7.57705	119.086	1.00288e-27	4.93193e-26	pseudobulk	edgeR	LRT
Maml3	0.457941	7.11096	118.852	1.12846e-27	5.52429e-26	pseudobulk	edgeR	LRT
Ap3d1	0.440722	6.02424	118.795	1.16115e-27	5.66458e-26	pseudobulk	edgeR	LRT
Fmn1	-0.437881	7.00432	118.034	1.70461e-27	8.29916e-26	pseudobulk	edgeR	LRT
Mga	0.400733	6.65583	117.708	2.00867e-27	9.76005e-26	pseudobulk	edgeR	LRT
Slc27a1	0.538306	5.35132	117.623	2.09661e-27	1.01671e-25	pseudobulk	edgeR	LRT
Msra	-0.294134	8.89467	117.303	2.46337e-27	1.19219e-25	pseudobulk	edgeR	LRT
Fkbp2	-0.605451	4.99733	116.931	2.9728e-27	1.43305e-25	pseudobulk	edgeR	LRT
Arglu1	-0.350142	7.11822	116.577	3.55363e-27	1.70967e-25	pseudobulk	edgeR	LRT
Eef1a1	0.447228	6.22274	116.368	3.94821e-27	1.89576e-25	pseudobulk	edgeR	LRT
Dcaf4	0.72372	4.50294	116.277	4.1327e-27	1.98045e-25	pseudobulk	edgeR	LRT
Akap7	-0.468938	5.73866	115.558	5.93838e-27	2.84018e-25	pseudobulk	edgeR	LRT
Cacna1d	0.285905	8.56278	115.529	6.02677e-27	2.87681e-25	pseudobulk	edgeR	LRT
Mdga2	-0.266287	10.9674	115.393	6.45538e-27	3.07538e-25	pseudobulk	edgeR	LRT
Rrbp1	0.670853	4.67838	114.76	8.88179e-27	4.21488e-25	pseudobulk	edgeR	LRT
Nptx2	0.737828	5.17662	114.63	9.48571e-27	4.49273e-25	pseudobulk	edgeR	LRT
Nbeal1	0.361753	6.96307	114.436	1.04602e-26	4.94467e-25	pseudobulk	edgeR	LRT
Sulf1	0.490429	6.12457	114.186	1.18632e-26	5.59702e-25	pseudobulk	edgeR	LRT
Grm1	0.378101	8.71064	114.177	1.1916e-26	5.61111e-25	pseudobulk	edgeR	LRT
Sez6l2	0.358254	6.89721	113.953	1.33432e-26	6.27107e-25	pseudobulk	edgeR	LRT
Kifc2	-0.456407	6.0049	113.592	1.60064e-26	7.47945e-25	pseudobulk	edgeR	LRT
Fggy	-0.420174	6.37321	113.422	1.74392e-26	8.1334e-25	pseudobulk	edgeR	LRT
Mgll	-0.40083	6.43406	113.189	1.96188e-26	9.13247e-25	pseudobulk	edgeR	LRT
Unc79	0.297959	8.79554	113.166	1.98437e-26	9.21957e-25	pseudobulk	edgeR	LRT
B4galt6	0.506466	5.59844	113.06	2.09306e-26	9.70607e-25	pseudobulk	edgeR	LRT
Ccdc88a	0.302913	8.20743	112.718	2.48756e-26	1.14918e-24	pseudobulk	edgeR	LRT
Cdh11	0.301214	9.24988	112.675	2.54156e-26	1.17191e-24	pseudobulk	edgeR	LRT
Catspere2	-0.407417	7.24061	112.66	2.56153e-26	1.17888e-24	pseudobulk	edgeR	LRT
Gcn1	0.520004	5.45508	112.182	3.26045e-26	1.49772e-24	pseudobulk	edgeR	LRT
AI480526	-0.491929	5.74136	111.929	3.70253e-26	1.6976e-24	pseudobulk	edgeR	LRT
Ep400	0.404774	6.83076	111.678	4.20357e-26	1.9237e-24	pseudobulk	edgeR	LRT
Nucks1	0.595007	5.13883	111.303	5.0786e-26	2.3198e-24	pseudobulk	edgeR	LRT
Fam129b	0.676785	4.54942	111.162	5.45149e-26	2.48547e-24	pseudobulk	edgeR	LRT
Adamts3	0.417632	6.87322	110.787	6.58935e-26	2.99865e-24	pseudobulk	edgeR	LRT
Lrp8	0.461885	5.95535	110.701	6.87896e-26	3.12461e-24	pseudobulk	edgeR	LRT
Arhgef28	0.415597	6.43583	110.435	7.8666e-26	3.56658e-24	pseudobulk	edgeR	LRT
Adcy3	0.516657	5.46539	110.336	8.27279e-26	3.74378e-24	pseudobulk	edgeR	LRT
Pank3	0.582113	5.18392	109.389	1.33384e-25	6.02501e-24	pseudobulk	edgeR	LRT
Nav2	0.270596	9.43995	109.331	1.37318e-25	6.19125e-24	pseudobulk	edgeR	LRT
Cdk17	0.303715	8.35917	109.294	1.39885e-25	6.29536e-24	pseudobulk	edgeR	LRT
Ube2e3	0.405676	6.55376	109.192	1.47336e-25	6.61844e-24	pseudobulk	edgeR	LRT
Rbm28	0.40908	6.32601	108.969	1.64839e-25	7.37755e-24	pseudobulk	edgeR	LRT
Etv5	-0.416419	6.26568	108.838	1.76068e-25	7.86565e-24	pseudobulk	edgeR	LRT
Wipf3	0.435177	7.06414	108.651	1.93482e-25	8.62783e-24	pseudobulk	edgeR	LRT
Rxfp1	0.433542	6.0611	108.533	2.05414e-25	9.14316e-24	pseudobulk	edgeR	LRT
Nhsl2	-0.384782	6.60061	108.463	2.12738e-25	9.45191e-24	pseudobulk	edgeR	LRT
Agap2	0.485341	5.63277	108.445	2.14756e-25	9.52423e-24	pseudobulk	edgeR	LRT
Ipo5	0.437872	6.12645	108.094	2.56315e-25	1.13057e-23	pseudobulk	edgeR	LRT
Eif4g1	0.453128	5.96945	108.041	2.63219e-25	1.15892e-23	pseudobulk	edgeR	LRT
Prkce	0.264741	9.33847	107.92	2.79871e-25	1.23002e-23	pseudobulk	edgeR	LRT
Nrsn1	0.586094	5.06797	107.718	3.09932e-25	1.35969e-23	pseudobulk	edgeR	LRT
Baiap2	0.366881	7.38239	107.684	3.15216e-25	1.38038e-23	pseudobulk	edgeR	LRT
Tbc1d30	-0.392032	6.42363	107.65	3.20622e-25	1.40154e-23	pseudobulk	edgeR	LRT
Pkn2	0.36196	7.17701	107.619	3.25751e-25	1.42142e-23	pseudobulk	edgeR	LRT
Atp1b1	0.288257	8.17242	107.435	3.57394e-25	1.55671e-23	pseudobulk	edgeR	LRT
Cacna1i	0.4358	5.93835	107.425	3.59315e-25	1.56229e-23	pseudobulk	edgeR	LRT
Olfm1	0.302955	7.77881	107.105	4.22271e-25	1.83275e-23	pseudobulk	edgeR	LRT
Rimbp2	0.288646	8.56858	106.841	4.82453e-25	2.09023e-23	pseudobulk	edgeR	LRT
Babam2	-0.351417	7.31216	106.554	5.57639e-25	2.41169e-23	pseudobulk	edgeR	LRT
Iars2	0.482659	5.61817	106.369	6.11962e-25	2.63728e-23	pseudobulk	edgeR	LRT
Lrp11	0.429316	6.14189	106.24	6.53172e-25	2.80991e-23	pseudobulk	edgeR	LRT
Smarca4	0.350172	6.77983	106.223	6.588e-25	2.82913e-23	pseudobulk	edgeR	LRT
Cx3cl1	-0.350291	7.01643	106.048	7.19556e-25	3.07919e-23	pseudobulk	edgeR	LRT
Cit	0.323135	7.27436	106.013	7.32545e-25	3.11837e-23	pseudobulk	edgeR	LRT
Ehd3	0.599821	4.95498	105.872	7.86495e-25	3.34219e-23	pseudobulk	edgeR	LRT
Gdap1l1	0.602528	4.81949	105.805	8.13554e-25	3.45117e-23	pseudobulk	edgeR	LRT
Ddx27	0.602215	5.12323	105.606	8.99772e-25	3.81028e-23	pseudobulk	edgeR	LRT
Lrrfip2	-0.408648	6.16029	105.425	9.85494e-25	4.16606e-23	pseudobulk	edgeR	LRT
Etv3	0.618857	4.67381	105.061	1.18442e-24	4.99835e-23	pseudobulk	edgeR	LRT
Blnk	0.720041	4.6805	104.685	1.43171e-24	6.0315e-23	pseudobulk	edgeR	LRT
Hp1bp3	0.374929	6.44092	104.661	1.44919e-24	6.09458e-23	pseudobulk	edgeR	LRT
St8sia5	0.362163	6.7069	104.425	1.63242e-24	6.85335e-23	pseudobulk	edgeR	LRT
Osbpl11	0.55305	5.15839	104.275	1.76091e-24	7.3801e-23	pseudobulk	edgeR	LRT
Fam13c	0.369726	6.84629	104.107	1.91707e-24	8.00704e-23	pseudobulk	edgeR	LRT
Dnmt3a	0.319204	7.28068	103.795	2.244e-24	9.35652e-23	pseudobulk	edgeR	LRT
Map9	0.442763	5.87003	103.64	2.42576e-24	1.00799e-22	pseudobulk	edgeR	LRT
Abcb9	-0.592047	4.75205	103.564	2.52112e-24	1.04584e-22	pseudobulk	edgeR	LRT
Apc2	0.515857	5.21349	103.444	2.67793e-24	1.109e-22	pseudobulk	edgeR	LRT
Svop	0.341197	7.18059	103.28	2.90936e-24	1.20076e-22	pseudobulk	edgeR	LRT
Lancl2	0.54986	5.1743	103.099	3.18884e-24	1.31167e-22	pseudobulk	edgeR	LRT
Selenow	-0.566081	5.01614	102.657	3.98544e-24	1.63658e-22	pseudobulk	edgeR	LRT
Prelid3a	-0.48084	5.63921	102.639	4.02107e-24	1.64844e-22	pseudobulk	edgeR	LRT
Slc43a2	0.532709	5.35802	102.533	4.24336e-24	1.73664e-22	pseudobulk	edgeR	LRT
Sclt1	-0.322866	7.24054	102.396	4.54647e-24	1.85447e-22	pseudobulk	edgeR	LRT
Prrt1	-0.487918	5.37075	102.313	4.74005e-24	1.93021e-22	pseudobulk	edgeR	LRT
Myrip	0.314476	8.00618	101.987	5.58818e-24	2.27178e-22	pseudobulk	edgeR	LRT
Tle2	-0.52758	5.07807	101.862	5.95241e-24	2.41583e-22	pseudobulk	edgeR	LRT
Nr3c1	-0.314713	7.83305	101.745	6.31535e-24	2.55887e-22	pseudobulk	edgeR	LRT
Robo3	0.482486	5.62693	100.886	9.74082e-24	3.94027e-22	pseudobulk	edgeR	LRT
Zeb1	-0.424429	6.8109	100.837	9.98933e-24	4.0341e-22	pseudobulk	edgeR	LRT
Ppfia1	0.423298	5.92014	100.726	1.05638e-23	4.25904e-22	pseudobulk	edgeR	LRT
Hspa5	0.4189	6.01145	100.671	1.08594e-23	4.37101e-22	pseudobulk	edgeR	LRT
Myo18a	0.365292	6.71155	100.314	1.30058e-23	5.22632e-22	pseudobulk	edgeR	LRT
Bdnf	0.476418	6.16003	100.05	1.48616e-23	5.96225e-22	pseudobulk	edgeR	LRT
Bcr	0.411057	6.18227	99.2291	2.24922e-23	9.00869e-22	pseudobulk	edgeR	LRT
Dcp1b	-0.509279	5.19267	99.1679	2.31974e-23	9.27591e-22	pseudobulk	edgeR	LRT
Dlk2	-0.601389	4.64215	99.1569	2.33273e-23	9.31174e-22	pseudobulk	edgeR	LRT
Pkm	0.383799	6.81272	99.1538	2.33633e-23	9.31174e-22	pseudobulk	edgeR	LRT
Man1a2	-0.304847	7.6601	98.5444	3.17822e-23	1.26259e-21	pseudobulk	edgeR	LRT
Cpe	0.291828	8.00635	98.3322	3.53768e-23	1.40311e-21	pseudobulk	edgeR	LRT
Porcn	-0.482125	5.51251	98.2546	3.67907e-23	1.45682e-21	pseudobulk	edgeR	LRT
Drp2	0.432154	5.80903	98.13	3.91793e-23	1.54888e-21	pseudobulk	edgeR	LRT
Gmeb2	0.591603	5.38174	97.7931	4.64471e-23	1.83027e-21	pseudobulk	edgeR	LRT
Lingo1	0.298981	8.18835	97.6129	5.08709e-23	2.00136e-21	pseudobulk	edgeR	LRT
Dgkq	0.599521	4.78486	97.4222	5.60153e-23	2.2002e-21	pseudobulk	edgeR	LRT
Naf1	0.457401	5.62394	97.0687	6.69622e-23	2.62595e-21	pseudobulk	edgeR	LRT
Atp5b	0.361776	6.54623	96.8908	7.32569e-23	2.86819e-21	pseudobulk	edgeR	LRT
Rnf112	-0.319471	7.08774	96.8255	7.5715e-23	2.95968e-21	pseudobulk	edgeR	LRT
Disp3	0.641981	5.16859	96.816	7.60798e-23	2.96918e-21	pseudobulk	edgeR	LRT
Ghr	-0.470262	5.90468	96.806	7.64652e-23	2.97945e-21	pseudobulk	edgeR	LRT
Atp6v1b2	0.321244	7.11846	96.5176	8.84542e-23	3.44111e-21	pseudobulk	edgeR	LRT
Srsf11	-0.296128	7.86397	96.5028	8.91189e-23	3.46145e-21	pseudobulk	edgeR	LRT
Hs3st4	-0.353399	7.92823	96.3048	9.84896e-23	3.81327e-21	pseudobulk	edgeR	LRT
Samd12	-0.286719	9.9867	96.2349	1.02028e-22	3.94402e-21	pseudobulk	edgeR	LRT
Clta	0.434708	5.76819	95.8857	1.21713e-22	4.69587e-21	pseudobulk	edgeR	LRT
Dtx1	0.609931	4.86724	95.8832	1.21863e-22	4.69587e-21	pseudobulk	edgeR	LRT
Stxbp5	0.293564	8.14936	95.622	1.39054e-22	5.34983e-21	pseudobulk	edgeR	LRT
Ckb	-0.297371	7.78026	95.5558	1.43785e-22	5.52314e-21	pseudobulk	edgeR	LRT
Slit1	0.418084	5.96249	95.4473	1.51883e-22	5.82505e-21	pseudobulk	edgeR	LRT
Cyp7b1	-0.469082	6.04197	95.1571	1.75861e-22	6.73405e-21	pseudobulk	edgeR	LRT
Ppp1r12c	0.466742	5.60444	95.144	1.77024e-22	6.7665e-21	pseudobulk	edgeR	LRT
Ptprd	-0.211691	13.5638	95.1414	1.77263e-22	6.7665e-21	pseudobulk	edgeR	LRT
Dach1	-0.483542	5.44644	95.0733	1.83466e-22	6.99233e-21	pseudobulk	edgeR	LRT
Gm32647	0.9034	6.55828	94.9531	1.94952e-22	7.4185e-21	pseudobulk	edgeR	LRT
Ubqln1	0.395748	6.05271	94.8067	2.09914e-22	7.97544e-21	pseudobulk	edgeR	LRT
Phf21b	-0.625496	4.60946	94.7039	2.21106e-22	8.38759e-21	pseudobulk	edgeR	LRT
Chst1	0.426834	6.00227	94.6988	2.21677e-22	8.39619e-21	pseudobulk	edgeR	LRT
Ubn1	0.399543	6.14129	94.5496	2.39025e-22	9.03921e-21	pseudobulk	edgeR	LRT
Vamp2	-0.344263	6.52569	94.126	2.96068e-22	1.11618e-20	pseudobulk	edgeR	LRT
Dot1l	0.402305	6.10511	94.0825	3.02639e-22	1.13919e-20	pseudobulk	edgeR	LRT
Ap2a1	0.416125	5.9145	93.9143	3.2948e-22	1.23832e-20	pseudobulk	edgeR	LRT
Kansl1l	-0.389674	6.08263	93.8576	3.39064e-22	1.27238e-20	pseudobulk	edgeR	LRT
Wasl	0.340524	6.78796	93.7239	3.62752e-22	1.35918e-20	pseudobulk	edgeR	LRT
Dmxl2	0.280928	8.14184	93.7057	3.66103e-22	1.36963e-20	pseudobulk	edgeR	LRT
Matn2	-0.484851	5.36236	93.6111	3.84029e-22	1.43449e-20	pseudobulk	edgeR	LRT
Sytl2	-0.371015	6.2921	93.5404	3.97995e-22	1.48439e-20	pseudobulk	edgeR	LRT
Nop56	-0.522511	5.21742	93.4222	4.22492e-22	1.57095e-20	pseudobulk	edgeR	LRT
Secisbp2l	0.350523	6.53731	93.0922	4.99137e-22	1.84749e-20	pseudobulk	edgeR	LRT
Gtf3c1	0.368237	6.31075	92.9174	5.45221e-22	2.01501e-20	pseudobulk	edgeR	LRT
Vps35	0.427669	5.95768	92.8557	5.62506e-22	2.07574e-20	pseudobulk	edgeR	LRT
Pip5k1b	-0.471849	5.8684	92.8373	5.67744e-22	2.0919e-20	pseudobulk	edgeR	LRT
Dnajb14	0.446497	5.49572	92.8313	5.69485e-22	2.09516e-20	pseudobulk	edgeR	LRT
Ltn1	0.431323	5.72665	92.7865	5.82504e-22	2.13983e-20	pseudobulk	edgeR	LRT
Ctnnb1	0.39992	6.0594	92.4855	6.78195e-22	2.4876e-20	pseudobulk	edgeR	LRT
Zmym4	0.301582	7.55543	92.4814	6.79596e-22	2.489e-20	pseudobulk	edgeR	LRT
Klhl2	0.302787	7.43643	92.3527	7.25276e-22	2.65231e-20	pseudobulk	edgeR	LRT
Kif1b	0.269599	8.46127	92.3149	7.39242e-22	2.69934e-20	pseudobulk	edgeR	LRT
Per1	-0.420833	5.88019	92.2814	7.51871e-22	2.74135e-20	pseudobulk	edgeR	LRT
Fam193b	-0.410848	5.86807	91.665	1.02664e-21	3.732e-20	pseudobulk	edgeR	LRT
Epb41	-0.377628	6.26388	91.4604	1.13848e-21	4.1324e-20	pseudobulk	edgeR	LRT
Zfp462	0.373627	6.78145	91.3783	1.18668e-21	4.30097e-20	pseudobulk	edgeR	LRT
C2cd3	0.474841	5.56061	91.2867	1.24295e-21	4.49823e-20	pseudobulk	edgeR	LRT
Cmip	0.284301	7.60125	90.4821	1.8666e-21	6.72528e-20	pseudobulk	edgeR	LRT
Lztr1	0.419527	6.02561	89.9799	2.40597e-21	8.6558e-20	pseudobulk	edgeR	LRT
Shank1	0.331713	6.96111	89.8931	2.51387e-21	9.03068e-20	pseudobulk	edgeR	LRT
Jakmip3	0.334959	6.69113	89.6656	2.82011e-21	1.01159e-19	pseudobulk	edgeR	LRT
Hs3st2	0.348011	7.48853	89.6516	2.84018e-21	1.01729e-19	pseudobulk	edgeR	LRT
Copg1	0.451142	5.67762	89.6054	2.90736e-21	1.03831e-19	pseudobulk	edgeR	LRT
Slc7a8	0.337999	6.7329	89.4002	3.22504e-21	1.1484e-19	pseudobulk	edgeR	LRT
Usp29	-0.446523	6.10212	89.2822	3.42326e-21	1.2172e-19	pseudobulk	edgeR	LRT
Mycbp2	0.232996	9.44748	89.1137	3.72761e-21	1.32349e-19	pseudobulk	edgeR	LRT
Prdm15	0.475131	5.26911	88.8568	4.24453e-21	1.50265e-19	pseudobulk	edgeR	LRT
Ncan	0.414701	5.70536	88.7229	4.54179e-21	1.60555e-19	pseudobulk	edgeR	LRT
Sv2b	0.228554	9.35297	88.7127	4.56514e-21	1.61147e-19	pseudobulk	edgeR	LRT
Arid3b	-0.666649	4.74288	88.568	4.91181e-21	1.72884e-19	pseudobulk	edgeR	LRT
Srcap	0.454644	5.48015	88.5256	5.01815e-21	1.76373e-19	pseudobulk	edgeR	LRT
Pde4d	-0.249852	10.6271	88.345	5.49783e-21	1.92954e-19	pseudobulk	edgeR	LRT
Tecr	-0.348712	6.54846	88.2845	5.66867e-21	1.98664e-19	pseudobulk	edgeR	LRT
Gm50304	-0.418548	5.72275	88.2182	5.86187e-21	2.0514e-19	pseudobulk	edgeR	LRT
Srrm3	0.307235	7.14973	88.1323	6.12196e-21	2.13935e-19	pseudobulk	edgeR	LRT
Epb41l3	-0.285163	7.82824	87.8769	6.96588e-21	2.43078e-19	pseudobulk	edgeR	LRT
Rnpc3	-0.42036	6.21719	87.8675	6.99878e-21	2.43862e-19	pseudobulk	edgeR	LRT
Ctnnd2	0.21082	10.739	87.7885	7.28406e-21	2.53095e-19	pseudobulk	edgeR	LRT
Cep350	0.311002	7.15863	87.6496	7.81413e-21	2.71127e-19	pseudobulk	edgeR	LRT
Spns2	0.502694	5.03812	87.6127	7.96111e-21	2.75835e-19	pseudobulk	edgeR	LRT
Fam76b	0.403919	5.90214	87.6063	7.98689e-21	2.76335e-19	pseudobulk	edgeR	LRT
Gfra2	0.342887	6.82509	87.4318	8.72368e-21	3.014e-19	pseudobulk	edgeR	LRT
Ap2a2	0.382101	6.01767	87.3286	9.1911e-21	3.17099e-19	pseudobulk	edgeR	LRT
Evi5l	0.434774	5.67112	87.0283	1.06979e-20	3.68564e-19	pseudobulk	edgeR	LRT
Dtx4	0.484867	5.20847	86.9777	1.09754e-20	3.77592e-19	pseudobulk	edgeR	LRT
Gabrg3	-0.253655	9.70201	86.8867	1.14921e-20	3.94255e-19	pseudobulk	edgeR	LRT
Naa25	0.434934	5.48886	86.795	1.20375e-20	4.12386e-19	pseudobulk	edgeR	LRT
Mllt11	-0.46749	5.31375	86.6867	1.27147e-20	4.34974e-19	pseudobulk	edgeR	LRT
Gpc6	0.274653	10.1922	86.206	1.62133e-20	5.51368e-19	pseudobulk	edgeR	LRT
Gabrd	-0.581067	4.66901	86.204	1.623e-20	5.51368e-19	pseudobulk	edgeR	LRT
Gm2824	-0.362698	6.51549	86.1047	1.7066e-20	5.78963e-19	pseudobulk	edgeR	LRT
Ulk1	0.477573	5.26288	85.9375	1.85716e-20	6.29166e-19	pseudobulk	edgeR	LRT
Rgs7bp	0.267085	8.88334	85.709	2.08465e-20	7.04277e-19	pseudobulk	edgeR	LRT
Stx3	0.409111	5.68648	85.2502	2.62896e-20	8.86938e-19	pseudobulk	edgeR	LRT
Wdr12	0.567238	4.63	84.8465	3.22459e-20	1.08339e-18	pseudobulk	edgeR	LRT
Mir9-3hg	-0.295016	7.1137	84.6313	3.59533e-20	1.20629e-18	pseudobulk	edgeR	LRT
Cpped1	-0.456691	5.37315	84.5982	3.65605e-20	1.22451e-18	pseudobulk	edgeR	LRT
Platr25	-0.55281	4.75873	84.5962	3.65967e-20	1.22451e-18	pseudobulk	edgeR	LRT
Adam11	0.427244	5.47166	84.4158	4.00937e-20	1.33968e-18	pseudobulk	edgeR	LRT
Ids	0.519619	4.90212	84.3479	4.14937e-20	1.38456e-18	pseudobulk	edgeR	LRT
Cyfip1	0.348744	6.52148	84.3441	4.15731e-20	1.38532e-18	pseudobulk	edgeR	LRT
Cdc14b	-0.568444	4.9119	84.3394	4.16724e-20	1.38673e-18	pseudobulk	edgeR	LRT
Ssbp3	0.330525	6.7954	84.3034	4.24394e-20	1.41033e-18	pseudobulk	edgeR	LRT
Myo5a	0.250682	8.62484	84.2664	4.32393e-20	1.43496e-18	pseudobulk	edgeR	LRT
Tmem181a	-0.324714	6.54938	84.2592	4.33982e-20	1.43827e-18	pseudobulk	edgeR	LRT
Anp32a	0.412604	5.63102	84.1399	4.60968e-20	1.52564e-18	pseudobulk	edgeR	LRT
Reep2	-0.425402	5.46322	84.118	4.66108e-20	1.54056e-18	pseudobulk	edgeR	LRT
Ptpn5	0.28218	7.33516	83.9975	4.95399e-20	1.63515e-18	pseudobulk	edgeR	LRT
Slf2	0.317693	6.65172	83.3992	6.70482e-20	2.20707e-18	pseudobulk	edgeR	LRT
Cdh9	0.429758	8.03034	83.1109	7.75771e-20	2.55022e-18	pseudobulk	edgeR	LRT
Ndst3	0.346016	7.83537	83.0498	8.0012e-20	2.62672e-18	pseudobulk	edgeR	LRT
Cadm3	0.315125	6.92031	83.0184	8.12949e-20	2.66525e-18	pseudobulk	edgeR	LRT
Trappc11	0.416201	5.71388	82.9905	8.24489e-20	2.69945e-18	pseudobulk	edgeR	LRT
Gm2164	0.507712	4.93517	82.8689	8.76786e-20	2.86683e-18	pseudobulk	edgeR	LRT
Stx1a	0.313899	6.94834	82.8445	8.87688e-20	2.89859e-18	pseudobulk	edgeR	LRT
Cep85l	-0.338959	6.47633	82.6721	9.68574e-20	3.15849e-18	pseudobulk	edgeR	LRT
Kif3b	0.399763	5.95114	82.5243	1.0438e-19	3.39472e-18	pseudobulk	edgeR	LRT
Mcf2l	0.292307	7.25128	82.4398	1.08935e-19	3.53815e-18	pseudobulk	edgeR	LRT
Sgsm1	0.372835	6.67788	82.2621	1.19189e-19	3.86602e-18	pseudobulk	edgeR	LRT
6530403H02Rik	0.639723	6.1118	81.9789	1.37545e-19	4.4555e-18	pseudobulk	edgeR	LRT
Invs	-0.504069	4.9103	81.854	1.46517e-19	4.73985e-18	pseudobulk	edgeR	LRT
Fstl5	0.34429	6.70914	81.7482	1.54576e-19	4.99393e-18	pseudobulk	edgeR	LRT
Kdm2b	0.497258	5.21689	81.6443	1.62924e-19	5.25666e-18	pseudobulk	edgeR	LRT
Slc8a2	0.302456	7.07472	81.4139	1.83068e-19	5.89103e-18	pseudobulk	edgeR	LRT
Kctd17	-0.41222	5.64469	81.3236	1.91625e-19	6.15826e-18	pseudobulk	edgeR	LRT
Kcnd2	-0.217418	11.1333	81.2563	1.98264e-19	6.36323e-18	pseudobulk	edgeR	LRT
Paqr8	0.601331	4.57208	81.2466	1.99234e-19	6.38596e-18	pseudobulk	edgeR	LRT
Slitrk5	0.367493	6.06678	81.2396	1.99941e-19	6.40021e-18	pseudobulk	edgeR	LRT
Man2a2	-0.536487	4.71085	81.1801	2.06059e-19	6.5874e-18	pseudobulk	edgeR	LRT
Trhde	-0.33178	7.88227	81.0669	2.18199e-19	6.95727e-18	pseudobulk	edgeR	LRT
Atp11b	0.280942	7.73226	80.9301	2.33849e-19	7.44654e-18	pseudobulk	edgeR	LRT
Brsk1	0.481706	5.10363	80.596	2.76925e-19	8.79524e-18	pseudobulk	edgeR	LRT
Shfl	-0.385616	6.18861	80.5393	2.84987e-19	9.03955e-18	pseudobulk	edgeR	LRT
Rbms3	-0.436755	5.77492	80.4561	2.97234e-19	9.41575e-18	pseudobulk	edgeR	LRT
Atp1a1	-0.311255	7.46443	80.4516	2.97909e-19	9.42489e-18	pseudobulk	edgeR	LRT
Plxna4	0.228227	9.18234	80.3681	3.10777e-19	9.81925e-18	pseudobulk	edgeR	LRT
Gpc5	0.612276	7.07174	80.357	3.12525e-19	9.86172e-18	pseudobulk	edgeR	LRT
Vgf	0.4364	5.60342	80.3073	3.20489e-19	1.01e-17	pseudobulk	edgeR	LRT
Kdm5a	0.358559	6.24237	80.1828	3.4133e-19	1.07429e-17	pseudobulk	edgeR	LRT
Ipo7	0.385048	5.88884	80.1494	3.47151e-19	1.0912e-17	pseudobulk	edgeR	LRT
Wwp1	0.382899	5.98903	80.0355	3.67748e-19	1.15445e-17	pseudobulk	edgeR	LRT
Lama4	0.628633	4.59488	79.9754	3.79108e-19	1.18859e-17	pseudobulk	edgeR	LRT
Celf3	-0.344366	6.24981	79.9063	3.92586e-19	1.22769e-17	pseudobulk	edgeR	LRT
Uba1	0.452953	5.21063	79.8846	3.96935e-19	1.2397e-17	pseudobulk	edgeR	LRT
Ubtf	0.4632	5.19683	79.8156	4.11041e-19	1.28211e-17	pseudobulk	edgeR	LRT
Cnr1	0.307574	7.0272	79.7721	4.20187e-19	1.30896e-17	pseudobulk	edgeR	LRT
Wdr75	0.474435	5.40077	79.3515	5.19875e-19	1.61745e-17	pseudobulk	edgeR	LRT
Med13	0.323015	6.73444	79.3261	5.26604e-19	1.6363e-17	pseudobulk	edgeR	LRT
Igf1r	0.28449	7.67263	79.2369	5.50904e-19	1.70785e-17	pseudobulk	edgeR	LRT
Kcnt1	0.361765	6.06757	79.2365	5.51031e-19	1.70785e-17	pseudobulk	edgeR	LRT
Fam228b	-0.477747	5.16392	79.2243	5.54439e-19	1.71585e-17	pseudobulk	edgeR	LRT
Slc16a11	-0.518164	4.84413	79.0692	5.99729e-19	1.85172e-17	pseudobulk	edgeR	LRT
Snap91	0.244576	8.68284	78.9895	6.24399e-19	1.92545e-17	pseudobulk	edgeR	LRT
Sntb2	0.309162	7.41383	78.791	6.90392e-19	2.12627e-17	pseudobulk	edgeR	LRT
Lamp1	0.426145	5.58483	78.6796	7.30473e-19	2.24687e-17	pseudobulk	edgeR	LRT
Tcerg1	0.341283	6.68438	78.5631	7.7483e-19	2.38031e-17	pseudobulk	edgeR	LRT
Plcl1	0.287348	8.25831	78.4935	8.02599e-19	2.46252e-17	pseudobulk	edgeR	LRT
Unc5d	-0.263878	9.453	78.073	9.9304e-19	3.04299e-17	pseudobulk	edgeR	LRT
Tulp3	0.514139	5.13484	77.8601	1.10605e-18	3.3808e-17	pseudobulk	edgeR	LRT
Lrp12	0.427311	5.53706	77.8163	1.13084e-18	3.44792e-17	pseudobulk	edgeR	LRT
Got2	0.426334	5.58901	77.7117	1.19232e-18	3.62633e-17	pseudobulk	edgeR	LRT
Cdc42bpb	0.358559	6.28803	77.7089	1.194e-18	3.62692e-17	pseudobulk	edgeR	LRT
Ranbp17	-0.370484	5.96546	77.674	1.21532e-18	3.68706e-17	pseudobulk	edgeR	LRT
4930488L21Rik	0.56207	4.7171	77.5019	1.32596e-18	4.01774e-17	pseudobulk	edgeR	LRT
Sorbs2	-0.222402	10.2813	77.4675	1.34921e-18	4.08313e-17	pseudobulk	edgeR	LRT
Fus	-0.239782	8.29454	77.4257	1.37809e-18	4.16534e-17	pseudobulk	edgeR	LRT
Atp6v0a2	0.503665	5.02214	77.3946	1.39994e-18	4.22617e-17	pseudobulk	edgeR	LRT
Dock4	0.250795	9.06925	77.0273	1.68614e-18	5.07132e-17	pseudobulk	edgeR	LRT
Snx6	0.412158	5.44564	76.9629	1.74196e-18	5.22631e-17	pseudobulk	edgeR	LRT
Pls3	0.39875	6.25906	76.8164	1.87613e-18	5.61504e-17	pseudobulk	edgeR	LRT
Cntrob	0.462162	5.1075	76.618	2.07442e-18	6.1933e-17	pseudobulk	edgeR	LRT
Smarcc1	0.318237	6.52766	76.5429	2.15477e-18	6.42532e-17	pseudobulk	edgeR	LRT
Dusp14	-0.399149	5.65119	76.5297	2.16928e-18	6.46068e-17	pseudobulk	edgeR	LRT
Tenm4	0.213211	10.1286	76.4958	2.20687e-18	6.56462e-17	pseudobulk	edgeR	LRT
Limch1	0.310304	7.14573	76.2859	2.45426e-18	7.29163e-17	pseudobulk	edgeR	LRT
Mapre2	-0.299052	7.02141	76.2089	2.55193e-18	7.57259e-17	pseudobulk	edgeR	LRT
Supt6	0.357633	6.13651	76.1999	2.56354e-18	7.5978e-17	pseudobulk	edgeR	LRT
Hmgcll1	-0.344376	6.96163	76.148	2.63177e-18	7.79056e-17	pseudobulk	edgeR	LRT
Ints3	0.419407	5.58973	76.0802	2.72369e-18	8.04312e-17	pseudobulk	edgeR	LRT
Col4a1	0.447009	5.77706	75.8581	3.04793e-18	8.98973e-17	pseudobulk	edgeR	LRT
Gpr22	0.452157	5.18041	75.7391	3.23733e-18	9.51386e-17	pseudobulk	edgeR	LRT
Cacnb2	0.260496	8.97804	75.6486	3.38916e-18	9.94807e-17	pseudobulk	edgeR	LRT
Lrp1	0.337139	6.38774	75.5414	3.57819e-18	1.04903e-16	pseudobulk	edgeR	LRT
Ggt7	-0.338726	6.14638	75.4815	3.68839e-18	1.07874e-16	pseudobulk	edgeR	LRT
Gm40841	-0.301309	6.68655	75.4395	3.76786e-18	1.10067e-16	pseudobulk	edgeR	LRT
Ythdc2	0.307935	6.71122	75.4107	3.82312e-18	1.11547e-16	pseudobulk	edgeR	LRT
Sgcd	0.251342	9.69211	75.3724	3.89792e-18	1.13594e-16	pseudobulk	edgeR	LRT
Nrbp2	-0.470278	5.23875	75.3103	4.02257e-18	1.17086e-16	pseudobulk	edgeR	LRT
Ppm1e	0.267928	8.77362	75.2909	4.06223e-18	1.181e-16	pseudobulk	edgeR	LRT
Kcnb2	-0.211664	10.3513	75.2782	4.08845e-18	1.18721e-16	pseudobulk	edgeR	LRT
Scg5	-0.282655	7.1108	75.233	4.18326e-18	1.21185e-16	pseudobulk	edgeR	LRT
Akap9	0.301009	6.75008	75.226	4.19804e-18	1.21469e-16	pseudobulk	edgeR	LRT
Pdcd6ip	0.375705	5.74007	74.9365	4.86094e-18	1.39986e-16	pseudobulk	edgeR	LRT
Ube2o	0.301379	6.7081	74.7827	5.25473e-18	1.5097e-16	pseudobulk	edgeR	LRT
Pgam1	0.403704	5.639	74.7064	5.46195e-18	1.56739e-16	pseudobulk	edgeR	LRT
Nckap1	0.252567	8.34266	74.6885	5.51168e-18	1.5798e-16	pseudobulk	edgeR	LRT
Abr	0.256095	7.86879	74.6654	5.57653e-18	1.59651e-16	pseudobulk	edgeR	LRT
Kcna6	0.392521	5.7812	74.6563	5.60224e-18	1.60199e-16	pseudobulk	edgeR	LRT
Fbxo38	0.364185	6.03052	74.6423	5.64227e-18	1.61155e-16	pseudobulk	edgeR	LRT
Atp6v1c1	0.36061	5.90472	74.3397	6.57668e-18	1.87186e-16	pseudobulk	edgeR	LRT
Mir181a-1hg	-0.420114	5.38909	74.0086	7.77793e-18	2.2086e-16	pseudobulk	edgeR	LRT
Pcdh9	-0.208544	12.4011	73.9776	7.90076e-18	2.24088e-16	pseudobulk	edgeR	LRT
Ywhab	0.332582	6.52201	73.9377	8.06236e-18	2.28406e-16	pseudobulk	edgeR	LRT
Nrp2	0.445963	5.72983	73.9229	8.12289e-18	2.29853e-16	pseudobulk	edgeR	LRT
Ptk2	0.210786	9.12037	73.8254	8.53417e-18	2.41212e-16	pseudobulk	edgeR	LRT
Arl6ip5	0.410698	5.56956	73.8135	8.58557e-18	2.42383e-16	pseudobulk	edgeR	LRT
Gramd1a	-0.387743	5.73949	73.7876	8.69918e-18	2.45024e-16	pseudobulk	edgeR	LRT
Lrrc4c	-0.207408	11.8271	73.7454	8.88728e-18	2.50033e-16	pseudobulk	edgeR	LRT
Srgap3	0.219252	8.68837	73.7364	8.92791e-18	2.50887e-16	pseudobulk	edgeR	LRT
Zkscan16	-0.405948	5.45966	73.4477	1.03338e-17	2.89727e-16	pseudobulk	edgeR	LRT
Cacna1b	0.258128	7.9819	73.3837	1.06741e-17	2.98925e-16	pseudobulk	edgeR	LRT
Oprd1	0.552047	4.53813	73.3381	1.09239e-17	3.05568e-16	pseudobulk	edgeR	LRT
Noc3l	0.535526	4.71088	73.2395	1.14834e-17	3.20485e-16	pseudobulk	edgeR	LRT
Ttc3	-0.21382	9.13221	73.1583	1.19659e-17	3.33569e-16	pseudobulk	edgeR	LRT
Mpped1	0.309274	6.72206	73.1179	1.22133e-17	3.40036e-16	pseudobulk	edgeR	LRT
Zfp612	-0.557473	4.71775	72.997	1.29847e-17	3.60732e-16	pseudobulk	edgeR	LRT
Hspa8	0.29138	7.35444	72.9824	1.30811e-17	3.62996e-16	pseudobulk	edgeR	LRT
2210408I21Rik	-0.236824	8.52597	72.9364	1.33893e-17	3.71128e-16	pseudobulk	edgeR	LRT
Pex5l	-0.248659	9.38494	72.8297	1.41335e-17	3.9131e-16	pseudobulk	edgeR	LRT
Qtrt2	0.501969	4.9072	72.7308	1.48597e-17	4.10949e-16	pseudobulk	edgeR	LRT
Plcb1	-0.199553	10.6903	72.5234	1.65062e-17	4.54938e-16	pseudobulk	edgeR	LRT
Xpo1	0.420205	5.78199	72.498	1.67203e-17	4.60319e-16	pseudobulk	edgeR	LRT
Tmem25	-0.502274	4.74111	72.0924	2.05349e-17	5.64063e-16	pseudobulk	edgeR	LRT
Fbn2	0.722741	4.52687	72.0882	2.05789e-17	5.64634e-16	pseudobulk	edgeR	LRT
Whamm	0.463945	5.03207	72.0147	2.136e-17	5.85408e-16	pseudobulk	edgeR	LRT
Cacna1g	0.318445	6.49654	71.8417	2.33168e-17	6.38321e-16	pseudobulk	edgeR	LRT
Kcnn2	-0.276854	7.12278	71.5913	2.64724e-17	7.2147e-16	pseudobulk	edgeR	LRT
N4bp1	0.402345	5.61047	71.5784	2.66454e-17	7.25374e-16	pseudobulk	edgeR	LRT
Birc6	0.239601	8.095	71.4661	2.82058e-17	7.66997e-16	pseudobulk	edgeR	LRT
Metap1d	-0.476686	5.18038	71.4066	2.90695e-17	7.89602e-16	pseudobulk	edgeR	LRT
Mast1	0.391081	5.52442	71.3987	2.91866e-17	7.91902e-16	pseudobulk	edgeR	LRT
Kif5a	0.302566	6.84072	71.195	3.23611e-17	8.76085e-16	pseudobulk	edgeR	LRT
Cplx2	-0.418332	5.34953	71.1848	3.25283e-17	8.79635e-16	pseudobulk	edgeR	LRT
Nsmf	0.329883	6.36418	71.1078	3.38234e-17	9.13644e-16	pseudobulk	edgeR	LRT
Ddb1	0.465041	5.17454	71.099	3.39749e-17	9.16721e-16	pseudobulk	edgeR	LRT
Fam234b	0.346415	5.94267	71.0884	3.41577e-17	9.20634e-16	pseudobulk	edgeR	LRT
Slc25a36	0.300636	6.79414	71.0281	3.52178e-17	9.4816e-16	pseudobulk	edgeR	LRT
Bhlhe40	-0.451081	5.26838	70.8731	3.80954e-17	1.0245e-15	pseudobulk	edgeR	LRT
Nap1l5	-0.392573	5.53577	70.6739	4.21438e-17	1.1284e-15	pseudobulk	edgeR	LRT
Clk1	-0.300651	6.6354	70.6372	4.29355e-17	1.14834e-15	pseudobulk	edgeR	LRT
Luc7l2	-0.224345	8.8532	70.5539	4.4785e-17	1.19649e-15	pseudobulk	edgeR	LRT
Jarid2	0.269382	7.40962	70.5116	4.57566e-17	1.22088e-15	pseudobulk	edgeR	LRT
Dhx57	0.329023	6.39631	70.4258	4.77907e-17	1.27149e-15	pseudobulk	edgeR	LRT
Copa	0.327759	6.23294	70.4254	4.78008e-17	1.27149e-15	pseudobulk	edgeR	LRT
Lmbr1	-0.314388	6.41443	70.3967	4.85004e-17	1.2887e-15	pseudobulk	edgeR	LRT
Osbpl9	-0.333978	6.21068	70.2947	5.1075e-17	1.35415e-15	pseudobulk	edgeR	LRT
Thra	0.296186	6.96685	70.2317	5.27333e-17	1.3966e-15	pseudobulk	edgeR	LRT
Rbpj	0.330516	6.19143	70.2034	5.34938e-17	1.41521e-15	pseudobulk	edgeR	LRT
Naaladl2	-0.274108	8.56307	70.1771	5.42115e-17	1.43264e-15	pseudobulk	edgeR	LRT
Pdlim7	-0.263365	7.20348	70.109	5.6115e-17	1.48134e-15	pseudobulk	edgeR	LRT
Lhfpl4	0.44737	5.15724	69.859	6.37002e-17	1.67976e-15	pseudobulk	edgeR	LRT
Rdx	-0.528604	4.58006	69.8128	6.52079e-17	1.71766e-15	pseudobulk	edgeR	LRT
Gnb5	-0.36054	5.74922	69.6837	6.96184e-17	1.83186e-15	pseudobulk	edgeR	LRT
Ly6h	0.320853	7.33014	69.6738	6.99695e-17	1.83911e-15	pseudobulk	edgeR	LRT
Trabd2b	-0.59714	4.53029	69.5317	7.5198e-17	1.97441e-15	pseudobulk	edgeR	LRT
Caap1	-0.332386	6.15345	69.5076	7.61198e-17	1.99647e-15	pseudobulk	edgeR	LRT
Arhgef18	0.457989	5.28624	69.3528	8.23351e-17	2.15716e-15	pseudobulk	edgeR	LRT
Rit2	0.238586	8.56583	69.2198	8.80777e-17	2.30267e-15	pseudobulk	edgeR	LRT
Rimklb	0.540266	4.55116	69.0989	9.36486e-17	2.44569e-15	pseudobulk	edgeR	LRT
Dnm2	0.336506	6.02355	69.0285	9.70508e-17	2.53183e-15	pseudobulk	edgeR	LRT
S100pbp	0.379107	5.68834	68.8454	1.06494e-16	2.77225e-15	pseudobulk	edgeR	LRT
Nos1ap	0.235108	8.62424	68.7769	1.10258e-16	2.86719e-15	pseudobulk	edgeR	LRT
Pcca	-0.265688	7.28504	68.7052	1.14341e-16	2.97018e-15	pseudobulk	edgeR	LRT
Gde1	0.374795	5.65917	68.5606	1.23038e-16	3.19271e-15	pseudobulk	edgeR	LRT
Lin7b	-0.37403	5.86339	68.2975	1.40596e-16	3.64445e-15	pseudobulk	edgeR	LRT
Tbr1	0.379928	5.64287	68.2355	1.45091e-16	3.75696e-15	pseudobulk	edgeR	LRT
Pcm1	0.26898	7.32459	68.0975	1.55608e-16	4.02074e-15	pseudobulk	edgeR	LRT
Atad2	0.438418	5.15542	67.98	1.65166e-16	4.26322e-15	pseudobulk	edgeR	LRT
L1cam	0.352296	5.99395	67.965	1.66422e-16	4.28655e-15	pseudobulk	edgeR	LRT
Ankrd13b	0.379495	5.63753	67.96	1.66843e-16	4.29287e-15	pseudobulk	edgeR	LRT
Mroh1	0.439467	5.13379	67.9423	1.68347e-16	4.32699e-15	pseudobulk	edgeR	LRT
Ywhah	0.295982	7.06015	67.8968	1.72278e-16	4.41409e-15	pseudobulk	edgeR	LRT
Syt17	-0.344129	5.9551	67.8777	1.73956e-16	4.4524e-15	pseudobulk	edgeR	LRT
Tmtc1	0.269049	7.42709	67.73	1.87489e-16	4.79374e-15	pseudobulk	edgeR	LRT
Tubgcp6	0.497486	4.67717	67.5163	2.08953e-16	5.32023e-15	pseudobulk	edgeR	LRT
Sh3glb1	0.341388	6.32243	67.4951	2.11209e-16	5.37207e-15	pseudobulk	edgeR	LRT
Cry2	-0.292543	6.69884	67.4887	2.11896e-16	5.38393e-15	pseudobulk	edgeR	LRT
Sfxn3	-0.435407	5.05249	67.4763	2.13235e-16	5.41231e-15	pseudobulk	edgeR	LRT
Mei1	-0.433613	5.04621	67.4634	2.14636e-16	5.4422e-15	pseudobulk	edgeR	LRT
Med15	0.368621	6.29422	67.4159	2.19868e-16	5.56909e-15	pseudobulk	edgeR	LRT
Cntnap4	0.368943	6.4915	66.9999	2.7152e-16	6.86314e-15	pseudobulk	edgeR	LRT
Atp13a1	0.42374	5.45073	66.9751	2.74957e-16	6.94281e-15	pseudobulk	edgeR	LRT
Slc4a3	0.277038	6.98605	66.8905	2.87021e-16	7.23245e-15	pseudobulk	edgeR	LRT
Herc6	0.323038	6.80718	66.796	3.01108e-16	7.56397e-15	pseudobulk	edgeR	LRT
Amy1	-0.402777	5.55081	66.7596	3.06727e-16	7.69721e-15	pseudobulk	edgeR	LRT
Snrnp70	-0.236302	7.91115	66.691	3.17581e-16	7.9614e-15	pseudobulk	edgeR	LRT
Il1rapl2	-0.314038	9.79108	66.6774	3.19783e-16	8.00837e-15	pseudobulk	edgeR	LRT
Gm32442	-0.381478	5.58255	66.5878	3.34655e-16	8.35507e-15	pseudobulk	edgeR	LRT
Susd4	-0.269036	7.56015	66.4129	3.65705e-16	9.10232e-15	pseudobulk	edgeR	LRT
Tmem260	-0.331892	5.97371	66.3708	3.73587e-16	9.28902e-15	pseudobulk	edgeR	LRT
Clip1	0.261517	7.15853	66.3151	3.84303e-16	9.54575e-15	pseudobulk	edgeR	LRT
Rasgef1c	-0.369595	5.5671	66.3062	3.86035e-16	9.579e-15	pseudobulk	edgeR	LRT
Klhl7	0.25844	7.33129	66.169	4.13867e-16	1.02488e-14	pseudobulk	edgeR	LRT
Arrb1	0.348264	5.84548	66.1029	4.27981e-16	1.05875e-14	pseudobulk	edgeR	LRT
Fam3c	-0.519252	5.034	66.0883	4.31167e-16	1.06555e-14	pseudobulk	edgeR	LRT
Lmo3	0.420663	5.2646	65.9904	4.53125e-16	1.11869e-14	pseudobulk	edgeR	LRT
Wdr43	0.475406	4.93792	65.934	4.66286e-16	1.14885e-14	pseudobulk	edgeR	LRT
Col4a2	0.369524	5.96794	65.8541	4.85578e-16	1.19518e-14	pseudobulk	edgeR	LRT
Dclk3	0.48421	4.88646	65.7967	4.99909e-16	1.22921e-14	pseudobulk	edgeR	LRT
Fgf12	0.187058	10.9866	65.7088	5.22726e-16	1.28402e-14	pseudobulk	edgeR	LRT
Josd2	-0.437626	5.10551	65.6741	5.3201e-16	1.30551e-14	pseudobulk	edgeR	LRT
Rasa3	0.337484	6.1594	65.6338	5.42997e-16	1.3298e-14	pseudobulk	edgeR	LRT
Sptan1	0.22641	8.33829	65.6287	5.44402e-16	1.3319e-14	pseudobulk	edgeR	LRT
Scg3	0.435053	5.25147	65.5985	5.52802e-16	1.3511e-14	pseudobulk	edgeR	LRT
Ep300	0.291066	6.76412	65.5038	5.80006e-16	1.41617e-14	pseudobulk	edgeR	LRT
Tent4a	0.461402	4.97956	65.497	5.82022e-16	1.41967e-14	pseudobulk	edgeR	LRT
Tpm3	-0.40559	5.40171	65.4628	5.92203e-16	1.44306e-14	pseudobulk	edgeR	LRT
Man2c1	-0.46198	4.92598	65.3243	6.35338e-16	1.54508e-14	pseudobulk	edgeR	LRT
Lhfpl3	-0.338122	7.16518	65.2003	6.76578e-16	1.6421e-14	pseudobulk	edgeR	LRT
Wdfy3	0.233009	7.88657	65.1786	6.84086e-16	1.65867e-14	pseudobulk	edgeR	LRT
Diras2	-0.367589	5.84402	64.84	8.12338e-16	1.96573e-14	pseudobulk	edgeR	LRT
Rundc3a	-0.352444	5.83336	64.7261	8.60658e-16	2.08059e-14	pseudobulk	edgeR	LRT
Mical2	0.21291	8.60572	64.6258	9.05628e-16	2.18497e-14	pseudobulk	edgeR	LRT
Fbrsl1	0.311009	6.33885	64.4426	9.93867e-16	2.39549e-14	pseudobulk	edgeR	LRT
Mat2a	-0.313722	6.21292	64.4342	9.98092e-16	2.4033e-14	pseudobulk	edgeR	LRT
Chchd7	-0.532191	4.58847	64.1755	1.13815e-15	2.73245e-14	pseudobulk	edgeR	LRT
Dennd1b	-0.29562	6.64413	64.0625	1.20537e-15	2.89099e-14	pseudobulk	edgeR	LRT
Ubxn11	-0.460135	4.9844	64.0438	1.21685e-15	2.91566e-14	pseudobulk	edgeR	LRT
Prickle1	-0.229345	8.89168	64.0204	1.23135e-15	2.9475e-14	pseudobulk	edgeR	LRT
Cic	0.518273	4.65094	63.9762	1.25929e-15	3.01144e-14	pseudobulk	edgeR	LRT
Actg1	0.287227	6.68103	63.8386	1.35043e-15	3.22622e-14	pseudobulk	edgeR	LRT
Usp53	0.449371	5.63455	63.8153	1.36648e-15	3.26136e-14	pseudobulk	edgeR	LRT
Atrn	0.262794	7.18989	63.6491	1.48674e-15	3.54145e-14	pseudobulk	edgeR	LRT
Fam184a	0.327345	6.04962	63.479	1.62088e-15	3.85722e-14	pseudobulk	edgeR	LRT
C230057M02Rik	-0.394814	5.32082	63.4648	1.63262e-15	3.88136e-14	pseudobulk	edgeR	LRT
Ogt	-0.230868	7.72621	63.4369	1.65587e-15	3.93282e-14	pseudobulk	edgeR	LRT
Gm45844	-0.352094	5.81156	63.3912	1.69475e-15	4.02123e-14	pseudobulk	edgeR	LRT
Sec31a	0.36478	5.73168	63.3813	1.70326e-15	4.0375e-14	pseudobulk	edgeR	LRT
Zfp182	-0.423091	5.04362	63.3204	1.75676e-15	4.15624e-14	pseudobulk	edgeR	LRT
Zfp827	0.288832	6.75011	63.228	1.84111e-15	4.34737e-14	pseudobulk	edgeR	LRT
Parp1	0.382575	5.46123	63.0129	2.05362e-15	4.8398e-14	pseudobulk	edgeR	LRT
Itgav	-0.378364	5.56436	62.8969	2.17811e-15	5.12824e-14	pseudobulk	edgeR	LRT
Plxna1	0.441004	4.99986	62.8454	2.23591e-15	5.25923e-14	pseudobulk	edgeR	LRT
Srsf2	-0.290816	6.62923	62.8313	2.25186e-15	5.29166e-14	pseudobulk	edgeR	LRT
Iqgap2	-0.330278	6.13533	62.8058	2.28127e-15	5.3556e-14	pseudobulk	edgeR	LRT
Gm4876	-0.35325	5.86578	62.5606	2.58366e-15	6.05386e-14	pseudobulk	edgeR	LRT
Kbtbd11	0.401643	5.29531	62.4692	2.70641e-15	6.33539e-14	pseudobulk	edgeR	LRT
Ldlrad4	0.209677	9.30208	62.423	2.7707e-15	6.47967e-14	pseudobulk	edgeR	LRT
Rph3a	-0.2877	6.74103	62.39	2.81754e-15	6.5829e-14	pseudobulk	edgeR	LRT
Arfgap1	0.324463	6.08389	62.2566	3.01503e-15	7.03756e-14	pseudobulk	edgeR	LRT
Fam172a	-0.218095	8.15268	62.2147	3.07987e-15	7.18205e-14	pseudobulk	edgeR	LRT
Alas1	0.411811	5.24317	62.2013	3.10079e-15	7.22392e-14	pseudobulk	edgeR	LRT
Pcsk5	0.267795	7.57186	62.1911	3.11692e-15	7.25458e-14	pseudobulk	edgeR	LRT
Agrp	0.545683	4.516	62.0531	3.34327e-15	7.76657e-14	pseudobulk	edgeR	LRT
Agrn	0.345672	5.77361	62.0414	3.36305e-15	7.80509e-14	pseudobulk	edgeR	LRT
Srgap2	0.223109	7.98479	61.9649	3.49637e-15	8.1068e-14	pseudobulk	edgeR	LRT
Gm26691	-0.347952	6.43275	61.9493	3.52416e-15	8.16346e-14	pseudobulk	edgeR	LRT
Nectin3	-0.344387	6.70779	61.8923	3.62763e-15	8.39518e-14	pseudobulk	edgeR	LRT
Mkx	-0.251849	7.63694	61.6113	4.18409e-15	9.65548e-14	pseudobulk	edgeR	LRT
Tnpo2	0.494371	4.78356	61.5512	4.31376e-15	9.9453e-14	pseudobulk	edgeR	LRT
Xpo5	0.371067	5.59108	61.5218	4.37868e-15	1.0079e-13	pseudobulk	edgeR	LRT
Scaper	-0.236654	7.80466	61.4971	4.43403e-15	1.01937e-13	pseudobulk	edgeR	LRT
Ndufs1	0.340649	5.77084	61.2129	5.12253e-15	1.17544e-13	pseudobulk	edgeR	LRT
Src	0.355826	5.57168	61.1384	5.32012e-15	1.21963e-13	pseudobulk	edgeR	LRT
Stard7	0.344585	5.86523	61.1328	5.33525e-15	1.22195e-13	pseudobulk	edgeR	LRT
Celf4	0.220035	9.64685	61.0923	5.44596e-15	1.24613e-13	pseudobulk	edgeR	LRT
Itpk1	0.389263	5.26119	61.0265	5.63124e-15	1.28491e-13	pseudobulk	edgeR	LRT
Rab26	-0.395649	5.37605	61.0082	5.68362e-15	1.29565e-13	pseudobulk	edgeR	LRT
Tgfbrap1	0.428909	5.15436	60.9773	5.77368e-15	1.31495e-13	pseudobulk	edgeR	LRT
Asap1	0.196226	9.30823	60.9137	5.96323e-15	1.35686e-13	pseudobulk	edgeR	LRT
Ints2	0.487611	4.83501	60.8622	6.12138e-15	1.39154e-13	pseudobulk	edgeR	LRT
Zyg11b	0.288484	6.44565	60.844	6.17815e-15	1.40314e-13	pseudobulk	edgeR	LRT
Rnf149	0.389844	5.32358	60.8098	6.28643e-15	1.4264e-13	pseudobulk	edgeR	LRT
Rpgrip1l	0.323934	5.9976	60.8073	6.29426e-15	1.42685e-13	pseudobulk	edgeR	LRT
Sult4a1	0.333842	5.88043	60.6364	6.86514e-15	1.55338e-13	pseudobulk	edgeR	LRT
Gtdc1	-0.22283	8.50488	60.6274	6.89661e-15	1.55905e-13	pseudobulk	edgeR	LRT
Vwa8	-0.258859	7.10225	60.6092	6.96081e-15	1.57211e-13	pseudobulk	edgeR	LRT
Adam19	0.553459	4.56504	60.5844	7.04892e-15	1.59054e-13	pseudobulk	edgeR	LRT
Usp3	-0.367359	5.53298	60.5037	7.34403e-15	1.6556e-13	pseudobulk	edgeR	LRT
Pdia3	0.332286	5.95328	60.401	7.73719e-15	1.74262e-13	pseudobulk	edgeR	LRT
Rnf144b	-0.446849	5.02465	60.2296	8.44113e-15	1.89766e-13	pseudobulk	edgeR	LRT
Icam5	-0.301257	6.69413	60.1827	8.64489e-15	1.94168e-13	pseudobulk	edgeR	LRT
Nsun2	0.283667	6.59859	60.1133	8.95523e-15	2.00953e-13	pseudobulk	edgeR	LRT
Ssbp1	-0.462681	4.73203	60.1105	8.96799e-15	2.01054e-13	pseudobulk	edgeR	LRT
Usp47	0.298782	6.7446	59.9627	9.66718e-15	2.16332e-13	pseudobulk	edgeR	LRT
Caskin1	0.37402	5.45396	59.9532	9.71418e-15	2.17185e-13	pseudobulk	edgeR	LRT
Dscam	-0.1938	9.1416	59.6424	1.13761e-14	2.53411e-13	pseudobulk	edgeR	LRT
Rbm5	0.245891	7.2242	59.5887	1.16902e-14	2.59934e-13	pseudobulk	edgeR	LRT
Lrrtm3	-0.219489	8.65559	59.56	1.1862e-14	2.63513e-13	pseudobulk	edgeR	LRT
6720427I07Rik	-0.422017	5.04205	59.4887	1.22996e-14	2.72987e-13	pseudobulk	edgeR	LRT
Odf2l	0.329373	5.87262	59.4453	1.25744e-14	2.78831e-13	pseudobulk	edgeR	LRT
Ubr2	0.276461	6.54731	59.4161	1.27618e-14	2.8273e-13	pseudobulk	edgeR	LRT
Mpc1	-0.314938	5.9509	59.3743	1.30359e-14	2.8854e-13	pseudobulk	edgeR	LRT
Mtor	0.312271	6.00834	59.3433	1.32431e-14	2.92596e-13	pseudobulk	edgeR	LRT
Ash1l	0.231719	7.73904	59.2768	1.3698e-14	3.02373e-13	pseudobulk	edgeR	LRT
Psmd2	0.443406	4.86134	59.2672	1.37654e-14	3.03586e-13	pseudobulk	edgeR	LRT
Zfp236	0.322291	5.98967	59.0108	1.5681e-14	3.44897e-13	pseudobulk	edgeR	LRT
Nom1	0.456071	4.94658	58.9991	1.57742e-14	3.46635e-13	pseudobulk	edgeR	LRT
Shisa7	0.351276	5.58284	58.9862	1.5878e-14	3.48602e-13	pseudobulk	edgeR	LRT
Dgkd	0.279967	6.79443	58.9825	1.59084e-14	3.48954e-13	pseudobulk	edgeR	LRT
Sorbs2os	-0.299772	6.28119	58.97	1.60096e-14	3.50858e-13	pseudobulk	edgeR	LRT
Tuba4a	0.302435	6.30265	58.9594	1.60957e-14	3.5243e-13	pseudobulk	edgeR	LRT
Iqsec3	0.300806	6.62435	58.8556	1.69681e-14	3.70866e-13	pseudobulk	edgeR	LRT
Stx16	-0.353361	5.7466	58.7735	1.76906e-14	3.86312e-13	pseudobulk	edgeR	LRT
Reps2	0.230703	7.95257	58.7331	1.80579e-14	3.9398e-13	pseudobulk	edgeR	LRT
Slc4a10	0.199109	9.24137	58.6941	1.84192e-14	4.01502e-13	pseudobulk	edgeR	LRT
Ryr2	0.173483	10.3197	58.5683	1.96356e-14	4.26874e-13	pseudobulk	edgeR	LRT
Vdac1	0.289168	6.35924	58.5644	1.96746e-14	4.27339e-13	pseudobulk	edgeR	LRT
Aftph	0.298116	6.33966	58.4165	2.12106e-14	4.60292e-13	pseudobulk	edgeR	LRT
Prag1	-0.386684	5.58493	58.3348	2.21102e-14	4.79389e-13	pseudobulk	edgeR	LRT
Cstf2	-0.30844	6.07294	58.322	2.22538e-14	4.82074e-13	pseudobulk	edgeR	LRT
Gmeb1	0.493896	4.83651	58.2995	2.25103e-14	4.87197e-13	pseudobulk	edgeR	LRT
Ralbp1	0.348761	5.59127	58.2726	2.28206e-14	4.93304e-13	pseudobulk	edgeR	LRT
Tmem245	0.259203	7.06196	58.1688	2.40567e-14	5.18367e-13	pseudobulk	edgeR	LRT
Slc50a1	-0.36454	5.69918	58.1275	2.4567e-14	5.28895e-13	pseudobulk	edgeR	LRT
Gm13052	-0.496033	4.51771	58.1252	2.45954e-14	5.2904e-13	pseudobulk	edgeR	LRT
Adarb2	1.16099	4.5395	58.0933	2.4998e-14	5.37225e-13	pseudobulk	edgeR	LRT
Hdac4	0.231984	7.37702	58.0745	2.52381e-14	5.41908e-13	pseudobulk	edgeR	LRT
Kdm4b	0.318229	6.14744	57.8088	2.88869e-14	6.1971e-13	pseudobulk	edgeR	LRT
Dpyd	0.382878	7.02273	57.7976	2.90531e-14	6.22726e-13	pseudobulk	edgeR	LRT
Atg16l2	-0.458573	4.72147	57.7518	2.97365e-14	6.36814e-13	pseudobulk	edgeR	LRT
Tpr	0.280229	6.51178	57.6466	3.137e-14	6.71208e-13	pseudobulk	edgeR	LRT
Tbc1d32	-0.313908	6.1219	57.3471	3.65307e-14	7.78897e-13	pseudobulk	edgeR	LRT
Kcnh4	-0.544316	4.71601	57.2986	3.74431e-14	7.97653e-13	pseudobulk	edgeR	LRT
Gprin3	0.391747	5.48205	57.2543	3.82943e-14	8.15073e-13	pseudobulk	edgeR	LRT
Rab24	0.311189	6.25795	57.2096	3.91759e-14	8.32386e-13	pseudobulk	edgeR	LRT
2810049E08Rik	-0.431008	5.28291	57.1252	4.08937e-14	8.68129e-13	pseudobulk	edgeR	LRT
Slc38a6	-0.372136	5.79398	56.9988	4.36078e-14	9.24136e-13	pseudobulk	edgeR	LRT
Zfr	0.220307	8.18695	56.981	4.40042e-14	9.31727e-13	pseudobulk	edgeR	LRT
Ntrk2	-0.18533	9.58561	56.9474	4.47621e-14	9.46953e-13	pseudobulk	edgeR	LRT
Samd5	-0.355157	6.50099	56.837	4.73465e-14	9.98163e-13	pseudobulk	edgeR	LRT
Acap3	0.398393	5.55664	56.8166	4.78404e-14	1.00771e-12	pseudobulk	edgeR	LRT
Scn3a	0.257528	6.82018	56.8039	4.81516e-14	1.01339e-12	pseudobulk	edgeR	LRT
Rad23b	0.27556	6.83989	56.7932	4.84129e-14	1.01756e-12	pseudobulk	edgeR	LRT
Cabp1	-0.249847	6.9908	56.7924	4.84334e-14	1.01756e-12	pseudobulk	edgeR	LRT
Rgs6	-0.188217	9.90315	56.7761	4.88355e-14	1.02513e-12	pseudobulk	edgeR	LRT
Micu3	0.23871	7.27372	56.7542	4.93834e-14	1.03574e-12	pseudobulk	edgeR	LRT
Gm46102	-0.453443	4.81449	56.7184	5.029e-14	1.05203e-12	pseudobulk	edgeR	LRT
Bclaf1	0.243131	7.05702	56.6975	5.08281e-14	1.06238e-12	pseudobulk	edgeR	LRT
Tbc1d8	0.37906	5.42318	56.5632	5.44215e-14	1.13554e-12	pseudobulk	edgeR	LRT
Rfx1	0.362771	5.34661	56.4936	5.63828e-14	1.17546e-12	pseudobulk	edgeR	LRT
Atp2a2	0.21419	7.88311	56.3541	6.05274e-14	1.26079e-12	pseudobulk	edgeR	LRT
Syngap1	0.279295	6.45189	56.2854	6.26776e-14	1.30335e-12	pseudobulk	edgeR	LRT
1110019D14Rik	-0.466038	4.8743	56.2529	6.3723e-14	1.32396e-12	pseudobulk	edgeR	LRT
Rapgef4	0.19746	8.7854	56.2293	6.44927e-14	1.33881e-12	pseudobulk	edgeR	LRT
Ero1lb	0.342342	5.62285	56.1361	6.76257e-14	1.40266e-12	pseudobulk	edgeR	LRT
Far1	-0.226693	7.42111	56.0956	6.90322e-14	1.43062e-12	pseudobulk	edgeR	LRT
Supt5	0.353652	5.423	56.0859	6.93739e-14	1.43647e-12	pseudobulk	edgeR	LRT
Man2a1	-0.248236	7.46145	55.9611	7.39176e-14	1.52667e-12	pseudobulk	edgeR	LRT
Meis3	-0.482836	4.51619	55.9551	7.41454e-14	1.53008e-12	pseudobulk	edgeR	LRT
Ncor1	0.218538	7.86665	55.9451	7.45236e-14	1.53658e-12	pseudobulk	edgeR	LRT
Ankrd13c	0.314219	6.10871	55.9079	7.59472e-14	1.56462e-12	pseudobulk	edgeR	LRT
Cyp51	-0.438074	5.126	55.789	8.0681e-14	1.65654e-12	pseudobulk	edgeR	LRT
Lin28b	-0.364226	5.43761	55.7282	8.32172e-14	1.70574e-12	pseudobulk	edgeR	LRT
Zranb2	-0.239916	7.66306	55.7142	8.38096e-14	1.71644e-12	pseudobulk	edgeR	LRT
Cpne9	-0.326881	5.97814	55.6854	8.50481e-14	1.74035e-12	pseudobulk	edgeR	LRT
Tafa5	0.273801	6.95577	55.6648	8.59418e-14	1.75569e-12	pseudobulk	edgeR	LRT
Pcdh1	0.295707	6.30777	55.6007	8.87934e-14	1.81095e-12	pseudobulk	edgeR	LRT
Gm10419	-0.308717	5.97481	55.5605	9.06247e-14	1.84671e-12	pseudobulk	edgeR	LRT
Hacd1	-0.284861	6.23413	55.5322	9.19423e-14	1.87044e-12	pseudobulk	edgeR	LRT
Tenm3	0.229308	8.39877	55.4455	9.60879e-14	1.95315e-12	pseudobulk	edgeR	LRT
Gcnt2	0.470322	4.80883	55.2839	1.04319e-13	2.11693e-12	pseudobulk	edgeR	LRT
Efr3a	0.243543	7.47398	55.2357	1.06907e-13	2.16584e-12	pseudobulk	edgeR	LRT
Snapc4	0.362634	5.42231	55.1994	1.08902e-13	2.20443e-12	pseudobulk	edgeR	LRT
Rnf214	0.33282	5.75696	55.192	1.09311e-13	2.21088e-12	pseudobulk	edgeR	LRT
Erc1	0.213768	7.82011	55.0769	1.15907e-13	2.34041e-12	pseudobulk	edgeR	LRT
Ankrd46	0.403812	5.00286	54.9084	1.26277e-13	2.54349e-12	pseudobulk	edgeR	LRT
Sh3glb2	-0.315299	5.92173	54.8634	1.29205e-13	2.60031e-12	pseudobulk	edgeR	LRT
Fbn1	0.474032	5.07452	54.7896	1.3415e-13	2.6976e-12	pseudobulk	edgeR	LRT
Csad	0.433248	5.03833	54.7449	1.37235e-13	2.75737e-12	pseudobulk	edgeR	LRT
Mrpl41	-0.418899	5.15044	54.742	1.37439e-13	2.75919e-12	pseudobulk	edgeR	LRT
Cap1	0.305263	5.94065	54.5069	1.54905e-13	3.09455e-12	pseudobulk	edgeR	LRT
Hnrnpul1	0.406556	5.33101	54.492	1.5608e-13	3.11547e-12	pseudobulk	edgeR	LRT
Tenm1	0.197687	8.81601	54.4818	1.56897e-13	3.12923e-12	pseudobulk	edgeR	LRT
Ccdc3	0.441591	5.4575	54.4793	1.57094e-13	3.13059e-12	pseudobulk	edgeR	LRT
Cdip1	0.271344	6.46071	54.3616	1.66788e-13	3.31834e-12	pseudobulk	edgeR	LRT
Zfp423	-0.544732	4.65616	54.3579	1.67109e-13	3.32202e-12	pseudobulk	edgeR	LRT
Edc4	0.411004	5.06883	54.2672	1.74995e-13	3.46749e-12	pseudobulk	edgeR	LRT
Abhd14b	-0.470885	4.60091	54.2625	1.75415e-13	3.47298e-12	pseudobulk	edgeR	LRT
Shc2	-0.359389	5.53298	54.2396	1.77478e-13	3.51098e-12	pseudobulk	edgeR	LRT
Madd	0.254235	6.93551	54.2269	1.78626e-13	3.53083e-12	pseudobulk	edgeR	LRT
Slc25a28	0.368772	5.28976	54.2235	1.78937e-13	3.53412e-12	pseudobulk	edgeR	LRT
Cnrip1	-0.274877	6.45432	54.2162	1.79604e-13	3.54442e-12	pseudobulk	edgeR	LRT
Stum	0.282568	6.60558	54.1895	1.82061e-13	3.5871e-12	pseudobulk	edgeR	LRT
Pex7	-0.357467	5.32901	54.1431	1.86404e-13	3.66675e-12	pseudobulk	edgeR	LRT
Cep170b	0.426425	4.79077	54.0978	1.90754e-13	3.74928e-12	pseudobulk	edgeR	LRT
Ociad2	0.372291	5.5684	54.0339	1.97064e-13	3.8702e-12	pseudobulk	edgeR	LRT
Matk	-0.258369	7.16429	53.9962	2.00873e-13	3.93866e-12	pseudobulk	edgeR	LRT
Marf1	0.335157	5.7404	53.9917	2.01342e-13	3.94279e-12	pseudobulk	edgeR	LRT
Zc3h13	0.24508	6.9885	53.991	2.01407e-13	3.94279e-12	pseudobulk	edgeR	LRT
Chd1	0.302114	5.93894	53.7573	2.2685e-13	4.43376e-12	pseudobulk	edgeR	LRT
Thrb	0.194695	9.65013	53.7311	2.29893e-13	4.48963e-12	pseudobulk	edgeR	LRT
Prkar1b	0.234173	7.48427	53.7185	2.31374e-13	4.51494e-12	pseudobulk	edgeR	LRT
Ptpn11	0.31484	5.93086	53.7111	2.32244e-13	4.52468e-12	pseudobulk	edgeR	LRT
Dync1i1	-0.223858	8.47288	53.7063	2.32814e-13	4.53217e-12	pseudobulk	edgeR	LRT
Nin	0.227648	7.86311	53.6917	2.34551e-13	4.56233e-12	pseudobulk	edgeR	LRT
Atp13a3	0.267786	6.57312	53.6278	2.42307e-13	4.70945e-12	pseudobulk	edgeR	LRT
Atp11a	0.334115	5.56565	53.5933	2.46595e-13	4.78898e-12	pseudobulk	edgeR	LRT
Actb	0.236926	7.26831	53.5447	2.52772e-13	4.90503e-12	pseudobulk	edgeR	LRT
Rasl10a	0.347497	5.45959	53.4409	2.66484e-13	5.1629e-12	pseudobulk	edgeR	LRT
Atp8a1	0.182205	8.94901	53.4222	2.69033e-13	5.20814e-12	pseudobulk	edgeR	LRT
Tyw1	0.446654	4.66188	53.3481	2.79386e-13	5.39999e-12	pseudobulk	edgeR	LRT
Nap1l1	-0.264039	6.54795	53.3198	2.8343e-13	5.47382e-12	pseudobulk	edgeR	LRT
Smarca2	0.264477	7.99728	53.2574	2.92587e-13	5.64618e-12	pseudobulk	edgeR	LRT
Nfasc	0.226387	7.79844	53.0647	3.22735e-13	6.21814e-12	pseudobulk	edgeR	LRT
Rnf19a	0.305517	6.00259	53.0486	3.25391e-13	6.26435e-12	pseudobulk	edgeR	LRT
Hcfc2	0.304913	6.13762	52.9946	3.34469e-13	6.42897e-12	pseudobulk	edgeR	LRT
Dpp6	0.181516	8.86089	52.9714	3.38447e-13	6.50031e-12	pseudobulk	edgeR	LRT
Hmgcs1	-0.39113	5.38131	52.9539	3.41463e-13	6.55308e-12	pseudobulk	edgeR	LRT
AI593442	-0.384907	5.40133	52.9298	3.45684e-13	6.62887e-12	pseudobulk	edgeR	LRT
Zfp692	0.287451	6.28707	52.8475	3.60474e-13	6.90706e-12	pseudobulk	edgeR	LRT
Phc2	0.247307	6.73633	52.6411	4.00412e-13	7.65428e-12	pseudobulk	edgeR	LRT
Sntg1	0.168577	10.464	52.5764	4.13835e-13	7.90468e-12	pseudobulk	edgeR	LRT
Reps1	-0.351378	5.67643	52.5517	4.19067e-13	7.99833e-12	pseudobulk	edgeR	LRT
Mettl15	0.3544	5.41672	52.5317	4.23366e-13	8.07407e-12	pseudobulk	edgeR	LRT
Pknox2	-0.288905	7.77278	52.5203	4.25834e-13	8.1148e-12	pseudobulk	edgeR	LRT
Fhit	-0.325376	6.95906	52.4386	4.43903e-13	8.43935e-12	pseudobulk	edgeR	LRT
Jph4	-0.306808	6.06682	52.4352	4.4469e-13	8.44773e-12	pseudobulk	edgeR	LRT
Grb2	0.323884	5.84388	52.4055	4.51451e-13	8.56949e-12	pseudobulk	edgeR	LRT
Ccnt1	0.343019	5.67497	52.4037	4.51866e-13	8.57069e-12	pseudobulk	edgeR	LRT
Gm13601	-0.3651	5.31364	52.3002	4.76316e-13	9.01342e-12	pseudobulk	edgeR	LRT
Ctnna2	-0.162897	10.9371	52.238	4.91658e-13	9.29057e-12	pseudobulk	edgeR	LRT
Mapkbp1	0.391367	5.15487	52.2377	4.91724e-13	9.29057e-12	pseudobulk	edgeR	LRT
Stk19	-0.384757	5.03973	52.1838	5.05425e-13	9.54206e-12	pseudobulk	edgeR	LRT
Map3k13	-0.33659	5.45018	52.1814	5.06028e-13	9.54605e-12	pseudobulk	edgeR	LRT
Rabep1	0.224514	7.46359	52.0749	5.34221e-13	1.00623e-11	pseudobulk	edgeR	LRT
Psmc3	0.360891	5.41079	52.0054	5.5348e-13	1.0417e-11	pseudobulk	edgeR	LRT
Slc24a3	-0.281371	7.77935	51.9397	5.72329e-13	1.07635e-11	pseudobulk	edgeR	LRT
Kif1c	0.396749	4.96071	51.8776	5.90697e-13	1.11004e-11	pseudobulk	edgeR	LRT
Glce	0.327198	6.00492	51.734	6.35511e-13	1.1915e-11	pseudobulk	edgeR	LRT
Ift43	0.354403	5.4113	51.6385	6.67186e-13	1.24992e-11	pseudobulk	edgeR	LRT
Pebp1	0.395967	5.03956	51.62	6.73529e-13	1.25987e-11	pseudobulk	edgeR	LRT
Gm26782	-0.445374	4.51	51.6175	6.74377e-13	1.26049e-11	pseudobulk	edgeR	LRT
Fut9	-0.195315	9.16174	51.5916	6.83342e-13	1.27627e-11	pseudobulk	edgeR	LRT
Ttc8	-0.279515	6.34027	51.576	6.88778e-13	1.28544e-11	pseudobulk	edgeR	LRT
1500011B03Rik	-0.405738	5.00436	51.5617	6.93824e-13	1.29387e-11	pseudobulk	edgeR	LRT
Rnf38	0.251335	6.69552	51.5459	6.99435e-13	1.30333e-11	pseudobulk	edgeR	LRT
Tial1	-0.269719	6.34562	51.5327	7.04142e-13	1.3111e-11	pseudobulk	edgeR	LRT
Lgi1	0.257541	6.82446	51.4995	7.16149e-13	1.33244e-11	pseudobulk	edgeR	LRT
Shisa4	-0.341885	5.5636	51.4643	7.29096e-13	1.3555e-11	pseudobulk	edgeR	LRT
Cds1	-0.270859	6.24783	51.4167	7.46997e-13	1.38666e-11	pseudobulk	edgeR	LRT
Gnptab	0.3146	5.93348	51.2989	7.93209e-13	1.47133e-11	pseudobulk	edgeR	LRT
Igfbp5	0.497237	4.53754	51.05	9.00448e-13	1.66644e-11	pseudobulk	edgeR	LRT
Akt3	-0.193313	9.43392	51.0406	9.04734e-13	1.67311e-11	pseudobulk	edgeR	LRT
Commd10	-0.296183	6.66303	51.0202	9.14201e-13	1.68933e-11	pseudobulk	edgeR	LRT
Hip1	0.3548	5.39449	50.949	9.47958e-13	1.74906e-11	pseudobulk	edgeR	LRT
Creg2	0.375824	5.7534	50.9365	9.54035e-13	1.75894e-11	pseudobulk	edgeR	LRT
Tra2a	0.211936	7.57677	50.9094	9.67276e-13	1.78201e-11	pseudobulk	edgeR	LRT
Tbc1d1	-0.339675	5.75639	50.8716	9.86097e-13	1.81531e-11	pseudobulk	edgeR	LRT
Ubac2	-0.289558	6.08367	50.8468	9.98626e-13	1.83699e-11	pseudobulk	edgeR	LRT
Zfp704	0.22486	7.28995	50.8019	1.02176e-12	1.87813e-11	pseudobulk	edgeR	LRT
Fgf13	-0.305461	6.51056	50.739	1.05503e-12	1.93782e-11	pseudobulk	edgeR	LRT
Ryr3	0.247572	7.92127	50.7076	1.07202e-12	1.96606e-11	pseudobulk	edgeR	LRT
Macf1	0.183229	9.09452	50.6156	1.12349e-12	2.05891e-11	pseudobulk	edgeR	LRT
Nkain3	0.391725	7.28145	50.5919	1.13716e-12	2.0824e-11	pseudobulk	edgeR	LRT
Dlg3	0.328359	5.78726	50.5562	1.15801e-12	2.11899e-11	pseudobulk	edgeR	LRT
Ap5m1	0.43713	4.88256	50.4958	1.19418e-12	2.18353e-11	pseudobulk	edgeR	LRT
Rps6kb2	-0.331434	5.59665	50.4903	1.19752e-12	2.18802e-11	pseudobulk	edgeR	LRT
Pcmtd2	0.275661	6.30883	50.4675	1.21157e-12	2.21202e-11	pseudobulk	edgeR	LRT
Ngef	-0.253618	6.81098	50.4509	1.22187e-12	2.22916e-11	pseudobulk	edgeR	LRT
Rnf10	0.296194	6.23692	50.4196	1.24147e-12	2.26323e-11	pseudobulk	edgeR	LRT
Prepl	-0.238397	7.25015	50.4155	1.24408e-12	2.26629e-11	pseudobulk	edgeR	LRT
Phf2	0.452154	4.52092	50.3912	1.2596e-12	2.29285e-11	pseudobulk	edgeR	LRT
Usp31	0.281919	6.2036	50.3521	1.2849e-12	2.33716e-11	pseudobulk	edgeR	LRT
Slc39a10	0.233789	7.51224	50.1533	1.42189e-12	2.58248e-11	pseudobulk	edgeR	LRT
Plk2	0.241217	7.28362	50.1298	1.43905e-12	2.61171e-11	pseudobulk	edgeR	LRT
Mrps5	-0.37684	5.03368	50.0705	1.4832e-12	2.68969e-11	pseudobulk	edgeR	LRT
Csmd2	0.197052	9.00623	50.0691	1.48422e-12	2.68969e-11	pseudobulk	edgeR	LRT
Entr1	-0.280015	6.06916	50.0405	1.50607e-12	2.72724e-11	pseudobulk	edgeR	LRT
Kctd6	0.43201	4.61879	50.0274	1.51618e-12	2.74351e-11	pseudobulk	edgeR	LRT
Zfyve26	0.397236	4.883	49.7514	1.74511e-12	3.14843e-11	pseudobulk	edgeR	LRT
Tmem87b	0.386714	5.05608	49.736	1.75888e-12	3.16858e-11	pseudobulk	edgeR	LRT
Wbp4	0.380344	5.0766	49.7306	1.76378e-12	3.17506e-11	pseudobulk	edgeR	LRT
Rev1	0.253495	6.83916	49.6563	1.8318e-12	3.28571e-11	pseudobulk	edgeR	LRT
Kif26b	0.334133	5.80382	49.6254	1.86091e-12	3.33514e-11	pseudobulk	edgeR	LRT
Carmil1	-0.279134	6.65987	49.5359	1.94772e-12	3.4856e-11	pseudobulk	edgeR	LRT
Pard3	-0.352176	5.51641	49.3972	2.09049e-12	3.73835e-11	pseudobulk	edgeR	LRT
Abca5	0.249692	6.69901	49.3532	2.13789e-12	3.82033e-11	pseudobulk	edgeR	LRT
Wasf1	0.215551	7.97179	49.3263	2.16735e-12	3.87013e-11	pseudobulk	edgeR	LRT
Col6a1	-0.48816	5.13718	49.2796	2.21964e-12	3.95482e-11	pseudobulk	edgeR	LRT
Gsg1l	0.294861	6.59348	49.2309	2.27532e-12	4.05107e-11	pseudobulk	edgeR	LRT
Tiam2	0.262482	6.64687	49.0953	2.43829e-12	4.33806e-11	pseudobulk	edgeR	LRT
Snx10	0.27246	6.30626	49.0746	2.46411e-12	4.38079e-11	pseudobulk	edgeR	LRT
Cebpz	0.390683	5.07911	49.0616	2.48051e-12	4.40674e-11	pseudobulk	edgeR	LRT
Ephb1	-0.288812	6.10232	49.0445	2.50221e-12	4.44207e-11	pseudobulk	edgeR	LRT
Wwox	0.213875	7.8805	49.0197	2.53404e-12	4.4953e-11	pseudobulk	edgeR	LRT
Grm3	-0.228432	9.06991	48.9393	2.64014e-12	4.67331e-11	pseudobulk	edgeR	LRT
Hook2	0.385635	5.06834	48.9111	2.67826e-12	4.73736e-11	pseudobulk	edgeR	LRT
Lmo4	0.233213	7.40207	48.8494	2.76396e-12	4.88187e-11	pseudobulk	edgeR	LRT
Ccdc82	-0.379065	5.0322	48.8279	2.79443e-12	4.93212e-11	pseudobulk	edgeR	LRT
Gstz1	0.314885	5.59194	48.769	2.87959e-12	5.07875e-11	pseudobulk	edgeR	LRT
Morf4l1	-0.312821	5.59278	48.7505	2.90686e-12	5.12313e-11	pseudobulk	edgeR	LRT
Ppp2r5b	0.374836	5.1306	48.6477	3.0632e-12	5.39477e-11	pseudobulk	edgeR	LRT
Eif4g3	0.190363	8.46573	48.6435	3.06987e-12	5.40262e-11	pseudobulk	edgeR	LRT
Trps1	-0.257148	7.05776	48.5385	3.23872e-12	5.69566e-11	pseudobulk	edgeR	LRT
Ufd1	-0.41349	4.71806	48.3337	3.59525e-12	6.31356e-11	pseudobulk	edgeR	LRT
Pdk1	0.344216	5.47751	48.3301	3.60185e-12	6.3206e-11	pseudobulk	edgeR	LRT
Dab1	-0.187082	10.1819	48.3205	3.61954e-12	6.34707e-11	pseudobulk	edgeR	LRT
Atp8a2	0.196907	8.21289	48.2907	3.67485e-12	6.43943e-11	pseudobulk	edgeR	LRT
Kif16b	0.231859	7.00583	48.1747	3.89888e-12	6.81731e-11	pseudobulk	edgeR	LRT
Cemip2	-0.420629	4.6335	48.1669	3.91449e-12	6.8397e-11	pseudobulk	edgeR	LRT
Lnx1	-0.342116	5.33905	48.1181	4.01314e-12	7.00705e-11	pseudobulk	edgeR	LRT
Eif3b	0.45892	4.53624	48.0985	4.05339e-12	7.06721e-11	pseudobulk	edgeR	LRT
Dennd11	-0.344822	5.37357	48.0889	4.07331e-12	7.09688e-11	pseudobulk	edgeR	LRT
Homer2	-0.320188	5.67515	48.0825	4.08659e-12	7.11492e-11	pseudobulk	edgeR	LRT
Cpsf6	-0.226163	7.42682	48.035	4.18673e-12	7.28408e-11	pseudobulk	edgeR	LRT
Csnk1g3	0.245306	6.99316	47.9764	4.31386e-12	7.49457e-11	pseudobulk	edgeR	LRT
Grin2b	0.160581	10.6335	47.9385	4.3979e-12	7.6297e-11	pseudobulk	edgeR	LRT
1810013L24Rik	-0.307574	5.8852	47.8637	4.56892e-12	7.9039e-11	pseudobulk	edgeR	LRT
Ctnna3	-0.340536	6.22272	47.8521	4.59619e-12	7.94545e-11	pseudobulk	edgeR	LRT
Nono	0.383389	4.93394	47.8227	4.66561e-12	8.05403e-11	pseudobulk	edgeR	LRT
Macrod2	0.161091	11.208	47.4543	5.63006e-12	9.68465e-11	pseudobulk	edgeR	LRT
Mrps9	-0.312229	5.64936	47.4378	5.67779e-12	9.75988e-11	pseudobulk	edgeR	LRT
Sparcl1	0.257975	6.34128	47.3842	5.83497e-12	1.0023e-10	pseudobulk	edgeR	LRT
Lyzl4	0.349398	5.26437	47.3512	5.93404e-12	1.0186e-10	pseudobulk	edgeR	LRT
Ppia	-0.412361	4.60585	47.3134	6.04986e-12	1.03702e-10	pseudobulk	edgeR	LRT
Taf1b	-0.292416	5.99195	47.2677	6.19253e-12	1.06073e-10	pseudobulk	edgeR	LRT
Zfp652	0.276514	6.11421	47.2235	6.3336e-12	1.08337e-10	pseudobulk	edgeR	LRT
Rspo2	0.268313	7.25909	47.1471	6.58528e-12	1.12563e-10	pseudobulk	edgeR	LRT
Wscd2	0.311349	5.79757	47.0952	6.76202e-12	1.15342e-10	pseudobulk	edgeR	LRT
Skap2	-0.419581	4.77826	47.0614	6.87972e-12	1.17186e-10	pseudobulk	edgeR	LRT
Sgsm3	0.330713	5.53676	47.0454	6.93622e-12	1.18066e-10	pseudobulk	edgeR	LRT
A330102I10Rik	-0.367444	5.15598	47.0133	7.05072e-12	1.19764e-10	pseudobulk	edgeR	LRT
Ntm	-0.162243	11.4367	46.9525	7.27266e-12	1.23448e-10	pseudobulk	edgeR	LRT
Magi3	-0.226773	7.98021	46.8967	7.4828e-12	1.26927e-10	pseudobulk	edgeR	LRT
Atp1a3	0.196812	7.99956	46.8071	7.83294e-12	1.32774e-10	pseudobulk	edgeR	LRT
Map6	-0.252416	6.68397	46.7896	7.90312e-12	1.3387e-10	pseudobulk	edgeR	LRT
Neurod6	-0.378151	5.44639	46.6368	8.54427e-12	1.4453e-10	pseudobulk	edgeR	LRT
Rab6a	-0.236737	6.99362	46.6304	8.57187e-12	1.44896e-10	pseudobulk	edgeR	LRT
Rps6ka3	-0.229002	8.19148	46.5985	8.7126e-12	1.47071e-10	pseudobulk	edgeR	LRT
Mei4	-0.321862	6.00097	46.5942	8.73193e-12	1.47295e-10	pseudobulk	edgeR	LRT
Slitrk4	0.430205	4.65586	46.5404	8.97468e-12	1.51286e-10	pseudobulk	edgeR	LRT
Adamts17	0.266114	6.39734	46.5212	9.06338e-12	1.52675e-10	pseudobulk	edgeR	LRT
Ap4s1	-0.327654	5.40991	46.4272	9.50862e-12	1.60065e-10	pseudobulk	edgeR	LRT
Ppt1	-0.37771	5.05115	46.4259	9.51515e-12	1.60065e-10	pseudobulk	edgeR	LRT
Chmp4b	0.351402	5.13677	46.4204	9.54177e-12	1.60402e-10	pseudobulk	edgeR	LRT
Ptprj	0.209931	8.04984	46.3428	9.92701e-12	1.66763e-10	pseudobulk	edgeR	LRT
Acaa1a	-0.38197	4.96267	46.2547	1.03836e-11	1.74073e-10	pseudobulk	edgeR	LRT
Myl6	-0.417197	4.78214	46.2522	1.03971e-11	1.74179e-10	pseudobulk	edgeR	LRT
Arl6ip1	0.339287	5.49662	46.2329	1.04999e-11	1.75781e-10	pseudobulk	edgeR	LRT
Carf	-0.389529	4.89225	46.1081	1.11903e-11	1.87212e-10	pseudobulk	edgeR	LRT
Adss	-0.312402	5.79414	46.0833	1.13331e-11	1.8947e-10	pseudobulk	edgeR	LRT
Grid1	-0.177942	9.01183	45.9764	1.19684e-11	1.99681e-10	pseudobulk	edgeR	LRT
Irf2	-0.228308	7.03173	45.9286	1.22642e-11	2.04476e-10	pseudobulk	edgeR	LRT
Gap43	-0.257111	6.44575	45.9172	1.23357e-11	2.05527e-10	pseudobulk	edgeR	LRT
Bend6	-0.270614	6.27332	45.9107	1.23768e-11	2.06072e-10	pseudobulk	edgeR	LRT
Zfyve27	-0.384825	4.8996	45.876	1.25977e-11	2.09463e-10	pseudobulk	edgeR	LRT
Igsf11	0.407129	4.75156	45.7818	1.32186e-11	2.19638e-10	pseudobulk	edgeR	LRT
Adamts16	0.463068	4.68014	45.7605	1.33632e-11	2.21889e-10	pseudobulk	edgeR	LRT
Dock3	0.176546	9.93935	45.7507	1.34302e-11	2.2285e-10	pseudobulk	edgeR	LRT
Nedd4	0.195124	7.77246	45.7352	1.35367e-11	2.24312e-10	pseudobulk	edgeR	LRT
Eea1	0.268759	6.2699	45.713	1.36915e-11	2.26665e-10	pseudobulk	edgeR	LRT
Fancl	-0.428667	4.99716	45.7121	1.36973e-11	2.26665e-10	pseudobulk	edgeR	LRT
Bbip1	-0.332397	5.36806	45.5805	1.4649e-11	2.42086e-10	pseudobulk	edgeR	LRT
Gaa	0.361626	5.35116	45.5196	1.51121e-11	2.494e-10	pseudobulk	edgeR	LRT
Prkd1	0.240389	7.03709	45.4878	1.53591e-11	2.53305e-10	pseudobulk	edgeR	LRT
Gm9866	-0.283307	5.91246	45.3442	1.65279e-11	2.71664e-10	pseudobulk	edgeR	LRT
Stk40	0.310319	5.81408	45.3328	1.66245e-11	2.73067e-10	pseudobulk	edgeR	LRT
Cystm1	-0.378926	4.99748	45.2531	1.73145e-11	2.8421e-10	pseudobulk	edgeR	LRT
Sik3	-0.237385	7.19541	45.2508	1.73346e-11	2.84348e-10	pseudobulk	edgeR	LRT
Nefm	-0.473857	5.02119	45.1857	1.79207e-11	2.93764e-10	pseudobulk	edgeR	LRT
D3Ertd751e	-0.358212	5.20495	45.1207	1.85257e-11	3.03478e-10	pseudobulk	edgeR	LRT
Cadps	-0.158425	10.1885	45.026	1.94432e-11	3.1808e-10	pseudobulk	edgeR	LRT
Nlk	-0.187091	8.84216	44.9696	2.00117e-11	3.27162e-10	pseudobulk	edgeR	LRT
Uhrf1bp1l	0.260571	6.40754	44.9635	2.00743e-11	3.27746e-10	pseudobulk	edgeR	LRT
Foxo3	-0.266956	6.05181	44.9255	2.04677e-11	3.33944e-10	pseudobulk	edgeR	LRT
Slc17a5	0.304353	5.64315	44.9159	2.05686e-11	3.35367e-10	pseudobulk	edgeR	LRT
Ap2b1	0.215066	7.09272	44.892	2.08211e-11	3.39257e-10	pseudobulk	edgeR	LRT
Aplp1	0.229391	6.97747	44.8182	2.16208e-11	3.51584e-10	pseudobulk	edgeR	LRT
Eef1d	0.361473	4.99212	44.8114	2.16955e-11	3.52563e-10	pseudobulk	edgeR	LRT
Gm3448	-0.430251	4.52013	44.7772	2.20779e-11	3.583e-10	pseudobulk	edgeR	LRT
Bdp1	0.239885	6.65628	44.7502	2.23846e-11	3.62794e-10	pseudobulk	edgeR	LRT
Dnaja1	-0.33607	5.56934	44.7289	2.26292e-11	3.66514e-10	pseudobulk	edgeR	LRT
Bcl2	-0.333293	5.53145	44.7104	2.28437e-11	3.69744e-10	pseudobulk	edgeR	LRT
Phf8	0.261526	6.14459	44.7018	2.29443e-11	3.71126e-10	pseudobulk	edgeR	LRT
Nfix	0.238303	6.99109	44.6299	2.38023e-11	3.84748e-10	pseudobulk	edgeR	LRT
Ptprk	0.186612	9.7381	44.564	2.46182e-11	3.97411e-10	pseudobulk	edgeR	LRT
Nell1	-0.287524	8.56312	44.5386	2.49391e-11	4.02325e-10	pseudobulk	edgeR	LRT
Tmem200a	0.281695	6.52399	44.4908	2.55557e-11	4.12e-10	pseudobulk	edgeR	LRT
Urb1	0.416226	4.58769	44.4707	2.58196e-11	4.15979e-10	pseudobulk	edgeR	LRT
Cfl1	0.305683	5.54102	44.3916	2.68844e-11	4.32277e-10	pseudobulk	edgeR	LRT
Diaph2	-0.184995	8.58798	44.3731	2.71391e-11	4.36085e-10	pseudobulk	edgeR	LRT
Ckap5	0.238067	6.76474	44.3652	2.72494e-11	4.37569e-10	pseudobulk	edgeR	LRT
Rapgef6	-0.233927	7.06762	44.3513	2.74436e-11	4.40397e-10	pseudobulk	edgeR	LRT
Mbtps1	0.348705	5.45137	44.3002	2.81687e-11	4.51737e-10	pseudobulk	edgeR	LRT
Gnaz	0.308206	5.47316	44.2637	2.86985e-11	4.59628e-10	pseudobulk	edgeR	LRT
Ubap2l	0.213222	7.26315	44.2593	2.87633e-11	4.60363e-10	pseudobulk	edgeR	LRT
Pak1	0.210163	7.57344	44.2482	2.89271e-11	4.62682e-10	pseudobulk	edgeR	LRT
Sidt1	-0.211003	7.56833	44.2192	2.93593e-11	4.69287e-10	pseudobulk	edgeR	LRT
AW549877	0.393178	4.88259	44.1482	3.04429e-11	4.86288e-10	pseudobulk	edgeR	LRT
Mark4	0.405877	5.03949	44.1199	3.0886e-11	4.93044e-10	pseudobulk	edgeR	LRT
Pik3r2	0.358705	4.98329	44.114	3.09805e-11	4.94229e-10	pseudobulk	edgeR	LRT
Rgs20	-0.329299	5.87658	44.1126	3.1002e-11	4.94248e-10	pseudobulk	edgeR	LRT
Galnt16	-0.333836	5.41482	44.1048	3.11261e-11	4.95903e-10	pseudobulk	edgeR	LRT
AU040320	0.340452	5.67785	44.1008	3.11895e-11	4.96265e-10	pseudobulk	edgeR	LRT
Kcnq2	0.203243	7.70666	44.0775	3.1562e-11	5.01865e-10	pseudobulk	edgeR	LRT
Stx1b	0.314737	5.7141	44.0159	3.25723e-11	5.17592e-10	pseudobulk	edgeR	LRT
Morc2a	0.303954	5.73567	43.9808	3.31611e-11	5.26605e-10	pseudobulk	edgeR	LRT
Esrrg	-0.224281	7.31838	43.9748	3.32627e-11	5.27875e-10	pseudobulk	edgeR	LRT
Kcnc3	0.331488	5.32496	43.969	3.33623e-11	5.29111e-10	pseudobulk	edgeR	LRT
Armc2	-0.417524	4.75361	43.9262	3.40994e-11	5.40099e-10	pseudobulk	edgeR	LRT
Vmp1	-0.273849	6.63822	43.8944	3.46573e-11	5.48069e-10	pseudobulk	edgeR	LRT
Hnrnph3	-0.273575	6.16636	43.8747	3.5009e-11	5.53069e-10	pseudobulk	edgeR	LRT
Fbxo28	0.350404	5.38331	43.8295	3.5826e-11	5.65245e-10	pseudobulk	edgeR	LRT
Galnt9	-0.261623	6.15699	43.7623	3.70785e-11	5.84628e-10	pseudobulk	edgeR	LRT
Mib1	0.209634	7.21042	43.7532	3.72498e-11	5.86948e-10	pseudobulk	edgeR	LRT
Tmem132d	-0.184268	9.10872	43.7362	3.75758e-11	5.91703e-10	pseudobulk	edgeR	LRT
Ptprr	-0.210726	7.52544	43.7012	3.82536e-11	6.01601e-10	pseudobulk	edgeR	LRT
Socs7	0.306357	5.7451	43.689	3.8493e-11	6.04975e-10	pseudobulk	edgeR	LRT
Rnf217	0.24196	6.92884	43.6064	4.01526e-11	6.30247e-10	pseudobulk	edgeR	LRT
Ubc	0.294947	6.29029	43.4852	4.27169e-11	6.70065e-10	pseudobulk	edgeR	LRT
Abl1	0.314538	5.55356	43.4465	4.35712e-11	6.83027e-10	pseudobulk	edgeR	LRT
Atp6ap2	0.314228	5.52639	43.3879	4.48946e-11	7.0332e-10	pseudobulk	edgeR	LRT
Abl2	0.218623	6.93786	43.2364	4.85104e-11	7.5899e-10	pseudobulk	edgeR	LRT
Aggf1	0.375087	4.895	43.1995	4.94326e-11	7.72429e-10	pseudobulk	edgeR	LRT
Cobl	0.166593	9.32073	43.1483	5.0744e-11	7.91905e-10	pseudobulk	edgeR	LRT
Ralgapa2	0.211829	7.68611	43.1256	5.1336e-11	8.00632e-10	pseudobulk	edgeR	LRT
Vwa5b2	-0.342924	5.54291	43.0992	5.20341e-11	8.10483e-10	pseudobulk	edgeR	LRT
Caprin1	0.249937	6.51856	42.9886	5.50607e-11	8.57078e-10	pseudobulk	edgeR	LRT
Asb3	-0.252945	6.49275	42.9837	5.51981e-11	8.58668e-10	pseudobulk	edgeR	LRT
Mrps28	-0.354702	5.02139	42.9807	5.52819e-11	8.59423e-10	pseudobulk	edgeR	LRT
Parp6	0.253566	6.69311	42.9477	5.62238e-11	8.73509e-10	pseudobulk	edgeR	LRT
Nlgn2	0.308028	5.80455	42.7697	6.15799e-11	9.54293e-10	pseudobulk	edgeR	LRT
Slc24a2	-0.174147	9.96496	42.7654	6.17144e-11	9.55771e-10	pseudobulk	edgeR	LRT
Fbxw5	0.349491	5.11749	42.7627	6.17991e-11	9.56474e-10	pseudobulk	edgeR	LRT
Mbp	-0.285239	5.8012	42.674	6.46654e-11	1.0002e-09	pseudobulk	edgeR	LRT
Gpr45	0.282229	6.22126	42.609	6.68527e-11	1.03338e-09	pseudobulk	edgeR	LRT
Slc39a11	0.319968	5.39792	42.6048	6.69938e-11	1.0349e-09	pseudobulk	edgeR	LRT
Helq	0.2984	5.54566	42.5911	6.74663e-11	1.04154e-09	pseudobulk	edgeR	LRT
Ttbk1	0.322243	5.3959	42.5777	6.79307e-11	1.04805e-09	pseudobulk	edgeR	LRT
Ankrd28	-0.213737	7.86009	42.5615	6.84935e-11	1.05606e-09	pseudobulk	edgeR	LRT
Ddrgk1	-0.32394	5.28976	42.4901	7.10417e-11	1.09397e-09	pseudobulk	edgeR	LRT
Tmem232	-0.43849	5.50185	42.4693	7.17995e-11	1.10494e-09	pseudobulk	edgeR	LRT
Snta1	0.307097	5.50116	42.4458	7.26675e-11	1.1176e-09	pseudobulk	edgeR	LRT
Dusp3	-0.304654	5.57669	42.388	7.48466e-11	1.15038e-09	pseudobulk	edgeR	LRT
Zbtb46	-0.384521	5.1497	42.3429	7.65954e-11	1.17578e-09	pseudobulk	edgeR	LRT
Ulk4	-0.252217	6.45864	42.2695	7.95223e-11	1.21841e-09	pseudobulk	edgeR	LRT
Ggps1	-0.340512	5.17876	42.2601	7.99055e-11	1.22274e-09	pseudobulk	edgeR	LRT
Vsnl1	0.191671	8.44298	42.2163	8.17165e-11	1.24967e-09	pseudobulk	edgeR	LRT
Rangap1	0.338749	5.29602	42.2108	8.1947e-11	1.25241e-09	pseudobulk	edgeR	LRT
Med25	0.358455	4.91287	42.1439	8.47977e-11	1.29517e-09	pseudobulk	edgeR	LRT
Ltbp4	0.424293	4.75062	42.1142	8.60938e-11	1.31332e-09	pseudobulk	edgeR	LRT
Mlh3	0.410481	4.69291	42.0149	9.05788e-11	1.37915e-09	pseudobulk	edgeR	LRT
Zeb2	0.16806	8.99447	41.9	9.60606e-11	1.45897e-09	pseudobulk	edgeR	LRT
Kitl	-0.395511	5.39486	41.843	9.89061e-11	1.50126e-09	pseudobulk	edgeR	LRT
Slc30a3	-0.269414	6.38011	41.8408	9.90155e-11	1.50198e-09	pseudobulk	edgeR	LRT
Farp2	0.336486	5.2278	41.8266	9.97371e-11	1.51199e-09	pseudobulk	edgeR	LRT
Srcin1	0.203658	7.33706	41.7761	1.02348e-10	1.54868e-09	pseudobulk	edgeR	LRT
Med12l	0.197756	8.13614	41.739	1.0431e-10	1.57739e-09	pseudobulk	edgeR	LRT
Ephx4	-0.286395	5.80809	41.7281	1.04892e-10	1.58521e-09	pseudobulk	edgeR	LRT
Ecpas	0.193983	8.00952	41.7237	1.05127e-10	1.58679e-09	pseudobulk	edgeR	LRT
Gpr137	0.384405	4.84076	41.7171	1.05485e-10	1.59023e-09	pseudobulk	edgeR	LRT
Sel1l3	0.224536	7.01801	41.6776	1.07636e-10	1.62166e-09	pseudobulk	edgeR	LRT
Chd4	0.236632	6.50144	41.638	1.09837e-10	1.65278e-09	pseudobulk	edgeR	LRT
Arfgef2	0.250867	6.38627	41.553	1.14719e-10	1.72518e-09	pseudobulk	edgeR	LRT
Napb	0.259531	6.12513	41.4749	1.19393e-10	1.79435e-09	pseudobulk	edgeR	LRT
Nrxn3	0.163815	12.7047	41.453	1.20738e-10	1.81344e-09	pseudobulk	edgeR	LRT
Ankrd11	0.180927	8.04382	41.4427	1.21375e-10	1.82189e-09	pseudobulk	edgeR	LRT
Camk2a	-0.175534	9.14023	41.4281	1.22287e-10	1.83445e-09	pseudobulk	edgeR	LRT
Psma7	-0.377116	4.76569	41.4058	1.23688e-10	1.85433e-09	pseudobulk	edgeR	LRT
Dagla	0.257365	6.24869	41.379	1.25396e-10	1.87879e-09	pseudobulk	edgeR	LRT
Mthfs	-0.375736	4.84684	41.3691	1.26036e-10	1.88721e-09	pseudobulk	edgeR	LRT
Prpf6	0.297592	5.60013	41.3625	1.26459e-10	1.89239e-09	pseudobulk	edgeR	LRT
Coq10b	-0.380719	4.88902	41.3157	1.29526e-10	1.93709e-09	pseudobulk	edgeR	LRT
Myo6	0.304408	5.58082	41.2852	1.31562e-10	1.96634e-09	pseudobulk	edgeR	LRT
Chrm2	-0.236434	7.02546	41.1556	1.4058e-10	2.09726e-09	pseudobulk	edgeR	LRT
Atxn10	0.199974	7.46074	40.9997	1.52249e-10	2.26858e-09	pseudobulk	edgeR	LRT
Xrcc4	0.236709	6.61092	40.9678	1.54758e-10	2.30456e-09	pseudobulk	edgeR	LRT
Sh3rf3	0.219183	7.99671	40.9224	1.58399e-10	2.35733e-09	pseudobulk	edgeR	LRT
Itprid2	0.339646	5.12271	40.9153	1.58971e-10	2.3644e-09	pseudobulk	edgeR	LRT
Washc2	0.310891	5.31869	40.9046	1.59844e-10	2.37594e-09	pseudobulk	edgeR	LRT
Jazf1	0.181277	8.37033	40.8721	1.62523e-10	2.41428e-09	pseudobulk	edgeR	LRT
Akap13	0.293071	6.11704	40.8313	1.65957e-10	2.4638e-09	pseudobulk	edgeR	LRT
Pi4k2a	0.364394	5.05064	40.8237	1.66604e-10	2.4719e-09	pseudobulk	edgeR	LRT
Kpnb1	0.285565	5.71735	40.7528	1.72756e-10	2.56006e-09	pseudobulk	edgeR	LRT
Sub1	-0.385243	5.0629	40.6633	1.80852e-10	2.67679e-09	pseudobulk	edgeR	LRT
Slc25a4	0.379984	4.67351	40.6372	1.83281e-10	2.7111e-09	pseudobulk	edgeR	LRT
Fndc4	-0.329807	5.19613	40.6178	1.85115e-10	2.73655e-09	pseudobulk	edgeR	LRT
Scube1	-0.272705	6.28355	40.6133	1.8554e-10	2.74119e-09	pseudobulk	edgeR	LRT
AW554918	-0.211526	6.97873	40.5946	1.87325e-10	2.76588e-09	pseudobulk	edgeR	LRT
Tagln3	0.297589	5.46767	40.461	2.00577e-10	2.95797e-09	pseudobulk	edgeR	LRT
Acsl3	0.291627	5.74557	40.4058	2.06331e-10	3.04098e-09	pseudobulk	edgeR	LRT
Kdm5b	0.220042	6.76757	40.3128	2.1639e-10	3.1873e-09	pseudobulk	edgeR	LRT
Crkl	0.376513	4.79044	40.2961	2.18242e-10	3.21071e-09	pseudobulk	edgeR	LRT
Tnip2	0.407118	4.6281	40.1581	2.34217e-10	3.43744e-09	pseudobulk	edgeR	LRT
Plekha7	0.29858	5.48443	40.0939	2.42038e-10	3.54795e-09	pseudobulk	edgeR	LRT
Mcm3ap	0.313563	5.25764	40.0363	2.49283e-10	3.65195e-09	pseudobulk	edgeR	LRT
Hspa4	0.219227	6.7993	40.0133	2.5224e-10	3.69084e-09	pseudobulk	edgeR	LRT
Usp34	0.168055	8.31922	39.9372	2.62259e-10	3.83055e-09	pseudobulk	edgeR	LRT
Slc49a4	0.299799	5.58033	39.8432	2.7519e-10	4.01221e-09	pseudobulk	edgeR	LRT
Kif3a	0.226215	6.4946	39.7945	2.8214e-10	4.11109e-09	pseudobulk	edgeR	LRT
Dguok	0.368763	4.8629	39.7786	2.84441e-10	4.14215e-09	pseudobulk	edgeR	LRT
Camk2n1	-0.207303	7.15474	39.7439	2.89547e-10	4.21398e-09	pseudobulk	edgeR	LRT
Fam189a1	-0.163149	8.75406	39.6888	2.97828e-10	4.33192e-09	pseudobulk	edgeR	LRT
Pnmal1	0.349199	5.18459	39.6314	3.06709e-10	4.45577e-09	pseudobulk	edgeR	LRT
Mast4	-0.159583	9.09351	39.5791	3.15032e-10	4.57397e-09	pseudobulk	edgeR	LRT
Mrtfb	-0.170536	8.39339	39.5275	3.23469e-10	4.69088e-09	pseudobulk	edgeR	LRT
Disp2	0.249919	6.18511	39.4788	3.31644e-10	4.80372e-09	pseudobulk	edgeR	LRT
Fnbp1l	0.1717	8.22207	39.4656	3.33887e-10	4.83334e-09	pseudobulk	edgeR	LRT
Oxct1	-0.203503	7.40175	39.4394	3.38398e-10	4.89574e-09	pseudobulk	edgeR	LRT
Slc6a15	0.288516	5.67634	39.3502	3.54212e-10	5.11844e-09	pseudobulk	edgeR	LRT
Tasor	-0.229415	6.58312	39.2492	3.7303e-10	5.38718e-09	pseudobulk	edgeR	LRT
Fam193a	-0.215192	7.14887	39.2321	3.76305e-10	5.42805e-09	pseudobulk	edgeR	LRT
Ago1	0.3185	5.23325	39.2177	3.79091e-10	5.465e-09	pseudobulk	edgeR	LRT
Trim28	0.320679	5.34585	39.1689	3.88677e-10	5.59988e-09	pseudobulk	edgeR	LRT
Mpp6	0.213935	6.90483	39.14	3.94478e-10	5.67675e-09	pseudobulk	edgeR	LRT
Taok2	0.341049	5.15156	39.1227	3.97984e-10	5.7171e-09	pseudobulk	edgeR	LRT
Cdc40	0.227539	6.48317	39.091	4.04503e-10	5.8005e-09	pseudobulk	edgeR	LRT
Nfat5	0.186276	7.59721	39.0733	4.08186e-10	5.84644e-09	pseudobulk	edgeR	LRT
Csgalnact1	-0.205743	7.85934	39.0652	4.09888e-10	5.86529e-09	pseudobulk	edgeR	LRT
Elf2	-0.387135	4.73838	39.0647	4.09984e-10	5.86529e-09	pseudobulk	edgeR	LRT
Fam76a	0.347192	5.24732	38.9059	4.44728e-10	6.34745e-09	pseudobulk	edgeR	LRT
Spns1	-0.335795	5.18522	38.8187	4.65055e-10	6.62594e-09	pseudobulk	edgeR	LRT
Dsel	0.276084	5.8423	38.7644	4.7816e-10	6.80868e-09	pseudobulk	edgeR	LRT
Ncam1	0.184767	8.89176	38.742	4.8368e-10	6.88326e-09	pseudobulk	edgeR	LRT
Zcrb1	-0.36062	4.91544	38.7217	4.88741e-10	6.95124e-09	pseudobulk	edgeR	LRT
Pcdh17	0.246174	7.24683	38.7012	4.939e-10	7.02051e-09	pseudobulk	edgeR	LRT
Cep164	0.389846	4.76551	38.6414	5.09262e-10	7.23466e-09	pseudobulk	edgeR	LRT
Dzip3	0.204947	7.12172	38.5208	5.4174e-10	7.66926e-09	pseudobulk	edgeR	LRT
Spon1	0.347687	5.89261	38.5015	5.47128e-10	7.73551e-09	pseudobulk	edgeR	LRT
Psmd7	-0.3405	4.91608	38.5006	5.47372e-10	7.73551e-09	pseudobulk	edgeR	LRT
Tmem131l	0.295589	5.46674	38.4831	5.52295e-10	7.80057e-09	pseudobulk	edgeR	LRT
Rgs8	0.438307	4.63063	38.449	5.62032e-10	7.92891e-09	pseudobulk	edgeR	LRT
Sgcz	-0.165401	11.7952	38.3713	5.84854e-10	8.24611e-09	pseudobulk	edgeR	LRT
Adgra1	0.277385	5.66945	38.3436	5.93226e-10	8.34966e-09	pseudobulk	edgeR	LRT
Elp1	0.258066	6.00283	38.2632	6.18182e-10	8.6959e-09	pseudobulk	edgeR	LRT
Vps13a	0.170476	8.27226	38.2176	6.328e-10	8.89128e-09	pseudobulk	edgeR	LRT
Glt8d2	0.37222	4.80874	38.2068	6.36288e-10	8.93514e-09	pseudobulk	edgeR	LRT
Ptprn2	0.156278	9.64913	38.1666	6.49553e-10	9.11093e-09	pseudobulk	edgeR	LRT
Fhod3	0.19008	8.70186	38.1499	6.55137e-10	9.18397e-09	pseudobulk	edgeR	LRT
Hsp90ab1	0.193386	7.80288	38.0797	6.79147e-10	9.51506e-09	pseudobulk	edgeR	LRT
Cdon	-0.312505	5.52124	38.0537	6.88239e-10	9.6314e-09	pseudobulk	edgeR	LRT
Riok3	0.221442	6.59712	38.0449	6.91341e-10	9.66926e-09	pseudobulk	edgeR	LRT
Tspan14	0.276468	5.67276	38.0046	7.05764e-10	9.85968e-09	pseudobulk	edgeR	LRT
Atp1b3	-0.252532	5.9281	37.9982	7.08085e-10	9.88644e-09	pseudobulk	edgeR	LRT
Ncoa1	0.178582	7.74109	37.9753	7.16452e-10	9.99754e-09	pseudobulk	edgeR	LRT
Csnk2a1	0.233081	6.43196	37.9581	7.22804e-10	1.00804e-08	pseudobulk	edgeR	LRT
Coro1a	-0.305876	5.35572	37.9355	7.3123e-10	1.01863e-08	pseudobulk	edgeR	LRT
Mmaa	-0.252839	6.05266	37.8589	7.60501e-10	1.05699e-08	pseudobulk	edgeR	LRT
Tef	0.22537	6.71915	37.7423	8.07362e-10	1.11893e-08	pseudobulk	edgeR	LRT
Gm44643	-0.279784	5.52393	37.7167	8.17994e-10	1.13302e-08	pseudobulk	edgeR	LRT
Pkia	-0.196972	7.44971	37.6593	8.42439e-10	1.16622e-08	pseudobulk	edgeR	LRT
Zfp523	0.259291	5.85419	37.6345	8.53222e-10	1.18048e-08	pseudobulk	edgeR	LRT
Uckl1	0.365432	4.66366	37.6076	8.65051e-10	1.19616e-08	pseudobulk	edgeR	LRT
Khdrbs3	0.144943	9.89846	37.606	8.65764e-10	1.19647e-08	pseudobulk	edgeR	LRT
Gucy1a1	-0.262547	5.94036	37.5624	8.85344e-10	1.22284e-08	pseudobulk	edgeR	LRT
Tmem121b	-0.354484	4.82517	37.5042	9.12168e-10	1.25917e-08	pseudobulk	edgeR	LRT
Hecw1	-0.152175	9.60237	37.484	9.21648e-10	1.27154e-08	pseudobulk	edgeR	LRT
Kcnv1	-0.243185	6.03039	37.3694	9.77438e-10	1.34699e-08	pseudobulk	edgeR	LRT
Prkar2a	0.339034	5.00398	37.3433	9.90603e-10	1.36359e-08	pseudobulk	edgeR	LRT
Dcaf6	0.179084	8.18852	37.2926	1.01672e-09	1.39875e-08	pseudobulk	edgeR	LRT
Ccdc28b	-0.381732	4.5118	37.2431	1.04284e-09	1.43307e-08	pseudobulk	edgeR	LRT
Virma	0.250591	6.06709	37.2356	1.04684e-09	1.43776e-08	pseudobulk	edgeR	LRT
Ppme1	-0.224266	6.94157	37.1757	1.07949e-09	1.48093e-08	pseudobulk	edgeR	LRT
Cdkl1	0.286781	5.45943	37.0937	1.12588e-09	1.54283e-08	pseudobulk	edgeR	LRT
Bcl11a	-0.185006	8.25484	37.068	1.14079e-09	1.56151e-08	pseudobulk	edgeR	LRT
Wnk3	0.347201	4.79831	37.0545	1.14871e-09	1.57147e-08	pseudobulk	edgeR	LRT
Dtnb	0.168501	8.12546	37.0318	1.16217e-09	1.58758e-08	pseudobulk	edgeR	LRT
Mgat4c	0.193986	8.80774	37.0108	1.17477e-09	1.60352e-08	pseudobulk	edgeR	LRT
Cep295	0.288988	5.70519	36.9871	1.18914e-09	1.62223e-08	pseudobulk	edgeR	LRT
Pign	-0.240353	6.14149	36.9499	1.21205e-09	1.65256e-08	pseudobulk	edgeR	LRT
Rock1	0.199519	7.18692	36.8806	1.25587e-09	1.70945e-08	pseudobulk	edgeR	LRT
Nup210	0.333605	5.19661	36.8542	1.27301e-09	1.7318e-08	pseudobulk	edgeR	LRT
Gabrb1	0.150708	10.0349	36.8473	1.27752e-09	1.73698e-08	pseudobulk	edgeR	LRT
Thoc1	-0.264749	5.9074	36.6786	1.39299e-09	1.88766e-08	pseudobulk	edgeR	LRT
Tada3	0.383026	4.58919	36.671	1.39841e-09	1.89395e-08	pseudobulk	edgeR	LRT
Nsd3	0.188816	7.73201	36.6661	1.40193e-09	1.89767e-08	pseudobulk	edgeR	LRT
Aig1	-0.176428	7.82685	36.6121	1.44134e-09	1.94884e-08	pseudobulk	edgeR	LRT
Inf2	-0.344951	5.07155	36.5678	1.47444e-09	1.99249e-08	pseudobulk	edgeR	LRT
Zfp410	0.378255	4.77859	36.552	1.48648e-09	2.00654e-08	pseudobulk	edgeR	LRT
Slc30a4	0.381937	4.62077	36.5184	1.51235e-09	2.0392e-08	pseudobulk	edgeR	LRT
Kcnd3	0.177244	8.10926	36.5109	1.51818e-09	2.04481e-08	pseudobulk	edgeR	LRT
Usp7	0.23618	6.18946	36.4103	1.59852e-09	2.15183e-08	pseudobulk	edgeR	LRT
BC004004	0.366541	4.74887	36.4034	1.60421e-09	2.15829e-08	pseudobulk	edgeR	LRT
Gpi1	0.21096	6.71137	36.3488	1.64984e-09	2.21724e-08	pseudobulk	edgeR	LRT
Slc25a22	0.336947	5.13885	36.3339	1.66244e-09	2.23294e-08	pseudobulk	edgeR	LRT
Htt	0.189987	7.26902	36.3011	1.69071e-09	2.26967e-08	pseudobulk	edgeR	LRT
Colgalt1	-0.333736	5.13238	36.2977	1.69366e-09	2.27237e-08	pseudobulk	edgeR	LRT
Zfp414	-0.367312	4.65935	36.0456	1.92755e-09	2.57485e-08	pseudobulk	edgeR	LRT
Msh3	-0.313102	5.16961	35.9679	2.00595e-09	2.67739e-08	pseudobulk	edgeR	LRT
Srgap1	0.372621	4.76646	35.9674	2.00651e-09	2.67739e-08	pseudobulk	edgeR	LRT
Pom121	0.33646	4.94184	35.933	2.04224e-09	2.72209e-08	pseudobulk	edgeR	LRT
Gm11683	0.277062	5.7998	35.8837	2.09453e-09	2.79027e-08	pseudobulk	edgeR	LRT
Dlc1	-0.193322	7.72881	35.8266	2.15687e-09	2.87174e-08	pseudobulk	edgeR	LRT
Kcnab2	0.225565	6.31132	35.8075	2.1781e-09	2.89684e-08	pseudobulk	edgeR	LRT
2900026A02Rik	-0.286638	5.57412	35.7739	2.21601e-09	2.94566e-08	pseudobulk	edgeR	LRT
Fnip2	0.265916	5.68076	35.7517	2.24133e-09	2.9777e-08	pseudobulk	edgeR	LRT
Dhx36	0.242133	6.1157	35.7163	2.28248e-09	3.03072e-08	pseudobulk	edgeR	LRT
Msrb3	-0.297047	5.45041	35.7124	2.28698e-09	3.03504e-08	pseudobulk	edgeR	LRT
Znrf3	0.219122	6.39026	35.6812	2.32396e-09	3.08076e-08	pseudobulk	edgeR	LRT
Capn7	0.285981	5.67796	35.6536	2.35706e-09	3.12295e-08	pseudobulk	edgeR	LRT
Ndfip2	-0.245283	6.69753	35.6247	2.39239e-09	3.16803e-08	pseudobulk	edgeR	LRT
Tle4	-0.314696	5.31148	35.6182	2.40039e-09	3.1769e-08	pseudobulk	edgeR	LRT
Ddx17	-0.204059	7.48873	35.5629	2.46946e-09	3.26477e-08	pseudobulk	edgeR	LRT
Eif2b5	0.396806	4.65073	35.557	2.47701e-09	3.27298e-08	pseudobulk	edgeR	LRT
Slc25a26	-0.289828	5.64962	35.439	2.63164e-09	3.47541e-08	pseudobulk	edgeR	LRT
Mapt	-0.179755	7.97561	35.4244	2.65139e-09	3.4996e-08	pseudobulk	edgeR	LRT
Sipa1l3	0.282544	5.71597	35.3821	2.70964e-09	3.57263e-08	pseudobulk	edgeR	LRT
Nipbl	0.18928	7.43499	35.3778	2.71568e-09	3.57865e-08	pseudobulk	edgeR	LRT
Kcnmb4	-0.250524	5.97611	35.3402	2.76858e-09	3.64639e-08	pseudobulk	edgeR	LRT
Prdm2	-0.241721	6.07199	35.3384	2.77115e-09	3.6478e-08	pseudobulk	edgeR	LRT
Chst11	0.253888	6.38575	35.304	2.82059e-09	3.71031e-08	pseudobulk	edgeR	LRT
Me3	0.193009	7.98529	35.3032	2.82168e-09	3.71031e-08	pseudobulk	edgeR	LRT
Ptp4a3	0.337531	4.96283	35.2196	2.9454e-09	3.86883e-08	pseudobulk	edgeR	LRT
Hdac3	-0.325234	4.95649	35.217	2.94937e-09	3.87196e-08	pseudobulk	edgeR	LRT
Tpm1	0.234507	6.55878	35.202	2.97216e-09	3.89978e-08	pseudobulk	edgeR	LRT
Tmem234	-0.320142	5.16182	35.1578	3.0404e-09	3.98717e-08	pseudobulk	edgeR	LRT
Nab1	-0.396451	4.61943	35.0267	3.25217e-09	4.25574e-08	pseudobulk	edgeR	LRT
Ireb2	0.247181	5.86005	34.9964	3.3032e-09	4.32019e-08	pseudobulk	edgeR	LRT
Rbm3	-0.31746	5.21751	34.9931	3.30871e-09	4.32509e-08	pseudobulk	edgeR	LRT
Ppcdc	0.362889	4.80167	34.9776	3.33521e-09	4.35738e-08	pseudobulk	edgeR	LRT
Fbxl12	-0.302929	5.32424	34.9696	3.34897e-09	4.37302e-08	pseudobulk	edgeR	LRT
Hmgb1	0.267564	5.87185	34.9275	3.42216e-09	4.46621e-08	pseudobulk	edgeR	LRT
Ccdc93	0.322331	5.0425	34.877	3.51202e-09	4.58103e-08	pseudobulk	edgeR	LRT
Scaf8	0.188971	7.24061	34.8665	3.53106e-09	4.6034e-08	pseudobulk	edgeR	LRT
Hps3	0.356196	4.72962	34.8218	3.61309e-09	4.70532e-08	pseudobulk	edgeR	LRT
Evc2	0.346413	4.79793	34.7414	3.76546e-09	4.90113e-08	pseudobulk	edgeR	LRT
Arhgef3	-0.297552	5.9798	34.7062	3.83401e-09	4.98504e-08	pseudobulk	edgeR	LRT
Cpsf1	0.332119	5.01344	34.6981	3.85006e-09	5.00323e-08	pseudobulk	edgeR	LRT
D430041D05Rik	0.147125	9.2354	34.6717	3.90265e-09	5.06888e-08	pseudobulk	edgeR	LRT
B230307C23Rik	-0.287828	5.31367	34.6357	3.97556e-09	5.15808e-08	pseudobulk	edgeR	LRT
Map4k4	0.235219	6.293	34.6022	4.04444e-09	5.24466e-08	pseudobulk	edgeR	LRT
Cdh2	0.162938	8.48464	34.5795	4.09188e-09	5.30336e-08	pseudobulk	edgeR	LRT
Ccdc149	-0.273939	5.52893	34.5664	4.11962e-09	5.33647e-08	pseudobulk	edgeR	LRT
Arhgef7	0.215714	6.70813	34.5199	4.21916e-09	5.45961e-08	pseudobulk	edgeR	LRT
Ppm1f	0.297297	5.28631	34.4533	4.36611e-09	5.64678e-08	pseudobulk	edgeR	LRT
Scai	0.188149	7.585	34.3325	4.64548e-09	5.99538e-08	pseudobulk	edgeR	LRT
Zfp335	0.334893	4.80017	34.328	4.65624e-09	6.00608e-08	pseudobulk	edgeR	LRT
Trip11	0.227854	6.42206	34.2364	4.88073e-09	6.28236e-08	pseudobulk	edgeR	LRT
Glg1	0.200109	6.85546	34.1845	5.01266e-09	6.44198e-08	pseudobulk	edgeR	LRT
Gm38393	-0.204981	6.77173	34.1705	5.04875e-09	6.48494e-08	pseudobulk	edgeR	LRT
Grik4	0.229745	7.2974	34.1657	5.06125e-09	6.49758e-08	pseudobulk	edgeR	LRT
Rbm24	0.360649	4.6647	34.0908	5.26002e-09	6.74212e-08	pseudobulk	edgeR	LRT
Tmem63c	0.239924	6.25265	34.0583	5.34865e-09	6.85211e-08	pseudobulk	edgeR	LRT
Itm2b	0.188197	7.23699	34.0283	5.43176e-09	6.95494e-08	pseudobulk	edgeR	LRT
Setbp1	-0.172058	9.05023	34.0198	5.4553e-09	6.98142e-08	pseudobulk	edgeR	LRT
Abcf1	0.339423	4.83208	33.9464	5.66521e-09	7.24625e-08	pseudobulk	edgeR	LRT
Mboat7	0.292182	5.41439	33.9224	5.73543e-09	7.32837e-08	pseudobulk	edgeR	LRT
Canx	0.267581	6.04951	33.9108	5.76971e-09	7.36832e-08	pseudobulk	edgeR	LRT
Kcna4	0.276099	5.40958	33.8888	5.83534e-09	7.44823e-08	pseudobulk	edgeR	LRT
Rnf187	0.247494	5.82737	33.8671	5.90074e-09	7.52382e-08	pseudobulk	edgeR	LRT
Ccdc85a	-0.21091	8.20308	33.864	5.9103e-09	7.53208e-08	pseudobulk	edgeR	LRT
Galntl6	0.249029	9.95066	33.8473	5.96108e-09	7.58886e-08	pseudobulk	edgeR	LRT
Asxl3	0.210266	6.5219	33.837	5.99296e-09	7.62547e-08	pseudobulk	edgeR	LRT
Arel1	0.308393	5.39626	33.8179	6.05194e-09	7.69651e-08	pseudobulk	edgeR	LRT
AC154200.1	0.358559	4.6558	33.7987	6.11184e-09	7.76459e-08	pseudobulk	edgeR	LRT
Brinp1	0.143932	9.90422	33.775	6.18685e-09	7.85169e-08	pseudobulk	edgeR	LRT
Tub	0.20802	7.15909	33.77	6.20295e-09	7.86804e-08	pseudobulk	edgeR	LRT
Ptprm	-0.298084	7.25133	33.7674	6.2111e-09	7.87428e-08	pseudobulk	edgeR	LRT
Epg5	0.25058	5.95413	33.7622	6.22757e-09	7.89106e-08	pseudobulk	edgeR	LRT
Ddx6	0.233746	6.23174	33.7547	6.25179e-09	7.91763e-08	pseudobulk	edgeR	LRT
Rapgefl1	0.22313	6.39749	33.7439	6.28653e-09	7.9575e-08	pseudobulk	edgeR	LRT
Slc7a6	0.22294	6.3019	33.7011	6.42644e-09	8.12616e-08	pseudobulk	edgeR	LRT
Sfpq	-0.174566	8.03789	33.6541	6.58354e-09	8.3162e-08	pseudobulk	edgeR	LRT
Gemin5	0.380038	4.52054	33.6059	6.74887e-09	8.52062e-08	pseudobulk	edgeR	LRT
Pou2f2	-0.292681	5.28578	33.5874	6.81319e-09	8.59738e-08	pseudobulk	edgeR	LRT
Arhgef2	-0.241573	6.00224	33.5814	6.83431e-09	8.61957e-08	pseudobulk	edgeR	LRT
Ube2b	-0.201463	6.86377	33.5492	6.9483e-09	8.75881e-08	pseudobulk	edgeR	LRT
Pgm1	0.354968	4.73731	33.5482	6.95197e-09	8.75891e-08	pseudobulk	edgeR	LRT
Gm32926	-0.330217	4.83214	33.4541	7.29671e-09	9.16957e-08	pseudobulk	edgeR	LRT
Lrrc57	-0.362277	4.52516	33.4149	7.44528e-09	9.34184e-08	pseudobulk	edgeR	LRT
Copb1	0.296068	5.31556	33.4035	7.48889e-09	9.39172e-08	pseudobulk	edgeR	LRT
Gm21992	-0.20915	6.55822	33.3566	7.67161e-09	9.61592e-08	pseudobulk	edgeR	LRT
Lrch3	-0.219571	6.24993	33.3237	7.80246e-09	9.77492e-08	pseudobulk	edgeR	LRT
Ykt6	0.32962	4.85827	33.3163	7.83243e-09	9.80742e-08	pseudobulk	edgeR	LRT
Aatk	0.262011	5.66466	33.3079	7.86609e-09	9.84452e-08	pseudobulk	edgeR	LRT
Mok	-0.361018	4.61959	33.1995	8.31727e-09	1.03932e-07	pseudobulk	edgeR	LRT
Osbp2	0.181171	7.47613	33.1859	8.37568e-09	1.04608e-07	pseudobulk	edgeR	LRT
Creld1	-0.34409	4.79593	33.1475	8.54249e-09	1.06637e-07	pseudobulk	edgeR	LRT
Sqstm1	-0.224313	6.23931	33.1239	8.64672e-09	1.07883e-07	pseudobulk	edgeR	LRT
Mtus2	-0.210984	7.78048	33.062	8.92676e-09	1.11263e-07	pseudobulk	edgeR	LRT
Usp37	0.238705	5.93117	33.0131	9.15419e-09	1.13981e-07	pseudobulk	edgeR	LRT
Tmf1	0.342885	4.95085	32.992	9.25401e-09	1.15165e-07	pseudobulk	edgeR	LRT
Depdc5	0.286998	5.88251	32.9847	9.28879e-09	1.15539e-07	pseudobulk	edgeR	LRT
Nsf	0.161648	8.06284	32.9725	9.34706e-09	1.16205e-07	pseudobulk	edgeR	LRT
2010315B03Rik	-0.339588	4.93074	32.9679	9.36916e-09	1.1642e-07	pseudobulk	edgeR	LRT
Dnajc18	0.291455	5.24402	32.9626	9.39476e-09	1.16679e-07	pseudobulk	edgeR	LRT
Afg3l2	0.237045	6.02438	32.8999	9.70287e-09	1.20444e-07	pseudobulk	edgeR	LRT
Ncbp1	0.291926	5.44796	32.8759	9.82318e-09	1.21813e-07	pseudobulk	edgeR	LRT
Cdc16	0.337316	4.78776	32.8301	1.00574e-08	1.24591e-07	pseudobulk	edgeR	LRT
Prrc2c	0.186037	7.33811	32.7769	1.03366e-08	1.27986e-07	pseudobulk	edgeR	LRT
Crocc	0.290863	5.28188	32.7731	1.03566e-08	1.28167e-07	pseudobulk	edgeR	LRT
Cntn5	0.141358	10.7637	32.7403	1.0533e-08	1.30219e-07	pseudobulk	edgeR	LRT
Psme4	0.170044	7.7311	32.7204	1.06414e-08	1.31492e-07	pseudobulk	edgeR	LRT
Slx4ip	0.251027	5.69709	32.7057	1.0722e-08	1.32421e-07	pseudobulk	edgeR	LRT
Bmpr2	0.203704	7.16087	32.6644	1.09523e-08	1.35147e-07	pseudobulk	edgeR	LRT
Nwd2	0.15738	8.79921	32.6101	1.1263e-08	1.38891e-07	pseudobulk	edgeR	LRT
Tmem63b	0.229696	6.28262	32.5774	1.14538e-08	1.41101e-07	pseudobulk	edgeR	LRT
Slc7a1	-0.389934	4.58393	32.4947	1.19518e-08	1.46713e-07	pseudobulk	edgeR	LRT
Lrrtm4	-0.16875	11.828	32.4938	1.19575e-08	1.46713e-07	pseudobulk	edgeR	LRT
Tex2	0.255185	5.76063	32.4245	1.23911e-08	1.51805e-07	pseudobulk	edgeR	LRT
Rsrc1	-0.213263	7.16187	32.3247	1.30446e-08	1.59491e-07	pseudobulk	edgeR	LRT
Col19a1	-0.22428	6.43737	32.3205	1.30728e-08	1.59755e-07	pseudobulk	edgeR	LRT
Tpcn1	-0.383206	4.57017	32.3191	1.30819e-08	1.59787e-07	pseudobulk	edgeR	LRT
Wbp11	0.305405	4.99106	32.2382	1.36385e-08	1.66419e-07	pseudobulk	edgeR	LRT
A830018L16Rik	0.151326	8.82156	32.2107	1.38327e-08	1.68619e-07	pseudobulk	edgeR	LRT
Rims1	-0.129358	10.6368	32.1349	1.43833e-08	1.75156e-07	pseudobulk	edgeR	LRT
Ksr1	0.265541	5.48747	32.1161	1.45227e-08	1.76677e-07	pseudobulk	edgeR	LRT
Zgpat	0.228192	6.11689	32.1147	1.4533e-08	1.76714e-07	pseudobulk	edgeR	LRT
Unc5a	0.236439	6.18373	32.0908	1.47134e-08	1.78729e-07	pseudobulk	edgeR	LRT
Numb	-0.168334	8.05243	32.0605	1.49447e-08	1.81449e-07	pseudobulk	edgeR	LRT
Hnrnpa2b1	-0.173691	7.36584	31.907	1.61736e-08	1.96272e-07	pseudobulk	edgeR	LRT
Actr8	0.282658	5.5984	31.8435	1.67108e-08	2.02389e-07	pseudobulk	edgeR	LRT
Pitpna	-0.212138	6.73628	31.7206	1.78022e-08	2.15072e-07	pseudobulk	edgeR	LRT
Crebzf	-0.193011	7.06582	31.6704	1.82688e-08	2.20601e-07	pseudobulk	edgeR	LRT
Fras1	0.197983	7.98722	31.6568	1.83967e-08	2.22035e-07	pseudobulk	edgeR	LRT
Atp5a1	0.2191	6.2177	31.6511	1.84513e-08	2.22473e-07	pseudobulk	edgeR	LRT
Jam3	-0.230539	5.92062	31.6156	1.8791e-08	2.26346e-07	pseudobulk	edgeR	LRT
Coro1c	0.297546	5.17431	31.5948	1.89939e-08	2.28451e-07	pseudobulk	edgeR	LRT
Necab3	-0.295436	5.13144	31.5758	1.91803e-08	2.3058e-07	pseudobulk	edgeR	LRT
Ncs1	0.295923	5.59024	31.5632	1.93051e-08	2.31851e-07	pseudobulk	edgeR	LRT
Ttc39c	0.270126	5.43698	31.5459	1.94786e-08	2.33705e-07	pseudobulk	edgeR	LRT
Slc4a7	0.265887	5.65863	31.5005	1.99387e-08	2.3899e-07	pseudobulk	edgeR	LRT
Lpcat4	-0.216017	6.33746	31.4892	2.00557e-08	2.40274e-07	pseudobulk	edgeR	LRT
Mtcl1	0.191832	7.33961	31.4692	2.0263e-08	2.42639e-07	pseudobulk	edgeR	LRT
Iqsec1	-0.148542	8.55149	31.4349	2.06243e-08	2.46844e-07	pseudobulk	edgeR	LRT
Bbs7	-0.281342	5.22122	31.4194	2.07894e-08	2.48698e-07	pseudobulk	edgeR	LRT
Ldb2	-0.161277	9.17784	31.3872	2.11368e-08	2.5273e-07	pseudobulk	edgeR	LRT
Ankrd44	-0.314318	5.04903	31.3579	2.14589e-08	2.56204e-07	pseudobulk	edgeR	LRT
Calm1	0.168049	7.60834	31.3497	2.15489e-08	2.57027e-07	pseudobulk	edgeR	LRT
Grhl1	0.299348	5.18292	31.3228	2.18498e-08	2.60362e-07	pseudobulk	edgeR	LRT
Aars	0.356653	4.81069	31.3178	2.19064e-08	2.60909e-07	pseudobulk	edgeR	LRT
Lta4h	-0.355616	4.65517	31.2753	2.23916e-08	2.66167e-07	pseudobulk	edgeR	LRT
Dusp6	-0.318819	4.85562	31.2633	2.25302e-08	2.67684e-07	pseudobulk	edgeR	LRT
Letm2	-0.292489	5.24252	31.2227	2.30059e-08	2.72952e-07	pseudobulk	edgeR	LRT
Sptbn2	0.192614	7.16169	31.2226	2.30071e-08	2.72952e-07	pseudobulk	edgeR	LRT
Usp36	0.319898	5.13616	31.2175	2.30677e-08	2.73538e-07	pseudobulk	edgeR	LRT
Stau2	0.157667	8.19977	31.2115	2.31391e-08	2.74251e-07	pseudobulk	edgeR	LRT
Arfgef3	0.173561	8.04207	31.2088	2.31712e-08	2.74498e-07	pseudobulk	edgeR	LRT
Aak1	0.144586	8.58931	31.1566	2.38027e-08	2.81706e-07	pseudobulk	edgeR	LRT
Lrrn3	-0.251838	5.73517	31.1406	2.39998e-08	2.839e-07	pseudobulk	edgeR	LRT
Sv2a	0.21336	6.28498	31.1186	2.42733e-08	2.86858e-07	pseudobulk	edgeR	LRT
Adrb1	-0.286358	5.47699	31.1115	2.43625e-08	2.87773e-07	pseudobulk	edgeR	LRT
Gopc	0.235425	6.03413	31.0328	2.53706e-08	2.9939e-07	pseudobulk	edgeR	LRT
Trip12	0.164331	7.95314	31.0272	2.5444e-08	3.00112e-07	pseudobulk	edgeR	LRT
Cpeb1	0.179323	7.48279	31.0253	2.54691e-08	3.00262e-07	pseudobulk	edgeR	LRT
Mrps27	-0.323948	4.72353	31.0046	2.5742e-08	3.03333e-07	pseudobulk	edgeR	LRT
Upf3b	0.369612	4.86889	30.9984	2.58245e-08	3.04158e-07	pseudobulk	edgeR	LRT
Bace1	0.322947	4.83465	30.9817	2.60468e-08	3.06628e-07	pseudobulk	edgeR	LRT
Xpo6	0.211611	6.43448	30.8974	2.72038e-08	3.19939e-07	pseudobulk	edgeR	LRT
Mrpl38	0.350314	4.76968	30.8798	2.74514e-08	3.22696e-07	pseudobulk	edgeR	LRT
Rcc1	-0.338875	4.56471	30.8547	2.78083e-08	3.26735e-07	pseudobulk	edgeR	LRT
Trim46	-0.260327	5.59136	30.7857	2.88157e-08	3.38408e-07	pseudobulk	edgeR	LRT
Ahctf1	0.236811	6.26672	30.736	2.95627e-08	3.46846e-07	pseudobulk	edgeR	LRT
Cyld	0.209293	6.59057	30.7146	2.98904e-08	3.50354e-07	pseudobulk	edgeR	LRT
Nectin1	-0.32844	4.94767	30.6944	3.02032e-08	3.53681e-07	pseudobulk	edgeR	LRT
Chchd10	0.347756	4.55232	30.6901	3.02708e-08	3.54302e-07	pseudobulk	edgeR	LRT
Elovl6	-0.238312	5.9807	30.6154	3.1458e-08	3.67863e-07	pseudobulk	edgeR	LRT
Tdg	0.27916	5.23368	30.6153	3.14596e-08	3.67863e-07	pseudobulk	edgeR	LRT
Spred1	-0.176756	7.58728	30.6136	3.14875e-08	3.68013e-07	pseudobulk	edgeR	LRT
Brd4	0.199124	6.8221	30.5566	3.24262e-08	3.78622e-07	pseudobulk	edgeR	LRT
Blmh	-0.318849	4.81924	30.546	3.2605e-08	3.80345e-07	pseudobulk	edgeR	LRT
Cep162	0.301525	5.1269	30.5427	3.2659e-08	3.80793e-07	pseudobulk	edgeR	LRT
Dync1i2	-0.170098	7.76329	30.513	3.31644e-08	3.86316e-07	pseudobulk	edgeR	LRT
Eif2ak4	0.296592	5.58714	30.5037	3.33231e-08	3.87662e-07	pseudobulk	edgeR	LRT
Rras2	0.217447	6.3315	30.5034	3.33276e-08	3.87662e-07	pseudobulk	edgeR	LRT
Tcf4	0.134905	9.67454	30.4928	3.35101e-08	3.89599e-07	pseudobulk	edgeR	LRT
Slc35f5	0.370511	4.58824	30.4834	3.36741e-08	3.91319e-07	pseudobulk	edgeR	LRT
Scn8a	0.147297	8.50381	30.4734	3.38483e-08	3.93156e-07	pseudobulk	edgeR	LRT
Cntln	-0.187357	6.93476	30.3902	3.53309e-08	4.09987e-07	pseudobulk	edgeR	LRT
Ccdc191	-0.347282	4.73237	30.3637	3.58161e-08	4.15419e-07	pseudobulk	edgeR	LRT
Bicc1	0.235173	6.2765	30.3538	3.59997e-08	4.1735e-07	pseudobulk	edgeR	LRT
Smad2	0.244051	5.72069	30.3444	3.61749e-08	4.19182e-07	pseudobulk	edgeR	LRT
Sh3gl1	-0.336854	4.94267	30.2747	3.74979e-08	4.33688e-07	pseudobulk	edgeR	LRT
Mapkap1	0.18478	6.89245	30.2661	3.7666e-08	4.35426e-07	pseudobulk	edgeR	LRT
Man1c1	0.198047	6.63448	30.2572	3.78382e-08	4.3721e-07	pseudobulk	edgeR	LRT
Nckipsd	0.34935	4.59469	30.2366	3.82421e-08	4.41667e-07	pseudobulk	edgeR	LRT
Rell2	-0.263807	5.46975	30.1638	3.9706e-08	4.5814e-07	pseudobulk	edgeR	LRT
Tob1	-0.370754	4.68256	30.1383	4.02304e-08	4.63533e-07	pseudobulk	edgeR	LRT
Grem2	0.324638	4.96143	30.1293	4.04183e-08	4.65479e-07	pseudobulk	edgeR	LRT
Apba2	0.151133	8.79736	30.1097	4.08291e-08	4.69987e-07	pseudobulk	edgeR	LRT
Sec14l1	0.204512	6.75076	30.0899	4.12481e-08	4.74587e-07	pseudobulk	edgeR	LRT
Mthfr	0.297512	5.02346	30.0805	4.14484e-08	4.76663e-07	pseudobulk	edgeR	LRT
Cul4a	0.267761	5.72482	30.0796	4.14676e-08	4.76663e-07	pseudobulk	edgeR	LRT
Mecr	-0.268398	5.51904	30.0648	4.17849e-08	4.80083e-07	pseudobulk	edgeR	LRT
Cilk1	0.340038	4.71027	30.0325	4.24855e-08	4.87903e-07	pseudobulk	edgeR	LRT
Grm7	0.120479	11.7023	30.0237	4.26808e-08	4.89916e-07	pseudobulk	edgeR	LRT
Gabbr1	0.183217	7.37601	29.9101	4.52557e-08	5.18983e-07	pseudobulk	edgeR	LRT
Fip1l1	0.191099	6.79081	29.8966	4.55711e-08	5.22354e-07	pseudobulk	edgeR	LRT
Spink10	-0.305384	5.25551	29.8915	4.56922e-08	5.23251e-07	pseudobulk	edgeR	LRT
Tspyl2	-0.234428	5.99831	29.8566	4.65207e-08	5.31989e-07	pseudobulk	edgeR	LRT
Pgk1	0.351853	4.60691	29.8478	4.6732e-08	5.34155e-07	pseudobulk	edgeR	LRT
Arpp21	-0.136553	11.1453	29.8256	4.72718e-08	5.39567e-07	pseudobulk	edgeR	LRT
Stag1	-0.150199	8.40988	29.7905	4.81353e-08	5.48909e-07	pseudobulk	edgeR	LRT
Trappc9	0.183093	7.23643	29.7855	4.82585e-08	5.50056e-07	pseudobulk	edgeR	LRT
Pdp1	-0.245311	5.96814	29.7827	4.83284e-08	5.50597e-07	pseudobulk	edgeR	LRT
Dpy19l1	-0.191284	6.96883	29.7644	4.87872e-08	5.55564e-07	pseudobulk	edgeR	LRT
Tspoap1	0.186297	7.09493	29.754	4.90489e-08	5.58023e-07	pseudobulk	edgeR	LRT
Adcy9	0.170246	8.09814	29.7305	4.96477e-08	5.64534e-07	pseudobulk	edgeR	LRT
Tmem65	0.278445	5.53317	29.6747	5.10967e-08	5.79968e-07	pseudobulk	edgeR	LRT
Chst8	0.359545	4.68221	29.6257	5.24046e-08	5.94536e-07	pseudobulk	edgeR	LRT
1600020E01Rik	0.293114	5.17972	29.6015	5.3063e-08	6.01726e-07	pseudobulk	edgeR	LRT
Gmcl1	0.217142	6.37243	29.5967	5.31943e-08	6.02934e-07	pseudobulk	edgeR	LRT
Rab8b	-0.345661	4.59985	29.5611	5.41812e-08	6.13835e-07	pseudobulk	edgeR	LRT
Noct	0.291594	5.17003	29.5361	5.48854e-08	6.21525e-07	pseudobulk	edgeR	LRT
Polg	0.244125	5.71208	29.4944	5.60773e-08	6.34728e-07	pseudobulk	edgeR	LRT
Alg6	-0.297656	4.91335	29.4682	5.68406e-08	6.42771e-07	pseudobulk	edgeR	LRT
Myo1b	-0.281293	5.6599	29.4348	5.78298e-08	6.53654e-07	pseudobulk	edgeR	LRT
Fem1b	0.246543	5.66125	29.4161	5.83894e-08	6.59673e-07	pseudobulk	edgeR	LRT
Cab39l	-0.277031	5.30196	29.3379	6.0796e-08	6.85592e-07	pseudobulk	edgeR	LRT
Prkar1a	0.181249	6.98196	29.3143	6.15396e-08	6.93657e-07	pseudobulk	edgeR	LRT
Kcnj3	-0.155341	9.36555	29.2509	6.35871e-08	7.16074e-07	pseudobulk	edgeR	LRT
Nr2f1	0.281936	5.39801	29.2402	6.39372e-08	7.19685e-07	pseudobulk	edgeR	LRT
Rnf14	0.206303	6.45213	29.2324	6.41959e-08	7.22263e-07	pseudobulk	edgeR	LRT
Gm14326	-0.327277	4.80005	29.2282	6.43353e-08	7.23498e-07	pseudobulk	edgeR	LRT
Rif1	-0.286332	5.00837	29.1658	6.64421e-08	7.46501e-07	pseudobulk	edgeR	LRT
Gm27032	-0.216392	6.01555	29.1573	6.67326e-08	7.4942e-07	pseudobulk	edgeR	LRT
D5Ertd579e	-0.189228	6.61833	29.1342	6.75348e-08	7.5808e-07	pseudobulk	edgeR	LRT
Prkcz	0.198334	6.80508	29.1234	6.79101e-08	7.61553e-07	pseudobulk	edgeR	LRT
Dnajc13	0.193999	6.96013	29.1231	6.79211e-08	7.61553e-07	pseudobulk	edgeR	LRT
Pspc1	-0.195714	6.6921	29.1227	6.79378e-08	7.61553e-07	pseudobulk	edgeR	LRT
Cntnap2	-0.142113	11.0923	29.1174	6.81238e-08	7.63287e-07	pseudobulk	edgeR	LRT
Ar	-0.238108	5.64088	29.1069	6.84941e-08	7.67084e-07	pseudobulk	edgeR	LRT
Wwc1	-0.200868	6.35262	29.1047	6.85717e-08	7.676e-07	pseudobulk	edgeR	LRT
Sema7a	-0.28439	5.15616	29.0796	6.94643e-08	7.76879e-07	pseudobulk	edgeR	LRT
Iqcb1	0.252185	5.899	29.0719	6.97412e-08	7.79618e-07	pseudobulk	edgeR	LRT
Zcchc8	0.265567	5.52456	29.0532	7.04177e-08	7.8646e-07	pseudobulk	edgeR	LRT
Mark2	-0.176446	6.95713	28.986	7.29032e-08	8.13103e-07	pseudobulk	edgeR	LRT
Mbip	-0.230341	5.7838	28.969	7.35466e-08	8.19903e-07	pseudobulk	edgeR	LRT
2010300C02Rik	-0.183007	7.69107	28.966	7.36596e-08	8.20788e-07	pseudobulk	edgeR	LRT
Hnrnpu	-0.14655	8.52193	28.965	7.36992e-08	8.20854e-07	pseudobulk	edgeR	LRT
Dlgap2	0.128348	10.7527	28.9205	7.54112e-08	8.38391e-07	pseudobulk	edgeR	LRT
Zbtb18	0.271064	5.29725	28.8798	7.70135e-08	8.54927e-07	pseudobulk	edgeR	LRT
Fam92a	-0.251578	5.56301	28.8791	7.70388e-08	8.54927e-07	pseudobulk	edgeR	LRT
Asap2	-0.190131	6.79359	28.8334	7.88782e-08	8.74147e-07	pseudobulk	edgeR	LRT
Phyhip	0.258904	5.84222	28.793	8.05433e-08	8.91789e-07	pseudobulk	edgeR	LRT
Arpc2	-0.204157	6.38727	28.7729	8.13811e-08	9.00249e-07	pseudobulk	edgeR	LRT
Add2	0.15577	7.78504	28.7556	8.21131e-08	9.07935e-07	pseudobulk	edgeR	LRT
Tspan7	-0.155411	8.14023	28.7511	8.23021e-08	9.09612e-07	pseudobulk	edgeR	LRT
2610008E11Rik	-0.278632	5.13092	28.7442	8.25989e-08	9.12478e-07	pseudobulk	edgeR	LRT
Atp2b2	-0.137547	8.95314	28.7195	8.36589e-08	9.22935e-07	pseudobulk	edgeR	LRT
Tfg	-0.287797	4.9872	28.6978	8.46016e-08	9.32491e-07	pseudobulk	edgeR	LRT
Gnao1	0.142043	8.50347	28.6811	8.53343e-08	9.39718e-07	pseudobulk	edgeR	LRT
Fam49b	-0.157302	7.54046	28.6798	8.53883e-08	9.39888e-07	pseudobulk	edgeR	LRT
Gas7	0.161252	7.66415	28.651	8.66682e-08	9.53115e-07	pseudobulk	edgeR	LRT
Wdr78	-0.295613	5.30038	28.62	8.8069e-08	9.68084e-07	pseudobulk	edgeR	LRT
Ddx5	-0.16137	7.90164	28.5998	8.89895e-08	9.77762e-07	pseudobulk	edgeR	LRT
Nefl	-0.275582	5.3269	28.5338	9.20748e-08	1.0103e-06	pseudobulk	edgeR	LRT
Ano4	0.241124	6.66648	28.5187	9.27993e-08	1.01733e-06	pseudobulk	edgeR	LRT
Polr3gl	0.300898	4.94841	28.4717	9.50763e-08	1.04182e-06	pseudobulk	edgeR	LRT
Tmeff2	0.153494	9.77234	28.4664	9.53399e-08	1.04424e-06	pseudobulk	edgeR	LRT
Sdc2	-0.258118	5.47528	28.4598	9.56661e-08	1.04735e-06	pseudobulk	edgeR	LRT
Syt7	-0.178199	7.2353	28.4524	9.60311e-08	1.05087e-06	pseudobulk	edgeR	LRT
Ppp1r1a	-0.286569	5.13563	28.4461	9.6342e-08	1.05333e-06	pseudobulk	edgeR	LRT
Prrc2a	0.220918	5.93539	28.4443	9.64355e-08	1.05388e-06	pseudobulk	edgeR	LRT
Fyco1	-0.268218	5.33318	28.4423	9.65309e-08	1.05445e-06	pseudobulk	edgeR	LRT
Trap1	-0.310786	4.72808	28.4288	9.72098e-08	1.06091e-06	pseudobulk	edgeR	LRT
Kcnh3	-0.275284	5.1297	28.3984	9.87486e-08	1.07674e-06	pseudobulk	edgeR	LRT
Vstm2b	0.291787	5.26115	28.3703	1.0019e-07	1.09149e-06	pseudobulk	edgeR	LRT
Bms1	0.262101	5.28035	28.3331	1.02133e-07	1.11166e-06	pseudobulk	edgeR	LRT
Cadm2	-0.133548	12.2876	28.3307	1.02259e-07	1.11253e-06	pseudobulk	edgeR	LRT
Rnps1	-0.227425	6.04414	28.3274	1.02436e-07	1.11397e-06	pseudobulk	edgeR	LRT
Hipk2	0.262108	6.249	28.3212	1.02762e-07	1.11701e-06	pseudobulk	edgeR	LRT
Stx8	0.218869	6.3408	28.3162	1.03032e-07	1.11944e-06	pseudobulk	edgeR	LRT
Tsga10	0.225171	6.37777	28.2636	1.05867e-07	1.14871e-06	pseudobulk	edgeR	LRT
Tex264	0.29109	4.9489	28.1636	1.11479e-07	1.20799e-06	pseudobulk	edgeR	LRT
Fbxo33	-0.231992	6.03852	28.1411	1.12784e-07	1.22105e-06	pseudobulk	edgeR	LRT
Rpl17	-0.329145	4.56303	28.1377	1.12982e-07	1.22144e-06	pseudobulk	edgeR	LRT
Camkk1	0.239446	5.76912	28.1371	1.13021e-07	1.22144e-06	pseudobulk	edgeR	LRT
Tank	-0.27236	5.21519	28.1275	1.13583e-07	1.22698e-06	pseudobulk	edgeR	LRT
Map2k2	-0.201518	6.32351	28.1237	1.13803e-07	1.22881e-06	pseudobulk	edgeR	LRT
Cdk16	0.248072	5.45976	28.0447	1.18543e-07	1.27942e-06	pseudobulk	edgeR	LRT
Prpf38b	0.265704	5.3498	28.0272	1.19622e-07	1.2905e-06	pseudobulk	edgeR	LRT
Sin3b	0.306895	4.84287	28.0187	1.20149e-07	1.29562e-06	pseudobulk	edgeR	LRT
Mtch2	-0.238963	5.80975	27.9852	1.22245e-07	1.31763e-06	pseudobulk	edgeR	LRT
Dok6	0.137419	9.55421	27.8731	1.2954e-07	1.39442e-06	pseudobulk	edgeR	LRT
Soga3	0.174523	7.43775	27.8669	1.29952e-07	1.39761e-06	pseudobulk	edgeR	LRT
Vps26b	0.28855	5.12537	27.8649	1.30086e-07	1.39844e-06	pseudobulk	edgeR	LRT
Lpp	0.320491	4.7455	27.8612	1.30339e-07	1.40054e-06	pseudobulk	edgeR	LRT
Fscn1	-0.264747	5.25675	27.8188	1.33226e-07	1.43031e-06	pseudobulk	edgeR	LRT
Luc7l3	-0.179651	6.98799	27.7957	1.34824e-07	1.44619e-06	pseudobulk	edgeR	LRT
Dmxl1	0.151815	7.9085	27.7843	1.35619e-07	1.45343e-06	pseudobulk	edgeR	LRT
Napepld	0.346645	4.52728	27.7645	1.37019e-07	1.4678e-06	pseudobulk	edgeR	LRT
Grk5	0.253423	5.64837	27.7521	1.379e-07	1.47658e-06	pseudobulk	edgeR	LRT
Mark3	0.158238	7.70272	27.7206	1.40159e-07	1.50012e-06	pseudobulk	edgeR	LRT
Ninl	0.321341	4.64035	27.708	1.41081e-07	1.50932e-06	pseudobulk	edgeR	LRT
A630089N07Rik	-0.280979	5.61582	27.706	1.41225e-07	1.5102e-06	pseudobulk	edgeR	LRT
Olfm3	-0.26173	7.36512	27.6764	1.43403e-07	1.53249e-06	pseudobulk	edgeR	LRT
Dpf1	0.271406	5.25866	27.6753	1.43483e-07	1.53249e-06	pseudobulk	edgeR	LRT
Deaf1	0.235313	5.66396	27.6705	1.4384e-07	1.53547e-06	pseudobulk	edgeR	LRT
Slc25a23	-0.233376	5.64975	27.5899	1.49963e-07	1.59943e-06	pseudobulk	edgeR	LRT
Glyr1	0.205436	6.20052	27.5812	1.50639e-07	1.60594e-06	pseudobulk	edgeR	LRT
Prkci	0.252894	5.49144	27.4861	1.58228e-07	1.68316e-06	pseudobulk	edgeR	LRT
Copb2	0.325427	4.68871	27.3984	1.65567e-07	1.75741e-06	pseudobulk	edgeR	LRT
Trank1	-0.14374	8.31699	27.3927	1.66058e-07	1.76185e-06	pseudobulk	edgeR	LRT
Ltk	-0.278917	5.37389	27.39	1.66287e-07	1.76351e-06	pseudobulk	edgeR	LRT
Rheb	-0.230735	5.90647	27.3697	1.68047e-07	1.7814e-06	pseudobulk	edgeR	LRT
L3mbtl3	0.281077	5.19325	27.333	1.71267e-07	1.81317e-06	pseudobulk	edgeR	LRT
Tmem29	-0.250145	5.4423	27.2996	1.74248e-07	1.84313e-06	pseudobulk	edgeR	LRT
Mctp1	-0.171001	8.84505	27.2791	1.761e-07	1.86192e-06	pseudobulk	edgeR	LRT
Camsap1	0.220399	6.04935	27.2314	1.80506e-07	1.90685e-06	pseudobulk	edgeR	LRT
Ankra2	0.316051	4.67209	27.2095	1.82559e-07	1.92686e-06	pseudobulk	edgeR	LRT
Cntn1	-0.135872	9.33084	27.1886	1.84547e-07	1.947e-06	pseudobulk	edgeR	LRT
Stn1	0.331293	4.67747	27.177	1.85659e-07	1.95704e-06	pseudobulk	edgeR	LRT
Tmem117	0.222661	6.45603	27.1661	1.86706e-07	1.96722e-06	pseudobulk	edgeR	LRT
Psmd14	-0.18086	7.29685	27.1619	1.87109e-07	1.97063e-06	pseudobulk	edgeR	LRT
Snw1	0.309155	4.75654	27.1335	1.89875e-07	1.99803e-06	pseudobulk	edgeR	LRT
Wnk2	0.182558	7.45328	27.1239	1.90825e-07	2.00716e-06	pseudobulk	edgeR	LRT
Iars	0.256843	5.3818	27.1044	1.9276e-07	2.02489e-06	pseudobulk	edgeR	LRT
Grsf1	0.300713	4.81511	27.1004	1.9316e-07	2.02822e-06	pseudobulk	edgeR	LRT
Vash1	0.304336	4.80937	27.0656	1.96672e-07	2.06421e-06	pseudobulk	edgeR	LRT
Acsl4	-0.204148	6.36226	27.0627	1.96958e-07	2.06632e-06	pseudobulk	edgeR	LRT
Cacnb3	-0.264353	5.53061	27.0208	2.01278e-07	2.11063e-06	pseudobulk	edgeR	LRT
Mboat2	0.175943	7.12838	27.0095	2.02456e-07	2.12127e-06	pseudobulk	edgeR	LRT
Odf2	0.194903	6.45595	26.9626	2.07433e-07	2.17155e-06	pseudobulk	edgeR	LRT
Mapk1	0.171915	7.73053	26.9478	2.0902e-07	2.18628e-06	pseudobulk	edgeR	LRT
Usp4	0.245048	5.94194	26.9392	2.09954e-07	2.19511e-06	pseudobulk	edgeR	LRT
Ripor2	0.194768	6.54663	26.9327	2.10664e-07	2.20065e-06	pseudobulk	edgeR	LRT
Mgat3	0.286184	5.12815	26.9269	2.11293e-07	2.20533e-06	pseudobulk	edgeR	LRT
Ogdhl	0.304268	4.83393	26.9224	2.11785e-07	2.20952e-06	pseudobulk	edgeR	LRT
5031425E22Rik	0.18275	7.15868	26.8569	2.19086e-07	2.28179e-06	pseudobulk	edgeR	LRT
Trpc4ap	0.206982	6.03781	26.8215	2.23142e-07	2.32304e-06	pseudobulk	edgeR	LRT
Cntnap5a	-0.22661	8.63929	26.7592	2.30455e-07	2.39611e-06	pseudobulk	edgeR	LRT
Pde1b	0.287689	5.02425	26.7233	2.34778e-07	2.43793e-06	pseudobulk	edgeR	LRT
Morc3	0.275775	5.07573	26.7121	2.36139e-07	2.45102e-06	pseudobulk	edgeR	LRT
Kcnma1	-0.118384	10.8896	26.6771	2.4045e-07	2.49365e-06	pseudobulk	edgeR	LRT
Prkar2b	-0.220086	6.19238	26.5769	2.53258e-07	2.62201e-06	pseudobulk	edgeR	LRT
Phka2	0.202774	6.83821	26.5726	2.53825e-07	2.62565e-06	pseudobulk	edgeR	LRT
Pibf1	0.183572	6.59648	26.571	2.54028e-07	2.62665e-06	pseudobulk	edgeR	LRT
Septin3	0.214928	5.96825	26.5512	2.56642e-07	2.65255e-06	pseudobulk	edgeR	LRT
Fndc3a	0.175262	7.04384	26.5465	2.57264e-07	2.65785e-06	pseudobulk	edgeR	LRT
Ppp2r2c	0.151098	7.72379	26.538	2.584e-07	2.6662e-06	pseudobulk	edgeR	LRT
Pak3	-0.150184	8.18988	26.5213	2.60648e-07	2.68599e-06	pseudobulk	edgeR	LRT
Kansl2	0.283635	5.20702	26.5147	2.61535e-07	2.69285e-06	pseudobulk	edgeR	LRT
Elk1	0.290552	4.87956	26.5082	2.62422e-07	2.70001e-06	pseudobulk	edgeR	LRT
Gpcpd1	0.184799	6.56661	26.508	2.62452e-07	2.70001e-06	pseudobulk	edgeR	LRT
Lats1	0.264297	5.45061	26.5041	2.62986e-07	2.70437e-06	pseudobulk	edgeR	LRT
Rgs17	0.194664	6.74761	26.4794	2.66367e-07	2.73683e-06	pseudobulk	edgeR	LRT
Arfgef1	0.166184	7.12408	26.4767	2.66736e-07	2.73946e-06	pseudobulk	edgeR	LRT
Baz2a	0.214066	5.96572	26.4648	2.68391e-07	2.75469e-06	pseudobulk	edgeR	LRT
Gfm2	0.239274	5.52984	26.4644	2.68445e-07	2.75469e-06	pseudobulk	edgeR	LRT
Ly6e	-0.243034	5.58355	26.4619	2.68789e-07	2.75707e-06	pseudobulk	edgeR	LRT
Usp19	0.215548	5.91012	26.4529	2.70049e-07	2.7665e-06	pseudobulk	edgeR	LRT
Ablim2	0.15151	7.66203	26.4023	2.77212e-07	2.8375e-06	pseudobulk	edgeR	LRT
Paxbp1	0.177488	6.98462	26.2925	2.93424e-07	2.99966e-06	pseudobulk	edgeR	LRT
Cacul1	0.205415	6.19644	26.2731	2.96382e-07	3.02863e-06	pseudobulk	edgeR	LRT
Map3k10	0.266147	5.35314	26.1899	3.09433e-07	3.15539e-06	pseudobulk	edgeR	LRT
Slc16a7	-0.16108	7.47942	26.1806	3.10925e-07	3.16927e-06	pseudobulk	edgeR	LRT
Spats2l	0.193352	6.59408	26.1798	3.11061e-07	3.16934e-06	pseudobulk	edgeR	LRT
Cacna2d1	0.12411	10.3759	26.1648	3.13484e-07	3.19269e-06	pseudobulk	edgeR	LRT
Jade3	0.246031	5.38359	26.163	3.13777e-07	3.19434e-06	pseudobulk	edgeR	LRT
Srsf1	-0.180253	6.59168	26.1611	3.14085e-07	3.19615e-06	pseudobulk	edgeR	LRT
Cd46	-0.192241	6.32131	26.1275	3.19599e-07	3.2509e-06	pseudobulk	edgeR	LRT
Vps8	0.177137	6.73449	26.1093	3.22632e-07	3.28038e-06	pseudobulk	edgeR	LRT
Eif4enif1	0.298571	4.77554	26.0967	3.24743e-07	3.2991e-06	pseudobulk	edgeR	LRT
Chic1	0.215531	5.8801	26.0953	3.24967e-07	3.29999e-06	pseudobulk	edgeR	LRT
Zfand4	-0.370908	4.57487	26.0908	3.25738e-07	3.30645e-06	pseudobulk	edgeR	LRT
Uchl3	-0.257969	5.30694	26.0575	3.31398e-07	3.36251e-06	pseudobulk	edgeR	LRT
Erlec1	-0.247914	5.46939	26.0507	3.32567e-07	3.37297e-06	pseudobulk	edgeR	LRT
Tspan3	0.218329	5.77324	26.0017	3.41123e-07	3.45687e-06	pseudobulk	edgeR	LRT
Dnajc11	0.319952	4.88781	25.9756	3.45754e-07	3.50234e-06	pseudobulk	edgeR	LRT
Gm14325	-0.327282	4.56072	25.9341	3.53271e-07	3.57403e-06	pseudobulk	edgeR	LRT
G3bp2	0.225215	5.68142	25.8971	3.60112e-07	3.6357e-06	pseudobulk	edgeR	LRT
Tcp11l1	-0.224164	5.64094	25.8829	3.62769e-07	3.66101e-06	pseudobulk	edgeR	LRT
Ppip5k2	0.196789	6.52583	25.8499	3.6903e-07	3.72112e-06	pseudobulk	edgeR	LRT
Stub1	0.238693	5.47627	25.7836	3.81925e-07	3.84162e-06	pseudobulk	edgeR	LRT
Zfp329	-0.241	5.54446	25.7725	3.84124e-07	3.86215e-06	pseudobulk	edgeR	LRT
Adgrb3	-0.113354	11.7967	25.7564	3.87341e-07	3.89289e-06	pseudobulk	edgeR	LRT
Ankrd17	0.140913	8.53643	25.7234	3.94024e-07	3.95678e-06	pseudobulk	edgeR	LRT
Igsf21	-0.218065	6.33819	25.7172	3.95285e-07	3.96782e-06	pseudobulk	edgeR	LRT
Fam169a	0.220603	5.8264	25.7021	3.98385e-07	3.99729e-06	pseudobulk	edgeR	LRT
Kcnk10	-0.229741	5.74321	25.6491	4.09485e-07	4.10359e-06	pseudobulk	edgeR	LRT
Mms19	-0.269703	5.00535	25.6453	4.10301e-07	4.11008e-06	pseudobulk	edgeR	LRT
Rev3l	0.162258	7.28127	25.6362	4.12228e-07	4.12769e-06	pseudobulk	edgeR	LRT
Ing2	-0.322503	4.56213	25.6346	4.12571e-07	4.12943e-06	pseudobulk	edgeR	LRT
Pola1	0.230207	5.68153	25.6135	4.17113e-07	4.17147e-06	pseudobulk	edgeR	LRT
Ppargc1b	-0.210573	6.01067	25.5844	4.23453e-07	4.23314e-06	pseudobulk	edgeR	LRT
Usp54	-0.272969	5.07705	25.5657	4.27574e-07	4.27083e-06	pseudobulk	edgeR	LRT
Ypel4	-0.254796	5.32796	25.5597	4.28906e-07	4.28239e-06	pseudobulk	edgeR	LRT
B3glct	0.245218	5.58462	25.5575	4.29396e-07	4.28553e-06	pseudobulk	edgeR	LRT
Pfkp	-0.158913	7.3588	25.5451	4.3217e-07	4.31145e-06	pseudobulk	edgeR	LRT
Exosc7	-0.296348	4.84231	25.5433	4.32569e-07	4.31367e-06	pseudobulk	edgeR	LRT
Cpeb4	-0.161509	7.56853	25.5014	4.42068e-07	4.40379e-06	pseudobulk	edgeR	LRT
Ndrg3	-0.16338	7.1808	25.501	4.42148e-07	4.40379e-06	pseudobulk	edgeR	LRT
Tdrd7	0.249865	5.36003	25.4862	4.45561e-07	4.43596e-06	pseudobulk	edgeR	LRT
Cacna1e	0.141721	9.57354	25.485	4.45845e-07	4.43699e-06	pseudobulk	edgeR	LRT
Cdc73	-0.203436	6.34469	25.4812	4.46712e-07	4.4438e-06	pseudobulk	edgeR	LRT
Plekhb2	0.282943	5.0224	25.4761	4.47909e-07	4.45389e-06	pseudobulk	edgeR	LRT
Kcnq1ot1	0.142912	9.37238	25.4714	4.4899e-07	4.46282e-06	pseudobulk	edgeR	LRT
2610037D02Rik	-0.229072	5.6594	25.4523	4.53452e-07	4.50534e-06	pseudobulk	edgeR	LRT
Tctn3	-0.261394	5.17826	25.4422	4.55837e-07	4.52719e-06	pseudobulk	edgeR	LRT
Galnt18	-0.16382	7.75502	25.3971	4.66609e-07	4.63228e-06	pseudobulk	edgeR	LRT
Gtf2ird1	0.275305	5.12833	25.3851	4.69529e-07	4.65749e-06	pseudobulk	edgeR	LRT
Smg1	0.147724	7.66137	25.3831	4.70014e-07	4.6604e-06	pseudobulk	edgeR	LRT
Krit1	0.180658	7.01963	25.3222	4.85099e-07	4.80607e-06	pseudobulk	edgeR	LRT
Cd81	0.339438	4.75378	25.3192	4.85858e-07	4.81163e-06	pseudobulk	edgeR	LRT
Slc22a23	0.175981	7.19486	25.3099	4.88188e-07	4.83274e-06	pseudobulk	edgeR	LRT
Lclat1	-0.187113	6.58937	25.2792	4.96023e-07	4.90047e-06	pseudobulk	edgeR	LRT
Robo1	0.170386	9.97524	25.2792	4.96034e-07	4.90047e-06	pseudobulk	edgeR	LRT
Micu1	-0.198249	6.24378	25.2423	5.05613e-07	4.99106e-06	pseudobulk	edgeR	LRT
Hdx	-0.222613	5.78479	25.198	5.17364e-07	5.10293e-06	pseudobulk	edgeR	LRT
Tmem164	-0.249803	5.54662	25.186	5.20595e-07	5.13273e-06	pseudobulk	edgeR	LRT
Pabpc1	0.269588	5.27802	25.1143	5.40311e-07	5.32281e-06	pseudobulk	edgeR	LRT
Kmt2e	-0.145244	7.82858	25.043	5.60662e-07	5.51661e-06	pseudobulk	edgeR	LRT
Ywhaz	0.14643	8.05377	24.9357	5.92749e-07	5.82058e-06	pseudobulk	edgeR	LRT
Klhl26	0.293471	4.82204	24.922	5.96966e-07	5.85963e-06	pseudobulk	edgeR	LRT
Gm5577	-0.305065	4.58908	24.91	6.00686e-07	5.89378e-06	pseudobulk	edgeR	LRT
Nkiras1	-0.299711	4.65675	24.8877	6.07701e-07	5.95691e-06	pseudobulk	edgeR	LRT
Lonrf2	0.201142	6.36509	24.8796	6.1026e-07	5.9757e-06	pseudobulk	edgeR	LRT
Gpc1	0.296118	4.73017	24.8699	6.13322e-07	6.00086e-06	pseudobulk	edgeR	LRT
Reep3	-0.236033	5.43508	24.8399	6.22957e-07	6.08781e-06	pseudobulk	edgeR	LRT
Cacna2d3	-0.120092	9.74186	24.815	6.3104e-07	6.15447e-06	pseudobulk	edgeR	LRT
Plxdc2	0.179174	7.82133	24.8138	6.3143e-07	6.15581e-06	pseudobulk	edgeR	LRT
Ildr2	-0.190975	6.62608	24.8128	6.3177e-07	6.15666e-06	pseudobulk	edgeR	LRT
Rab3a	0.204577	6.07289	24.8071	6.33639e-07	6.17242e-06	pseudobulk	edgeR	LRT
Tmem131	0.177897	7.15263	24.7953	6.37539e-07	6.20793e-06	pseudobulk	edgeR	LRT
Exoc3	0.217145	5.80231	24.7618	6.48704e-07	6.30909e-06	pseudobulk	edgeR	LRT
Wdr33	-0.157477	7.2678	24.7432	6.54981e-07	6.36759e-06	pseudobulk	edgeR	LRT
Ehmt1	0.163034	7.09089	24.7132	6.65264e-07	6.46242e-06	pseudobulk	edgeR	LRT
Lpgat1	0.180433	6.90227	24.6972	6.70824e-07	6.50865e-06	pseudobulk	edgeR	LRT
Plec	0.192659	6.23161	24.6402	6.90952e-07	6.69595e-06	pseudobulk	edgeR	LRT
Dnajb12	0.313188	4.60883	24.6307	6.94372e-07	6.72642e-06	pseudobulk	edgeR	LRT
Csde1	0.197924	6.2341	24.6128	7.00831e-07	6.7836e-06	pseudobulk	edgeR	LRT
Oip5os1	0.236983	5.54738	24.5995	7.05701e-07	6.82803e-06	pseudobulk	edgeR	LRT
2510009E07Rik	-0.329176	5.07758	24.582	7.1214e-07	6.8876e-06	pseudobulk	edgeR	LRT
Map1b	0.13599	8.85041	24.5586	7.20852e-07	6.96081e-06	pseudobulk	edgeR	LRT
Vxn	-0.194686	6.14254	24.5163	7.36855e-07	7.11253e-06	pseudobulk	edgeR	LRT
Ddx1	-0.247859	5.45798	24.5	7.4308e-07	7.16978e-06	pseudobulk	edgeR	LRT
Mdh2	0.227089	5.69046	24.4908	7.46637e-07	7.20126e-06	pseudobulk	edgeR	LRT
Tmem8b	0.321232	4.51906	24.484	7.49304e-07	7.22412e-06	pseudobulk	edgeR	LRT
Comt	0.239387	5.61889	24.4755	7.52626e-07	7.25328e-06	pseudobulk	edgeR	LRT
Gclm	0.180177	6.64171	24.469	7.55162e-07	7.27485e-06	pseudobulk	edgeR	LRT
Brd9	-0.198349	6.33681	24.4638	7.57201e-07	7.28964e-06	pseudobulk	edgeR	LRT
Agbl4	-0.115927	10.5462	24.462	7.57901e-07	7.2926e-06	pseudobulk	edgeR	LRT
Tnr	-0.126058	9.45722	24.4112	7.7816e-07	7.47868e-06	pseudobulk	edgeR	LRT
Api5	0.293973	4.72678	24.3834	7.89447e-07	7.58416e-06	pseudobulk	edgeR	LRT
Mcmbp	0.255714	5.2319	24.3544	8.01431e-07	7.69021e-06	pseudobulk	edgeR	LRT
Rnf130	0.160106	7.48521	24.3468	8.04602e-07	7.71457e-06	pseudobulk	edgeR	LRT
Sipa1l1	0.135694	9.08258	24.3144	8.1826e-07	7.84243e-06	pseudobulk	edgeR	LRT
Znrf1	-0.168354	6.9528	24.2853	8.30697e-07	7.95226e-06	pseudobulk	edgeR	LRT
Rraga	0.299934	4.67271	24.28	8.33015e-07	7.97133e-06	pseudobulk	edgeR	LRT
Aff2	0.148702	7.81818	24.2645	8.39704e-07	8.02903e-06	pseudobulk	edgeR	LRT
Plppr5	-0.177309	6.79272	24.2406	8.5023e-07	8.12649e-06	pseudobulk	edgeR	LRT
Atad2b	-0.194215	6.50873	24.2172	8.60622e-07	8.2226e-06	pseudobulk	edgeR	LRT
Dhps	0.317012	4.67747	24.1906	8.72591e-07	8.33368e-06	pseudobulk	edgeR	LRT
Hnrnpm	-0.207788	5.93763	24.1867	8.74335e-07	8.34708e-06	pseudobulk	edgeR	LRT
Gm14399	-0.270297	4.88414	24.1733	8.80443e-07	8.4021e-06	pseudobulk	edgeR	LRT
Sart3	0.256546	5.18144	24.1347	8.98287e-07	8.56903e-06	pseudobulk	edgeR	LRT
Fam227a	-0.287344	4.78949	24.1228	9.0383e-07	8.61517e-06	pseudobulk	edgeR	LRT
Zbtb20	-0.304163	5.46582	24.09	9.19372e-07	8.74964e-06	pseudobulk	edgeR	LRT
Ankhd1	0.165861	6.87678	24.055	9.36215e-07	8.89952e-06	pseudobulk	edgeR	LRT
Larp4	0.224869	5.50698	24.0419	9.42626e-07	8.94999e-06	pseudobulk	edgeR	LRT
Cnot6l	0.182943	6.87797	24.0314	9.47772e-07	8.99535e-06	pseudobulk	edgeR	LRT
Pja1	-0.258879	5.10747	24.0268	9.50058e-07	9.01354e-06	pseudobulk	edgeR	LRT
Elp4	-0.165757	6.96364	24.0182	9.54318e-07	9.05044e-06	pseudobulk	edgeR	LRT
Smim14	-0.251094	5.30538	24.0077	9.59518e-07	9.09622e-06	pseudobulk	edgeR	LRT
Gm49353	0.193175	6.52223	23.9733	9.76829e-07	9.24595e-06	pseudobulk	edgeR	LRT
D230025D16Rik	0.266071	5.12298	23.9594	9.83863e-07	9.30892e-06	pseudobulk	edgeR	LRT
Adamtsl1	0.323246	5.7877	23.9209	1.00378e-06	9.48998e-06	pseudobulk	edgeR	LRT
Entpd7	0.275471	4.96783	23.9133	1.00772e-06	9.52357e-06	pseudobulk	edgeR	LRT
Nck2	0.20536	6.41559	23.9053	1.01195e-06	9.5598e-06	pseudobulk	edgeR	LRT
Rprml	-0.306956	4.8449	23.8661	1.03274e-06	9.74116e-06	pseudobulk	edgeR	LRT
Ank2	0.111064	11.0482	23.853	1.0398e-06	9.8039e-06	pseudobulk	edgeR	LRT
Prrt3	0.290138	4.68022	23.8459	1.04361e-06	9.83588e-06	pseudobulk	edgeR	LRT
Fam110b	0.190606	6.33949	23.8452	1.04399e-06	9.83588e-06	pseudobulk	edgeR	LRT
2700049A03Rik	0.275528	4.96975	23.8227	1.0563e-06	9.94798e-06	pseudobulk	edgeR	LRT
Luzp1	-0.196032	6.08431	23.7961	1.07099e-06	1.00815e-05	pseudobulk	edgeR	LRT
Camkk2	-0.163127	6.89984	23.7955	1.07131e-06	1.00815e-05	pseudobulk	edgeR	LRT
Rap1b	-0.239991	5.42887	23.7708	1.08517e-06	1.02081e-05	pseudobulk	edgeR	LRT
Trmt11	-0.288458	4.98471	23.7669	1.08738e-06	1.02249e-05	pseudobulk	edgeR	LRT
Dennd4a	0.144358	7.66349	23.7416	1.10173e-06	1.03558e-05	pseudobulk	edgeR	LRT
Tsn	0.320605	4.69293	23.734	1.1061e-06	1.03929e-05	pseudobulk	edgeR	LRT
Brf1	0.281274	4.87119	23.7054	1.12266e-06	1.05404e-05	pseudobulk	edgeR	LRT
Fancc	0.252018	5.49174	23.668	1.14473e-06	1.07393e-05	pseudobulk	edgeR	LRT
Rpn1	0.301306	4.77041	23.6608	1.14899e-06	1.07752e-05	pseudobulk	edgeR	LRT
Snrnp48	-0.251051	5.20015	23.6593	1.14987e-06	1.07793e-05	pseudobulk	edgeR	LRT
Nceh1	0.243352	5.42784	23.621	1.17299e-06	1.09833e-05	pseudobulk	edgeR	LRT
Msl2	0.222638	5.6921	23.6119	1.17857e-06	1.10314e-05	pseudobulk	edgeR	LRT
Tmem59l	-0.201606	5.86913	23.5965	1.18802e-06	1.11113e-05	pseudobulk	edgeR	LRT
Rtl4	-0.1452	8.54517	23.5641	1.20821e-06	1.12958e-05	pseudobulk	edgeR	LRT
Nxpe4	-0.166559	7.15625	23.5439	1.22096e-06	1.14106e-05	pseudobulk	edgeR	LRT
Golga2	0.332253	4.84275	23.5292	1.23034e-06	1.14939e-05	pseudobulk	edgeR	LRT
Adcy8	-0.189602	7.03729	23.5087	1.24351e-06	1.16124e-05	pseudobulk	edgeR	LRT
Pitpnm3	0.183343	6.37236	23.4838	1.25973e-06	1.17459e-05	pseudobulk	edgeR	LRT
Ppp4r2	0.234258	5.33619	23.4747	1.26565e-06	1.17967e-05	pseudobulk	edgeR	LRT
Nfxl1	0.273131	4.92971	23.4671	1.27068e-06	1.1839e-05	pseudobulk	edgeR	LRT
Cdkl2	0.205399	6.01835	23.4652	1.27196e-06	1.18463e-05	pseudobulk	edgeR	LRT
Slc25a25	-0.22542	5.46942	23.4488	1.28281e-06	1.19429e-05	pseudobulk	edgeR	LRT
Omg	-0.294704	4.7869	23.43	1.29545e-06	1.20559e-05	pseudobulk	edgeR	LRT
5330417C22Rik	0.181547	6.67175	23.4272	1.2973e-06	1.20685e-05	pseudobulk	edgeR	LRT
Gm48091	0.257862	5.58894	23.406	1.31169e-06	1.21931e-05	pseudobulk	edgeR	LRT
Mfsd13a	-0.29869	4.6107	23.3758	1.33246e-06	1.23815e-05	pseudobulk	edgeR	LRT
Fam189b	0.303061	4.86716	23.3596	1.34369e-06	1.24763e-05	pseudobulk	edgeR	LRT
Nek1	-0.161931	6.96416	23.3155	1.37486e-06	1.27511e-05	pseudobulk	edgeR	LRT
Pigq	0.249684	5.19758	23.3054	1.38213e-06	1.28138e-05	pseudobulk	edgeR	LRT
Nebl	0.159586	8.27613	23.2955	1.38927e-06	1.2875e-05	pseudobulk	edgeR	LRT
Ankrd12	0.138984	7.77013	23.2874	1.39514e-06	1.29245e-05	pseudobulk	edgeR	LRT
Cdc25b	-0.324661	4.58767	23.2765	1.40303e-06	1.29927e-05	pseudobulk	edgeR	LRT
Rnf20	0.187902	6.43372	23.2702	1.40761e-06	1.30301e-05	pseudobulk	edgeR	LRT
Ifrd1	-0.203243	6.26079	23.2473	1.42453e-06	1.31718e-05	pseudobulk	edgeR	LRT
Cdk11b	0.22449	5.47243	23.223	1.44262e-06	1.3334e-05	pseudobulk	edgeR	LRT
Nr1d2	0.193895	6.14419	23.2187	1.44582e-06	1.33585e-05	pseudobulk	edgeR	LRT
Trim9	-0.130563	8.94608	23.2119	1.45096e-06	1.34009e-05	pseudobulk	edgeR	LRT
Tfdp1	0.233605	5.48326	23.1933	1.4651e-06	1.35264e-05	pseudobulk	edgeR	LRT
Ajap1	0.189382	6.1287	23.1619	1.48922e-06	1.37387e-05	pseudobulk	edgeR	LRT
Pnkd	-0.225805	5.52218	23.1319	1.51261e-06	1.39439e-05	pseudobulk	edgeR	LRT
Rims2	-0.122566	9.78634	23.0894	1.54638e-06	1.42498e-05	pseudobulk	edgeR	LRT
Cnnm1	0.183751	6.38889	23.0788	1.55493e-06	1.43226e-05	pseudobulk	edgeR	LRT
Slitrk3	0.283121	4.83253	23.0782	1.55545e-06	1.43226e-05	pseudobulk	edgeR	LRT
Zfat	-0.202496	5.9299	23.0006	1.61947e-06	1.4884e-05	pseudobulk	edgeR	LRT
Gm41361	0.225162	5.7478	22.9987	1.62108e-06	1.48932e-05	pseudobulk	edgeR	LRT
Grm8	-0.139234	9.71958	22.9653	1.64952e-06	1.51488e-05	pseudobulk	edgeR	LRT
Gm14296	-0.248697	5.12728	22.9492	1.66337e-06	1.52702e-05	pseudobulk	edgeR	LRT
Zfp706	0.306266	4.55889	22.9471	1.66521e-06	1.52813e-05	pseudobulk	edgeR	LRT
Ripor1	0.224904	5.46157	22.9362	1.67467e-06	1.53566e-05	pseudobulk	edgeR	LRT
Tmsb4x	-0.319007	4.53785	22.9127	1.69524e-06	1.55277e-05	pseudobulk	edgeR	LRT
Celf1	-0.138632	8.0381	22.8137	1.78493e-06	1.63308e-05	pseudobulk	edgeR	LRT
Macrod1	0.293005	4.57763	22.8002	1.79746e-06	1.6427e-05	pseudobulk	edgeR	LRT
Ankrd45	0.231915	5.39255	22.7949	1.80244e-06	1.64663e-05	pseudobulk	edgeR	LRT
Syt16	-0.129225	8.53267	22.7446	1.85025e-06	1.68778e-05	pseudobulk	edgeR	LRT
Sntg2	-0.264604	5.97464	22.6745	1.91898e-06	1.74786e-05	pseudobulk	edgeR	LRT
Lzts1	0.183987	6.77622	22.6716	1.92189e-06	1.74986e-05	pseudobulk	edgeR	LRT
Prxl2c	-0.297638	4.51338	22.6645	1.92904e-06	1.75571e-05	pseudobulk	edgeR	LRT
Acss2	-0.230428	5.4929	22.6521	1.94144e-06	1.76634e-05	pseudobulk	edgeR	LRT
Paip2	-0.179275	6.61988	22.6159	1.97844e-06	1.79866e-05	pseudobulk	edgeR	LRT
Atp9a	0.168727	6.68206	22.5988	1.99608e-06	1.81403e-05	pseudobulk	edgeR	LRT
Immt	0.218325	5.64471	22.5748	2.02122e-06	1.8355e-05	pseudobulk	edgeR	LRT
Srbd1	0.212955	5.88833	22.5583	2.03863e-06	1.85062e-05	pseudobulk	edgeR	LRT
Smchd1	0.19104	6.42048	22.5546	2.04251e-06	1.85345e-05	pseudobulk	edgeR	LRT
Fdft1	-0.286727	4.76283	22.5506	2.04678e-06	1.85664e-05	pseudobulk	edgeR	LRT
Spata7	-0.194182	6.08621	22.5428	2.05516e-06	1.86355e-05	pseudobulk	edgeR	LRT
Ddhd1	0.175712	6.82258	22.5217	2.0778e-06	1.88198e-05	pseudobulk	edgeR	LRT
Pcmtd1	0.162	6.81904	22.4926	2.10955e-06	1.9079e-05	pseudobulk	edgeR	LRT
Psmd1	0.188469	6.21072	22.4905	2.11183e-06	1.90926e-05	pseudobulk	edgeR	LRT
Edc3	-0.288322	4.60018	22.4834	2.11962e-06	1.91559e-05	pseudobulk	edgeR	LRT
Mphosph8	0.202799	5.80531	22.4775	2.1262e-06	1.92083e-05	pseudobulk	edgeR	LRT
Lrrc45	-0.200572	5.85016	22.4728	2.13139e-06	1.92338e-05	pseudobulk	edgeR	LRT
Fnbp1	-0.180432	6.64746	22.4605	2.14513e-06	1.93435e-05	pseudobulk	edgeR	LRT
Ift88	-0.190333	6.02598	22.4495	2.1574e-06	1.94469e-05	pseudobulk	edgeR	LRT
Ubqln2	0.288045	4.62972	22.4429	2.16484e-06	1.95068e-05	pseudobulk	edgeR	LRT
Cerk	0.288984	4.6784	22.4289	2.18065e-06	1.96299e-05	pseudobulk	edgeR	LRT
Sdk2	0.173216	6.77462	22.4245	2.18571e-06	1.96657e-05	pseudobulk	edgeR	LRT
Upf1	0.302956	4.60426	22.4023	2.21114e-06	1.98799e-05	pseudobulk	edgeR	LRT
Crhr1	-0.259902	5.28099	22.3962	2.21815e-06	1.99356e-05	pseudobulk	edgeR	LRT
Cpne8	0.174252	6.52397	22.3788	2.23835e-06	2.01023e-05	pseudobulk	edgeR	LRT
Dzank1	0.159669	6.9041	22.3371	2.2874e-06	2.05126e-05	pseudobulk	edgeR	LRT
Syt13	0.180345	6.38672	22.3273	2.2991e-06	2.06099e-05	pseudobulk	edgeR	LRT
Lin52	-0.209695	5.61889	22.316	2.31273e-06	2.07245e-05	pseudobulk	edgeR	LRT
Nbas	-0.171706	6.50508	22.3112	2.31852e-06	2.07687e-05	pseudobulk	edgeR	LRT
Son	0.160168	7.41906	22.2988	2.33352e-06	2.08878e-05	pseudobulk	edgeR	LRT
Stmn2	0.166756	6.96532	22.2928	2.34082e-06	2.09454e-05	pseudobulk	edgeR	LRT
Ddi2	0.206055	5.98527	22.2899	2.34435e-06	2.09693e-05	pseudobulk	edgeR	LRT
Pex1	0.240567	5.30011	22.2392	2.40714e-06	2.15152e-05	pseudobulk	edgeR	LRT
Rpl6	-0.251103	5.08062	22.2161	2.43628e-06	2.17597e-05	pseudobulk	edgeR	LRT
Prpf40b	0.219708	5.69151	22.1884	2.47157e-06	2.20668e-05	pseudobulk	edgeR	LRT
Cbl	0.182611	6.24937	22.1675	2.49867e-06	2.22843e-05	pseudobulk	edgeR	LRT
Herc1	0.124166	8.66713	22.1514	2.51973e-06	2.24639e-05	pseudobulk	edgeR	LRT
Ttll11	0.155948	7.3134	22.1456	2.52737e-06	2.25238e-05	pseudobulk	edgeR	LRT
Tmem165	-0.253281	5.10274	22.1385	2.53673e-06	2.2599e-05	pseudobulk	edgeR	LRT
Frmd6	-0.153951	7.36204	22.1312	2.54636e-06	2.26765e-05	pseudobulk	edgeR	LRT
Zdhhc23	0.234406	5.28325	22.122	2.55859e-06	2.2777e-05	pseudobulk	edgeR	LRT
Gdpd5	0.31279	4.54654	22.1084	2.57682e-06	2.29143e-05	pseudobulk	edgeR	LRT
Paxip1	0.275425	4.80282	22.0699	2.62903e-06	2.33615e-05	pseudobulk	edgeR	LRT
Las1l	-0.294861	4.54206	22.0322	2.68108e-06	2.37893e-05	pseudobulk	edgeR	LRT
Kansl3	0.244116	5.19124	22.0274	2.68781e-06	2.38404e-05	pseudobulk	edgeR	LRT
Hivep2	-0.110673	9.89933	22.0085	2.71451e-06	2.40597e-05	pseudobulk	edgeR	LRT
Tbce	-0.180768	6.19028	21.9888	2.74241e-06	2.42894e-05	pseudobulk	edgeR	LRT
Sprn	0.27011	4.86026	21.9577	2.78727e-06	2.46687e-05	pseudobulk	edgeR	LRT
Actr1b	-0.23691	5.24598	21.9403	2.81265e-06	2.48843e-05	pseudobulk	edgeR	LRT
D130040H23Rik	-0.233287	5.23778	21.931	2.8263e-06	2.49779e-05	pseudobulk	edgeR	LRT
St6galnac5	-0.156786	8.09907	21.919	2.84402e-06	2.51254e-05	pseudobulk	edgeR	LRT
Nmnat2	-0.146199	7.46777	21.904	2.86637e-06	2.53045e-05	pseudobulk	edgeR	LRT
9330182L06Rik	0.163765	6.94944	21.8988	2.87421e-06	2.53646e-05	pseudobulk	edgeR	LRT
Stt3b	-0.189086	6.13287	21.8973	2.87636e-06	2.53696e-05	pseudobulk	edgeR	LRT
Tbcd	0.196196	6.15446	21.8701	2.91745e-06	2.56811e-05	pseudobulk	edgeR	LRT
Uty	-0.164171	6.88632	21.8382	2.96631e-06	2.60917e-05	pseudobulk	edgeR	LRT
Csmd1	0.108837	12.8411	21.8325	2.97522e-06	2.61519e-05	pseudobulk	edgeR	LRT
Far2	0.214708	5.89466	21.8205	2.99386e-06	2.63063e-05	pseudobulk	edgeR	LRT
Cep112	-0.160885	8.36236	21.8159	3.00109e-06	2.63603e-05	pseudobulk	edgeR	LRT
Kctd20	0.25011	5.20983	21.8137	3.00449e-06	2.63807e-05	pseudobulk	edgeR	LRT
Kcnip4	-0.116729	14.0009	21.8062	3.01627e-06	2.64746e-05	pseudobulk	edgeR	LRT
Gbf1	0.167193	6.90392	21.8039	3.01993e-06	2.64971e-05	pseudobulk	edgeR	LRT
Add3	-0.179365	6.36544	21.7942	3.03524e-06	2.66123e-05	pseudobulk	edgeR	LRT
Napg	0.206339	5.893	21.7355	3.1294e-06	2.74083e-05	pseudobulk	edgeR	LRT
Zdhhc17	0.175393	6.44168	21.721	3.15328e-06	2.76076e-05	pseudobulk	edgeR	LRT
Ptprg	-0.145154	8.68958	21.7066	3.177e-06	2.77953e-05	pseudobulk	edgeR	LRT
Arhgap5	0.159857	7.06536	21.6787	3.2235e-06	2.81819e-05	pseudobulk	edgeR	LRT
Wiz	0.292797	4.61107	21.635	3.2978e-06	2.88068e-05	pseudobulk	edgeR	LRT
Anapc4	0.189302	5.96386	21.6346	3.29852e-06	2.88068e-05	pseudobulk	edgeR	LRT
Tpd52l1	-0.276455	4.74847	21.6328	3.3015e-06	2.88226e-05	pseudobulk	edgeR	LRT
Tomm70a	0.182232	6.25354	21.6173	3.3283e-06	2.90358e-05	pseudobulk	edgeR	LRT
Zfp975	-0.30761	4.67484	21.6086	3.34344e-06	2.91574e-05	pseudobulk	edgeR	LRT
Vta1	-0.223665	5.52322	21.6061	3.34778e-06	2.91848e-05	pseudobulk	edgeR	LRT
Oga	0.165959	6.67464	21.5665	3.41772e-06	2.9752e-05	pseudobulk	edgeR	LRT
Hps1	-0.290587	4.54075	21.5395	3.46614e-06	3.0152e-05	pseudobulk	edgeR	LRT
Ndufaf4	0.284664	4.72611	21.5064	3.52643e-06	3.06545e-05	pseudobulk	edgeR	LRT
Cct5	0.29399	4.5716	21.4651	3.60333e-06	3.13007e-05	pseudobulk	edgeR	LRT
Ankib1	0.151439	7.04368	21.458	3.61668e-06	3.14055e-05	pseudobulk	edgeR	LRT
Acbd5	0.234186	5.39436	21.451	3.62982e-06	3.15084e-05	pseudobulk	edgeR	LRT
Marchf1	0.146183	10.4662	21.4308	3.66831e-06	3.18198e-05	pseudobulk	edgeR	LRT
Pgap1	0.18062	6.42156	21.3794	3.7679e-06	3.26605e-05	pseudobulk	edgeR	LRT
Ece1	-0.212272	5.58388	21.3677	3.79113e-06	3.28385e-05	pseudobulk	edgeR	LRT
Ankrd6	0.229618	5.52648	21.3632	3.79989e-06	3.29027e-05	pseudobulk	edgeR	LRT
Atg13	-0.198258	5.72757	21.3367	3.85291e-06	3.33382e-05	pseudobulk	edgeR	LRT
Hagh	0.240701	5.16423	21.3232	3.88003e-06	3.35575e-05	pseudobulk	edgeR	LRT
[truncated: 3,853 more rows]

## Sheet: Deep_Layer_neurons
gene	logFC	logCPM	LR	PValue	FDR	de_family	de_method	de_type
Chd8	1.42446	7.46336	1738.78	0	0	pseudobulk	edgeR	LRT
Rsrp1	-1.08321	8.80526	1429.74	7.22624446077E-313	0	pseudobulk	edgeR	LRT
Ttc14	-1.24008	7.70932	1214.4	4.52505e-266	3.67811e-262	pseudobulk	edgeR	LRT
Nol8	1.92273	5.41514	1056.37	1.00258e-231	6.11195e-228	pseudobulk	edgeR	LRT
Ubxn4	1.15152	6.7494	901.426	4.80759e-198	2.34466e-194	pseudobulk	edgeR	LRT
Erdr1	-1.22658	6.41773	889.436	1.94207e-195	7.8929e-192	pseudobulk	edgeR	LRT
Miat	-0.926503	7.83416	844.769	9.97057e-186	3.47332e-182	pseudobulk	edgeR	LRT
Acap2	0.826432	8.63337	823.077	5.18531e-181	1.58055e-177	pseudobulk	edgeR	LRT
Mink1	1.07457	6.98428	759.281	3.84944e-167	1.04299e-163	pseudobulk	edgeR	LRT
Snhg11	-0.651615	11.5259	737.656	1.93818e-162	4.72626e-159	pseudobulk	edgeR	LRT
Taf3	1.13524	6.34341	725.937	6.84844e-160	1.51817e-156	pseudobulk	edgeR	LRT
Myt1l	0.652833	10.1375	703.199	6.02689e-155	1.22471e-151	pseudobulk	edgeR	LRT
Eif5b	1.13669	6.2128	686.699	2.33421e-151	4.37845e-148	pseudobulk	edgeR	LRT
A330008L17Rik	-1.53735	5.83392	648.677	4.33247e-143	7.54623e-140	pseudobulk	edgeR	LRT
Meg3	-0.649834	11.7171	647.849	6.56084e-143	1.06657e-139	pseudobulk	edgeR	LRT
Setd5	0.765812	8.27202	616.45	4.42469e-136	6.7435e-133	pseudobulk	edgeR	LRT
Nfrkb	1.13302	5.98588	613.862	1.61749e-135	2.32015e-132	pseudobulk	edgeR	LRT
Stat1	1.72737	4.56129	572.598	1.52819e-126	2.07027e-123	pseudobulk	edgeR	LRT
Ahi1	-0.637827	9.3729	558.882	1.47194e-123	1.88912e-120	pseudobulk	edgeR	LRT
Dip2b	0.691898	8.15208	537.578	6.3447e-119	7.36741e-116	pseudobulk	edgeR	LRT
Cep68	1.29648	5.3096	500.921	5.99239e-111	6.64201e-108	pseudobulk	edgeR	LRT
Kmt2b	1.07568	5.81028	500.245	8.40947e-111	8.91587e-108	pseudobulk	edgeR	LRT
Smarcd1	0.977746	6.39296	493.852	2.06905e-109	2.10225e-106	pseudobulk	edgeR	LRT
Chd5	0.781376	7.22158	483.955	2.94514e-107	2.87269e-104	pseudobulk	edgeR	LRT
Cdr1os	-0.551469	9.61855	472.136	1.09871e-104	1.03046e-101	pseudobulk	edgeR	LRT
Syt6	0.84792	6.73696	470.342	2.69923e-104	2.35074e-101	pseudobulk	edgeR	LRT
Top1	0.657094	7.73043	449.337	1.00532e-99	8.45333e-97	pseudobulk	edgeR	LRT
Eif3a	0.917031	6.2471	439.313	1.52757e-97	1.24166e-94	pseudobulk	edgeR	LRT
Nop14	1.38653	4.78398	435.482	1.04197e-96	7.96365e-94	pseudobulk	edgeR	LRT
Rexo1	1.07476	5.58963	435.476	1.04506e-96	7.96365e-94	pseudobulk	edgeR	LRT
Rufy2	0.715133	7.43197	429.24	2.37875e-95	1.75775e-92	pseudobulk	edgeR	LRT
Mid1	-1.08223	5.40906	418.85	4.34258e-93	3.11453e-90	pseudobulk	edgeR	LRT
Zfp804b	-0.738822	8.20826	416.038	1.77736e-92	1.23831e-89	pseudobulk	edgeR	LRT
5330434G04Rik	-0.948722	7.02342	408.748	6.86584e-91	4.65065e-88	pseudobulk	edgeR	LRT
Wapl	0.863235	6.6238	397.011	2.46324e-88	1.62341e-85	pseudobulk	edgeR	LRT
Gm47283	-1.02689	5.60095	388.891	1.44334e-86	9.02457e-84	pseudobulk	edgeR	LRT
Sbf1	0.954439	5.72587	388.255	1.98472e-86	1.20994e-83	pseudobulk	edgeR	LRT
Ubr4	0.783166	6.59839	382.856	2.9735e-85	1.76851e-82	pseudobulk	edgeR	LRT
Chd6	0.60569	8.10461	379.961	1.26897e-84	7.3676e-82	pseudobulk	edgeR	LRT
Cul5	0.779811	6.83185	372.147	6.37811e-83	3.61698e-80	pseudobulk	edgeR	LRT
Apbb1	0.724806	6.75541	370.928	1.17524e-82	6.51324e-80	pseudobulk	edgeR	LRT
Grip2	1.05845	5.22068	359.86	3.02081e-80	1.63694e-77	pseudobulk	edgeR	LRT
Snrnp200	1.02735	5.47124	358.179	7.01696e-80	3.71975e-77	pseudobulk	edgeR	LRT
Npas4	-1.45881	5.37683	354.003	5.69448e-79	2.95447e-76	pseudobulk	edgeR	LRT
Nr4a1	-0.796464	6.56577	350.244	3.74934e-78	1.90474e-75	pseudobulk	edgeR	LRT
Vps37a	0.767273	6.54163	348.512	8.93481e-78	4.44644e-75	pseudobulk	edgeR	LRT
Gm27000	-0.574385	8.87279	327.011	4.30242e-73	2.09829e-70	pseudobulk	edgeR	LRT
Ccl27a	-1.0294	5.56467	325.427	9.5261e-73	4.55478e-70	pseudobulk	edgeR	LRT
Mphosph9	0.800048	6.56896	321.97	5.39337e-72	2.52918e-69	pseudobulk	edgeR	LRT
Tafa1	-0.784467	10.2571	319.289	2.06869e-71	9.51794e-69	pseudobulk	edgeR	LRT
Syvn1	1.15802	4.72303	314.267	2.56822e-70	1.15974e-67	pseudobulk	edgeR	LRT
Slc6a17	0.589567	7.30843	300.704	2.31426e-67	1.02606e-64	pseudobulk	edgeR	LRT
Ctxn1	-0.764416	6.18177	294.621	4.89424e-66	2.13118e-63	pseudobulk	edgeR	LRT
Rasgrf1	-0.583984	8.23469	292.242	1.6149e-65	6.90866e-63	pseudobulk	edgeR	LRT
Fktn	0.845124	5.60993	291.377	2.49217e-65	1.04779e-62	pseudobulk	edgeR	LRT
Glud1	0.813203	6.14615	289.962	5.06751e-65	2.05952e-62	pseudobulk	edgeR	LRT
Rnf111	0.627876	7.00595	284.328	8.55896e-64	3.42148e-61	pseudobulk	edgeR	LRT
Smarcad1	0.649791	6.65306	280.053	7.31165e-63	2.87572e-60	pseudobulk	edgeR	LRT
Kif1a	0.533109	7.81704	278.344	1.724e-62	6.67296e-60	pseudobulk	edgeR	LRT
Rasal1	0.679707	6.6755	274.913	9.64233e-62	3.67388e-59	pseudobulk	edgeR	LRT
Sez6	0.622024	7.20239	273.872	1.62573e-61	6.099e-59	pseudobulk	edgeR	LRT
4930447C04Rik	-0.743659	6.61989	272.32	3.54223e-61	1.30875e-58	pseudobulk	edgeR	LRT
Chd3	0.697903	6.24648	265.192	1.26729e-59	4.61235e-57	pseudobulk	edgeR	LRT
Gpr137c	-0.66814	6.58008	253.114	5.43933e-57	1.95056e-54	pseudobulk	edgeR	LRT
A230006K03Rik	-0.567911	8.84154	252.609	7.00884e-57	2.47697e-54	pseudobulk	edgeR	LRT
Gm15155	-0.665807	7.39562	251.129	1.47306e-56	5.13151e-54	pseudobulk	edgeR	LRT
Adgrl1	0.564545	7.11987	244.378	4.36615e-55	1.47873e-52	pseudobulk	edgeR	LRT
Osbpl3	0.526351	7.57663	242.548	1.09411e-54	3.65477e-52	pseudobulk	edgeR	LRT
B830012L14Rik	-0.494951	7.99436	241.477	1.87326e-54	6.17291e-52	pseudobulk	edgeR	LRT
Pex5l	-0.463136	10.5207	241.364	1.983e-54	6.4474e-52	pseudobulk	edgeR	LRT
Mlip	-0.594333	7.65092	241.243	2.107e-54	6.76041e-52	pseudobulk	edgeR	LRT
Socs2	0.792643	5.77264	239.1	6.17877e-54	1.95674e-51	pseudobulk	edgeR	LRT
Rc3h2	0.556569	6.94514	232.209	1.96636e-52	6.1474e-50	pseudobulk	edgeR	LRT
Coq2	-0.796776	5.5162	232.061	2.11807e-52	6.53787e-50	pseudobulk	edgeR	LRT
Gm10754	-1.00441	5.9457	230.306	5.11274e-52	1.55843e-49	pseudobulk	edgeR	LRT
Tmem94	0.881066	5.09207	228.518	1.25485e-51	3.77771e-49	pseudobulk	edgeR	LRT
Cacng3	-0.544765	7.13338	228.418	1.3193e-51	3.92331e-49	pseudobulk	edgeR	LRT
R3hdm2	0.466763	8.59854	227.787	1.81148e-51	5.32203e-49	pseudobulk	edgeR	LRT
Slc22a17	-0.494981	7.54691	227.759	1.83701e-51	5.33279e-49	pseudobulk	edgeR	LRT
5730522E02Rik	-0.521761	8.8236	226.41	3.61731e-51	1.03774e-48	pseudobulk	edgeR	LRT
Arc	-0.809767	6.69592	224.88	7.7966e-51	2.2107e-48	pseudobulk	edgeR	LRT
Prpf8	0.723689	5.91637	223.994	1.21674e-50	3.37161e-48	pseudobulk	edgeR	LRT
Mapk1ip1	-0.786275	5.37351	223.249	1.76921e-50	4.84743e-48	pseudobulk	edgeR	LRT
Gm20754	-0.764452	7.23025	222.853	2.15847e-50	5.84825e-48	pseudobulk	edgeR	LRT
Snhg20	-0.715468	5.78815	217.023	4.03346e-49	1.08083e-46	pseudobulk	edgeR	LRT
Plekha6	0.519534	7.33388	212.598	3.72364e-48	9.86967e-46	pseudobulk	edgeR	LRT
Angel2	0.674487	6.01908	211.025	8.20752e-48	2.12915e-45	pseudobulk	edgeR	LRT
Eif3m	0.796096	5.21948	210.082	1.31791e-47	3.38286e-45	pseudobulk	edgeR	LRT
Cox7a2	-0.929474	5.09515	206.708	7.17849e-47	1.82341e-44	pseudobulk	edgeR	LRT
Fam120a	0.549445	6.8696	205.951	1.05032e-46	2.64042e-44	pseudobulk	edgeR	LRT
Rgs9	0.723145	5.51116	204.656	2.013e-46	4.95829e-44	pseudobulk	edgeR	LRT
Gnl3	0.753969	5.44943	204.445	2.23841e-46	5.43672e-44	pseudobulk	edgeR	LRT
C2cd3	0.774374	5.47499	204.433	2.25183e-46	5.43672e-44	pseudobulk	edgeR	LRT
Dus3l	-0.725963	5.57353	203.85	3.01729e-46	7.21339e-44	pseudobulk	edgeR	LRT
Dop1b	0.523968	6.9684	202.366	6.36092e-46	1.50593e-43	pseudobulk	edgeR	LRT
Mapk8ip3	0.505062	7.04955	201.04	1.23824e-45	2.90331e-43	pseudobulk	edgeR	LRT
Pkd1	0.445746	7.61002	200.534	1.59702e-45	3.70888e-43	pseudobulk	edgeR	LRT
Npc1	0.784488	5.2722	200.196	1.89218e-45	4.35291e-43	pseudobulk	edgeR	LRT
Exosc10	0.840495	5.17008	198.464	4.51895e-45	1.02986e-42	pseudobulk	edgeR	LRT
Dip2a	0.519295	6.87432	198.407	4.64975e-45	1.04985e-42	pseudobulk	edgeR	LRT
Kcnh1	0.524676	7.77376	197.633	6.86174e-45	1.52112e-42	pseudobulk	edgeR	LRT
Pou6f1	0.843322	5.29852	196.312	1.33277e-44	2.87607e-42	pseudobulk	edgeR	LRT
Adgrl3	0.332392	10.7795	195.451	2.0539e-44	4.39336e-42	pseudobulk	edgeR	LRT
Kcnq3	-0.427809	9.44713	195.247	2.27552e-44	4.8251e-42	pseudobulk	edgeR	LRT
Peg3	-0.412462	8.17217	194.966	2.62084e-44	5.50941e-42	pseudobulk	edgeR	LRT
Pde4d	-0.339306	11.5407	190.983	1.93936e-43	4.042e-41	pseudobulk	edgeR	LRT
Heatr1	0.854987	5.13257	190.469	2.5111e-43	5.18925e-41	pseudobulk	edgeR	LRT
Capn15	0.69462	5.92041	189.529	4.02819e-43	8.18562e-41	pseudobulk	edgeR	LRT
Trim2	0.428452	8.29072	188.204	7.8399e-43	1.57997e-40	pseudobulk	edgeR	LRT
Exoc6	0.55083	6.82746	187.458	1.14104e-42	2.28068e-40	pseudobulk	edgeR	LRT
Cabin1	0.473599	7.17526	186.397	1.94449e-42	3.85499e-40	pseudobulk	edgeR	LRT
Stat2	0.889755	5.06251	184.896	4.1345e-42	8.13063e-40	pseudobulk	edgeR	LRT
Pank3	0.684183	5.53981	183.532	8.2069e-42	1.5883e-39	pseudobulk	edgeR	LRT
Smg5	0.762123	5.40132	183.492	8.37447e-42	1.60796e-39	pseudobulk	edgeR	LRT
Abca2	0.708675	5.64809	182.486	1.38887e-41	2.64591e-39	pseudobulk	edgeR	LRT
Dusp1	-1.11391	4.76358	181.452	2.3361e-41	4.41596e-39	pseudobulk	edgeR	LRT
Efr3b	0.452658	7.27524	180.777	3.27927e-41	6.15116e-39	pseudobulk	edgeR	LRT
Kcnb2	-0.451089	9.30612	179.881	5.14614e-41	9.57928e-39	pseudobulk	edgeR	LRT
Hk1	0.516504	6.72247	179.784	5.40303e-41	9.98128e-39	pseudobulk	edgeR	LRT
Rogdi	-0.635851	5.76304	177.947	1.36014e-40	2.49376e-38	pseudobulk	edgeR	LRT
Gm42456	-0.845775	4.79415	177.18	2.00066e-40	3.64075e-38	pseudobulk	edgeR	LRT
Hectd4	0.433295	7.75324	176.57	2.71908e-40	4.91147e-38	pseudobulk	edgeR	LRT
Cdh11	0.363293	9.89715	176.096	3.45107e-40	6.18782e-38	pseudobulk	edgeR	LRT
Prrc2b	0.466401	7.24101	175.77	4.06407e-40	7.18132e-38	pseudobulk	edgeR	LRT
Lamp5	-0.78946	5.21417	175.23	5.33284e-40	9.3555e-38	pseudobulk	edgeR	LRT
Fxyd7	-0.9275	4.6848	174.342	8.33636e-40	1.45201e-37	pseudobulk	edgeR	LRT
Cd2ap	0.456858	7.08449	174.313	8.45649e-40	1.46249e-37	pseudobulk	edgeR	LRT
Pdgfc	0.651137	6.20066	174.152	9.17181e-40	1.57503e-37	pseudobulk	edgeR	LRT
Kcnip3	0.462942	7.53895	173.025	1.61597e-39	2.75563e-37	pseudobulk	edgeR	LRT
Rgs11	-0.642095	6.13762	171.776	3.0284e-39	5.1283e-37	pseudobulk	edgeR	LRT
Ntng1	-0.512786	7.55402	169.368	1.01651e-38	1.70949e-36	pseudobulk	edgeR	LRT
Slc7a4	0.682622	5.37711	168.794	1.35677e-38	2.26608e-36	pseudobulk	edgeR	LRT
Smarcc2	0.546728	6.49366	168.664	1.44886e-38	2.40343e-36	pseudobulk	edgeR	LRT
Fastkd1	0.852684	4.81262	167.097	3.18527e-38	5.17819e-36	pseudobulk	edgeR	LRT
Mblac2	0.543646	6.23769	165.166	8.41569e-38	1.35905e-35	pseudobulk	edgeR	LRT
Gm32014	-0.745544	5.3908	164.972	9.2751e-38	1.48798e-35	pseudobulk	edgeR	LRT
Hdac9	-0.369072	9.38289	164.416	1.22719e-37	1.95588e-35	pseudobulk	edgeR	LRT
Ttc7b	0.440837	7.98168	163.749	1.71602e-37	2.71721e-35	pseudobulk	edgeR	LRT
Pde10a	-0.382061	9.41251	162.446	3.3057e-37	5.20062e-35	pseudobulk	edgeR	LRT
Srrm2	-0.355191	8.94961	162.15	3.83558e-37	5.99555e-35	pseudobulk	edgeR	LRT
Slc43a2	0.629351	5.76152	160.153	1.04788e-36	1.62756e-34	pseudobulk	edgeR	LRT
Dazap1	0.710814	5.26037	160.068	1.09359e-36	1.6878e-34	pseudobulk	edgeR	LRT
Camk4	-0.377408	8.41027	160.026	1.11683e-36	1.71283e-34	pseudobulk	edgeR	LRT
Tbr1	0.651076	6.33043	159.44	1.49978e-36	2.28575e-34	pseudobulk	edgeR	LRT
Rnpc3	-0.505185	6.43732	158.674	2.20494e-36	3.3396e-34	pseudobulk	edgeR	LRT
Gm4924	-0.629145	5.56267	158.189	2.81463e-36	4.18505e-34	pseudobulk	edgeR	LRT
Fah	0.362275	8.60396	156.682	6.0063e-36	8.8231e-34	pseudobulk	edgeR	LRT
Tax1bp1	0.465067	6.79745	155.613	1.02871e-35	1.49316e-33	pseudobulk	edgeR	LRT
Grin1	0.360524	8.61061	155.477	1.10146e-35	1.5893e-33	pseudobulk	edgeR	LRT
Gpat4	0.770797	5.01283	155.155	1.29538e-35	1.85811e-33	pseudobulk	edgeR	LRT
Ptpn9	0.480545	6.72567	154.736	1.599e-35	2.28021e-33	pseudobulk	edgeR	LRT
Yme1l1	0.466082	6.66993	154.226	2.06667e-35	2.92999e-33	pseudobulk	edgeR	LRT
Fstl4	-0.652491	5.81336	153.636	2.78083e-35	3.91969e-33	pseudobulk	edgeR	LRT
Tmem191c	-0.485942	6.63989	153.292	3.30748e-35	4.63523e-33	pseudobulk	edgeR	LRT
Smc1a	0.702541	5.10149	152.919	3.99019e-35	5.56005e-33	pseudobulk	edgeR	LRT
Zfp142	0.771262	4.93199	151.713	7.31915e-35	1.00835e-32	pseudobulk	edgeR	LRT
Iqce	0.610357	5.68992	150.924	1.08917e-34	1.49211e-32	pseudobulk	edgeR	LRT
Slit1	0.486948	6.7713	149.512	2.21678e-34	3.0199e-32	pseudobulk	edgeR	LRT
Pak1	0.375621	8.06314	149.363	2.38897e-34	3.23639e-32	pseudobulk	edgeR	LRT
Usp11	-0.664024	5.46071	147.88	5.03998e-34	6.79005e-32	pseudobulk	edgeR	LRT
Tbc1d24	0.590016	5.9124	147.76	5.35349e-34	7.17279e-32	pseudobulk	edgeR	LRT
Pknox2	-0.447612	7.45858	146.356	1.0854e-33	1.43844e-31	pseudobulk	edgeR	LRT
Eef1a1	0.507739	6.32549	145.901	1.36486e-33	1.79903e-31	pseudobulk	edgeR	LRT
Dgkb	-0.416185	8.36661	145.087	2.05531e-33	2.67274e-31	pseudobulk	edgeR	LRT
Egr1	-0.548668	6.51315	145.082	2.06059e-33	2.67274e-31	pseudobulk	edgeR	LRT
Ptcd2	0.832813	4.51757	144.387	2.92376e-33	3.77227e-31	pseudobulk	edgeR	LRT
Fam131a	-0.582789	6.2506	143.595	4.35681e-33	5.56234e-31	pseudobulk	edgeR	LRT
Leng8	-0.410001	7.16201	143.361	4.90072e-33	6.22417e-31	pseudobulk	edgeR	LRT
L3mbtl1	-0.624689	5.64543	142.683	6.89581e-33	8.71266e-31	pseudobulk	edgeR	LRT
Vat1l	-0.794897	5.14176	142.393	7.9796e-33	1.003e-30	pseudobulk	edgeR	LRT
Gfra2	0.592012	6.20438	141.033	1.58249e-32	1.97893e-30	pseudobulk	edgeR	LRT
Tenm2	-0.342891	11.771	140.917	1.67766e-32	2.08724e-30	pseudobulk	edgeR	LRT
Prss12	0.460443	6.52023	139.436	3.53629e-32	4.37728e-30	pseudobulk	edgeR	LRT
Git1	0.813025	4.52658	139.396	3.60883e-32	4.44451e-30	pseudobulk	edgeR	LRT
Srrm3	0.400983	7.22728	139.096	4.19666e-32	5.14248e-30	pseudobulk	edgeR	LRT
Eno1b	0.517058	6.42575	138.437	5.84697e-32	7.12892e-30	pseudobulk	edgeR	LRT
Ppfia3	0.548018	6.30057	138.248	6.43227e-32	7.80353e-30	pseudobulk	edgeR	LRT
Cfap77	0.655042	5.36755	137.936	7.52705e-32	9.04172e-30	pseudobulk	edgeR	LRT
Ehmt2	0.701799	4.99069	137.921	7.58198e-32	9.06307e-30	pseudobulk	edgeR	LRT
Uspl1	0.731616	4.90569	137.697	8.491e-32	1.01002e-29	pseudobulk	edgeR	LRT
Fhit	-0.402885	7.20614	137.594	8.94105e-32	1.05839e-29	pseudobulk	edgeR	LRT
Rab26	-0.496978	6.5818	137.519	9.28656e-32	1.09397e-29	pseudobulk	edgeR	LRT
Speg	0.554664	6.27177	137.477	9.4834e-32	1.11179e-29	pseudobulk	edgeR	LRT
Kmt2d	0.682253	5.06943	137.194	1.0936e-31	1.27596e-29	pseudobulk	edgeR	LRT
Arhgef11	0.451037	6.85994	136.87	1.28762e-31	1.49517e-29	pseudobulk	edgeR	LRT
Eif3c	0.567146	5.73922	136.489	1.55946e-31	1.80225e-29	pseudobulk	edgeR	LRT
Chga	0.575197	5.78048	135.922	2.07492e-31	2.37544e-29	pseudobulk	edgeR	LRT
Cntnap4	0.438024	8.20283	135.191	2.99822e-31	3.41643e-29	pseudobulk	edgeR	LRT
4933406I18Rik	-0.464559	6.67783	134.751	3.74289e-31	4.22548e-29	pseudobulk	edgeR	LRT
Ogt	-0.386549	7.58691	134.724	3.79457e-31	4.26408e-29	pseudobulk	edgeR	LRT
Csmd2	0.33307	9.33212	134.674	3.8917e-31	4.35317e-29	pseudobulk	edgeR	LRT
Rtl4	-0.474588	7.51536	134.301	4.69402e-31	5.22666e-29	pseudobulk	edgeR	LRT
Lztr1	0.503524	6.14636	133.717	6.29998e-31	6.95136e-29	pseudobulk	edgeR	LRT
Arrb1	0.557123	5.79507	133.691	6.38262e-31	7.01081e-29	pseudobulk	edgeR	LRT
Ralyl	-0.307528	11.2771	133.546	6.86848e-31	7.51067e-29	pseudobulk	edgeR	LRT
Plgrkt	-0.758801	4.67664	133.437	7.25568e-31	7.89865e-29	pseudobulk	edgeR	LRT
2610507B11Rik	0.626952	5.54369	133.294	7.79481e-31	8.44785e-29	pseudobulk	edgeR	LRT
Npdc1	-0.47366	6.33041	133.237	8.02342e-31	8.65713e-29	pseudobulk	edgeR	LRT
Celsr2	0.694027	5.17185	133.163	8.32815e-31	8.94635e-29	pseudobulk	edgeR	LRT
Rasgrp1	0.392885	7.98353	132.974	9.15905e-31	9.79577e-29	pseudobulk	edgeR	LRT
Psmd4	0.538563	5.92961	132.709	1.04672e-30	1.1146e-28	pseudobulk	edgeR	LRT
Dctn1	0.442035	6.58489	131.671	1.76567e-30	1.87199e-28	pseudobulk	edgeR	LRT
Epha10	-0.547541	5.98056	131.259	2.17302e-30	2.2939e-28	pseudobulk	edgeR	LRT
Lnpep	0.410978	7.28893	131.2	2.23912e-30	2.35349e-28	pseudobulk	edgeR	LRT
Fus	-0.321176	8.37048	130.97	2.51405e-30	2.63112e-28	pseudobulk	edgeR	LRT
Wdr17	-0.395971	7.91404	130.677	2.91426e-30	3.03693e-28	pseudobulk	edgeR	LRT
Trim3	0.5888	6.30381	130.164	3.77375e-30	3.91587e-28	pseudobulk	edgeR	LRT
Ptprd	-0.259809	13.4599	130.122	3.85402e-30	3.98221e-28	pseudobulk	edgeR	LRT
Cd34	-0.751834	4.80933	129.242	6.00264e-30	6.17613e-28	pseudobulk	edgeR	LRT
Gmeb2	0.626876	5.2148	128.244	9.92665e-30	1.01706e-27	pseudobulk	edgeR	LRT
Atp1a1	-0.460106	6.86659	128.05	1.09443e-29	1.11664e-27	pseudobulk	edgeR	LRT
Rnf112	-0.418877	7.27222	127.493	1.4488e-29	1.47204e-27	pseudobulk	edgeR	LRT
Atrx	0.372688	7.92946	126.738	2.11951e-29	2.14458e-27	pseudobulk	edgeR	LRT
Arglu1	-0.390571	7.11227	126.406	2.50624e-29	2.5254e-27	pseudobulk	edgeR	LRT
Mest	-0.604208	5.56148	126.359	2.56611e-29	2.57508e-27	pseudobulk	edgeR	LRT
Afdn	0.335945	8.2243	126.235	2.73209e-29	2.73041e-27	pseudobulk	edgeR	LRT
Itsn2	0.396995	7.35088	125.193	4.61729e-29	4.57693e-27	pseudobulk	edgeR	LRT
Sec16a	0.628098	5.56136	124.883	5.39723e-29	5.3284e-27	pseudobulk	edgeR	LRT
Phf20	0.503993	6.28907	123.991	8.46359e-29	8.32196e-27	pseudobulk	edgeR	LRT
Xrcc4	0.432677	6.79314	122.797	1.54438e-28	1.51244e-26	pseudobulk	edgeR	LRT
Phrf1	0.622682	5.28607	122.606	1.70102e-28	1.65597e-26	pseudobulk	edgeR	LRT
Ntm	-0.447091	10.2799	122.602	1.70453e-28	1.65597e-26	pseudobulk	edgeR	LRT
Aifm3	-0.437864	6.90931	121.949	2.36881e-28	2.2922e-26	pseudobulk	edgeR	LRT
Ppp1r12a	0.379368	8.30924	121.887	2.44362e-28	2.35525e-26	pseudobulk	edgeR	LRT
Grik3	0.309678	8.63474	121.242	3.3829e-28	3.24772e-26	pseudobulk	edgeR	LRT
Acot7	0.495857	6.04118	121.161	3.52295e-28	3.36891e-26	pseudobulk	edgeR	LRT
Ep400	0.394652	6.8938	120.619	4.63131e-28	4.4115e-26	pseudobulk	edgeR	LRT
Fxyd6	0.679391	4.78465	120.243	5.5959e-28	5.30957e-26	pseudobulk	edgeR	LRT
Zfp950	-0.422489	6.85418	118.962	1.0676e-27	1.00515e-25	pseudobulk	edgeR	LRT
Lrrtm4	-0.452319	11.5297	118.575	1.2973e-27	1.21672e-25	pseudobulk	edgeR	LRT
Vwc2	0.699394	5.20315	118.425	1.39925e-27	1.30731e-25	pseudobulk	edgeR	LRT
Malat1	-0.270967	14.3966	118.375	1.43507e-27	1.33566e-25	pseudobulk	edgeR	LRT
Dnm1	0.347039	8.20932	118.172	1.59001e-27	1.47423e-25	pseudobulk	edgeR	LRT
Herc2	0.343664	7.8371	117.288	2.48207e-27	2.29262e-25	pseudobulk	edgeR	LRT
Zmiz1	0.428573	6.81863	117.196	2.60095e-27	2.39336e-25	pseudobulk	edgeR	LRT
Rab3c	-0.345679	8.03728	116.785	3.199e-27	2.93262e-25	pseudobulk	edgeR	LRT
Usp5	0.58802	5.34724	116.191	4.31707e-27	3.94276e-25	pseudobulk	edgeR	LRT
Ncor2	0.39163	7.24778	116.009	4.732e-27	4.30559e-25	pseudobulk	edgeR	LRT
1110008P14Rik	-0.673617	4.78385	115.634	5.71723e-27	5.1827e-25	pseudobulk	edgeR	LRT
Ctnna2	-0.318263	11.2764	113.895	1.37426e-26	1.24116e-24	pseudobulk	edgeR	LRT
Lamtor4	-0.752718	4.51637	113.785	1.45264e-26	1.30711e-24	pseudobulk	edgeR	LRT
Dph6	-0.600189	6.17216	113.763	1.4682e-26	1.31626e-24	pseudobulk	edgeR	LRT
Kcnq5	-0.332043	10.4626	113.734	1.49007e-26	1.33097e-24	pseudobulk	edgeR	LRT
Wipf3	0.483409	6.24243	113.555	1.63053e-26	1.45111e-24	pseudobulk	edgeR	LRT
Pbx3	-0.655057	4.86732	113.413	1.75216e-26	1.55369e-24	pseudobulk	edgeR	LRT
Top2b	0.407813	7.12055	113.077	2.07546e-26	1.82708e-24	pseudobulk	edgeR	LRT
Lin7b	-0.558493	5.57328	111.943	3.67665e-26	3.22501e-24	pseudobulk	edgeR	LRT
Nav2	0.282864	9.6768	111.743	4.06776e-26	3.55528e-24	pseudobulk	edgeR	LRT
Ppm1h	0.444051	7.61379	111.399	4.83868e-26	4.19897e-24	pseudobulk	edgeR	LRT
Eef2	0.470941	6.47532	111.145	5.49929e-26	4.75533e-24	pseudobulk	edgeR	LRT
Zfp804a	0.445709	8.35963	111.039	5.8029e-26	5.00013e-24	pseudobulk	edgeR	LRT
Flna	0.605443	5.45848	110.721	6.81052e-26	5.84769e-24	pseudobulk	edgeR	LRT
Mast1	0.498148	5.95958	110.475	7.71151e-26	6.57809e-24	pseudobulk	edgeR	LRT
Mirg	-0.436386	6.50684	110.474	7.71512e-26	6.57809e-24	pseudobulk	edgeR	LRT
Tspan5	0.28799	9.29506	110.159	9.04193e-26	7.68249e-24	pseudobulk	edgeR	LRT
Cs	0.592172	5.47116	109.797	1.08552e-25	9.1593e-24	pseudobulk	edgeR	LRT
Dtx4	0.552335	5.53177	109.786	1.09165e-25	9.17923e-24	pseudobulk	edgeR	LRT
Tubb5	0.495366	6.00132	109.723	1.12681e-25	9.44236e-24	pseudobulk	edgeR	LRT
Babam2	-0.368236	7.14167	109.383	1.33752e-25	1.11697e-23	pseudobulk	edgeR	LRT
Adgrb2	0.434444	6.62741	107.864	2.87924e-25	2.39625e-23	pseudobulk	edgeR	LRT
Pnisr	-0.322534	7.74578	107.584	3.3156e-25	2.75003e-23	pseudobulk	edgeR	LRT
Dennd6b	-0.530501	5.58831	107.329	3.77171e-25	3.1072e-23	pseudobulk	edgeR	LRT
Asic2	-0.285919	11.2769	106.944	4.57971e-25	3.76014e-23	pseudobulk	edgeR	LRT
Olfm1	0.358884	7.14507	106.782	4.97009e-25	4.05336e-23	pseudobulk	edgeR	LRT
Foxp2	0.330669	9.23937	106.736	5.08598e-25	4.13406e-23	pseudobulk	edgeR	LRT
Mbp	-0.509707	5.57136	105.726	8.46706e-25	6.83673e-23	pseudobulk	edgeR	LRT
Col6a1	-0.517558	6.18605	105.058	1.18605e-24	9.5138e-23	pseudobulk	edgeR	LRT
Dhx40	0.683682	4.72239	104.892	1.28974e-24	1.03116e-22	pseudobulk	edgeR	LRT
Homer1	-0.423245	9.19419	104.56	1.52472e-24	1.21504e-22	pseudobulk	edgeR	LRT
Robo2	-0.30645	9.11232	104.532	1.54665e-24	1.2285e-22	pseudobulk	edgeR	LRT
Ptk2	0.277757	9.54152	104.472	1.59393e-24	1.26195e-22	pseudobulk	edgeR	LRT
Ccnt1	0.484298	5.82829	104.465	1.59976e-24	1.26247e-22	pseudobulk	edgeR	LRT
Kcnip4	-0.290395	12.8897	104.419	1.63723e-24	1.28787e-22	pseudobulk	edgeR	LRT
Zzef1	0.371756	7.07808	104.213	1.81667e-24	1.42442e-22	pseudobulk	edgeR	LRT
4930419G24Rik	-0.511766	5.57853	103.986	2.03761e-24	1.59253e-22	pseudobulk	edgeR	LRT
Trank1	-0.339873	8.14962	103.965	2.05875e-24	1.60391e-22	pseudobulk	edgeR	LRT
Pcnx	0.323833	7.63424	103.587	2.49239e-24	1.92943e-22	pseudobulk	edgeR	LRT
Prrt3	0.524553	5.43329	103.539	2.55323e-24	1.97027e-22	pseudobulk	edgeR	LRT
Aldoa	0.336593	7.71088	103.023	3.31304e-24	2.54052e-22	pseudobulk	edgeR	LRT
Polr1a	0.657734	4.79236	102.959	3.42092e-24	2.61502e-22	pseudobulk	edgeR	LRT
Ssbp3	0.376812	6.92663	102.765	3.7729e-24	2.87507e-22	pseudobulk	edgeR	LRT
Srsf5	-0.43653	7.21014	102.663	3.97323e-24	3.01829e-22	pseudobulk	edgeR	LRT
Sgcz	-0.356152	11.8273	102.507	4.29924e-24	3.25581e-22	pseudobulk	edgeR	LRT
Rad51ap2	-0.719561	4.81889	102.02	5.49716e-24	4.1501e-22	pseudobulk	edgeR	LRT
Luc7l2	-0.266934	8.89898	101.727	6.37261e-24	4.78142e-22	pseudobulk	edgeR	LRT
Plcb1	-0.257765	10.8637	101.17	8.44393e-24	6.2968e-22	pseudobulk	edgeR	LRT
Nrg1	-0.277326	11.9618	100.946	9.45036e-24	7.02582e-22	pseudobulk	edgeR	LRT
Gm49678	-0.47677	7.7871	100.846	9.93972e-24	7.36718e-22	pseudobulk	edgeR	LRT
Pcsk1	-0.551203	6.26162	100.768	1.03437e-23	7.64336e-22	pseudobulk	edgeR	LRT
Mir9-3hg	-0.356586	6.9906	100.615	1.11717e-23	8.23027e-22	pseudobulk	edgeR	LRT
Vamp1	-0.67102	4.924	100.576	1.13913e-23	8.3668e-22	pseudobulk	edgeR	LRT
Dock9	0.361135	7.61805	100.321	1.2961e-23	9.49112e-22	pseudobulk	edgeR	LRT
Tenm1	0.298717	9.24494	100.224	1.36087e-23	9.93557e-22	pseudobulk	edgeR	LRT
Kif21a	0.305336	8.31258	99.911	1.59398e-23	1.16027e-21	pseudobulk	edgeR	LRT
Ckb	-0.331177	7.87411	99.6512	1.81745e-23	1.31627e-21	pseudobulk	edgeR	LRT
Pcdh11x	-0.410955	7.49269	99.3844	2.07957e-23	1.5003e-21	pseudobulk	edgeR	LRT
Slc8a3	-0.388523	6.80296	99.2773	2.19507e-23	1.57896e-21	pseudobulk	edgeR	LRT
Vps33b	0.628935	4.97279	98.4311	3.36536e-23	2.40658e-21	pseudobulk	edgeR	LRT
Tsc2	0.564544	5.27419	98.2938	3.60695e-23	2.5643e-21	pseudobulk	edgeR	LRT
Cluh	0.574339	5.22748	98.2047	3.77297e-23	2.67453e-21	pseudobulk	edgeR	LRT
Parm1	-0.442238	6.20284	98.0347	4.11114e-23	2.9058e-21	pseudobulk	edgeR	LRT
Myh9	0.544209	5.51878	97.5219	5.32642e-23	3.7539e-21	pseudobulk	edgeR	LRT
Brinp3	-0.377503	8.24448	97.3697	5.75192e-23	4.04209e-21	pseudobulk	edgeR	LRT
Madd	0.337401	7.11547	96.4896	8.97134e-23	6.26837e-21	pseudobulk	edgeR	LRT
Car10	-0.390948	9.33843	96.2665	1.00416e-22	6.9961e-21	pseudobulk	edgeR	LRT
St3gal5	0.358901	7.18473	95.9118	1.20119e-22	8.34499e-21	pseudobulk	edgeR	LRT
Ldb2	-0.256766	9.73026	95.2692	1.66178e-22	1.15121e-20	pseudobulk	edgeR	LRT
Gripap1	0.412273	6.13124	94.2863	2.73033e-22	1.87547e-20	pseudobulk	edgeR	LRT
Stx3	0.440765	5.87664	94.1657	2.9019e-22	1.98772e-20	pseudobulk	edgeR	LRT
Hpcal4	0.526295	5.36451	93.8459	3.4107e-22	2.32969e-20	pseudobulk	edgeR	LRT
Rundc3a	-0.477252	5.74825	93.7366	3.60441e-22	2.45513e-20	pseudobulk	edgeR	LRT
Tecpr2	0.389988	6.36283	93.7292	3.61775e-22	2.45735e-20	pseudobulk	edgeR	LRT
Commd4	-0.600075	4.92194	93.499	4.06412e-22	2.74525e-20	pseudobulk	edgeR	LRT
Camta2	0.509549	5.42357	93.4877	4.08733e-22	2.75331e-20	pseudobulk	edgeR	LRT
Auts2	-0.282661	9.32069	92.9703	5.30854e-22	3.54654e-20	pseudobulk	edgeR	LRT
Ptprf	0.569948	5.24944	92.9095	5.47423e-22	3.64724e-20	pseudobulk	edgeR	LRT
Kcnn2	-0.314427	8.9446	92.8709	5.58183e-22	3.7088e-20	pseudobulk	edgeR	LRT
Fam20a	-0.571242	4.94171	92.7958	5.79772e-22	3.84178e-20	pseudobulk	edgeR	LRT
Pi4ka	0.314325	8.2011	92.496	6.74603e-22	4.45805e-20	pseudobulk	edgeR	LRT
Ap2a2	0.424214	6.07579	92.1864	7.88868e-22	5.19003e-20	pseudobulk	edgeR	LRT
Gm3294	-0.585864	5.2909	92.1845	7.89625e-22	5.19003e-20	pseudobulk	edgeR	LRT
Zdbf2	-0.580796	5.03053	91.8692	9.25998e-22	6.07002e-20	pseudobulk	edgeR	LRT
Sbno1	0.352934	6.89068	91.5965	1.0628e-21	6.94806e-20	pseudobulk	edgeR	LRT
Dgkq	0.572549	4.88207	91.5034	1.114e-21	7.26336e-20	pseudobulk	edgeR	LRT
Fbrsl1	0.366347	6.58467	90.7466	1.63299e-21	1.05624e-19	pseudobulk	edgeR	LRT
Ulk1	0.548705	5.29888	90.4448	1.90212e-21	1.22707e-19	pseudobulk	edgeR	LRT
Noc3l	0.583634	4.79911	90.1316	2.22831e-21	1.4337e-19	pseudobulk	edgeR	LRT
Slc8a2	0.352662	6.94443	90.1135	2.24883e-21	1.4431e-19	pseudobulk	edgeR	LRT
Stxbp6	-0.715675	6.96961	89.6313	2.86949e-21	1.83655e-19	pseudobulk	edgeR	LRT
Abcf2	0.646897	4.69554	89.4337	3.17081e-21	2.01881e-19	pseudobulk	edgeR	LRT
Lin28b	-0.447243	6.01949	89.3244	3.35104e-21	2.128e-19	pseudobulk	edgeR	LRT
Cx3cl1	-0.406757	6.92165	89.3049	3.38423e-21	2.14349e-19	pseudobulk	edgeR	LRT
Megf8	0.541748	5.26241	89.1621	3.63749e-21	2.29793e-19	pseudobulk	edgeR	LRT
Jak2	0.444088	6.08772	89.1495	3.66072e-21	2.30663e-19	pseudobulk	edgeR	LRT
Mga	0.3815	6.75838	89.1215	3.71299e-21	2.32754e-19	pseudobulk	edgeR	LRT
Nova1	-0.465058	6.454	88.2309	5.82441e-21	3.63244e-19	pseudobulk	edgeR	LRT
Robo1	-0.366249	10.4358	87.9803	6.61089e-21	4.11241e-19	pseudobulk	edgeR	LRT
Atp13a1	0.471799	5.5737	87.6896	7.65773e-21	4.73944e-19	pseudobulk	edgeR	LRT
Crkl	0.546208	5.08968	87.6354	7.87027e-21	4.85865e-19	pseudobulk	edgeR	LRT
Coro6	-0.510566	6.39492	87.5206	8.34085e-21	5.13615e-19	pseudobulk	edgeR	LRT
AI480526	-0.479775	5.74021	87.4413	8.68174e-21	5.3326e-19	pseudobulk	edgeR	LRT
Tubgcp2	0.485794	5.52598	87.3967	8.87997e-21	5.44066e-19	pseudobulk	edgeR	LRT
Ccser1	-0.227395	10.7765	87.3487	9.09802e-21	5.54638e-19	pseudobulk	edgeR	LRT
Rbfox3	0.250176	9.0677	87.341	9.13343e-21	5.55409e-19	pseudobulk	edgeR	LRT
Foxp4	0.594293	4.67236	87.225	9.68528e-21	5.87501e-19	pseudobulk	edgeR	LRT
Il1rapl1	-0.296111	11.1265	87.1385	1.01184e-20	6.12252e-19	pseudobulk	edgeR	LRT
5031439G07Rik	-0.476286	5.90854	87.1333	1.01447e-20	6.12323e-19	pseudobulk	edgeR	LRT
Adcy3	0.455819	5.75262	87.0648	1.05025e-20	6.32355e-19	pseudobulk	edgeR	LRT
Zranb2	-0.314832	7.77491	86.5197	1.38351e-20	8.30959e-19	pseudobulk	edgeR	LRT
Magi3	-0.348457	7.47632	86.3833	1.48229e-20	8.88099e-19	pseudobulk	edgeR	LRT
Gm45846	-0.592274	4.94287	86.374	1.48929e-20	8.90108e-19	pseudobulk	edgeR	LRT
Pitpnm2	0.359561	6.73583	86.2828	1.55959e-20	9.29844e-19	pseudobulk	edgeR	LRT
Dab2ip	0.413337	6.42469	85.7587	2.03286e-20	1.20906e-18	pseudobulk	edgeR	LRT
Col5a1	-0.560002	5.34751	85.0076	2.97217e-20	1.76341e-18	pseudobulk	edgeR	LRT
Blnk	0.875014	4.63531	84.7601	3.36855e-20	1.99374e-18	pseudobulk	edgeR	LRT
Ipo7	0.418035	5.9687	84.0303	4.87241e-20	2.8699e-18	pseudobulk	edgeR	LRT
Sulf1	0.550951	6.99204	83.9765	5.00696e-20	2.94204e-18	pseudobulk	edgeR	LRT
Myo18a	0.360524	6.64457	83.9668	5.03147e-20	2.94934e-18	pseudobulk	edgeR	LRT
Srsf11	-0.321949	7.87401	83.0671	7.93132e-20	4.63801e-18	pseudobulk	edgeR	LRT
Josd2	-0.511198	5.3832	83.0602	7.95914e-20	4.64315e-18	pseudobulk	edgeR	LRT
Smarca4	0.325497	6.8827	82.9853	8.26649e-20	4.81094e-18	pseudobulk	edgeR	LRT
Metap1d	-0.543674	5.12264	82.8888	8.68031e-20	5.03975e-18	pseudobulk	edgeR	LRT
Gm27032	-0.389574	6.09417	82.7546	9.29009e-20	5.38097e-18	pseudobulk	edgeR	LRT
Mir181a-1hg	-0.430428	5.92463	82.3606	1.13393e-19	6.55237e-18	pseudobulk	edgeR	LRT
Slc16a2	-0.382497	6.3672	82.0883	1.30139e-19	7.48455e-18	pseudobulk	edgeR	LRT
Kdm1a	0.356144	6.77278	82.0783	1.30802e-19	7.50496e-18	pseudobulk	edgeR	LRT
Catspere2	-0.343593	6.77722	82.0662	1.31603e-19	7.53321e-18	pseudobulk	edgeR	LRT
Got2	0.449128	5.73803	82.0608	1.31962e-19	7.53603e-18	pseudobulk	edgeR	LRT
Nbeal1	0.341528	6.87307	81.7921	1.51182e-19	8.61351e-18	pseudobulk	edgeR	LRT
Stxbp2	-0.566436	4.76989	81.6436	1.62977e-19	9.26387e-18	pseudobulk	edgeR	LRT
B4galt6	0.499247	5.70221	81.6187	1.65043e-19	9.35949e-18	pseudobulk	edgeR	LRT
Tmem44	-0.654747	4.53483	81.2711	1.96784e-19	1.11336e-17	pseudobulk	edgeR	LRT
Gcn1	0.535197	5.28533	80.983	2.27666e-19	1.27918e-17	pseudobulk	edgeR	LRT
Fam126b	0.338463	7.18479	80.832	2.45747e-19	1.3776e-17	pseudobulk	edgeR	LRT
Sdad1	0.680009	4.66608	80.8065	2.48936e-19	1.39227e-17	pseudobulk	edgeR	LRT
Ccdc85a	-0.349359	7.98642	80.458	2.96956e-19	1.65704e-17	pseudobulk	edgeR	LRT
Cntln	-0.340517	6.73527	80.2384	3.31854e-19	1.84334e-17	pseudobulk	edgeR	LRT
Galnt13	-0.276113	9.19918	80.0819	3.59205e-19	1.99073e-17	pseudobulk	edgeR	LRT
Fam98c	-0.591562	4.55899	79.9325	3.87421e-19	2.14223e-17	pseudobulk	edgeR	LRT
Ap3d1	0.405791	6.00447	79.7135	4.32841e-19	2.38797e-17	pseudobulk	edgeR	LRT
Acox1	0.489809	5.61293	79.686	4.38904e-19	2.41595e-17	pseudobulk	edgeR	LRT
Susd1	-0.465263	5.57026	79.6679	4.4293e-19	2.43262e-17	pseudobulk	edgeR	LRT
Mei4	-0.68049	5.11295	79.3995	5.07377e-19	2.78031e-17	pseudobulk	edgeR	LRT
Cfap54	-0.517529	5.70879	79.1964	5.62337e-19	3.06769e-17	pseudobulk	edgeR	LRT
Khdrbs2	-0.232887	10.1366	78.7758	6.95753e-19	3.78704e-17	pseudobulk	edgeR	LRT
Pum2	0.337725	7.01715	78.656	7.39231e-19	4.01473e-17	pseudobulk	edgeR	LRT
Pcnx2	0.335729	7.56298	78.5719	7.71407e-19	4.18017e-17	pseudobulk	edgeR	LRT
Msra	-0.261378	8.61658	78.2182	9.22652e-19	4.97763e-17	pseudobulk	edgeR	LRT
Parp1	0.508821	5.46216	77.6366	1.23852e-18	6.66696e-17	pseudobulk	edgeR	LRT
Ddx27	0.532403	5.10622	77.4158	1.38506e-18	7.43937e-17	pseudobulk	edgeR	LRT
Dync1i2	-0.27466	7.77233	77.3696	1.41783e-18	7.58195e-17	pseudobulk	edgeR	LRT
Radil	0.502876	5.03367	77.1013	1.62412e-18	8.6661e-17	pseudobulk	edgeR	LRT
Sema4a	0.437205	5.87772	77.088	1.63508e-18	8.70554e-17	pseudobulk	edgeR	LRT
Mettl24	-0.597874	4.51377	76.959	1.74548e-18	9.25294e-17	pseudobulk	edgeR	LRT
Fbxo10	0.608579	4.61315	76.7368	1.95326e-18	1.03319e-16	pseudobulk	edgeR	LRT
Kifc2	-0.366546	6.31717	76.3747	2.34637e-18	1.23845e-16	pseudobulk	edgeR	LRT
Prkag2	0.265724	8.16546	76.2777	2.46451e-18	1.29799e-16	pseudobulk	edgeR	LRT
Ncor1	0.264515	7.88621	76.0858	2.71603e-18	1.42738e-16	pseudobulk	edgeR	LRT
Osbpl11	0.539228	5.23724	75.9379	2.92727e-18	1.53509e-16	pseudobulk	edgeR	LRT
Trps1	-0.404596	6.36469	75.7213	3.26661e-18	1.70936e-16	pseudobulk	edgeR	LRT
Grik2	-0.248789	10.6592	75.6159	3.44567e-18	1.7992e-16	pseudobulk	edgeR	LRT
Amy1	-0.408603	5.95089	75.5857	3.49881e-18	1.82304e-16	pseudobulk	edgeR	LRT
Usp24	0.332214	7.05811	75.5066	3.64179e-18	1.8935e-16	pseudobulk	edgeR	LRT
Rora	-0.265385	9.09939	75.2153	4.22079e-18	2.18522e-16	pseudobulk	edgeR	LRT
Cstf2	-0.425034	6.19053	74.9683	4.78339e-18	2.47125e-16	pseudobulk	edgeR	LRT
Kdm5a	0.365751	6.34625	74.8932	4.96874e-18	2.55618e-16	pseudobulk	edgeR	LRT
Baiap2	0.319516	7.52437	74.6469	5.62898e-18	2.87762e-16	pseudobulk	edgeR	LRT
Iqgap2	-0.295635	7.26143	74.5215	5.99808e-18	3.0599e-16	pseudobulk	edgeR	LRT
Hnrnpk	0.419392	5.85019	74.2774	6.78766e-18	3.45547e-16	pseudobulk	edgeR	LRT
Dnah9	-0.590765	4.69541	74.2579	6.85502e-18	3.4825e-16	pseudobulk	edgeR	LRT
Slc6a8	0.526619	5.1882	74.1481	7.2469e-18	3.6663e-16	pseudobulk	edgeR	LRT
Ints3	0.462052	5.32406	73.9682	7.93861e-18	4.00793e-16	pseudobulk	edgeR	LRT
Pcgf2	-0.495203	5.14686	73.8769	8.3143e-18	4.18029e-16	pseudobulk	edgeR	LRT
Tead1	-0.547562	4.73207	73.8571	8.39825e-18	4.21381e-16	pseudobulk	edgeR	LRT
Sorbs2	-0.244712	9.30572	73.8283	8.52174e-18	4.267e-16	pseudobulk	edgeR	LRT
Tial1	-0.337593	6.46039	73.7307	8.95339e-18	4.47394e-16	pseudobulk	edgeR	LRT
Ift43	0.497184	5.31347	73.6829	9.17289e-18	4.57425e-16	pseudobulk	edgeR	LRT
Man2a2	-0.462958	5.34363	73.6665	9.24932e-18	4.60295e-16	pseudobulk	edgeR	LRT
Apc2	0.48072	5.2764	73.592	9.60517e-18	4.77031e-16	pseudobulk	edgeR	LRT
6030443J06Rik	-0.457667	5.71558	73.5828	9.65024e-18	4.78295e-16	pseudobulk	edgeR	LRT
Brap	0.474824	5.328	72.864	1.38902e-17	6.85654e-16	pseudobulk	edgeR	LRT
Nlgn1	-0.228437	12.0837	72.7786	1.4504e-17	7.14505e-16	pseudobulk	edgeR	LRT
Ubn1	0.368442	6.29961	72.7586	1.46516e-17	7.20323e-16	pseudobulk	edgeR	LRT
Csnk2a2	0.363556	6.35374	72.5887	1.5969e-17	7.83511e-16	pseudobulk	edgeR	LRT
Atp6v0c	0.3155	6.8139	72.5301	1.64507e-17	8.05521e-16	pseudobulk	edgeR	LRT
Cdc14b	-0.469239	5.37488	72.4554	1.70848e-17	8.34895e-16	pseudobulk	edgeR	LRT
Ptprk	-0.528743	6.28633	72.3927	1.76369e-17	8.60153e-16	pseudobulk	edgeR	LRT
Lrp11	0.348784	6.27848	71.9782	2.17589e-17	1.05695e-15	pseudobulk	edgeR	LRT
Col25a1	0.68555	4.79742	71.9365	2.2224e-17	1.0774e-15	pseudobulk	edgeR	LRT
Exd2	-0.406063	6.1668	71.7478	2.4453e-17	1.18311e-15	pseudobulk	edgeR	LRT
Ubtf	0.551714	4.82753	71.4936	2.78153e-17	1.34312e-15	pseudobulk	edgeR	LRT
Nipal3	0.492684	5.32963	71.223	3.19051e-17	1.53453e-15	pseudobulk	edgeR	LRT
Oxa1l	0.560373	4.57673	71.1799	3.2609e-17	1.5653e-15	pseudobulk	edgeR	LRT
Adar	0.302446	7.1634	71.0795	3.43121e-17	1.64059e-15	pseudobulk	edgeR	LRT
Mdn1	0.345033	6.52395	70.556	4.47383e-17	2.12659e-15	pseudobulk	edgeR	LRT
Slc27a1	0.462836	5.34298	70.3366	5.00026e-17	2.36301e-15	pseudobulk	edgeR	LRT
Lamp1	0.410274	5.6195	70.2253	5.29047e-17	2.49532e-15	pseudobulk	edgeR	LRT
Chmp4b	0.446779	5.30639	70.2125	5.32475e-17	2.50237e-15	pseudobulk	edgeR	LRT
Rnf10	0.355841	6.23045	70.2121	5.32595e-17	2.50237e-15	pseudobulk	edgeR	LRT
Enpp2	-0.533316	4.72744	70.2042	5.34723e-17	2.50754e-15	pseudobulk	edgeR	LRT
Emc3	0.442884	5.35659	70.1557	5.48028e-17	2.565e-15	pseudobulk	edgeR	LRT
Cdh9	0.408383	7.7389	70.1413	5.52042e-17	2.57884e-15	pseudobulk	edgeR	LRT
Prrt1	-0.447427	5.42271	70.1121	5.60285e-17	2.60736e-15	pseudobulk	edgeR	LRT
Glul	0.514688	5.0106	70.0572	5.76095e-17	2.67582e-15	pseudobulk	edgeR	LRT
Tmod2	0.316695	7.08827	69.9649	6.03684e-17	2.79333e-15	pseudobulk	edgeR	LRT
Ptpru	0.437219	5.4893	69.9585	6.05647e-17	2.7971e-15	pseudobulk	edgeR	LRT
Slc4a8	0.359828	6.28848	69.9071	6.21639e-17	2.86553e-15	pseudobulk	edgeR	LRT
Mef2c	0.207324	9.67997	69.474	7.74297e-17	3.54244e-15	pseudobulk	edgeR	LRT
Mcf2l	0.299499	7.40581	69.4449	7.85789e-17	3.58829e-15	pseudobulk	edgeR	LRT
Nefm	-0.464794	5.71447	69.4034	8.02507e-17	3.65778e-15	pseudobulk	edgeR	LRT
Fggy	-0.369886	6.25675	69.3169	8.38476e-17	3.8146e-15	pseudobulk	edgeR	LRT
Porcn	-0.423064	5.57195	69.0127	9.78334e-17	4.44258e-15	pseudobulk	edgeR	LRT
Chst1	0.414165	5.72529	68.723	1.13311e-16	5.12633e-15	pseudobulk	edgeR	LRT
Gm28905	-0.436385	7.73748	68.6585	1.17078e-16	5.28693e-15	pseudobulk	edgeR	LRT
Gas7	0.240247	8.50726	68.567	1.22638e-16	5.52777e-15	pseudobulk	edgeR	LRT
Syt10	0.584666	4.73079	68.2585	1.43411e-16	6.45216e-15	pseudobulk	edgeR	LRT
Upf3b	0.508277	4.92347	68.2322	1.45333e-16	6.52662e-15	pseudobulk	edgeR	LRT
Golga4	0.329064	6.58094	68.2233	1.45992e-16	6.54415e-15	pseudobulk	edgeR	LRT
Wwp1	0.358087	6.01566	68.1828	1.49021e-16	6.64329e-15	pseudobulk	edgeR	LRT
Tpr	0.313592	6.67614	68.0743	1.57446e-16	7.00607e-15	pseudobulk	edgeR	LRT
Trrap	0.323045	6.75528	68.0691	1.57865e-16	7.01192e-15	pseudobulk	edgeR	LRT
Sytl2	-0.433659	5.44041	68.0542	1.5906e-16	7.05214e-15	pseudobulk	edgeR	LRT
Cebpz	0.468016	5.14687	67.5435	2.06086e-16	9.12053e-15	pseudobulk	edgeR	LRT
Kansl1l	-0.381701	6.1765	67.5165	2.08932e-16	9.22974e-15	pseudobulk	edgeR	LRT
Cacnb1	0.35338	6.10868	67.4993	2.10766e-16	9.29391e-15	pseudobulk	edgeR	LRT
Fam193b	-0.388017	5.9665	67.473	2.13591e-16	9.40147e-15	pseudobulk	edgeR	LRT
Fkbp1a	0.432839	5.71403	67.3783	2.24098e-16	9.84617e-15	pseudobulk	edgeR	LRT
Homer2	-0.579093	5.3913	67.2875	2.34669e-16	1.02921e-14	pseudobulk	edgeR	LRT
Sel1l3	0.250091	7.8282	67.0008	2.71392e-16	1.18813e-14	pseudobulk	edgeR	LRT
Nop56	-0.450234	5.51043	66.9161	2.83307e-16	1.23807e-14	pseudobulk	edgeR	LRT
Wsb1	-0.336353	6.49403	66.9117	2.8394e-16	1.23862e-14	pseudobulk	edgeR	LRT
Rps6ka3	-0.285228	7.82598	66.8199	2.97487e-16	1.2954e-14	pseudobulk	edgeR	LRT
Dzip1	0.31436	6.8547	66.7646	3.05947e-16	1.32986e-14	pseudobulk	edgeR	LRT
Ids	0.514301	5.01729	66.725	3.12153e-16	1.35442e-14	pseudobulk	edgeR	LRT
Limk1	0.440121	5.54195	66.6178	3.29588e-16	1.42753e-14	pseudobulk	edgeR	LRT
Arhgef17	0.415569	5.50855	66.5798	3.36017e-16	1.4528e-14	pseudobulk	edgeR	LRT
Stmn4	-0.537233	4.99813	66.2573	3.95737e-16	1.70495e-14	pseudobulk	edgeR	LRT
Slc35a1	0.457154	5.18584	66.1736	4.1291e-16	1.7758e-14	pseudobulk	edgeR	LRT
Myo5a	0.230022	8.77508	66.1185	4.24621e-16	1.82296e-14	pseudobulk	edgeR	LRT
Snrnp70	-0.248648	7.94012	66.0633	4.36662e-16	1.87135e-14	pseudobulk	edgeR	LRT
Magi2	-0.195093	11.6467	66.024	4.45465e-16	1.90573e-14	pseudobulk	edgeR	LRT
Sec62	0.359486	6.48554	66.0156	4.47371e-16	1.91053e-14	pseudobulk	edgeR	LRT
Osbp2	0.292766	7.1279	65.4197	6.05314e-16	2.57153e-14	pseudobulk	edgeR	LRT
Arl5b	-0.551536	4.97117	65.3408	6.30047e-16	2.66731e-14	pseudobulk	edgeR	LRT
Rapgef6	-0.262747	7.55316	65.2488	6.60135e-16	2.78984e-14	pseudobulk	edgeR	LRT
Atp6v0a2	0.469069	5.10556	65.2255	6.67983e-16	2.81812e-14	pseudobulk	edgeR	LRT
Shfl	-0.348448	6.3401	65.0585	7.27058e-16	3.05678e-14	pseudobulk	edgeR	LRT
Ppp2r2b	-0.203996	10.0897	64.9747	7.5864e-16	3.18407e-14	pseudobulk	edgeR	LRT
Atp5b	0.312404	6.79027	64.77	8.41705e-16	3.52663e-14	pseudobulk	edgeR	LRT
Myo9b	0.318054	6.45215	64.6895	8.7683e-16	3.66122e-14	pseudobulk	edgeR	LRT
Pdzrn3	-0.582801	6.60335	64.4494	9.9044e-16	4.12148e-14	pseudobulk	edgeR	LRT
Diaph2	-0.234506	8.75507	64.353	1.04008e-15	4.32067e-14	pseudobulk	edgeR	LRT
Tbc1d30	-0.354084	5.95891	64.3388	1.04763e-15	4.34463e-14	pseudobulk	edgeR	LRT
Chl1	0.271158	8.38666	64.3302	1.0522e-15	4.35619e-14	pseudobulk	edgeR	LRT
Crtac1	0.492764	5.04435	64.2208	1.11227e-15	4.59707e-14	pseudobulk	edgeR	LRT
Srsf2	-0.321748	6.58061	64.206	1.12067e-15	4.62395e-14	pseudobulk	edgeR	LRT
Trim9	-0.216391	8.85653	64.1219	1.16953e-15	4.81738e-14	pseudobulk	edgeR	LRT
Nrsn1	0.674638	4.70302	64.0918	1.18756e-15	4.87521e-14	pseudobulk	edgeR	LRT
Dab1	-0.228908	10.9203	64.0708	1.2003e-15	4.91922e-14	pseudobulk	edgeR	LRT
Msh3	-0.417643	5.55201	64.0462	1.21534e-15	4.97248e-14	pseudobulk	edgeR	LRT
Ppp1r12c	0.389054	5.67643	63.9149	1.29913e-15	5.30643e-14	pseudobulk	edgeR	LRT
Xpo7	0.295107	6.95782	63.8817	1.32122e-15	5.37863e-14	pseudobulk	edgeR	LRT
Prepl	-0.297681	7.50395	63.8648	1.33256e-15	5.41573e-14	pseudobulk	edgeR	LRT
Zmym4	0.252794	7.58944	63.8594	1.33621e-15	5.42153e-14	pseudobulk	edgeR	LRT
Stx1a	0.417013	6.22243	63.8095	1.37049e-15	5.55139e-14	pseudobulk	edgeR	LRT
Epha6	-0.293018	9.58225	63.7513	1.41164e-15	5.70858e-14	pseudobulk	edgeR	LRT
Rps6kb2	-0.386252	5.74736	63.7403	1.41948e-15	5.72727e-14	pseudobulk	edgeR	LRT
Trpc5	-0.446191	6.57139	63.7383	1.42095e-15	5.72727e-14	pseudobulk	edgeR	LRT
Adgra1	0.281959	7.17121	63.6655	1.47446e-15	5.93312e-14	pseudobulk	edgeR	LRT
Dnajb14	0.447887	5.35256	63.5511	1.56261e-15	6.27748e-14	pseudobulk	edgeR	LRT
Cpne6	-0.512776	5.09429	63.5058	1.59894e-15	6.40998e-14	pseudobulk	edgeR	LRT
A830018L16Rik	0.287028	9.98983	63.5035	1.60085e-15	6.40998e-14	pseudobulk	edgeR	LRT
Gm10419	-0.379766	5.88035	63.3448	1.73515e-15	6.93634e-14	pseudobulk	edgeR	LRT
Helq	0.407034	5.708	63.0775	1.98733e-15	7.93145e-14	pseudobulk	edgeR	LRT
Tent4a	0.512305	4.83997	63.0207	2.04549e-15	8.15022e-14	pseudobulk	edgeR	LRT
Jarid2	0.274985	7.14741	63.0028	2.06412e-15	8.21101e-14	pseudobulk	edgeR	LRT
Fkbp2	-0.448506	5.10635	62.9299	2.14198e-15	8.49304e-14	pseudobulk	edgeR	LRT
Brsk1	0.436143	5.16987	62.7726	2.32009e-15	9.16942e-14	pseudobulk	edgeR	LRT
Copg1	0.3671	5.80803	62.6274	2.49755e-15	9.8389e-14	pseudobulk	edgeR	LRT
Grik4	0.282968	7.91091	62.596	2.53763e-15	9.96458e-14	pseudobulk	edgeR	LRT
Gtf3c1	0.318423	6.73665	62.5888	2.54704e-15	9.98546e-14	pseudobulk	edgeR	LRT
Slc38a6	-0.358461	5.91366	62.5728	2.56771e-15	1.00449e-13	pseudobulk	edgeR	LRT
Setbp1	-0.225869	9.05938	62.5665	2.57594e-15	1.00503e-13	pseudobulk	edgeR	LRT
Syt17	-0.608132	5.31995	62.5071	2.65481e-15	1.03415e-13	pseudobulk	edgeR	LRT
Dhx57	0.301026	6.59984	62.4258	2.76678e-15	1.07429e-13	pseudobulk	edgeR	LRT
Sema6d	-0.220824	9.521	62.4227	2.77108e-15	1.07429e-13	pseudobulk	edgeR	LRT
Nucks1	0.446936	5.09901	62.3632	2.85614e-15	1.10551e-13	pseudobulk	edgeR	LRT
Hmgcll1	-0.298314	7.19281	62.3561	2.86637e-15	1.10771e-13	pseudobulk	edgeR	LRT
Ubr5	0.242914	7.89394	62.2459	3.03142e-15	1.16964e-13	pseudobulk	edgeR	LRT
Ube2o	0.297223	6.76444	62.1462	3.18876e-15	1.2284e-13	pseudobulk	edgeR	LRT
Ash1l	0.256593	7.78959	61.999	3.43627e-15	1.32166e-13	pseudobulk	edgeR	LRT
Mkx	-0.391591	6.40552	61.8626	3.68283e-15	1.41204e-13	pseudobulk	edgeR	LRT
Vdac1	0.302519	6.55427	61.8214	3.76066e-15	1.43962e-13	pseudobulk	edgeR	LRT
Per1	-0.408396	5.61206	61.6997	4.00051e-15	1.52903e-13	pseudobulk	edgeR	LRT
Cds1	-0.373638	6.36885	61.6827	4.03509e-15	1.53802e-13	pseudobulk	edgeR	LRT
Agap2	0.418027	5.64846	61.5953	4.21832e-15	1.60224e-13	pseudobulk	edgeR	LRT
Cdh20	-0.511563	6.4773	61.3649	4.74198e-15	1.79834e-13	pseudobulk	edgeR	LRT
Cep170b	0.495279	4.97443	61.2314	5.07466e-15	1.91854e-13	pseudobulk	edgeR	LRT
Dot1l	0.358347	6.04787	61.0177	5.65645e-15	2.12859e-13	pseudobulk	edgeR	LRT
Cntrob	0.481184	4.95578	60.9751	5.78004e-15	2.17174e-13	pseudobulk	edgeR	LRT
Map3k13	-0.421446	5.89106	60.9418	5.87863e-15	2.202e-13	pseudobulk	edgeR	LRT
Rfx1	0.420583	5.35072	60.9149	5.95967e-15	2.22894e-13	pseudobulk	edgeR	LRT
Hmgcs1	-0.44286	5.51521	60.806	6.29842e-15	2.35202e-13	pseudobulk	edgeR	LRT
Cacna1i	0.374701	5.85086	60.7936	6.33821e-15	2.36326e-13	pseudobulk	edgeR	LRT
Rab8b	-0.455585	5.31247	60.6809	6.71174e-15	2.49872e-13	pseudobulk	edgeR	LRT
Gtf2ird1	0.362688	5.92134	60.6646	6.76746e-15	2.51562e-13	pseudobulk	edgeR	LRT
Rbpj	0.401846	5.51907	60.6322	6.87983e-15	2.55349e-13	pseudobulk	edgeR	LRT
Zfyve27	-0.453287	4.97584	60.6249	6.90559e-15	2.55916e-13	pseudobulk	edgeR	LRT
Kif3b	0.33983	6.09172	60.5889	7.03279e-15	2.60234e-13	pseudobulk	edgeR	LRT
2010300C02Rik	-0.309228	7.35272	60.4962	7.37204e-15	2.71962e-13	pseudobulk	edgeR	LRT
Sstr4	-0.441938	5.34447	60.3551	7.91984e-15	2.9173e-13	pseudobulk	edgeR	LRT
Spred3	-0.526766	4.88903	60.3309	8.01783e-15	2.94894e-13	pseudobulk	edgeR	LRT
Map3k4	0.365177	6.1888	60.3	8.14455e-15	2.99104e-13	pseudobulk	edgeR	LRT
S100pbp	0.391178	5.64826	60.239	8.40102e-15	3.07311e-13	pseudobulk	edgeR	LRT
Cacna1d	0.225198	8.82243	60.2379	8.40583e-15	3.07311e-13	pseudobulk	edgeR	LRT
Bcr	0.350927	6.40022	60.2219	8.47439e-15	3.09353e-13	pseudobulk	edgeR	LRT
Stk40	0.35276	5.89716	59.7268	1.08982e-14	3.96055e-13	pseudobulk	edgeR	LRT
Rasgrf2	-0.539648	5.05447	59.6561	1.12969e-14	4.09933e-13	pseudobulk	edgeR	LRT
Hnrnpll	0.270675	7.08486	59.5979	1.16359e-14	4.21607e-13	pseudobulk	edgeR	LRT
Scn3a	0.278379	6.97458	59.1479	1.46257e-14	5.27587e-13	pseudobulk	edgeR	LRT
Ilf2	0.470561	5.06646	59.0994	1.49903e-14	5.39937e-13	pseudobulk	edgeR	LRT
Chgb	-0.336885	7.00649	59.0907	1.50572e-14	5.4155e-13	pseudobulk	edgeR	LRT
Ythdc2	0.322459	6.74206	59.0856	1.50962e-14	5.42151e-13	pseudobulk	edgeR	LRT
Cyb5a	0.410127	5.65143	59.0073	1.57085e-14	5.63312e-13	pseudobulk	edgeR	LRT
Dnm2	0.312175	6.315	58.932	1.63214e-14	5.83686e-13	pseudobulk	edgeR	LRT
St6gal2	0.268856	7.36058	58.9316	1.63246e-14	5.83686e-13	pseudobulk	edgeR	LRT
Adcy8	-0.336323	7.09456	58.8423	1.70832e-14	6.09027e-13	pseudobulk	edgeR	LRT
Ywhab	0.314421	6.47327	58.8281	1.72066e-14	6.11993e-13	pseudobulk	edgeR	LRT
Calm2	-0.277128	6.85403	58.827	1.72166e-14	6.11993e-13	pseudobulk	edgeR	LRT
Cdh10	0.269033	7.95316	58.8112	1.73554e-14	6.15135e-13	pseudobulk	edgeR	LRT
Tmem25	-0.499197	4.87404	58.778	1.76502e-14	6.24675e-13	pseudobulk	edgeR	LRT
Necab1	0.338329	6.61783	58.5122	2.02037e-14	7.13635e-13	pseudobulk	edgeR	LRT
Kcnk10	-0.408469	5.99897	58.4835	2.05004e-14	7.21358e-13	pseudobulk	edgeR	LRT
Arsb	-0.31946	6.84188	58.3981	2.14095e-14	7.52263e-13	pseudobulk	edgeR	LRT
Cadps2	-0.223029	9.03882	58.3117	2.23704e-14	7.84897e-13	pseudobulk	edgeR	LRT
Gtdc1	-0.269494	8.53628	58.2863	2.26612e-14	7.93955e-13	pseudobulk	edgeR	LRT
Matk	-0.253232	7.4587	58.2569	2.30023e-14	8.04751e-13	pseudobulk	edgeR	LRT
Junb	-0.645851	5.60593	58.204	2.36302e-14	8.24353e-13	pseudobulk	edgeR	LRT
Kif5a	0.287682	6.98102	58.1441	2.436e-14	8.47386e-13	pseudobulk	edgeR	LRT
Mir670hg	0.464507	6.30794	58.0231	2.5906e-14	8.99883e-13	pseudobulk	edgeR	LRT
Mpnd	0.405998	5.32604	57.888	2.77473e-14	9.61105e-13	pseudobulk	edgeR	LRT
Evi5l	0.360505	5.89405	57.6925	3.06472e-14	1.06004e-12	pseudobulk	edgeR	LRT
2610035D17Rik	0.291154	6.80121	57.6368	3.15277e-14	1.08896e-12	pseudobulk	edgeR	LRT
Rdx	-0.540147	4.50988	57.4698	3.43206e-14	1.18375e-12	pseudobulk	edgeR	LRT
Ints6l	-0.367659	5.91788	57.1678	4.00162e-14	1.37824e-12	pseudobulk	edgeR	LRT
Tmem181a	-0.303834	6.51863	57.0245	4.30416e-14	1.48035e-12	pseudobulk	edgeR	LRT
Brd9	-0.299528	6.52099	56.9548	4.45936e-14	1.53157e-12	pseudobulk	edgeR	LRT
Cic	0.468672	4.74585	56.868	4.66079e-14	1.5947e-12	pseudobulk	edgeR	LRT
Plekha7	0.352015	6.49085	56.8671	4.66278e-14	1.5947e-12	pseudobulk	edgeR	LRT
Csnk1g3	0.305835	7.00646	56.6356	5.24529e-14	1.79141e-12	pseudobulk	edgeR	LRT
Edil3	0.296271	8.05337	56.4519	5.7591e-14	1.96139e-12	pseudobulk	edgeR	LRT
Prkn	-0.227728	9.4632	56.4128	5.87469e-14	1.99797e-12	pseudobulk	edgeR	LRT
Hspa8	0.251177	7.35924	56.3761	5.98548e-14	2.03281e-12	pseudobulk	edgeR	LRT
Fam92a	-0.353698	5.69362	56.3071	6.19914e-14	2.10245e-12	pseudobulk	edgeR	LRT
Dnmt3a	0.289263	7.12904	56.2995	6.22323e-14	2.10769e-12	pseudobulk	edgeR	LRT
Slc50a1	-0.352287	5.86707	56.1712	6.64276e-14	2.24044e-12	pseudobulk	edgeR	LRT
Slc25a22	0.409156	5.24054	56.0434	7.08888e-14	2.3876e-12	pseudobulk	edgeR	LRT
Med25	0.530323	4.96836	55.9317	7.50323e-14	2.52367e-12	pseudobulk	edgeR	LRT
Hook2	0.430069	5.0883	55.9092	7.58966e-14	2.54923e-12	pseudobulk	edgeR	LRT
Nckap1	0.221465	8.24008	55.8135	7.9681e-14	2.67266e-12	pseudobulk	edgeR	LRT
Ppib	-0.252673	7.17615	55.7424	8.26188e-14	2.76739e-12	pseudobulk	edgeR	LRT
Cd47	0.24462	7.40287	55.6247	8.77161e-14	2.9341e-12	pseudobulk	edgeR	LRT
Adss	-0.362633	5.89106	55.5694	9.02167e-14	3.01361e-12	pseudobulk	edgeR	LRT
Capn7	0.366724	5.58045	55.5447	9.13563e-14	3.0475e-12	pseudobulk	edgeR	LRT
Mrps5	-0.429848	5.20425	55.5256	9.22511e-14	3.07176e-12	pseudobulk	edgeR	LRT
Reps1	-0.376954	5.55511	55.5172	9.26435e-14	3.07781e-12	pseudobulk	edgeR	LRT
Cpsf6	-0.23886	7.51459	55.5058	9.31848e-14	3.09158e-12	pseudobulk	edgeR	LRT
Slc25a28	0.398269	5.48428	55.3853	9.90736e-14	3.28249e-12	pseudobulk	edgeR	LRT
Epb41l3	-0.2516	8.05045	55.2938	1.03794e-13	3.42957e-12	pseudobulk	edgeR	LRT
Ssbp1	-0.46536	4.81984	55.2304	1.07199e-13	3.53727e-12	pseudobulk	edgeR	LRT
Nos1ap	0.203202	9.91113	55.1565	1.11304e-13	3.66776e-12	pseudobulk	edgeR	LRT
Mllt11	-0.382295	5.49334	55.1196	1.13414e-13	3.73225e-12	pseudobulk	edgeR	LRT
Ubr2	0.276066	6.72348	55.1142	1.13728e-13	3.73753e-12	pseudobulk	edgeR	LRT
Mrpl41	-0.389732	5.43157	55.076	1.15956e-13	3.80564e-12	pseudobulk	edgeR	LRT
Chst8	0.368498	6.00078	54.9794	1.21801e-13	3.99208e-12	pseudobulk	edgeR	LRT
Ndrg4	0.232187	8.55685	54.9676	1.22536e-13	4.01078e-12	pseudobulk	edgeR	LRT
Lbr	0.505039	4.51725	54.9549	1.23328e-13	4.02592e-12	pseudobulk	edgeR	LRT
Pkm	0.267518	6.93925	54.9294	1.24941e-13	4.0731e-12	pseudobulk	edgeR	LRT
Rnf214	0.363609	5.86573	54.5719	1.49864e-13	4.8661e-12	pseudobulk	edgeR	LRT
Pak7	0.19595	9.5521	54.5107	1.54601e-13	5.01324e-12	pseudobulk	edgeR	LRT
Ggt7	-0.347468	6.12712	54.4415	1.60141e-13	5.18597e-12	pseudobulk	edgeR	LRT
Wdr75	0.399816	5.55941	54.4181	1.62065e-13	5.24131e-12	pseudobulk	edgeR	LRT
Dner	0.326689	7.07341	54.3285	1.69621e-13	5.47119e-12	pseudobulk	edgeR	LRT
Lrrfip2	-0.311278	6.27332	54.2061	1.80524e-13	5.80704e-12	pseudobulk	edgeR	LRT
Ypel4	-0.410856	5.14991	54.1396	1.86744e-13	5.9839e-12	pseudobulk	edgeR	LRT
Dync1h1	0.242097	7.87137	54.0449	1.95959e-13	6.26699e-12	pseudobulk	edgeR	LRT
Hspa5	0.330212	6.04516	54.0436	1.96092e-13	6.26699e-12	pseudobulk	edgeR	LRT
Unc5d	-0.402929	6.20908	53.7172	2.31528e-13	7.37052e-12	pseudobulk	edgeR	LRT
Cdkl2	0.304233	6.2083	53.4485	2.6546e-13	8.43968e-12	pseudobulk	edgeR	LRT
Vwa5b2	-0.38883	5.40489	53.4188	2.69508e-13	8.55723e-12	pseudobulk	edgeR	LRT
Vps35	0.331759	6.08182	53.3877	2.73809e-13	8.68248e-12	pseudobulk	edgeR	LRT
Kctd1	-0.262724	7.19668	53.3429	2.80123e-13	8.87117e-12	pseudobulk	edgeR	LRT
Arhgef18	0.371687	5.46601	53.2822	2.88918e-13	9.13782e-12	pseudobulk	edgeR	LRT
Klc1	0.254436	7.034	53.2047	3.00536e-13	9.49296e-12	pseudobulk	edgeR	LRT
Gmcl1	0.308783	6.55323	53.2006	3.0117e-13	9.50069e-12	pseudobulk	edgeR	LRT
Gga2	0.429483	5.13651	53.1898	3.02834e-13	9.54083e-12	pseudobulk	edgeR	LRT
Sgk1	0.248433	7.22714	53.1087	3.1559e-13	9.92988e-12	pseudobulk	edgeR	LRT
Fam76b	0.357818	5.94753	53.0761	3.2088e-13	1.00833e-11	pseudobulk	edgeR	LRT
Gm26691	-0.351025	6.88997	52.9788	3.37169e-13	1.05816e-11	pseudobulk	edgeR	LRT
1110019D14Rik	-0.442622	4.88221	52.9715	3.38431e-13	1.06075e-11	pseudobulk	edgeR	LRT
Fam110b	0.270418	7.26203	52.9505	3.42065e-13	1.06939e-11	pseudobulk	edgeR	LRT
Invs	-0.486069	4.93809	52.819	3.65754e-13	1.14053e-11	pseudobulk	edgeR	LRT
Smad3	-0.375561	5.82503	52.6274	4.03225e-13	1.25576e-11	pseudobulk	edgeR	LRT
Uckl1	0.454345	4.89313	52.5861	4.11801e-13	1.28084e-11	pseudobulk	edgeR	LRT
Ppp1r37	0.363512	6.15323	52.5631	4.16637e-13	1.29423e-11	pseudobulk	edgeR	LRT
Neto2	0.379784	6.71132	52.5364	4.22343e-13	1.31028e-11	pseudobulk	edgeR	LRT
Rev1	0.308677	6.93724	52.5332	4.23029e-13	1.31075e-11	pseudobulk	edgeR	LRT
Gramd1a	-0.369549	5.84792	52.5276	4.24252e-13	1.31287e-11	pseudobulk	edgeR	LRT
Shprh	0.275592	7.12196	52.382	4.56899e-13	1.40853e-11	pseudobulk	edgeR	LRT
Fancl	-0.438098	4.82502	52.3757	4.58355e-13	1.41123e-11	pseudobulk	edgeR	LRT
Cntnap5a	-0.405464	8.58619	52.3618	4.61609e-13	1.41946e-11	pseudobulk	edgeR	LRT
Mtor	0.324283	5.98144	52.3452	4.65539e-13	1.42975e-11	pseudobulk	edgeR	LRT
Arhgap25	0.38196	5.8668	52.2718	4.83265e-13	1.48232e-11	pseudobulk	edgeR	LRT
Tecr	-0.295428	6.69596	52.1714	5.08627e-13	1.55815e-11	pseudobulk	edgeR	LRT
Clk1	-0.285843	6.86492	52.1034	5.26524e-13	1.61095e-11	pseudobulk	edgeR	LRT
Ehd3	0.472643	4.69811	51.9696	5.63664e-13	1.72243e-11	pseudobulk	edgeR	LRT
L1cam	0.325025	6.06843	51.9396	5.72337e-13	1.74238e-11	pseudobulk	edgeR	LRT
Fam189a1	-0.20777	8.63215	51.9175	5.78836e-13	1.75996e-11	pseudobulk	edgeR	LRT
Sptan1	0.214969	8.27664	51.8655	5.94365e-13	1.80493e-11	pseudobulk	edgeR	LRT
Cplane1	0.231255	8.02085	51.5089	7.12733e-13	2.16169e-11	pseudobulk	edgeR	LRT
Svil	0.484848	5.44738	51.4419	7.37476e-13	2.23396e-11	pseudobulk	edgeR	LRT
9330111N05Rik	0.449268	5.50678	51.3943	7.55559e-13	2.28589e-11	pseudobulk	edgeR	LRT
Strn4	0.295826	6.39319	51.3604	7.68727e-13	2.32285e-11	pseudobulk	edgeR	LRT
Ripor2	0.294925	6.72862	51.286	7.98444e-13	2.40668e-11	pseudobulk	edgeR	LRT
Aopep	-0.228408	8.01264	51.2601	8.09022e-13	2.43255e-11	pseudobulk	edgeR	LRT
Pcmtd2	0.303819	6.54592	51.2448	8.15347e-13	2.44855e-11	pseudobulk	edgeR	LRT
Cadm2	-0.180951	12.0257	51.1287	8.65057e-13	2.59145e-11	pseudobulk	edgeR	LRT
Fbxo28	0.354414	5.53376	51.086	8.84044e-13	2.64184e-11	pseudobulk	edgeR	LRT
Prdm15	0.405114	5.1521	51.0255	9.11725e-13	2.716e-11	pseudobulk	edgeR	LRT
Grb14	-0.42869	5.07371	51.0245	9.12201e-13	2.716e-11	pseudobulk	edgeR	LRT
Pkn2	0.276564	6.96054	50.9726	9.36632e-13	2.78194e-11	pseudobulk	edgeR	LRT
Atp6v1a	0.278681	6.72868	50.9462	9.49344e-13	2.81293e-11	pseudobulk	edgeR	LRT
Hnrnph3	-0.301708	6.32198	50.9461	9.49372e-13	2.81293e-11	pseudobulk	edgeR	LRT
Thoc1	-0.332002	5.98358	50.9249	9.59688e-13	2.84005e-11	pseudobulk	edgeR	LRT
Setd7	0.362323	5.57017	50.8705	9.86632e-13	2.91625e-11	pseudobulk	edgeR	LRT
Ndn	0.485695	4.57536	50.5978	1.13373e-12	3.3389e-11	pseudobulk	edgeR	LRT
Arhgap44	0.236991	7.86364	50.489	1.19837e-12	3.52077e-11	pseudobulk	edgeR	LRT
Ltk	-0.438204	4.76141	50.3184	1.30716e-12	3.83576e-11	pseudobulk	edgeR	LRT
Ddx17	-0.26955	7.34559	50.1983	1.38968e-12	4.073e-11	pseudobulk	edgeR	LRT
Oxct1	-0.229738	7.43098	50.1635	1.41458e-12	4.14099e-11	pseudobulk	edgeR	LRT
Clta	0.385534	5.73418	50.0895	1.46894e-12	4.29498e-11	pseudobulk	edgeR	LRT
Cilk1	0.479959	4.53702	50.0422	1.50473e-12	4.39434e-11	pseudobulk	edgeR	LRT
Ina	-0.34103	5.8218	49.9574	1.57118e-12	4.57746e-11	pseudobulk	edgeR	LRT
Mmaa	-0.339493	6.04544	49.9194	1.60196e-12	4.66154e-11	pseudobulk	edgeR	LRT
Slc2a13	-0.294759	7.58784	49.8718	1.64131e-12	4.77036e-11	pseudobulk	edgeR	LRT
Rbm5	0.254005	6.99281	49.7309	1.76342e-12	5.10438e-11	pseudobulk	edgeR	LRT
Slc49a4	0.338022	5.76704	49.5299	1.95374e-12	5.64478e-11	pseudobulk	edgeR	LRT
Osbpl8	-0.24757	7.66218	49.5144	1.96916e-12	5.6826e-11	pseudobulk	edgeR	LRT
Dipk2a	-0.564274	4.55655	49.4227	2.06341e-12	5.94756e-11	pseudobulk	edgeR	LRT
Atp1b1	0.204174	8.53462	49.4182	2.0682e-12	5.9543e-11	pseudobulk	edgeR	LRT
Ncoa1	0.213079	8.04115	49.22	2.28809e-12	6.57962e-11	pseudobulk	edgeR	LRT
Erich3	-0.470721	4.55391	49.2076	2.30256e-12	6.61341e-11	pseudobulk	edgeR	LRT
Actg1	0.268949	6.69494	49.1564	2.3635e-12	6.78047e-11	pseudobulk	edgeR	LRT
Chchd3	0.243992	7.53913	49.1244	2.40235e-12	6.87575e-11	pseudobulk	edgeR	LRT
Wasl	0.282998	6.96004	48.9609	2.61114e-12	7.46456e-11	pseudobulk	edgeR	LRT
Srgap2	0.214306	8.26236	48.7964	2.83968e-12	8.10837e-11	pseudobulk	edgeR	LRT
Cntnap2	-0.184056	11.005	48.6774	3.01728e-12	8.60541e-11	pseudobulk	edgeR	LRT
Ttc19	-0.250292	7.31253	48.6569	3.04897e-12	8.68563e-11	pseudobulk	edgeR	LRT
Hp1bp3	0.280604	6.51216	48.6244	3.09991e-12	8.82046e-11	pseudobulk	edgeR	LRT
Etv5	-0.24845	7.18416	48.6184	3.10944e-12	8.83726e-11	pseudobulk	edgeR	LRT
Lrriq1	-0.524125	4.58814	48.5876	3.15853e-12	8.96632e-11	pseudobulk	edgeR	LRT
Mycbp2	0.184274	9.52294	48.4841	3.32984e-12	9.44163e-11	pseudobulk	edgeR	LRT
Unc79	0.188911	8.91678	48.4736	3.34772e-12	9.48131e-11	pseudobulk	edgeR	LRT
Rpgr	-0.318519	5.89216	48.436	3.41246e-12	9.65346e-11	pseudobulk	edgeR	LRT
Kcnd2	-0.207757	11.2641	48.422	3.43698e-12	9.71156e-11	pseudobulk	edgeR	LRT
Nr1d2	0.313203	6.23824	48.3675	3.53385e-12	9.95069e-11	pseudobulk	edgeR	LRT
Chd1	0.324389	5.78472	48.3511	3.56346e-12	1.00225e-10	pseudobulk	edgeR	LRT
Hnrnpu	-0.20487	8.56903	48.205	3.83901e-12	1.07851e-10	pseudobulk	edgeR	LRT
Cdh8	-0.326095	8.61321	48.0835	4.08449e-12	1.14615e-10	pseudobulk	edgeR	LRT
Celf2	-0.159908	12.809	48.0564	4.14134e-12	1.16076e-10	pseudobulk	edgeR	LRT
Caskin1	0.354196	5.62821	48.0128	4.23453e-12	1.18552e-10	pseudobulk	edgeR	LRT
Nyap2	-0.233121	7.97015	47.9387	4.39757e-12	1.22835e-10	pseudobulk	edgeR	LRT
Nrxn3	-0.177944	12.923	47.8748	4.5432e-12	1.26618e-10	pseudobulk	edgeR	LRT
Atp2a2	0.216384	8.16583	47.8747	4.5434e-12	1.26618e-10	pseudobulk	edgeR	LRT
Dmd	-0.164365	11.0676	47.8376	4.63034e-12	1.28894e-10	pseudobulk	edgeR	LRT
Dtna	-0.213829	8.5317	47.778	4.77308e-12	1.32564e-10	pseudobulk	edgeR	LRT
2210408I21Rik	-0.225445	8.44173	47.7726	4.78646e-12	1.32785e-10	pseudobulk	edgeR	LRT
Prmt8	-0.369442	5.33906	47.7514	4.83845e-12	1.33922e-10	pseudobulk	edgeR	LRT
Cpped1	-0.388661	5.33172	47.7116	4.93763e-12	1.36512e-10	pseudobulk	edgeR	LRT
Entr1	-0.301211	6.16776	47.5053	5.48557e-12	1.50977e-10	pseudobulk	edgeR	LRT
Ankrd13b	0.37959	5.47354	47.4923	5.52196e-12	1.51807e-10	pseudobulk	edgeR	LRT
Gm43713	-0.312964	6.05768	47.4577	5.6204e-12	1.5434e-10	pseudobulk	edgeR	LRT
Ap2a1	0.35363	5.97466	47.3246	6.01529e-12	1.64812e-10	pseudobulk	edgeR	LRT
Ddb1	0.39713	5.25214	47.177	6.48576e-12	1.77503e-10	pseudobulk	edgeR	LRT
Trabd2b	-0.291602	6.60673	47.1136	6.69901e-12	1.82929e-10	pseudobulk	edgeR	LRT
Pgm2l1	0.256678	6.96877	47.0994	6.74751e-12	1.84047e-10	pseudobulk	edgeR	LRT
Zfp697	-0.310851	7.35	47.0271	7.00133e-12	1.90757e-10	pseudobulk	edgeR	LRT
Pde6d	0.415506	4.94285	46.8735	7.57182e-12	2.0607e-10	pseudobulk	edgeR	LRT
Ghr	-0.345553	5.58304	46.7379	8.11433e-12	2.19853e-10	pseudobulk	edgeR	LRT
Phf20l1	-0.191979	8.42216	46.7321	8.13854e-12	2.20264e-10	pseudobulk	edgeR	LRT
Zyg11b	0.262319	6.75975	46.7127	8.21937e-12	2.22205e-10	pseudobulk	edgeR	LRT
Ptchd4	-0.378843	6.48896	46.7068	8.24444e-12	2.22636e-10	pseudobulk	edgeR	LRT
Satb1	0.285266	7.39258	46.5805	8.79302e-12	2.36686e-10	pseudobulk	edgeR	LRT
Crebzf	-0.249926	6.99965	46.5803	8.79381e-12	2.36686e-10	pseudobulk	edgeR	LRT
Acap3	0.352334	5.56447	46.5501	8.93076e-12	2.39842e-10	pseudobulk	edgeR	LRT
Dscam	-0.19541	9.48128	46.5006	9.15905e-12	2.45517e-10	pseudobulk	edgeR	LRT
Shisa7	0.332181	5.66711	46.4999	9.16222e-12	2.45517e-10	pseudobulk	edgeR	LRT
Tnpo2	0.461967	4.77885	46.436	9.46593e-12	2.53377e-10	pseudobulk	edgeR	LRT
Sbno2	0.4754	4.58297	46.3438	9.92206e-12	2.65295e-10	pseudobulk	edgeR	LRT
Pex7	-0.370156	5.25738	46.2998	1.01476e-11	2.71028e-10	pseudobulk	edgeR	LRT
Lpgat1	0.217617	7.66051	46.1993	1.06816e-11	2.84978e-10	pseudobulk	edgeR	LRT
Dmxl2	0.222701	8.02252	46.0517	1.1517e-11	3.06932e-10	pseudobulk	edgeR	LRT
Plxna1	0.413992	4.9135	45.9833	1.19264e-11	3.17495e-10	pseudobulk	edgeR	LRT
Wdr13	0.332264	5.73017	45.9808	1.1942e-11	3.17564e-10	pseudobulk	edgeR	LRT
Fndc3a	0.273036	6.98328	45.9674	1.20236e-11	3.19384e-10	pseudobulk	edgeR	LRT
Slit3	-0.256871	9.17033	45.8344	1.28683e-11	3.41451e-10	pseudobulk	edgeR	LRT
Ap3m2	0.392897	5.05959	45.8022	1.30815e-11	3.46732e-10	pseudobulk	edgeR	LRT
Sfxn3	-0.392384	5.27657	45.7045	1.37506e-11	3.64069e-10	pseudobulk	edgeR	LRT
Ubxn2b	-0.370864	5.23475	45.6962	1.38094e-11	3.65229e-10	pseudobulk	edgeR	LRT
Sh3glb1	0.282883	6.40744	45.69	1.38528e-11	3.65981e-10	pseudobulk	edgeR	LRT
Slc25a5	0.441523	4.66099	45.6762	1.3951e-11	3.67779e-10	pseudobulk	edgeR	LRT
Pcm1	0.223975	7.46372	45.6029	1.44828e-11	3.81386e-10	pseudobulk	edgeR	LRT
Actn1	0.279065	6.45716	45.5943	1.45466e-11	3.82651e-10	pseudobulk	edgeR	LRT
N4bp1	0.354792	5.62028	45.5695	1.47315e-11	3.871e-10	pseudobulk	edgeR	LRT
Cep350	0.256296	7.23671	45.4773	1.54421e-11	4.05331e-10	pseudobulk	edgeR	LRT
Nab1	-0.349225	5.48072	45.4752	1.54586e-11	4.05331e-10	pseudobulk	edgeR	LRT
Xkr4	-0.183855	10.456	45.2644	1.7215e-11	4.50901e-10	pseudobulk	edgeR	LRT
Galnt18	-0.206772	8.24923	45.2379	1.74495e-11	4.56551e-10	pseudobulk	edgeR	LRT
Daam1	-0.301405	6.18123	45.1206	1.8527e-11	4.84051e-10	pseudobulk	edgeR	LRT
Septin7	-0.216661	7.82698	45.1192	1.85402e-11	4.84051e-10	pseudobulk	edgeR	LRT
Asap1	0.207943	9.33329	45.0656	1.90544e-11	4.96943e-10	pseudobulk	edgeR	LRT
Fbxo38	0.294674	6.15963	45.0458	1.92477e-11	5.01449e-10	pseudobulk	edgeR	LRT
Serpine2	-0.415922	4.96806	45.0132	1.95711e-11	5.09329e-10	pseudobulk	edgeR	LRT
Pls3	0.291527	6.6365	44.9867	1.98374e-11	5.15709e-10	pseudobulk	edgeR	LRT
Gm40841	-0.299097	6.41546	44.959	2.01199e-11	5.22495e-10	pseudobulk	edgeR	LRT
Grm8	-0.162805	10.4548	44.9517	2.01955e-11	5.23902e-10	pseudobulk	edgeR	LRT
Arntl	-0.276586	6.30263	44.9231	2.04923e-11	5.31035e-10	pseudobulk	edgeR	LRT
Spred1	-0.243401	7.29368	44.7655	2.22102e-11	5.74944e-10	pseudobulk	edgeR	LRT
Iars2	0.339361	5.51354	44.7373	2.25323e-11	5.82045e-10	pseudobulk	edgeR	LRT
Carf	-0.40597	4.99292	44.721	2.27203e-11	5.86281e-10	pseudobulk	edgeR	LRT
Pip5k1b	-0.44538	5.5071	44.7003	2.29626e-11	5.91907e-10	pseudobulk	edgeR	LRT
Syndig1	-0.26667	6.62745	44.6701	2.33194e-11	6.00467e-10	pseudobulk	edgeR	LRT
Vwa8	-0.252591	7.29963	44.5508	2.47844e-11	6.37518e-10	pseudobulk	edgeR	LRT
Trnp1	0.440953	4.70451	44.5441	2.4869e-11	6.39022e-10	pseudobulk	edgeR	LRT
Nr4a3	-0.480145	5.44506	44.5145	2.52478e-11	6.48072e-10	pseudobulk	edgeR	LRT
Cux1	-0.402307	5.36863	44.5028	2.53997e-11	6.51286e-10	pseudobulk	edgeR	LRT
Nsd3	0.21277	7.84133	44.4846	2.5636e-11	6.56653e-10	pseudobulk	edgeR	LRT
Prkcz	0.246536	6.97441	44.445	2.61611e-11	6.69399e-10	pseudobulk	edgeR	LRT
Lingo2	-0.258588	10.7109	44.4224	2.64635e-11	6.76429e-10	pseudobulk	edgeR	LRT
Samd12	-0.175041	9.81831	44.2586	2.87739e-11	7.33945e-10	pseudobulk	edgeR	LRT
Ppargc1a	-0.311114	6.32264	44.1926	2.97606e-11	7.58319e-10	pseudobulk	edgeR	LRT
Zfyve26	0.403451	4.90258	44.1878	2.98328e-11	7.59365e-10	pseudobulk	edgeR	LRT
Spink10	-0.329216	5.96278	44.1824	2.99166e-11	7.60705e-10	pseudobulk	edgeR	LRT
Cpe	0.193754	8.34595	44.1562	3.03192e-11	7.69337e-10	pseudobulk	edgeR	LRT
Rims2	-0.168251	9.97093	44.0717	3.1657e-11	8.02448e-10	pseudobulk	edgeR	LRT
Caap1	-0.28535	6.26394	43.9765	3.32347e-11	8.40693e-10	pseudobulk	edgeR	LRT
Glce	0.331455	5.75479	43.9099	3.43851e-11	8.68891e-10	pseudobulk	edgeR	LRT
Odf2l	0.358693	5.54084	43.863	3.52181e-11	8.89021e-10	pseudobulk	edgeR	LRT
Kcna6	0.292532	6.24762	43.86	3.52723e-11	8.89467e-10	pseudobulk	edgeR	LRT
Tulp3	0.368013	5.30187	43.8271	3.58706e-11	9.03622e-10	pseudobulk	edgeR	LRT
Cul2	0.287	6.25565	43.7939	3.64849e-11	9.17201e-10	pseudobulk	edgeR	LRT
Smarca2	0.244377	6.94881	43.7742	3.68538e-11	9.24569e-10	pseudobulk	edgeR	LRT
Golga2	0.408325	4.79723	43.7399	3.75053e-11	9.39946e-10	pseudobulk	edgeR	LRT
Rap1gap2	0.237832	7.50387	43.7323	3.76515e-11	9.42641e-10	pseudobulk	edgeR	LRT
Nom1	0.417262	5.0625	43.6787	3.86951e-11	9.67775e-10	pseudobulk	edgeR	LRT
Chchd7	-0.422057	4.79026	43.62	3.98741e-11	9.96241e-10	pseudobulk	edgeR	LRT
Atp9b	0.210346	8.27719	43.6016	4.0252e-11	1.00465e-09	pseudobulk	edgeR	LRT
Adam11	0.369922	5.3329	43.5	4.23964e-11	1.05709e-09	pseudobulk	edgeR	LRT
Eif3b	0.448237	4.61091	43.4807	4.28166e-11	1.06648e-09	pseudobulk	edgeR	LRT
Lnx1	-0.40384	4.81768	43.3554	4.5648e-11	1.13584e-09	pseudobulk	edgeR	LRT
Stxbp5	0.193343	8.39153	43.3467	4.58501e-11	1.13971e-09	pseudobulk	edgeR	LRT
Cacna1a	0.184332	9.0325	43.3386	4.60415e-11	1.1433e-09	pseudobulk	edgeR	LRT
Trappc11	0.331647	5.68764	43.3123	4.6665e-11	1.1576e-09	pseudobulk	edgeR	LRT
Atg2a	0.418753	4.86921	43.2732	4.76062e-11	1.17975e-09	pseudobulk	edgeR	LRT
Hdac4	0.214166	7.82508	43.2684	4.77236e-11	1.18146e-09	pseudobulk	edgeR	LRT
Rit2	0.193321	8.31719	43.2251	4.87916e-11	1.20668e-09	pseudobulk	edgeR	LRT
Ccdc88a	0.213651	8.11263	43.2162	4.90128e-11	1.21092e-09	pseudobulk	edgeR	LRT
Mtus2	-0.205908	7.74278	43.1738	5.00878e-11	1.23623e-09	pseudobulk	edgeR	LRT
Mctp2	0.477003	5.09968	43.075	5.2682e-11	1.29894e-09	pseudobulk	edgeR	LRT
Cntn3	0.198723	9.24944	43.0705	5.2803e-11	1.30061e-09	pseudobulk	edgeR	LRT
Cblb	0.279668	6.65235	43.008	5.45164e-11	1.34145e-09	pseudobulk	edgeR	LRT
Sec31a	0.312935	5.85429	43.0057	5.45796e-11	1.34153e-09	pseudobulk	edgeR	LRT
Rnf14	0.25312	6.58758	43.004	5.46294e-11	1.34153e-09	pseudobulk	edgeR	LRT
Gbf1	0.22562	7.15395	42.9451	5.62969e-11	1.3797e-09	pseudobulk	edgeR	LRT
Rbm28	0.287682	6.34052	42.7907	6.09211e-11	1.49153e-09	pseudobulk	edgeR	LRT
Sez6l2	0.268367	6.44887	42.7256	6.29821e-11	1.54044e-09	pseudobulk	edgeR	LRT
Caprin1	0.255313	6.63336	42.6912	6.4101e-11	1.56624e-09	pseudobulk	edgeR	LRT
Usp37	0.293406	6.0145	42.5371	6.93558e-11	1.68955e-09	pseudobulk	edgeR	LRT
Psma7	-0.388351	4.91256	42.4264	7.33921e-11	1.78431e-09	pseudobulk	edgeR	LRT
Abca5	0.275578	6.59307	42.3815	7.50953e-11	1.8239e-09	pseudobulk	edgeR	LRT
Naf1	0.382106	4.9639	42.3236	7.73522e-11	1.87685e-09	pseudobulk	edgeR	LRT
Atp6v1c1	0.289677	5.91957	42.2948	7.85017e-11	1.90285e-09	pseudobulk	edgeR	LRT
Vps13a	0.193485	8.08507	42.2882	7.87652e-11	1.90576e-09	pseudobulk	edgeR	LRT
Man2a1	-0.26027	6.93853	42.2879	7.87782e-11	1.90576e-09	pseudobulk	edgeR	LRT
Bbip1	-0.340352	5.42182	42.2624	7.98132e-11	1.92889e-09	pseudobulk	edgeR	LRT
Sorcs2	0.410693	6.97338	42.2297	8.11579e-11	1.9575e-09	pseudobulk	edgeR	LRT
Rock1	0.229942	7.25987	42.2206	8.15363e-11	1.96469e-09	pseudobulk	edgeR	LRT
Med13	0.263245	6.64852	42.1954	8.25936e-11	1.9882e-09	pseudobulk	edgeR	LRT
Mgat4c	0.181644	10.9157	42.1	8.67225e-11	2.08348e-09	pseudobulk	edgeR	LRT
Syt7	-0.20762	7.65014	42.012	9.07129e-11	2.17506e-09	pseudobulk	edgeR	LRT
Tubgcp6	0.422152	4.55494	41.9868	9.18916e-11	2.20083e-09	pseudobulk	edgeR	LRT
Tspan7	-0.204203	8.09921	41.9832	9.20586e-11	2.20083e-09	pseudobulk	edgeR	LRT
Agrp	0.390209	4.85409	41.8726	9.74174e-11	2.32666e-09	pseudobulk	edgeR	LRT
Tfdp2	-0.249123	6.67111	41.7864	1.01812e-10	2.42923e-09	pseudobulk	edgeR	LRT
Marf1	0.301069	5.86099	41.778	1.02249e-10	2.43729e-09	pseudobulk	edgeR	LRT
Cep135	0.443153	4.69189	41.6896	1.06977e-10	2.54749e-09	pseudobulk	edgeR	LRT
Mtcl1	0.243225	7.22815	41.6737	1.0785e-10	2.56578e-09	pseudobulk	edgeR	LRT
Zfp612	-0.397329	5.04609	41.6155	1.11106e-10	2.64067e-09	pseudobulk	edgeR	LRT
Ddah1	-0.318813	5.63383	41.5534	1.14695e-10	2.7233e-09	pseudobulk	edgeR	LRT
Usp47	0.242493	6.7296	41.4503	1.20906e-10	2.8652e-09	pseudobulk	edgeR	LRT
Rpn1	0.39168	5.01497	41.3951	1.24371e-10	2.9416e-09	pseudobulk	edgeR	LRT
Pgam1	0.308277	5.82665	41.3054	1.30209e-10	3.0737e-09	pseudobulk	edgeR	LRT
Gga1	0.407823	4.80694	41.2658	1.3287e-10	3.1335e-09	pseudobulk	edgeR	LRT
Eif4g1	0.282283	6.06856	41.2546	1.33636e-10	3.14549e-09	pseudobulk	edgeR	LRT
Lrrfip1	-0.216313	7.59261	41.1142	1.43592e-10	3.37005e-09	pseudobulk	edgeR	LRT
Npas2	-0.2493	7.25634	41.1014	1.44536e-10	3.38894e-09	pseudobulk	edgeR	LRT
Fgfr1	0.464187	4.60292	41.085	1.45754e-10	3.41422e-09	pseudobulk	edgeR	LRT
Ptpn11	0.278841	6.2582	41.0176	1.50861e-10	3.52708e-09	pseudobulk	edgeR	LRT
Sfpq	-0.189783	8.10635	40.8954	1.60597e-10	3.74393e-09	pseudobulk	edgeR	LRT
Nebl	-0.209392	8.46236	40.8835	1.61578e-10	3.76321e-09	pseudobulk	edgeR	LRT
Adrb1	-0.481247	4.93873	40.6833	1.79014e-10	4.15342e-09	pseudobulk	edgeR	LRT
Fam228b	-0.393972	5.09706	40.5939	1.87387e-10	4.34357e-09	pseudobulk	edgeR	LRT
Map3k5	0.243531	6.92669	40.5475	1.91897e-10	4.44359e-09	pseudobulk	edgeR	LRT
Clasp2	-0.192801	8.26581	40.5457	1.92066e-10	4.44359e-09	pseudobulk	edgeR	LRT
Nrgn	-0.243843	7.04497	40.5174	1.94876e-10	4.50431e-09	pseudobulk	edgeR	LRT
Nfix	0.229962	7.00408	40.5073	1.95878e-10	4.52319e-09	pseudobulk	edgeR	LRT
Chrm2	0.477184	6.32105	40.4947	1.97149e-10	4.54823e-09	pseudobulk	edgeR	LRT
Ddx6	0.271377	6.30719	40.4772	1.98926e-10	4.58057e-09	pseudobulk	edgeR	LRT
Sobp	-0.184152	8.57963	40.4363	2.03136e-10	4.67308e-09	pseudobulk	edgeR	LRT
Src	0.376197	5.33499	40.4052	2.0639e-10	4.74347e-09	pseudobulk	edgeR	LRT
Mpped2	-0.241137	7.53814	40.3922	2.07773e-10	4.77076e-09	pseudobulk	edgeR	LRT
Zfp326	-0.335745	5.54693	40.3698	2.10164e-10	4.82112e-09	pseudobulk	edgeR	LRT
Sema5a	-0.290761	7.81223	40.252	2.23225e-10	5.11593e-09	pseudobulk	edgeR	LRT
Drp2	0.393392	5.28008	40.2384	2.24785e-10	5.14683e-09	pseudobulk	edgeR	LRT
Hsp90ab1	0.203902	8.05359	40.0991	2.41397e-10	5.51684e-09	pseudobulk	edgeR	LRT
Fam76a	0.338886	5.24859	40.0472	2.47904e-10	5.66024e-09	pseudobulk	edgeR	LRT
Clip1	0.215696	7.22534	40.0367	2.49236e-10	5.68534e-09	pseudobulk	edgeR	LRT
Sorbs2os	-0.332675	5.32757	40.0284	2.50301e-10	5.7043e-09	pseudobulk	edgeR	LRT
Zcchc8	0.32031	5.51903	39.9837	2.56089e-10	5.83074e-09	pseudobulk	edgeR	LRT
Taok2	0.353391	5.27195	39.9483	2.6078e-10	5.93202e-09	pseudobulk	edgeR	LRT
Caln1	0.213965	8.71121	39.9288	2.6339e-10	5.98581e-09	pseudobulk	edgeR	LRT
Supt5	0.336707	5.52923	39.9255	2.63838e-10	5.99039e-09	pseudobulk	edgeR	LRT
Celf4	0.209984	9.59092	39.8018	2.81086e-10	6.37014e-09	pseudobulk	edgeR	LRT
Ttc3	-0.182749	8.83033	39.7869	2.83235e-10	6.41289e-09	pseudobulk	edgeR	LRT
Gm32926	-0.446143	4.5018	39.6329	3.0647e-10	6.93252e-09	pseudobulk	edgeR	LRT
Dnajc10	0.280561	6.2184	39.5627	3.17686e-10	7.17294e-09	pseudobulk	edgeR	LRT
Gm37240	-0.284513	5.97491	39.5191	3.24863e-10	7.32821e-09	pseudobulk	edgeR	LRT
Unc13b	0.203178	7.69688	39.4961	3.2871e-10	7.4013e-09	pseudobulk	edgeR	LRT
Galnt14	-0.304518	6.52291	39.4512	3.36363e-10	7.55964e-09	pseudobulk	edgeR	LRT
Camk2n1	-0.329728	5.35203	39.3741	3.49907e-10	7.8554e-09	pseudobulk	edgeR	LRT
AW554918	-0.227568	6.86465	39.3727	3.50167e-10	7.8554e-09	pseudobulk	edgeR	LRT
Ccdc28b	-0.386855	4.88234	39.2833	3.66557e-10	8.18544e-09	pseudobulk	edgeR	LRT
Zeb1	-0.208284	8.13877	39.2415	3.745e-10	8.35514e-09	pseudobulk	edgeR	LRT
Dusp14	-0.415296	4.59062	39.2223	3.78189e-10	8.42205e-09	pseudobulk	edgeR	LRT
Ranbp9	0.200424	7.51731	39.2081	3.80955e-10	8.47591e-09	pseudobulk	edgeR	LRT
Ttc8	-0.294164	6.34576	39.1837	3.85738e-10	8.5667e-09	pseudobulk	edgeR	LRT
Hdx	-0.313298	6.10552	39.12	3.98544e-10	8.835e-09	pseudobulk	edgeR	LRT
Kcnma1	-0.151077	10.9176	39.0832	4.06118e-10	8.99472e-09	pseudobulk	edgeR	LRT
Atrn	0.223545	7.12294	39.0777	4.07271e-10	9.01206e-09	pseudobulk	edgeR	LRT
Ppcdc	0.393047	4.8171	38.9095	4.43925e-10	9.80536e-09	pseudobulk	edgeR	LRT
Usp3	-0.316907	6.30703	38.4963	5.48579e-10	1.20732e-08	pseudobulk	edgeR	LRT
Uba1	0.340337	5.35971	38.4892	5.50578e-10	1.21063e-08	pseudobulk	edgeR	LRT
Pou6f2	0.351208	6.77491	38.4717	5.55525e-10	1.2204e-08	pseudobulk	edgeR	LRT
Tmem178b	-0.201622	8.88117	38.4316	5.67064e-10	1.24351e-08	pseudobulk	edgeR	LRT
Kcnt1	0.302252	6.32102	38.3844	5.80956e-10	1.27169e-08	pseudobulk	edgeR	LRT
Mical2	0.179747	8.56123	38.2748	6.14514e-10	1.34273e-08	pseudobulk	edgeR	LRT
Adcy6	0.422569	4.53584	38.1996	6.3866e-10	1.39425e-08	pseudobulk	edgeR	LRT
Zfp800	0.300852	5.84227	38.1877	6.42552e-10	1.40149e-08	pseudobulk	edgeR	LRT
Fgfr1op	-0.432682	4.61624	38.1842	6.43723e-10	1.40279e-08	pseudobulk	edgeR	LRT
Slc16a10	-0.270488	6.10147	38.1664	6.49615e-10	1.41436e-08	pseudobulk	edgeR	LRT
Ptprs	-0.194415	7.91443	38.1419	6.57807e-10	1.43092e-08	pseudobulk	edgeR	LRT
Rbfox1	-0.144941	12.9586	38.0952	6.7377e-10	1.46303e-08	pseudobulk	edgeR	LRT
Usp34	0.179254	8.27652	38.0866	6.76729e-10	1.46815e-08	pseudobulk	edgeR	LRT
Ncdn	0.337494	5.81046	38.0631	6.84916e-10	1.48328e-08	pseudobulk	edgeR	LRT
Rangap1	0.334501	5.26562	38.0572	6.8701e-10	1.48649e-08	pseudobulk	edgeR	LRT
Nrbp2	-0.328276	5.38704	37.9883	7.11699e-10	1.53582e-08	pseudobulk	edgeR	LRT
Tgfbrap1	0.396083	5.22034	37.9659	7.19902e-10	1.55215e-08	pseudobulk	edgeR	LRT
Morc3	0.360469	5.15848	37.9468	7.27006e-10	1.56608e-08	pseudobulk	edgeR	LRT
Cep164	0.422105	4.72714	37.9396	7.29706e-10	1.57051e-08	pseudobulk	edgeR	LRT
Syt3	0.373673	4.89045	37.9279	7.34065e-10	1.57711e-08	pseudobulk	edgeR	LRT
Commd10	-0.25986	6.40713	37.9178	7.37881e-10	1.58391e-08	pseudobulk	edgeR	LRT
Dusp3	-0.289222	5.72649	37.894	7.46963e-10	1.602e-08	pseudobulk	edgeR	LRT
Kctd8	-0.28189	6.12383	37.8696	7.56335e-10	1.62067e-08	pseudobulk	edgeR	LRT
Aftph	0.259061	6.38424	37.8239	7.74292e-10	1.65624e-08	pseudobulk	edgeR	LRT
Slc35f3	0.22265	7.89504	37.8024	7.8287e-10	1.67165e-08	pseudobulk	edgeR	LRT
Ssr4	-0.329866	5.3486	37.736	8.09957e-10	1.72647e-08	pseudobulk	edgeR	LRT
Slc39a11	0.326722	5.62435	37.6815	8.32915e-10	1.77231e-08	pseudobulk	edgeR	LRT
Tcerg1	0.241749	6.62037	37.6649	8.40044e-10	1.78592e-08	pseudobulk	edgeR	LRT
Plppr2	0.289009	5.75538	37.6472	8.4767e-10	1.80056e-08	pseudobulk	edgeR	LRT
Gpd1l	0.419265	4.57843	37.597	8.69759e-10	1.84427e-08	pseudobulk	edgeR	LRT
Actb	0.220512	7.35542	37.5901	8.72842e-10	1.8492e-08	pseudobulk	edgeR	LRT
Fryl	0.213614	7.27777	37.5771	8.78706e-10	1.86e-08	pseudobulk	edgeR	LRT
Wdr48	0.348451	5.42404	37.5686	8.82531e-10	1.86648e-08	pseudobulk	edgeR	LRT
Fmnl1	0.305345	5.64681	37.4587	9.3369e-10	1.96955e-08	pseudobulk	edgeR	LRT
Rnf149	0.325607	5.46833	37.4282	9.48409e-10	1.99887e-08	pseudobulk	edgeR	LRT
Elmod1	-0.197253	8.06144	37.4252	9.49881e-10	2.00025e-08	pseudobulk	edgeR	LRT
Camk2a	-0.180422	8.45019	37.4024	9.61019e-10	2.02195e-08	pseudobulk	edgeR	LRT
Mat2a	-0.266508	6.34275	37.3983	9.63049e-10	2.02448e-08	pseudobulk	edgeR	LRT
Ints6	-0.206311	7.15233	37.2261	1.05197e-09	2.20569e-08	pseudobulk	edgeR	LRT
Frmd5	-0.193403	8.60869	37.2121	1.05953e-09	2.21965e-08	pseudobulk	edgeR	LRT
Gm2824	-0.341719	5.94166	37.1868	1.07339e-09	2.24676e-08	pseudobulk	edgeR	LRT
Slc25a4	0.392534	4.77331	37.0717	1.13867e-09	2.37726e-08	pseudobulk	edgeR	LRT
Larp4	0.296112	5.66671	37.0593	1.14593e-09	2.39037e-08	pseudobulk	edgeR	LRT
Raver2	-0.361532	5.76461	36.9884	1.18833e-09	2.47671e-08	pseudobulk	edgeR	LRT
Dcc	0.215597	10.5366	36.9769	1.19535e-09	2.48708e-08	pseudobulk	edgeR	LRT
Cyp51	-0.386997	5.30783	36.9752	1.19643e-09	2.4872e-08	pseudobulk	edgeR	LRT
Grin2a	-0.162945	10.4292	36.9442	1.21561e-09	2.52492e-08	pseudobulk	edgeR	LRT
Bace1	0.383595	5.02717	36.9342	1.22182e-09	2.53567e-08	pseudobulk	edgeR	LRT
Nlgn2	0.303152	5.56694	36.822	1.29424e-09	2.6814e-08	pseudobulk	edgeR	LRT
AI593442	-0.39126	4.88134	36.8139	1.29958e-09	2.69018e-08	pseudobulk	edgeR	LRT
Pde4a	0.206345	7.19177	36.772	1.3278e-09	2.74162e-08	pseudobulk	edgeR	LRT
Jph4	-0.26093	6.16832	36.6704	1.39891e-09	2.87868e-08	pseudobulk	edgeR	LRT
Uggt2	-0.253751	6.41831	36.6618	1.40504e-09	2.88886e-08	pseudobulk	edgeR	LRT
Inpp4a	0.201975	7.47352	36.6319	1.42678e-09	2.92861e-08	pseudobulk	edgeR	LRT
B3glct	0.316765	5.62288	36.6106	1.44246e-09	2.95584e-08	pseudobulk	edgeR	LRT
Slc16a11	-0.374174	5.16831	36.5936	1.45512e-09	2.97927e-08	pseudobulk	edgeR	LRT
Wwc1	-0.243548	6.62534	36.5367	1.49819e-09	3.05974e-08	pseudobulk	edgeR	LRT
Gm48091	0.312481	5.71523	36.4615	1.55709e-09	3.17472e-08	pseudobulk	edgeR	LRT
Rgs7	0.170372	9.74333	36.4545	1.56271e-09	3.18352e-08	pseudobulk	edgeR	LRT
Tcp11l1	-0.298256	5.74009	36.3212	1.67332e-09	3.40601e-08	pseudobulk	edgeR	LRT
Lrp1	0.242157	6.45673	36.2748	1.71367e-09	3.48232e-08	pseudobulk	edgeR	LRT
B230209E15Rik	-0.190026	7.95759	36.2515	1.73423e-09	3.52117e-08	pseudobulk	edgeR	LRT
Erbb4	-1.30851	4.80904	36.234	1.74987e-09	3.54997e-08	pseudobulk	edgeR	LRT
Alg6	-0.374046	4.80815	36.1872	1.79245e-09	3.63031e-08	pseudobulk	edgeR	LRT
Sidt1	-0.2403	6.82342	36.1008	1.87373e-09	3.79177e-08	pseudobulk	edgeR	LRT
Pdcd6ip	0.31007	5.75633	36.0897	1.88439e-09	3.81018e-08	pseudobulk	edgeR	LRT
Rab11fip3	0.218557	7.03649	36.0829	1.89096e-09	3.8203e-08	pseudobulk	edgeR	LRT
Adcy5	0.309485	5.8256	36.0487	1.92447e-09	3.88477e-08	pseudobulk	edgeR	LRT
Ano3	0.180551	9.58848	35.9695	2.00434e-09	4.04266e-08	pseudobulk	edgeR	LRT
Gde1	0.281074	5.88179	35.9678	2.00604e-09	4.04274e-08	pseudobulk	edgeR	LRT
Ppfia1	0.272751	6.08718	35.9298	2.0456e-09	4.11229e-08	pseudobulk	edgeR	LRT
Nptx1	0.249507	6.42851	35.843	2.13879e-09	4.289e-08	pseudobulk	edgeR	LRT
Gap43	-0.264786	7.52454	35.8313	2.15166e-09	4.31127e-08	pseudobulk	edgeR	LRT
Mast3	0.263126	6.21294	35.829	2.15419e-09	4.31281e-08	pseudobulk	edgeR	LRT
Naaladl2	-0.227695	8.06252	35.73	2.26646e-09	4.53386e-08	pseudobulk	edgeR	LRT
Gabbr2	0.181054	8.92539	35.7063	2.29423e-09	4.58565e-08	pseudobulk	edgeR	LRT
Pdia3	0.265496	6.0926	35.661	2.34821e-09	4.68968e-08	pseudobulk	edgeR	LRT
Zcwpw2	-0.297236	5.59161	35.588	2.43788e-09	4.8648e-08	pseudobulk	edgeR	LRT
Nap1l1	-0.240003	6.44413	35.4812	2.57529e-09	5.13478e-08	pseudobulk	edgeR	LRT
Cnrip1	-0.241752	6.32521	35.3798	2.71288e-09	5.40471e-08	pseudobulk	edgeR	LRT
Srcap	0.304915	5.38218	35.3343	2.77692e-09	5.52327e-08	pseudobulk	edgeR	LRT
Ppp2r5b	0.318682	5.23115	35.3215	2.79527e-09	5.55522e-08	pseudobulk	edgeR	LRT
Ptk7	0.347029	5.06049	35.3149	2.80483e-09	5.56968e-08	pseudobulk	edgeR	LRT
Iqsec1	-0.174252	8.79622	35.3073	2.81572e-09	5.58223e-08	pseudobulk	edgeR	LRT
Pcdh10	0.208267	7.24519	35.2647	2.87808e-09	5.70122e-08	pseudobulk	edgeR	LRT
Acbd4	-0.398788	4.6725	35.2575	2.88874e-09	5.71768e-08	pseudobulk	edgeR	LRT
Hspa4l	0.233082	6.80307	35.2142	2.95364e-09	5.83666e-08	pseudobulk	edgeR	LRT
Cdc42bpb	0.266625	6.22332	35.2059	2.96622e-09	5.85678e-08	pseudobulk	edgeR	LRT
Ap3m1	0.284959	5.73776	35.1143	3.10906e-09	6.13386e-08	pseudobulk	edgeR	LRT
Sh3kbp1	-0.233991	6.77375	35.0045	3.28941e-09	6.47918e-08	pseudobulk	edgeR	LRT
Ubxn11	-0.384573	4.71817	34.9264	3.42404e-09	6.73349e-08	pseudobulk	edgeR	LRT
Hmgn3	-0.270756	5.90417	34.9156	3.44303e-09	6.76536e-08	pseudobulk	edgeR	LRT
Eif2ak4	0.274194	5.91496	34.8858	3.49619e-09	6.8643e-08	pseudobulk	edgeR	LRT
Slc17a7	0.223798	7.6603	34.8713	3.52241e-09	6.91021e-08	pseudobulk	edgeR	LRT
Dcaf7	0.293516	5.87268	34.8429	3.57416e-09	7.00048e-08	pseudobulk	edgeR	LRT
Hs3st2	0.20482	8.10845	34.8073	3.64013e-09	7.11825e-08	pseudobulk	edgeR	LRT
Hivep1	-0.22318	7.01191	34.7173	3.81231e-09	7.43112e-08	pseudobulk	edgeR	LRT
Sh3glb2	-0.292885	5.59261	34.7149	3.81708e-09	7.43446e-08	pseudobulk	edgeR	LRT
Qtrt2	0.394641	4.81788	34.6802	3.88569e-09	7.56206e-08	pseudobulk	edgeR	LRT
6330403K07Rik	0.373896	5.07663	34.5901	4.0698e-09	7.90774e-08	pseudobulk	edgeR	LRT
Pkia	-0.215019	7.37354	34.5548	4.14424e-09	8.03957e-08	pseudobulk	edgeR	LRT
Hacd1	-0.296809	5.8804	34.5462	4.16245e-09	8.06847e-08	pseudobulk	edgeR	LRT
Upp2	-0.212474	7.71155	34.467	4.33534e-09	8.39026e-08	pseudobulk	edgeR	LRT
Soga3	0.186356	7.52476	34.4003	4.48662e-09	8.67615e-08	pseudobulk	edgeR	LRT
9330182L06Rik	0.218729	6.7203	34.3637	4.57164e-09	8.83355e-08	pseudobulk	edgeR	LRT
Brd4	0.210904	6.91484	34.3438	4.61866e-09	8.91735e-08	pseudobulk	edgeR	LRT
Shc2	-0.313169	5.26878	34.3367	4.63549e-09	8.94275e-08	pseudobulk	edgeR	LRT
Nrp2	0.40206	5.08548	34.3324	4.64577e-09	8.95551e-08	pseudobulk	edgeR	LRT
Adcy1	0.204629	7.80935	34.2874	4.75456e-09	9.15797e-08	pseudobulk	edgeR	LRT
Mroh1	0.336921	5.08404	34.2828	4.76572e-09	9.17223e-08	pseudobulk	edgeR	LRT
Syncrip	0.312515	5.4451	34.2782	4.77692e-09	9.18652e-08	pseudobulk	edgeR	LRT
Cemip2	-0.367659	4.88072	34.2638	4.8124e-09	9.24746e-08	pseudobulk	edgeR	LRT
Sorcs3	0.325775	7.31282	34.1367	5.1374e-09	9.8487e-08	pseudobulk	edgeR	LRT
Ckap5	0.222574	6.74739	34.112	5.20282e-09	9.95846e-08	pseudobulk	edgeR	LRT
Sulf2	0.261367	6.75549	34.0462	5.38193e-09	1.02932e-07	pseudobulk	edgeR	LRT
Ltn1	0.27985	5.79151	34.0386	5.40296e-09	1.03172e-07	pseudobulk	edgeR	LRT
Prelid3a	-0.282841	5.67886	34.0199	5.45521e-09	1.04089e-07	pseudobulk	edgeR	LRT
Rbm3	-0.326808	5.29023	34.013	5.47464e-09	1.04378e-07	pseudobulk	edgeR	LRT
Phf1	-0.418783	4.5031	33.992	5.5339e-09	1.05425e-07	pseudobulk	edgeR	LRT
Mrps28	-0.34548	5.05098	33.982	5.56237e-09	1.05885e-07	pseudobulk	edgeR	LRT
Syt13	0.260672	6.11805	33.9745	5.58386e-09	1.06211e-07	pseudobulk	edgeR	LRT
Mapre2	-0.212926	6.76769	33.9424	5.6769e-09	1.07812e-07	pseudobulk	edgeR	LRT
Cadm4	0.314929	5.29524	33.8872	5.84023e-09	1.10742e-07	pseudobulk	edgeR	LRT
Frmd4a	-0.159851	10.2847	33.8599	5.9226e-09	1.12217e-07	pseudobulk	edgeR	LRT
Pcca	-0.184471	7.5406	33.8483	5.95826e-09	1.12652e-07	pseudobulk	edgeR	LRT
Gm21992	-0.231454	6.66288	33.8479	5.95944e-09	1.12652e-07	pseudobulk	edgeR	LRT
Acbd5	0.286847	5.67007	33.7909	6.13643e-09	1.15818e-07	pseudobulk	edgeR	LRT
Gas2	-0.262208	6.08437	33.7877	6.14647e-09	1.15918e-07	pseudobulk	edgeR	LRT
Trpm3	-0.334479	6.5003	33.7366	6.31024e-09	1.18914e-07	pseudobulk	edgeR	LRT
Snap25	-0.16618	9.97042	33.6605	6.56184e-09	1.2356e-07	pseudobulk	edgeR	LRT
Prex1	0.38226	4.96054	33.6404	6.62998e-09	1.24747e-07	pseudobulk	edgeR	LRT
Gon4l	0.195665	7.22006	33.6379	6.63873e-09	1.24815e-07	pseudobulk	edgeR	LRT
Rprml	-0.319036	5.26206	33.5849	6.82204e-09	1.28064e-07	pseudobulk	edgeR	LRT
Snapc4	0.32833	5.3832	33.5809	6.83594e-09	1.28226e-07	pseudobulk	edgeR	LRT
Herc1	0.16058	8.68232	33.5658	6.88938e-09	1.2913e-07	pseudobulk	edgeR	LRT
Zfp652	0.258226	6.10333	33.5488	6.94996e-09	1.30165e-07	pseudobulk	edgeR	LRT
Ppfia2	-0.14745	9.74303	33.4726	7.22741e-09	1.35154e-07	pseudobulk	edgeR	LRT
Abce1	0.296801	5.57408	33.4365	7.36304e-09	1.37584e-07	pseudobulk	edgeR	LRT
Hipk2	0.246827	6.59656	33.347	7.70962e-09	1.4384e-07	pseudobulk	edgeR	LRT
Rock2	-0.156673	8.59791	33.2813	7.97468e-09	1.48558e-07	pseudobulk	edgeR	LRT
Hmox2	0.320348	5.09647	33.1926	8.34671e-09	1.5537e-07	pseudobulk	edgeR	LRT
Scaf8	0.200335	7.30565	33.0501	8.98124e-09	1.66419e-07	pseudobulk	edgeR	LRT
Pik3cd	0.408185	4.55292	33.0273	9.08719e-09	1.68254e-07	pseudobulk	edgeR	LRT
Nedd4	0.184484	7.96354	32.9994	9.21874e-09	1.70561e-07	pseudobulk	edgeR	LRT
Snhg4	-0.373633	4.64275	32.989	9.26807e-09	1.71343e-07	pseudobulk	edgeR	LRT
Dtnb	0.183078	8.29865	32.9675	9.37134e-09	1.7299e-07	pseudobulk	edgeR	LRT
Adarb1	0.197914	7.13413	32.9298	9.5549e-09	1.76245e-07	pseudobulk	edgeR	LRT
Cfl1	0.29374	5.60262	32.9119	9.64323e-09	1.7774e-07	pseudobulk	edgeR	LRT
Birc6	0.181078	8.15681	32.8871	9.76671e-09	1.7988e-07	pseudobulk	edgeR	LRT
Akap7	-0.242319	6.23227	32.8333	1.00412e-08	1.84797e-07	pseudobulk	edgeR	LRT
Csnk2a1	0.239025	6.42033	32.8276	1.00705e-08	1.85196e-07	pseudobulk	edgeR	LRT
Zfp523	0.264764	5.85974	32.8126	1.01483e-08	1.86486e-07	pseudobulk	edgeR	LRT
Secisbp2l	0.253323	6.20098	32.7448	1.05089e-08	1.92967e-07	pseudobulk	edgeR	LRT
Itgav	-0.339652	5.32765	32.7349	1.05623e-08	1.93802e-07	pseudobulk	edgeR	LRT
Scarb1	0.343178	5.04313	32.7073	1.07136e-08	1.9643e-07	pseudobulk	edgeR	LRT
Clybl	-0.332683	5.22184	32.669	1.09264e-08	2.00031e-07	pseudobulk	edgeR	LRT
Ndufaf4	0.382787	5.01071	32.6654	1.09471e-08	2.00259e-07	pseudobulk	edgeR	LRT
Vamp2	-0.23438	6.48021	32.6574	1.09923e-08	2.00935e-07	pseudobulk	edgeR	LRT
Stx8	0.220256	6.56459	32.6478	1.10464e-08	2.01621e-07	pseudobulk	edgeR	LRT
Arfgef2	0.251686	6.50752	32.5743	1.14719e-08	2.09231e-07	pseudobulk	edgeR	LRT
Tmtc1	0.223891	7.8815	32.5692	1.15025e-08	2.09632e-07	pseudobulk	edgeR	LRT
Grid2	-0.194445	10.7843	32.5625	1.15422e-08	2.102e-07	pseudobulk	edgeR	LRT
Pgk1	0.362867	4.62718	32.4246	1.23907e-08	2.24812e-07	pseudobulk	edgeR	LRT
Edc4	0.3508	5.27541	32.3854	1.26432e-08	2.29222e-07	pseudobulk	edgeR	LRT
Ubap2l	0.195097	7.1849	32.3015	1.32009e-08	2.38624e-07	pseudobulk	edgeR	LRT
Phka2	-0.245479	6.1612	32.2873	1.32978e-08	2.40019e-07	pseudobulk	edgeR	LRT
Trpc1	-0.220003	6.76585	32.2615	1.34756e-08	2.43049e-07	pseudobulk	edgeR	LRT
2510009E07Rik	-0.42809	4.67076	32.2487	1.35648e-08	2.44296e-07	pseudobulk	edgeR	LRT
2810049E08Rik	-0.318001	5.08078	32.182	1.40388e-08	2.52647e-07	pseudobulk	edgeR	LRT
Zfp236	0.25442	5.97693	32.157	1.42201e-08	2.55542e-07	pseudobulk	edgeR	LRT
Phf2	0.414347	4.82062	32.157	1.42206e-08	2.55542e-07	pseudobulk	edgeR	LRT
Cacna2d3	-0.238078	9.2502	32.0779	1.4811e-08	2.65758e-07	pseudobulk	edgeR	LRT
Med15	0.260114	6.10649	32.0568	1.49732e-08	2.68471e-07	pseudobulk	edgeR	LRT
Stag1	-0.159887	8.42499	31.9839	1.55453e-08	2.78286e-07	pseudobulk	edgeR	LRT
Anks1b	-0.13439	11.4896	31.9077	1.61672e-08	2.88819e-07	pseudobulk	edgeR	LRT
Pi4k2a	0.31831	5.1735	31.9018	1.62168e-08	2.89281e-07	pseudobulk	edgeR	LRT
B3galnt1	0.392185	4.71799	31.8934	1.62866e-08	2.90101e-07	pseudobulk	edgeR	LRT
Dlg3	0.263327	5.75457	31.8779	1.64177e-08	2.92223e-07	pseudobulk	edgeR	LRT
Sptbn2	0.19168	7.29842	31.8529	1.66305e-08	2.95363e-07	pseudobulk	edgeR	LRT
Abcf1	0.368045	4.89894	31.8189	1.69241e-08	3.0014e-07	pseudobulk	edgeR	LRT
Gm3764	-0.224754	6.69423	31.7223	1.77865e-08	3.14977e-07	pseudobulk	edgeR	LRT
Snx6	0.325229	5.38926	31.6797	1.81817e-08	3.21742e-07	pseudobulk	edgeR	LRT
Elp1	0.269917	5.97558	31.6658	1.83115e-08	3.23804e-07	pseudobulk	edgeR	LRT
Kctd16	-0.150113	9.51306	31.6412	1.85454e-08	3.27466e-07	pseudobulk	edgeR	LRT
Aff2	0.184023	7.81434	31.6279	1.8673e-08	3.29481e-07	pseudobulk	edgeR	LRT
Sik2	-0.191918	7.31278	31.6262	1.86894e-08	3.2953e-07	pseudobulk	edgeR	LRT
Runx1t1	0.179499	8.04222	31.5177	1.97634e-08	3.47699e-07	pseudobulk	edgeR	LRT
Dpp9	0.341228	5.43676	31.5163	1.97769e-08	3.47699e-07	pseudobulk	edgeR	LRT
Ndufs1	0.251106	5.99317	31.4188	2.07956e-08	3.65084e-07	pseudobulk	edgeR	LRT
Slc6a7	0.226536	6.47105	31.4048	2.09458e-08	3.67456e-07	pseudobulk	edgeR	LRT
Gm13052	-0.339851	4.87049	31.395	2.10527e-08	3.69066e-07	pseudobulk	edgeR	LRT
Usp36	0.339891	5.37099	31.3364	2.16975e-08	3.80096e-07	pseudobulk	edgeR	LRT
Creb3	0.3931	4.61652	31.282	2.23139e-08	3.90332e-07	pseudobulk	edgeR	LRT
Klf10	-0.381071	4.57249	31.2686	2.24688e-08	3.92762e-07	pseudobulk	edgeR	LRT
Dnajc11	0.376354	5.04434	31.2608	2.25588e-08	3.94052e-07	pseudobulk	edgeR	LRT
Luzp2	0.181021	8.73926	31.2545	2.26328e-08	3.94437e-07	pseudobulk	edgeR	LRT
Septin4	-0.250966	6.18137	31.2544	2.26337e-08	3.94437e-07	pseudobulk	edgeR	LRT
Gnaz	0.286868	5.62273	31.2534	2.26456e-08	3.94437e-07	pseudobulk	edgeR	LRT
Rab27b	0.274742	6.08098	31.2354	2.28566e-08	3.97828e-07	pseudobulk	edgeR	LRT
Klhl2	0.20579	7.50211	31.1941	2.33469e-08	4.05783e-07	pseudobulk	edgeR	LRT
Nck2	0.203033	7.01225	31.188	2.34209e-08	4.06781e-07	pseudobulk	edgeR	LRT
1500011B03Rik	-0.338821	5.14873	31.1694	2.3647e-08	4.10122e-07	pseudobulk	edgeR	LRT
Tbc1d8	0.296354	5.67879	31.0281	2.54317e-08	4.40136e-07	pseudobulk	edgeR	LRT
Gng7	-0.433315	4.61379	30.9948	2.58724e-08	4.47445e-07	pseudobulk	edgeR	LRT
Ak5	0.196564	7.52174	30.9883	2.59592e-08	4.48629e-07	pseudobulk	edgeR	LRT
Shisa4	-0.317659	5.40511	30.9722	2.61752e-08	4.52041e-07	pseudobulk	edgeR	LRT
Osbpl10	0.187309	7.50191	30.9431	2.65708e-08	4.58224e-07	pseudobulk	edgeR	LRT
AW549877	0.340638	5.00639	30.8752	2.75168e-08	4.73868e-07	pseudobulk	edgeR	LRT
Tia1	-0.228485	6.88338	30.8324	2.81302e-08	4.83067e-07	pseudobulk	edgeR	LRT
Mpc1	-0.263327	5.91356	30.8094	2.84657e-08	4.88485e-07	pseudobulk	edgeR	LRT
Ago1	0.333078	5.48046	30.7714	2.90291e-08	4.97706e-07	pseudobulk	edgeR	LRT
Ephb1	-0.190828	8.02725	30.7612	2.9181e-08	4.99704e-07	pseudobulk	edgeR	LRT
Mpped1	0.189124	7.21116	30.7413	2.94821e-08	5.04153e-07	pseudobulk	edgeR	LRT
Btbd10	-0.199083	6.99096	30.6617	3.07162e-08	5.24887e-07	pseudobulk	edgeR	LRT
Pebp1	0.340376	4.86477	30.6306	3.1214e-08	5.3302e-07	pseudobulk	edgeR	LRT
Pcsk5	0.162342	8.63931	30.5856	3.19454e-08	5.45128e-07	pseudobulk	edgeR	LRT
Sorl1	0.181896	8.19048	30.5754	3.21144e-08	5.4763e-07	pseudobulk	edgeR	LRT
Nwd2	-0.201957	6.84791	30.4776	3.37747e-08	5.74955e-07	pseudobulk	edgeR	LRT
Mcmbp	0.313791	5.20318	30.4768	3.37876e-08	5.74955e-07	pseudobulk	edgeR	LRT
Canx	0.251285	6.11867	30.4021	3.51148e-08	5.96706e-07	pseudobulk	edgeR	LRT
Ramp1	-0.33102	4.96441	30.337	3.63135e-08	6.16217e-07	pseudobulk	edgeR	LRT
Selenow	-0.356942	4.88898	30.2717	3.75564e-08	6.3554e-07	pseudobulk	edgeR	LRT
Ep300	0.201024	6.84528	30.2229	3.85139e-08	6.5084e-07	pseudobulk	edgeR	LRT
Npat	0.253254	5.91962	30.1584	3.98165e-08	6.71455e-07	pseudobulk	edgeR	LRT
Skap2	-0.358453	5.06836	30.0908	4.12277e-08	6.94295e-07	pseudobulk	edgeR	LRT
Kctd20	0.298926	5.27439	30.0596	4.18959e-08	7.05059e-07	pseudobulk	edgeR	LRT
Svop	0.1981	6.99887	30.0327	4.24818e-08	7.14426e-07	pseudobulk	edgeR	LRT
Pls1	-0.416854	4.74147	29.9905	4.34176e-08	7.29158e-07	pseudobulk	edgeR	LRT
Gas6	-0.261793	5.77737	29.9321	4.4745e-08	7.50418e-07	pseudobulk	edgeR	LRT
Smchd1	0.224573	6.42766	29.9301	4.47898e-08	7.50653e-07	pseudobulk	edgeR	LRT
Mnat1	-0.237251	6.60005	29.9092	4.52757e-08	7.58275e-07	pseudobulk	edgeR	LRT
Copb2	0.348141	4.79412	29.9073	4.53199e-08	7.58494e-07	pseudobulk	edgeR	LRT
Pink1	0.317839	5.27636	29.8826	4.59023e-08	7.67715e-07	pseudobulk	edgeR	LRT
Socs6	0.316781	5.88438	29.7901	4.81441e-08	8.04657e-07	pseudobulk	edgeR	LRT
Scube1	-0.379179	4.94164	29.7197	4.99252e-08	8.33283e-07	pseudobulk	edgeR	LRT
Fgf14	-0.142831	12.0663	29.7181	4.99673e-08	8.33415e-07	pseudobulk	edgeR	LRT
Zkscan16	-0.290042	5.44799	29.7127	5.01059e-08	8.35156e-07	pseudobulk	edgeR	LRT
Lpin2	0.220935	6.50519	29.7056	5.02904e-08	8.37657e-07	pseudobulk	edgeR	LRT
Rtn4	0.17847	7.48217	29.6811	5.09282e-08	8.47703e-07	pseudobulk	edgeR	LRT
Gabra1	-0.184326	7.38321	29.6238	5.24573e-08	8.72559e-07	pseudobulk	edgeR	LRT
Pid1	0.247595	8.01669	29.618	5.26129e-08	8.74551e-07	pseudobulk	edgeR	LRT
Aplp1	0.200503	6.71788	29.6052	5.29639e-08	8.79785e-07	pseudobulk	edgeR	LRT
Ppfia4	-0.390248	4.6322	29.6022	5.30444e-08	8.80377e-07	pseudobulk	edgeR	LRT
Ppa2	-0.336482	4.95683	29.6012	5.30717e-08	8.80377e-07	pseudobulk	edgeR	LRT
Myl6	-0.307481	5.12472	29.5611	5.41827e-08	8.97055e-07	pseudobulk	edgeR	LRT
Iqschfp	-0.371707	4.5488	29.5424	5.47064e-08	9.0503e-07	pseudobulk	edgeR	LRT
Paxbp1	0.195848	6.98977	29.5312	5.50237e-08	9.08322e-07	pseudobulk	edgeR	LRT
Magi1	-0.173554	8.90154	29.5028	5.58367e-08	9.19985e-07	pseudobulk	edgeR	LRT
Qser1	0.287461	5.35402	29.4863	5.63143e-08	9.27227e-07	pseudobulk	edgeR	LRT
Trpc3	0.367237	5.27994	29.4837	5.63884e-08	9.27457e-07	pseudobulk	edgeR	LRT
Slc25a25	-0.295449	5.28786	29.4714	5.67479e-08	9.32478e-07	pseudobulk	edgeR	LRT
Zfp410	0.340174	4.91261	29.4151	5.84193e-08	9.58816e-07	pseudobulk	edgeR	LRT
Psmd2	0.328844	5.02567	29.3871	5.92715e-08	9.71328e-07	pseudobulk	edgeR	LRT
Xpo5	0.326334	5.47997	29.3853	5.93253e-08	9.71556e-07	pseudobulk	edgeR	LRT
Atp11a	0.304955	5.58362	29.3679	5.9862e-08	9.79687e-07	pseudobulk	edgeR	LRT
Reep2	-0.309264	5.44295	29.3648	5.99567e-08	9.8058e-07	pseudobulk	edgeR	LRT
Snx10	0.226328	6.47031	29.308	6.17397e-08	1.00771e-06	pseudobulk	edgeR	LRT
Mok	-0.357452	4.54816	29.3049	6.18396e-08	1.00867e-06	pseudobulk	edgeR	LRT
Ranbp17	-0.265462	6.15614	29.3033	6.18888e-08	1.0088e-06	pseudobulk	edgeR	LRT
Mmp16	0.18205	9.88273	29.2973	6.20817e-08	1.01126e-06	pseudobulk	edgeR	LRT
Flii	0.359492	4.51943	29.2825	6.25595e-08	1.01837e-06	pseudobulk	edgeR	LRT
L3mbtl4	-0.245859	7.16383	29.2611	6.32522e-08	1.02837e-06	pseudobulk	edgeR	LRT
Washc2	0.290963	5.36011	29.2139	6.48122e-08	1.05239e-06	pseudobulk	edgeR	LRT
Gm38393	-0.217782	7.08892	29.1781	6.60205e-08	1.07042e-06	pseudobulk	edgeR	LRT
Tnr	-0.152329	9.24672	29.1755	6.61115e-08	1.07118e-06	pseudobulk	edgeR	LRT
Marchf3	-0.392382	4.59095	29.1546	6.68276e-08	1.08135e-06	pseudobulk	edgeR	LRT
Ntrk2	-0.152872	9.53461	29.141	6.72964e-08	1.08821e-06	pseudobulk	edgeR	LRT
Meis2	0.183114	8.18782	29.1353	6.74968e-08	1.09073e-06	pseudobulk	edgeR	LRT
Vmp1	-0.211152	6.74756	29.1173	6.81255e-08	1.10016e-06	pseudobulk	edgeR	LRT
Gps1	0.341625	4.68534	29.108	6.84523e-08	1.1047e-06	pseudobulk	edgeR	LRT
Sf3a1	0.321744	4.96588	29.054	7.03901e-08	1.13448e-06	pseudobulk	edgeR	LRT
Adamts16	0.301222	5.24181	29.0296	7.12806e-08	1.14807e-06	pseudobulk	edgeR	LRT
Tmf1	0.350908	4.97557	29.027	7.13751e-08	1.14883e-06	pseudobulk	edgeR	LRT
Hps5	0.310326	5.00293	29.0251	7.14453e-08	1.1492e-06	pseudobulk	edgeR	LRT
Itpka	-0.29895	5.34253	29.006	7.21529e-08	1.15982e-06	pseudobulk	edgeR	LRT
Wdr43	0.317853	4.97865	28.9279	7.51224e-08	1.20517e-06	pseudobulk	edgeR	LRT
Gpm6b	-0.146571	8.77969	28.8788	7.70515e-08	1.23449e-06	pseudobulk	edgeR	LRT
Trip4	0.309513	5.00145	28.8463	7.83551e-08	1.25456e-06	pseudobulk	edgeR	LRT
Zfp12	0.352335	4.536	28.7949	8.04638e-08	1.28747e-06	pseudobulk	edgeR	LRT
Wiz	0.348761	4.68801	28.7901	8.06617e-08	1.28895e-06	pseudobulk	edgeR	LRT
Srsf6	-0.338998	5.55319	28.7641	8.17517e-08	1.30551e-06	pseudobulk	edgeR	LRT
Sun1	0.209851	6.53911	28.7195	8.3657e-08	1.33419e-06	pseudobulk	edgeR	LRT
Gm36736	0.335567	4.918	28.6357	8.73565e-08	1.39137e-06	pseudobulk	edgeR	LRT
Arid5b	-0.186188	7.62994	28.5718	9.0289e-08	1.4362e-06	pseudobulk	edgeR	LRT
Copb1	0.283292	5.34278	28.5449	9.15516e-08	1.45534e-06	pseudobulk	edgeR	LRT
Cdk16	0.300645	5.51408	28.5092	9.32538e-08	1.48046e-06	pseudobulk	edgeR	LRT
Zfp444	0.326739	4.76613	28.4911	9.41296e-08	1.4934e-06	pseudobulk	edgeR	LRT
Zfp973	-0.226752	6.28972	28.4334	9.69775e-08	1.53658e-06	pseudobulk	edgeR	LRT
Git2	0.327579	5.01385	28.4046	9.84313e-08	1.55759e-06	pseudobulk	edgeR	LRT
Ap4s1	-0.291927	5.26843	28.3825	9.95592e-08	1.5734e-06	pseudobulk	edgeR	LRT
Crocc	0.272902	5.70412	28.3744	9.99796e-08	1.57902e-06	pseudobulk	edgeR	LRT
Rfc1	0.305883	5.12897	28.3699	1.00213e-07	1.58168e-06	pseudobulk	edgeR	LRT
Slf2	0.198242	6.71791	28.3682	1.00298e-07	1.582e-06	pseudobulk	edgeR	LRT
Itm2b	0.201672	7.07962	28.3467	1.01421e-07	1.59867e-06	pseudobulk	edgeR	LRT
Grk5	0.355205	5.03398	28.3207	1.0279e-07	1.61712e-06	pseudobulk	edgeR	LRT
Kbtbd11	0.326218	5.15159	28.2887	1.04502e-07	1.64299e-06	pseudobulk	edgeR	LRT
Cdon	-0.287325	5.5437	28.2859	1.04656e-07	1.64436e-06	pseudobulk	edgeR	LRT
Foxo3	-0.255218	5.90405	28.2806	1.04944e-07	1.64782e-06	pseudobulk	edgeR	LRT
Cep295	0.261593	5.85239	28.2495	1.06643e-07	1.67341e-06	pseudobulk	edgeR	LRT
Golga5	0.300166	5.22965	28.246	1.06838e-07	1.6754e-06	pseudobulk	edgeR	LRT
Tuba4a	0.224872	6.44649	28.1263	1.13653e-07	1.78112e-06	pseudobulk	edgeR	LRT
Scg3	0.230655	6.28954	28.1246	1.13749e-07	1.78148e-06	pseudobulk	edgeR	LRT
Ncan	0.241752	5.92683	28.0758	1.16658e-07	1.82353e-06	pseudobulk	edgeR	LRT
Arhgef28	0.29352	6.54123	28.0523	1.1808e-07	1.84458e-06	pseudobulk	edgeR	LRT
Hs3st4	0.154563	11.2755	28.0337	1.1922e-07	1.86e-06	pseudobulk	edgeR	LRT
Mlh3	0.328048	4.74704	27.9354	1.25432e-07	1.95317e-06	pseudobulk	edgeR	LRT
Iars	0.281338	5.52362	27.93	1.25787e-07	1.95745e-06	pseudobulk	edgeR	LRT
Fndc4	-0.292506	5.35682	27.9206	1.26399e-07	1.96572e-06	pseudobulk	edgeR	LRT
Eea1	0.212315	6.33001	27.8567	1.30643e-07	2.02912e-06	pseudobulk	edgeR	LRT
Tox3	-0.36104	4.6357	27.8394	1.31816e-07	2.04604e-06	pseudobulk	edgeR	LRT
Ivd	-0.350645	4.90871	27.748	1.38187e-07	2.14358e-06	pseudobulk	edgeR	LRT
Creg2	0.273858	5.42313	27.7402	1.38753e-07	2.15097e-06	pseudobulk	edgeR	LRT
Rad50	0.359318	4.74666	27.7216	1.40088e-07	2.17029e-06	pseudobulk	edgeR	LRT
Abi3bp	-0.622122	4.56596	27.7156	1.40523e-07	2.17565e-06	pseudobulk	edgeR	LRT
Usp29	-0.198767	7.38577	27.6995	1.41699e-07	2.19248e-06	pseudobulk	edgeR	LRT
Fads2	-0.373205	4.50574	27.6891	1.42465e-07	2.20293e-06	pseudobulk	edgeR	LRT
Depdc5	0.231585	6.06291	27.6769	1.43368e-07	2.21408e-06	pseudobulk	edgeR	LRT
Immp2l	-0.173317	8.43498	27.6478	1.45536e-07	2.24614e-06	pseudobulk	edgeR	LRT
Ube3a	-0.177692	7.86942	27.6417	1.46e-07	2.25045e-06	pseudobulk	edgeR	LRT
Paqr8	0.389796	5.12849	27.5775	1.50922e-07	2.31753e-06	pseudobulk	edgeR	LRT
Senp3	0.331734	4.88639	27.5753	1.51092e-07	2.31868e-06	pseudobulk	edgeR	LRT
Grsf1	0.331705	4.79828	27.5336	1.54386e-07	2.36624e-06	pseudobulk	edgeR	LRT
Teddm2	0.335051	5.36386	27.503	1.56852e-07	2.40254e-06	pseudobulk	edgeR	LRT
Nr2c1	0.343137	4.75908	27.4973	1.57312e-07	2.40807e-06	pseudobulk	edgeR	LRT
Fam234b	0.223542	6.13225	27.4571	1.60619e-07	2.45715e-06	pseudobulk	edgeR	LRT
Pgm1	0.338563	4.88115	27.4429	1.618e-07	2.47367e-06	pseudobulk	edgeR	LRT
Map2k2	-0.221315	6.22521	27.4142	1.64218e-07	2.50748e-06	pseudobulk	edgeR	LRT
Npr3	-0.330921	5.62496	27.3759	1.6751e-07	2.55455e-06	pseudobulk	edgeR	LRT
Trmt1	0.206855	6.56597	27.3639	1.68552e-07	2.56884e-06	pseudobulk	edgeR	LRT
Kpnb1	0.2684	5.76158	27.323	1.7215e-07	2.62204e-06	pseudobulk	edgeR	LRT
Pde4b	-0.158963	9.55682	27.2806	1.75966e-07	2.67681e-06	pseudobulk	edgeR	LRT
Stx16	-0.223647	6.25411	27.2637	1.77517e-07	2.69873e-06	pseudobulk	edgeR	LRT
Fut8	0.164249	7.81448	27.2492	1.78851e-07	2.71731e-06	pseudobulk	edgeR	LRT
Stub1	0.270556	5.40109	27.2462	1.79129e-07	2.71984e-06	pseudobulk	edgeR	LRT
Cap1	0.24128	5.93941	27.2147	1.8207e-07	2.76105e-06	pseudobulk	edgeR	LRT
Kctd17	-0.298549	5.2822	27.194	1.84031e-07	2.78906e-06	pseudobulk	edgeR	LRT
Armc8	-0.174914	7.32816	27.1552	1.87758e-07	2.84201e-06	pseudobulk	edgeR	LRT
C130071C03Rik	-0.184174	8.18112	27.1406	1.89182e-07	2.86178e-06	pseudobulk	edgeR	LRT
Nrf1	-0.224873	6.04858	27.0924	1.93957e-07	2.9322e-06	pseudobulk	edgeR	LRT
Casp2	0.330603	4.71813	27.0524	1.98016e-07	2.99171e-06	pseudobulk	edgeR	LRT
Sod2	-0.235648	6.09773	27.0379	1.99507e-07	3.01051e-06	pseudobulk	edgeR	LRT
Ubqln1	0.223508	6.08354	26.9966	2.03817e-07	3.07174e-06	pseudobulk	edgeR	LRT
Nr3c1	-0.173959	7.72759	26.9904	2.04472e-07	3.0797e-06	pseudobulk	edgeR	LRT
Supt6	0.231296	6.14857	26.9519	2.08584e-07	3.1397e-06	pseudobulk	edgeR	LRT
Gnb5	-0.245947	6.09666	26.9489	2.08911e-07	3.14268e-06	pseudobulk	edgeR	LRT
Chtop	0.337763	4.58665	26.941	2.09767e-07	3.15361e-06	pseudobulk	edgeR	LRT
Rgs17	0.208317	6.72553	26.9321	2.10735e-07	3.16622e-06	pseudobulk	edgeR	LRT
Akt3	-0.138538	9.496	26.9211	2.11927e-07	3.18021e-06	pseudobulk	edgeR	LRT
Gria1	-0.181116	9.69147	26.8741	2.17144e-07	3.2525e-06	pseudobulk	edgeR	LRT
Psd3	-0.149915	8.61043	26.8715	2.17445e-07	3.255e-06	pseudobulk	edgeR	LRT
Marchf5	0.299085	5.00611	26.8462	2.20302e-07	3.29574e-06	pseudobulk	edgeR	LRT
Vapa	0.192979	6.67644	26.8259	2.22636e-07	3.32658e-06	pseudobulk	edgeR	LRT
Jpx	-0.303802	5.27244	26.8162	2.23756e-07	3.34126e-06	pseudobulk	edgeR	LRT
Grb10	-0.227005	6.18716	26.731	2.33836e-07	3.48965e-06	pseudobulk	edgeR	LRT
Ccn2	0.422813	5.25084	26.7242	2.3466e-07	3.49981e-06	pseudobulk	edgeR	LRT
Fat3	-0.162904	9.12122	26.7176	2.35469e-07	3.50712e-06	pseudobulk	edgeR	LRT
Cyfip1	0.200328	6.49328	26.7172	2.35521e-07	3.50712e-06	pseudobulk	edgeR	LRT
Ddhd1	0.183143	6.9097	26.6941	2.38343e-07	3.54389e-06	pseudobulk	edgeR	LRT
Esyt2	-0.174517	7.62122	26.6682	2.4157e-07	3.5897e-06	pseudobulk	edgeR	LRT
Elp4	-0.194295	6.93785	26.6551	2.43204e-07	3.60958e-06	pseudobulk	edgeR	LRT
Srcin1	0.196215	7.54428	26.6233	2.47248e-07	3.6629e-06	pseudobulk	edgeR	LRT
Eif2b5	0.354887	4.60032	26.5823	2.52549e-07	3.7387e-06	pseudobulk	edgeR	LRT
Plekhm3	0.188884	7.1525	26.5814	2.52671e-07	3.7387e-06	pseudobulk	edgeR	LRT
Acss2	-0.244884	5.87072	26.3998	2.77575e-07	4.09478e-06	pseudobulk	edgeR	LRT
Fam172a	-0.149489	8.23068	26.3624	2.82997e-07	4.16972e-06	pseudobulk	edgeR	LRT
Ptpn12	-0.191292	6.74479	26.3602	2.83324e-07	4.17202e-06	pseudobulk	edgeR	LRT
Oxr1	-0.133898	10.5399	26.3203	2.89225e-07	4.25634e-06	pseudobulk	edgeR	LRT
Gpi1	0.202209	6.60851	26.314	2.90172e-07	4.2677e-06	pseudobulk	edgeR	LRT
Sik3	-0.161141	7.60083	26.3086	2.90996e-07	4.27724e-06	pseudobulk	edgeR	LRT
E130102H24Rik	-0.26249	5.71524	26.2797	2.95376e-07	4.33901e-06	pseudobulk	edgeR	LRT
Podxl2	-0.224172	6.38994	26.2345	3.02378e-07	4.43652e-06	pseudobulk	edgeR	LRT
Tmem234	-0.301925	5.20229	26.2319	3.02774e-07	4.43965e-06	pseudobulk	edgeR	LRT
Tmem175	-0.215665	6.18468	26.2201	3.04637e-07	4.46344e-06	pseudobulk	edgeR	LRT
Tmem121b	-0.323332	4.71895	26.2193	3.04762e-07	4.46344e-06	pseudobulk	edgeR	LRT
Naa25	0.281368	5.49494	26.2137	3.05642e-07	4.47364e-06	pseudobulk	edgeR	LRT
Zfp346	0.293869	5.28182	26.1728	3.12196e-07	4.56683e-06	pseudobulk	edgeR	LRT
Gm14326	-0.293698	4.9906	26.1711	3.12458e-07	4.56792e-06	pseudobulk	edgeR	LRT
Ube2b	-0.186306	7.13078	26.1565	3.14842e-07	4.59726e-06	pseudobulk	edgeR	LRT
Syt4	-0.236644	5.83738	26.1513	3.15691e-07	4.60515e-06	pseudobulk	edgeR	LRT
Guf1	-0.265655	5.65805	26.1508	3.1576e-07	4.60515e-06	pseudobulk	edgeR	LRT
Smyd3	0.157063	8.98403	26.0966	3.24758e-07	4.73072e-06	pseudobulk	edgeR	LRT
Dlg5	0.266416	5.52113	25.9768	3.45547e-07	5.01259e-06	pseudobulk	edgeR	LRT
G3bp1	0.236197	5.90185	25.9448	3.51325e-07	5.09337e-06	pseudobulk	edgeR	LRT
Mrps27	-0.32913	4.90701	25.9346	3.53182e-07	5.11726e-06	pseudobulk	edgeR	LRT
Chst11	0.351496	5.02906	25.9145	3.5688e-07	5.16776e-06	pseudobulk	edgeR	LRT
Nhs	0.460522	4.8395	25.911	3.57523e-07	5.174e-06	pseudobulk	edgeR	LRT
Zfp329	-0.272148	5.55634	25.9093	3.57838e-07	5.1755e-06	pseudobulk	edgeR	LRT
Cpt1c	0.245438	5.80568	25.903	3.59007e-07	5.18932e-06	pseudobulk	edgeR	LRT
Paip2	-0.189726	6.67204	25.801	3.78494e-07	5.45805e-06	pseudobulk	edgeR	LRT
Xpo4	0.274788	5.26545	25.7697	3.84678e-07	5.54395e-06	pseudobulk	edgeR	LRT
Fras1	-0.206133	8.12018	25.7071	3.9737e-07	5.72349e-06	pseudobulk	edgeR	LRT
Csrnp3	-0.163571	8.60166	25.6478	4.09757e-07	5.89842e-06	pseudobulk	edgeR	LRT
Bend6	-0.220103	6.40674	25.587	4.22875e-07	6.08008e-06	pseudobulk	edgeR	LRT
Cry2	-0.21895	6.47684	25.5558	4.2977e-07	6.17194e-06	pseudobulk	edgeR	LRT
Ephx4	-0.241062	5.83453	25.4934	4.43901e-07	6.36737e-06	pseudobulk	edgeR	LRT
Zfp445	-0.191724	6.85912	25.489	4.44916e-07	6.37817e-06	pseudobulk	edgeR	LRT
Tarbp1	0.281542	5.14489	25.4807	4.4683e-07	6.40186e-06	pseudobulk	edgeR	LRT
Thra	0.192836	6.9881	25.4344	4.57677e-07	6.54572e-06	pseudobulk	edgeR	LRT
Itm2c	0.253576	5.93524	25.4184	4.61492e-07	6.59255e-06	pseudobulk	edgeR	LRT
Zfp335	0.304547	4.92044	25.398	4.66396e-07	6.65481e-06	pseudobulk	edgeR	LRT
Cap2	-0.155996	8.09863	25.3948	4.67173e-07	6.662e-06	pseudobulk	edgeR	LRT
Eda	-0.28324	5.97579	25.3844	4.69708e-07	6.69423e-06	pseudobulk	edgeR	LRT
Ybx3	-0.289863	5.27449	25.3548	4.7697e-07	6.7898e-06	pseudobulk	edgeR	LRT
Nono	0.311713	5.01417	25.2887	4.93588e-07	7.0059e-06	pseudobulk	edgeR	LRT
Ttbk1	0.265446	5.47271	25.2582	5.0146e-07	7.1135e-06	pseudobulk	edgeR	LRT
Celf3	-0.20978	6.23248	25.223	5.10683e-07	7.23171e-06	pseudobulk	edgeR	LRT
Bcor	0.31622	4.82321	25.2049	5.15513e-07	7.29587e-06	pseudobulk	edgeR	LRT
Plk2	0.196072	7.10716	25.1929	5.18726e-07	7.33283e-06	pseudobulk	edgeR	LRT
Gabrg3	-0.128006	10.2179	25.1903	5.19428e-07	7.3385e-06	pseudobulk	edgeR	LRT
Mtch2	-0.231136	6.13182	25.0973	5.45094e-07	7.6922e-06	pseudobulk	edgeR	LRT
Kdm5c	0.269313	5.59246	25.0946	5.45842e-07	7.6983e-06	pseudobulk	edgeR	LRT
Mia3	0.228876	5.89497	25.0912	5.46828e-07	7.70775e-06	pseudobulk	edgeR	LRT
Rabep1	0.186814	7.43758	25.049	5.58921e-07	7.87365e-06	pseudobulk	edgeR	LRT
St6galnac5	-0.179626	8.30909	25.0459	5.5981e-07	7.88161e-06	pseudobulk	edgeR	LRT
Gria3	-0.136412	10.2163	25.043	5.60663e-07	7.88907e-06	pseudobulk	edgeR	LRT
Gtf2h1	0.303429	4.89785	25.0412	5.61195e-07	7.89201e-06	pseudobulk	edgeR	LRT
Gm29514	-0.293231	4.9581	25.0088	5.70678e-07	8.02074e-06	pseudobulk	edgeR	LRT
Cdh22	-0.318844	4.87064	24.9851	5.77764e-07	8.11098e-06	pseudobulk	edgeR	LRT
Grm5	-0.138132	10.4938	24.9258	5.95794e-07	8.35929e-06	pseudobulk	edgeR	LRT
Prpf6	0.238274	5.73485	24.9195	5.97748e-07	8.38187e-06	pseudobulk	edgeR	LRT
Lmbr1	-0.213773	6.73638	24.9036	6.02688e-07	8.44629e-06	pseudobulk	edgeR	LRT
Rmnd5a	0.204091	6.2813	24.8697	6.13395e-07	8.58155e-06	pseudobulk	edgeR	LRT
Fyco1	-0.25968	5.51809	24.8064	6.33871e-07	8.86293e-06	pseudobulk	edgeR	LRT
Susd4	-0.189292	6.94272	24.7986	6.36433e-07	8.89067e-06	pseudobulk	edgeR	LRT
Galnt16	-0.220236	6.18391	24.7982	6.36585e-07	8.89067e-06	pseudobulk	edgeR	LRT
Rab24	0.206475	6.19332	24.7748	6.44329e-07	8.98854e-06	pseudobulk	edgeR	LRT
Nsun2	0.224999	6.20366	24.7634	6.48183e-07	9.03713e-06	pseudobulk	edgeR	LRT
Tnrc6c	0.142289	8.33212	24.7533	6.5157e-07	9.07916e-06	pseudobulk	edgeR	LRT
Pias1	-0.187391	6.80877	24.7095	6.66549e-07	9.28258e-06	pseudobulk	edgeR	LRT
Pacs2	0.297239	4.92516	24.6305	6.9445e-07	9.65396e-06	pseudobulk	edgeR	LRT
Ints2	0.327211	4.71735	24.6037	7.04179e-07	9.77314e-06	pseudobulk	edgeR	LRT
Epc1	0.172722	7.09074	24.5597	7.20427e-07	9.98727e-06	pseudobulk	edgeR	LRT
Iqgap1	0.229709	6.10299	24.5335	7.30282e-07	1.01181e-05	pseudobulk	edgeR	LRT
Kdm4b	0.225385	6.13891	24.5254	7.33356e-07	1.0155e-05	pseudobulk	edgeR	LRT
Reln	-0.314129	5.62299	24.4393	7.66898e-07	1.06134e-05	pseudobulk	edgeR	LRT
9530059O14Rik	-0.174914	7.98385	24.4142	7.76939e-07	1.07463e-05	pseudobulk	edgeR	LRT
Rpgrip1l	0.216277	6.16012	24.3492	8.03619e-07	1.10964e-05	pseudobulk	edgeR	LRT
Trip11	0.200102	6.43869	24.3203	8.15768e-07	1.12514e-05	pseudobulk	edgeR	LRT
Slc25a36	0.212047	6.73286	24.3074	8.2123e-07	1.13204e-05	pseudobulk	edgeR	LRT
Mboat7	0.249552	5.43788	24.2961	8.26049e-07	1.13803e-05	pseudobulk	edgeR	LRT
Zeb2	0.150317	8.47039	24.2843	8.3112e-07	1.14373e-05	pseudobulk	edgeR	LRT
Rbms1	-0.231037	6.61015	24.2808	8.32638e-07	1.14517e-05	pseudobulk	edgeR	LRT
Wdr12	0.330164	4.73921	24.2776	8.34042e-07	1.14645e-05	pseudobulk	edgeR	LRT
Jazf1	0.137135	8.48823	24.237	8.51791e-07	1.17019e-05	pseudobulk	edgeR	LRT
Dlg2	-0.117257	12.9787	24.2254	8.56967e-07	1.17664e-05	pseudobulk	edgeR	LRT
Plekhm2	0.265945	5.25976	24.213	8.62479e-07	1.18293e-05	pseudobulk	edgeR	LRT
Zfp654	0.22259	6.57592	24.1956	8.70314e-07	1.19295e-05	pseudobulk	edgeR	LRT
Gria2	-0.119786	10.5455	24.1937	8.71157e-07	1.19344e-05	pseudobulk	edgeR	LRT
Trmt13	-0.285344	4.99442	24.1856	8.74862e-07	1.19784e-05	pseudobulk	edgeR	LRT
Cyp7b1	-0.28418	6.15952	24.0934	9.17728e-07	1.25371e-05	pseudobulk	edgeR	LRT
Hdac3	-0.280078	5.04452	24.0886	9.20038e-07	1.25617e-05	pseudobulk	edgeR	LRT
Eef1d	0.305388	4.98749	24.0643	9.31714e-07	1.2714e-05	pseudobulk	edgeR	LRT
Wdfy3	0.16426	7.75143	24.0498	9.38757e-07	1.28029e-05	pseudobulk	edgeR	LRT
Bms1	0.267722	5.34147	24.0479	9.39701e-07	1.28086e-05	pseudobulk	edgeR	LRT
Hmgxb3	0.25648	5.40273	23.9913	9.67712e-07	1.31757e-05	pseudobulk	edgeR	LRT
Rab3a	0.200756	6.24486	23.9314	9.98326e-07	1.35548e-05	pseudobulk	edgeR	LRT
Tmem260	-0.237946	5.94519	23.921	1.00371e-06	1.36201e-05	pseudobulk	edgeR	LRT
Usp53	0.266944	5.7649	23.8934	1.01819e-06	1.3809e-05	pseudobulk	edgeR	LRT
Msl2	0.237687	5.68037	23.8781	1.02632e-06	1.39115e-05	pseudobulk	edgeR	LRT
Samd4	-0.227937	5.96549	23.872	1.02961e-06	1.39406e-05	pseudobulk	edgeR	LRT
Rprm	0.320666	4.67375	23.8472	1.04296e-06	1.41057e-05	pseudobulk	edgeR	LRT
Dlgap1	-0.134199	11.1108	23.8082	1.0643e-06	1.43784e-05	pseudobulk	edgeR	LRT
Dcp1b	-0.26729	5.41514	23.8061	1.06542e-06	1.43856e-05	pseudobulk	edgeR	LRT
Tef	0.188348	6.60363	23.7998	1.06891e-06	1.44247e-05	pseudobulk	edgeR	LRT
Lasp1	0.301284	4.77042	23.7666	1.08751e-06	1.46513e-05	pseudobulk	edgeR	LRT
Paxip1	0.321831	4.87396	23.7646	1.08866e-06	1.46587e-05	pseudobulk	edgeR	LRT
Cpsf1	0.285254	5.06431	23.7094	1.12036e-06	1.50524e-05	pseudobulk	edgeR	LRT
Farp1	-0.152824	7.99581	23.6907	1.13126e-06	1.51904e-05	pseudobulk	edgeR	LRT
Gm44643	-0.272585	5.33128	23.6507	1.15502e-06	1.54838e-05	pseudobulk	edgeR	LRT
Jkamp	0.297739	4.98351	23.6176	1.17505e-06	1.57351e-05	pseudobulk	edgeR	LRT
Zmynd11	0.159011	7.68146	23.607	1.18154e-06	1.58047e-05	pseudobulk	edgeR	LRT
Gmeb1	0.291649	4.8833	23.601	1.18525e-06	1.58456e-05	pseudobulk	edgeR	LRT
Dclk1	-0.118949	10.2597	23.5651	1.20755e-06	1.61261e-05	pseudobulk	edgeR	LRT
Senp1	0.279083	5.07948	23.5551	1.21387e-06	1.61927e-05	pseudobulk	edgeR	LRT
Gmds	-0.162513	7.56165	23.5502	1.21697e-06	1.62252e-05	pseudobulk	edgeR	LRT
Tmem108	-0.200566	7.08438	23.4944	1.25275e-06	1.66748e-05	pseudobulk	edgeR	LRT
Mtss1	-0.275556	5.3023	23.4853	1.25869e-06	1.67447e-05	pseudobulk	edgeR	LRT
Sec24d	0.234826	5.66301	23.4818	1.26098e-06	1.67661e-05	pseudobulk	edgeR	LRT
Ryr2	0.128296	10.1739	23.4646	1.27231e-06	1.68891e-05	pseudobulk	edgeR	LRT
Trap1	-0.286399	4.87601	23.4396	1.28895e-06	1.70821e-05	pseudobulk	edgeR	LRT
Tm9sf2	0.207924	6.12801	23.4173	1.30401e-06	1.72723e-05	pseudobulk	edgeR	LRT
Nsmf	0.214204	6.77176	23.4086	1.30994e-06	1.73415e-05	pseudobulk	edgeR	LRT
Stk32c	0.220238	6.36368	23.3281	1.36593e-06	1.80532e-05	pseudobulk	edgeR	LRT
Chfr	-0.187175	6.73905	23.3257	1.36758e-06	1.80652e-05	pseudobulk	edgeR	LRT
Cadm1	-0.120434	9.9606	23.3194	1.37208e-06	1.81148e-05	pseudobulk	edgeR	LRT
Tollip	0.339899	4.67509	23.2684	1.40899e-06	1.85721e-05	pseudobulk	edgeR	LRT
Dlgap2	-0.127856	10.3893	23.2683	1.409e-06	1.85721e-05	pseudobulk	edgeR	LRT
Snrpn	-0.435911	5.72877	23.2173	1.44688e-06	1.90406e-05	pseudobulk	edgeR	LRT
Cacnb2	0.154303	8.43515	23.2154	1.44833e-06	1.90493e-05	pseudobulk	edgeR	LRT
Nefl	-0.263026	5.50809	23.1785	1.47636e-06	1.94075e-05	pseudobulk	edgeR	LRT
Arhgap15	-0.240973	5.84988	23.1453	1.50213e-06	1.97251e-05	pseudobulk	edgeR	LRT
Tenm4	0.165929	9.11893	23.125	1.51804e-06	1.99125e-05	pseudobulk	edgeR	LRT
Zfp182	-0.317235	5.10863	23.1208	1.5214e-06	1.99351e-05	pseudobulk	edgeR	LRT
Fmn1	-0.163567	8.08366	23.082	1.55237e-06	2.03192e-05	pseudobulk	edgeR	LRT
Scaper	-0.156453	7.75452	23.0718	1.56065e-06	2.04166e-05	pseudobulk	edgeR	LRT
Lyst	0.168139	7.19932	23.0339	1.59167e-06	2.07888e-05	pseudobulk	edgeR	LRT
Kcnt2	-0.14416	8.9665	23.0327	1.59273e-06	2.07917e-05	pseudobulk	edgeR	LRT
Mfap3l	0.266802	5.32078	23.0233	1.60046e-06	2.08702e-05	pseudobulk	edgeR	LRT
Pcgf5	0.182095	6.91462	23.0084	1.61294e-06	2.10217e-05	pseudobulk	edgeR	LRT
Ddx47	0.308252	4.58423	22.9912	1.62746e-06	2.11995e-05	pseudobulk	edgeR	LRT
Ar	-0.242852	5.65519	22.9715	1.64418e-06	2.1406e-05	pseudobulk	edgeR	LRT
Lhfpl4	0.277339	5.13859	22.9404	1.67098e-06	2.17201e-05	pseudobulk	edgeR	LRT
Ctnnd2	0.119455	11.1562	22.9289	1.68107e-06	2.18396e-05	pseudobulk	edgeR	LRT
Epb41l4b	-0.205033	6.07495	22.8959	1.71012e-06	2.21933e-05	pseudobulk	edgeR	LRT
Sh3gl2	0.136782	9.23239	22.8891	1.71621e-06	2.22605e-05	pseudobulk	edgeR	LRT
Rnf187	0.219898	5.81994	22.8841	1.72071e-06	2.2307e-05	pseudobulk	edgeR	LRT
Nkiras1	-0.306648	4.98055	22.8783	1.72593e-06	2.23628e-05	pseudobulk	edgeR	LRT
Tmem184c	0.296877	4.75581	22.8611	1.74143e-06	2.25482e-05	pseudobulk	edgeR	LRT
Rtn4r	-0.246727	5.56895	22.8604	1.74209e-06	2.25482e-05	pseudobulk	edgeR	LRT
Pdpk1	0.212617	6.25442	22.8557	1.7463e-06	2.25907e-05	pseudobulk	edgeR	LRT
Cnot6l	0.187783	6.82793	22.8378	1.7626e-06	2.27895e-05	pseudobulk	edgeR	LRT
Smurf1	0.186748	7.0015	22.778	1.81832e-06	2.34727e-05	pseudobulk	edgeR	LRT
Atl3	0.245347	5.60058	22.755	1.84027e-06	2.37434e-05	pseudobulk	edgeR	LRT
Sdk1	0.274884	8.52538	22.7349	1.85958e-06	2.39798e-05	pseudobulk	edgeR	LRT
Uchl3	-0.253434	5.62553	22.6969	1.89671e-06	2.44457e-05	pseudobulk	edgeR	LRT
Nfia	0.161951	8.87772	22.6949	1.89868e-06	2.44581e-05	pseudobulk	edgeR	LRT
Emc2	-0.215013	6.23116	22.6899	1.90363e-06	2.4509e-05	pseudobulk	edgeR	LRT
Sptb	-0.314685	4.90333	22.6834	1.91008e-06	2.4579e-05	pseudobulk	edgeR	LRT
Tmeff1	-0.238431	5.95218	22.6582	1.93532e-06	2.48907e-05	pseudobulk	edgeR	LRT
Kcna4	0.287135	5.01383	22.6114	1.98308e-06	2.54916e-05	pseudobulk	edgeR	LRT
Fam168a	0.139125	8.29841	22.6024	1.99239e-06	2.55977e-05	pseudobulk	edgeR	LRT
Psmd3	0.256453	5.37778	22.5765	2.01937e-06	2.59171e-05	pseudobulk	edgeR	LRT
Rnf44	0.273378	5.04378	22.5649	2.03158e-06	2.60463e-05	pseudobulk	edgeR	LRT
Grik1	0.493006	7.06154	22.5218	2.07771e-06	2.66237e-05	pseudobulk	edgeR	LRT
Dimt1	-0.27654	5.03458	22.5112	2.08917e-06	2.67511e-05	pseudobulk	edgeR	LRT
Plppr3	-0.347345	4.61009	22.5106	2.08984e-06	2.67511e-05	pseudobulk	edgeR	LRT
Numa1	0.237763	5.78159	22.4846	2.11837e-06	2.7102e-05	pseudobulk	edgeR	LRT
Man2c1	-0.296608	4.97658	22.4759	2.12795e-06	2.71961e-05	pseudobulk	edgeR	LRT
Pxdn	0.213639	6.35473	22.4578	2.14815e-06	2.74254e-05	pseudobulk	edgeR	LRT
Ireb2	0.207185	6.0425	22.449	2.15802e-06	2.75371e-05	pseudobulk	edgeR	LRT
Cd46	-0.203141	6.20533	22.4449	2.16256e-06	2.75806e-05	pseudobulk	edgeR	LRT
Lpin1	0.292288	4.91822	22.4107	2.20139e-06	2.80464e-05	pseudobulk	edgeR	LRT
Zfp608	-0.250663	5.60319	22.3892	2.22623e-06	2.8348e-05	pseudobulk	edgeR	LRT
Kdm5b	0.17829	6.92406	22.3639	2.25579e-06	2.87095e-05	pseudobulk	edgeR	LRT
Lrch3	-0.23034	6.25681	22.3423	2.28124e-06	2.8988e-05	pseudobulk	edgeR	LRT
Lhfpl3	-0.199129	7.31641	22.315	2.31392e-06	2.93879e-05	pseudobulk	edgeR	LRT
Npepps	0.161512	7.11218	22.3134	2.31587e-06	2.93974e-05	pseudobulk	edgeR	LRT
Maml3	0.190205	7.10295	22.2992	2.33299e-06	2.9576e-05	pseudobulk	edgeR	LRT
Tmem245	0.184599	6.80029	22.2988	2.33358e-06	2.9576e-05	pseudobulk	edgeR	LRT
Nkain3	-0.267132	7.93369	22.2871	2.34775e-06	2.97095e-05	pseudobulk	edgeR	LRT
Rnf19a	0.240354	5.41623	22.2871	2.34777e-06	2.97095e-05	pseudobulk	edgeR	LRT
Mrps9	-0.217348	5.88857	22.2755	2.36201e-06	2.98743e-05	pseudobulk	edgeR	LRT
Srsf7	-0.185536	6.80436	22.2729	2.36518e-06	2.98988e-05	pseudobulk	edgeR	LRT
Fam163b	0.234934	5.51192	22.2133	2.43974e-06	3.08255e-05	pseudobulk	edgeR	LRT
Stx2	0.277642	4.97563	22.201	2.45552e-06	3.09926e-05	pseudobulk	edgeR	LRT
Ssbp2	-0.125474	8.99859	22.179	2.4837e-06	3.12836e-05	pseudobulk	edgeR	LRT
Syn3	-0.175357	7.28161	22.1527	2.51807e-06	3.17001e-05	pseudobulk	edgeR	LRT
Ywhah	0.170186	6.94237	22.1208	2.56018e-06	3.2197e-05	pseudobulk	edgeR	LRT
Kansl2	0.259558	5.21265	22.0867	2.60605e-06	3.2757e-05	pseudobulk	edgeR	LRT
Klhl26	0.319933	4.71488	22.0713	2.62702e-06	3.29865e-05	pseudobulk	edgeR	LRT
Zc3h13	0.173443	6.98587	22.06	2.64255e-06	3.31645e-05	pseudobulk	edgeR	LRT
Hspd1	0.26374	5.14442	22.0158	2.70417e-06	3.38681e-05	pseudobulk	edgeR	LRT
Oprm1	0.286429	5.18098	22.0138	2.70702e-06	3.38864e-05	pseudobulk	edgeR	LRT
Mapkap1	0.161888	7.10789	22.0031	2.72213e-06	3.40406e-05	pseudobulk	edgeR	LRT
Colgalt1	-0.260296	5.11943	21.9982	2.72912e-06	3.40931e-05	pseudobulk	edgeR	LRT
Snca	0.174024	7.60533	21.993	2.73647e-06	3.41673e-05	pseudobulk	edgeR	LRT
Arhgdig	-0.308613	4.64811	21.9617	2.78149e-06	3.46939e-05	pseudobulk	edgeR	LRT
Fbxo33	-0.236247	5.54952	21.9452	2.80551e-06	3.49756e-05	pseudobulk	edgeR	LRT
Tlcd4	-0.274516	5.34485	21.9413	2.81117e-06	3.50105e-05	pseudobulk	edgeR	LRT
Lekr1	-0.187934	6.68392	21.9364	2.81835e-06	3.50819e-05	pseudobulk	edgeR	LRT
Gm50304	-0.261909	5.34358	21.909	2.85889e-06	3.55678e-05	pseudobulk	edgeR	LRT
A930015D03Rik	-0.178865	6.67577	21.8801	2.90233e-06	3.60721e-05	pseudobulk	edgeR	LRT
Nadk	0.261846	5.11713	21.8742	2.91125e-06	3.61644e-05	pseudobulk	edgeR	LRT
Slc7a6	0.210957	6.10273	21.8619	2.92992e-06	3.63779e-05	pseudobulk	edgeR	LRT
Eml4	-0.173126	7.03827	21.8429	2.9591e-06	3.67214e-05	pseudobulk	edgeR	LRT
Cep290	0.214533	6.01292	21.8366	2.96884e-06	3.68225e-05	pseudobulk	edgeR	LRT
Usp46	0.200081	6.80962	21.8357	2.97026e-06	3.68225e-05	pseudobulk	edgeR	LRT
Zfp810	-0.264584	5.07847	21.8279	2.98234e-06	3.69535e-05	pseudobulk	edgeR	LRT
Rnf217	0.185878	7.15974	21.7885	3.04423e-06	3.77012e-05	pseudobulk	edgeR	LRT
Tmod1	-0.239	5.82743	21.7761	3.06399e-06	3.79073e-05	pseudobulk	edgeR	LRT
Ubqln2	0.298973	4.75076	21.7617	3.08705e-06	3.81733e-05	pseudobulk	edgeR	LRT
Cdk17	0.150601	8.37671	21.7467	3.11117e-06	3.84521e-05	pseudobulk	edgeR	LRT
Pstk	-0.246064	5.63921	21.6866	3.21026e-06	3.95964e-05	pseudobulk	edgeR	LRT
Snrnp40	0.301772	4.80307	21.6834	3.21564e-06	3.96427e-05	pseudobulk	edgeR	LRT
Dnajc13	0.189346	6.89822	21.6694	3.23918e-06	3.98927e-05	pseudobulk	edgeR	LRT
Ankrd11	0.138164	8.00086	21.6664	3.24429e-06	3.99354e-05	pseudobulk	edgeR	LRT
Ifrd1	-0.245928	5.75181	21.6587	3.25725e-06	4.00545e-05	pseudobulk	edgeR	LRT
Tnrc18	0.227404	5.67934	21.655	3.26362e-06	4.00923e-05	pseudobulk	edgeR	LRT
Fmnl2	0.161208	8.21761	21.6498	3.27243e-06	4.01804e-05	pseudobulk	edgeR	LRT
Sub1	-0.305246	4.64639	21.6109	3.33944e-06	4.09412e-05	pseudobulk	edgeR	LRT
Ica1	-0.142744	7.9032	21.6035	3.35243e-06	4.10798e-05	pseudobulk	edgeR	LRT
Dhx36	0.202501	6.25572	21.5818	3.39046e-06	4.1525e-05	pseudobulk	edgeR	LRT
Katnb1	0.293203	4.67658	21.5728	3.40654e-06	4.1701e-05	pseudobulk	edgeR	LRT
Ap5m1	0.266319	4.9891	21.5699	3.41158e-06	4.17418e-05	pseudobulk	edgeR	LRT
Csnk1g1	0.166839	7.28668	21.5582	3.43246e-06	4.19132e-05	pseudobulk	edgeR	LRT
Col12a1	0.23611	6.16565	21.5297	3.48393e-06	4.2499e-05	pseudobulk	edgeR	LRT
Tnfrsf19	-0.308117	4.57117	21.5089	3.52194e-06	4.29412e-05	pseudobulk	edgeR	LRT
Ralbp1	0.23237	5.49694	21.4689	3.59611e-06	4.38018e-05	pseudobulk	edgeR	LRT
Shoc2	0.21703	5.87778	21.4621	3.60888e-06	4.39354e-05	pseudobulk	edgeR	LRT
Prdm2	-0.205114	6.10495	21.4499	3.6319e-06	4.41936e-05	pseudobulk	edgeR	LRT
Ttll11	0.174089	7.21743	21.4026	3.72259e-06	4.51843e-05	pseudobulk	edgeR	LRT
Ptprr	-0.176971	7.17253	21.3945	3.73843e-06	4.53541e-05	pseudobulk	edgeR	LRT
Usp7	0.191093	6.22309	21.3683	3.78993e-06	4.5956e-05	pseudobulk	edgeR	LRT
Deaf1	0.223803	5.59145	21.3343	3.85777e-06	4.67553e-05	pseudobulk	edgeR	LRT
Wdr33	-0.157669	7.27041	21.3133	3.90015e-06	4.71986e-05	pseudobulk	edgeR	LRT
Zfp948	0.312073	4.79307	21.2961	3.93526e-06	4.75998e-05	pseudobulk	edgeR	LRT
Gm49317	-0.136762	8.61603	21.2859	3.9563e-06	4.78306e-05	pseudobulk	edgeR	LRT
R3hdm1	-0.126448	9.99226	21.2834	3.9615e-06	4.7846e-05	pseudobulk	edgeR	LRT
Mdga2	-0.120425	11.5573	21.2748	3.97937e-06	4.8038e-05	pseudobulk	edgeR	LRT
Mpdz	-0.189989	6.6543	21.252	4.027e-06	4.85649e-05	pseudobulk	edgeR	LRT
Limch1	-0.284662	5.80174	21.2454	4.04084e-06	4.86936e-05	pseudobulk	edgeR	LRT
Tmem33	0.291776	4.75547	21.245	4.04166e-06	4.86936e-05	pseudobulk	edgeR	LRT
Icam5	-0.205429	6.67585	21.2326	4.06794e-06	4.8986e-05	pseudobulk	edgeR	LRT
Chn2	0.295801	4.8023	21.2118	4.1122e-06	4.94946e-05	pseudobulk	edgeR	LRT
Slc35b1	0.274108	4.85107	21.2091	4.11794e-06	4.95392e-05	pseudobulk	edgeR	LRT
Tanc1	0.369674	5.44681	21.2001	4.13748e-06	4.97497e-05	pseudobulk	edgeR	LRT
Bin3	-0.298327	4.65385	21.1952	4.14806e-06	4.98523e-05	pseudobulk	edgeR	LRT
Rbmx	-0.33119	4.82487	21.1807	4.17947e-06	5.02051e-05	pseudobulk	edgeR	LRT
Kat6b	0.149792	7.68132	21.1354	4.27938e-06	5.138e-05	pseudobulk	edgeR	LRT
Kcnc3	0.264443	5.10827	21.1305	4.29052e-06	5.14688e-05	pseudobulk	edgeR	LRT
Trappc9	0.163103	7.37324	21.1303	4.291e-06	5.14688e-05	pseudobulk	edgeR	LRT
Arid3b	-0.341227	4.62952	21.1253	4.302e-06	5.15754e-05	pseudobulk	edgeR	LRT
Fbxw5	0.279168	5.16204	21.1112	4.33382e-06	5.19313e-05	pseudobulk	edgeR	LRT
Mapk10	-0.124494	9.74631	21.1042	4.3498e-06	5.20972e-05	pseudobulk	edgeR	LRT
G3bp2	0.232057	5.73649	21.0694	4.42941e-06	5.30246e-05	pseudobulk	edgeR	LRT
Iqcb1	0.215048	5.9251	21.0257	4.53158e-06	5.41414e-05	pseudobulk	edgeR	LRT
Mat2b	0.27045	5.31616	21.0189	4.54764e-06	5.43067e-05	pseudobulk	edgeR	LRT
Grb2	0.214091	5.98376	20.9591	4.69205e-06	5.59216e-05	pseudobulk	edgeR	LRT
Vars	0.272372	4.96008	20.9496	4.71525e-06	5.61707e-05	pseudobulk	edgeR	LRT
Grina	-0.180262	6.79804	20.9189	4.79147e-06	5.69952e-05	pseudobulk	edgeR	LRT
Akap6	-0.118269	9.3266	20.9169	4.79635e-06	5.70253e-05	pseudobulk	edgeR	LRT
Gm20696	0.199818	6.21767	20.9115	4.81003e-06	5.71601e-05	pseudobulk	edgeR	LRT
Hook1	0.189944	6.88558	20.9072	4.82084e-06	5.72607e-05	pseudobulk	edgeR	LRT
Tmem241	0.288347	4.75584	20.8797	4.89044e-06	5.80591e-05	pseudobulk	edgeR	LRT
Wdr37	-0.168591	6.7525	20.8655	4.9268e-06	5.84623e-05	pseudobulk	edgeR	LRT
Tmem165	-0.251981	5.31994	20.8502	4.96631e-06	5.89025e-05	pseudobulk	edgeR	LRT
D3Ertd751e	-0.308052	4.96846	20.8418	4.98813e-06	5.91324e-05	pseudobulk	edgeR	LRT
Cacna1b	0.181004	7.26786	20.7756	5.16378e-06	6.11851e-05	pseudobulk	edgeR	LRT
Calm1	0.147757	7.47274	20.7683	5.18345e-06	6.13585e-05	pseudobulk	edgeR	LRT
Tex264	0.289688	4.81445	20.7367	5.26965e-06	6.23486e-05	pseudobulk	edgeR	LRT
Ccnd2	-0.264951	5.12114	20.7118	5.3387e-06	6.31043e-05	pseudobulk	edgeR	LRT
Srsf1	-0.177498	6.6019	20.7096	5.34475e-06	6.31453e-05	pseudobulk	edgeR	LRT
Rabgef1	0.256384	5.30497	20.7062	5.35416e-06	6.32257e-05	pseudobulk	edgeR	LRT
Gabra2	-0.223576	7.57221	20.6974	5.37902e-06	6.34886e-05	pseudobulk	edgeR	LRT
Tle1	-0.308934	4.72012	20.6687	5.46015e-06	6.4338e-05	pseudobulk	edgeR	LRT
Fancc	0.257475	5.41322	20.6684	5.46107e-06	6.4338e-05	pseudobulk	edgeR	LRT
Ipo5	0.23059	5.67537	20.6682	5.46154e-06	6.4338e-05	pseudobulk	edgeR	LRT
Zcrb1	-0.266109	5.02418	20.6431	5.53356e-06	6.51549e-05	pseudobulk	edgeR	LRT
Pspc1	-0.182461	6.68117	20.6405	5.54102e-06	6.51945e-05	pseudobulk	edgeR	LRT
Copa	0.212191	6.24911	20.6401	5.54227e-06	6.51945e-05	pseudobulk	edgeR	LRT
Slitrk5	0.21728	5.90938	20.6279	5.57769e-06	6.55796e-05	pseudobulk	edgeR	LRT
Cep70	-0.200674	6.06603	20.5879	5.69543e-06	6.69316e-05	pseudobulk	edgeR	LRT
Nell1	-0.178066	7.70246	20.5819	5.71328e-06	6.7109e-05	pseudobulk	edgeR	LRT
St6gal1	0.339086	4.81552	20.5776	5.72609e-06	6.72271e-05	pseudobulk	edgeR	LRT
Rapgef1	0.208575	6.16707	20.5448	5.82511e-06	6.8291e-05	pseudobulk	edgeR	LRT
Pten	0.150709	7.85971	20.4963	5.97462e-06	6.99094e-05	pseudobulk	edgeR	LRT
Cherp	0.260441	4.96611	20.4908	5.99201e-06	7.00792e-05	pseudobulk	edgeR	LRT
Slc25a51	-0.313919	4.53079	20.4794	6.02768e-06	7.04288e-05	pseudobulk	edgeR	LRT
Riok3	0.178149	6.6708	20.4694	6.05916e-06	7.07627e-05	pseudobulk	edgeR	LRT
Brsk2	0.237002	5.70649	20.4524	6.11318e-06	7.13594e-05	pseudobulk	edgeR	LRT
Pfkfb4	-0.289912	4.82274	20.4509	6.11795e-06	7.1381e-05	pseudobulk	edgeR	LRT
Grm1	0.16314	7.7914	20.448	6.12745e-06	7.14577e-05	pseudobulk	edgeR	LRT
Gm14296	-0.257868	5.29095	20.435	6.16897e-06	7.19074e-05	pseudobulk	edgeR	LRT
Bhlhe40	-0.330342	4.91503	20.4322	6.17819e-06	7.19581e-05	pseudobulk	edgeR	LRT
Gm20732	-0.267041	4.99928	20.4319	6.17922e-06	7.19581e-05	pseudobulk	edgeR	LRT
Pak3	-0.139922	8.6146	20.4203	6.21672e-06	7.23602e-05	pseudobulk	edgeR	LRT
Agk	-0.279197	5.57466	20.4049	6.26679e-06	7.29083e-05	pseudobulk	edgeR	LRT
Pde1a	0.116781	10.8376	20.4035	6.27147e-06	7.29279e-05	pseudobulk	edgeR	LRT
Rgs7bp	0.121173	8.81315	20.3743	6.36794e-06	7.39638e-05	pseudobulk	edgeR	LRT
Tubb4b	0.256695	5.32755	20.3738	6.36965e-06	7.39638e-05	pseudobulk	edgeR	LRT
Enah	-0.144647	7.8261	20.3162	6.56412e-06	7.61857e-05	pseudobulk	edgeR	LRT
Tgs1	0.213243	5.70972	20.3106	6.58334e-06	7.63724e-05	pseudobulk	edgeR	LRT
Gpr137	0.295253	4.73139	20.3011	6.61612e-06	7.66807e-05	pseudobulk	edgeR	LRT
Baz2a	0.196802	6.08717	20.3011	6.6162e-06	7.66807e-05	pseudobulk	edgeR	LRT
Hnrnpul1	0.235339	5.39824	20.26	6.75992e-06	7.8272e-05	pseudobulk	edgeR	LRT
Spaca6	-0.26129	5.34428	20.2463	6.8084e-06	7.87959e-05	pseudobulk	edgeR	LRT
Ddrgk1	-0.259851	5.30537	20.228	6.87409e-06	7.94806e-05	pseudobulk	edgeR	LRT
Rnf150	-0.149896	8.49659	20.2251	6.88435e-06	7.95615e-05	pseudobulk	edgeR	LRT
Snx12	0.24645	5.34541	20.1795	7.05054e-06	8.13597e-05	pseudobulk	edgeR	LRT
Aars	0.27825	5.00073	20.1787	7.05329e-06	8.13597e-05	pseudobulk	edgeR	LRT
Etv6	-0.195107	6.14969	20.1698	7.0863e-06	8.16621e-05	pseudobulk	edgeR	LRT
Chd2	0.159315	7.5277	20.1672	7.09578e-06	8.16952e-05	pseudobulk	edgeR	LRT
Cdh13	0.214423	9.35996	20.1409	7.19411e-06	8.27103e-05	pseudobulk	edgeR	LRT
Cabp1	-0.191457	6.90514	20.1323	7.2267e-06	8.30457e-05	pseudobulk	edgeR	LRT
Ncs1	0.224668	5.92533	20.1083	7.31766e-06	8.40515e-05	pseudobulk	edgeR	LRT
Fgf12	-0.113213	10.9002	20.1041	7.33382e-06	8.41973e-05	pseudobulk	edgeR	LRT
Eif4g3	0.13415	8.42425	20.0602	7.50405e-06	8.60707e-05	pseudobulk	edgeR	LRT
Lclat1	-0.169662	6.63193	20.0395	7.58607e-06	8.69296e-05	pseudobulk	edgeR	LRT
Dalrd3	0.216744	5.61823	20.002	7.73618e-06	8.8525e-05	pseudobulk	edgeR	LRT
Trappc10	0.272929	4.88098	19.9991	7.74797e-06	8.86167e-05	pseudobulk	edgeR	LRT
Gls	-0.122782	8.66325	19.9932	7.77174e-06	8.88069e-05	pseudobulk	edgeR	LRT
Map3k10	0.238054	5.31072	19.9788	7.83062e-06	8.94378e-05	pseudobulk	edgeR	LRT
Nf2	0.228531	5.59206	19.9752	7.84511e-06	8.95614e-05	pseudobulk	edgeR	LRT
Ube2e2	-0.116345	9.8047	19.9481	7.95737e-06	9.07579e-05	pseudobulk	edgeR	LRT
Fnbp1l	0.135519	8.26615	19.9424	7.98098e-06	9.09422e-05	pseudobulk	edgeR	LRT
Slc25a44	0.306738	4.50764	19.8843	8.22736e-06	9.36184e-05	pseudobulk	edgeR	LRT
Hgsnat	-0.29219	4.61535	19.8374	8.43184e-06	9.5811e-05	pseudobulk	edgeR	LRT
Cc2d2a	0.238407	5.28783	19.8137	8.53664e-06	9.69567e-05	pseudobulk	edgeR	LRT
Adgrl2	-0.138438	7.89483	19.8088	8.55877e-06	9.71627e-05	pseudobulk	edgeR	LRT
2900097C17Rik	0.298454	4.51475	19.6938	9.0897e-06	0.00010295	pseudobulk	edgeR	LRT
Kif1b	0.131719	8.37169	19.6707	9.19999e-06	0.000104006	pseudobulk	edgeR	LRT
Luzp1	-0.190074	6.24233	19.66	9.25184e-06	0.000104544	pseudobulk	edgeR	LRT
Fgf13	-0.248407	6.02092	19.6549	9.27636e-06	0.000104773	pseudobulk	edgeR	LRT
Gm11683	0.204292	5.83879	19.6509	9.29613e-06	0.000104947	pseudobulk	edgeR	LRT
Sdccag8	-0.156925	7.15004	19.6208	9.44367e-06	0.000106465	pseudobulk	edgeR	LRT
Elk1	0.272652	4.86621	19.6136	9.47927e-06	0.000106817	pseudobulk	edgeR	LRT
Rsrc1	-0.149357	7.20226	19.6032	9.53119e-06	0.000107352	pseudobulk	edgeR	LRT
Ssx2ip	0.245397	5.17825	19.5493	9.80381e-06	0.000110236	pseudobulk	edgeR	LRT
Pde1b	0.296815	4.57373	19.5252	9.92815e-06	0.000111566	pseudobulk	edgeR	LRT
Cetn3	-0.269344	5.05583	19.5159	9.97678e-06	0.000112061	pseudobulk	edgeR	LRT
Krba1	-0.242912	5.32148	19.5143	9.98487e-06	0.0001121	pseudobulk	edgeR	LRT
A830082K12Rik	-0.186699	6.15354	19.5013	1.00532e-05	0.000112711	pseudobulk	edgeR	LRT
Map9	0.23053	5.45364	19.4968	1.00771e-05	0.000112927	pseudobulk	edgeR	LRT
Hs6st3	-0.242435	9.05722	19.4827	1.01516e-05	0.000113658	pseudobulk	edgeR	LRT
Ubr1	0.18207	6.65954	19.4641	1.02508e-05	0.000114715	pseudobulk	edgeR	LRT
Tub	0.15322	7.46512	19.4534	1.03083e-05	0.000115306	pseudobulk	edgeR	LRT
Ube3b	0.282037	4.92538	19.4065	1.05645e-05	0.000118009	pseudobulk	edgeR	LRT
Ndst3	-0.128487	8.39098	19.3873	1.06712e-05	0.000119093	pseudobulk	edgeR	LRT
Cul9	0.199929	5.91444	19.386	1.06784e-05	0.000119119	pseudobulk	edgeR	LRT
Pitpna	-0.170826	6.82921	19.3809	1.07074e-05	0.000119387	pseudobulk	edgeR	LRT
Txndc9	0.279549	4.64167	19.3627	1.08096e-05	0.000120417	pseudobulk	edgeR	LRT
Dtx1	0.269576	5.05966	19.3556	1.08502e-05	0.000120813	pseudobulk	edgeR	LRT
Adam23	-0.135641	8.3652	19.3333	1.09775e-05	0.000122009	pseudobulk	edgeR	LRT
Tbc1d15	0.240956	5.42256	19.2879	1.12418e-05	0.000124888	pseudobulk	edgeR	LRT
Gpr45	0.175409	6.76041	19.2628	1.13903e-05	0.000126366	pseudobulk	edgeR	LRT
Focad	-0.125515	8.32758	19.2585	1.14161e-05	0.000126595	pseudobulk	edgeR	LRT
Prmt9	-0.266131	4.80742	19.2375	1.15421e-05	0.000127876	pseudobulk	edgeR	LRT
Igsf21	-0.166744	7.44975	19.2252	1.16167e-05	0.000128644	pseudobulk	edgeR	LRT
Mapkbp1	0.26133	4.90882	19.2126	1.16939e-05	0.00012944	pseudobulk	edgeR	LRT
Kctd13	0.304205	4.55122	19.2114	1.17012e-05	0.000129461	pseudobulk	edgeR	LRT
Ctnna3	-0.176008	6.84471	19.1966	1.17924e-05	0.000130293	pseudobulk	edgeR	LRT
Ctsb	0.228716	5.56992	19.1661	1.19825e-05	0.000132214	pseudobulk	edgeR	LRT
Rbms3	-0.237565	6.6111	19.1617	1.201e-05	0.000132457	pseudobulk	edgeR	LRT
Bclaf1	0.159279	7.15636	19.1014	1.23956e-05	0.000136402	pseudobulk	edgeR	LRT
Dym	0.16861	7.42883	19.0825	1.25186e-05	0.000137693	pseudobulk	edgeR	LRT
Camkk2	-0.194764	6.38152	19.0755	1.25645e-05	0.000138136	pseudobulk	edgeR	LRT
Add1	0.168586	7.03691	19.0639	1.26413e-05	0.000138855	pseudobulk	edgeR	LRT
Rab34	-0.297	4.5763	19.0359	1.2828e-05	0.000140842	pseudobulk	edgeR	LRT
Rnps1	-0.192863	6.06597	19.0165	1.29595e-05	0.000142223	pseudobulk	edgeR	LRT
Mapt	-0.134504	7.75174	19.0113	1.2995e-05	0.000142547	pseudobulk	edgeR	LRT
2610044O15Rik8	-0.255894	4.90737	18.9788	1.32177e-05	0.00014473	pseudobulk	edgeR	LRT
Nuak1	-0.216184	6.13831	18.9551	1.33831e-05	0.00014641	pseudobulk	edgeR	LRT
Irf2	-0.196189	6.50451	18.9451	1.34536e-05	0.000147115	pseudobulk	edgeR	LRT
C230057M02Rik	-0.231893	5.28812	18.9307	1.3555e-05	0.000148091	pseudobulk	edgeR	LRT
Marchf1	-0.121249	9.78133	18.9228	1.36114e-05	0.000148641	pseudobulk	edgeR	LRT
Aggf1	0.28144	4.87199	18.911	1.36963e-05	0.000149501	pseudobulk	edgeR	LRT
Phkb	-0.190324	6.08782	18.8534	1.41157e-05	0.000153872	pseudobulk	edgeR	LRT
Vkorc1l1	-0.246612	5.21924	18.852	1.41261e-05	0.000153916	pseudobulk	edgeR	LRT
Qk	0.169252	6.87338	18.8335	1.42642e-05	0.000155352	pseudobulk	edgeR	LRT
Plxdc2	0.254948	6.58701	18.8311	1.42819e-05	0.000155465	pseudobulk	edgeR	LRT
Snapc3	-0.184879	6.28172	18.8304	1.42874e-05	0.000155465	pseudobulk	edgeR	LRT
Smap2	0.185447	6.57047	18.7959	1.45478e-05	0.000158087	pseudobulk	edgeR	LRT
Psap	0.161693	6.73359	18.7883	1.46059e-05	0.000158648	pseudobulk	edgeR	LRT
Srsf10	-0.211572	5.74147	18.761	1.48163e-05	0.00016079	pseudobulk	edgeR	LRT
Prpf4b	0.15531	7.08696	18.7594	1.48288e-05	0.000160854	pseudobulk	edgeR	LRT
Uqcrfs1	0.278014	4.63677	18.7395	1.49844e-05	0.000162398	pseudobulk	edgeR	LRT
Atg16l2	-0.257145	5.0029	18.7246	1.51024e-05	0.000163459	pseudobulk	edgeR	LRT
Ankrd24	-0.268392	4.93843	18.7199	1.51392e-05	0.000163785	pseudobulk	edgeR	LRT
Bdp1	0.170104	6.7188	18.6986	1.53091e-05	0.000165382	pseudobulk	edgeR	LRT
Slc16a7	-0.142351	7.26388	18.6985	1.53103e-05	0.000165382	pseudobulk	edgeR	LRT
Phactr3	-0.180877	6.97166	18.6844	1.54238e-05	0.000166347	pseudobulk	edgeR	LRT
Ash2l	0.284455	4.67199	18.6679	1.5558e-05	0.000167681	pseudobulk	edgeR	LRT
Cdc5l	0.249729	5.08285	18.6666	1.55682e-05	0.000167681	pseudobulk	edgeR	LRT
Mark4	0.236606	5.44958	18.622	1.59368e-05	0.000171348	pseudobulk	edgeR	LRT
Trpc4ap	0.198086	6.12886	18.6184	1.59676e-05	0.000171508	pseudobulk	edgeR	LRT
Afg3l2	0.200713	6.2357	18.6177	1.59727e-05	0.000171508	pseudobulk	edgeR	LRT
Gna12	0.248296	5.08966	18.5724	1.63573e-05	0.000175174	pseudobulk	edgeR	LRT
Sox5	0.119515	9.36798	18.565	1.64205e-05	0.000175774	pseudobulk	edgeR	LRT
Actr10	0.253748	5.23746	18.5485	1.65634e-05	0.000177226	pseudobulk	edgeR	LRT
Bod1l	0.188066	6.40821	18.5229	1.67872e-05	0.000179463	pseudobulk	edgeR	LRT
2010315B03Rik	-0.256678	5.01069	18.5046	1.69494e-05	0.000181039	pseudobulk	edgeR	LRT
Sipa1l1	0.122775	9.01485	18.4517	1.74267e-05	0.000185486	pseudobulk	edgeR	LRT
Laptm4a	0.225248	5.63455	18.4433	1.75034e-05	0.000186222	pseudobulk	edgeR	LRT
Nars2	-0.216701	5.82304	18.439	1.75429e-05	0.000186479	pseudobulk	edgeR	LRT
Hs2st1	-0.145308	7.44116	18.4174	1.77428e-05	0.000188522	pseudobulk	edgeR	LRT
Neo1	-0.146029	7.39032	18.3902	1.79979e-05	0.000190972	pseudobulk	edgeR	LRT
Pcdh7	0.12168	10.6284	18.3895	1.80047e-05	0.000190972	pseudobulk	edgeR	LRT
Map4k5	0.148532	7.16815	18.3608	1.82778e-05	0.000193701	pseudobulk	edgeR	LRT
Synj1	0.149262	7.18844	18.3531	1.83522e-05	0.000194405	pseudobulk	edgeR	LRT
Scn2a	-0.114597	8.79767	18.3479	1.84019e-05	0.000194761	pseudobulk	edgeR	LRT
Atp6ap2	0.209908	5.88993	18.3359	1.85188e-05	0.000195913	pseudobulk	edgeR	LRT
Zcchc17	-0.265073	5.02135	18.3302	1.8574e-05	0.000196412	pseudobulk	edgeR	LRT
Slc6a15	0.195507	5.93315	18.325	1.86246e-05	0.000196777	pseudobulk	edgeR	LRT
Gapvd1	0.161751	7.00994	18.2875	1.89949e-05	0.000200602	pseudobulk	edgeR	LRT
Dzip3	0.142358	7.26188	18.2615	1.92559e-05	0.000203022	pseudobulk	edgeR	LRT
Crip2	0.285462	4.66336	18.2409	1.94652e-05	0.000205037	pseudobulk	edgeR	LRT
Pnrc1	0.251244	5.19831	18.2372	1.95033e-05	0.000205349	pseudobulk	edgeR	LRT
Myo5b	0.32187	4.68487	18.2353	1.95228e-05	0.000205466	pseudobulk	edgeR	LRT
Rad23b	0.171985	6.7484	18.2289	1.95881e-05	0.000206064	pseudobulk	edgeR	LRT
Jund	-0.264471	5.04425	18.2277	1.96012e-05	0.000206113	pseudobulk	edgeR	LRT
Syne1	-0.124438	8.92881	18.1826	2.00702e-05	0.000210863	pseudobulk	edgeR	LRT
Mbip	-0.201733	5.88364	18.1805	2.00922e-05	0.000210922	pseudobulk	edgeR	LRT
Iqsec3	0.169583	6.68678	18.1804	2.00932e-05	0.000210922	pseudobulk	edgeR	LRT
AC154200.1	0.266901	4.76853	18.1752	2.01485e-05	0.000211412	pseudobulk	edgeR	LRT
Cnot3	0.267973	4.72875	18.1615	2.02937e-05	0.000212844	pseudobulk	edgeR	LRT
Taf1b	-0.188018	6.22375	18.1153	2.07922e-05	0.000217605	pseudobulk	edgeR	LRT
Sclt1	-0.141478	7.4195	18.1135	2.08122e-05	0.000217627	pseudobulk	edgeR	LRT
Ppfibp1	-0.301103	4.77293	18.0725	2.12651e-05	0.000221886	pseudobulk	edgeR	LRT
Fhl2	0.179558	6.35872	18.0576	2.1432e-05	0.000223375	pseudobulk	edgeR	LRT
Pomgnt1	0.256715	4.94504	18.0573	2.14352e-05	0.000223375	pseudobulk	edgeR	LRT
Lats1	0.232225	5.64065	18.0225	2.18309e-05	0.000227207	pseudobulk	edgeR	LRT
Cntn5	-0.160637	9.41884	18.018	2.18823e-05	0.000227644	pseudobulk	edgeR	LRT
Nrcam	-0.108307	9.70151	17.9695	2.24478e-05	0.00023323	pseudobulk	edgeR	LRT
Insig2	0.278545	4.6801	17.9577	2.2587e-05	0.000234476	pseudobulk	edgeR	LRT
Enc1	0.183416	6.85734	17.9438	2.27528e-05	0.000236097	pseudobulk	edgeR	LRT
Shank2	-0.139927	7.4555	17.9343	2.28664e-05	0.000237175	pseudobulk	edgeR	LRT
Btbd8	-0.178315	6.23298	17.9211	2.30258e-05	0.000238624	pseudobulk	edgeR	LRT
Fam81a	-0.193537	6.08102	17.898	2.33063e-05	0.000241429	pseudobulk	edgeR	LRT
Zfp692	0.171752	6.27511	17.8897	2.34079e-05	0.000242379	pseudobulk	edgeR	LRT
Kcnv1	-0.263803	4.70971	17.8882	2.34271e-05	0.000242474	pseudobulk	edgeR	LRT
Spns1	-0.27287	5.28883	17.8829	2.34922e-05	0.000242992	pseudobulk	edgeR	LRT
Ero1lb	0.24324	5.42991	17.881	2.35153e-05	0.000242992	pseudobulk	edgeR	LRT
Ankra2	0.290157	4.67116	17.88	2.35281e-05	0.000242992	pseudobulk	edgeR	LRT
Cox8a	-0.258794	4.90153	17.879	2.35408e-05	0.000242992	pseudobulk	edgeR	LRT
Timm9	-0.178334	6.36082	17.8771	2.35645e-05	0.000243071	pseudobulk	edgeR	LRT
Ppm1b	-0.164929	6.57537	17.8704	2.36471e-05	0.00024382	pseudobulk	edgeR	LRT
Adgrb3	-0.110118	11.6615	17.8618	2.37546e-05	0.000244721	pseudobulk	edgeR	LRT
Brf1	0.273891	4.97883	17.8398	2.403e-05	0.000247349	pseudobulk	edgeR	LRT
Ryr3	0.120987	9.46319	17.8312	2.41396e-05	0.000248277	pseudobulk	edgeR	LRT
Oma1	-0.293697	4.72275	17.83	2.41539e-05	0.000248311	pseudobulk	edgeR	LRT
Ripor1	0.198683	5.94963	17.8194	2.42891e-05	0.000249491	pseudobulk	edgeR	LRT
Usp19	0.189891	5.8904	17.8154	2.43411e-05	0.000249919	pseudobulk	edgeR	LRT
Prkab2	-0.220224	5.60777	17.8127	2.43749e-05	0.000250072	pseudobulk	edgeR	LRT
Dync1i1	-0.114862	9.23954	17.8085	2.44295e-05	0.000250387	pseudobulk	edgeR	LRT
Cenpv	-0.219497	5.41121	17.8078	2.4438e-05	0.000250387	pseudobulk	edgeR	LRT
Nup93	-0.158232	7.20091	17.8041	2.44852e-05	0.000250765	pseudobulk	edgeR	LRT
Ppip5k2	0.193637	6.07312	17.7836	2.47504e-05	0.000253162	pseudobulk	edgeR	LRT
Tra2a	0.134407	7.68111	17.7412	2.53081e-05	0.000258758	pseudobulk	edgeR	LRT
Gpbp1l1	0.213899	5.50053	17.7341	2.54035e-05	0.000259546	pseudobulk	edgeR	LRT
AU040320	0.215616	5.66406	17.699	2.58767e-05	0.00026424	pseudobulk	edgeR	LRT
Stim2	0.15154	7.01493	17.6918	2.59744e-05	0.000265126	pseudobulk	edgeR	LRT
Far1	-0.146097	7.44517	17.6821	2.61074e-05	0.000266372	pseudobulk	edgeR	LRT
Prim2	-0.249413	5.03443	17.6719	2.62471e-05	0.000267462	pseudobulk	edgeR	LRT
Epg5	0.203608	5.99836	17.664	2.63566e-05	0.000268465	pseudobulk	edgeR	LRT
Dennd11	-0.255831	5.1732	17.6599	2.64143e-05	0.000268828	pseudobulk	edgeR	LRT
Wbp4	0.2336	5.12147	17.6446	2.66277e-05	0.000270661	pseudobulk	edgeR	LRT
Letm2	-0.208364	5.61541	17.5905	2.73951e-05	0.000278114	pseudobulk	edgeR	LRT
Fam204a	-0.270603	4.77	17.5877	2.74352e-05	0.000278405	pseudobulk	edgeR	LRT
Aagab	-0.182007	6.10788	17.5747	2.76237e-05	0.000280202	pseudobulk	edgeR	LRT
Wnk3	0.266024	4.79792	17.5634	2.77885e-05	0.000281756	pseudobulk	edgeR	LRT
Rpl6	-0.245107	5.15775	17.5565	2.78892e-05	0.000282542	pseudobulk	edgeR	LRT
Cdc16	0.269371	4.78648	17.5527	2.79453e-05	0.000282993	pseudobulk	edgeR	LRT
Srek1	-0.142073	7.20443	17.5192	2.84423e-05	0.000287906	pseudobulk	edgeR	LRT
Hspbap1	0.32575	4.50481	17.5045	2.8663e-05	0.00029002	pseudobulk	edgeR	LRT
Sfxn5	-0.199513	5.81607	17.4963	2.87863e-05	0.000291146	pseudobulk	edgeR	LRT
Tmem87b	0.265425	5.2378	17.4921	2.88502e-05	0.000291672	pseudobulk	edgeR	LRT
Rint1	0.285077	4.53328	17.4883	2.89088e-05	0.000292143	pseudobulk	edgeR	LRT
Nkain2	-0.107361	12.332	17.4823	2.89995e-05	0.000292938	pseudobulk	edgeR	LRT
Tbc1d9b	0.232949	5.35858	17.4781	2.90641e-05	0.000293469	pseudobulk	edgeR	LRT
Tsn	0.286756	4.64554	17.4734	2.91361e-05	0.000294075	pseudobulk	edgeR	LRT
Eml1	0.163652	6.52961	17.4626	2.93014e-05	0.000295621	pseudobulk	edgeR	LRT
Abhd14b	-0.282298	4.79635	17.4449	2.95761e-05	0.000298145	pseudobulk	edgeR	LRT
Parp6	0.167964	6.7354	17.4381	2.9682e-05	0.000299089	pseudobulk	edgeR	LRT
Gars	0.22728	5.6135	17.4278	2.98425e-05	0.000300582	pseudobulk	edgeR	LRT
Trmt10b	-0.285543	4.5187	17.3842	3.05361e-05	0.000307188	pseudobulk	edgeR	LRT
Vps13d	0.169018	7.09077	17.3663	3.08249e-05	0.000309965	pseudobulk	edgeR	LRT
Ccdc82	-0.252212	5.12459	17.3501	3.10887e-05	0.000312489	pseudobulk	edgeR	LRT
Fbxw8	0.225996	5.38527	17.3465	3.11464e-05	0.000312811	pseudobulk	edgeR	LRT
Zfpm2	0.125614	10.5323	17.3325	3.13774e-05	0.000314743	pseudobulk	edgeR	LRT
Api5	0.292207	4.69165	17.3298	3.14221e-05	0.000315061	pseudobulk	edgeR	LRT
Nek1	-0.138937	7.17742	17.3245	3.15091e-05	0.000315673	pseudobulk	edgeR	LRT
Herc4	0.150236	7.41269	17.3176	3.16248e-05	0.000316573	pseudobulk	edgeR	LRT
Spin1	0.207145	5.7895	17.2825	3.22147e-05	0.000322081	pseudobulk	edgeR	LRT
Dcun1d5	-0.171553	6.27449	17.2725	3.23843e-05	0.000323512	pseudobulk	edgeR	LRT
Abhd18	-0.176252	6.96838	17.253	3.27184e-05	0.000326581	pseudobulk	edgeR	LRT
Mgat5	-0.192029	6.65141	17.2129	3.34167e-05	0.000333142	pseudobulk	edgeR	LRT
Ptpre	0.167316	6.4031	17.1996	3.36507e-05	0.000335094	pseudobulk	edgeR	LRT
Ogfrl1	0.225932	5.669	17.1994	3.36536e-05	0.000335094	pseudobulk	edgeR	LRT
Gm45844	-0.192483	6.03884	17.1984	3.36714e-05	0.000335133	pseudobulk	edgeR	LRT
Ndfip2	-0.150838	6.91344	17.1973	3.36922e-05	0.000335203	pseudobulk	edgeR	LRT
Wdr47	0.182218	6.66946	17.1744	3.41003e-05	0.000338849	pseudobulk	edgeR	LRT
B230307C23Rik	-0.206075	5.61609	17.1625	3.4314e-05	0.000340695	pseudobulk	edgeR	LRT
Xpo1	0.204015	5.91078	17.146	3.46134e-05	0.000343248	pseudobulk	edgeR	LRT
Sart3	0.230041	5.0827	17.1343	3.4828e-05	0.000345096	pseudobulk	edgeR	LRT
Kif3c	0.20127	5.86224	17.124	3.50162e-05	0.000346798	pseudobulk	edgeR	LRT
Ldb1	0.239343	5.08391	17.1234	3.50282e-05	0.000346798	pseudobulk	edgeR	LRT
Dcaf8	-0.180893	6.43324	17.1219	3.50551e-05	0.000346923	pseudobulk	edgeR	LRT
Adarb2	0.556381	5.45303	17.0885	3.56771e-05	0.000352689	pseudobulk	edgeR	LRT
Gabbr1	0.148239	7.22921	17.0883	3.56811e-05	0.000352689	pseudobulk	edgeR	LRT
Dgkh	-0.156566	7.75647	17.0794	3.58492e-05	0.000354207	pseudobulk	edgeR	LRT
Ncam2	-0.111132	10.6954	17.0763	3.59077e-05	0.000354641	pseudobulk	edgeR	LRT
Plxna4	0.129935	8.48609	17.0658	3.61074e-05	0.000356325	pseudobulk	edgeR	LRT
Galntl6	0.197468	8.83382	17.0574	3.6267e-05	0.000357611	pseudobulk	edgeR	LRT
Haghl	-0.191366	6.31893	17.0486	3.64354e-05	0.000359126	pseudobulk	edgeR	LRT
Kcnc4	0.27532	4.64873	17.0394	3.66123e-05	0.000360724	pseudobulk	edgeR	LRT
Tctn3	-0.232519	5.18625	17.0248	3.68946e-05	0.000363211	pseudobulk	edgeR	LRT
Slc24a4	-0.241475	5.75767	17.0094	3.71943e-05	0.000366014	pseudobulk	edgeR	LRT
Ints1	0.240589	5.21569	17.0004	3.73718e-05	0.000367613	pseudobulk	edgeR	LRT
Csad	0.261634	4.72644	16.9822	3.77318e-05	0.000370724	pseudobulk	edgeR	LRT
Ankhd1	0.16118	6.99501	16.9747	3.78812e-05	0.000372023	pseudobulk	edgeR	LRT
Lrrcc1	-0.224538	5.52087	16.9581	3.82132e-05	0.000375132	pseudobulk	edgeR	LRT
Rimbp2	0.144265	7.80251	16.9518	3.83402e-05	0.000376086	pseudobulk	edgeR	LRT
Cerk	0.247955	4.96342	16.8804	3.98103e-05	0.0003894	pseudobulk	edgeR	LRT
Elovl6	-0.166497	6.44858	16.8736	3.99542e-05	0.000390651	pseudobulk	edgeR	LRT
Ripk2	0.211122	5.48177	16.854	4.03692e-05	0.000394392	pseudobulk	edgeR	LRT
Ubc	0.177012	6.49901	16.8517	4.04166e-05	0.000394697	pseudobulk	edgeR	LRT
Ankrd45	0.201088	5.73235	16.8439	4.05846e-05	0.000396179	pseudobulk	edgeR	LRT
Mysm1	-0.19618	6.07407	16.8183	4.11354e-05	0.000401395	pseudobulk	edgeR	LRT
Tmem59l	-0.211569	5.66195	16.8124	4.12622e-05	0.000402472	pseudobulk	edgeR	LRT
Nrxn2	0.170574	6.67397	16.8012	4.15067e-05	0.000404532	pseudobulk	edgeR	LRT
Xrn1	0.153513	6.92712	16.7944	4.16561e-05	0.000405341	pseudobulk	edgeR	LRT
Uhrf1bp1l	0.17107	6.71214	16.7704	4.21874e-05	0.000410347	pseudobulk	edgeR	LRT
Atrip	0.217285	5.2781	16.7399	4.28687e-05	0.000416383	pseudobulk	edgeR	LRT
Agrn	0.222244	5.24957	16.7381	4.29101e-05	0.000416546	pseudobulk	edgeR	LRT
Pip5k1c	0.192686	5.79212	16.736	4.29587e-05	0.000416852	pseudobulk	edgeR	LRT
Pam	-0.178466	7.67164	16.7287	4.31244e-05	0.000418127	pseudobulk	edgeR	LRT
Sv2a	0.171658	6.48879	16.7117	4.35121e-05	0.000421718	pseudobulk	edgeR	LRT
Mapk4	-0.263472	5.19834	16.6753	4.43549e-05	0.000429034	pseudobulk	edgeR	LRT
Sparcl1	0.159291	7.15172	16.6529	4.48824e-05	0.000433964	pseudobulk	edgeR	LRT
Nbas	-0.156816	6.73598	16.6323	4.53707e-05	0.000438164	pseudobulk	edgeR	LRT
Mark2	-0.159661	6.96315	16.6307	4.54096e-05	0.000438366	pseudobulk	edgeR	LRT
Atxn7	-0.16147	6.64184	16.6296	4.54353e-05	0.000438441	pseudobulk	edgeR	LRT
Zfp106	0.179646	6.22934	16.6265	4.55115e-05	0.000439003	pseudobulk	edgeR	LRT
Gm14325	-0.274483	4.60441	16.6152	4.57817e-05	0.000441259	pseudobulk	edgeR	LRT
Map4k2	0.263466	5.07104	16.5997	4.6159e-05	0.000444545	pseudobulk	edgeR	LRT
Actr3b	-0.163022	6.71377	16.5699	4.68895e-05	0.000450867	pseudobulk	edgeR	LRT
Ankzf1	0.238323	4.90284	16.5496	4.7395e-05	0.000455549	pseudobulk	edgeR	LRT
Grm7	-0.113133	10.992	16.5478	4.74401e-05	0.000455623	pseudobulk	edgeR	LRT
Snrnp48	-0.214397	5.44567	16.5382	4.768e-05	0.000457566	pseudobulk	edgeR	LRT
Fbf1	0.204143	5.58483	16.53	4.78853e-05	0.000459356	pseudobulk	edgeR	LRT
Tmem178	-0.144529	7.88477	16.5067	4.84797e-05	0.000464693	pseudobulk	edgeR	LRT
Pdzd2	-0.138129	8.07375	16.4801	4.91643e-05	0.000470699	pseudobulk	edgeR	LRT
Oaz2	0.288406	4.5322	16.4392	5.02366e-05	0.000480023	pseudobulk	edgeR	LRT
Cbx5	0.201897	5.51027	16.4368	5.03005e-05	0.000480445	pseudobulk	edgeR	LRT
2700049A03Rik	0.225657	5.15115	16.434	5.03738e-05	0.000480957	pseudobulk	edgeR	LRT
Lta4h	-0.292533	4.58925	16.4256	5.05972e-05	0.000482712	pseudobulk	edgeR	LRT
Slc24a3	-0.304702	5.95187	16.4101	5.10125e-05	0.000486104	pseudobulk	edgeR	LRT
Ankrd13c	0.175175	6.10224	16.4052	5.11438e-05	0.000487165	pseudobulk	edgeR	LRT
Ptpn23	0.219183	5.33058	16.3873	5.16302e-05	0.000491606	pseudobulk	edgeR	LRT
Polr3gl	0.240897	4.93745	16.385	5.16925e-05	0.000492007	pseudobulk	edgeR	LRT
Wasf2	0.263001	4.76288	16.3828	5.1753e-05	0.000492391	pseudobulk	edgeR	LRT
Pik3r1	-0.175108	6.69409	16.3529	5.25765e-05	0.000499767	pseudobulk	edgeR	LRT
Atp13a3	0.155115	6.70801	16.3358	5.30526e-05	0.00050377	pseudobulk	edgeR	LRT
Thsd7b	-0.136902	8.55774	16.3351	5.3073e-05	0.00050377	pseudobulk	edgeR	LRT
Ggps1	-0.244567	5.30323	16.2772	5.47197e-05	0.00051819	pseudobulk	edgeR	LRT
Gstp1	-0.255303	4.69047	16.2652	5.50659e-05	0.000521266	pseudobulk	edgeR	LRT
Stx1b	0.195146	5.75422	16.2552	5.53586e-05	0.000523539	pseudobulk	edgeR	LRT
Ddx5	-0.128128	7.89281	16.2511	5.54788e-05	0.000524361	pseudobulk	edgeR	LRT
Fam169a	0.191469	5.78102	16.2318	5.60463e-05	0.000529314	pseudobulk	edgeR	LRT
Heca	0.220593	5.39337	16.225	5.62463e-05	0.000530997	pseudobulk	edgeR	LRT
Kdm2b	0.239836	5.28867	16.22	5.63942e-05	0.000532188	pseudobulk	edgeR	LRT
Actr8	0.196637	5.56005	16.1796	5.76103e-05	0.000543034	pseudobulk	edgeR	LRT
Ccdc149	-0.197762	5.83123	16.1782	5.76546e-05	0.00054324	pseudobulk	edgeR	LRT
Gm14410	-0.198505	5.61441	16.153	5.84274e-05	0.000549885	pseudobulk	edgeR	LRT
Ctnnbl1	0.240346	4.9456	16.1091	5.97957e-05	0.000561895	pseudobulk	edgeR	LRT
Uty	-0.158014	6.98172	16.0855	6.0546e-05	0.000568727	pseudobulk	edgeR	LRT
Syn2	0.1352	8.65486	16.0777	6.07972e-05	0.000570866	pseudobulk	edgeR	LRT
Golph3	0.227401	5.29601	16.0743	6.09052e-05	0.00057166	pseudobulk	edgeR	LRT
Dpp10	-0.104894	14.0193	16.0697	6.10521e-05	0.000572818	pseudobulk	edgeR	LRT
Lonrf1	-0.18754	5.88174	16.0648	6.12114e-05	0.000574092	pseudobulk	edgeR	LRT
Mrfap1	0.282051	4.55307	16.0584	6.142e-05	0.000575827	pseudobulk	edgeR	LRT
Trim28	0.2314	5.3216	16.0466	6.18017e-05	0.000578961	pseudobulk	edgeR	LRT
Ulk4	-0.19349	6.41337	16.0369	6.21213e-05	0.000581731	pseudobulk	edgeR	LRT
Serpinb6a	-0.207808	5.68255	15.9784	6.40709e-05	0.000598838	pseudobulk	edgeR	LRT
Inpp5j	-0.257043	4.62129	15.9641	6.45539e-05	0.000602737	pseudobulk	edgeR	LRT
Arfgef3	0.133735	7.77674	15.9466	6.51546e-05	0.000607337	pseudobulk	edgeR	LRT
Sgsm3	0.205632	5.56472	15.934	6.55896e-05	0.000611159	pseudobulk	edgeR	LRT
Msh2	0.236717	4.92252	15.9324	6.56452e-05	0.000611443	pseudobulk	edgeR	LRT
Usp14	0.14758	6.76253	15.9259	6.58713e-05	0.00061308	pseudobulk	edgeR	LRT
Tbce	-0.167216	6.26494	15.9149	6.62537e-05	0.000615935	pseudobulk	edgeR	LRT
Sf3b3	0.198916	5.73192	15.8902	6.71254e-05	0.000623563	pseudobulk	edgeR	LRT
Chd4	0.173452	6.2201	15.881	6.74526e-05	0.000626364	pseudobulk	edgeR	LRT
Ammecr1	-0.186334	5.99953	15.8729	6.77436e-05	0.000628826	pseudobulk	edgeR	LRT
Kcnmb4	-0.172195	6.24349	15.8576	6.82907e-05	0.000633663	pseudobulk	edgeR	LRT
Shisa6	-0.273444	5.25441	15.8475	6.86568e-05	0.000636576	pseudobulk	edgeR	LRT
Carm1	0.24986	4.92951	15.8106	7.00084e-05	0.000648861	pseudobulk	edgeR	LRT
Aldh5a1	0.231669	5.12501	15.8086	7.00837e-05	0.000649312	pseudobulk	edgeR	LRT
Snap91	0.118936	8.62781	15.8003	7.0391e-05	0.000651709	pseudobulk	edgeR	LRT
Cep104	0.229201	5.21749	15.8002	7.03958e-05	0.000651709	pseudobulk	edgeR	LRT
Daglb	-0.246463	4.95764	15.7936	7.06412e-05	0.000653733	pseudobulk	edgeR	LRT
Mbtps1	0.201233	5.53016	15.7876	7.08656e-05	0.000655561	pseudobulk	edgeR	LRT
Apex2	-0.150648	6.85634	15.7865	7.09062e-05	0.000655687	pseudobulk	edgeR	LRT
Ubac2	-0.163626	6.27194	15.7681	7.15988e-05	0.00066159	pseudobulk	edgeR	LRT
Zfp426	-0.218247	5.18145	15.7283	7.31204e-05	0.000674488	pseudobulk	edgeR	LRT
Abhd8	0.24771	4.80423	15.7088	7.38792e-05	0.000680598	pseudobulk	edgeR	LRT
Garnl3	0.139968	9.1885	15.7048	7.40354e-05	0.00068178	pseudobulk	edgeR	LRT
Nrg3	-0.0941174	13.0752	15.6951	7.44166e-05	0.000684773	pseudobulk	edgeR	LRT
Bmpr1b	0.293547	5.12701	15.6755	7.51938e-05	0.000691664	pseudobulk	edgeR	LRT
Ehmt1	0.137024	7.25441	15.6633	7.56773e-05	0.000695849	pseudobulk	edgeR	LRT
Efna5	-0.186562	8.53215	15.6351	7.68145e-05	0.000705773	pseudobulk	edgeR	LRT
Mrpl38	0.251687	4.69097	15.6058	7.80137e-05	0.000715982	pseudobulk	edgeR	LRT
Mmp17	0.153861	6.46995	15.5941	7.8501e-05	0.000719372	pseudobulk	edgeR	LRT
Il34	-0.276969	4.58624	15.5902	7.86623e-05	0.000720578	pseudobulk	edgeR	LRT
Elmo1	0.126219	7.56345	15.5883	7.8741e-05	0.00072078	pseudobulk	edgeR	LRT
Gpc5	0.269352	6.77886	15.5509	8.03144e-05	0.000734225	pseudobulk	edgeR	LRT
Hap1	-0.25933	4.85591	15.5504	8.03327e-05	0.000734225	pseudobulk	edgeR	LRT
Olfm2	-0.181193	6.22425	15.5369	8.09121e-05	0.00073869	pseudobulk	edgeR	LRT
Msantd2	0.180427	6.11781	15.5129	8.19442e-05	0.000747553	pseudobulk	edgeR	LRT
Atad3a	0.196695	5.53048	15.5086	8.21329e-05	0.000748994	pseudobulk	edgeR	LRT
Rap1gap	0.1776	6.4984	15.4925	8.28343e-05	0.000755108	pseudobulk	edgeR	LRT
Zfp788	-0.288585	4.62761	15.4789	8.34326e-05	0.000759994	pseudobulk	edgeR	LRT
Ctdspl	-0.155427	6.6983	15.4293	8.56495e-05	0.000779606	pseudobulk	edgeR	LRT
Cox10	0.219244	5.46885	15.3901	8.74456e-05	0.000794471	pseudobulk	edgeR	LRT
Sorcs1	-0.151538	9.44064	15.3692	8.84171e-05	0.000801804	pseudobulk	edgeR	LRT
Apc	-0.115346	8.53954	15.3252	9.05032e-05	0.000819807	pseudobulk	edgeR	LRT
Enox2	0.228384	5.45596	15.3208	9.07122e-05	0.000821396	pseudobulk	edgeR	LRT
Gpr176	-0.253439	4.8403	15.3061	9.14231e-05	0.000827525	pseudobulk	edgeR	LRT
Alk	-0.270891	4.55919	15.298	9.18135e-05	0.000830751	pseudobulk	edgeR	LRT
Clpp	0.262428	4.58779	15.296	9.19125e-05	0.000831066	pseudobulk	edgeR	LRT
Abca3	0.16588	6.13473	15.2959	9.19166e-05	0.000831066	pseudobulk	edgeR	LRT
Rnf103	0.184726	5.71829	15.2951	9.19562e-05	0.000831117	pseudobulk	edgeR	LRT
Rpn2	0.228023	5.04766	15.2897	9.22183e-05	0.000833177	pseudobulk	edgeR	LRT
Disp2	0.155244	6.46269	15.2888	9.22619e-05	0.000833261	pseudobulk	edgeR	LRT
Tmem167	-0.176709	6.01703	15.2511	9.41238e-05	0.000848506	pseudobulk	edgeR	LRT
Capn2	-0.252702	4.67013	15.2346	9.49495e-05	0.000855317	pseudobulk	edgeR	LRT
Clk4	-0.153974	6.44395	15.2123	9.60759e-05	0.000864187	pseudobulk	edgeR	LRT
Tmem150c	-0.193261	6.04476	15.1872	9.73598e-05	0.000874767	pseudobulk	edgeR	LRT
Phf8	0.171713	6.26297	15.1643	9.85511e-05	0.000884494	pseudobulk	edgeR	LRT
Ift20	-0.21688	5.17967	15.1626	9.86401e-05	0.000884967	pseudobulk	edgeR	LRT
Dcaf6	0.128678	7.96121	15.1613	9.87074e-05	0.000885245	pseudobulk	edgeR	LRT
Nup210	0.220683	5.34803	15.1595	9.87986e-05	0.000885736	pseudobulk	edgeR	LRT
Nrip1	-0.178385	6.12177	15.1453	9.95435e-05	0.00089176	pseudobulk	edgeR	LRT
Omg	-0.265632	4.76327	15.1312	0.000100292	0.000897248	pseudobulk	edgeR	LRT
Ccar1	0.157215	6.36979	15.1285	0.000100436	0.000898101	pseudobulk	edgeR	LRT
Ddx41	0.245476	5.02742	15.1116	0.000101338	0.000905502	pseudobulk	edgeR	LRT
D130040H23Rik	-0.234182	5.2106	15.1079	0.000101537	0.000906948	pseudobulk	edgeR	LRT
Fam184a	0.170716	6.21231	15.0829	0.000102889	0.000918018	pseudobulk	edgeR	LRT
Bcap29	0.21051	5.22624	15.0779	0.000103163	0.000920129	pseudobulk	edgeR	LRT
Zmat4	-0.136829	8.33834	15.0711	0.000103535	0.000923107	pseudobulk	edgeR	LRT
Pds5a	0.155466	6.67219	15.042	0.000105146	0.000936448	pseudobulk	edgeR	LRT
Large1	0.103603	10.2232	15.0402	0.000105243	0.000936969	pseudobulk	edgeR	LRT
1810013L24Rik	-0.169617	6.10431	15.0389	0.000105319	0.000937299	pseudobulk	edgeR	LRT
Gaa	0.199189	5.37481	15.0346	0.000105557	0.000939072	pseudobulk	edgeR	LRT
Ccdc28a	-0.228016	5.11532	15.0332	0.000105638	0.000939454	pseudobulk	edgeR	LRT
Exoc3	0.181251	5.98294	15.0199	0.000106385	0.000945062	pseudobulk	edgeR	LRT
Arpc2	-0.164358	6.33834	14.9871	0.000108251	0.000961286	pseudobulk	edgeR	LRT
Hipk3	0.172886	6.25053	14.977	0.000108832	0.000966095	pseudobulk	edgeR	LRT
Clptm1	0.222408	5.11447	14.9611	0.000109751	0.000973898	pseudobulk	edgeR	LRT
Slc17a5	0.176766	5.83799	14.9372	0.000111149	0.000984148	pseudobulk	edgeR	LRT
2610037D02Rik	-0.212136	5.6629	14.9226	0.000112014	0.000990734	pseudobulk	edgeR	LRT
Eid1	-0.260279	4.65368	14.9167	0.000112363	0.000993304	pseudobulk	edgeR	LRT
8030462N17Rik	0.153402	6.54551	14.9085	0.000112856	0.000997101	pseudobulk	edgeR	LRT
Kif21b	0.19086	5.99078	14.9015	0.000113272	0.00100041	pseudobulk	edgeR	LRT
Zbtb7a	0.237421	4.88146	14.8956	0.000113626	0.00100281	pseudobulk	edgeR	LRT
Dhx32	0.218318	5.52797	14.8921	0.000113839	0.00100433	pseudobulk	edgeR	LRT
Purg	-0.15865	6.48632	14.8843	0.000114308	0.0010081	pseudobulk	edgeR	LRT
Nmt1	0.190057	5.64732	14.8603	0.000115774	0.00101992	pseudobulk	edgeR	LRT
Srbd1	0.216739	5.83896	14.8572	0.000115964	0.00102086	pseudobulk	edgeR	LRT
Pard3	-0.183829	6.67015	14.8462	0.000116641	0.00102645	pseudobulk	edgeR	LRT
Clpb	-0.192331	5.70313	14.8377	0.000117171	0.00103074	pseudobulk	edgeR	LRT
Kcnj9	-0.205424	5.41663	14.8358	0.000117285	0.001031	pseudobulk	edgeR	LRT
Csmd1	-0.0965759	12.8248	14.8214	0.000118189	0.0010382	pseudobulk	edgeR	LRT
Atp6v0e	0.202713	5.31998	14.8086	0.000118992	0.00104439	pseudobulk	edgeR	LRT
Kcnk1	0.197761	5.54686	14.8081	0.000119023	0.00104439	pseudobulk	edgeR	LRT
Eed	0.2604	4.52827	14.7992	0.000119587	0.00104849	pseudobulk	edgeR	LRT
Sgce	-0.209322	5.63696	14.7987	0.000119619	0.00104849	pseudobulk	edgeR	LRT
Atp8b2	-0.191446	5.85399	14.7976	0.000119685	0.00104869	pseudobulk	edgeR	LRT
Amph	0.123671	8.38265	14.7483	0.000122857	0.00107571	pseudobulk	edgeR	LRT
Prr3	-0.242155	4.6621	14.7349	0.000123736	0.00108264	pseudobulk	edgeR	LRT
Far2	0.140654	7.00577	14.7224	0.000124555	0.00108941	pseudobulk	edgeR	LRT
Ubtd2	-0.209388	5.40204	14.7154	0.000125023	0.00109277	pseudobulk	edgeR	LRT
Ykt6	0.226734	5.04132	14.7153	0.000125029	0.00109277	pseudobulk	edgeR	LRT
Zbtb46	-0.269514	4.53201	14.7099	0.000125385	0.00109549	pseudobulk	edgeR	LRT
Rasa2	0.162618	6.32421	14.7061	0.000125642	0.00109734	pseudobulk	edgeR	LRT
Atp6v1b2	0.139191	7.04958	14.6642	0.000128461	0.00111996	pseudobulk	edgeR	LRT
Usp25	-0.197633	6.19807	14.6463	0.000129688	0.00112985	pseudobulk	edgeR	LRT
Fam57b	-0.186499	5.74806	14.6452	0.000129763	0.0011301	pseudobulk	edgeR	LRT
Tmem8b	0.244516	4.59041	14.6426	0.000129945	0.00113128	pseudobulk	edgeR	LRT
Slc22a5	0.271946	4.71092	14.6356	0.000130426	0.00113506	pseudobulk	edgeR	LRT
Adam22	-0.11139	8.65607	14.6266	0.000131053	0.00114011	pseudobulk	edgeR	LRT
Cdc37	0.245026	4.78293	14.6143	0.000131913	0.00114718	pseudobulk	edgeR	LRT
Asap2	-0.142498	7.10527	14.613	0.000131998	0.00114751	pseudobulk	edgeR	LRT
Atrnl1	-0.100471	9.50222	14.5975	0.000133094	0.00115663	pseudobulk	edgeR	LRT
Plekhn1	-0.208642	5.37203	14.5848	0.000133988	0.00116315	pseudobulk	edgeR	LRT
Pcdh9	-0.126971	12.8324	14.5838	0.000134059	0.00116336	pseudobulk	edgeR	LRT
Scaf1	-0.180547	5.6683	14.5742	0.00013475	0.00116852	pseudobulk	edgeR	LRT
Pigq	0.209089	5.35134	14.5723	0.000134884	0.00116926	pseudobulk	edgeR	LRT
Slc35f4	0.133512	9.07642	14.5596	0.000135796	0.0011755	pseudobulk	edgeR	LRT
Cnot10	-0.172798	5.96627	14.5488	0.000136575	0.00118098	pseudobulk	edgeR	LRT
Dpy19l3	0.238072	4.92106	14.5369	0.000137439	0.00118761	pseudobulk	edgeR	LRT
Serinc5	-0.218059	5.28337	14.5228	0.000138475	0.00119615	pseudobulk	edgeR	LRT
Hmces	-0.226037	4.9211	14.5158	0.000138987	0.00119972	pseudobulk	edgeR	LRT
Letm1	0.233443	4.8243	14.5048	0.000139802	0.00120547	pseudobulk	edgeR	LRT
Rnf180	0.194978	6.11924	14.4948	0.000140544	0.00121101	pseudobulk	edgeR	LRT
Bin1	0.156457	6.36793	14.4602	0.000143151	0.00123217	pseudobulk	edgeR	LRT
Mir124a-1hg	-0.109523	8.46336	14.4555	0.000143509	0.00123438	pseudobulk	edgeR	LRT
Trim23	0.182184	5.84851	14.4393	0.000144752	0.00124375	pseudobulk	edgeR	LRT
6720427I07Rik	-0.214108	5.15648	14.4278	0.000145633	0.00125044	pseudobulk	edgeR	LRT
Nin	0.123571	7.6994	14.4061	0.000147326	0.00126364	pseudobulk	edgeR	LRT
Klhl7	0.155578	7.24455	14.4	0.000147804	0.0012673	pseudobulk	edgeR	LRT
Smc6	0.174817	5.9357	14.3614	0.000150863	0.00129307	pseudobulk	edgeR	LRT
Kif3a	0.150268	6.46455	14.3602	0.00015096	0.00129345	pseudobulk	edgeR	LRT
Htr1f	0.121869	8.81985	14.35	0.000151782	0.00130004	pseudobulk	edgeR	LRT
Abl1	0.193933	5.61834	14.3463	0.000152081	0.0013017	pseudobulk	edgeR	LRT
Vps8	0.149097	6.45246	14.3456	0.000152136	0.0013017	pseudobulk	edgeR	LRT
Zfand5	-0.17618	6.1418	14.3345	0.000153035	0.00130847	pseudobulk	edgeR	LRT
Nptn	-0.0994589	9.25241	14.3242	0.000153878	0.00131521	pseudobulk	edgeR	LRT
Fam155a	-0.0877694	11.9409	14.3027	0.00015564	0.00132981	pseudobulk	edgeR	LRT
Tmsb10	0.203229	5.50406	14.2927	0.000156472	0.00133645	pseudobulk	edgeR	LRT
Tbc1d32	-0.175032	5.92224	14.2857	0.00015705	0.00134092	pseudobulk	edgeR	LRT
Gm4131	0.208659	5.21576	14.2818	0.000157383	0.00134269	pseudobulk	edgeR	LRT
Kdm4a	0.251067	4.61545	14.2529	0.000159817	0.00136216	pseudobulk	edgeR	LRT
Uba6	0.161421	6.07067	14.2479	0.00016024	0.00136529	pseudobulk	edgeR	LRT
Lars	0.164341	6.05846	14.2426	0.000160695	0.00136791	pseudobulk	edgeR	LRT
Usp2	0.193531	5.60588	14.2417	0.000160772	0.00136791	pseudobulk	edgeR	LRT
Rps6ka2	-0.207873	5.90971	14.2302	0.000161755	0.00137483	pseudobulk	edgeR	LRT
Stk19	-0.237635	4.84743	14.1934	0.000164948	0.00139954	pseudobulk	edgeR	LRT
Kcnh3	-0.236181	4.76958	14.1895	0.000165291	0.00140196	pseudobulk	edgeR	LRT
Dgkd	0.153856	6.49802	14.1693	0.000167077	0.00141612	pseudobulk	edgeR	LRT
Tox	-0.11646	9.86923	14.1643	0.000167519	0.00141937	pseudobulk	edgeR	LRT
Tspan3	0.223152	5.8815	14.1607	0.000167841	0.00142111	pseudobulk	edgeR	LRT
Smim14	-0.217202	5.31836	14.1595	0.000167945	0.0014215	pseudobulk	edgeR	LRT
Cask	0.126746	7.9674	14.1516	0.000168656	0.00142702	pseudobulk	edgeR	LRT
Cep162	0.204223	5.23053	14.1299	0.00017061	0.00144255	pseudobulk	edgeR	LRT
Unc45a	0.238052	4.73331	14.1109	0.000172341	0.00145668	pseudobulk	edgeR	LRT
Sms	-0.237964	5.2033	14.1092	0.000172502	0.00145754	pseudobulk	edgeR	LRT
4931406P16Rik	-0.174437	5.97704	14.1028	0.000173083	0.00146152	pseudobulk	edgeR	LRT
Fnbp4	0.159471	6.44758	14.1027	0.000173093	0.00146152	pseudobulk	edgeR	LRT
Macf1	0.10417	9.202	14.1004	0.000173305	0.0014623	pseudobulk	edgeR	LRT
Ftx	-0.119162	7.59278	14.0953	0.000173779	0.00146579	pseudobulk	edgeR	LRT
1700019D03Rik	-0.216088	5.36366	14.0842	0.000174805	0.00147394	pseudobulk	edgeR	LRT
Psmc3	0.209412	5.30589	14.0779	0.000175388	0.00147783	pseudobulk	edgeR	LRT
Erc1	0.126847	7.93598	14.0739	0.000175763	0.00148047	pseudobulk	edgeR	LRT
Rcan1	-0.222877	5.19439	14.0445	0.000178532	0.00150239	pseudobulk	edgeR	LRT
Acyp2	-0.134887	7.1503	14.0436	0.000178619	0.00150245	pseudobulk	edgeR	LRT
Iglon5	0.256585	4.71017	14.0425	0.000178726	0.00150284	pseudobulk	edgeR	LRT
Nf1	-0.124235	7.94944	14.0352	0.000179424	0.00150819	pseudobulk	edgeR	LRT
Tmem29	-0.219545	5.61807	14.0238	0.000180508	0.00151677	pseudobulk	edgeR	LRT
Clpx	0.204622	5.31945	14.0198	0.000180898	0.00151953	pseudobulk	edgeR	LRT
[truncated: 3,993 more rows]

## Sheet: Interneurons
gene	logFC	logCPM	LR	PValue	FDR	de_family	de_method	de_type
Rsrp1	-1.44323	8.97427	850.72	5.07099e-187	1.19467e-182	pseudobulk	edgeR	LRT
Ttc14	-1.6165	7.65591	697.339	1.13313e-153	1.33477e-149	pseudobulk	edgeR	LRT
Chd8	1.47194	7.58409	616.531	4.24917e-136	3.33687e-132	pseudobulk	edgeR	LRT
Snhg11	-0.926723	11.8728	451.013	4.34243e-100	2.55758e-96	pseudobulk	edgeR	LRT
Erdr1	-1.36232	6.50806	404.182	6.76956e-90	3.18968e-86	pseudobulk	edgeR	LRT
Nol8	1.88674	5.59497	361.836	1.12149e-80	4.40353e-77	pseudobulk	edgeR	LRT
Mink1	1.09773	6.98415	340.546	4.85219e-76	1.63304e-72	pseudobulk	edgeR	LRT
Taf3	1.18904	6.55725	301.345	1.6776e-67	4.94033e-64	pseudobulk	edgeR	LRT
Gm27000	-0.79282	8.97307	273.005	2.51169e-61	6.57478e-58	pseudobulk	edgeR	LRT
5330434G04Rik	-0.817701	8.45502	248.618	5.19567e-56	1.22405e-52	pseudobulk	edgeR	LRT
Acap2	0.89958	8.20402	248.172	6.50035e-56	1.3922e-52	pseudobulk	edgeR	LRT
Smarcd1	1.04436	6.52759	247.563	8.82383e-56	1.73234e-52	pseudobulk	edgeR	LRT
Ahi1	-0.825695	8.69755	242.625	1.05306e-54	1.90838e-51	pseudobulk	edgeR	LRT
Tmem191c	-1.04552	6.6115	234.552	6.06127e-53	1.01998e-49	pseudobulk	edgeR	LRT
Setd5	0.796013	8.49654	234.083	7.67336e-53	1.20518e-49	pseudobulk	edgeR	LRT
Eif5b	1.03958	6.18463	221.095	5.21944e-50	7.68531e-47	pseudobulk	edgeR	LRT
Cep68	1.17704	5.77824	219.342	1.25888e-49	1.74459e-46	pseudobulk	edgeR	LRT
Meg3	-0.662157	11.9153	216.244	5.96586e-49	7.80832e-46	pseudobulk	edgeR	LRT
Eif3a	1.02242	6.5208	215.457	8.85668e-49	1.09818e-45	pseudobulk	edgeR	LRT
A330008L17Rik	-1.0567	6.55551	208.858	2.43846e-47	2.87239e-44	pseudobulk	edgeR	LRT
Kmt2b	1.03685	5.96244	207.747	4.25987e-47	4.77897e-44	pseudobulk	edgeR	LRT
Rnpc3	-0.873678	7.13548	205.596	1.25558e-46	1.34456e-43	pseudobulk	edgeR	LRT
Nfrkb	1.07533	6.01711	204.003	2.79468e-46	2.8626e-43	pseudobulk	edgeR	LRT
Ubxn4	0.873038	6.93393	202.517	5.89591e-46	5.78757e-43	pseudobulk	edgeR	LRT
4930447C04Rik	-1.4275	5.51982	202.159	7.05755e-46	6.65076e-43	pseudobulk	edgeR	LRT
Tmem145	-1.49444	4.95999	199.337	2.91433e-45	2.64072e-42	pseudobulk	edgeR	LRT
Mlip	-1.17071	6.0467	184.825	4.28647e-42	3.74018e-39	pseudobulk	edgeR	LRT
Coro6	-0.933465	7.59508	184.727	4.5022e-42	3.78812e-39	pseudobulk	edgeR	LRT
Catspere2	-0.965506	6.37975	176.719	2.52283e-40	2.04949e-37	pseudobulk	edgeR	LRT
Sgk1	0.752048	7.59086	176.392	2.97341e-40	2.33502e-37	pseudobulk	edgeR	LRT
Arhgef11	0.743101	7.83871	174.374	8.20247e-40	6.23361e-37	pseudobulk	edgeR	LRT
Mblac2	0.898611	7.13823	174.089	9.46673e-40	6.96958e-37	pseudobulk	edgeR	LRT
Gm40841	-0.800924	6.64977	165.963	5.63636e-38	4.02385e-35	pseudobulk	edgeR	LRT
Rexo1	1.09157	5.43687	165.714	6.38915e-38	4.42712e-35	pseudobulk	edgeR	LRT
Cox7a2	-1.09435	5.57443	164.492	1.18117e-37	7.95061e-35	pseudobulk	edgeR	LRT
Rogdi	-1.06517	5.57609	163.416	2.02888e-37	1.32773e-34	pseudobulk	edgeR	LRT
Dus3l	-0.915814	6.10777	162.951	2.56412e-37	1.63265e-34	pseudobulk	edgeR	LRT
Wapl	0.844617	6.86957	160.512	8.74628e-37	5.42246e-34	pseudobulk	edgeR	LRT
Ogt	-0.662257	7.82826	158.389	2.54508e-36	1.53742e-33	pseudobulk	edgeR	LRT
Glud1	0.910208	6.69252	154.63	1.68699e-35	9.93593e-33	pseudobulk	edgeR	LRT
Snrnp200	1.01148	5.62153	153.648	2.76528e-35	1.58896e-32	pseudobulk	edgeR	LRT
Grip2	0.880082	6.30389	152.325	5.37889e-35	3.01717e-32	pseudobulk	edgeR	LRT
Ubr4	0.765544	6.8506	148.702	3.33127e-34	1.82515e-31	pseudobulk	edgeR	LRT
Snhg20	-0.985261	6.42569	145.088	2.0549e-33	1.10026e-30	pseudobulk	edgeR	LRT
Nop14	1.32007	5.25704	144.063	3.44208e-33	1.80204e-30	pseudobulk	edgeR	LRT
Fus	-0.599171	8.41999	143.678	4.17735e-33	2.13944e-30	pseudobulk	edgeR	LRT
Lamtor4	-1.2308	5.0779	142.288	8.41355e-33	4.21734e-30	pseudobulk	edgeR	LRT
Usp11	-0.888874	5.86906	139.545	3.34812e-32	1.6433e-29	pseudobulk	edgeR	LRT
Kcnip2	-1.17725	5.68038	139.454	3.50515e-32	1.68526e-29	pseudobulk	edgeR	LRT
Gfra1	1.24036	5.2484	137.697	8.48745e-32	3.99912e-29	pseudobulk	edgeR	LRT
Creb5	-0.90521	6.05923	133.17	8.2978e-31	3.8331e-28	pseudobulk	edgeR	LRT
Vgf	0.81927	6.4962	130.878	2.63306e-30	1.19293e-27	pseudobulk	edgeR	LRT
Fastkd1	0.929725	5.79966	130.381	3.38287e-30	1.50372e-27	pseudobulk	edgeR	LRT
Slc22a17	-0.627826	7.44657	127.965	1.14255e-29	4.98467e-27	pseudobulk	edgeR	LRT
Gm47283	-0.905992	5.69243	127.74	1.27958e-29	5.48101e-27	pseudobulk	edgeR	LRT
Top1	0.592651	7.92237	125.94	3.16894e-29	1.33316e-26	pseudobulk	edgeR	LRT
Dab2ip	0.748594	6.42778	125.003	5.08271e-29	2.10076e-26	pseudobulk	edgeR	LRT
Srsf5	-0.65192	7.24164	124.524	6.47054e-29	2.62827e-26	pseudobulk	edgeR	LRT
Mapk1ip1	-1.01249	5.50015	123.961	8.59018e-29	3.4301e-26	pseudobulk	edgeR	LRT
Fhit	-0.617418	7.30682	123.42	1.1282e-28	4.42988e-26	pseudobulk	edgeR	LRT
Lin28b	-0.736947	6.44106	122.797	1.54458e-28	5.96538e-26	pseudobulk	edgeR	LRT
Gm27032	-0.817231	5.91044	121.808	2.54299e-28	9.66295e-26	pseudobulk	edgeR	LRT
Cluh	0.880489	5.72832	121.493	2.98002e-28	1.11439e-25	pseudobulk	edgeR	LRT
Zranb2	-0.590434	8.08644	120.783	4.26226e-28	1.56898e-25	pseudobulk	edgeR	LRT
Cul5	0.67745	6.9258	120.29	5.46651e-28	1.98132e-25	pseudobulk	edgeR	LRT
Rnf111	0.664159	7.08152	118.989	1.05309e-27	3.75906e-25	pseudobulk	edgeR	LRT
Npc1	0.846654	5.91097	118.661	1.24268e-27	4.36961e-25	pseudobulk	edgeR	LRT
Srrm2	-0.503645	9.18128	117.458	2.27866e-27	7.89456e-25	pseudobulk	edgeR	LRT
Miat	-0.831083	6.16988	116.712	3.31918e-27	1.13328e-24	pseudobulk	edgeR	LRT
Sbf1	0.953737	5.35361	116.573	3.55987e-27	1.1981e-24	pseudobulk	edgeR	LRT
Slc6a8	0.878997	5.67278	115.072	7.58814e-27	2.51787e-24	pseudobulk	edgeR	LRT
Gm31218	-1.18466	4.91258	111.364	4.92474e-26	1.61142e-23	pseudobulk	edgeR	LRT
Chd5	0.651223	7.12994	110.763	6.668e-26	2.15194e-23	pseudobulk	edgeR	LRT
Vps37a	0.662134	6.75704	110.634	7.11775e-26	2.26604e-23	pseudobulk	edgeR	LRT
Coq2	-0.979641	5.39214	110.167	9.00925e-26	2.82998e-23	pseudobulk	edgeR	LRT
Kif1a	0.559292	8.27391	109.362	1.35208e-25	4.19127e-23	pseudobulk	edgeR	LRT
Mphosph9	0.643086	6.55238	106.973	4.51369e-25	1.38101e-22	pseudobulk	edgeR	LRT
Leng8	-0.558775	7.36464	106.873	4.74566e-25	1.43337e-22	pseudobulk	edgeR	LRT
Gm46102	-1.25707	5.2419	106.204	6.65199e-25	1.98372e-22	pseudobulk	edgeR	LRT
Pnisr	-0.526362	7.91073	105.498	9.50161e-25	2.7981e-22	pseudobulk	edgeR	LRT
C130071C03Rik	-0.498316	8.94232	105.376	1.01034e-24	2.93858e-22	pseudobulk	edgeR	LRT
4933406I18Rik	-0.642408	6.83933	104.492	1.57812e-24	4.53403e-22	pseudobulk	edgeR	LRT
AI480526	-0.872172	5.61567	103.726	2.32285e-24	6.59325e-22	pseudobulk	edgeR	LRT
Apbb1	0.69685	6.38903	103.519	2.57914e-24	7.23357e-22	pseudobulk	edgeR	LRT
Upp2	-0.537928	8.40261	102.736	3.82877e-24	1.0612e-21	pseudobulk	edgeR	LRT
Zfp142	0.91267	5.1451	100.133	1.42483e-23	3.90321e-21	pseudobulk	edgeR	LRT
Gpr137c	-0.649663	7.06194	99.1505	2.34027e-23	6.33728e-21	pseudobulk	edgeR	LRT
Cd2ap	0.569862	7.35211	98.2363	3.71316e-23	9.94073e-21	pseudobulk	edgeR	LRT
Gm28905	-1.73564	5.11521	98.1594	3.86016e-23	1.02182e-20	pseudobulk	edgeR	LRT
Dph6	-0.787056	5.76919	98.1338	3.91049e-23	1.02364e-20	pseudobulk	edgeR	LRT
Ppib	-0.645222	7.27905	97.8814	4.44196e-23	1.14998e-20	pseudobulk	edgeR	LRT
Dip2b	0.565583	7.45913	97.7643	4.71277e-23	1.20683e-20	pseudobulk	edgeR	LRT
Wsb1	-0.563043	7.02129	96.8164	7.60633e-23	1.92686e-20	pseudobulk	edgeR	LRT
Fktn	0.710739	5.93847	96.3116	9.8154e-23	2.46001e-20	pseudobulk	edgeR	LRT
Dop1b	0.637757	6.3611	95.6956	1.3398e-22	3.32256e-20	pseudobulk	edgeR	LRT
Syvn1	1.08696	4.68939	94.7718	2.13648e-22	5.24306e-20	pseudobulk	edgeR	LRT
Tmem91	-1.22224	4.52188	94.3997	2.57835e-22	6.2622e-20	pseudobulk	edgeR	LRT
Ncor2	0.542064	7.07067	93.6788	3.71115e-22	8.92153e-20	pseudobulk	edgeR	LRT
Podxl2	-0.563457	6.99295	93.4941	4.07412e-22	9.69517e-20	pseudobulk	edgeR	LRT
Pkd1	0.522215	7.64258	92.6089	6.37192e-22	1.50116e-19	pseudobulk	edgeR	LRT
Myo1c	1.07335	4.51612	92.0651	8.38725e-22	1.95639e-19	pseudobulk	edgeR	LRT
Egr1	-1.24427	5.00539	91.0681	1.38812e-21	3.18736e-19	pseudobulk	edgeR	LRT
Srsf2	-0.565214	7.10099	91.0604	1.39351e-21	3.18736e-19	pseudobulk	edgeR	LRT
Sgcz	-0.700616	10.0305	90.7483	1.63162e-21	3.69609e-19	pseudobulk	edgeR	LRT
Enpp2	-1.23981	5.25177	90.5375	1.81501e-21	4.07237e-19	pseudobulk	edgeR	LRT
Rgs17	0.52343	7.21456	90.0222	2.35499e-21	5.23408e-19	pseudobulk	edgeR	LRT
Cs	0.709512	6.07229	88.295	5.63869e-21	1.23002e-18	pseudobulk	edgeR	LRT
Tbrg4	1.0905	4.57347	87.7029	7.60646e-21	1.64404e-18	pseudobulk	edgeR	LRT
Hnrnpu	-0.465339	8.47068	87.4379	8.69693e-21	1.86264e-18	pseudobulk	edgeR	LRT
Capn15	0.663863	6.21514	87.3894	8.91251e-21	1.89162e-18	pseudobulk	edgeR	LRT
Stat1	1.26761	4.58145	87.1044	1.02943e-20	2.16539e-18	pseudobulk	edgeR	LRT
Lnpep	0.522583	7.67649	86.2283	1.60317e-20	3.34239e-18	pseudobulk	edgeR	LRT
Shfl	-0.629785	6.66336	85.5107	2.30452e-20	4.76247e-18	pseudobulk	edgeR	LRT
Man2a2	-0.628472	6.37898	85.361	2.48579e-20	5.09241e-18	pseudobulk	edgeR	LRT
Gm45846	-0.761827	6.14628	84.1999	4.47184e-20	9.00445e-18	pseudobulk	edgeR	LRT
Pcgf2	-0.936145	4.96764	84.0905	4.72627e-20	9.43611e-18	pseudobulk	edgeR	LRT
Cabin1	0.531861	7.28874	83.9143	5.16705e-20	1.02295e-17	pseudobulk	edgeR	LRT
Cpsf6	-0.519272	7.61899	83.7668	5.56725e-20	1.09299e-17	pseudobulk	edgeR	LRT
Exosc10	0.789583	5.29658	82.0974	1.29542e-19	2.52222e-17	pseudobulk	edgeR	LRT
Gm26673	-1.07559	4.72502	81.6568	1.61891e-19	3.12622e-17	pseudobulk	edgeR	LRT
Adamtsl1	-0.77524	5.97068	81.5102	1.74361e-19	3.33965e-17	pseudobulk	edgeR	LRT
Yme1l1	0.538726	6.8867	80.9776	2.28287e-19	4.30258e-17	pseudobulk	edgeR	LRT
Arfgap3	0.824254	5.38609	80.8745	2.40522e-19	4.49719e-17	pseudobulk	edgeR	LRT
Myt1l	0.413954	9.59164	80.0795	3.59636e-19	6.61928e-17	pseudobulk	edgeR	LRT
Mir9-3hg	-0.563577	6.6713	79.9582	3.8242e-19	6.98406e-17	pseudobulk	edgeR	LRT
Slc9a3r2	1.02627	4.75912	79.6955	4.3679e-19	7.91564e-17	pseudobulk	edgeR	LRT
Erbb4	-0.469915	13.1645	79.1464	5.76751e-19	1.03723e-16	pseudobulk	edgeR	LRT
Rufy2	0.502646	7.36651	78.331	8.71431e-19	1.55531e-16	pseudobulk	edgeR	LRT
R3hdm2	0.466025	7.86159	78.1959	9.33139e-19	1.65292e-16	pseudobulk	edgeR	LRT
Efr3b	0.496419	7.431	77.8575	1.10747e-18	1.94708e-16	pseudobulk	edgeR	LRT
Adgrl3	0.38857	10.8353	77.6728	1.21605e-18	2.12215e-16	pseudobulk	edgeR	LRT
Amy1	-0.549025	6.93932	77.6013	1.26085e-18	2.18414e-16	pseudobulk	edgeR	LRT
Snrnp70	-0.530551	8.08514	77.4143	1.38608e-18	2.38355e-16	pseudobulk	edgeR	LRT
Pknox2	-0.532176	7.92581	77.3917	1.40206e-18	2.39021e-16	pseudobulk	edgeR	LRT
Srsf11	-0.465347	7.91486	77.3802	1.41024e-18	2.39021e-16	pseudobulk	edgeR	LRT
Kifc2	-0.553894	6.45583	76.3603	2.3635e-18	3.97727e-16	pseudobulk	edgeR	LRT
Gm4924	-0.728094	5.72174	76.0531	2.76134e-18	4.61378e-16	pseudobulk	edgeR	LRT
Fkbp1a	0.72997	5.74502	75.8862	3.00487e-18	4.98534e-16	pseudobulk	edgeR	LRT
Rgs11	-0.797773	5.29878	75.6102	3.45575e-18	5.69329e-16	pseudobulk	edgeR	LRT
Cdr1os	-0.449789	9.49417	74.7007	5.47772e-18	8.89998e-16	pseudobulk	edgeR	LRT
A230006K03Rik	-0.541186	8.5232	74.3701	6.47633e-18	1.04504e-15	pseudobulk	edgeR	LRT
Ppfia3	0.626845	6.08091	74.2671	6.82307e-18	1.0935e-15	pseudobulk	edgeR	LRT
Tent4a	0.927305	4.63656	74.0332	7.68147e-18	1.22269e-15	pseudobulk	edgeR	LRT
Prpf8	0.613285	6.04107	74.02	7.73293e-18	1.22269e-15	pseudobulk	edgeR	LRT
Arrb1	0.544237	6.45145	73.1609	1.19497e-17	1.87683e-15	pseudobulk	edgeR	LRT
Ddx17	-0.478435	7.79733	73.0244	1.28054e-17	1.9979e-15	pseudobulk	edgeR	LRT
Commd4	-0.859275	4.92072	72.5708	1.61148e-17	2.49769e-15	pseudobulk	edgeR	LRT
Rbm3	-0.733137	5.59821	72.4039	1.75364e-17	2.70026e-15	pseudobulk	edgeR	LRT
Vip	0.873091	5.59548	72.2427	1.90296e-17	2.91116e-15	pseudobulk	edgeR	LRT
Col26a1	-0.622468	5.86328	72.2181	1.92684e-17	2.92867e-15	pseudobulk	edgeR	LRT
Slc4a8	0.543503	6.3899	71.6969	2.50933e-17	3.78957e-15	pseudobulk	edgeR	LRT
Adgrl1	0.5299	6.53629	71.4921	2.7837e-17	4.17715e-15	pseudobulk	edgeR	LRT
Ptpn9	0.502289	6.80318	70.9812	3.60638e-17	5.34357e-15	pseudobulk	edgeR	LRT
Uspl1	0.762442	5.20191	70.8415	3.87112e-17	5.69998e-15	pseudobulk	edgeR	LRT
Chl1	0.408283	8.90031	70.6165	4.3387e-17	6.34879e-15	pseudobulk	edgeR	LRT
Nell1	0.549423	8.24747	70.0871	5.67421e-17	8.25178e-15	pseudobulk	edgeR	LRT
Fam120a	0.496268	7.00127	69.643	7.10719e-17	1.02723e-14	pseudobulk	edgeR	LRT
Usp3	-0.673265	5.65082	69.3076	8.42453e-17	1.2102e-14	pseudobulk	edgeR	LRT
Map3k4	0.486981	6.7572	68.6668	1.16586e-16	1.66464e-14	pseudobulk	edgeR	LRT
Mfn1	-0.466451	7.16349	68.5509	1.23643e-16	1.75476e-14	pseudobulk	edgeR	LRT
Atp13a1	0.710115	5.62857	68.4396	1.30824e-16	1.84556e-14	pseudobulk	edgeR	LRT
Pcnx2	0.468205	7.29209	68.2175	1.46418e-16	2.05325e-14	pseudobulk	edgeR	LRT
Prrc2b	0.510759	6.9966	67.5564	2.04743e-16	2.83738e-14	pseudobulk	edgeR	LRT
Fras1	-0.726143	5.3178	66.4888	3.51882e-16	4.81976e-14	pseudobulk	edgeR	LRT
A330102I10Rik	-0.641766	6.4705	65.6783	5.30867e-16	7.18775e-14	pseudobulk	edgeR	LRT
Arglu1	-0.481161	7.03267	65.5988	5.52733e-16	7.44105e-14	pseudobulk	edgeR	LRT
Vps33b	0.681901	5.4885	65.5256	5.73654e-16	7.67881e-14	pseudobulk	edgeR	LRT
Mid1	-0.70558	5.58827	65.0863	7.16905e-16	9.54213e-14	pseudobulk	edgeR	LRT
Nop56	-0.636072	5.57988	64.598	9.18502e-16	1.21567e-13	pseudobulk	edgeR	LRT
Stk40	0.743894	5.20372	64.5464	9.42863e-16	1.24094e-13	pseudobulk	edgeR	LRT
Dchs2	-0.86518	4.6073	64.2886	1.07467e-15	1.40657e-13	pseudobulk	edgeR	LRT
Ptpn23	0.61991	5.63256	63.8855	1.31867e-15	1.70695e-13	pseudobulk	edgeR	LRT
B830012L14Rik	-0.41826	8.17804	63.8698	1.3292e-15	1.7073e-13	pseudobulk	edgeR	LRT
Hacd1	-0.53216	6.38144	63.8635	1.33343e-15	1.7073e-13	pseudobulk	edgeR	LRT
Rc3h2	0.470017	6.86569	63.7313	1.42599e-15	1.81594e-13	pseudobulk	edgeR	LRT
Gnl3	0.659186	5.72873	63.6378	1.4953e-15	1.89397e-13	pseudobulk	edgeR	LRT
Pou6f1	0.674078	5.65088	63.1155	1.94938e-15	2.4559e-13	pseudobulk	edgeR	LRT
Heatr1	0.946237	4.94158	62.3919	2.81486e-15	3.5274e-13	pseudobulk	edgeR	LRT
Cebpz	0.841078	4.79669	62.265	3.00214e-15	3.7422e-13	pseudobulk	edgeR	LRT
Dgkq	0.642038	5.64984	62.1732	3.14537e-15	3.9001e-13	pseudobulk	edgeR	LRT
Zfp697	-0.526421	6.58831	62.1086	3.25028e-15	4.00908e-13	pseudobulk	edgeR	LRT
Gcn1	0.652346	5.45572	62.0517	3.34561e-15	4.10517e-13	pseudobulk	edgeR	LRT
Gpcpd1	-0.483335	6.59849	61.5007	4.42585e-15	5.37468e-13	pseudobulk	edgeR	LRT
Sfpq	-0.392958	8.10159	61.1161	5.38059e-15	6.50058e-13	pseudobulk	edgeR	LRT
Myo9b	0.464111	6.68545	60.9919	5.73095e-15	6.88854e-13	pseudobulk	edgeR	LRT
Eif2s3y	-0.473477	6.81478	60.7566	6.45854e-15	7.7237e-13	pseudobulk	edgeR	LRT
Jarid2	0.464297	7.09296	60.5372	7.22022e-15	8.59097e-13	pseudobulk	edgeR	LRT
Mirg	-0.485276	6.85407	60.0023	9.47468e-15	1.12168e-12	pseudobulk	edgeR	LRT
Plxna1	0.702408	5.15928	59.8641	1.01639e-14	1.19726e-12	pseudobulk	edgeR	LRT
Abca2	0.695006	5.731	59.7065	1.10111e-14	1.2906e-12	pseudobulk	edgeR	LRT
Smarcad1	0.581894	6.62196	59.3967	1.28883e-14	1.50315e-12	pseudobulk	edgeR	LRT
Sbno1	0.445592	6.98898	59.1062	1.49391e-14	1.73375e-12	pseudobulk	edgeR	LRT
Luc7l2	-0.385048	9.14687	59.0769	1.51625e-14	1.75105e-12	pseudobulk	edgeR	LRT
Ddr1	0.83876	4.54938	59.0645	1.52587e-14	1.75356e-12	pseudobulk	edgeR	LRT
Mir124-2hg	-0.442527	7.12933	58.9878	1.58649e-14	1.81437e-12	pseudobulk	edgeR	LRT
Kdm1a	0.478577	6.80851	58.6836	1.85175e-14	2.09805e-12	pseudobulk	edgeR	LRT
Ilf2	0.645473	5.32894	58.1665	2.40845e-14	2.71487e-12	pseudobulk	edgeR	LRT
Cirbp	-0.694503	5.09913	58.0492	2.55641e-14	2.86792e-12	pseudobulk	edgeR	LRT
Hk1	0.491562	6.37012	58.027	2.58542e-14	2.88673e-12	pseudobulk	edgeR	LRT
C030017B01Rik	-0.83581	4.75288	57.9472	2.69248e-14	2.99208e-12	pseudobulk	edgeR	LRT
Vamp1	-0.622457	5.83664	57.9042	2.75204e-14	3.04391e-12	pseudobulk	edgeR	LRT
Josd2	-0.719027	5.08272	57.8136	2.88177e-14	3.1725e-12	pseudobulk	edgeR	LRT
Ndnf	-1.09528	4.96726	57.6611	3.11401e-14	3.41223e-12	pseudobulk	edgeR	LRT
Nol4	0.3861	9.0407	57.4964	3.38606e-14	3.69315e-12	pseudobulk	edgeR	LRT
9530036O11Rik	-0.856714	5.1421	57.2255	3.88595e-14	4.21885e-12	pseudobulk	edgeR	LRT
Gm21992	-0.463458	6.83452	57.1295	4.08036e-14	4.40959e-12	pseudobulk	edgeR	LRT
Col14a1	-1.21418	4.61395	57.0523	4.24369e-14	4.54835e-12	pseudobulk	edgeR	LRT
Brap	0.768516	5.14384	57.0506	4.24736e-14	4.54835e-12	pseudobulk	edgeR	LRT
Adar	0.416967	7.42305	57.0321	4.28765e-14	4.57071e-12	pseudobulk	edgeR	LRT
Clk1	-0.432276	6.95805	56.9226	4.53313e-14	4.79121e-12	pseudobulk	edgeR	LRT
Top2b	0.450328	7.2301	56.9217	4.53516e-14	4.79121e-12	pseudobulk	edgeR	LRT
Cyp46a1	-0.527909	6.11901	56.8107	4.79841e-14	5.04669e-12	pseudobulk	edgeR	LRT
Tacc2	0.47959	6.39534	56.6878	5.10807e-14	5.32482e-12	pseudobulk	edgeR	LRT
Osbpl3	0.420799	8.50055	56.6224	5.28068e-14	5.48051e-12	pseudobulk	edgeR	LRT
Tcea2	-0.551384	6.01932	56.5695	5.42476e-14	5.60535e-12	pseudobulk	edgeR	LRT
Mast1	0.537558	6.34113	56.3891	5.94576e-14	6.09027e-12	pseudobulk	edgeR	LRT
Cdh10	0.44638	8.42614	55.4226	9.7213e-14	9.77315e-12	pseudobulk	edgeR	LRT
2610037D02Rik	-0.555265	6.2267	55.4171	9.74867e-14	9.77315e-12	pseudobulk	edgeR	LRT
Phactr1	-0.394145	9.80344	55.2841	1.04306e-13	1.04125e-11	pseudobulk	edgeR	LRT
Nrg1	-0.415656	9.3797	55.1943	1.09183e-13	1.08534e-11	pseudobulk	edgeR	LRT
Cd46	-0.581944	5.79609	55.1392	1.1229e-13	1.11153e-11	pseudobulk	edgeR	LRT
Adgrb3	-0.36754	11.6755	55.0494	1.17536e-13	1.15859e-11	pseudobulk	edgeR	LRT
Mapk8ip3	0.433385	7.20213	54.9766	1.21975e-13	1.19733e-11	pseudobulk	edgeR	LRT
Ankrd24	-0.505426	6.35815	54.963	1.22822e-13	1.20065e-11	pseudobulk	edgeR	LRT
Dab1	-0.382214	10.6665	54.8306	1.31383e-13	1.27625e-11	pseudobulk	edgeR	LRT
Ptcd2	0.86151	4.62397	54.6954	1.40737e-13	1.35887e-11	pseudobulk	edgeR	LRT
Elfn1	0.45867	6.45235	54.6431	1.44528e-13	1.38977e-11	pseudobulk	edgeR	LRT
Porcn	-0.598969	5.60396	54.3068	1.71504e-13	1.64157e-11	pseudobulk	edgeR	LRT
Oxa1l	0.734522	5.15582	54.2999	1.72107e-13	1.64157e-11	pseudobulk	edgeR	LRT
N4bp1	0.551311	6.0526	54.1592	1.84884e-13	1.75633e-11	pseudobulk	edgeR	LRT
Pde1a	0.611458	8.202	53.8362	2.17925e-13	2.06189e-11	pseudobulk	edgeR	LRT
Cntrob	0.697038	4.97372	53.5664	2.49997e-13	2.35191e-11	pseudobulk	edgeR	LRT
Phf20	0.48546	6.45542	53.5619	2.50574e-13	2.35191e-11	pseudobulk	edgeR	LRT
Ano3	0.42074	7.40262	53.4188	2.69506e-13	2.51956e-11	pseudobulk	edgeR	LRT
Il1rapl1	-0.434093	11.5065	53.2777	2.89577e-13	2.6965e-11	pseudobulk	edgeR	LRT
Ep400	0.436531	7.03772	53.2494	2.93776e-13	2.72483e-11	pseudobulk	edgeR	LRT
Gripap1	0.483127	6.3609	53.0151	3.3099e-13	3.05796e-11	pseudobulk	edgeR	LRT
Lrrtm4	-0.397278	11.8564	52.7896	3.71262e-13	3.40333e-11	pseudobulk	edgeR	LRT
Mmaa	-0.626361	5.78936	52.5541	4.18557e-13	3.79261e-11	pseudobulk	edgeR	LRT
Slc6a1	-0.406212	8.51158	52.4938	4.31617e-13	3.89597e-11	pseudobulk	edgeR	LRT
Cdh9	0.426988	8.79168	52.3937	4.54181e-13	4.08399e-11	pseudobulk	edgeR	LRT
Cpeb3	0.355179	8.92218	52.0688	5.35884e-13	4.80034e-11	pseudobulk	edgeR	LRT
Dync1h1	0.384921	7.75481	51.872	5.92379e-13	5.26636e-11	pseudobulk	edgeR	LRT
Cyfip1	0.456342	6.87099	51.7492	6.30626e-13	5.5853e-11	pseudobulk	edgeR	LRT
Dennd6b	-0.554587	5.78861	51.657	6.6094e-13	5.83187e-11	pseudobulk	edgeR	LRT
Pak1	0.393691	7.45406	51.2206	8.25468e-13	7.25642e-11	pseudobulk	edgeR	LRT
Nrxn2	0.425918	6.79892	51.1269	8.65832e-13	7.55487e-11	pseudobulk	edgeR	LRT
Nrbp2	-0.607772	5.52115	51.1128	8.72078e-13	7.58129e-11	pseudobulk	edgeR	LRT
Rapgef1	0.512111	6.25551	50.8713	9.86229e-13	8.54212e-11	pseudobulk	edgeR	LRT
Ypel4	-0.527412	5.84465	50.8588	9.92551e-13	8.56539e-11	pseudobulk	edgeR	LRT
Hectd4	0.386979	7.70987	50.7735	1.03665e-12	8.91327e-11	pseudobulk	edgeR	LRT
Tulp3	0.52752	5.83954	50.6885	1.08252e-12	9.27384e-11	pseudobulk	edgeR	LRT
Pip5k1b	-0.531172	7.09106	50.4004	1.25371e-12	1.07015e-10	pseudobulk	edgeR	LRT
Invs	-0.665076	5.1829	50.1864	1.39817e-12	1.18915e-10	pseudobulk	edgeR	LRT
1110019D14Rik	-0.829593	4.83525	50.1069	1.45594e-12	1.23383e-10	pseudobulk	edgeR	LRT
Myo18a	0.469443	6.38575	49.8723	1.64085e-12	1.38554e-10	pseudobulk	edgeR	LRT
Snhg4	-0.533101	5.81443	49.8506	1.65908e-12	1.39594e-10	pseudobulk	edgeR	LRT
Smg5	0.58295	5.41286	49.8339	1.67332e-12	1.40291e-10	pseudobulk	edgeR	LRT
Mir670hg	0.7521	6.04988	49.7804	1.71954e-12	1.43655e-10	pseudobulk	edgeR	LRT
Ube2o	0.404651	7.08485	49.606	1.8794e-12	1.56455e-10	pseudobulk	edgeR	LRT
Phka2	-0.462445	6.99303	49.5798	1.90464e-12	1.57998e-10	pseudobulk	edgeR	LRT
Fam131a	-0.723104	4.97345	49.1458	2.37625e-12	1.96428e-10	pseudobulk	edgeR	LRT
Grin1	0.364053	8.31467	49.113	2.41637e-12	1.99046e-10	pseudobulk	edgeR	LRT
Asap1	0.348139	8.59509	49.0968	2.43639e-12	1.99996e-10	pseudobulk	edgeR	LRT
Fam193b	-0.477854	6.31688	48.7398	2.92281e-12	2.39092e-10	pseudobulk	edgeR	LRT
Xrcc4	0.473992	6.25316	48.4098	3.45834e-12	2.81921e-10	pseudobulk	edgeR	LRT
Crebzf	-0.383594	7.60603	48.3391	3.58531e-12	2.91263e-10	pseudobulk	edgeR	LRT
Kansl1l	-0.413249	7.17694	48.2253	3.79958e-12	3.07609e-10	pseudobulk	edgeR	LRT
Csnk1g1	0.453464	6.99766	48.029	4.19958e-12	3.38829e-10	pseudobulk	edgeR	LRT
Las1l	-0.5171	5.83639	47.7995	4.72121e-12	3.79614e-10	pseudobulk	edgeR	LRT
Gm46218	-0.668932	4.93467	47.6841	5.00746e-12	4.01261e-10	pseudobulk	edgeR	LRT
Cstf2	-0.494201	6.46542	47.4317	5.69554e-12	4.53315e-10	pseudobulk	edgeR	LRT
Tmem132a	-0.591087	5.35824	47.1579	6.5492e-12	5.1776e-10	pseudobulk	edgeR	LRT
Ppp1r12a	0.367076	8.04298	47.1091	6.71443e-12	5.29047e-10	pseudobulk	edgeR	LRT
Rev1	0.40036	6.97382	47.0435	6.943e-12	5.44485e-10	pseudobulk	edgeR	LRT
Pak2	0.513883	5.67449	47.0396	6.95657e-12	5.44485e-10	pseudobulk	edgeR	LRT
Ddx27	0.616567	5.08744	46.6543	8.46812e-12	6.60597e-10	pseudobulk	edgeR	LRT
Nbeal1	0.404431	7.36417	46.4893	9.21219e-12	7.13914e-10	pseudobulk	edgeR	LRT
Kif21b	0.453094	6.2224	46.4302	9.49428e-12	7.33363e-10	pseudobulk	edgeR	LRT
Mat2a	-0.429449	6.77978	46.3953	9.66453e-12	7.43778e-10	pseudobulk	edgeR	LRT
2610507B11Rik	0.484226	6.04297	46.3897	9.69226e-12	7.43778e-10	pseudobulk	edgeR	LRT
Srrm3	0.384041	7.38401	46.3096	1.00968e-11	7.7231e-10	pseudobulk	edgeR	LRT
Pank3	0.571852	5.52564	46.275	1.02765e-11	7.80983e-10	pseudobulk	edgeR	LRT
Gfod1	0.407808	6.76612	46.2517	1.03997e-11	7.87804e-10	pseudobulk	edgeR	LRT
Rbmx	-0.539719	5.67631	46.1846	1.07621e-11	8.11893e-10	pseudobulk	edgeR	LRT
Trank1	-0.355588	7.65256	46.1801	1.07866e-11	8.11893e-10	pseudobulk	edgeR	LRT
Phrf1	0.615514	5.38942	46.1058	1.12035e-11	8.4058e-10	pseudobulk	edgeR	LRT
Pitpnm2	0.470484	6.63456	46.0287	1.16536e-11	8.71576e-10	pseudobulk	edgeR	LRT
Smarcc2	0.406008	6.61819	45.9496	1.21333e-11	9.04581e-10	pseudobulk	edgeR	LRT
C2cd3	0.534162	5.8098	45.7504	1.34322e-11	9.98261e-10	pseudobulk	edgeR	LRT
Smarca2	0.35547	7.56347	45.6901	1.38522e-11	1.02624e-09	pseudobulk	edgeR	LRT
Pi4ka	0.342265	7.92271	45.5911	1.45704e-11	1.07606e-09	pseudobulk	edgeR	LRT
Ubqln1	0.459265	6.3386	45.5651	1.47649e-11	1.08702e-09	pseudobulk	edgeR	LRT
Fam228b	-0.741428	4.83009	45.4281	1.58342e-11	1.16211e-09	pseudobulk	edgeR	LRT
Tnpo2	0.696383	4.74794	45.3933	1.61186e-11	1.17931e-09	pseudobulk	edgeR	LRT
Epb41l4a	0.75397	4.7195	45.2673	1.71893e-11	1.24949e-09	pseudobulk	edgeR	LRT
5031439G07Rik	-0.524887	5.93864	45.2659	1.72021e-11	1.24949e-09	pseudobulk	edgeR	LRT
Mir124a-1hg	-0.362228	8.92269	45.2619	1.72369e-11	1.24949e-09	pseudobulk	edgeR	LRT
Ythdc2	0.395334	6.79644	45.2184	1.76243e-11	1.27365e-09	pseudobulk	edgeR	LRT
Pcnx	0.380257	7.14124	45.1429	1.83169e-11	1.31966e-09	pseudobulk	edgeR	LRT
Npy	0.658705	6.00923	44.948	2.02334e-11	1.44887e-09	pseudobulk	edgeR	LRT
Cox10	0.49847	6.015	44.8683	2.1074e-11	1.50397e-09	pseudobulk	edgeR	LRT
2810049E08Rik	-0.657423	6.08182	44.8631	2.11306e-11	1.50397e-09	pseudobulk	edgeR	LRT
Fyco1	-0.533005	5.58541	44.7597	2.22757e-11	1.5807e-09	pseudobulk	edgeR	LRT
Ndufs4	0.391277	6.99841	44.675	2.32613e-11	1.64568e-09	pseudobulk	edgeR	LRT
Gmeb2	0.691101	4.99148	44.6467	2.35999e-11	1.66464e-09	pseudobulk	edgeR	LRT
Sec16a	0.552797	5.72312	44.6372	2.37139e-11	1.66769e-09	pseudobulk	edgeR	LRT
Gm16070	-0.695793	5.753	44.5375	2.4953e-11	1.74961e-09	pseudobulk	edgeR	LRT
Tmem132d	-0.358526	8.46459	44.1875	2.9838e-11	2.06751e-09	pseudobulk	edgeR	LRT
Hmgn3	-0.500381	5.94489	44.1034	3.11474e-11	2.13937e-09	pseudobulk	edgeR	LRT
Pdcd6ip	0.495123	5.81132	43.7404	3.74948e-11	2.56785e-09	pseudobulk	edgeR	LRT
Rab30	0.353087	7.78945	43.7255	3.77822e-11	2.58003e-09	pseudobulk	edgeR	LRT
Rpgr	-0.431304	6.33269	43.6267	3.97383e-11	2.70577e-09	pseudobulk	edgeR	LRT
D3Ertd751e	-0.518748	5.84339	43.5611	4.10918e-11	2.78986e-09	pseudobulk	edgeR	LRT
Abhd14b	-0.585865	5.33665	43.4524	4.34407e-11	2.94086e-09	pseudobulk	edgeR	LRT
Tenm4	0.317454	9.51986	43.3978	4.46698e-11	3.0154e-09	pseudobulk	edgeR	LRT
Lrrc4	-0.571879	6.1799	43.35	4.57734e-11	3.08107e-09	pseudobulk	edgeR	LRT
Pex5l	-0.40173	7.81562	43.3328	4.6178e-11	3.09945e-09	pseudobulk	edgeR	LRT
Tmem29	-0.570623	5.4526	43.323	4.64085e-11	3.10607e-09	pseudobulk	edgeR	LRT
Lzts3	-0.804422	4.52512	43.1428	5.0888e-11	3.39623e-09	pseudobulk	edgeR	LRT
Crppa	-0.461388	6.51483	43.0656	5.2934e-11	3.5228e-09	pseudobulk	edgeR	LRT
Gm4221	-0.691475	5.02022	42.6475	6.55488e-11	4.33782e-09	pseudobulk	edgeR	LRT
Iqce	0.560871	5.41336	42.4591	7.21746e-11	4.73638e-09	pseudobulk	edgeR	LRT
Slc6a17	0.361914	7.5569	42.3558	7.60902e-11	4.97947e-09	pseudobulk	edgeR	LRT
Atp9b	0.381291	7.80718	42.1991	8.24371e-11	5.37742e-09	pseudobulk	edgeR	LRT
Sh3pxd2a	0.458115	5.94663	41.9188	9.51417e-11	6.17477e-09	pseudobulk	edgeR	LRT
Hdx	-0.435249	6.30945	41.8711	9.74933e-11	6.31001e-09	pseudobulk	edgeR	LRT
Zzef1	0.380059	7.39022	41.8507	9.85149e-11	6.35866e-09	pseudobulk	edgeR	LRT
Pan2	0.753121	4.68245	41.8273	9.97022e-11	6.41772e-09	pseudobulk	edgeR	LRT
Jak2	0.490431	5.69501	41.8206	1.00041e-10	6.42201e-09	pseudobulk	edgeR	LRT
Sparcl1	-0.389702	7.37632	41.7598	1.03205e-10	6.5892e-09	pseudobulk	edgeR	LRT
Chd6	0.38642	8.452	41.7281	1.04888e-10	6.67855e-09	pseudobulk	edgeR	LRT
Kif21a	0.309718	8.61594	41.7005	1.06381e-10	6.75534e-09	pseudobulk	edgeR	LRT
Cacna1b	0.36612	7.86445	41.6112	1.11351e-10	7.05195e-09	pseudobulk	edgeR	LRT
Chd3	0.525124	5.66655	41.5938	1.12349e-10	7.09604e-09	pseudobulk	edgeR	LRT
Gpc5	0.656489	6.09967	41.5517	1.14797e-10	7.23128e-09	pseudobulk	edgeR	LRT
Gm43713	-0.4417	6.30615	41.3738	1.25733e-10	7.89905e-09	pseudobulk	edgeR	LRT
Lrrtm3	-0.323574	8.84415	41.1922	1.3797e-10	8.64476e-09	pseudobulk	edgeR	LRT
Csnk1g3	0.402739	6.73976	41.1117	1.43773e-10	8.98447e-09	pseudobulk	edgeR	LRT
Ralgapa2	0.323043	8.44461	41.0243	1.50348e-10	9.37049e-09	pseudobulk	edgeR	LRT
Gm37494	-0.61769	4.96981	40.8788	1.61973e-10	1.00684e-08	pseudobulk	edgeR	LRT
Ftx	-0.347193	7.57864	40.7615	1.71991e-10	1.0635e-08	pseudobulk	edgeR	LRT
Rnf25	-0.484134	6.10181	40.6833	1.79013e-10	1.10402e-08	pseudobulk	edgeR	LRT
Dnmt3a	0.373691	7.05438	40.6622	1.80957e-10	1.1131e-08	pseudobulk	edgeR	LRT
Lamp5	-0.913371	4.59501	40.5733	1.89375e-10	1.16185e-08	pseudobulk	edgeR	LRT
Kif5a	0.377032	7.44132	40.5569	1.90968e-10	1.16858e-08	pseudobulk	edgeR	LRT
Zfp654	0.440787	6.47551	40.5197	1.94647e-10	1.188e-08	pseudobulk	edgeR	LRT
Tle2	-0.605252	4.97652	40.4719	1.99461e-10	1.21424e-08	pseudobulk	edgeR	LRT
Cacna1i	0.624975	5.01607	40.2863	2.19343e-10	1.32841e-08	pseudobulk	edgeR	LRT
Nbdy	-0.745686	4.54867	40.2576	2.22587e-10	1.3446e-08	pseudobulk	edgeR	LRT
Angel2	0.499934	5.67443	40.0586	2.46452e-10	1.48495e-08	pseudobulk	edgeR	LRT
Npdc1	-0.447515	6.00564	40.0452	2.48153e-10	1.49139e-08	pseudobulk	edgeR	LRT
Trim3	0.452907	6.14706	39.9621	2.58944e-10	1.55228e-08	pseudobulk	edgeR	LRT
Soga3	0.352177	7.28791	39.9349	2.62571e-10	1.57003e-08	pseudobulk	edgeR	LRT
Camta2	0.606882	5.30884	39.9044	2.66698e-10	1.59067e-08	pseudobulk	edgeR	LRT
Taf15	-0.391861	6.81673	39.8916	2.68462e-10	1.59715e-08	pseudobulk	edgeR	LRT
Slc27a2	0.571432	5.32929	39.842	2.75364e-10	1.63408e-08	pseudobulk	edgeR	LRT
Gpat4	0.587744	5.12207	39.7853	2.83466e-10	1.67793e-08	pseudobulk	edgeR	LRT
Wdr75	0.561234	5.68169	39.5235	3.24135e-10	1.91386e-08	pseudobulk	edgeR	LRT
Filip1l	-0.649068	5.21614	39.3635	3.5181e-10	2.07207e-08	pseudobulk	edgeR	LRT
Ctc1	0.695936	4.62593	39.3472	3.54755e-10	2.08421e-08	pseudobulk	edgeR	LRT
Socs2	0.758464	4.93027	39.3364	3.56736e-10	2.09063e-08	pseudobulk	edgeR	LRT
Zfp182	-0.559944	5.3495	39.2478	3.73287e-10	2.1822e-08	pseudobulk	edgeR	LRT
Kcnip4	-0.369534	12.7187	39.0409	4.15016e-10	2.41417e-08	pseudobulk	edgeR	LRT
Cacna2d2	0.41721	7.21324	38.7749	4.75616e-10	2.75664e-08	pseudobulk	edgeR	LRT
Purg	-0.353449	7.14744	38.7723	4.76231e-10	2.75664e-08	pseudobulk	edgeR	LRT
Trim2	0.307126	8.48236	38.7122	4.91136e-10	2.83595e-08	pseudobulk	edgeR	LRT
Herc2	0.320016	7.76045	38.3875	5.80018e-10	3.34099e-08	pseudobulk	edgeR	LRT
Sox5	-0.361402	9.25273	38.3686	5.8568e-10	3.36537e-08	pseudobulk	edgeR	LRT
Usp5	0.578853	5.23761	38.3022	6.05931e-10	3.47327e-08	pseudobulk	edgeR	LRT
Kctd16	-0.408152	10.534	38.224	6.30722e-10	3.6066e-08	pseudobulk	edgeR	LRT
Kmt2d	0.619996	5.22478	38.204	6.3723e-10	3.62851e-08	pseudobulk	edgeR	LRT
Fmn1	-0.350963	8.37963	38.2027	6.37635e-10	3.62851e-08	pseudobulk	edgeR	LRT
Rasgrf1	-0.330921	8.23703	38.171	6.48069e-10	3.679e-08	pseudobulk	edgeR	LRT
Smc1a	0.54362	5.22913	38.0917	6.74975e-10	3.82253e-08	pseudobulk	edgeR	LRT
Ndufs7	-0.719694	4.68269	37.8644	7.5838e-10	4.28458e-08	pseudobulk	edgeR	LRT
Arhgef18	0.51071	5.46746	37.6387	8.5139e-10	4.79854e-08	pseudobulk	edgeR	LRT
Aifm3	-0.511692	5.51268	37.6224	8.58543e-10	4.81581e-08	pseudobulk	edgeR	LRT
Kdm5b	0.362925	6.84295	37.6097	8.64133e-10	4.83566e-08	pseudobulk	edgeR	LRT
Dhx57	0.414468	6.55532	37.4194	9.52692e-10	5.31859e-08	pseudobulk	edgeR	LRT
Shc2	-0.576231	5.07321	37.3628	9.80739e-10	5.46223e-08	pseudobulk	edgeR	LRT
Atrx	0.356621	7.9156	37.2646	1.03141e-09	5.73092e-08	pseudobulk	edgeR	LRT
Ift43	0.495882	5.75696	37.2056	1.06308e-09	5.88636e-08	pseudobulk	edgeR	LRT
Fah	0.30225	8.58224	37.2032	1.06439e-09	5.88636e-08	pseudobulk	edgeR	LRT
Man1a	0.585778	7.29425	37.1132	1.11467e-09	6.15003e-08	pseudobulk	edgeR	LRT
6030443J06Rik	-0.607688	5.50574	37.092	1.12688e-09	6.20282e-08	pseudobulk	edgeR	LRT
Ivd	-0.504641	5.63746	36.9973	1.1829e-09	6.49604e-08	pseudobulk	edgeR	LRT
Ccnt1	0.473373	5.9736	36.9905	1.18706e-09	6.5037e-08	pseudobulk	edgeR	LRT
Setd7	0.471618	5.96836	36.8421	1.28093e-09	7.0017e-08	pseudobulk	edgeR	LRT
Entr1	-0.53719	5.84702	36.761	1.33532e-09	7.28213e-08	pseudobulk	edgeR	LRT
Stx1a	0.720907	4.60678	36.5379	1.49723e-09	8.10878e-08	pseudobulk	edgeR	LRT
Tbc1d24	0.470016	5.89032	36.448	1.56792e-09	8.47215e-08	pseudobulk	edgeR	LRT
Acbd4	-0.637439	4.84832	36.4094	1.59929e-09	8.58263e-08	pseudobulk	edgeR	LRT
Cenpv	-0.511871	5.3198	36.2951	1.69591e-09	9.08046e-08	pseudobulk	edgeR	LRT
Cntln	-0.417728	6.47051	36.2894	1.7009e-09	9.08653e-08	pseudobulk	edgeR	LRT
Hmgcll1	-0.380613	7.53133	36.2757	1.7129e-09	9.1299e-08	pseudobulk	edgeR	LRT
Cox6c	-0.537386	5.48288	36.2504	1.73527e-09	9.22827e-08	pseudobulk	edgeR	LRT
Caskin1	0.421857	6.26479	35.9599	2.0142e-09	1.06635e-07	pseudobulk	edgeR	LRT
Pcm1	0.349758	7.60999	35.9285	2.04694e-09	1.08125e-07	pseudobulk	edgeR	LRT
Zyg11b	0.384541	6.84674	35.8779	2.10078e-09	1.10721e-07	pseudobulk	edgeR	LRT
Atp6v0a2	0.530693	5.22475	35.8619	2.11807e-09	1.11383e-07	pseudobulk	edgeR	LRT
Rgs9	0.531218	5.3685	35.829	2.15416e-09	1.13029e-07	pseudobulk	edgeR	LRT
Tmem175	-0.431187	6.33374	35.8098	2.17546e-09	1.13893e-07	pseudobulk	edgeR	LRT
Mga	0.369349	6.90677	35.7993	2.1873e-09	1.14259e-07	pseudobulk	edgeR	LRT
Selenow	-0.590963	4.85916	35.5807	2.44703e-09	1.27543e-07	pseudobulk	edgeR	LRT
Pibf1	0.392679	6.72331	35.5608	2.47217e-09	1.28286e-07	pseudobulk	edgeR	LRT
Hnrnpa2b1	-0.304542	7.74087	35.5451	2.49215e-09	1.29039e-07	pseudobulk	edgeR	LRT
Tcp11l1	-0.379671	6.65138	35.4807	2.57592e-09	1.33083e-07	pseudobulk	edgeR	LRT
Nlgn2	0.432344	5.87175	35.2632	2.88026e-09	1.48074e-07	pseudobulk	edgeR	LRT
Rps6kb2	-0.465074	5.885	35.26	2.88492e-09	1.48074e-07	pseudobulk	edgeR	LRT
Caprin1	0.35326	7.00955	35.2222	2.94146e-09	1.50648e-07	pseudobulk	edgeR	LRT
Apc2	0.470207	5.71152	35.2103	2.95947e-09	1.51241e-07	pseudobulk	edgeR	LRT
Tmem108	-0.365326	8.09755	35.1179	3.10334e-09	1.5825e-07	pseudobulk	edgeR	LRT
Ranbp9	0.37304	6.88372	34.9411	3.39829e-09	1.72916e-07	pseudobulk	edgeR	LRT
Nceh1	0.398884	6.31966	34.8524	3.55665e-09	1.80208e-07	pseudobulk	edgeR	LRT
Dazap1	0.454385	5.61836	34.8523	3.55689e-09	1.80208e-07	pseudobulk	edgeR	LRT
Dmxl2	0.312458	7.78917	34.8451	3.57e-09	1.80484e-07	pseudobulk	edgeR	LRT
Rab34	-0.608731	4.75347	34.8253	3.60655e-09	1.81941e-07	pseudobulk	edgeR	LRT
Ccdc191	-0.648873	4.90244	34.7795	3.69236e-09	1.85827e-07	pseudobulk	edgeR	LRT
Drp2	0.485737	5.52347	34.7758	3.69935e-09	1.85827e-07	pseudobulk	edgeR	LRT
Tub	0.44881	6.20476	34.7569	3.73554e-09	1.87246e-07	pseudobulk	edgeR	LRT
Rundc3a	-0.501182	5.56238	34.7508	3.74718e-09	1.87431e-07	pseudobulk	edgeR	LRT
Slc27a1	0.478554	5.56131	34.7431	3.76211e-09	1.87779e-07	pseudobulk	edgeR	LRT
Ints3	0.456196	5.7499	34.7024	3.84151e-09	1.91336e-07	pseudobulk	edgeR	LRT
Zfp950	-0.360543	6.76867	34.665	3.91606e-09	1.94289e-07	pseudobulk	edgeR	LRT
Ash1l	0.302935	7.78424	34.6644	3.91728e-09	1.94289e-07	pseudobulk	edgeR	LRT
Impdh1	-0.582441	4.89833	34.4856	4.29406e-09	2.12529e-07	pseudobulk	edgeR	LRT
Shisa6	0.396188	7.96406	34.4784	4.30999e-09	2.1287e-07	pseudobulk	edgeR	LRT
Metap1d	-0.437749	6.33816	34.4329	4.41208e-09	2.17002e-07	pseudobulk	edgeR	LRT
Peg3	-0.30359	8.92234	34.3843	4.52363e-09	2.22025e-07	pseudobulk	edgeR	LRT
Usp36	0.433348	5.88354	34.3553	4.59147e-09	2.24886e-07	pseudobulk	edgeR	LRT
Hcrtr2	-0.49913	5.66377	34.1903	4.99768e-09	2.43265e-07	pseudobulk	edgeR	LRT
Brd4	0.334022	7.00916	34.1646	5.06426e-09	2.45998e-07	pseudobulk	edgeR	LRT
Srsf7	-0.387235	6.64826	34.1475	5.10883e-09	2.47463e-07	pseudobulk	edgeR	LRT
Fndc4	-0.472941	5.4591	34.145	5.11542e-09	2.47463e-07	pseudobulk	edgeR	LRT
Eif3m	0.524738	5.31179	33.9727	5.58915e-09	2.69318e-07	pseudobulk	edgeR	LRT
Iqgap1	0.436663	5.74431	33.8643	5.90942e-09	2.83302e-07	pseudobulk	edgeR	LRT
Capzb	0.422775	5.82961	33.8624	5.9151e-09	2.83302e-07	pseudobulk	edgeR	LRT
Zfp804a	0.369117	9.79741	33.8612	5.9188e-09	2.83302e-07	pseudobulk	edgeR	LRT
Kif3b	0.389348	6.34812	33.858	5.92844e-09	2.83302e-07	pseudobulk	edgeR	LRT
Mypn	-0.938202	4.85697	33.8048	6.09279e-09	2.90567e-07	pseudobulk	edgeR	LRT
Slc50a1	-0.507954	5.62735	33.6707	6.52763e-09	3.10676e-07	pseudobulk	edgeR	LRT
Tia1	-0.339968	7.08986	33.643	6.62115e-09	3.14491e-07	pseudobulk	edgeR	LRT
Lancl3	0.492726	5.43104	33.6221	6.69283e-09	3.17256e-07	pseudobulk	edgeR	LRT
Taok2	0.478003	5.4887	33.6149	6.71748e-09	3.17785e-07	pseudobulk	edgeR	LRT
Mapkap1	0.332556	7.1455	33.5489	6.94945e-09	3.281e-07	pseudobulk	edgeR	LRT
Mpp3	0.673463	4.74638	33.4867	7.17535e-09	3.38088e-07	pseudobulk	edgeR	LRT
Snrpa	-0.660608	4.74487	33.4597	7.27559e-09	3.42127e-07	pseudobulk	edgeR	LRT
Rgs7	0.305346	9.71654	33.438	7.3574e-09	3.45285e-07	pseudobulk	edgeR	LRT
Nap1l5	-0.359989	6.60128	33.414	7.44863e-09	3.48871e-07	pseudobulk	edgeR	LRT
5730522E02Rik	-0.465066	7.86316	33.282	7.97176e-09	3.72632e-07	pseudobulk	edgeR	LRT
Sft2d1	-0.635686	4.59476	32.9554	9.42954e-09	4.38167e-07	pseudobulk	edgeR	LRT
Cdc42bpb	0.360382	6.44011	32.935	9.52932e-09	4.41723e-07	pseudobulk	edgeR	LRT
Phkb	-0.407692	7.17518	32.9287	9.56012e-09	4.41723e-07	pseudobulk	edgeR	LRT
Ago3	0.31989	7.69124	32.9283	9.56232e-09	4.41723e-07	pseudobulk	edgeR	LRT
Cnih4	0.698252	4.52067	32.8614	9.89684e-09	4.56281e-07	pseudobulk	edgeR	LRT
Supt5	0.450808	5.75767	32.8545	9.93192e-09	4.57004e-07	pseudobulk	edgeR	LRT
Dach1	-0.817951	4.7615	32.7508	1.04761e-08	4.79238e-07	pseudobulk	edgeR	LRT
Usp24	0.351516	7.25297	32.7068	1.07164e-08	4.89278e-07	pseudobulk	edgeR	LRT
Cyp7b1	-0.650628	4.84839	32.648	1.10452e-08	5.03316e-07	pseudobulk	edgeR	LRT
Igdcc4	0.536839	5.27898	32.3243	1.30471e-08	5.92248e-07	pseudobulk	edgeR	LRT
Fam13c	0.295827	7.65555	32.3204	1.30732e-08	5.92291e-07	pseudobulk	edgeR	LRT
Colgalt1	-0.602898	5.23545	32.2819	1.3335e-08	6.02991e-07	pseudobulk	edgeR	LRT
Ttc8	-0.368983	6.35122	32.2551	1.35204e-08	6.10206e-07	pseudobulk	edgeR	LRT
B4galt6	0.446353	5.8915	32.2487	1.3565e-08	6.11049e-07	pseudobulk	edgeR	LRT
Fam110b	0.32828	7.82726	32.216	1.37952e-08	6.20229e-07	pseudobulk	edgeR	LRT
C1qtnf4	-0.402563	6.09375	32.2073	1.38566e-08	6.21276e-07	pseudobulk	edgeR	LRT
Ddrgk1	-0.508994	5.27451	32.2053	1.38712e-08	6.21276e-07	pseudobulk	edgeR	LRT
Ckb	-0.31787	8.08734	32.1545	1.42387e-08	6.36526e-07	pseudobulk	edgeR	LRT
Speg	0.440451	5.81693	32.131	1.44117e-08	6.4304e-07	pseudobulk	edgeR	LRT
Osbpl11	0.520678	5.50968	31.9138	1.61167e-08	7.15056e-07	pseudobulk	edgeR	LRT
Slx4ip	0.43967	6.201	31.8541	1.66197e-08	7.35984e-07	pseudobulk	edgeR	LRT
Cul9	0.388913	6.20865	31.8389	1.67503e-08	7.40377e-07	pseudobulk	edgeR	LRT
AI504432	0.566072	5.22622	31.8096	1.70048e-08	7.50218e-07	pseudobulk	edgeR	LRT
Armcx3	-0.541038	5.07898	31.7973	1.71126e-08	7.53564e-07	pseudobulk	edgeR	LRT
Srsf1	-0.314449	7.14358	31.7872	1.72025e-08	7.55661e-07	pseudobulk	edgeR	LRT
Ptprf	0.681177	4.59344	31.783	1.72392e-08	7.55661e-07	pseudobulk	edgeR	LRT
Gabra1	-0.366376	7.80477	31.7811	1.72565e-08	7.55661e-07	pseudobulk	edgeR	LRT
Syt13	0.409186	6.09184	31.7734	1.73251e-08	7.5726e-07	pseudobulk	edgeR	LRT
Cemip	-0.457162	7.93448	31.7107	1.78931e-08	7.80635e-07	pseudobulk	edgeR	LRT
Med13	0.352403	6.93722	31.6973	1.80176e-08	7.84616e-07	pseudobulk	edgeR	LRT
Plekha6	0.362981	6.42158	31.6154	1.87934e-08	8.16891e-07	pseudobulk	edgeR	LRT
Fmnl1	0.522982	5.01325	31.598	1.89624e-08	8.22715e-07	pseudobulk	edgeR	LRT
Sdk1	0.320279	8.18588	31.5831	1.91083e-08	8.27525e-07	pseudobulk	edgeR	LRT
Zfp326	-0.415793	5.94971	31.4973	1.99717e-08	8.63329e-07	pseudobulk	edgeR	LRT
Gm50304	-0.562577	4.89913	31.4808	2.01419e-08	8.69091e-07	pseudobulk	edgeR	LRT
Neurl4	0.617319	4.55574	31.4565	2.03964e-08	8.78461e-07	pseudobulk	edgeR	LRT
Asb13	-0.627387	4.61647	31.4309	2.06664e-08	8.87015e-07	pseudobulk	edgeR	LRT
Kif1c	0.59286	4.62589	31.4305	2.06703e-08	8.87015e-07	pseudobulk	edgeR	LRT
Gbf1	0.316149	7.37333	31.4183	2.0801e-08	8.91003e-07	pseudobulk	edgeR	LRT
Sytl2	-0.522125	5.53326	31.4001	2.09966e-08	8.97748e-07	pseudobulk	edgeR	LRT
Man2c1	-0.554722	4.90796	31.3698	2.13272e-08	9.08583e-07	pseudobulk	edgeR	LRT
Cr1l	-0.556327	5.08493	31.3252	2.18233e-08	9.28042e-07	pseudobulk	edgeR	LRT
Stx1b	0.434094	5.64795	31.1741	2.35895e-08	1.00134e-06	pseudobulk	edgeR	LRT
Caprin2	-0.605122	4.69341	31.1435	2.39642e-08	1.01542e-06	pseudobulk	edgeR	LRT
Kcnj9	-0.635992	5.14333	31.0054	2.57312e-08	1.08833e-06	pseudobulk	edgeR	LRT
Dgki	0.248407	9.46199	30.9397	2.6617e-08	1.12378e-06	pseudobulk	edgeR	LRT
Itsn2	0.328361	6.96205	30.9232	2.68449e-08	1.13138e-06	pseudobulk	edgeR	LRT
Agrp	0.614332	4.62433	30.8053	2.85258e-08	1.19367e-06	pseudobulk	edgeR	LRT
Cep112	-0.498944	6.66299	30.799	2.86191e-08	1.19546e-06	pseudobulk	edgeR	LRT
Fndc3a	0.330947	7.10553	30.6866	3.03254e-08	1.26449e-06	pseudobulk	edgeR	LRT
Iqsec3	0.345165	7.17476	30.6096	3.15527e-08	1.31102e-06	pseudobulk	edgeR	LRT
Abl1	0.416353	5.94642	30.5896	3.18796e-08	1.32227e-06	pseudobulk	edgeR	LRT
Edc4	0.546107	5.13972	30.5312	3.28537e-08	1.35789e-06	pseudobulk	edgeR	LRT
Slc32a1	0.340386	6.88133	30.5225	3.30014e-08	1.36161e-06	pseudobulk	edgeR	LRT
Parm1	-0.422736	6.89061	30.4796	3.37391e-08	1.38961e-06	pseudobulk	edgeR	LRT
Acsl3	0.429984	6.44586	30.4647	3.39998e-08	1.39791e-06	pseudobulk	edgeR	LRT
Csnk2a2	0.402361	6.21577	30.4599	3.40835e-08	1.39891e-06	pseudobulk	edgeR	LRT
Vav2	0.54639	4.84183	30.436	3.45066e-08	1.41381e-06	pseudobulk	edgeR	LRT
Clasp2	-0.29506	8.50347	30.4268	3.46704e-08	1.41806e-06	pseudobulk	edgeR	LRT
Fbrsl1	0.443243	6.40417	30.4097	3.49769e-08	1.42811e-06	pseudobulk	edgeR	LRT
Pdia3	0.422017	6.31437	30.3615	3.58581e-08	1.46156e-06	pseudobulk	edgeR	LRT
Cfap54	-0.633242	4.85766	30.3459	3.61469e-08	1.46944e-06	pseudobulk	edgeR	LRT
Afdn	0.290819	7.9464	30.3443	3.61761e-08	1.46944e-06	pseudobulk	edgeR	LRT
Adarb1	0.295346	7.81694	30.273	3.75309e-08	1.52184e-06	pseudobulk	edgeR	LRT
Tfg	-0.408587	5.95469	30.2266	3.84395e-08	1.55601e-06	pseudobulk	edgeR	LRT
Ints6l	-0.402711	7.1521	30.1992	3.89875e-08	1.57548e-06	pseudobulk	edgeR	LRT
Mcc	0.390597	6.9513	30.1036	4.09572e-08	1.6438e-06	pseudobulk	edgeR	LRT
Rpgrip1l	0.387085	6.42034	30.0928	4.11849e-08	1.65013e-06	pseudobulk	edgeR	LRT
Ggt7	-0.333319	6.6862	30.0586	4.19187e-08	1.67668e-06	pseudobulk	edgeR	LRT
Prickle1	-0.313152	8.09426	30.0391	4.23419e-08	1.69073e-06	pseudobulk	edgeR	LRT
Noc3l	0.60029	5.1594	29.9252	4.49039e-08	1.78698e-06	pseudobulk	edgeR	LRT
Hhat	0.585984	4.63322	29.8648	4.63238e-08	1.84037e-06	pseudobulk	edgeR	LRT
Ercc6	0.381917	6.22928	29.7991	4.79221e-08	1.89429e-06	pseudobulk	edgeR	LRT
Arhgap15	-0.46239	6.03075	29.7607	4.88801e-08	1.92892e-06	pseudobulk	edgeR	LRT
Phf1	-0.466355	5.37427	29.5741	5.38204e-08	2.12032e-06	pseudobulk	edgeR	LRT
Exoc6	0.412056	5.95636	29.5265	5.5158e-08	2.1694e-06	pseudobulk	edgeR	LRT
Kdm5a	0.3489	6.73032	29.5191	5.53671e-08	2.17399e-06	pseudobulk	edgeR	LRT
Fam92a	-0.421516	5.80008	29.4963	5.6025e-08	2.19616e-06	pseudobulk	edgeR	LRT
Prepl	-0.300634	7.4278	29.4769	5.65867e-08	2.21449e-06	pseudobulk	edgeR	LRT
Arhgap20	0.368995	6.80383	29.3147	6.15257e-08	2.39981e-06	pseudobulk	edgeR	LRT
Cisd2	-0.419069	6.03771	29.258	6.33553e-08	2.46709e-06	pseudobulk	edgeR	LRT
Zmym4	0.286528	7.93546	29.2174	6.46946e-08	2.51508e-06	pseudobulk	edgeR	LRT
Srbd1	0.508317	5.7419	29.142	6.72621e-08	2.61059e-06	pseudobulk	edgeR	LRT
Scap	0.4585	5.3442	29.0365	7.10259e-08	2.75214e-06	pseudobulk	edgeR	LRT
Evi5l	0.381287	6.18201	28.9667	7.36341e-08	2.83455e-06	pseudobulk	edgeR	LRT
Acap3	0.55796	4.97288	28.9602	7.38802e-08	2.83939e-06	pseudobulk	edgeR	LRT
Psmd4	0.388177	5.95983	28.9219	7.53571e-08	2.89143e-06	pseudobulk	edgeR	LRT
Plod3	0.579867	4.67772	28.794	8.0501e-08	3.08378e-06	pseudobulk	edgeR	LRT
Ppox	-0.590267	4.53703	28.789	8.07071e-08	3.08665e-06	pseudobulk	edgeR	LRT
Pnpla3	-0.523665	4.88165	28.7832	8.09522e-08	3.09101e-06	pseudobulk	edgeR	LRT
Myl6	-0.471316	5.43444	28.7536	8.21973e-08	3.13347e-06	pseudobulk	edgeR	LRT
Scaf8	0.295297	7.45047	28.7405	8.27538e-08	3.14959e-06	pseudobulk	edgeR	LRT
Gad2	0.317976	8.62493	28.69	8.49431e-08	3.2277e-06	pseudobulk	edgeR	LRT
Atrn	0.306002	7.11766	28.6805	8.53584e-08	3.23826e-06	pseudobulk	edgeR	LRT
Stat2	0.614954	4.57404	28.5319	9.21666e-08	3.47973e-06	pseudobulk	edgeR	LRT
Sfxn5	-0.378212	6.22106	28.4582	9.57453e-08	3.60906e-06	pseudobulk	edgeR	LRT
Elmsan1	0.608205	4.94721	28.4547	9.59169e-08	3.60975e-06	pseudobulk	edgeR	LRT
Tulp4	0.283787	7.37625	28.4169	9.78069e-08	3.67501e-06	pseudobulk	edgeR	LRT
Ppm1e	0.312589	8.597	28.3652	1.00455e-07	3.76851e-06	pseudobulk	edgeR	LRT
Cacnb1	0.500227	5.05514	28.2815	1.04896e-07	3.92883e-06	pseudobulk	edgeR	LRT
Rab10os	-0.448467	5.68221	28.2259	1.07948e-07	4.03673e-06	pseudobulk	edgeR	LRT
Qser1	0.449616	5.98079	28.1902	1.09963e-07	4.10556e-06	pseudobulk	edgeR	LRT
Galntl6	-0.245092	12.9328	28.1706	1.11082e-07	4.14079e-06	pseudobulk	edgeR	LRT
Ssbp1	-0.523496	5.00525	28.1551	1.11974e-07	4.16651e-06	pseudobulk	edgeR	LRT
Gm45844	-0.343471	6.45873	28.1525	1.12126e-07	4.16651e-06	pseudobulk	edgeR	LRT
Zfp973	-0.387965	6.12926	28.0659	1.17256e-07	4.34345e-06	pseudobulk	edgeR	LRT
Fstl4	-0.574309	6.52521	27.8392	1.31825e-07	4.8678e-06	pseudobulk	edgeR	LRT
Fut8	0.316426	8.41519	27.8358	1.32057e-07	4.86875e-06	pseudobulk	edgeR	LRT
Caln1	-0.384291	6.94644	27.7722	1.36472e-07	5.01581e-06	pseudobulk	edgeR	LRT
Tial1	-0.340872	6.96805	27.7497	1.38067e-07	5.06653e-06	pseudobulk	edgeR	LRT
Vezt	-0.277979	7.4634	27.7146	1.40597e-07	5.14336e-06	pseudobulk	edgeR	LRT
Plgrkt	-0.614913	4.84191	27.6953	1.42008e-07	5.18692e-06	pseudobulk	edgeR	LRT
Wdr25	0.586015	4.57863	27.5177	1.55662e-07	5.65934e-06	pseudobulk	edgeR	LRT
Rora	-0.321259	10.0769	27.5104	1.56252e-07	5.67201e-06	pseudobulk	edgeR	LRT
Gm38393	-0.332254	7.29821	27.5016	1.56961e-07	5.68901e-06	pseudobulk	edgeR	LRT
Gnptab	0.336617	6.39589	27.4707	1.59495e-07	5.77195e-06	pseudobulk	edgeR	LRT
B230307C23Rik	-0.46591	5.57828	27.4358	1.624e-07	5.86807e-06	pseudobulk	edgeR	LRT
Abhd18	-0.297296	7.38193	27.4072	1.64813e-07	5.94615e-06	pseudobulk	edgeR	LRT
Psmd2	0.493077	5.06738	27.3964	1.65735e-07	5.97028e-06	pseudobulk	edgeR	LRT
Wnk2	0.286262	7.36573	27.3793	1.67214e-07	6.00877e-06	pseudobulk	edgeR	LRT
Cst3	0.607154	4.67163	27.3656	1.68398e-07	6.03851e-06	pseudobulk	edgeR	LRT
Klhl7	0.300884	7.42646	27.3612	1.68781e-07	6.04304e-06	pseudobulk	edgeR	LRT
Flrt3	-0.653886	4.61967	27.342	1.70467e-07	6.09413e-06	pseudobulk	edgeR	LRT
Scaper	-0.29377	7.50481	27.2992	1.74279e-07	6.21156e-06	pseudobulk	edgeR	LRT
Sorl1	0.316332	6.83345	27.2733	1.76633e-07	6.28594e-06	pseudobulk	edgeR	LRT
Hs3st4	-0.863493	7.10948	27.2702	1.76915e-07	6.28647e-06	pseudobulk	edgeR	LRT
Ltn1	0.396541	5.89275	27.2614	1.77724e-07	6.30573e-06	pseudobulk	edgeR	LRT
Atp6v0b	-0.280622	7.71628	27.2269	1.80925e-07	6.40965e-06	pseudobulk	edgeR	LRT
Ptprm	-0.268894	10.5092	27.1909	1.8432e-07	6.5201e-06	pseudobulk	edgeR	LRT
Atp11b	-0.287197	7.46602	27.0767	1.95537e-07	6.89619e-06	pseudobulk	edgeR	LRT
Scg5	-0.28076	7.51863	27.0163	2.01746e-07	7.10453e-06	pseudobulk	edgeR	LRT
Srgap2	0.25283	8.88662	27.0035	2.03091e-07	7.13816e-06	pseudobulk	edgeR	LRT
Rgs20	0.448411	5.7359	27.0014	2.03307e-07	7.13816e-06	pseudobulk	edgeR	LRT
Kirrel	-0.489087	5.01044	26.9365	2.10255e-07	7.36017e-06	pseudobulk	edgeR	LRT
Pla2g4e	-0.467171	5.61584	26.817	2.23664e-07	7.78332e-06	pseudobulk	edgeR	LRT
Ring1	-0.42307	5.55291	26.7622	2.30096e-07	7.99533e-06	pseudobulk	edgeR	LRT
A630089N07Rik	-0.42615	6.0707	26.7343	2.33438e-07	8.08761e-06	pseudobulk	edgeR	LRT
Tbc1d15	0.417591	5.70476	26.6859	2.39366e-07	8.26867e-06	pseudobulk	edgeR	LRT
Atp6v0e	0.396631	5.69721	26.6624	2.4229e-07	8.35739e-06	pseudobulk	edgeR	LRT
Ptpn11	0.334608	6.53671	26.6415	2.44928e-07	8.42372e-06	pseudobulk	edgeR	LRT
Scarb2	0.373006	6.01841	26.6059	2.49474e-07	8.54269e-06	pseudobulk	edgeR	LRT
Pomgnt1	0.518754	4.70508	26.5569	2.55895e-07	8.74055e-06	pseudobulk	edgeR	LRT
Fam126b	0.340328	6.91253	26.4807	2.66181e-07	9.07519e-06	pseudobulk	edgeR	LRT
Nom1	0.47773	5.29106	26.459	2.69195e-07	9.1299e-06	pseudobulk	edgeR	LRT
Serpini1	-0.363634	8.28618	26.458	2.69336e-07	9.1299e-06	pseudobulk	edgeR	LRT
Pkn2	0.30981	7.24609	26.4261	2.73818e-07	9.2685e-06	pseudobulk	edgeR	LRT
Chgb	-0.397388	6.12548	26.4045	2.76896e-07	9.35924e-06	pseudobulk	edgeR	LRT
Fat1	0.577574	5.38685	26.4014	2.77333e-07	9.36059e-06	pseudobulk	edgeR	LRT
Srek1	-0.277701	7.65716	26.3826	2.80051e-07	9.43879e-06	pseudobulk	edgeR	LRT
Taf1b	-0.351346	6.45219	26.3455	2.85476e-07	9.5942e-06	pseudobulk	edgeR	LRT
Adgra1	0.293061	6.96044	26.3257	2.88427e-07	9.67955e-06	pseudobulk	edgeR	LRT
Gm26782	-0.526314	4.91817	26.2502	2.99925e-07	1.00226e-05	pseudobulk	edgeR	LRT
Ddx39b	-0.294295	7.10603	26.2372	3.01951e-07	1.0076e-05	pseudobulk	edgeR	LRT
Gramd1a	-0.424745	5.95134	26.2199	3.04662e-07	1.01521e-05	pseudobulk	edgeR	LRT
Prkn	-0.267755	10.2885	26.1705	3.12555e-07	1.03857e-05	pseudobulk	edgeR	LRT
Baz2a	0.409007	6.27514	26.152	3.15569e-07	1.04711e-05	pseudobulk	edgeR	LRT
Golga4	0.303823	6.98991	26.1367	3.18075e-07	1.05346e-05	pseudobulk	edgeR	LRT
Naaladl2	-0.300066	7.71409	26.1349	3.18378e-07	1.05346e-05	pseudobulk	edgeR	LRT
Lrmda	-0.66604	5.12884	26.1212	3.20641e-07	1.05946e-05	pseudobulk	edgeR	LRT
Btf3l4	-0.53762	5.04296	26.1023	3.23799e-07	1.0684e-05	pseudobulk	edgeR	LRT
Apbb2	0.266839	7.55709	26.0906	3.25772e-07	1.07341e-05	pseudobulk	edgeR	LRT
Mdn1	0.311561	6.90919	26.0805	3.27468e-07	1.07749e-05	pseudobulk	edgeR	LRT
Polb	-0.34695	6.37462	26.0748	3.28436e-07	1.07917e-05	pseudobulk	edgeR	LRT
Slc2a13	-0.296736	9.25868	25.964	3.47849e-07	1.13977e-05	pseudobulk	edgeR	LRT
Brsk1	0.411796	5.59834	25.944	3.51461e-07	1.15001e-05	pseudobulk	edgeR	LRT
Nova1	-0.392915	6.40683	25.9318	3.53701e-07	1.15573e-05	pseudobulk	edgeR	LRT
Neto1	0.315141	9.42857	25.9269	3.54589e-07	1.15703e-05	pseudobulk	edgeR	LRT
Fyn	0.289972	7.25285	25.9095	3.57799e-07	1.16428e-05	pseudobulk	edgeR	LRT
Vps35	0.371672	6.29394	25.8759	3.64086e-07	1.1831e-05	pseudobulk	edgeR	LRT
Xpo7	0.295817	7.16813	25.8434	3.70278e-07	1.20157e-05	pseudobulk	edgeR	LRT
Usp37	0.333323	6.25303	25.8394	3.71039e-07	1.20238e-05	pseudobulk	edgeR	LRT
Mtor	0.343753	6.24964	25.7546	3.87695e-07	1.25463e-05	pseudobulk	edgeR	LRT
Mrps5	-0.452901	5.81387	25.6923	4.0043e-07	1.29344e-05	pseudobulk	edgeR	LRT
Dusp12	-0.460783	5.23022	25.6906	4.00785e-07	1.29344e-05	pseudobulk	edgeR	LRT
Ehmt2	0.540999	5.02578	25.6512	4.0904e-07	1.31827e-05	pseudobulk	edgeR	LRT
Numa1	0.37155	6.15434	25.5109	4.39893e-07	1.41384e-05	pseudobulk	edgeR	LRT
Mest	-0.42625	5.61286	25.4997	4.42447e-07	1.42011e-05	pseudobulk	edgeR	LRT
Gm49353	0.355448	6.23474	25.4746	4.48254e-07	1.43679e-05	pseudobulk	edgeR	LRT
Gabrg3	-0.301306	10.9366	25.4683	4.4971e-07	1.4395e-05	pseudobulk	edgeR	LRT
Gm32014	-0.668047	4.55706	25.4517	4.53609e-07	1.44805e-05	pseudobulk	edgeR	LRT
Malat1	-0.232279	14.256	25.2717	4.97967e-07	1.57629e-05	pseudobulk	edgeR	LRT
Haghl	-0.296095	6.95232	25.2697	4.98467e-07	1.57629e-05	pseudobulk	edgeR	LRT
Bcr	0.336267	6.47461	25.2248	5.10216e-07	1.61128e-05	pseudobulk	edgeR	LRT
Glt8d1	-0.400085	5.80622	25.2172	5.12243e-07	1.61552e-05	pseudobulk	edgeR	LRT
Spns2	0.455767	5.16476	25.1977	5.1744e-07	1.62973e-05	pseudobulk	edgeR	LRT
2210408I21Rik	-0.250707	8.17793	25.1717	5.24455e-07	1.64962e-05	pseudobulk	edgeR	LRT
Naa25	0.407681	5.5923	25.1531	5.29531e-07	1.66336e-05	pseudobulk	edgeR	LRT
Ube3a	-0.257996	7.94672	25.1381	5.33675e-07	1.67415e-05	pseudobulk	edgeR	LRT
Chmp4b	0.486518	5.44318	25.1348	5.34597e-07	1.67481e-05	pseudobulk	edgeR	LRT
Fahd2a	-0.542263	4.62448	25.1192	5.38928e-07	1.68614e-05	pseudobulk	edgeR	LRT
Copb1	0.384697	5.62886	25.1126	5.40781e-07	1.68969e-05	pseudobulk	edgeR	LRT
Ankrd11	0.256853	7.87514	25.0923	5.46508e-07	1.70532e-05	pseudobulk	edgeR	LRT
Hdac3	-0.500737	5.38879	25.0612	5.55392e-07	1.72391e-05	pseudobulk	edgeR	LRT
Trap1	-0.455042	5.41024	25.023	5.66495e-07	1.75606e-05	pseudobulk	edgeR	LRT
D1Ertd622e	-0.414808	5.47314	24.955	5.86848e-07	1.81438e-05	pseudobulk	edgeR	LRT
Secisbp2l	0.372407	6.04187	24.9478	5.89033e-07	1.81874e-05	pseudobulk	edgeR	LRT
Slc43a2	0.423077	5.55351	24.8891	6.07251e-07	1.87254e-05	pseudobulk	edgeR	LRT
Snrpn	-0.406421	6.44185	24.8152	6.30988e-07	1.94066e-05	pseudobulk	edgeR	LRT
Thoc1	-0.334571	6.40611	24.811	6.32341e-07	1.94228e-05	pseudobulk	edgeR	LRT
Nsun2	0.386018	5.70918	24.797	6.36955e-07	1.95391e-05	pseudobulk	edgeR	LRT
Cables1	-0.449866	5.1295	24.7735	6.44793e-07	1.97538e-05	pseudobulk	edgeR	LRT
Sh3glb1	0.326129	6.5545	24.6853	6.74956e-07	2.05975e-05	pseudobulk	edgeR	LRT
Tmem25	-0.426391	5.66078	24.5978	7.0633e-07	2.14993e-05	pseudobulk	edgeR	LRT
Prdm11	-0.497936	4.82895	24.5828	7.11857e-07	2.16395e-05	pseudobulk	edgeR	LRT
Smchd1	0.301803	6.69773	24.5484	7.24655e-07	2.19607e-05	pseudobulk	edgeR	LRT
Jmjd1c	0.260409	8.36003	24.5469	7.25219e-07	2.19607e-05	pseudobulk	edgeR	LRT
Arl6ip5	0.414805	5.62064	24.4983	7.43771e-07	2.24936e-05	pseudobulk	edgeR	LRT
Tatdn3	-0.520429	4.98862	24.3604	7.9896e-07	2.407e-05	pseudobulk	edgeR	LRT
Esf1	0.444806	5.21259	24.3531	8.01992e-07	2.41304e-05	pseudobulk	edgeR	LRT
Ntrk3	-0.319749	9.61492	24.3095	8.2034e-07	2.4651e-05	pseudobulk	edgeR	LRT
Arpp21	-0.580255	7.30208	24.2541	8.44256e-07	2.53051e-05	pseudobulk	edgeR	LRT
Hdac4	0.277746	7.58648	24.2249	8.5715e-07	2.56264e-05	pseudobulk	edgeR	LRT
Phf20l1	-0.242012	8.71106	24.2111	8.63335e-07	2.5746e-05	pseudobulk	edgeR	LRT
Unc79	0.261088	8.50333	24.2079	8.64784e-07	2.57566e-05	pseudobulk	edgeR	LRT
Arhgef17	0.383086	5.58916	24.1135	9.08211e-07	2.70158e-05	pseudobulk	edgeR	LRT
Lrp11	0.401882	6.13089	24.0969	9.16057e-07	2.72149e-05	pseudobulk	edgeR	LRT
Prkcz	0.307568	6.8266	24.0496	9.38876e-07	2.78577e-05	pseudobulk	edgeR	LRT
Rc3h1	0.33256	6.23015	23.9369	9.95443e-07	2.94619e-05	pseudobulk	edgeR	LRT
Calb1	0.368661	6.30643	23.9187	1.00489e-06	2.9704e-05	pseudobulk	edgeR	LRT
Myo16	0.257636	8.32564	23.9133	1.00774e-06	2.97511e-05	pseudobulk	edgeR	LRT
Cfap36	0.354304	5.95449	23.8458	1.04367e-06	3.07347e-05	pseudobulk	edgeR	LRT
Fbxo38	0.334916	6.18545	23.7958	1.07119e-06	3.15057e-05	pseudobulk	edgeR	LRT
Slc24a2	-0.256812	9.7844	23.7493	1.09737e-06	3.22355e-05	pseudobulk	edgeR	LRT
Atp6v1g2	-0.422863	5.45879	23.6304	1.1673e-06	3.41765e-05	pseudobulk	edgeR	LRT
Pantr1	0.414135	5.50514	23.6263	1.16975e-06	3.41765e-05	pseudobulk	edgeR	LRT
Got2	0.364908	6.23111	23.6263	1.16977e-06	3.41765e-05	pseudobulk	edgeR	LRT
Lrrtm2	-0.697317	4.72302	23.5827	1.1966e-06	3.48465e-05	pseudobulk	edgeR	LRT
Atg13	-0.365107	6.03646	23.5798	1.1984e-06	3.485e-05	pseudobulk	edgeR	LRT
Khdrbs3	-0.288518	8.39529	23.5777	1.19969e-06	3.485e-05	pseudobulk	edgeR	LRT
Akap9	0.270647	7.72016	23.553	1.21521e-06	3.51943e-05	pseudobulk	edgeR	LRT
Arhgap35	0.290473	6.9806	23.5517	1.21602e-06	3.51943e-05	pseudobulk	edgeR	LRT
Mia3	0.342702	6.05666	23.5397	1.22363e-06	3.53712e-05	pseudobulk	edgeR	LRT
Tcerg1	0.286959	6.95551	23.5157	1.23897e-06	3.57707e-05	pseudobulk	edgeR	LRT
Rap1gap2	0.39918	5.95346	23.5132	1.24059e-06	3.57737e-05	pseudobulk	edgeR	LRT
Frmd4b	0.260581	7.89257	23.4789	1.26292e-06	3.62844e-05	pseudobulk	edgeR	LRT
Pdzd2	0.326393	7.0698	23.4366	1.291e-06	3.7046e-05	pseudobulk	edgeR	LRT
Dock9	0.258388	7.55564	23.333	1.36243e-06	3.90006e-05	pseudobulk	edgeR	LRT
Acot7	0.363877	6.53699	23.3281	1.36586e-06	3.90514e-05	pseudobulk	edgeR	LRT
Syndig1	0.309162	6.54706	23.3183	1.3729e-06	3.92049e-05	pseudobulk	edgeR	LRT
Tecpr2	0.347709	5.88504	23.2881	1.39463e-06	3.97291e-05	pseudobulk	edgeR	LRT
Lpin2	0.293799	6.66173	23.2151	1.44854e-06	4.1215e-05	pseudobulk	edgeR	LRT
Tex2	0.398364	5.48906	23.2116	1.45118e-06	4.12405e-05	pseudobulk	edgeR	LRT
Gatad2a	0.517347	5.03968	23.1733	1.48037e-06	4.19686e-05	pseudobulk	edgeR	LRT
Nav2	0.235963	9.67252	23.1121	1.52822e-06	4.3192e-05	pseudobulk	edgeR	LRT
Cilk1	0.501548	4.95041	23.1111	1.52902e-06	4.3192e-05	pseudobulk	edgeR	LRT
Slc7a6	0.299035	6.48964	23.0732	1.55948e-06	4.39998e-05	pseudobulk	edgeR	LRT
Gpr155	-0.501014	4.82269	23.0614	1.56913e-06	4.4219e-05	pseudobulk	edgeR	LRT
Ddx5	-0.267311	7.64173	23.0576	1.57219e-06	4.42525e-05	pseudobulk	edgeR	LRT
Megf8	0.393924	5.40199	23.0459	1.58179e-06	4.44696e-05	pseudobulk	edgeR	LRT
Atp6v1c1	0.340473	6.00374	23.0403	1.58642e-06	4.45464e-05	pseudobulk	edgeR	LRT
Dcaf4	0.567971	4.51845	23.0363	1.58972e-06	4.45859e-05	pseudobulk	edgeR	LRT
Septin4	-0.356134	6.12924	23.0231	1.60066e-06	4.48395e-05	pseudobulk	edgeR	LRT
Asph	-0.303795	6.98318	23.0147	1.60771e-06	4.49301e-05	pseudobulk	edgeR	LRT
Cpe	0.275967	7.71918	22.9876	1.63046e-06	4.55118e-05	pseudobulk	edgeR	LRT
Zfp445	-0.334979	6.99022	22.9727	1.64321e-06	4.57594e-05	pseudobulk	edgeR	LRT
Mageb18	-0.580068	5.63193	22.9466	1.66564e-06	4.63293e-05	pseudobulk	edgeR	LRT
Vps26b	0.447637	5.19516	22.8221	1.77715e-06	4.93724e-05	pseudobulk	edgeR	LRT
Map4k5	0.271277	7.01665	22.8061	1.79197e-06	4.96776e-05	pseudobulk	edgeR	LRT
Mpdz	-0.394207	6.85567	22.7941	1.80314e-06	4.9918e-05	pseudobulk	edgeR	LRT
Cdh8	0.284647	8.53039	22.7448	1.85009e-06	5.11575e-05	pseudobulk	edgeR	LRT
Ufd1	-0.459289	4.98746	22.7403	1.85434e-06	5.12151e-05	pseudobulk	edgeR	LRT
Lmbr1	-0.273839	7.15814	22.7088	1.88503e-06	5.20016e-05	pseudobulk	edgeR	LRT
Rell2	-0.353927	5.96236	22.7052	1.88858e-06	5.20387e-05	pseudobulk	edgeR	LRT
Fam135b	0.228493	9.35192	22.6863	1.90722e-06	5.24297e-05	pseudobulk	edgeR	LRT
Trmt13	-0.386049	5.43571	22.6397	1.95405e-06	5.36543e-05	pseudobulk	edgeR	LRT
Cntnap5c	0.31506	9.43097	22.625	1.96905e-06	5.40033e-05	pseudobulk	edgeR	LRT
Tbc1d5	-0.247407	7.86068	22.6048	1.98987e-06	5.45109e-05	pseudobulk	edgeR	LRT
Ttc7b	0.265843	7.76656	22.5882	2.0071e-06	5.47918e-05	pseudobulk	edgeR	LRT
Epg5	0.358492	6.07828	22.5364	2.06199e-06	5.6225e-05	pseudobulk	edgeR	LRT
Ap2a1	0.345792	5.89095	22.4252	2.18486e-06	5.93007e-05	pseudobulk	edgeR	LRT
Kif26b	0.343374	7.58487	22.4144	2.19724e-06	5.95681e-05	pseudobulk	edgeR	LRT
Nucks1	0.430946	5.17867	22.3973	2.2169e-06	6.00321e-05	pseudobulk	edgeR	LRT
Larp4	0.372506	5.90659	22.3661	2.25316e-06	6.08812e-05	pseudobulk	edgeR	LRT
Trpc5	-0.40715	6.48535	22.3098	2.32023e-06	6.25426e-05	pseudobulk	edgeR	LRT
Golph3	0.394393	5.36247	22.2919	2.34194e-06	6.30557e-05	pseudobulk	edgeR	LRT
Arhgap32	0.270867	7.66151	22.2858	2.34937e-06	6.31835e-05	pseudobulk	edgeR	LRT
Gria2	-0.219745	9.80032	22.2286	2.42044e-06	6.50207e-05	pseudobulk	edgeR	LRT
Socs7	0.365	5.60742	22.2232	2.42723e-06	6.51288e-05	pseudobulk	edgeR	LRT
Tmem63b	0.359426	6.44658	22.2054	2.44988e-06	6.56618e-05	pseudobulk	edgeR	LRT
Nr4a1	-0.568689	5.08269	22.1939	2.46451e-06	6.5904e-05	pseudobulk	edgeR	LRT
Fgf13	-0.327942	9.95893	22.0927	2.59794e-06	6.93932e-05	pseudobulk	edgeR	LRT
Coro7	0.34488	5.90354	22.0107	2.71132e-06	7.23398e-05	pseudobulk	edgeR	LRT
Col4a2	-0.446116	5.11977	21.991	2.73929e-06	7.30033e-05	pseudobulk	edgeR	LRT
Tasor	-0.277117	6.8932	21.9686	2.77143e-06	7.37765e-05	pseudobulk	edgeR	LRT
Map3k20	0.509414	5.1848	21.9654	2.77611e-06	7.38175e-05	pseudobulk	edgeR	LRT
Egfr	-0.438267	6.69261	21.9405	2.81229e-06	7.46953e-05	pseudobulk	edgeR	LRT
Eif4g1	0.337961	6.19121	21.9347	2.8209e-06	7.48396e-05	pseudobulk	edgeR	LRT
Sec24c	0.428569	5.04988	21.9311	2.82616e-06	7.48948e-05	pseudobulk	edgeR	LRT
Ankrd16	-0.397448	5.34191	21.8547	2.94097e-06	7.76753e-05	pseudobulk	edgeR	LRT
Lpgat1	0.275302	7.04555	21.8241	2.98817e-06	7.8791e-05	pseudobulk	edgeR	LRT
Xpo5	0.359591	5.56105	21.823	2.9899e-06	7.8791e-05	pseudobulk	edgeR	LRT
Srr	-0.371433	5.59294	21.7977	3.02967e-06	7.95718e-05	pseudobulk	edgeR	LRT
Arfgef2	0.320649	7.00653	21.7853	3.04935e-06	7.99996e-05	pseudobulk	edgeR	LRT
Taz	-0.299449	6.69002	21.7714	3.07145e-06	8.04898e-05	pseudobulk	edgeR	LRT
Resp18	-0.439067	5.15149	21.7618	3.08681e-06	8.08023e-05	pseudobulk	edgeR	LRT
Marchf1	-0.283089	9.23605	21.7539	3.09966e-06	8.10487e-05	pseudobulk	edgeR	LRT
S100pbp	0.439611	5.17874	21.736	3.12857e-06	8.17139e-05	pseudobulk	edgeR	LRT
Usp31	0.332945	6.038	21.7339	3.13208e-06	8.1715e-05	pseudobulk	edgeR	LRT
Cfap77	0.410693	5.458	21.7072	3.17598e-06	8.27687e-05	pseudobulk	edgeR	LRT
Phf2	0.443503	4.95025	21.6887	3.20669e-06	8.34768e-05	pseudobulk	edgeR	LRT
Slc7a14	0.278639	7.29383	21.6816	3.2186e-06	8.36943e-05	pseudobulk	edgeR	LRT
Tmem94	0.480112	4.66278	21.6269	3.31173e-06	8.60211e-05	pseudobulk	edgeR	LRT
Sec31a	0.336771	6.33335	21.549	3.44909e-06	8.94901e-05	pseudobulk	edgeR	LRT
Scn3a	0.335734	6.2272	21.4713	3.59169e-06	9.29262e-05	pseudobulk	edgeR	LRT
Ccdc136	-0.299996	7.03845	21.4704	3.59335e-06	9.29262e-05	pseudobulk	edgeR	LRT
Agap2	0.486451	4.75213	21.4574	3.61776e-06	9.34547e-05	pseudobulk	edgeR	LRT
Fggy	-0.418756	6.18337	21.4468	3.63776e-06	9.38686e-05	pseudobulk	edgeR	LRT
Nfix	-0.519947	5.01743	21.4436	3.64391e-06	9.39243e-05	pseudobulk	edgeR	LRT
Ppp3cb	-0.292117	7.08438	21.4279	3.67391e-06	9.4594e-05	pseudobulk	edgeR	LRT
Robo1	-0.220913	10.9086	21.4163	3.69609e-06	9.50612e-05	pseudobulk	edgeR	LRT
Abr	0.28072	7.9058	21.3755	3.77562e-06	9.7001e-05	pseudobulk	edgeR	LRT
Alk	-0.267508	9.10378	21.3614	3.80361e-06	9.76135e-05	pseudobulk	edgeR	LRT
Trpc6	0.34178	6.85041	21.3527	3.82088e-06	9.79501e-05	pseudobulk	edgeR	LRT
Trrap	0.294824	6.67762	21.2484	4.03456e-06	0.000103203	pseudobulk	edgeR	LRT
Sfxn3	-0.404297	5.77424	21.2393	4.05356e-06	0.000103577	pseudobulk	edgeR	LRT
Sf3b1	-0.241056	7.6051	21.166	4.21167e-06	0.00010734	pseudobulk	edgeR	LRT
Pde11a	-0.51282	6.6222	21.1591	4.22698e-06	0.000107541	pseudobulk	edgeR	LRT
Sdad1	0.463958	4.72682	21.1463	4.25519e-06	0.000108091	pseudobulk	edgeR	LRT
Uchl1	-0.31632	6.60516	21.1215	4.3106e-06	0.000109197	pseudobulk	edgeR	LRT
Prkcg	0.388822	6.37951	21.1172	4.32023e-06	0.000109236	pseudobulk	edgeR	LRT
Lnx1	-0.295097	6.54176	21.1154	4.3243e-06	0.000109236	pseudobulk	edgeR	LRT
Krba1	-0.365688	5.75924	21.1147	4.32605e-06	0.000109236	pseudobulk	edgeR	LRT
Iffo1	-0.356824	6.01977	21.0752	4.41607e-06	0.00011139	pseudobulk	edgeR	LRT
E130102H24Rik	-0.41084	5.21793	21.0496	4.47552e-06	0.000112648	pseudobulk	edgeR	LRT
Myo5b	-0.421034	6.43201	21.0435	4.48967e-06	0.000112884	pseudobulk	edgeR	LRT
Ehd3	0.489233	4.94987	20.9795	4.64227e-06	0.000116348	pseudobulk	edgeR	LRT
Sh3glb2	-0.418038	5.33533	20.9596	4.69077e-06	0.000117314	pseudobulk	edgeR	LRT
Jakmip3	0.27575	6.6635	20.9435	4.73025e-06	0.000118176	pseudobulk	edgeR	LRT
Rdx	-0.376863	5.39866	20.9175	4.79502e-06	0.000119667	pseudobulk	edgeR	LRT
Sytl5	0.422327	5.28632	20.91	4.81383e-06	0.00012001	pseudobulk	edgeR	LRT
Rptor	0.284839	7.22213	20.9076	4.81966e-06	0.000120028	pseudobulk	edgeR	LRT
Smarca4	0.268413	6.88142	20.9049	4.82668e-06	0.000120065	pseudobulk	edgeR	LRT
Hnrnpr	-0.291116	6.43413	20.903	4.83134e-06	0.000120065	pseudobulk	edgeR	LRT
Aup1	-0.380215	5.48752	20.9003	4.8382e-06	0.000120109	pseudobulk	edgeR	LRT
Ctnna2	-0.196894	11.0759	20.8857	4.87509e-06	0.000120897	pseudobulk	edgeR	LRT
Myh9	0.458652	5.3129	20.8751	4.90217e-06	0.000121441	pseudobulk	edgeR	LRT
Eya4	0.292816	7.85554	20.8719	4.91046e-06	0.000121518	pseudobulk	edgeR	LRT
Dusp11	-0.331855	6.13452	20.8687	4.91872e-06	0.000121595	pseudobulk	edgeR	LRT
Marchf5	0.418975	5.09529	20.8368	5.00116e-06	0.000123503	pseudobulk	edgeR	LRT
Csk	0.450691	4.81149	20.7943	5.11362e-06	0.000126148	pseudobulk	edgeR	LRT
Tbce	-0.320615	6.19928	20.7656	5.19076e-06	0.000127917	pseudobulk	edgeR	LRT
Cdk19	0.387902	5.54991	20.7384	5.26487e-06	0.000129608	pseudobulk	edgeR	LRT
Stx3	0.377791	5.48379	20.7301	5.28789e-06	0.000130039	pseudobulk	edgeR	LRT
Lta4h	-0.358258	5.60045	20.7237	5.30539e-06	0.000130333	pseudobulk	edgeR	LRT
Zfp329	-0.371685	5.58623	20.7118	5.33855e-06	0.000131011	pseudobulk	edgeR	LRT
Sipa1l3	0.314253	6.15073	20.6366	5.55243e-06	0.000135977	pseudobulk	edgeR	LRT
Ahsa2	-0.44557	4.88549	20.6218	5.59563e-06	0.000136892	pseudobulk	edgeR	LRT
Hmgcr	0.373327	5.63592	20.6105	5.62871e-06	0.000137559	pseudobulk	edgeR	LRT
Shprh	0.271241	7.15794	20.6044	5.64666e-06	0.000137854	pseudobulk	edgeR	LRT
Runx2	-0.401765	7.74818	20.5823	5.7121e-06	0.000139308	pseudobulk	edgeR	LRT
Pdzd8	0.33374	6.30036	20.5766	5.72916e-06	0.000139579	pseudobulk	edgeR	LRT
Plppr2	0.423535	5.18093	20.5418	5.83432e-06	0.000141957	pseudobulk	edgeR	LRT
Lpin1	0.461222	5.28458	20.5374	5.84789e-06	0.000142031	pseudobulk	edgeR	LRT
Armc8	-0.242896	7.44509	20.512	5.92579e-06	0.000143627	pseudobulk	edgeR	LRT
Nolc1	0.518249	4.5477	20.5093	5.93432e-06	0.000143686	pseudobulk	edgeR	LRT
Fam98c	-0.589915	4.68097	20.5061	5.94422e-06	0.000143778	pseudobulk	edgeR	LRT
Wdr78	-0.489635	4.85797	20.4867	6.00486e-06	0.000145096	pseudobulk	edgeR	LRT
Shoc2	0.340938	6.03207	20.4504	6.11977e-06	0.000147721	pseudobulk	edgeR	LRT
Dmac2	-0.487874	4.7328	20.44	6.15318e-06	0.000148375	pseudobulk	edgeR	LRT
B3glct	-0.46058	5.22371	20.425	6.20129e-06	0.00014923	pseudobulk	edgeR	LRT
Chn2	-0.368276	6.55775	20.2901	6.65455e-06	0.000159486	pseudobulk	edgeR	LRT
Bbs7	-0.393587	5.32294	20.2313	6.86212e-06	0.000164293	pseudobulk	edgeR	LRT
Pcdh15	0.286902	9.94933	20.2221	6.8951e-06	0.00016484	pseudobulk	edgeR	LRT
Rccd1	-0.482396	4.86536	20.2211	6.89895e-06	0.00016484	pseudobulk	edgeR	LRT
Tmf1	0.425067	5.35066	20.1838	7.0345e-06	0.000167739	pseudobulk	edgeR	LRT
AI593442	-0.393523	5.60141	20.1487	7.165e-06	0.000170678	pseudobulk	edgeR	LRT
Gpx4	-0.488582	5.0133	20.1368	7.20946e-06	0.00017139	pseudobulk	edgeR	LRT
Fcho2	-0.284896	6.4957	20.1243	7.25679e-06	0.000172341	pseudobulk	edgeR	LRT
Polr1a	0.441841	4.87329	20.1087	7.31643e-06	0.000173583	pseudobulk	edgeR	LRT
Hps1	-0.480686	4.56427	20.094	7.37288e-06	0.000174746	pseudobulk	edgeR	LRT
Sez6l2	0.271375	6.79134	20.0539	7.52893e-06	0.000178265	pseudobulk	edgeR	LRT
Zfp236	0.357079	5.88534	20.0441	7.56761e-06	0.000178911	pseudobulk	edgeR	LRT
Osbpl10	0.309875	6.35346	20.0432	7.57138e-06	0.000178911	pseudobulk	edgeR	LRT
Pex13	-0.342413	5.64213	20.008	7.71181e-06	0.000181683	pseudobulk	edgeR	LRT
A930015D03Rik	-0.359362	6.31211	19.9842	7.80843e-06	0.000183775	pseudobulk	edgeR	LRT
Abcf2	0.478241	4.6035	19.9814	7.81974e-06	0.000183857	pseudobulk	edgeR	LRT
Fam76b	0.334494	6.05709	19.9175	8.08551e-06	0.000189539	pseudobulk	edgeR	LRT
Apex2	-0.264703	6.95894	19.8708	8.28556e-06	0.000193843	pseudobulk	edgeR	LRT
Ripor1	0.373012	5.50761	19.8233	8.49406e-06	0.000198523	pseudobulk	edgeR	LRT
Camk2b	0.250645	7.03618	19.7866	8.65884e-06	0.000201974	pseudobulk	edgeR	LRT
Tsc2	0.409901	5.1073	19.7839	8.67094e-06	0.000202056	pseudobulk	edgeR	LRT
Srsf6	-0.356092	5.54704	19.7455	8.84714e-06	0.000205755	pseudobulk	edgeR	LRT
Iqgap2	-0.262496	7.67092	19.733	8.90525e-06	0.000206902	pseudobulk	edgeR	LRT
C78859	-0.443665	4.92771	19.7142	8.99315e-06	0.000208739	pseudobulk	edgeR	LRT
Iars	0.335482	6.14686	19.6873	9.12067e-06	0.00021149	pseudobulk	edgeR	LRT
Actn1	0.379461	5.27434	19.6475	9.31245e-06	0.000215301	pseudobulk	edgeR	LRT
Disp1	0.371674	5.41861	19.6443	9.32816e-06	0.000215453	pseudobulk	edgeR	LRT
Usp47	0.25633	6.91285	19.6424	9.33753e-06	0.000215458	pseudobulk	edgeR	LRT
Chfr	-0.259474	6.93074	19.5949	9.57254e-06	0.000220449	pseudobulk	edgeR	LRT
Kcnh7	-0.292825	10.2975	19.5886	9.60389e-06	0.000220955	pseudobulk	edgeR	LRT
Sntb2	0.385988	5.40791	19.5364	9.87024e-06	0.00022664	pseudobulk	edgeR	LRT
Tmem135	0.220313	8.11824	19.5177	9.96736e-06	0.000228648	pseudobulk	edgeR	LRT
Bace1	0.414166	5.22754	19.4519	1.03166e-05	0.00023597	pseudobulk	edgeR	LRT
Ccdc88a	0.214856	8.36566	19.4424	1.03677e-05	0.000236909	pseudobulk	edgeR	LRT
Cntnap2	-0.21301	13.186	19.4267	1.04537e-05	0.000238641	pseudobulk	edgeR	LRT
Tax1bp1	0.262729	6.78237	19.4162	1.05111e-05	0.000239488	pseudobulk	edgeR	LRT
8030462N17Rik	0.280809	6.7266	19.3861	1.0678e-05	0.000243055	pseudobulk	edgeR	LRT
Mmp17	-0.482379	4.56103	19.3668	1.07868e-05	0.000245295	pseudobulk	edgeR	LRT
Zmat4	-0.210482	9.23076	19.3496	1.08839e-05	0.000247028	pseudobulk	edgeR	LRT
Grm7	0.248857	10.3524	19.2705	1.13444e-05	0.000257232	pseudobulk	edgeR	LRT
Rnf144b	-0.267594	7.30143	19.2666	1.1368e-05	0.000257518	pseudobulk	edgeR	LRT
Gpr63	-0.325403	5.89021	19.207	1.17281e-05	0.000264658	pseudobulk	edgeR	LRT
Zfp462	0.27869	7.05814	19.1957	1.17976e-05	0.000265971	pseudobulk	edgeR	LRT
Sod2	-0.308762	6.45593	19.1809	1.18896e-05	0.000267533	pseudobulk	edgeR	LRT
Eno1b	0.296733	6.24994	19.164	1.19953e-05	0.000269315	pseudobulk	edgeR	LRT
Moxd1	-0.426249	5.86277	19.1628	1.20031e-05	0.000269315	pseudobulk	edgeR	LRT
Epb41	-0.269686	6.9583	19.1559	1.20465e-05	0.000270031	pseudobulk	edgeR	LRT
Shd	-0.48831	5.14164	19.12	1.22752e-05	0.000274896	pseudobulk	edgeR	LRT
Tanc1	0.488322	4.68687	19.0671	1.26203e-05	0.000282088	pseudobulk	edgeR	LRT
Rbm28	0.329673	6.64053	18.9529	1.33988e-05	0.000298358	pseudobulk	edgeR	LRT
Ggps1	-0.36694	5.33522	18.9358	1.35193e-05	0.000300757	pseudobulk	edgeR	LRT
Lhfpl3	0.262722	7.66734	18.9312	1.3552e-05	0.000301199	pseudobulk	edgeR	LRT
Tardbp	-0.301857	6.41107	18.9098	1.37045e-05	0.000303594	pseudobulk	edgeR	LRT
Gm26691	-0.265825	7.17777	18.909	1.37103e-05	0.000303594	pseudobulk	edgeR	LRT
Rai1	0.27581	6.86163	18.9089	1.37113e-05	0.000303594	pseudobulk	edgeR	LRT
Ppa2	-0.393603	5.28548	18.8705	1.39897e-05	0.000309178	pseudobulk	edgeR	LRT
Ubr2	0.241282	7.08341	18.863	1.40453e-05	0.000310116	pseudobulk	edgeR	LRT
Ntrk2	-0.205478	9.81893	18.8564	1.40935e-05	0.000310888	pseudobulk	edgeR	LRT
Zfp961	-0.320986	5.84268	18.8429	1.41938e-05	0.000312807	pseudobulk	edgeR	LRT
Lancl1	-0.283644	7.27711	18.8092	1.44466e-05	0.000317785	pseudobulk	edgeR	LRT
Atp1b3	-0.269603	6.85967	18.8023	1.44994e-05	0.000318649	pseudobulk	edgeR	LRT
Stk25	-0.322608	6.02121	18.7887	1.46027e-05	0.000320619	pseudobulk	edgeR	LRT
Agbl4	-0.196849	9.87367	18.7532	1.4877e-05	0.000326035	pseudobulk	edgeR	LRT
Septin3	0.288152	6.22283	18.7198	1.51403e-05	0.000330882	pseudobulk	edgeR	LRT
Zfp948	0.390008	5.08302	18.7176	1.51578e-05	0.000330957	pseudobulk	edgeR	LRT
Ap3d1	0.313056	5.96239	18.7061	1.52493e-05	0.000332647	pseudobulk	edgeR	LRT
Cab39	0.358521	6.1682	18.6829	1.54358e-05	0.000336404	pseudobulk	edgeR	LRT
Matk	-0.316688	6.42906	18.6781	1.54748e-05	0.000336941	pseudobulk	edgeR	LRT
Adamts17	-0.266345	7.59333	18.6724	1.55212e-05	0.000337639	pseudobulk	edgeR	LRT
Ppia	-0.456418	4.71362	18.6691	1.55484e-05	0.000337919	pseudobulk	edgeR	LRT
Adam10	-0.273875	6.64355	18.6042	1.60867e-05	0.000349297	pseudobulk	edgeR	LRT
Zfand1	-0.54997	4.6908	18.5816	1.62786e-05	0.000353137	pseudobulk	edgeR	LRT
Tmem131l	0.293335	6.53015	18.5731	1.63515e-05	0.000354392	pseudobulk	edgeR	LRT
Stx16	-0.277474	6.38792	18.5635	1.64341e-05	0.000355857	pseudobulk	edgeR	LRT
Vstm2a	-0.282446	7.48235	18.5313	1.67137e-05	0.000361246	pseudobulk	edgeR	LRT
Cep126	-0.336909	5.74879	18.5125	1.68794e-05	0.000364493	pseudobulk	edgeR	LRT
Atrnl1	-0.23401	9.53218	18.5017	1.69753e-05	0.000366229	pseudobulk	edgeR	LRT
Mthfs	-0.3047	6.44025	18.4092	1.782e-05	0.000383559	pseudobulk	edgeR	LRT
Mbtps2	-0.387186	5.22682	18.4084	1.78274e-05	0.000383559	pseudobulk	edgeR	LRT
Fez1	-0.282835	6.71864	18.3793	1.81012e-05	0.000388739	pseudobulk	edgeR	LRT
Spink10	-0.378669	5.29684	18.3659	1.8229e-05	0.000391023	pseudobulk	edgeR	LRT
Tmem117	-0.262607	7.05906	18.3647	1.82408e-05	0.000391023	pseudobulk	edgeR	LRT
Sgcb	-0.470969	4.67442	18.3598	1.82874e-05	0.000391666	pseudobulk	edgeR	LRT
Rab3gap2	0.256376	6.89018	18.2367	1.95088e-05	0.000415936	pseudobulk	edgeR	LRT
Atg2a	0.382466	5.34085	18.2234	1.96445e-05	0.00041845	pseudobulk	edgeR	LRT
Mbip	-0.340707	5.94353	18.203	1.98562e-05	0.000421434	pseudobulk	edgeR	LRT
Vars	0.4161	5.2924	18.1812	2.00853e-05	0.00042577	pseudobulk	edgeR	LRT
Mfsd8	0.501593	4.65011	18.1801	2.00966e-05	0.00042577	pseudobulk	edgeR	LRT
Kansl1	0.20503	8.52143	18.1783	2.01163e-05	0.000425804	pseudobulk	edgeR	LRT
Gigyf1	0.476072	4.58286	18.1506	2.04102e-05	0.00043125	pseudobulk	edgeR	LRT
Opcml	-0.242233	11.8204	18.1272	2.06633e-05	0.000435817	pseudobulk	edgeR	LRT
Msh2	0.414563	5.0324	18.1225	2.07135e-05	0.000436484	pseudobulk	edgeR	LRT
Trim62	-0.513036	4.70609	18.1083	2.08692e-05	0.000438588	pseudobulk	edgeR	LRT
Senp7	-0.244486	7.40857	18.0359	2.16779e-05	0.000455178	pseudobulk	edgeR	LRT
Wdr43	0.368788	5.22262	18.0096	2.19797e-05	0.000461104	pseudobulk	edgeR	LRT
Tmem44	-0.305126	7.24826	17.9842	2.22743e-05	0.000466869	pseudobulk	edgeR	LRT
Tmem200a	0.394617	5.62106	17.9811	2.23105e-05	0.000467211	pseudobulk	edgeR	LRT
St8sia5	0.279623	6.69665	17.9702	2.24392e-05	0.00046949	pseudobulk	edgeR	LRT
Zfp523	0.32338	5.72506	17.9667	2.24805e-05	0.000469936	pseudobulk	edgeR	LRT
Aftph	0.274172	6.40577	17.9481	2.27013e-05	0.000474131	pseudobulk	edgeR	LRT
Tmem260	-0.316631	6.08878	17.9462	2.27237e-05	0.000474179	pseudobulk	edgeR	LRT
Sfmbt2	0.341923	5.48661	17.9381	2.28202e-05	0.000475771	pseudobulk	edgeR	LRT
Morf4l1	-0.311739	5.83554	17.9145	2.31057e-05	0.000481297	pseudobulk	edgeR	LRT
Snap25	-0.213529	9.29233	17.8865	2.3448e-05	0.000487996	pseudobulk	edgeR	LRT
Rad23b	0.263391	6.69165	17.8092	2.44201e-05	0.000507331	pseudobulk	edgeR	LRT
Gtpbp8	-0.349251	5.51758	17.7956	2.45952e-05	0.000510519	pseudobulk	edgeR	LRT
Ptp4a2	0.343973	5.48364	17.7459	2.52457e-05	0.00052356	pseudobulk	edgeR	LRT
Scfd2	0.273936	7.31254	17.7163	2.56414e-05	0.000530365	pseudobulk	edgeR	LRT
Arl6ip1	0.361661	5.2547	17.7143	2.56688e-05	0.000530375	pseudobulk	edgeR	LRT
A930029G22Rik	-0.483341	4.81067	17.713	2.56869e-05	0.000530375	pseudobulk	edgeR	LRT
Rif1	-0.342704	5.55596	17.6983	2.58863e-05	0.000534024	pseudobulk	edgeR	LRT
Ccdc39	-0.382116	5.50039	17.6707	2.62636e-05	0.000540861	pseudobulk	edgeR	LRT
Ggnbp2	0.245685	7.13372	17.6634	2.63647e-05	0.000542468	pseudobulk	edgeR	LRT
Runx1t1	0.225782	8.46471	17.6442	2.66323e-05	0.000547019	pseudobulk	edgeR	LRT
Fam204a	-0.391454	5.19915	17.6423	2.66592e-05	0.000547095	pseudobulk	edgeR	LRT
Gspt1	0.291049	6.08388	17.6287	2.68501e-05	0.000550532	pseudobulk	edgeR	LRT
Nsd3	0.22114	7.89955	17.6262	2.68865e-05	0.000550532	pseudobulk	edgeR	LRT
Rnf149	0.394081	5.25658	17.6254	2.68968e-05	0.000550532	pseudobulk	edgeR	LRT
Edem1	0.518248	4.50197	17.6057	2.71774e-05	0.000555311	pseudobulk	edgeR	LRT
Prrt1	-0.372572	5.21548	17.5823	2.75144e-05	0.000561708	pseudobulk	edgeR	LRT
Ankrd13c	0.289068	6.21879	17.5782	2.75737e-05	0.000562241	pseudobulk	edgeR	LRT
Rfx1	0.421851	5.14498	17.5772	2.75882e-05	0.000562241	pseudobulk	edgeR	LRT
Cdh18	-0.34597	8.92529	17.5415	2.81109e-05	0.000570997	pseudobulk	edgeR	LRT
Cyfip2	0.218502	7.95813	17.5375	2.81704e-05	0.000571633	pseudobulk	edgeR	LRT
B3gat1	-0.293239	6.29752	17.5064	2.86339e-05	0.000580039	pseudobulk	edgeR	LRT
Sorcs1	-0.367919	7.4026	17.4477	2.95323e-05	0.000597725	pseudobulk	edgeR	LRT
Grm1	0.295735	9.40936	17.4444	2.95829e-05	0.000598236	pseudobulk	edgeR	LRT
Fbxo10	0.499117	4.97668	17.4045	3.02116e-05	0.000609901	pseudobulk	edgeR	LRT
9530059O14Rik	0.325597	7.38013	17.4001	3.02814e-05	0.000610787	pseudobulk	edgeR	LRT
L3mbtl3	0.338019	5.81969	17.3974	3.03243e-05	0.00061113	pseudobulk	edgeR	LRT
Pdss2	0.234851	7.20556	17.394	3.03781e-05	0.00061169	pseudobulk	edgeR	LRT
Itga9	-0.382171	5.52427	17.3636	3.08681e-05	0.000621025	pseudobulk	edgeR	LRT
Smim10l1	-0.511057	4.71537	17.3441	3.11869e-05	0.000626904	pseudobulk	edgeR	LRT
Crkl	0.460641	5.10431	17.3098	3.17537e-05	0.000637754	pseudobulk	edgeR	LRT
Scamp5	-0.262724	6.53741	17.2725	3.23839e-05	0.000649651	pseudobulk	edgeR	LRT
Ccl25	-0.319315	5.95804	17.2715	3.24012e-05	0.000649651	pseudobulk	edgeR	LRT
Mtmr12	0.362545	5.38564	17.2657	3.25005e-05	0.000651087	pseudobulk	edgeR	LRT
Sv2b	-0.606378	4.99207	17.2545	3.26924e-05	0.000653902	pseudobulk	edgeR	LRT
Maf	-0.224898	7.55059	17.1777	3.40417e-05	0.000678812	pseudobulk	edgeR	LRT
Dnajc11	0.358449	5.44548	17.1772	3.40493e-05	0.000678812	pseudobulk	edgeR	LRT
Eif3b	0.460044	4.57417	17.1768	3.40573e-05	0.000678812	pseudobulk	edgeR	LRT
Zfp804b	-0.429011	9.52024	17.1523	3.44988e-05	0.00068703	pseudobulk	edgeR	LRT
B230209E15Rik	-0.255376	6.51983	17.1463	3.46074e-05	0.000688612	pseudobulk	edgeR	LRT
Gm15155	-0.357675	6.40639	17.1167	3.51519e-05	0.000698856	pseudobulk	edgeR	LRT
Plekha7	0.299485	5.97837	17.0892	3.56651e-05	0.000707345	pseudobulk	edgeR	LRT
Golga2	0.407005	5.08702	17.089	3.5669e-05	0.000707345	pseudobulk	edgeR	LRT
Mob2	0.363174	5.33069	17.0732	3.59654e-05	0.000712145	pseudobulk	edgeR	LRT
Thumpd3	0.45785	4.50117	17.0729	3.59715e-05	0.000712145	pseudobulk	edgeR	LRT
Chrna7	-0.425711	6.42269	17.058	3.62545e-05	0.000716543	pseudobulk	edgeR	LRT
Sgsm1	0.288852	6.36143	17.0301	3.67927e-05	0.000726059	pseudobulk	edgeR	LRT
2410002F23Rik	-0.459755	4.58787	17.0297	3.6799e-05	0.000726059	pseudobulk	edgeR	LRT
Hspa4l	0.276842	7.18904	16.9959	3.746e-05	0.000737893	pseudobulk	edgeR	LRT
Ptprs	-0.20927	8.11117	16.97	3.79748e-05	0.000747112	pseudobulk	edgeR	LRT
Dnaja3	0.400836	4.91105	16.9231	3.89251e-05	0.000763561	pseudobulk	edgeR	LRT
Med12l	0.215211	8.0925	16.9008	3.93847e-05	0.000771886	pseudobulk	edgeR	LRT
Dcaf8	-0.277256	6.5558	16.8994	3.9415e-05	0.000771886	pseudobulk	edgeR	LRT
Synpr	0.220313	9.41271	16.8933	3.95411e-05	0.000773711	pseudobulk	edgeR	LRT
Apaf1	0.396891	5.08432	16.8898	3.96137e-05	0.000774489	pseudobulk	edgeR	LRT
Lgi3	-0.435806	5.0719	16.8806	3.98063e-05	0.000777449	pseudobulk	edgeR	LRT
Nek4	0.404437	4.89164	16.7926	4.16949e-05	0.00081114	pseudobulk	edgeR	LRT
Ulk4	-0.381765	5.34658	16.7838	4.18898e-05	0.000814259	pseudobulk	edgeR	LRT
Polg	0.311846	5.71036	16.7644	4.23193e-05	0.000821252	pseudobulk	edgeR	LRT
Chd1	0.291934	6.0613	16.7475	4.26989e-05	0.000827937	pseudobulk	edgeR	LRT
Tubb5	0.375298	5.28331	16.7448	4.27588e-05	0.000828418	pseudobulk	edgeR	LRT
Ptpn5	0.26816	6.65728	16.7366	4.29436e-05	0.000830253	pseudobulk	edgeR	LRT
Gm9801	-0.250036	7.09866	16.7359	4.29593e-05	0.000830253	pseudobulk	edgeR	LRT
Cep135	0.388174	4.94761	16.7287	4.31237e-05	0.000832746	pseudobulk	edgeR	LRT
Copg1	0.334507	6.05237	16.7092	4.35699e-05	0.000840398	pseudobulk	edgeR	LRT
Ap5m1	0.400976	5.16082	16.7019	4.37367e-05	0.000842513	pseudobulk	edgeR	LRT
Efcab14	0.333881	5.49751	16.6861	4.41023e-05	0.000848861	pseudobulk	edgeR	LRT
Fam184a	0.308288	6.33449	16.6673	4.45419e-05	0.000855925	pseudobulk	edgeR	LRT
Zfpm2	-0.273815	7.80963	16.6148	4.57928e-05	0.000878014	pseudobulk	edgeR	LRT
Chchd7	-0.381771	5.36642	16.6143	4.58033e-05	0.000878014	pseudobulk	edgeR	LRT
Acss2	-0.267277	6.64619	16.604	4.60538e-05	0.000881435	pseudobulk	edgeR	LRT
Slc16a7	-0.264704	6.36612	16.6039	4.60566e-05	0.000881435	pseudobulk	edgeR	LRT
Atrip	0.355855	5.12559	16.5682	4.69319e-05	0.000897458	pseudobulk	edgeR	LRT
Cacna2d1	-0.419061	7.9485	16.5438	4.75382e-05	0.000908315	pseudobulk	edgeR	LRT
Dimt1	-0.37573	5.13243	16.5251	4.80106e-05	0.000915856	pseudobulk	edgeR	LRT
Igsf11	-0.321335	6.72618	16.5198	4.81458e-05	0.000917691	pseudobulk	edgeR	LRT
Slc27a4	0.390802	5.0697	16.5153	4.82578e-05	0.000919083	pseudobulk	edgeR	LRT
Npas2	-0.335606	5.74781	16.4939	4.88066e-05	0.000928784	pseudobulk	edgeR	LRT
A830082K12Rik	-0.252359	6.71893	16.4598	4.96928e-05	0.000944886	pseudobulk	edgeR	LRT
Rasa2	0.265659	6.40651	16.4237	5.06484e-05	0.00096073	pseudobulk	edgeR	LRT
Tm6sf1	-0.298998	6.81268	16.4126	5.09442e-05	0.000965562	pseudobulk	edgeR	LRT
Map7	-0.241104	7.09025	16.3997	5.12942e-05	0.000971416	pseudobulk	edgeR	LRT
Reln	0.348838	9.44909	16.3901	5.15541e-05	0.00097477	pseudobulk	edgeR	LRT
Gabra5	-0.583128	5.05008	16.3516	5.26119e-05	0.000993177	pseudobulk	edgeR	LRT
Afap1	-0.222764	7.60765	16.348	5.27121e-05	0.000994271	pseudobulk	edgeR	LRT
Snx6	0.303027	5.88356	16.3042	5.39435e-05	0.00101668	pseudobulk	edgeR	LRT
Cpne5	0.490091	4.79654	16.2951	5.42031e-05	0.00101994	pseudobulk	edgeR	LRT
Stmn4	-0.452234	4.76839	16.261	5.51895e-05	0.00103602	pseudobulk	edgeR	LRT
Tubgcp2	0.321335	5.95403	16.2313	5.60609e-05	0.00105071	pseudobulk	edgeR	LRT
Zfp641	-0.383579	5.22714	16.2137	5.65821e-05	0.00105963	pseudobulk	edgeR	LRT
Marchf3	0.348701	5.42213	16.207	5.67853e-05	0.00106259	pseudobulk	edgeR	LRT
Camkk1	0.463156	4.52018	16.2002	5.69893e-05	0.00106556	pseudobulk	edgeR	LRT
Exoc4	0.201639	9.58824	16.1842	5.74711e-05	0.00107372	pseudobulk	edgeR	LRT
Sin3a	0.389338	4.9371	16.1612	5.81736e-05	0.00108513	pseudobulk	edgeR	LRT
Atad3a	0.272937	6.05986	16.1396	5.88393e-05	0.00109667	pseudobulk	edgeR	LRT
Ppp6c	0.286581	5.89444	16.1329	5.90482e-05	0.0010997	pseudobulk	edgeR	LRT
Wasl	0.244513	6.58634	16.1059	5.98965e-05	0.00111461	pseudobulk	edgeR	LRT
Gm48321	0.408808	4.97594	16.0727	6.09569e-05	0.00113256	pseudobulk	edgeR	LRT
Dpysl4	-0.373857	5.18978	16.0692	6.10697e-05	0.00113376	pseudobulk	edgeR	LRT
Rmc1	-0.455781	4.51575	16.0494	6.1711e-05	0.00114386	pseudobulk	edgeR	LRT
Galnt13	-0.276297	8.12715	16.0187	6.27215e-05	0.00115986	pseudobulk	edgeR	LRT
Adck1	0.296804	6.17037	15.9885	6.37273e-05	0.00117661	pseudobulk	edgeR	LRT
Fgd4	0.247325	6.97085	15.9864	6.38e-05	0.00117703	pseudobulk	edgeR	LRT
Sec62	0.285857	6.06232	15.9717	6.42981e-05	0.00118529	pseudobulk	edgeR	LRT
Brinp1	0.209125	8.53634	15.9363	6.55089e-05	0.00120666	pseudobulk	edgeR	LRT
Med15	0.28097	6.13934	15.9311	6.56907e-05	0.00120907	pseudobulk	edgeR	LRT
Dctn1	0.259702	6.68662	15.8984	6.68353e-05	0.0012263	pseudobulk	edgeR	LRT
Sec23b	0.396167	4.89224	15.8741	6.76992e-05	0.00124119	pseudobulk	edgeR	LRT
Med14	0.250497	6.89414	15.8672	6.79477e-05	0.00124381	pseudobulk	edgeR	LRT
Nsun7	-0.419688	5.16293	15.8606	6.81846e-05	0.00124717	pseudobulk	edgeR	LRT
Herpud2	0.265764	6.22934	15.8566	6.83293e-05	0.00124885	pseudobulk	edgeR	LRT
Gabrg2	-0.250963	7.66722	15.8192	6.96903e-05	0.00127274	pseudobulk	edgeR	LRT
Parp1	0.313095	5.52463	15.8177	6.97464e-05	0.00127278	pseudobulk	edgeR	LRT
Katnb1	0.425766	4.77213	15.8132	6.99146e-05	0.00127484	pseudobulk	edgeR	LRT
Cplx1	0.25341	7.15003	15.7935	7.0643e-05	0.00128615	pseudobulk	edgeR	LRT
C2cd5	-0.243193	7.5122	15.759	7.19434e-05	0.0013078	pseudobulk	edgeR	LRT
Dlst	0.293712	5.76365	15.7362	7.28165e-05	0.00132266	pseudobulk	edgeR	LRT
Nek7	0.316274	7.55906	15.7189	7.34854e-05	0.00133378	pseudobulk	edgeR	LRT
Rnf10	0.272107	6.3388	15.7133	7.37038e-05	0.00133671	pseudobulk	edgeR	LRT
Hcn3	0.459168	4.71098	15.6952	7.44136e-05	0.00134855	pseudobulk	edgeR	LRT
Rnf19a	0.302389	5.71315	15.6921	7.45337e-05	0.00134968	pseudobulk	edgeR	LRT
Rab11fip3	0.238922	6.93916	15.6815	7.49532e-05	0.00135416	pseudobulk	edgeR	LRT
Car11	-0.281399	6.18814	15.672	7.53326e-05	0.00135997	pseudobulk	edgeR	LRT
Por	0.441232	4.75891	15.6678	7.55002e-05	0.00136091	pseudobulk	edgeR	LRT
Lyst	0.230497	7.0176	15.5765	7.92324e-05	0.0014195	pseudobulk	edgeR	LRT
Pgs1	0.441519	4.65064	15.5706	7.94795e-05	0.00142176	pseudobulk	edgeR	LRT
Insr	0.234789	6.89758	15.5534	8.02073e-05	0.00143369	pseudobulk	edgeR	LRT
Marf1	0.297818	5.86399	15.5302	8.11989e-05	0.00145031	pseudobulk	edgeR	LRT
Kif16b	0.250244	7.22234	15.5277	8.13042e-05	0.00145048	pseudobulk	edgeR	LRT
Snrnp48	-0.295289	5.85484	15.5271	8.13314e-05	0.00145048	pseudobulk	edgeR	LRT
Susd4	-0.257165	6.92415	15.5015	8.24379e-05	0.0014691	pseudobulk	edgeR	LRT
Hps5	0.354903	5.4686	15.4952	8.27129e-05	0.00147289	pseudobulk	edgeR	LRT
Trhde	0.274905	9.53327	15.4809	8.3344e-05	0.00148235	pseudobulk	edgeR	LRT
Ncald	-0.220717	8.95579	15.4803	8.33702e-05	0.00148235	pseudobulk	edgeR	LRT
Tmem234	-0.409745	5.43374	15.456	8.44494e-05	0.00149928	pseudobulk	edgeR	LRT
Tmem184c	0.385304	5.03827	15.4384	8.5238e-05	0.00151214	pseudobulk	edgeR	LRT
Nol11	0.36428	5.00291	15.4246	8.58621e-05	0.00152092	pseudobulk	edgeR	LRT
Mprip	0.236708	7.30127	15.4042	8.67942e-05	0.00153397	pseudobulk	edgeR	LRT
Tmem184b	0.334376	5.46046	15.3951	8.72125e-05	0.00154021	pseudobulk	edgeR	LRT
Gmcl1	0.260691	6.51622	15.3793	8.79461e-05	0.001552	pseudobulk	edgeR	LRT
C530008M17Rik	-0.204843	7.89132	15.3375	8.99124e-05	0.00158314	pseudobulk	edgeR	LRT
Limk1	0.309578	5.85043	15.3282	9.03556e-05	0.00158957	pseudobulk	edgeR	LRT
Adcy3	0.319029	5.54134	15.3118	9.11441e-05	0.00160124	pseudobulk	edgeR	LRT
Rnf217	0.255176	6.45514	15.3092	9.12712e-05	0.00160228	pseudobulk	edgeR	LRT
Cep120	0.298076	6.28983	15.2902	9.21955e-05	0.0016149	pseudobulk	edgeR	LRT
Nin	0.247401	7.09838	15.2819	9.25985e-05	0.00162007	pseudobulk	edgeR	LRT
Septin7	-0.225943	7.18061	15.2813	9.26282e-05	0.00162007	pseudobulk	edgeR	LRT
Mtf2	0.260484	6.69171	15.2688	9.32441e-05	0.00162842	pseudobulk	edgeR	LRT
Ago1	0.32396	5.68384	15.2578	9.37906e-05	0.00163675	pseudobulk	edgeR	LRT
Pcdh7	0.226586	10.1332	15.2514	9.41054e-05	0.00163917	pseudobulk	edgeR	LRT
Meis3	-0.417805	5.02535	15.2503	9.41607e-05	0.00163917	pseudobulk	edgeR	LRT
Morf4l2	-0.313922	5.54511	15.2494	9.42076e-05	0.00163917	pseudobulk	edgeR	LRT
Jpx	-0.32961	5.30482	15.2401	9.46741e-05	0.00164384	pseudobulk	edgeR	LRT
Fbxl12	-0.309434	5.8489	15.2267	9.53479e-05	0.00165291	pseudobulk	edgeR	LRT
Unc5a	0.373973	4.87798	15.2208	9.56434e-05	0.00165559	pseudobulk	edgeR	LRT
Mios	-0.308435	5.6765	15.1928	9.70721e-05	0.00167663	pseudobulk	edgeR	LRT
Tubgcp6	0.425763	4.5258	15.1719	9.81547e-05	0.00169284	pseudobulk	edgeR	LRT
Pcgf5	0.241558	6.44654	15.1701	9.82475e-05	0.00169321	pseudobulk	edgeR	LRT
Bcas3	-0.209375	8.07533	15.1489	9.93549e-05	0.00170854	pseudobulk	edgeR	LRT
Flnb	-0.2227	6.99081	15.1321	0.000100245	0.00172258	pseudobulk	edgeR	LRT
Nek1	-0.208959	7.67704	15.1244	0.000100651	0.00172831	pseudobulk	edgeR	LRT
Kcnc2	-0.206984	11.6149	15.1154	0.000101134	0.00173534	pseudobulk	edgeR	LRT
Gga2	0.340505	5.37635	15.1043	0.000101729	0.00174428	pseudobulk	edgeR	LRT
Igsf9b	0.330092	6.53322	15.0946	0.000102258	0.00175206	pseudobulk	edgeR	LRT
Cep85l	0.266442	6.47155	15.0491	0.000104748	0.00179343	pseudobulk	edgeR	LRT
Rfng	-0.403107	4.80398	15.0386	0.000105335	0.00180013	pseudobulk	edgeR	LRT
Jph4	-0.311569	5.57667	15.038	0.000105368	0.00180013	pseudobulk	edgeR	LRT
Eif3c	0.288118	5.74901	15.0179	0.000106497	0.00181808	pseudobulk	edgeR	LRT
Nos1	0.922748	5.32886	15.0084	0.000107037	0.00182598	pseudobulk	edgeR	LRT
Zcwpw2	-0.311437	5.89732	14.9867	0.00010827	0.00184567	pseudobulk	edgeR	LRT
Mrps28	-0.349246	5.28601	14.9714	0.000109153	0.00185804	pseudobulk	edgeR	LRT
Gm19951	0.391067	4.80222	14.9636	0.000109602	0.00186435	pseudobulk	edgeR	LRT
Inpp5e	0.401441	4.95635	14.9591	0.000109865	0.00186746	pseudobulk	edgeR	LRT
Chchd3	0.195464	8.17882	14.9575	0.000109958	0.0018677	pseudobulk	edgeR	LRT
Prkd1	0.342364	6.17961	14.9502	0.000110387	0.00187364	pseudobulk	edgeR	LRT
Slc39a11	0.323587	5.37778	14.9314	0.000111491	0.00189101	pseudobulk	edgeR	LRT
D130040H23Rik	-0.319238	5.5783	14.8937	0.000113744	0.00192646	pseudobulk	edgeR	LRT
Zkscan2	-0.268347	6.49885	14.8786	0.000114658	0.00194054	pseudobulk	edgeR	LRT
Foxk1	0.377272	5.06411	14.8762	0.000114803	0.0019416	pseudobulk	edgeR	LRT
Lin7b	-0.39298	4.81206	14.8675	0.000115333	0.00194776	pseudobulk	edgeR	LRT
Prune2	-0.306057	5.78695	14.8611	0.000115724	0.00195296	pseudobulk	edgeR	LRT
AW554918	-0.24614	7.19817	14.8492	0.000116458	0.00196394	pseudobulk	edgeR	LRT
Cetn3	-0.38483	4.95184	14.8464	0.00011663	0.00196543	pseudobulk	edgeR	LRT
Fnip2	0.230621	6.90685	14.8329	0.000117471	0.00197819	pseudobulk	edgeR	LRT
Fnip1	0.231092	7.09552	14.8307	0.000117604	0.00197902	pseudobulk	edgeR	LRT
Tet3	0.257738	6.29276	14.8227	0.000118108	0.00198467	pseudobulk	edgeR	LRT
Rasgrp1	0.348066	5.41616	14.8159	0.000118533	0.00198897	pseudobulk	edgeR	LRT
Exoc1	-0.289951	6.07507	14.8062	0.000119142	0.00199777	pseudobulk	edgeR	LRT
Mtx3	-0.406218	4.65785	14.7856	0.000120452	0.0020183	pseudobulk	edgeR	LRT
Ube4b	0.23653	6.91421	14.7802	0.000120795	0.00202261	pseudobulk	edgeR	LRT
Kctd20	0.342457	5.53284	14.7544	0.000122461	0.00204904	pseudobulk	edgeR	LRT
Golga5	0.337551	5.47355	14.7313	0.00012397	0.00207283	pseudobulk	edgeR	LRT
Fat3	0.237839	7.89532	14.7	0.000126047	0.00210407	pseudobulk	edgeR	LRT
Vwc2	-0.230106	8.41895	14.6658	0.000128355	0.00213855	pseudobulk	edgeR	LRT
Platr25	-0.39421	5.32237	14.6552	0.000129077	0.00214755	pseudobulk	edgeR	LRT
Sema6d	0.274874	9.06291	14.6391	0.000130183	0.00216441	pseudobulk	edgeR	LRT
Btbd8	-0.284149	5.85081	14.633	0.000130608	0.00216995	pseudobulk	edgeR	LRT
Hp1bp3	0.231677	6.6876	14.6108	0.000132156	0.00219413	pseudobulk	edgeR	LRT
Gng3	-0.403999	4.77927	14.6055	0.000132524	0.00219715	pseudobulk	edgeR	LRT
Ppm1b	-0.228189	6.77373	14.5971	0.000133122	0.00220395	pseudobulk	edgeR	LRT
Cacna1a	0.199084	9.22059	14.5839	0.000134058	0.00221789	pseudobulk	edgeR	LRT
Rabep1	0.207112	7.48203	14.5693	0.0001351	0.00223292	pseudobulk	edgeR	LRT
Srpk1	0.282079	5.84999	14.5576	0.000135943	0.00224434	pseudobulk	edgeR	LRT
Ubap1	0.339152	5.3633	14.5534	0.000136242	0.00224771	pseudobulk	edgeR	LRT
Mttp	-0.457239	4.61547	14.5518	0.00013636	0.00224808	pseudobulk	edgeR	LRT
Reck	-0.380045	4.91666	14.5416	0.000137099	0.00225867	pseudobulk	edgeR	LRT
Ptk2	0.197962	7.97837	14.5232	0.000138442	0.00227762	pseudobulk	edgeR	LRT
Nf2	0.327197	5.38209	14.4649	0.000142796	0.00234435	pseudobulk	edgeR	LRT
Sgpp2	0.383951	5.12197	14.4568	0.000143408	0.00235111	pseudobulk	edgeR	LRT
Il1rapl2	-0.418239	9.6001	14.4542	0.000143605	0.00235271	pseudobulk	edgeR	LRT
AC149090.1	-0.216028	7.89095	14.4355	0.000145042	0.0023746	pseudobulk	edgeR	LRT
Lztr1	0.343346	5.5591	14.423	0.000146005	0.0023887	pseudobulk	edgeR	LRT
Slc39a9	0.400744	4.7137	14.4196	0.000146272	0.00239141	pseudobulk	edgeR	LRT
Mei4	-0.440717	4.9976	14.4115	0.000146899	0.0024	pseudobulk	edgeR	LRT
Fgf14	-0.178771	11.8571	14.407	0.000147257	0.00240418	pseudobulk	edgeR	LRT
Scaf1	-0.279131	5.87986	14.4036	0.000147522	0.00240573	pseudobulk	edgeR	LRT
Cpped1	-0.392422	4.78165	14.4018	0.000147658	0.00240573	pseudobulk	edgeR	LRT
Memo1	-0.230397	6.92998	14.394	0.000148273	0.00241407	pseudobulk	edgeR	LRT
Ireb2	0.319508	6.06379	14.3769	0.000149628	0.00243445	pseudobulk	edgeR	LRT
Clip2	0.275496	6.05529	14.3628	0.000150749	0.0024493	pseudobulk	edgeR	LRT
Bmper	0.47408	4.5708	14.347	0.000152019	0.00246654	pseudobulk	edgeR	LRT
Mical2	0.195731	8.02541	14.3404	0.000152554	0.00247351	pseudobulk	edgeR	LRT
Il31ra	0.258265	6.22996	14.3356	0.000152944	0.00247813	pseudobulk	edgeR	LRT
Chd2	0.204455	7.92484	14.3326	0.000153189	0.00247965	pseudobulk	edgeR	LRT
Cnnm1	0.25316	6.6291	14.3319	0.000153248	0.00247965	pseudobulk	edgeR	LRT
Zmiz1	0.404204	5.11367	14.3188	0.000154313	0.00249345	pseudobulk	edgeR	LRT
Jkamp	0.355994	5.04027	14.3171	0.000154454	0.00249403	pseudobulk	edgeR	LRT
Wwp1	0.228474	6.99095	14.275	0.000157952	0.00254346	pseudobulk	edgeR	LRT
Hnrnph3	-0.238348	6.47524	14.2737	0.000158055	0.00254346	pseudobulk	edgeR	LRT
Cmip	0.22724	7.23918	14.2695	0.000158407	0.00254432	pseudobulk	edgeR	LRT
Abat	0.240544	7.24735	14.2692	0.000158433	0.00254432	pseudobulk	edgeR	LRT
Gm36975	-0.421858	4.61329	14.2287	0.000161883	0.00259265	pseudobulk	edgeR	LRT
Gm41333	-0.499986	4.69016	14.1995	0.000164413	0.00263139	pseudobulk	edgeR	LRT
Gon4l	0.235107	7.27658	14.1975	0.000164587	0.00263239	pseudobulk	edgeR	LRT
Cbr1	-0.410398	4.60301	14.1705	0.000166971	0.00266689	pseudobulk	edgeR	LRT
Ttc19	-0.206841	7.57513	14.1686	0.000167139	0.00266776	pseudobulk	edgeR	LRT
Dpy19l1	-0.473228	5.06584	14.1556	0.000168296	0.00268079	pseudobulk	edgeR	LRT
Gstz1	-0.334073	5.35528	14.1532	0.000168506	0.00268232	pseudobulk	edgeR	LRT
Unc80	-0.187506	8.43854	14.1362	0.000170044	0.00270497	pseudobulk	edgeR	LRT
Eps15l1	0.248686	7.03188	14.1148	0.000171987	0.00273404	pseudobulk	edgeR	LRT
Atp6v1a	0.226144	6.79013	14.104	0.000172975	0.00274788	pseudobulk	edgeR	LRT
Sun1	0.288826	6.1418	14.0794	0.000175248	0.00278025	pseudobulk	edgeR	LRT
Cep164	0.297185	5.7181	14.0646	0.000176635	0.00280037	pseudobulk	edgeR	LRT
Zfp410	0.346143	5.281	14.0623	0.000176849	0.00280187	pseudobulk	edgeR	LRT
Zkscan16	-0.439435	4.76937	14.0553	0.000177517	0.00281057	pseudobulk	edgeR	LRT
Pdhb	0.34759	6.04581	14.0229	0.000180595	0.00285738	pseudobulk	edgeR	LRT
Eef1d	0.332952	5.33499	13.9905	0.00018374	0.00289798	pseudobulk	edgeR	LRT
Cacul1	0.248712	6.34504	13.9783	0.000184937	0.00291434	pseudobulk	edgeR	LRT
Foxj3	0.277219	6.45082	13.9655	0.000186196	0.00293149	pseudobulk	edgeR	LRT
Actn2	0.367377	4.96611	13.9588	0.000186865	0.00293882	pseudobulk	edgeR	LRT
Tenm2	-0.19888	11.5369	13.9569	0.000187054	0.00293983	pseudobulk	edgeR	LRT
Agbl1	-0.537244	5.15921	13.9434	0.000188398	0.00295702	pseudobulk	edgeR	LRT
Gkap1	-0.369761	5.36377	13.9367	0.000189068	0.00296484	pseudobulk	edgeR	LRT
Nfasc	0.219079	7.74113	13.9359	0.000189149	0.00296484	pseudobulk	edgeR	LRT
Hs6st2	-0.275902	6.24951	13.9113	0.00019164	0.00299591	pseudobulk	edgeR	LRT
Acp6	-0.400179	4.80273	13.9031	0.000192476	0.00300699	pseudobulk	edgeR	LRT
Rab40c	0.307302	6.00025	13.8816	0.000194698	0.00303767	pseudobulk	edgeR	LRT
Snx30	0.290149	5.99156	13.8783	0.000195038	0.00304097	pseudobulk	edgeR	LRT
Hdac5	-0.243025	6.49667	13.8749	0.000195389	0.00304255	pseudobulk	edgeR	LRT
Micall1	0.384678	4.78742	13.855	0.000197472	0.00307282	pseudobulk	edgeR	LRT
Wiz	0.343471	4.97519	13.8413	0.000198912	0.0030891	pseudobulk	edgeR	LRT
Nckap1	0.185449	7.93616	13.829	0.000200226	0.00310746	pseudobulk	edgeR	LRT
Rbfox1	-0.176557	13.0041	13.811	0.000202147	0.00313112	pseudobulk	edgeR	LRT
Ankrd13b	0.353285	4.91624	13.811	0.000202149	0.00313112	pseudobulk	edgeR	LRT
Slc49a4	0.285803	5.72699	13.8061	0.000202677	0.00313643	pseudobulk	edgeR	LRT
Cntn3	0.172684	9.25766	13.8053	0.000202759	0.00313643	pseudobulk	edgeR	LRT
Map9	0.337019	5.2608	13.804	0.000202905	0.00313664	pseudobulk	edgeR	LRT
Kdm4b	0.273408	5.93607	13.7799	0.000205528	0.00317303	pseudobulk	edgeR	LRT
Zcchc18	-0.23136	6.84094	13.765	0.000207161	0.00319614	pseudobulk	edgeR	LRT
Nsd2	0.213521	7.18691	13.7596	0.00020776	0.00320328	pseudobulk	edgeR	LRT
[truncated: 5,254 more rows]

## Sheet: Notes
P-values were calculated using edgeR-LRT with FDR multiple comparison test correction
