# Supplementary material for: Transcriptional linkage analysis with in vivo AAV-Perturb-seq
Source: Nature. 2023 Sep 20;622(7982):367–75. doi: 10.1038/s41586-023-06570-y (PMC10567566; doi:10.1038/s41586-023-06570-y)
Supplement: Supplementary file 11 — Pseudobulk differential expression results for Gnb1l perturbation in the arrayed experiment. [file 41586_2023_6570_MOESM11_ESM.xlsx]

## Sheet: Sup_Layer_neurons
gene	logFC	logCPM	LR	PValue	FDR	de_family	de_method	de_type
Meg3	-0.693219	11.4843	1004.73	1.68116e-220	4.10069e-216	pseudobulk	edgeR	LRT
Gm27000	-0.800396	8.65675	961.652	3.89029e-211	4.7446e-207	pseudobulk	edgeR	LRT
B830012L14Rik	-0.909497	7.6652	909.517	8.37236e-200	6.80729e-196	pseudobulk	edgeR	LRT
Sema6d	-0.903488	8.09325	908.495	1.39696e-199	8.51866e-196	pseudobulk	edgeR	LRT
Rnpc3	1.17841	7.24713	847.011	3.24646e-186	1.58375e-182	pseudobulk	edgeR	LRT
Trhde	-1.0365	7.68711	825.778	1.34138e-181	5.45316e-178	pseudobulk	edgeR	LRT
Edil3	-0.809606	8.7807	756.94	1.24285e-166	4.33081e-163	pseudobulk	edgeR	LRT
Rasgef1b	-0.70246	9.10342	755.34	2.76874e-166	8.44189e-163	pseudobulk	edgeR	LRT
Miat	-0.838795	7.75073	752.089	1.41004e-165	3.82153e-162	pseudobulk	edgeR	LRT
Gabrg3	-0.811946	9.56125	742.678	1.56828e-163	3.82534e-160	pseudobulk	edgeR	LRT
Zfp804b	-0.943308	10.177	697.52	1.03509e-153	2.29526e-150	pseudobulk	edgeR	LRT
Snhg11	-0.620108	11.4467	692.619	1.20455e-152	2.44844e-149	pseudobulk	edgeR	LRT
Amy1	1.15146	6.56275	684.292	7.79244e-151	1.4621e-147	pseudobulk	edgeR	LRT
Tafa1	-0.880772	9.00502	660.003	1.49179e-145	2.59912e-142	pseudobulk	edgeR	LRT
Mirg	-1.02023	6.08998	596.486	9.73058e-132	1.58232e-128	pseudobulk	edgeR	LRT
Cntn4	-0.625528	10.7062	565.496	5.35994e-125	8.17123e-122	pseudobulk	edgeR	LRT
Dach1	-1.18011	5.24929	551.873	4.92684e-122	7.06914e-119	pseudobulk	edgeR	LRT
Fgf14	-0.544415	12.1743	548.308	2.93861e-121	3.98215e-118	pseudobulk	edgeR	LRT
Hs3st5	-1.10117	6.92811	544.677	1.81134e-120	2.32538e-117	pseudobulk	edgeR	LRT
Adam23	-0.833134	7.95168	539.257	2.7352e-119	3.33585e-116	pseudobulk	edgeR	LRT
Frmpd4	-0.563184	10.1944	531.884	1.09914e-117	1.27668e-114	pseudobulk	edgeR	LRT
Hecw2	-0.560495	9.31247	516.669	2.24478e-114	2.48885e-111	pseudobulk	edgeR	LRT
Etl4	-0.625745	10.5793	513.94	8.81117e-114	9.34444e-111	pseudobulk	edgeR	LRT
Nwd2	-0.67848	8.5008	508.292	1.49209e-112	1.51646e-109	pseudobulk	edgeR	LRT
Kcnt2	-0.613723	9.41333	502.509	2.7048e-111	2.63902e-108	pseudobulk	edgeR	LRT
Ftx	-0.73253	7.52046	499.052	1.5284e-110	1.43388e-107	pseudobulk	edgeR	LRT
Gria4	-0.526689	10.469	482.141	7.30861e-107	6.60265e-104	pseudobulk	edgeR	LRT
Cdh10	-0.680058	9.46016	481.901	8.24239e-107	7.1803e-104	pseudobulk	edgeR	LRT
Abi3bp	-1.4828	4.50869	474.829	2.85057e-105	2.39763e-102	pseudobulk	edgeR	LRT
Slit2	-0.853205	7.83177	473.821	4.72353e-105	3.84055e-102	pseudobulk	edgeR	LRT
Pak7	-0.573692	9.38832	469.818	3.50993e-104	2.76175e-101	pseudobulk	edgeR	LRT
Peg3	-0.663554	7.40564	463.677	7.615e-103	5.80453e-100	pseudobulk	edgeR	LRT
Kcnb2	-0.511924	10.3105	460.647	3.47616e-102	2.56941e-99	pseudobulk	edgeR	LRT
Sgcz	-0.579011	11.7063	459.781	5.3641e-102	3.84827e-99	pseudobulk	edgeR	LRT
Gm40841	-0.776238	6.56636	458.084	1.25586e-101	8.75228e-99	pseudobulk	edgeR	LRT
Arhgap42	-0.828333	6.55849	454.717	6.78652e-101	4.59824e-98	pseudobulk	edgeR	LRT
Dmd	-0.564564	10.9531	452.601	1.95917e-100	1.29157e-97	pseudobulk	edgeR	LRT
Pde1a	-0.519824	10.068	452.489	2.07237e-100	1.33024e-97	pseudobulk	edgeR	LRT
Xkr4	-0.52085	10.434	446.931	3.3579e-99	2.10015e-96	pseudobulk	edgeR	LRT
Mgat4c	-0.704245	8.47927	439.768	1.21608e-97	7.41568e-95	pseudobulk	edgeR	LRT
Cdr1os	-0.507208	9.72455	438.633	2.14732e-97	1.2775e-94	pseudobulk	edgeR	LRT
5330434G04Rik	-0.931373	6.62799	438.38	2.43796e-97	1.41587e-94	pseudobulk	edgeR	LRT
Csgalnact1	-0.629317	7.76034	437.985	2.97139e-97	1.68554e-94	pseudobulk	edgeR	LRT
Htr2a	-0.998538	5.41361	437.839	3.19732e-97	1.77248e-94	pseudobulk	edgeR	LRT
Ptprd	-0.503248	13.528	437.247	4.30225e-97	2.33201e-94	pseudobulk	edgeR	LRT
Frmd4a	-0.561441	10.033	426.652	8.70213e-95	4.6144e-92	pseudobulk	edgeR	LRT
Csmd3	-0.548692	10.4221	424.166	3.02417e-94	1.56948e-91	pseudobulk	edgeR	LRT
Mir124a-1hg	-0.576474	8.41799	419.587	3.00087e-93	1.52494e-90	pseudobulk	edgeR	LRT
Nyap2	-0.571015	8.75344	406.375	2.25523e-90	1.12264e-87	pseudobulk	edgeR	LRT
Trpc5	-0.689857	6.96589	405.111	4.2506e-90	2.07361e-87	pseudobulk	edgeR	LRT
Gm16083	-1.28686	4.74597	395.142	6.28877e-88	3.00776e-85	pseudobulk	edgeR	LRT
Tmem132d	-0.517527	9.05057	391.908	3.18132e-87	1.49228e-84	pseudobulk	edgeR	LRT
Lrrc4c	-0.470632	11.8026	390.192	7.51601e-87	3.45906e-84	pseudobulk	edgeR	LRT
Fstl5	-0.744307	6.26186	390.118	7.80045e-87	3.52349e-84	pseudobulk	edgeR	LRT
Galnt13	-0.574334	8.73974	389.85	8.92189e-87	3.95678e-84	pseudobulk	edgeR	LRT
Grm8	-0.697711	9.56831	373.449	3.32085e-83	1.44647e-80	pseudobulk	edgeR	LRT
Cntnap2	-0.50925	11.0204	371.429	9.14186e-83	3.91207e-80	pseudobulk	edgeR	LRT
Chrm3	-0.546887	10.0598	370.939	1.16895e-82	4.91605e-80	pseudobulk	edgeR	LRT
Lrfn5	-0.490165	10.7888	370.055	1.82029e-82	7.5255e-80	pseudobulk	edgeR	LRT
Coro6	-1.09446	4.89419	367.391	6.9209e-82	2.81358e-79	pseudobulk	edgeR	LRT
Nkain2	-0.521684	11.8849	366.068	1.34399e-81	5.37418e-79	pseudobulk	edgeR	LRT
Chl1	-0.638182	7.57197	363.747	4.30326e-81	1.66611e-78	pseudobulk	edgeR	LRT
Nrn1	-0.77723	6.50395	357.951	7.86479e-80	2.99747e-77	pseudobulk	edgeR	LRT
Malat1	-0.405859	14.5315	330.024	9.49515e-74	3.56316e-71	pseudobulk	edgeR	LRT
Stmn2	-0.739764	6.62299	329.885	1.01807e-73	3.76254e-71	pseudobulk	edgeR	LRT
Ptprt	-0.489558	9.90164	329.755	1.08682e-73	3.95667e-71	pseudobulk	edgeR	LRT
Gm15155	-0.683897	7.48261	328.646	1.8955e-73	6.79927e-71	pseudobulk	edgeR	LRT
Trps1	-0.607749	6.98855	328.03	2.58124e-73	9.12488e-71	pseudobulk	edgeR	LRT
Hmgcs1	-1.22602	5.12565	327.774	2.93448e-73	1.02254e-70	pseudobulk	edgeR	LRT
Tenm1	-0.577778	8.5369	326.998	4.33109e-73	1.48794e-70	pseudobulk	edgeR	LRT
Dpp10	-0.511282	13.4946	324.487	1.52628e-72	5.09988e-70	pseudobulk	edgeR	LRT
Gap43	-0.730164	6.32184	320.845	9.47904e-72	3.1245e-69	pseudobulk	edgeR	LRT
Srebf2	-0.769583	5.95922	320.513	1.11996e-71	3.64242e-69	pseudobulk	edgeR	LRT
Hmgcr	-0.81004	6.34269	316.533	8.2421e-71	2.64528e-68	pseudobulk	edgeR	LRT
Rit2	-0.561354	8.26983	316.391	8.8539e-71	2.80473e-68	pseudobulk	edgeR	LRT
Trpm3	-0.560551	8.5124	315.413	1.44588e-70	4.52153e-68	pseudobulk	edgeR	LRT
Klf12	-0.759255	7.24387	312.825	5.2945e-70	1.63473e-67	pseudobulk	edgeR	LRT
Zfp804a	-0.742573	7.70699	310.785	1.47319e-69	4.49176e-67	pseudobulk	edgeR	LRT
Grm3	-0.624489	8.98818	306.901	1.03375e-68	3.11299e-66	pseudobulk	edgeR	LRT
Cntn6	-0.60997	6.81467	305.254	2.36116e-68	7.02358e-66	pseudobulk	edgeR	LRT
Asic2	-0.409978	10.9608	299.892	3.4775e-67	1.0098e-64	pseudobulk	edgeR	LRT
Syt1	-0.373666	12.2606	295.475	3.18963e-66	9.15312e-64	pseudobulk	edgeR	LRT
Slc35f4	-0.547116	8.4901	294.572	5.01576e-66	1.42261e-63	pseudobulk	edgeR	LRT
C130071C03Rik	-0.487988	8.44062	293.345	9.2844e-66	2.60305e-63	pseudobulk	edgeR	LRT
Camk4	-0.461543	8.52832	290.083	4.77048e-65	1.32229e-62	pseudobulk	edgeR	LRT
A930007I19Rik	1.02831	4.78445	287.869	1.44836e-64	3.96948e-62	pseudobulk	edgeR	LRT
Grm7	-0.421707	11.5366	287.02	2.21737e-64	6.00958e-62	pseudobulk	edgeR	LRT
Adgrb3	-0.419877	11.7492	286.559	2.79526e-64	7.49252e-62	pseudobulk	edgeR	LRT
Cntn5	-0.445121	10.5761	285.731	4.23352e-64	1.12244e-61	pseudobulk	edgeR	LRT
Prr16	-0.576418	8.87828	285.512	4.7259e-64	1.23951e-61	pseudobulk	edgeR	LRT
Cpne8	-0.694325	6.19243	282.786	1.85593e-63	4.81594e-61	pseudobulk	edgeR	LRT
Gm20754	-0.691533	7.57173	282.505	2.13649e-63	5.48561e-61	pseudobulk	edgeR	LRT
Gm49317	-0.473764	8.10366	282.227	2.45655e-63	6.24169e-61	pseudobulk	edgeR	LRT
Lrrtm4	-0.528575	11.7613	282.14	2.56632e-63	6.45337e-61	pseudobulk	edgeR	LRT
Rbfox1	-0.406295	12.4077	280.394	6.16357e-63	1.5186e-60	pseudobulk	edgeR	LRT
Pcsk2	-0.403765	10.4369	278.448	1.6358e-62	3.99005e-60	pseudobulk	edgeR	LRT
Ncam2	-0.558356	10.4532	278.056	1.99127e-62	4.80902e-60	pseudobulk	edgeR	LRT
Nlgn1	-0.42063	12.2288	277.821	2.24066e-62	5.35825e-60	pseudobulk	edgeR	LRT
Nav3	-0.39844	11.6932	277.447	2.70363e-62	6.40263e-60	pseudobulk	edgeR	LRT
Kctd16	-0.474983	10.8048	276.516	4.31286e-62	1.01153e-59	pseudobulk	edgeR	LRT
Gpm6a	-0.454055	9.56458	276.241	4.95157e-62	1.15027e-59	pseudobulk	edgeR	LRT
Cntnap5a	-0.775359	8.49564	276.175	5.11954e-62	1.17807e-59	pseudobulk	edgeR	LRT
Vsnl1	-0.476887	8.20823	275.095	8.80253e-62	2.00665e-59	pseudobulk	edgeR	LRT
Il1rapl2	-0.950972	9.62832	273.9	1.6034e-61	3.62131e-59	pseudobulk	edgeR	LRT
Ncald	-0.452243	8.75414	272.659	2.98888e-61	6.68852e-59	pseudobulk	edgeR	LRT
Immp2l	0.45064	8.75191	271.675	4.89605e-61	1.08568e-58	pseudobulk	edgeR	LRT
Ralyl	-0.424897	11.0658	270.414	9.22075e-61	2.02624e-58	pseudobulk	edgeR	LRT
Lsamp	-0.45374	12.6305	270.318	9.6759e-61	2.10727e-58	pseudobulk	edgeR	LRT
Esrrg	-0.611849	7.23301	269.301	1.6113e-60	3.44761e-58	pseudobulk	edgeR	LRT
Mid1	0.722897	6.44181	269.044	1.8336e-60	3.88915e-58	pseudobulk	edgeR	LRT
Arpp21	-0.411583	11.1123	264.495	1.7978e-59	3.78033e-57	pseudobulk	edgeR	LRT
R3hdm1	-0.390769	10.532	264.32	1.96238e-59	4.09115e-57	pseudobulk	edgeR	LRT
Opcml	-0.379024	12.1806	263.544	2.89751e-59	5.98951e-57	pseudobulk	edgeR	LRT
Epha10	-0.697286	6.05367	263.287	3.29586e-59	6.75569e-57	pseudobulk	edgeR	LRT
Gabrb1	-0.413923	9.85468	261.38	8.58558e-59	1.74516e-56	pseudobulk	edgeR	LRT
Sytl2	-0.621913	6.2666	255.333	1.78618e-57	3.57118e-55	pseudobulk	edgeR	LRT
Grid2	-0.505351	10.2404	254.646	2.52127e-57	4.95959e-55	pseudobulk	edgeR	LRT
Pdgfc	-0.711145	6.47567	253.479	4.5293e-57	8.8383e-55	pseudobulk	edgeR	LRT
Nrg1	-0.398427	12.4658	252.345	8.00226e-57	1.54914e-54	pseudobulk	edgeR	LRT
Hunk	-0.831567	5.23473	251.308	1.34651e-56	2.58616e-54	pseudobulk	edgeR	LRT
Kcnq5	-0.381024	11.6283	251.135	1.46861e-56	2.77692e-54	pseudobulk	edgeR	LRT
Gria3	-0.434334	9.69906	250.359	2.1685e-56	4.06877e-54	pseudobulk	edgeR	LRT
A830082K12Rik	-0.487615	7.48544	249.361	3.57873e-56	6.66354e-54	pseudobulk	edgeR	LRT
Cdh9	-0.714299	7.5583	249.067	4.14872e-56	7.66634e-54	pseudobulk	edgeR	LRT
Slc9a9	-0.56712	8.84227	244.403	4.3114e-55	7.90704e-53	pseudobulk	edgeR	LRT
Pde4d	-0.496102	10.6109	243.285	7.55999e-55	1.37614e-52	pseudobulk	edgeR	LRT
Gpr137c	-0.627099	6.57527	241.945	1.48098e-54	2.67586e-52	pseudobulk	edgeR	LRT
St6gal2	-0.482833	7.50108	241.493	1.85894e-54	3.33406e-52	pseudobulk	edgeR	LRT
Thsd7b	-0.597112	6.54032	241.425	1.92299e-54	3.42376e-52	pseudobulk	edgeR	LRT
Map4	-0.668671	6.52331	239.654	4.6787e-54	8.26977e-52	pseudobulk	edgeR	LRT
Srgap2	-0.468054	7.7343	237.881	1.13949e-53	1.9996e-51	pseudobulk	edgeR	LRT
Tmeff1	-0.705546	5.81238	237.814	1.17839e-53	2.05309e-51	pseudobulk	edgeR	LRT
Lin7a	-0.52429	7.8221	236.867	1.89643e-53	3.2807e-51	pseudobulk	edgeR	LRT
Dlg2	-0.352281	12.7863	236.816	1.94524e-53	3.34143e-51	pseudobulk	edgeR	LRT
Plcb1	-0.352421	10.7127	235.503	3.76181e-53	6.41665e-51	pseudobulk	edgeR	LRT
Focad	-0.501471	7.39332	234.719	5.57427e-53	9.4422e-51	pseudobulk	edgeR	LRT
Cpne6	0.63814	6.31474	234.37	6.6445e-53	1.11774e-50	pseudobulk	edgeR	LRT
Magi3	-0.504436	7.94464	233.4	1.08138e-52	1.80664e-50	pseudobulk	edgeR	LRT
Pou6f2	-0.912678	6.66636	233.368	1.0989e-52	1.82342e-50	pseudobulk	edgeR	LRT
Man1a	-0.534583	7.5875	232.546	1.65967e-52	2.73531e-50	pseudobulk	edgeR	LRT
Stmn4	-0.850405	4.90006	230.686	4.22362e-52	6.91426e-50	pseudobulk	edgeR	LRT
Frmd5	-0.412712	8.60917	230.511	4.61143e-52	7.4988e-50	pseudobulk	edgeR	LRT
Lrp1b	-0.472716	11.6054	230.465	4.72014e-52	7.62474e-50	pseudobulk	edgeR	LRT
Tubb2a	-0.699562	5.69384	230.275	5.19365e-52	8.26955e-50	pseudobulk	edgeR	LRT
Wls	-0.874282	5.57256	230.264	5.22102e-52	8.26955e-50	pseudobulk	edgeR	LRT
Ccdc191	0.814603	5.49502	230.186	5.429e-52	8.5435e-50	pseudobulk	edgeR	LRT
Lingo2	-0.53919	11.8017	229.962	6.07517e-52	9.49908e-50	pseudobulk	edgeR	LRT
Garnl3	-0.577393	7.56388	229.217	8.83289e-52	1.36362e-49	pseudobulk	edgeR	LRT
Gm47283	0.605135	6.50565	227.628	1.96139e-51	3.00894e-49	pseudobulk	edgeR	LRT
Usp29	-0.623046	6.10954	226.721	3.09333e-51	4.68649e-49	pseudobulk	edgeR	LRT
A830018L16Rik	-0.554698	8.57715	224.365	1.00996e-50	1.52067e-48	pseudobulk	edgeR	LRT
Kcnd2	-0.341611	11.169	224.178	1.10969e-50	1.66059e-48	pseudobulk	edgeR	LRT
Tox	-0.51764	8.71561	224.053	1.18136e-50	1.75706e-48	pseudobulk	edgeR	LRT
Nrg3	-0.35078	12.7737	223.571	1.50453e-50	2.22416e-48	pseudobulk	edgeR	LRT
Nr1d2	0.558075	6.45567	223.209	1.80502e-50	2.65229e-48	pseudobulk	edgeR	LRT
Adgrl3	-0.412126	10.6544	222.895	2.11319e-50	3.08653e-48	pseudobulk	edgeR	LRT
A330102I10Rik	-0.844451	5.03047	222.059	3.21598e-50	4.6693e-48	pseudobulk	edgeR	LRT
Tspan7	-0.421143	8.10749	221.204	4.93973e-50	7.12958e-48	pseudobulk	edgeR	LRT
Mir670hg	0.764509	6.15498	218.169	2.2688e-49	3.23629e-47	pseudobulk	edgeR	LRT
Mir181a-1hg	-0.737033	5.33329	217.468	3.22578e-49	4.57461e-47	pseudobulk	edgeR	LRT
Rasgef1c	-0.695834	5.5062	217.365	3.39696e-49	4.78951e-47	pseudobulk	edgeR	LRT
Lmo4	-0.520873	7.11899	216.017	6.68762e-49	9.37497e-47	pseudobulk	edgeR	LRT
Kcnh7	-0.395144	11.1982	214.025	1.81903e-48	2.53542e-46	pseudobulk	edgeR	LRT
Tubb5	-0.749768	5.34747	213.748	2.09061e-48	2.89739e-46	pseudobulk	edgeR	LRT
Nln	-0.584509	6.13404	213.736	2.10295e-48	2.89803e-46	pseudobulk	edgeR	LRT
Arnt2	-0.472063	7.53706	212.697	3.54304e-48	4.85516e-46	pseudobulk	edgeR	LRT
Kif5a	-0.527255	6.51156	212.225	4.4927e-48	6.12212e-46	pseudobulk	edgeR	LRT
Unc5c	-0.541632	8.91224	211.742	5.72635e-48	7.75984e-46	pseudobulk	edgeR	LRT
Nol4	-0.383913	9.10763	211.292	7.17772e-48	9.67287e-46	pseudobulk	edgeR	LRT
Diras2	-0.659994	5.79864	209.393	1.86314e-47	2.49702e-45	pseudobulk	edgeR	LRT
Sntg1	-0.364273	10.2968	209.162	2.09263e-47	2.78926e-45	pseudobulk	edgeR	LRT
Raph1	-0.52093	7.63403	208.679	2.66705e-47	3.53558e-45	pseudobulk	edgeR	LRT
Ptn	-0.583631	6.57494	205.973	1.03864e-46	1.36944e-44	pseudobulk	edgeR	LRT
Izumo4	-0.688679	5.46449	205.304	1.45331e-46	1.90587e-44	pseudobulk	edgeR	LRT
Cnr1	-0.532268	6.69431	204.432	2.25334e-46	2.92359e-44	pseudobulk	edgeR	LRT
Cdh11	-0.428266	8.9793	203.111	4.37429e-46	5.64538e-44	pseudobulk	edgeR	LRT
Gm10754	-0.931171	5.63732	202.822	5.05922e-46	6.49497e-44	pseudobulk	edgeR	LRT
Srsf9	0.603338	5.91	202.225	6.82877e-46	8.7208e-44	pseudobulk	edgeR	LRT
Cdh18	-0.791854	8.98369	201.853	8.2323e-46	1.04585e-43	pseudobulk	edgeR	LRT
Plcxd3	-0.94837	5.61271	201.53	9.68053e-46	1.22346e-43	pseudobulk	edgeR	LRT
Klf8	-0.759968	5.26359	199.628	2.51748e-45	3.14904e-43	pseudobulk	edgeR	LRT
Marchf1	-0.58788	10.2162	199.063	3.34402e-45	4.1616e-43	pseudobulk	edgeR	LRT
Cacna2d1	-0.397197	10.2176	197.358	7.8758e-45	9.70235e-43	pseudobulk	edgeR	LRT
Kcnab1	-0.558099	8.40249	197.257	8.28586e-45	1.01562e-42	pseudobulk	edgeR	LRT
Npas3	-0.532366	6.4466	197.196	8.54562e-45	1.04222e-42	pseudobulk	edgeR	LRT
Nrep	-0.88573	4.56009	197.084	9.03878e-45	1.09689e-42	pseudobulk	edgeR	LRT
Egfem1	-0.677632	9.37497	195.206	2.3232e-44	2.77707e-42	pseudobulk	edgeR	LRT
Arap2	-0.496671	7.44037	195.197	2.33396e-44	2.77707e-42	pseudobulk	edgeR	LRT
Cnksr2	-0.330789	10.5926	195.073	2.48329e-44	2.9404e-42	pseudobulk	edgeR	LRT
Tmem44	-0.900741	4.98458	195.062	2.49774e-44	2.94323e-42	pseudobulk	edgeR	LRT
Kcnip4	-0.349105	13.9862	194.899	2.7108e-44	3.16372e-42	pseudobulk	edgeR	LRT
Pcdh11x	-0.706421	7.02153	194.787	2.86749e-44	3.33066e-42	pseudobulk	edgeR	LRT
Pde8b	-0.405576	8.02525	194.682	3.02247e-44	3.49404e-42	pseudobulk	edgeR	LRT
Palmd	-0.708639	5.2813	193.471	5.55535e-44	6.3918e-42	pseudobulk	edgeR	LRT
Cpne4	-0.513559	7.66817	193.059	6.83362e-44	7.82562e-42	pseudobulk	edgeR	LRT
Robo2	-0.441764	9.41814	192.972	7.13948e-44	8.13768e-42	pseudobulk	edgeR	LRT
Vamp2	-0.487362	6.54797	191.982	1.17439e-43	1.33236e-41	pseudobulk	edgeR	LRT
Dusp11	0.55411	6.21956	191.76	1.31244e-43	1.48209e-41	pseudobulk	edgeR	LRT
Nr3c2	-0.461263	7.21637	190.555	2.40534e-43	2.70373e-41	pseudobulk	edgeR	LRT
Rgs6	-0.464237	9.8709	190.295	2.74059e-43	3.06644e-41	pseudobulk	edgeR	LRT
Tenm2	-0.357066	12.2142	190.097	3.02742e-43	3.37191e-41	pseudobulk	edgeR	LRT
Agbl4	-0.357318	10.5266	189.863	3.40583e-43	3.77614e-41	pseudobulk	edgeR	LRT
Cask	-0.399718	8.33964	189.819	3.48155e-43	3.84262e-41	pseudobulk	edgeR	LRT
Stmn3	-0.54909	6.03203	189.255	4.62421e-43	5.0808e-41	pseudobulk	edgeR	LRT
Angpt1	-0.849745	5.12806	189.243	4.65053e-43	5.08681e-41	pseudobulk	edgeR	LRT
Slc35f1	-0.377687	8.89591	188.907	5.50831e-43	5.99816e-41	pseudobulk	edgeR	LRT
A230006K03Rik	-0.356913	8.94663	188.431	6.99381e-43	7.58192e-41	pseudobulk	edgeR	LRT
Dok6	-0.38495	9.39276	188.062	8.42151e-43	9.08927e-41	pseudobulk	edgeR	LRT
Il34	-0.719327	4.9967	187.773	9.73818e-43	1.0464e-40	pseudobulk	edgeR	LRT
Mest	-0.627189	6.5792	186.484	1.86159e-42	1.99158e-40	pseudobulk	edgeR	LRT
Ahi1	-0.347764	9.07744	185.821	2.59794e-42	2.7672e-40	pseudobulk	edgeR	LRT
Fat3	-0.489115	9.58359	184.155	6.00236e-42	6.33807e-40	pseudobulk	edgeR	LRT
Rbms3	0.586917	6.42208	183.501	8.33888e-42	8.76733e-40	pseudobulk	edgeR	LRT
Prrg1	-0.788353	5.27384	182.946	1.10209e-41	1.15374e-39	pseudobulk	edgeR	LRT
Prepl	-0.462776	7.236	182.833	1.16651e-41	1.21596e-39	pseudobulk	edgeR	LRT
Pnck	0.825759	4.63921	182.613	1.3027e-41	1.35214e-39	pseudobulk	edgeR	LRT
Antxr1	-0.640574	5.64264	181.841	1.92116e-41	1.98563e-39	pseudobulk	edgeR	LRT
Matk	-0.471658	7.15537	181.818	1.94298e-41	1.99971e-39	pseudobulk	edgeR	LRT
Khdrbs2	-0.342151	9.47072	181.682	2.08012e-41	2.13186e-39	pseudobulk	edgeR	LRT
Car10	-0.314512	10.8702	180.978	2.96469e-41	3.02572e-39	pseudobulk	edgeR	LRT
Dipk2a	-0.784566	4.77404	179.534	6.12588e-41	6.22594e-39	pseudobulk	edgeR	LRT
Gm45844	-0.61318	5.77912	179.304	6.87798e-41	6.93255e-39	pseudobulk	edgeR	LRT
Ptchd4	-0.678177	6.705	177.867	1.41647e-40	1.416e-38	pseudobulk	edgeR	LRT
Dcx	-0.532737	6.71872	177.677	1.55793e-40	1.55106e-38	pseudobulk	edgeR	LRT
Nkain3	-0.611697	6.86827	177.461	1.73744e-40	1.72275e-38	pseudobulk	edgeR	LRT
Cmss1	0.368121	10.4254	175.459	4.75213e-40	4.69287e-38	pseudobulk	edgeR	LRT
Camk2d	-0.609896	7.31626	175.217	5.36826e-40	5.27995e-38	pseudobulk	edgeR	LRT
Hspa5	0.5553	6.19293	174.838	6.49417e-40	6.36168e-38	pseudobulk	edgeR	LRT
Prkg1	-0.460122	9.96754	174.593	7.34692e-40	7.16824e-38	pseudobulk	edgeR	LRT
Ntm	-0.320387	11.4561	173.932	1.02424e-39	9.95346e-38	pseudobulk	edgeR	LRT
Sfi1	0.610768	5.67157	173.824	1.08174e-39	1.04705e-37	pseudobulk	edgeR	LRT
Grik3	-0.586291	7.13402	172.588	2.01302e-39	1.94078e-37	pseudobulk	edgeR	LRT
Pkia	-0.429232	7.43138	172.081	2.59772e-39	2.49463e-37	pseudobulk	edgeR	LRT
Zcchc18	-0.529	6.27097	171.006	4.46099e-39	4.26716e-37	pseudobulk	edgeR	LRT
Stxbp5l	-0.35014	9.56271	170.983	4.51209e-39	4.29917e-37	pseudobulk	edgeR	LRT
Gm9866	-0.578961	5.86294	170.789	4.97589e-39	4.70433e-37	pseudobulk	edgeR	LRT
L3mbtl1	-0.675377	5.46154	169.965	7.52899e-39	7.06851e-37	pseudobulk	edgeR	LRT
Ptprr	-0.407805	7.52369	169.964	7.53449e-39	7.06851e-37	pseudobulk	edgeR	LRT
Sgcd	-0.574175	9.38894	169.891	7.81405e-39	7.3027e-37	pseudobulk	edgeR	LRT
Oxr1	-0.361061	10.5852	168.686	1.43252e-38	1.32356e-36	pseudobulk	edgeR	LRT
Fkbp5	0.764515	4.76653	168.256	1.7789e-38	1.63124e-36	pseudobulk	edgeR	LRT
Ablim3	-0.592799	5.61785	167.835	2.19825e-38	2.00823e-36	pseudobulk	edgeR	LRT
Syndig1	-0.487482	7.4283	167.027	3.30082e-38	2.99307e-36	pseudobulk	edgeR	LRT
Sphkap	-0.435101	8.0205	166.958	3.41714e-38	3.08707e-36	pseudobulk	edgeR	LRT
Trrap	0.43013	6.93471	166.511	4.27731e-38	3.8499e-36	pseudobulk	edgeR	LRT
Ano3	-0.376952	8.84088	166.386	4.55645e-38	4.08606e-36	pseudobulk	edgeR	LRT
Magi2	-0.313961	11.0936	166.299	4.75856e-38	4.25167e-36	pseudobulk	edgeR	LRT
Npas2	-0.362139	8.30154	165.416	7.41985e-38	6.60529e-36	pseudobulk	edgeR	LRT
Hdac9	-0.471082	9.64105	165.312	7.8174e-38	6.9339e-36	pseudobulk	edgeR	LRT
Chrna7	-0.635404	5.58473	165.074	8.81379e-38	7.78934e-36	pseudobulk	edgeR	LRT
Rabgap1l	-0.356321	9.39869	164.802	1.01041e-37	8.89748e-36	pseudobulk	edgeR	LRT
Gm32014	-0.517189	6.11806	164.475	1.19097e-37	1.04497e-35	pseudobulk	edgeR	LRT
Clasp2	-0.373571	8.08351	164.322	1.2863e-37	1.12457e-35	pseudobulk	edgeR	LRT
Ptk2b	0.425694	7.61997	164.131	1.41629e-37	1.23379e-35	pseudobulk	edgeR	LRT
Lin7b	-0.564344	5.86286	163.655	1.79906e-37	1.56166e-35	pseudobulk	edgeR	LRT
Mlip	-0.372931	8.83254	163.433	2.01227e-37	1.74054e-35	pseudobulk	edgeR	LRT
Nefm	-0.982588	4.88945	162.737	2.85585e-37	2.46148e-35	pseudobulk	edgeR	LRT
Stk39	-0.367262	7.63756	162.409	3.36797e-37	2.89266e-35	pseudobulk	edgeR	LRT
Ccdc85a	-0.514007	8.15665	162.033	4.06844e-37	3.48202e-35	pseudobulk	edgeR	LRT
Ext1	-0.33606	9.78285	161.998	4.14069e-37	3.53146e-35	pseudobulk	edgeR	LRT
Cntn3	-0.305062	9.419	161.728	4.74464e-37	4.01845e-35	pseudobulk	edgeR	LRT
Negr1	-0.285036	10.7055	161.49	5.34678e-37	4.51275e-35	pseudobulk	edgeR	LRT
4930578G10Rik	-0.338703	8.40657	161.37	5.67993e-37	4.77741e-35	pseudobulk	edgeR	LRT
Igsf9b	-0.382065	7.51183	161.086	6.55103e-37	5.49116e-35	pseudobulk	edgeR	LRT
Asxl3	-0.484582	6.26186	160.981	6.90716e-37	5.76984e-35	pseudobulk	edgeR	LRT
Fgf12	-0.291118	10.8428	160.332	9.5729e-37	7.96936e-35	pseudobulk	edgeR	LRT
Zeb2	-0.348197	8.8317	159.186	1.70447e-36	1.41413e-34	pseudobulk	edgeR	LRT
Dcc	-0.556953	9.64288	158.978	1.89235e-36	1.56468e-34	pseudobulk	edgeR	LRT
Usp22	-0.526274	5.931	158.868	1.99973e-36	1.64789e-34	pseudobulk	edgeR	LRT
Katnal2	0.794511	4.95484	158.82	2.04906e-36	1.68285e-34	pseudobulk	edgeR	LRT
Bmpr1b	-0.836844	6.42562	158.335	2.61503e-36	2.14046e-34	pseudobulk	edgeR	LRT
Cdh12	-0.292712	9.87947	155.703	9.82931e-36	7.91275e-34	pseudobulk	edgeR	LRT
Cntnap4	-0.642979	6.07005	155.398	1.14634e-35	9.19786e-34	pseudobulk	edgeR	LRT
Pcyt2	-0.631261	5.23318	154.438	1.85776e-35	1.48572e-33	pseudobulk	edgeR	LRT
Scn1a	-0.388797	7.78284	153.445	3.06269e-35	2.44134e-33	pseudobulk	edgeR	LRT
Arsj	0.716495	4.78766	153.25	3.37828e-35	2.68414e-33	pseudobulk	edgeR	LRT
Uchl1	-0.449653	6.69231	151.914	6.61643e-35	5.22291e-33	pseudobulk	edgeR	LRT
Kcnma1	-0.275393	10.9082	151.707	7.34154e-35	5.7766e-33	pseudobulk	edgeR	LRT
Luc7l2	0.313881	9.22312	150.825	1.14464e-34	8.97749e-33	pseudobulk	edgeR	LRT
Ltk	-0.606013	5.30828	150.261	1.52014e-34	1.18844e-32	pseudobulk	edgeR	LRT
Mef2c	-0.290687	10.3339	149.497	2.23328e-34	1.74039e-32	pseudobulk	edgeR	LRT
Kmt2e	-0.348193	7.82313	149.444	2.29321e-34	1.7814e-32	pseudobulk	edgeR	LRT
Cplx1	-0.674697	4.9665	149.367	2.38432e-34	1.8463e-32	pseudobulk	edgeR	LRT
Ldb2	-0.450327	9.13755	149.272	2.50043e-34	1.92444e-32	pseudobulk	edgeR	LRT
Rph3a	-0.455345	6.75196	149.272	2.50102e-34	1.92444e-32	pseudobulk	edgeR	LRT
Nrxn1	-0.27278	12.5749	148.631	3.45262e-34	2.64831e-32	pseudobulk	edgeR	LRT
Nxpe4	-0.40254	7.13432	148.497	3.69481e-34	2.8252e-32	pseudobulk	edgeR	LRT
Gm49678	-0.577965	8.06968	148.279	4.1228e-34	3.14261e-32	pseudobulk	edgeR	LRT
Slc43a2	-0.692945	4.80689	147.548	5.95449e-34	4.52467e-32	pseudobulk	edgeR	LRT
9530059O14Rik	-0.368964	8.02193	147.363	6.53819e-34	4.95278e-32	pseudobulk	edgeR	LRT
Cntnap5b	-0.608328	7.282	147.248	6.92663e-34	5.23078e-32	pseudobulk	edgeR	LRT
Gabrg2	-0.384223	7.64299	147.164	7.2273e-34	5.44099e-32	pseudobulk	edgeR	LRT
Ank3	-0.298477	10.0065	146.861	8.41669e-34	6.31692e-32	pseudobulk	edgeR	LRT
Gda	-0.385655	7.26152	146.692	9.16168e-34	6.85496e-32	pseudobulk	edgeR	LRT
Galntl6	-0.540165	9.66349	146.684	9.20029e-34	6.86279e-32	pseudobulk	edgeR	LRT
Tlk1	-0.365337	7.32889	146.198	1.17485e-33	8.7369e-32	pseudobulk	edgeR	LRT
Arsb	-0.371944	7.23705	146.191	1.17906e-33	8.74154e-32	pseudobulk	edgeR	LRT
Cacna2d3	-0.295161	9.75149	146.115	1.22527e-33	9.0566e-32	pseudobulk	edgeR	LRT
Arid5b	-0.376648	7.29029	145.732	1.48558e-33	1.09475e-31	pseudobulk	edgeR	LRT
Elavl4	-0.446402	7.22197	145.522	1.65135e-33	1.21324e-31	pseudobulk	edgeR	LRT
Cfap74	0.672001	5.42353	145.223	1.9192e-33	1.4058e-31	pseudobulk	edgeR	LRT
Ywhag	-0.464228	7.06901	144.735	2.45427e-33	1.79236e-31	pseudobulk	edgeR	LRT
Chrm2	-0.421695	7.02818	143.821	3.8887e-33	2.82301e-31	pseudobulk	edgeR	LRT
Scaper	-0.360902	7.83727	143.694	4.14529e-33	3.00035e-31	pseudobulk	edgeR	LRT
Dab1	-0.407833	10.1737	143.147	5.45823e-33	3.92735e-31	pseudobulk	edgeR	LRT
Tcf12	-0.375979	7.99967	143.136	5.48789e-33	3.93708e-31	pseudobulk	edgeR	LRT
Ptprg	-0.36728	8.67728	143.125	5.52027e-33	3.94869e-31	pseudobulk	edgeR	LRT
Mir9-3hg	-0.372494	7.167	142.928	6.09417e-33	4.33631e-31	pseudobulk	edgeR	LRT
Etv1	-0.626857	5.58568	142.927	6.09772e-33	4.33631e-31	pseudobulk	edgeR	LRT
Adra1b	-0.826232	4.78815	142.885	6.22839e-33	4.41636e-31	pseudobulk	edgeR	LRT
Per2	0.616498	5.46914	142.041	9.52482e-33	6.73418e-31	pseudobulk	edgeR	LRT
Trpc1	-0.434725	6.70755	141.967	9.88733e-33	6.97028e-31	pseudobulk	edgeR	LRT
Rps6kl1	-0.672446	4.99671	141.775	1.0892e-32	7.65645e-31	pseudobulk	edgeR	LRT
Tmem196	-0.544555	5.79065	141.51	1.2448e-32	8.72506e-31	pseudobulk	edgeR	LRT
Il1rapl1	-0.3897	11.5859	140.592	1.97583e-32	1.38093e-30	pseudobulk	edgeR	LRT
Epha6	-0.565393	9.97016	140.54	2.02814e-32	1.41344e-30	pseudobulk	edgeR	LRT
Nell1	-0.53855	8.54328	140.246	2.352e-32	1.63447e-30	pseudobulk	edgeR	LRT
Samd12	-0.29714	10.0737	139.544	3.34986e-32	2.3213e-30	pseudobulk	edgeR	LRT
Scube1	-0.490106	6.2702	138.915	4.59653e-32	3.16719e-30	pseudobulk	edgeR	LRT
Cbarp	0.506875	6.3147	138.8	4.87003e-32	3.34619e-30	pseudobulk	edgeR	LRT
Dlc1	-0.55185	7.65593	138.665	5.21407e-32	3.57252e-30	pseudobulk	edgeR	LRT
Gm30382	-0.406016	7.26735	138.536	5.5625e-32	3.80057e-30	pseudobulk	edgeR	LRT
Samd5	-0.642977	6.46006	138.421	5.89554e-32	4.01687e-30	pseudobulk	edgeR	LRT
Spats2l	-0.442771	6.36306	138.146	6.77262e-32	4.60161e-30	pseudobulk	edgeR	LRT
Rgs11	-0.562852	5.91723	137.734	8.33318e-32	5.64619e-30	pseudobulk	edgeR	LRT
Snca	-0.450808	7.60187	137.14	1.12378e-31	7.59312e-30	pseudobulk	edgeR	LRT
Alcam	-0.575756	8.7598	136.585	1.48578e-31	1.00114e-29	pseudobulk	edgeR	LRT
Rgs7	-0.323409	10.151	135.915	2.08258e-31	1.3994e-29	pseudobulk	edgeR	LRT
Vwa5b2	-0.674312	5.47854	135.519	2.54211e-31	1.70349e-29	pseudobulk	edgeR	LRT
Tmtc1	-0.398174	7.17915	135.481	2.59183e-31	1.73205e-29	pseudobulk	edgeR	LRT
9330182L06Rik	-0.418218	6.7481	135.281	2.86559e-31	1.90977e-29	pseudobulk	edgeR	LRT
4930452B06Rik	-0.79319	4.51592	135.196	2.99077e-31	1.98776e-29	pseudobulk	edgeR	LRT
Zdhhc2	-0.577028	5.81968	135.181	3.01387e-31	1.99767e-29	pseudobulk	edgeR	LRT
Grk5	-0.607184	5.30308	135.106	3.12975e-31	2.06886e-29	pseudobulk	edgeR	LRT
Cd34	-0.518317	5.68427	134.15	5.06609e-31	3.33078e-29	pseudobulk	edgeR	LRT
Epha5	-0.296262	9.22827	134.133	5.1102e-31	3.35075e-29	pseudobulk	edgeR	LRT
Slc4a10	-0.320047	9.07525	134.004	5.45364e-31	3.56636e-29	pseudobulk	edgeR	LRT
Vopp1	-0.426877	6.40083	133.958	5.58e-31	3.63924e-29	pseudobulk	edgeR	LRT
Dhcr24	-0.673202	4.80715	133.841	5.92008e-31	3.85074e-29	pseudobulk	edgeR	LRT
Zkscan16	-0.574104	5.46817	133.628	6.58948e-31	4.27475e-29	pseudobulk	edgeR	LRT
Dgkb	-0.358027	9.67888	133.142	8.41873e-31	5.44694e-29	pseudobulk	edgeR	LRT
Ywhah	-0.446242	6.77276	132.545	1.137e-30	7.33698e-29	pseudobulk	edgeR	LRT
B230209E15Rik	-0.352213	7.7601	132.387	1.23119e-30	7.92379e-29	pseudobulk	edgeR	LRT
Ckb	-0.338284	7.85163	131.813	1.64367e-30	1.05229e-28	pseudobulk	edgeR	LRT
Fah	0.299129	8.61268	131.697	1.7429e-30	1.1129e-28	pseudobulk	edgeR	LRT
Erlec1	0.479507	5.96436	131.651	1.78381e-30	1.13605e-28	pseudobulk	edgeR	LRT
Klf7	-0.431796	6.63462	131.122	2.32824e-30	1.47892e-28	pseudobulk	edgeR	LRT
Spon1	-0.575983	5.50809	131.026	2.44434e-30	1.54863e-28	pseudobulk	edgeR	LRT
Il31ra	0.594394	6.14814	130.24	3.63134e-30	2.29471e-28	pseudobulk	edgeR	LRT
Gm26652	-0.604778	5.17554	130.139	3.82023e-30	2.40783e-28	pseudobulk	edgeR	LRT
Pde4b	-0.347091	9.57405	130.102	3.8921e-30	2.44681e-28	pseudobulk	edgeR	LRT
Lrrc7	-0.257698	10.8679	130.054	3.98788e-30	2.50058e-28	pseudobulk	edgeR	LRT
Dgkz	-0.367026	7.74138	129.921	4.26475e-30	2.66733e-28	pseudobulk	edgeR	LRT
Ptpn9	-0.462332	6.05377	129.696	4.77644e-30	2.97972e-28	pseudobulk	edgeR	LRT
Cntn1	-0.284448	9.35264	129.437	5.44085e-30	3.38554e-28	pseudobulk	edgeR	LRT
Mblac2	-0.536333	6.09417	128.567	8.4337e-30	5.23448e-28	pseudobulk	edgeR	LRT
Nr3c1	-0.349054	7.90754	128.482	8.80268e-30	5.44962e-28	pseudobulk	edgeR	LRT
Wdr26	0.412823	6.70413	127.662	1.33074e-29	8.21757e-28	pseudobulk	edgeR	LRT
Robo1	-0.552491	9.72563	127.079	1.78507e-29	1.09401e-27	pseudobulk	edgeR	LRT
Ank2	-0.284949	10.9474	127.025	1.83477e-29	1.12165e-27	pseudobulk	edgeR	LRT
L1cam	-0.538261	5.62462	126.646	2.22042e-29	1.35401e-27	pseudobulk	edgeR	LRT
Nrcam	-0.301397	9.82944	126.491	2.40088e-29	1.4604e-27	pseudobulk	edgeR	LRT
Calm2	-0.386748	6.82391	126.46	2.43809e-29	1.47935e-27	pseudobulk	edgeR	LRT
Grid1	-0.285875	9.05281	126.402	2.51127e-29	1.51997e-27	pseudobulk	edgeR	LRT
Ptprk	-0.306248	9.58614	126.377	2.54333e-29	1.53556e-27	pseudobulk	edgeR	LRT
Rims1	-0.266138	10.6648	126.187	2.79861e-29	1.68552e-27	pseudobulk	edgeR	LRT
Adra1a	-0.789992	4.84601	125.62	3.72325e-29	2.23688e-27	pseudobulk	edgeR	LRT
Mast4	-0.285021	9.12618	125.549	3.85988e-29	2.31327e-27	pseudobulk	edgeR	LRT
Sh3kbp1	-0.504209	6.51039	125.117	4.7982e-29	2.86857e-27	pseudobulk	edgeR	LRT
Tanc2	-0.284095	9.69515	125.053	4.95579e-29	2.95554e-27	pseudobulk	edgeR	LRT
Gm38393	-0.401053	6.76814	124.758	5.74877e-29	3.41178e-27	pseudobulk	edgeR	LRT
Fras1	-0.396909	7.78239	124.678	5.98473e-29	3.54319e-27	pseudobulk	edgeR	LRT
Fxyd7	-0.679932	4.87533	123.438	1.11852e-28	6.60604e-27	pseudobulk	edgeR	LRT
Utrn	-0.666583	5.87268	123.008	1.38902e-28	8.18384e-27	pseudobulk	edgeR	LRT
Cadm2	-0.254982	12.3231	122.429	1.85977e-28	1.09047e-26	pseudobulk	edgeR	LRT
Ppp2r2b	-0.292609	10.0741	122.125	2.16766e-28	1.26795e-26	pseudobulk	edgeR	LRT
Dpysl2	-0.359887	7.03194	122.016	2.29017e-28	1.33641e-26	pseudobulk	edgeR	LRT
Farp1	-0.345473	7.93298	121.743	2.62734e-28	1.52586e-26	pseudobulk	edgeR	LRT
Gm12394	-0.365044	7.0803	121.604	2.81771e-28	1.63253e-26	pseudobulk	edgeR	LRT
Prss12	-0.560966	5.24595	121.077	3.67609e-28	2.12481e-26	pseudobulk	edgeR	LRT
Gab2	-0.514318	6.06927	120.834	4.15527e-28	2.39611e-26	pseudobulk	edgeR	LRT
Gm7854	-0.789552	4.64955	120.753	4.32798e-28	2.48981e-26	pseudobulk	edgeR	LRT
Cpne9	-0.464746	6.001	119.18	9.56266e-28	5.43712e-26	pseudobulk	edgeR	LRT
Adcy8	-0.425139	7.01599	118.778	1.17151e-27	6.64543e-26	pseudobulk	edgeR	LRT
Tmeff2	-0.292935	9.64413	118.414	1.40704e-27	7.96299e-26	pseudobulk	edgeR	LRT
2810049E08Rik	-0.610651	5.28603	117.744	1.97319e-27	1.11412e-25	pseudobulk	edgeR	LRT
Gtf3c1	0.430066	6.44433	117.738	1.97876e-27	1.11469e-25	pseudobulk	edgeR	LRT
Nmt2	-0.350738	7.19163	117.723	1.99362e-27	1.12047e-25	pseudobulk	edgeR	LRT
Mctp1	-0.360142	8.84861	117.526	2.20169e-27	1.23457e-25	pseudobulk	edgeR	LRT
Eno2	-0.38259	7.01164	116.919	2.99066e-27	1.6693e-25	pseudobulk	edgeR	LRT
Celf2	-0.267375	13.2211	115.878	5.05408e-27	2.80818e-25	pseudobulk	edgeR	LRT
Galnt9	0.393492	6.60234	115.787	5.29264e-27	2.93405e-25	pseudobulk	edgeR	LRT
Ctxn1	-0.393238	6.39663	115.658	5.64658e-27	3.12316e-25	pseudobulk	edgeR	LRT
Hecw1	-0.272056	9.63793	115.475	6.19425e-27	3.41833e-25	pseudobulk	edgeR	LRT
Kcnj3	-0.292052	9.39321	115.102	7.47639e-27	4.11657e-25	pseudobulk	edgeR	LRT
Pip4k2a	-0.39812	6.74065	115.01	7.83044e-27	4.30181e-25	pseudobulk	edgeR	LRT
Ogt	-0.376308	7.74887	114.578	9.73534e-27	5.33628e-25	pseudobulk	edgeR	LRT
Gm27032	-0.448584	5.99308	114.187	1.18581e-26	6.47078e-25	pseudobulk	edgeR	LRT
Snrnp200	0.580329	5.08395	113.905	1.36721e-26	7.44397e-25	pseudobulk	edgeR	LRT
Kcnh1	-0.308503	8.50973	113.6	1.59458e-26	8.66261e-25	pseudobulk	edgeR	LRT
Clmp	-0.689354	5.00826	113.434	1.73364e-26	9.39712e-25	pseudobulk	edgeR	LRT
Nova1	-0.366717	6.9886	113.093	2.05895e-26	1.11245e-24	pseudobulk	edgeR	LRT
Prex1	0.477165	5.69779	113.091	2.06145e-26	1.11245e-24	pseudobulk	edgeR	LRT
Gucy1a2	-0.295314	8.88117	112.684	2.53059e-26	1.36261e-24	pseudobulk	edgeR	LRT
Plxdc2	-0.404657	7.62246	112.6	2.64016e-26	1.41848e-24	pseudobulk	edgeR	LRT
Snx7	-0.571705	5.6713	112.483	2.79999e-26	1.50104e-24	pseudobulk	edgeR	LRT
A230057D06Rik	-0.301177	9.16074	112.337	3.01448e-26	1.61248e-24	pseudobulk	edgeR	LRT
5730522E02Rik	-0.343014	8.81677	112.182	3.25948e-26	1.73972e-24	pseudobulk	edgeR	LRT
Kcnip3	0.380194	6.9869	112.064	3.45937e-26	1.83837e-24	pseudobulk	edgeR	LRT
Rmst	-0.658009	6.84424	110.963	6.02813e-26	3.18265e-24	pseudobulk	edgeR	LRT
Pde10a	0.286405	9.86999	110.535	7.47944e-26	3.93187e-24	pseudobulk	edgeR	LRT
Map1b	-0.302278	8.72531	110.463	7.75713e-26	4.06908e-24	pseudobulk	edgeR	LRT
Ntng1	-0.459228	7.17011	110.321	8.33267e-26	4.3616e-24	pseudobulk	edgeR	LRT
Cep112	-0.352	8.36391	110.312	8.37047e-26	4.372e-24	pseudobulk	edgeR	LRT
Rnf130	-0.365769	7.3128	110.117	9.23841e-26	4.81503e-24	pseudobulk	edgeR	LRT
Arhgap10	-0.388547	7.23035	109.771	1.09985e-25	5.72017e-24	pseudobulk	edgeR	LRT
Igsf21	-0.489463	6.29894	109.758	1.10738e-25	5.74709e-24	pseudobulk	edgeR	LRT
Trpc3	-0.719027	4.6672	109.671	1.1569e-25	5.99131e-24	pseudobulk	edgeR	LRT
Mmp16	-0.265236	9.38998	109.588	1.20605e-25	6.23263e-24	pseudobulk	edgeR	LRT
Cadps	-0.252028	10.2366	108.971	1.64647e-25	8.47271e-24	pseudobulk	edgeR	LRT
Gm12353	0.596744	5.12665	108.525	2.06198e-25	1.05886e-23	pseudobulk	edgeR	LRT
Nebl	-0.350919	8.11435	108.055	2.61443e-25	1.33973e-23	pseudobulk	edgeR	LRT
Ptpru	-0.631214	5.00944	107.842	2.91116e-25	1.48591e-23	pseudobulk	edgeR	LRT
Rab30	-0.542649	6.1567	107.841	2.91187e-25	1.48591e-23	pseudobulk	edgeR	LRT
Atp8b2	-0.47142	5.61889	107.823	2.9383e-25	1.49626e-23	pseudobulk	edgeR	LRT
Pkib	-0.60348	4.7342	107.751	3.04765e-25	1.54871e-23	pseudobulk	edgeR	LRT
Man2a1	-0.375967	7.4919	107.599	3.29075e-25	1.66877e-23	pseudobulk	edgeR	LRT
Epdr1	-0.534425	5.40463	107.372	3.69039e-25	1.86755e-23	pseudobulk	edgeR	LRT
Nvl	0.376465	6.68769	107.28	3.86489e-25	1.94778e-23	pseudobulk	edgeR	LRT
Psap	0.358121	6.86058	106.972	4.51499e-25	2.27071e-23	pseudobulk	edgeR	LRT
Glt8d1	0.467533	5.7349	106.727	5.10915e-25	2.55898e-23	pseudobulk	edgeR	LRT
Bicd1	-0.342887	8.16175	106.185	6.71728e-25	3.35754e-23	pseudobulk	edgeR	LRT
Neto1	-0.36646	8.15327	106.038	7.23488e-25	3.60886e-23	pseudobulk	edgeR	LRT
Lynx1	-0.679226	4.51589	105.899	7.75809e-25	3.86194e-23	pseudobulk	edgeR	LRT
Pla2g4e	-0.543356	5.30352	105.833	8.02025e-25	3.98432e-23	pseudobulk	edgeR	LRT
Gm42669	0.666648	4.68498	105.395	1.00056e-24	4.96051e-23	pseudobulk	edgeR	LRT
Hmgn3	-0.454585	5.62193	105.39	1.00307e-24	4.96287e-23	pseudobulk	edgeR	LRT
Me3	-0.304973	7.82541	105.247	1.07805e-24	5.31228e-23	pseudobulk	edgeR	LRT
Fdft1	-0.674415	4.66876	105.206	1.10091e-24	5.41402e-23	pseudobulk	edgeR	LRT
Gabra1	-0.381488	7.37589	104.793	1.35588e-24	6.64055e-23	pseudobulk	edgeR	LRT
Sugp2	0.417586	6.12277	104.789	1.35849e-24	6.64055e-23	pseudobulk	edgeR	LRT
Csmd1	-0.25759	12.7546	104.722	1.40558e-24	6.85697e-23	pseudobulk	edgeR	LRT
Cbfb	0.717736	4.61968	104.59	1.50198e-24	7.31262e-23	pseudobulk	edgeR	LRT
Ncl	0.529543	5.30598	104.553	1.53012e-24	7.42001e-23	pseudobulk	edgeR	LRT
Cab39l	-0.546164	5.26188	104.363	1.68441e-24	8.152e-23	pseudobulk	edgeR	LRT
Csmd2	-0.288427	8.85512	103.57	2.51326e-24	1.21393e-22	pseudobulk	edgeR	LRT
Gabrb2	-0.301341	8.84532	103.382	2.76437e-24	1.33258e-22	pseudobulk	edgeR	LRT
Pamr1	-0.575914	5.07245	103.239	2.97042e-24	1.42627e-22	pseudobulk	edgeR	LRT
Sema3e	-0.542078	6.39253	103.138	3.12576e-24	1.49791e-22	pseudobulk	edgeR	LRT
Actg1	-0.381963	6.4259	102.482	4.352e-24	2.08145e-22	pseudobulk	edgeR	LRT
Enpp2	-0.427589	6.72379	102.398	4.54056e-24	2.16739e-22	pseudobulk	edgeR	LRT
Ncam1	-0.287369	8.74754	102.147	5.15539e-24	2.45606e-22	pseudobulk	edgeR	LRT
Gpm6b	-0.259489	9.04082	101.873	5.91904e-24	2.81437e-22	pseudobulk	edgeR	LRT
Sgk1	-0.454874	6.0054	101.755	6.2839e-24	2.98204e-22	pseudobulk	edgeR	LRT
Pea15a	-0.452852	5.92331	101.358	7.67699e-24	3.63606e-22	pseudobulk	edgeR	LRT
Plppr3	-0.589953	5.02807	101.24	8.14976e-24	3.8525e-22	pseudobulk	edgeR	LRT
Iqgap2	0.417215	6.62729	101.014	9.13188e-24	4.30841e-22	pseudobulk	edgeR	LRT
Gm48530	-0.491006	6.07582	100.964	9.3686e-24	4.41156e-22	pseudobulk	edgeR	LRT
Fhod3	-0.341894	8.52912	100.937	9.49723e-24	4.46352e-22	pseudobulk	edgeR	LRT
Cnot7	0.422527	6.00995	100.489	1.19048e-23	5.58428e-22	pseudobulk	edgeR	LRT
Tspyl2	-0.440965	5.9881	100.434	1.22419e-23	5.73136e-22	pseudobulk	edgeR	LRT
Brinp3	-0.400682	8.54136	100.332	1.28868e-23	6.02172e-22	pseudobulk	edgeR	LRT
Add3	-0.389356	6.35351	99.937	1.5732e-23	7.28152e-22	pseudobulk	edgeR	LRT
Sorbs2	-0.24573	10.3625	99.6674	1.80265e-23	8.32768e-22	pseudobulk	edgeR	LRT
Sesn3	-0.365444	6.67657	99.5808	1.88324e-23	8.66715e-22	pseudobulk	edgeR	LRT
Camkk2	-0.325985	6.91123	99.4727	1.98886e-23	9.13604e-22	pseudobulk	edgeR	LRT
Sil1	0.425086	6.04813	99.2868	2.18463e-23	9.99763e-22	pseudobulk	edgeR	LRT
Mapk11	-0.423222	5.84643	99.0631	2.44586e-23	1.11722e-21	pseudobulk	edgeR	LRT
Luzp2	-0.641671	6.12089	98.7766	2.82657e-23	1.2887e-21	pseudobulk	edgeR	LRT
Reps2	-0.31211	7.76852	98.4977	3.254e-23	1.47806e-21	pseudobulk	edgeR	LRT
Myo1b	-0.471337	5.65711	98.3773	3.45797e-23	1.56779e-21	pseudobulk	edgeR	LRT
Synpr	-0.438147	5.94959	98.2716	3.64767e-23	1.65072e-21	pseudobulk	edgeR	LRT
Gm26944	0.504879	5.33425	98.2407	3.70494e-23	1.67354e-21	pseudobulk	edgeR	LRT
Trip12	0.297146	8.12014	98.2274	3.72993e-23	1.68171e-21	pseudobulk	edgeR	LRT
Jcad	-0.451844	5.53469	97.9381	4.31659e-23	1.93905e-21	pseudobulk	edgeR	LRT
Mettl4	0.67901	4.52928	97.7034	4.8599e-23	2.1791e-21	pseudobulk	edgeR	LRT
Gfra2	-0.412653	6.5245	97.5866	5.15514e-23	2.30723e-21	pseudobulk	edgeR	LRT
AI593442	-0.463472	5.45034	97.5713	5.19517e-23	2.32089e-21	pseudobulk	edgeR	LRT
Bend6	-0.373668	6.31271	97.4733	5.45869e-23	2.43415e-21	pseudobulk	edgeR	LRT
Sbds	-0.597645	4.59657	97.1258	6.50582e-23	2.88527e-21	pseudobulk	edgeR	LRT
Fstl4	-0.265713	8.72695	96.9391	7.14934e-23	3.16296e-21	pseudobulk	edgeR	LRT
Fam114a2	0.545663	5.04548	96.5508	8.69838e-23	3.8298e-21	pseudobulk	edgeR	LRT
Ccser1	-0.247494	10.5814	96.533	8.77707e-23	3.85748e-21	pseudobulk	edgeR	LRT
Gdi1	-0.380989	6.3176	96.4843	8.99566e-23	3.94644e-21	pseudobulk	edgeR	LRT
Tspoap1	-0.356175	6.91072	96.3031	9.85772e-23	4.30913e-21	pseudobulk	edgeR	LRT
Smg1	0.278899	7.82742	96.2254	1.0252e-22	4.47347e-21	pseudobulk	edgeR	LRT
Kdm6a	-0.352916	6.7346	96.1896	1.04394e-22	4.54708e-21	pseudobulk	edgeR	LRT
Gcc2	0.445054	5.62255	96.0556	1.11703e-22	4.8568e-21	pseudobulk	edgeR	LRT
Spock3	-0.387608	7.07966	95.8176	1.25969e-22	5.46732e-21	pseudobulk	edgeR	LRT
Flrt2	-0.284921	8.83559	95.8053	1.26759e-22	5.49184e-21	pseudobulk	edgeR	LRT
C78859	-0.571456	4.80986	95.7599	1.29696e-22	5.60913e-21	pseudobulk	edgeR	LRT
Rbms1	-0.562249	5.91047	95.6193	1.39244e-22	6.01139e-21	pseudobulk	edgeR	LRT
Mttp	0.697606	4.74232	95.4974	1.48089e-22	6.38194e-21	pseudobulk	edgeR	LRT
Tbc1d1	0.407325	6.24909	95.4342	1.52892e-22	6.5773e-21	pseudobulk	edgeR	LRT
Cdk9	0.572538	4.90876	95.2684	1.66242e-22	7.11398e-21	pseudobulk	edgeR	LRT
Xkr6	-0.299203	8.14511	95.2577	1.67145e-22	7.14012e-21	pseudobulk	edgeR	LRT
E130307A14Rik	-0.312616	6.97059	94.9346	1.96781e-22	8.39139e-21	pseudobulk	edgeR	LRT
Pak3	-0.261818	8.22776	94.8353	2.06908e-22	8.80784e-21	pseudobulk	edgeR	LRT
Rps6ka3	-0.347861	8.22712	94.7666	2.1421e-22	9.10281e-21	pseudobulk	edgeR	LRT
Eprs	0.416336	6.0856	94.0796	3.03079e-22	1.28346e-20	pseudobulk	edgeR	LRT
Celf4	-0.298999	9.47994	93.9352	3.26025e-22	1.37823e-20	pseudobulk	edgeR	LRT
Nrgn	-0.384758	7.29178	93.8459	3.41066e-22	1.43932e-20	pseudobulk	edgeR	LRT
A330015K06Rik	-0.592569	4.50673	93.7074	3.658e-22	1.54103e-20	pseudobulk	edgeR	LRT
Pcbp2	0.406726	5.83803	93.1947	4.73956e-22	1.98638e-20	pseudobulk	edgeR	LRT
Gm2824	-0.388294	6.59169	93.0127	5.196e-22	2.17022e-20	pseudobulk	edgeR	LRT
Cpeb1	-0.339717	7.31207	92.7907	5.81286e-22	2.42372e-20	pseudobulk	edgeR	LRT
Nup93	-0.318632	7.02073	92.511	6.695e-22	2.78202e-20	pseudobulk	edgeR	LRT
Pnmal1	0.508533	5.38015	92.3937	7.10393e-22	2.94692e-20	pseudobulk	edgeR	LRT
Cyp51	-0.585121	5.14327	92.3828	7.14329e-22	2.95822e-20	pseudobulk	edgeR	LRT
Stmn1	-0.377797	6.52116	92.2764	7.53777e-22	3.11629e-20	pseudobulk	edgeR	LRT
Rtl4	-0.259492	8.58219	92.1731	7.94163e-22	3.2777e-20	pseudobulk	edgeR	LRT
2810032G03Rik	-0.539731	5.11628	91.7903	9.63655e-22	3.97052e-20	pseudobulk	edgeR	LRT
Dtna	-0.346162	8.11215	91.7816	9.67897e-22	3.98127e-20	pseudobulk	edgeR	LRT
Olfm3	-0.501202	7.3456	91.6612	1.02863e-21	4.22395e-20	pseudobulk	edgeR	LRT
Rxfp1	-0.478715	5.67117	91.644	1.0376e-21	4.25362e-20	pseudobulk	edgeR	LRT
Galnt17	-0.342281	8.40552	91.3693	1.19211e-21	4.86254e-20	pseudobulk	edgeR	LRT
Ddx5	-0.291138	7.93068	91.1758	1.31459e-21	5.35316e-20	pseudobulk	edgeR	LRT
Srek1	0.318813	7.42827	91.1112	1.35818e-21	5.52147e-20	pseudobulk	edgeR	LRT
Bckdhb	-0.390631	5.97129	91.0666	1.38916e-21	5.63801e-20	pseudobulk	edgeR	LRT
Zfp40	-0.504313	5.3497	90.9623	1.46435e-21	5.93331e-20	pseudobulk	edgeR	LRT
Trim41	0.558442	4.76101	90.5052	1.84491e-21	7.45052e-20	pseudobulk	edgeR	LRT
Septin11	-0.285036	7.61291	90.1441	2.21428e-21	8.92738e-20	pseudobulk	edgeR	LRT
Anks1b	-0.225891	11.0303	90.0068	2.37346e-21	9.55339e-20	pseudobulk	edgeR	LRT
Platr25	0.504853	5.41299	89.4091	3.21063e-21	1.28805e-19	pseudobulk	edgeR	LRT
Vegfc	-0.625029	4.74313	88.9759	3.99656e-21	1.5981e-19	pseudobulk	edgeR	LRT
Gm32442	-0.452483	5.63558	88.839	4.28287e-21	1.70978e-19	pseudobulk	edgeR	LRT
Sybu	-0.314157	7.76428	88.6707	4.66326e-21	1.8586e-19	pseudobulk	edgeR	LRT
Gm13629	-0.615818	4.96993	88.4812	5.13208e-21	2.04211e-19	pseudobulk	edgeR	LRT
Kcnk10	-0.409035	5.74493	88.3482	5.48902e-21	2.18059e-19	pseudobulk	edgeR	LRT
Otud7a	-0.221664	9.46636	88.2346	5.81331e-21	2.30566e-19	pseudobulk	edgeR	LRT
Dnajc21	-0.377097	6.44286	87.8139	7.19128e-21	2.84294e-19	pseudobulk	edgeR	LRT
Ring1	0.428857	5.71588	87.6651	7.75322e-21	3.06014e-19	pseudobulk	edgeR	LRT
Ppfia2	-0.284918	9.69475	87.5861	8.06905e-21	3.17452e-19	pseudobulk	edgeR	LRT
Arntl	-0.382614	6.66105	87.5506	8.21524e-21	3.22191e-19	pseudobulk	edgeR	LRT
Gabra3	-0.322207	7.04952	87.5504	8.21593e-21	3.22191e-19	pseudobulk	edgeR	LRT
Kcnn3	-0.550846	4.87663	86.9445	1.11611e-20	4.35588e-19	pseudobulk	edgeR	LRT
Plppr1	-0.464099	5.80288	86.7854	1.20957e-20	4.71307e-19	pseudobulk	edgeR	LRT
Gtdc1	-0.280801	8.56897	86.5949	1.33189e-20	5.18142e-19	pseudobulk	edgeR	LRT
Ctnna2	-0.211591	11.0063	86.5428	1.36745e-20	5.31127e-19	pseudobulk	edgeR	LRT
Ciart	0.562702	4.83481	86.376	1.4878e-20	5.76953e-19	pseudobulk	edgeR	LRT
Myh10	-0.309962	7.35814	86.3318	1.5214e-20	5.89047e-19	pseudobulk	edgeR	LRT
Atp5b	-0.35939	6.25791	86.2866	1.55658e-20	6.01714e-19	pseudobulk	edgeR	LRT
Srrm1	0.29299	7.23076	86.253	1.58326e-20	6.11058e-19	pseudobulk	edgeR	LRT
Zdhhc8	-0.407251	5.66369	86.2277	1.60366e-20	6.17954e-19	pseudobulk	edgeR	LRT
Iqschfp	-0.484361	5.12667	86.1811	1.64189e-20	6.31689e-19	pseudobulk	edgeR	LRT
Col19a1	-0.375253	6.45419	86.0054	1.79441e-20	6.89278e-19	pseudobulk	edgeR	LRT
6530403H02Rik	0.632761	6.20887	85.9574	1.83856e-20	7.0513e-19	pseudobulk	edgeR	LRT
Hs3st2	-0.369018	7.20955	85.9145	1.8789e-20	7.19469e-19	pseudobulk	edgeR	LRT
Serpini1	-0.340855	7.43889	85.8733	1.91842e-20	7.3345e-19	pseudobulk	edgeR	LRT
Actb	-0.304561	7.08123	85.8206	1.97019e-20	7.50887e-19	pseudobulk	edgeR	LRT
Sgsm1	0.384524	6.78083	85.4703	2.35207e-20	8.95033e-19	pseudobulk	edgeR	LRT
Rtn3	-0.227167	9.00168	85.4265	2.40474e-20	9.13653e-19	pseudobulk	edgeR	LRT
Shisa4	-0.425527	5.61079	85.1328	2.78987e-20	1.05833e-18	pseudobulk	edgeR	LRT
Hcn1	-0.324735	8.28727	84.9565	3.04996e-20	1.15519e-18	pseudobulk	edgeR	LRT
Smap1	-0.282105	7.49273	84.8703	3.18588e-20	1.20481e-18	pseudobulk	edgeR	LRT
Prpf8	0.41228	5.73671	84.8244	3.26082e-20	1.22933e-18	pseudobulk	edgeR	LRT
Ccl27a	-0.536985	4.85075	84.7396	3.40359e-20	1.28118e-18	pseudobulk	edgeR	LRT
Pparg	-0.466077	6.96393	84.66	3.54352e-20	1.3318e-18	pseudobulk	edgeR	LRT
Syn3	-0.284009	7.96403	84.4947	3.85246e-20	1.44568e-18	pseudobulk	edgeR	LRT
Atp8a2	-0.279462	8.0637	84.4844	3.87254e-20	1.45098e-18	pseudobulk	edgeR	LRT
Cep83	-0.327984	6.73855	84.3718	4.09956e-20	1.53134e-18	pseudobulk	edgeR	LRT
Kdm5a	0.34294	6.32965	84.3081	4.23372e-20	1.57903e-18	pseudobulk	edgeR	LRT
Rgs20	-0.457115	5.90382	84.1869	4.50137e-20	1.67374e-18	pseudobulk	edgeR	LRT
Sorcs3	-0.319614	9.10395	84.082	4.74673e-20	1.76229e-18	pseudobulk	edgeR	LRT
Adap1	-0.388259	5.86853	84.0344	4.86243e-20	1.8025e-18	pseudobulk	edgeR	LRT
Eif3c	0.438708	5.70098	83.855	5.32425e-20	1.96771e-18	pseudobulk	edgeR	LRT
Snx19	0.454724	5.30754	83.8325	5.3852e-20	1.98723e-18	pseudobulk	edgeR	LRT
Coro2a	-0.556876	4.67949	83.5749	6.13471e-20	2.26039e-18	pseudobulk	edgeR	LRT
Cdadc1	0.386281	5.88	83.5231	6.29749e-20	2.31687e-18	pseudobulk	edgeR	LRT
Wdr44	-0.430422	5.53429	83.3454	6.89007e-20	2.53106e-18	pseudobulk	edgeR	LRT
Pdzrn3	-0.26738	8.85416	83.2997	7.05119e-20	2.58247e-18	pseudobulk	edgeR	LRT
Cdkl5	-0.304515	8.2608	83.2732	7.14614e-20	2.61332e-18	pseudobulk	edgeR	LRT
Cckbr	-0.357616	6.31601	83.2311	7.29998e-20	2.66558e-18	pseudobulk	edgeR	LRT
Ppib	0.272305	7.50582	83.1183	7.72873e-20	2.81372e-18	pseudobulk	edgeR	LRT
Rnf144a	-0.379811	6.14089	82.7209	9.44949e-20	3.43505e-18	pseudobulk	edgeR	LRT
Ncapd3	0.353634	6.28794	82.4953	1.05921e-19	3.84469e-18	pseudobulk	edgeR	LRT
Pdzrn4	-0.374233	8.04503	82.4161	1.10253e-19	3.99599e-18	pseudobulk	edgeR	LRT
Camkv	0.307138	7.05348	82.346	1.14231e-19	4.12787e-18	pseudobulk	edgeR	LRT
Coro1a	-0.434961	5.38093	82.2709	1.18654e-19	4.28137e-18	pseudobulk	edgeR	LRT
Mgll	-0.34166	6.54946	82.2404	1.20501e-19	4.34159e-18	pseudobulk	edgeR	LRT
Epc2	0.339723	6.55701	82.1301	1.27417e-19	4.58401e-18	pseudobulk	edgeR	LRT
Orc3	0.4176	5.59664	81.5582	1.70177e-19	6.11332e-18	pseudobulk	edgeR	LRT
Mei4	-0.478935	6.01491	81.215	2.02445e-19	7.26181e-18	pseudobulk	edgeR	LRT
Ly6h	-0.299188	7.09873	81.0579	2.19199e-19	7.83975e-18	pseudobulk	edgeR	LRT
Adamts17	0.339541	6.53534	81.0032	2.25351e-19	8.04796e-18	pseudobulk	edgeR	LRT
Ncoa7	-0.298807	7.47481	80.9378	2.3294e-19	8.30682e-18	pseudobulk	edgeR	LRT
Gpr63	-0.540477	4.81961	80.7998	2.49778e-19	8.89427e-18	pseudobulk	edgeR	LRT
Prrc2c	0.269185	7.47847	80.7558	2.55409e-19	9.08156e-18	pseudobulk	edgeR	LRT
Leng8	0.279812	7.56854	80.7086	2.61583e-19	9.28754e-18	pseudobulk	edgeR	LRT
Ccdc91	0.497925	5.27666	80.6452	2.70114e-19	9.57647e-18	pseudobulk	edgeR	LRT
Gstz1	0.395271	5.73683	80.5059	2.89841e-19	1.02461e-17	pseudobulk	edgeR	LRT
Trappc9	0.289116	7.38989	80.4329	3.00747e-19	1.06162e-17	pseudobulk	edgeR	LRT
Slc2a6	-0.525001	4.71772	80.3471	3.14094e-19	1.10714e-17	pseudobulk	edgeR	LRT
Thrb	-0.217893	9.53447	80.3317	3.16544e-19	1.11416e-17	pseudobulk	edgeR	LRT
Mllt11	-0.460755	5.40159	80.207	3.37168e-19	1.18504e-17	pseudobulk	edgeR	LRT
Pcdh7	-0.29431	10.3788	80.1787	3.42038e-19	1.1987e-17	pseudobulk	edgeR	LRT
Vav3	-0.462907	5.93772	80.1697	3.43591e-19	1.2007e-17	pseudobulk	edgeR	LRT
Rap1gds1	-0.248891	8.04844	80.14	3.488e-19	1.21716e-17	pseudobulk	edgeR	LRT
Bmper	-0.490476	5.82892	80.0324	3.68314e-19	1.28158e-17	pseudobulk	edgeR	LRT
Gclm	-0.330414	6.47089	79.9909	3.76139e-19	1.30695e-17	pseudobulk	edgeR	LRT
Lzts3	-0.369929	5.95104	79.538	4.7303e-19	1.64127e-17	pseudobulk	edgeR	LRT
Asap1	-0.247207	9.1774	79.4964	4.8311e-19	1.67387e-17	pseudobulk	edgeR	LRT
Gabra5	-0.504947	5.55295	79.4417	4.96671e-19	1.71841e-17	pseudobulk	edgeR	LRT
Rasl10a	-0.470374	5.12085	79.4056	5.05825e-19	1.7476e-17	pseudobulk	edgeR	LRT
Grasp	-0.412204	5.6699	79.2187	5.56009e-19	1.91556e-17	pseudobulk	edgeR	LRT
Fscn1	-0.455405	5.25237	79.1642	5.71572e-19	1.9664e-17	pseudobulk	edgeR	LRT
Wipf3	0.36236	7.11707	79.142	5.78018e-19	1.98578e-17	pseudobulk	edgeR	LRT
Khdrbs3	-0.223759	9.80695	78.8759	6.61374e-19	2.26895e-17	pseudobulk	edgeR	LRT
Ly6e	-0.40598	5.59269	78.7591	7.01649e-19	2.40374e-17	pseudobulk	edgeR	LRT
Lars2	0.369836	6.32972	78.6011	7.60088e-19	2.60029e-17	pseudobulk	edgeR	LRT
Jazf1	-0.26519	8.23684	78.4162	8.34653e-19	2.85138e-17	pseudobulk	edgeR	LRT
Tpi1	-0.502041	5.00074	78.405	8.39386e-19	2.86354e-17	pseudobulk	edgeR	LRT
Adamtsl1	-0.620993	5.39689	78.3926	8.44698e-19	2.87362e-17	pseudobulk	edgeR	LRT
N4bp2l2	0.274998	7.37539	78.2735	8.97166e-19	3.04363e-17	pseudobulk	edgeR	LRT
Pcdh9	-0.218962	12.4885	78.165	9.47808e-19	3.21096e-17	pseudobulk	edgeR	LRT
Kcnq1ot1	-0.222571	9.28178	78.0972	9.80914e-19	3.31851e-17	pseudobulk	edgeR	LRT
Tmem132b	-0.239056	8.26888	78.0486	1.00537e-18	3.39654e-17	pseudobulk	edgeR	LRT
4932438A13Rik	0.258682	7.9743	78.0237	1.01811e-18	3.43483e-17	pseudobulk	edgeR	LRT
1110008P14Rik	-0.496819	5.00473	77.9464	1.05875e-18	3.56701e-17	pseudobulk	edgeR	LRT
Ranbp2	0.279904	7.24854	77.7479	1.17065e-18	3.92772e-17	pseudobulk	edgeR	LRT
Mpc1	-0.356698	6.01873	77.6475	1.23174e-18	4.12699e-17	pseudobulk	edgeR	LRT
Atpif1	-0.516679	4.97582	77.5631	1.2855e-18	4.29533e-17	pseudobulk	edgeR	LRT
Gon4l	0.284932	7.30543	77.4617	1.35324e-18	4.50931e-17	pseudobulk	edgeR	LRT
Tmem232	-0.571335	5.52573	77.2164	1.53215e-18	5.09853e-17	pseudobulk	edgeR	LRT
Sik2	0.32318	7.41272	77.1787	1.56166e-18	5.18964e-17	pseudobulk	edgeR	LRT
Zranb2	0.245331	8.0056	77.0308	1.68313e-18	5.5857e-17	pseudobulk	edgeR	LRT
Ywhaq	-0.431086	5.30903	77.0119	1.69929e-18	5.63168e-17	pseudobulk	edgeR	LRT
Zranb3	0.472687	5.18918	76.8841	1.8129e-18	6.00004e-17	pseudobulk	edgeR	LRT
Casd1	0.453463	5.14034	76.7659	1.92477e-18	6.35305e-17	pseudobulk	edgeR	LRT
Arhgap20	-0.272583	7.27581	76.6694	2.02112e-18	6.66205e-17	pseudobulk	edgeR	LRT
Vgll4	-0.32738	6.56079	76.6454	2.04583e-18	6.73441e-17	pseudobulk	edgeR	LRT
Adcy2	-0.273545	9.21039	76.6322	2.05953e-18	6.77036e-17	pseudobulk	edgeR	LRT
Adamts20	-0.463906	5.115	76.5053	2.19622e-18	7.20999e-17	pseudobulk	edgeR	LRT
Ylpm1	0.270549	7.96632	76.3627	2.36067e-18	7.73945e-17	pseudobulk	edgeR	LRT
Sbno1	0.306089	7.1368	76.3257	2.40531e-18	7.87522e-17	pseudobulk	edgeR	LRT
Metap1d	0.413397	5.74234	76.2975	2.43987e-18	7.97767e-17	pseudobulk	edgeR	LRT
Cd200	-0.486372	4.9732	76.0855	2.71642e-18	8.85816e-17	pseudobulk	edgeR	LRT
Ablim2	-0.281871	7.53438	76.0688	2.73949e-18	8.92144e-17	pseudobulk	edgeR	LRT
Myo16	-0.355329	7.17683	76.0117	2.81992e-18	9.17114e-17	pseudobulk	edgeR	LRT
Rtn1	-0.225774	8.75321	75.9049	2.97663e-18	9.65505e-17	pseudobulk	edgeR	LRT
Ndrg4	-0.262876	8.30286	75.8034	3.13362e-18	1.01373e-16	pseudobulk	edgeR	LRT
Csf2ra	-0.383477	5.81551	75.7785	3.17343e-18	1.02525e-16	pseudobulk	edgeR	LRT
Atad2	-0.49842	4.74784	75.6824	3.3317e-18	1.07354e-16	pseudobulk	edgeR	LRT
Nefl	-0.45192	5.32954	75.4951	3.66306e-18	1.1772e-16	pseudobulk	edgeR	LRT
Cacna1b	-0.272494	7.80137	75.3871	3.86911e-18	1.24178e-16	pseudobulk	edgeR	LRT
Hlf	0.359308	6.46766	75.3798	3.88338e-18	1.24472e-16	pseudobulk	edgeR	LRT
Numb	-0.252391	8.10338	75.3753	3.8922e-18	1.24591e-16	pseudobulk	edgeR	LRT
Acadsb	-0.40376	5.95737	75.3055	4.0323e-18	1.28907e-16	pseudobulk	edgeR	LRT
Adss	-0.394394	5.84257	75.1746	4.3088e-18	1.37566e-16	pseudobulk	edgeR	LRT
Nlk	-0.255797	8.90128	75.1677	4.32374e-18	1.37862e-16	pseudobulk	edgeR	LRT
Gm50304	-0.378519	5.82782	75.1145	4.44199e-18	1.41448e-16	pseudobulk	edgeR	LRT
Copb1	0.407429	5.47915	75.069	4.54541e-18	1.44364e-16	pseudobulk	edgeR	LRT
Atp8b1	-0.522186	4.99263	75.0638	4.55757e-18	1.44562e-16	pseudobulk	edgeR	LRT
Ano4	-0.364098	6.44574	74.8905	4.97548e-18	1.57613e-16	pseudobulk	edgeR	LRT
Gnal	-0.444036	5.88274	74.8573	5.05996e-18	1.60081e-16	pseudobulk	edgeR	LRT
Sorbs2os	-0.326598	6.35689	74.7564	5.32521e-18	1.68037e-16	pseudobulk	edgeR	LRT
Ankrd10	0.335322	6.46643	74.7093	5.45387e-18	1.71874e-16	pseudobulk	edgeR	LRT
Cadps2	-0.322739	7.8939	74.7022	5.47348e-18	1.7227e-16	pseudobulk	edgeR	LRT
Fkbp3	-0.42603	5.26745	74.6001	5.76415e-18	1.81185e-16	pseudobulk	edgeR	LRT
Tpm1	-0.33374	6.35564	74.5576	5.8894e-18	1.84883e-16	pseudobulk	edgeR	LRT
Megf11	-0.566835	4.99244	74.3718	6.47068e-18	2.02609e-16	pseudobulk	edgeR	LRT
Mfap3	0.418703	5.52149	74.314	6.66295e-18	2.08362e-16	pseudobulk	edgeR	LRT
Pygb	-0.526661	4.66524	74.1998	7.05964e-18	2.20203e-16	pseudobulk	edgeR	LRT
0610010F05Rik	-0.304604	7.07141	73.9983	7.8183e-18	2.43245e-16	pseudobulk	edgeR	LRT
Ndst3	-0.323219	7.5809	73.9253	8.11298e-18	2.52092e-16	pseudobulk	edgeR	LRT
Sh3gl3	0.469323	5.39579	73.854	8.41146e-18	2.61034e-16	pseudobulk	edgeR	LRT
Anks1	0.405406	5.62132	73.4664	1.02366e-17	3.16135e-16	pseudobulk	edgeR	LRT
Nagk	-0.5139	4.55219	73.4637	1.02506e-17	3.16135e-16	pseudobulk	edgeR	LRT
Gm42456	-0.515363	4.71671	73.4634	1.02518e-17	3.16135e-16	pseudobulk	edgeR	LRT
Megf9	-0.265513	7.45737	73.3728	1.07334e-17	3.30568e-16	pseudobulk	edgeR	LRT
Gm19951	0.55112	4.70327	73.2847	1.12235e-17	3.45224e-16	pseudobulk	edgeR	LRT
Sgce	-0.411678	5.67365	72.9344	1.34035e-17	4.1021e-16	pseudobulk	edgeR	LRT
Czib	0.525121	4.88142	72.8635	1.38933e-17	4.24136e-16	pseudobulk	edgeR	LRT
Nipbl	0.271595	7.57481	72.8185	1.4214e-17	4.33386e-16	pseudobulk	edgeR	LRT
Epha3	-0.379786	6.45726	72.7955	1.43806e-17	4.37916e-16	pseudobulk	edgeR	LRT
Rpl17	-0.520038	4.55787	72.7686	1.45777e-17	4.43365e-16	pseudobulk	edgeR	LRT
Ppfia3	-0.398663	5.88752	72.6839	1.52168e-17	4.62227e-16	pseudobulk	edgeR	LRT
Arfgef1	0.294163	7.28982	72.6587	1.54128e-17	4.67018e-16	pseudobulk	edgeR	LRT
Blmh	0.438253	5.3259	72.5103	1.66165e-17	5.02865e-16	pseudobulk	edgeR	LRT
Atp11b	-0.269975	7.53918	72.2402	1.90533e-17	5.75183e-16	pseudobulk	edgeR	LRT
Fbxw7	-0.232695	8.12299	72.1309	2.01388e-17	6.07202e-16	pseudobulk	edgeR	LRT
Dlg1	-0.227877	8.94759	72.1259	2.01894e-17	6.07976e-16	pseudobulk	edgeR	LRT
Gk	-0.516412	4.93754	71.8137	2.36504e-17	7.08699e-16	pseudobulk	edgeR	LRT
Atp1a3	-0.252035	7.86264	71.8053	2.37509e-17	7.10837e-16	pseudobulk	edgeR	LRT
Galnt18	-0.319765	7.77165	71.8026	2.37835e-17	7.10941e-16	pseudobulk	edgeR	LRT
Stx16	0.332195	6.20094	71.7672	2.42146e-17	7.2294e-16	pseudobulk	edgeR	LRT
2700049A03Rik	0.462517	5.1797	71.7533	2.4385e-17	7.27139e-16	pseudobulk	edgeR	LRT
Dscam	-0.273785	9.19581	71.5076	2.76189e-17	8.22566e-16	pseudobulk	edgeR	LRT
Ddrgk1	0.368837	5.75444	71.3525	2.98776e-17	8.8875e-16	pseudobulk	edgeR	LRT
Slc4a4	-0.381815	6.96341	71.3379	3.01001e-17	8.94279e-16	pseudobulk	edgeR	LRT
Etv6	-0.287726	7.70058	71.3262	3.02783e-17	8.98477e-16	pseudobulk	edgeR	LRT
Mast2	-0.278058	7.34465	71.2684	3.11786e-17	9.24067e-16	pseudobulk	edgeR	LRT
Gm11639	-0.472214	5.17546	71.1786	3.26303e-17	9.6475e-16	pseudobulk	edgeR	LRT
Arglu1	0.253165	7.51839	71.1731	3.27214e-17	9.66271e-16	pseudobulk	edgeR	LRT
Wdr41	0.449348	5.01695	71.155	3.30239e-17	9.74025e-16	pseudobulk	edgeR	LRT
Tmem30a	0.29943	6.62572	70.9678	3.63094e-17	1.06835e-15	pseudobulk	edgeR	LRT
Ercc6l2	0.375787	5.92005	70.9387	3.68493e-17	1.08293e-15	pseudobulk	edgeR	LRT
Gm20063	-0.524247	5.03119	70.9219	3.71643e-17	1.09087e-15	pseudobulk	edgeR	LRT
Arpp19	-0.304106	6.54391	70.8476	3.85904e-17	1.13137e-15	pseudobulk	edgeR	LRT
Necab3	-0.447899	5.14504	70.7864	3.98068e-17	1.16423e-15	pseudobulk	edgeR	LRT
Ldlrad4	-0.237118	9.16871	70.7211	4.11472e-17	1.20199e-15	pseudobulk	edgeR	LRT
Wdr70	0.344169	6.49393	70.5517	4.4836e-17	1.30662e-15	pseudobulk	edgeR	LRT
Tm9sf2	0.341149	6.32697	70.5021	4.59777e-17	1.3367e-15	pseudobulk	edgeR	LRT
Ccl25	0.358222	6.11275	70.4836	4.6412e-17	1.34772e-15	pseudobulk	edgeR	LRT
Fer	-0.247969	7.64662	70.4034	4.83369e-17	1.40194e-15	pseudobulk	edgeR	LRT
Diaph2	-0.220017	8.66281	70.3838	4.8819e-17	1.4138e-15	pseudobulk	edgeR	LRT
Ppia	-0.528996	4.63559	70.3821	4.88615e-17	1.4138e-15	pseudobulk	edgeR	LRT
Aldoa	-0.265667	7.43783	70.2702	5.17132e-17	1.49453e-15	pseudobulk	edgeR	LRT
Tbl1x	-0.309216	6.63495	70.2571	5.20566e-17	1.5009e-15	pseudobulk	edgeR	LRT
Map2	-0.216546	9.17171	70.0285	5.84545e-17	1.68338e-15	pseudobulk	edgeR	LRT
Fam228b	0.391911	5.7135	69.9361	6.12555e-17	1.76196e-15	pseudobulk	edgeR	LRT
Gm4876	-0.368144	5.94597	69.7178	6.8426e-17	1.96128e-15	pseudobulk	edgeR	LRT
Plcl1	-0.253529	8.07153	69.6154	7.20702e-17	2.06331e-15	pseudobulk	edgeR	LRT
Mrps28	0.421105	5.53341	69.519	7.56813e-17	2.15909e-15	pseudobulk	edgeR	LRT
Polr3gl	0.472334	5.14987	69.4876	7.68952e-17	2.19115e-15	pseudobulk	edgeR	LRT
Nudt4	-0.550098	4.80224	69.4837	7.70488e-17	2.19297e-15	pseudobulk	edgeR	LRT
Nup214	0.352056	5.92507	69.4633	7.78509e-17	2.21322e-15	pseudobulk	edgeR	LRT
Pbx1	-0.21875	9.4725	69.4023	8.02951e-17	2.28004e-15	pseudobulk	edgeR	LRT
Tmlhe	-0.475703	4.8983	69.2682	8.59444e-17	2.43479e-15	pseudobulk	edgeR	LRT
Prkcb	-0.216997	9.49326	69.2449	8.69655e-17	2.46086e-15	pseudobulk	edgeR	LRT
Fbxl2	-0.322761	6.15013	69.2396	8.71977e-17	2.46457e-15	pseudobulk	edgeR	LRT
Ndufaf2	-0.395829	5.44752	69.1447	9.14979e-17	2.58312e-15	pseudobulk	edgeR	LRT
Sgip1	-0.216717	8.91928	68.9724	9.98509e-17	2.81568e-15	pseudobulk	edgeR	LRT
Rapgef6	-0.27391	7.13839	68.9311	1.01962e-16	2.8719e-15	pseudobulk	edgeR	LRT
Carmil2	-0.495544	4.59639	68.8437	1.06586e-16	2.99868e-15	pseudobulk	edgeR	LRT
Adam22	-0.218685	8.84437	68.8394	1.06818e-16	3.00173e-15	pseudobulk	edgeR	LRT
Atxn7l3b	0.437545	5.30374	68.7847	1.09822e-16	3.08261e-15	pseudobulk	edgeR	LRT
Mdn1	0.324015	6.60913	68.6382	1.1829e-16	3.31648e-15	pseudobulk	edgeR	LRT
Wdr17	-0.295715	8.66217	68.3087	1.39804e-16	3.91516e-15	pseudobulk	edgeR	LRT
Cntln	-0.277116	6.98141	68.2833	1.41615e-16	3.96132e-15	pseudobulk	edgeR	LRT
Runx2	-0.301649	7.52662	68.1443	1.51957e-16	4.24089e-15	pseudobulk	edgeR	LRT
Gm35161	-0.622043	4.51536	67.9996	1.63532e-16	4.55871e-15	pseudobulk	edgeR	LRT
Abcg1	0.405073	5.31769	67.9968	1.63761e-16	4.55989e-15	pseudobulk	edgeR	LRT
Rims2	-0.205899	9.83859	67.9897	1.6435e-16	4.57108e-15	pseudobulk	edgeR	LRT
Rab6a	-0.285396	7.06025	67.9862	1.64641e-16	4.57394e-15	pseudobulk	edgeR	LRT
Cpe	0.246843	8.075	67.9164	1.70577e-16	4.73346e-15	pseudobulk	edgeR	LRT
Vwc2l	-0.669769	4.88625	67.8822	1.73558e-16	4.81072e-15	pseudobulk	edgeR	LRT
Far2	-0.413497	5.66134	67.8795	1.73795e-16	4.81181e-15	pseudobulk	edgeR	LRT
Hgf	-0.562367	4.54284	67.728	1.87676e-16	5.19025e-15	pseudobulk	edgeR	LRT
Jakmip1	-0.368675	6.16713	67.6689	1.93394e-16	5.34233e-15	pseudobulk	edgeR	LRT
Zfp692	-0.355534	6.04207	67.473	2.13591e-16	5.88691e-15	pseudobulk	edgeR	LRT
Tmem200a	-0.403437	6.26104	67.3817	2.23719e-16	6.1591e-15	pseudobulk	edgeR	LRT
Kcnc2	-0.319165	8.22029	67.3077	2.32277e-16	6.38748e-15	pseudobulk	edgeR	LRT
Nup153	0.36173	5.8422	67.2708	2.36666e-16	6.50084e-15	pseudobulk	edgeR	LRT
Gm37494	0.552748	4.78826	67.2665	2.37172e-16	6.50743e-15	pseudobulk	edgeR	LRT
Olfm1	-0.251296	7.58241	67.2298	2.41634e-16	6.62239e-15	pseudobulk	edgeR	LRT
Tank	0.383797	5.66482	67.1334	2.53747e-16	6.93878e-15	pseudobulk	edgeR	LRT
Hsp90b1	0.331484	6.29552	67.0758	2.61268e-16	7.13644e-15	pseudobulk	edgeR	LRT
Bclaf1	0.289705	7.17796	67.0702	2.62011e-16	7.14874e-15	pseudobulk	edgeR	LRT
Osbpl1a	-0.240926	7.93072	67.0559	2.63915e-16	7.19265e-15	pseudobulk	edgeR	LRT
Tbc1d9	-0.381295	5.97342	66.8776	2.88892e-16	7.8558e-15	pseudobulk	edgeR	LRT
Scn2a	-0.228645	8.75212	66.7711	3.04938e-16	8.28292e-15	pseudobulk	edgeR	LRT
Myl6	-0.499069	4.82827	66.759	3.06809e-16	8.32445e-15	pseudobulk	edgeR	LRT
Larp1b	-0.457009	5.16123	66.5935	3.33678e-16	9.04343e-15	pseudobulk	edgeR	LRT
Mtpap	0.358942	5.69538	66.4765	3.5409e-16	9.58598e-15	pseudobulk	edgeR	LRT
Cyp7b1	-0.393272	6.16319	66.1185	4.2462e-16	1.14699e-14	pseudobulk	edgeR	LRT
D430041D05Rik	-0.204104	9.15107	65.898	4.74879e-16	1.27992e-14	pseudobulk	edgeR	LRT
Pou3f3	0.424259	5.05535	65.7425	5.13845e-16	1.38341e-14	pseudobulk	edgeR	LRT
Mdm4	0.287566	6.74156	65.731	5.16859e-16	1.38999e-14	pseudobulk	edgeR	LRT
Cyb5a	-0.422091	5.54129	65.682	5.29864e-16	1.4234e-14	pseudobulk	edgeR	LRT
Nfia	-0.454463	5.77242	65.4488	5.96441e-16	1.59872e-14	pseudobulk	edgeR	LRT
Fbn1	-0.586186	4.60508	65.2694	6.53269e-16	1.74721e-14	pseudobulk	edgeR	LRT
Slc24a2	-0.230423	10.0304	65.0302	7.37577e-16	1.97053e-14	pseudobulk	edgeR	LRT
Vstm2a	-0.350436	6.20105	64.9287	7.76562e-16	2.06789e-14	pseudobulk	edgeR	LRT
Prkd1	-0.387846	6.80778	64.9038	7.86463e-16	2.09197e-14	pseudobulk	edgeR	LRT
Kif26b	-0.428358	5.49464	64.7157	8.65219e-16	2.29896e-14	pseudobulk	edgeR	LRT
Dact2	-0.438481	4.87491	64.4785	9.75897e-16	2.58459e-14	pseudobulk	edgeR	LRT
Frmd3	-0.317326	6.32351	64.4121	1.00935e-15	2.66738e-14	pseudobulk	edgeR	LRT
Pced1b	-0.414388	5.53615	64.3034	1.0666e-15	2.81259e-14	pseudobulk	edgeR	LRT
Ccdc93	0.411529	5.19392	64.257	1.09205e-15	2.87349e-14	pseudobulk	edgeR	LRT
Flrt3	-0.507755	4.53471	64.077	1.19653e-15	3.14502e-14	pseudobulk	edgeR	LRT
4930447C04Rik	0.263457	6.94718	64.0668	1.2027e-15	3.15782e-14	pseudobulk	edgeR	LRT
Agap1	0.262919	7.1175	63.9422	1.28122e-15	3.36038e-14	pseudobulk	edgeR	LRT
Rspo2	-0.392825	7.01304	63.7483	1.41373e-15	3.696e-14	pseudobulk	edgeR	LRT
Dock3	-0.200347	9.84211	63.5232	1.5849e-15	4.13023e-14	pseudobulk	edgeR	LRT
3300002I08Rik	0.456539	4.95084	63.4898	1.61197e-15	4.19628e-14	pseudobulk	edgeR	LRT
Itpka	-0.335766	6.23177	63.3596	1.72212e-15	4.47824e-14	pseudobulk	edgeR	LRT
Rasgrf1	-0.215359	8.41387	63.3459	1.73413e-15	4.50467e-14	pseudobulk	edgeR	LRT
E2f6	0.456148	4.84927	62.7654	2.32855e-15	6.0295e-14	pseudobulk	edgeR	LRT
Arhgef9	-0.237803	8.01507	62.7232	2.37899e-15	6.15359e-14	pseudobulk	edgeR	LRT
Cntfr	-0.300751	6.95243	62.4318	2.75835e-15	7.11975e-14	pseudobulk	edgeR	LRT
Cdc42	-0.301535	6.6998	62.373	2.84188e-15	7.32762e-14	pseudobulk	edgeR	LRT
Adk	-0.254212	7.35553	62.349	2.87679e-15	7.40978e-14	pseudobulk	edgeR	LRT
Eif2s3y	0.282967	6.81821	62.2717	2.99196e-15	7.6983e-14	pseudobulk	edgeR	LRT
Sigmar1	-0.458178	4.75374	62.2534	3.01993e-15	7.76208e-14	pseudobulk	edgeR	LRT
Camk2n1	-0.250872	7.22406	62.2467	3.03024e-15	7.78038e-14	pseudobulk	edgeR	LRT
B4galnt1	-0.358306	5.79063	62.1465	3.1884e-15	8.16927e-14	pseudobulk	edgeR	LRT
Lpcat4	-0.291591	6.39004	62.1187	3.23373e-15	8.2742e-14	pseudobulk	edgeR	LRT
Cttnbp2	-0.203006	8.91628	62.1172	3.23614e-15	8.2742e-14	pseudobulk	edgeR	LRT
Map1a	-0.383957	5.72043	62.1018	3.26146e-15	8.3302e-14	pseudobulk	edgeR	LRT
Btbd9	0.236269	8.23548	61.8814	3.64785e-15	9.30736e-14	pseudobulk	edgeR	LRT
Garem1	-0.315945	6.54262	61.8415	3.72242e-15	9.47778e-14	pseudobulk	edgeR	LRT
Osbpl10	-0.275171	6.92262	61.7139	3.9716e-15	1.00912e-13	pseudobulk	edgeR	LRT
Tubb4b	-0.488773	4.91419	61.7029	3.99396e-15	1.01374e-13	pseudobulk	edgeR	LRT
Mpp6	-0.30106	6.73061	61.6035	4.20063e-15	1.06509e-13	pseudobulk	edgeR	LRT
Xylt1	-0.27078	8.19689	61.5826	4.24554e-15	1.07536e-13	pseudobulk	edgeR	LRT
Ercc6	0.316251	6.29886	61.4954	4.43788e-15	1.12175e-13	pseudobulk	edgeR	LRT
Ppp2r5b	-0.465403	4.77635	61.4573	4.52445e-15	1.14245e-13	pseudobulk	edgeR	LRT
Atp11c	-0.386564	5.32759	61.2586	5.00484e-15	1.25984e-13	pseudobulk	edgeR	LRT
Cdh8	-0.265076	8.86896	61.1742	5.2242e-15	1.3137e-13	pseudobulk	edgeR	LRT
Mpped2	-0.272911	7.30122	61.1321	5.33706e-15	1.33981e-13	pseudobulk	edgeR	LRT
D130043K22Rik	-0.348094	5.9016	61.1314	5.33904e-15	1.33981e-13	pseudobulk	edgeR	LRT
Cdkl1	-0.386876	5.1955	61.1162	5.38045e-15	1.34882e-13	pseudobulk	edgeR	LRT
Sptbn1	-0.206583	8.70757	61.0511	5.56115e-15	1.39269e-13	pseudobulk	edgeR	LRT
Chd4	0.307767	6.63729	61.0102	5.67813e-15	1.41907e-13	pseudobulk	edgeR	LRT
Bcl11a	-0.244152	8.31795	60.8974	6.01274e-15	1.49809e-13	pseudobulk	edgeR	LRT
Arid1b	-0.23684	8.14036	60.8554	6.14244e-15	1.52884e-13	pseudobulk	edgeR	LRT
Smad3	0.290373	7.00588	60.8407	6.18838e-15	1.5387e-13	pseudobulk	edgeR	LRT
Pacrg	-0.266448	6.99619	60.6887	6.68515e-15	1.66053e-13	pseudobulk	edgeR	LRT
Pibf1	0.279264	6.74505	60.6472	6.82754e-15	1.69418e-13	pseudobulk	edgeR	LRT
Clvs1	-0.244558	7.47882	60.5823	7.05671e-15	1.74571e-13	pseudobulk	edgeR	LRT
Celsr2	0.446899	4.9262	60.3379	7.98927e-15	1.97042e-13	pseudobulk	edgeR	LRT
Tor1aip2	0.375987	5.81723	60.2992	8.14787e-15	2.00346e-13	pseudobulk	edgeR	LRT
Adal	0.496989	4.5345	60.1093	8.97318e-15	2.20195e-13	pseudobulk	edgeR	LRT
2610035D17Rik	-0.29034	6.4532	60.0562	9.21855e-15	2.25989e-13	pseudobulk	edgeR	LRT
Kcnv1	-0.326574	6.07864	60.0467	9.26339e-15	2.26632e-13	pseudobulk	edgeR	LRT
Rtn4	-0.263642	7.53434	60.0432	9.27986e-15	2.26808e-13	pseudobulk	edgeR	LRT
Plxna2	-0.232547	7.83893	60.0268	9.35727e-15	2.28471e-13	pseudobulk	edgeR	LRT
Rnf144b	-0.43513	5.11462	59.9629	9.6661e-15	2.3507e-13	pseudobulk	edgeR	LRT
Srbd1	0.341491	6.05837	59.9467	9.74606e-15	2.36779e-13	pseudobulk	edgeR	LRT
Gm4924	0.317783	6.33098	59.9245	9.85674e-15	2.39229e-13	pseudobulk	edgeR	LRT
Srsf10	0.314803	6.00415	59.8762	1.01014e-14	2.44923e-13	pseudobulk	edgeR	LRT
Mef2a	-0.277042	7.26103	59.8695	1.0136e-14	2.45519e-13	pseudobulk	edgeR	LRT
Rasal2	-0.198456	9.43318	59.805	1.04738e-14	2.5345e-13	pseudobulk	edgeR	LRT
Gm28905	-0.334221	7.44737	59.7808	1.06032e-14	2.56326e-13	pseudobulk	edgeR	LRT
Basp1	-0.227331	7.76377	59.7749	1.06352e-14	2.56844e-13	pseudobulk	edgeR	LRT
Rpgr	0.351491	6.11385	59.6874	1.11184e-14	2.68249e-13	pseudobulk	edgeR	LRT
Usp8	0.323259	5.97353	59.6351	1.14182e-14	2.74938e-13	pseudobulk	edgeR	LRT
Acss2	0.334133	5.89135	59.6246	1.14794e-14	2.76139e-13	pseudobulk	edgeR	LRT
Snx10	-0.311025	6.09132	59.6012	1.16163e-14	2.79157e-13	pseudobulk	edgeR	LRT
Mindy2	-0.326685	5.99132	59.586	1.17065e-14	2.81047e-13	pseudobulk	edgeR	LRT
Synrg	0.359588	5.59778	59.5447	1.19551e-14	2.86733e-13	pseudobulk	edgeR	LRT
Gpc6	-0.275076	10.0072	59.4932	1.22719e-14	2.94042e-13	pseudobulk	edgeR	LRT
Rarb	-0.507333	4.60939	59.3709	1.30588e-14	3.12591e-13	pseudobulk	edgeR	LRT
Mtr	0.407901	5.04008	59.3344	1.33029e-14	3.18122e-13	pseudobulk	edgeR	LRT
Herc6	-0.315189	6.56385	59.2163	1.41259e-14	3.37142e-13	pseudobulk	edgeR	LRT
Dcaf1	0.368645	5.63245	59.011	1.56789e-14	3.73842e-13	pseudobulk	edgeR	LRT
Pip5k1b	-0.366367	6.00337	58.997	1.57916e-14	3.76161e-13	pseudobulk	edgeR	LRT
Arhgap17	0.342439	6.13632	58.9904	1.58443e-14	3.77048e-13	pseudobulk	edgeR	LRT
Tef	0.28033	6.84503	58.9135	1.64755e-14	3.91686e-13	pseudobulk	edgeR	LRT
Scn3b	-0.468157	5.18579	58.8884	1.66871e-14	3.96331e-13	pseudobulk	edgeR	LRT
Gucy1a1	-0.394893	5.96516	58.8381	1.7119e-14	4.06194e-13	pseudobulk	edgeR	LRT
Epb41l4b	-0.28279	6.50549	58.8238	1.72447e-14	4.08778e-13	pseudobulk	edgeR	LRT
Gnai1	-0.254726	6.96645	58.7881	1.75602e-14	4.15853e-13	pseudobulk	edgeR	LRT
Lrrc3b	-0.330073	6.56743	58.6416	1.89178e-14	4.47134e-13	pseudobulk	edgeR	LRT
Hdx	-0.33495	5.81845	58.6107	1.92172e-14	4.53334e-13	pseudobulk	edgeR	LRT
Htr1f	-0.459845	6.55219	58.5267	2.00555e-14	4.72195e-13	pseudobulk	edgeR	LRT
Eml2	-0.325899	5.93484	58.4879	2.04542e-14	4.81117e-13	pseudobulk	edgeR	LRT
Fam219a	-0.264874	7.19043	58.4459	2.08961e-14	4.91037e-13	pseudobulk	edgeR	LRT
Grem2	-0.520437	4.61061	58.4422	2.09354e-14	4.91488e-13	pseudobulk	edgeR	LRT
Kif16b	-0.266398	6.83879	58.4387	2.09721e-14	4.91876e-13	pseudobulk	edgeR	LRT
Rragb	-0.346179	5.54994	58.3629	2.17962e-14	5.10224e-13	pseudobulk	edgeR	LRT
Ttc39b	-0.347502	6.08492	58.3071	2.2423e-14	5.24393e-13	pseudobulk	edgeR	LRT
Jph4	-0.319403	6.14887	58.1912	2.37846e-14	5.55172e-13	pseudobulk	edgeR	LRT
Lrrtm3	-0.220357	8.74662	58.0811	2.51529e-14	5.86547e-13	pseudobulk	edgeR	LRT
Gm49685	-0.348198	5.66827	58.0531	2.55141e-14	5.94404e-13	pseudobulk	edgeR	LRT
Sox5	-0.352173	8.10785	58.031	2.58018e-14	5.99959e-13	pseudobulk	edgeR	LRT
Phlpp1	-0.256165	7.16539	57.8365	2.8483e-14	6.61045e-13	pseudobulk	edgeR	LRT
Man2a2	0.376637	5.27934	57.8295	2.85853e-14	6.62787e-13	pseudobulk	edgeR	LRT
Map3k9	-0.409183	4.96494	57.8104	2.88636e-14	6.68605e-13	pseudobulk	edgeR	LRT
Lztr1	-0.327313	5.71552	57.7233	3.01705e-14	6.96893e-13	pseudobulk	edgeR	LRT
2610037D02Rik	-0.3452	5.69111	57.6232	3.17457e-14	7.312e-13	pseudobulk	edgeR	LRT
Arhgef28	-0.381864	6.10443	57.5993	3.21348e-14	7.39463e-13	pseudobulk	edgeR	LRT
Tmem178b	-0.196279	9.82905	57.5858	3.23554e-14	7.4384e-13	pseudobulk	edgeR	LRT
Apc	-0.204647	8.47886	57.499	3.38147e-14	7.75197e-13	pseudobulk	edgeR	LRT
St3gal5	-0.250949	6.88316	57.4682	3.43495e-14	7.86716e-13	pseudobulk	edgeR	LRT
Calb1	-0.445493	5.13312	57.3583	3.63232e-14	8.30051e-13	pseudobulk	edgeR	LRT
Dctn2	-0.311789	5.85417	57.3572	3.63437e-14	8.30051e-13	pseudobulk	edgeR	LRT
Ipcef1	-0.303634	6.00434	57.0515	4.24543e-14	9.68705e-13	pseudobulk	edgeR	LRT
Ntrk2	0.189724	9.86753	56.9962	4.3665e-14	9.9447e-13	pseudobulk	edgeR	LRT
Mxi1	0.383045	5.68726	56.9182	4.54321e-14	1.03279e-12	pseudobulk	edgeR	LRT
Chsy3	-0.245043	9.59593	56.8732	4.64832e-14	1.0557e-12	pseudobulk	edgeR	LRT
Phip	-0.241775	7.25603	56.871	4.65348e-14	1.05589e-12	pseudobulk	edgeR	LRT
Nr1d1	0.376449	5.39166	56.8616	4.67584e-14	1.05997e-12	pseudobulk	edgeR	LRT
Mkx	-0.243004	7.73172	56.683	5.1203e-14	1.15965e-12	pseudobulk	edgeR	LRT
Tcp11l1	-0.325857	5.67954	56.6321	5.25465e-14	1.18787e-12	pseudobulk	edgeR	LRT
Il1rap	-0.25108	7.91825	56.6301	5.26001e-14	1.18798e-12	pseudobulk	edgeR	LRT
Ckmt1	-0.380962	5.39231	56.6245	5.27493e-14	1.19025e-12	pseudobulk	edgeR	LRT
Rogdi	-0.366373	5.51942	56.5533	5.46944e-14	1.233e-12	pseudobulk	edgeR	LRT
Efr3b	-0.26746	6.81339	56.4245	5.83968e-14	1.31283e-12	pseudobulk	edgeR	LRT
Bod1l	0.314984	6.54281	56.2833	6.27466e-14	1.40931e-12	pseudobulk	edgeR	LRT
Pxk	0.331373	5.92869	56.2779	6.292e-14	1.41191e-12	pseudobulk	edgeR	LRT
5730480H06Rik	0.361083	5.37749	56.129	6.78681e-14	1.52014e-12	pseudobulk	edgeR	LRT
Zfp933	0.422917	5.03444	56.0288	7.14183e-14	1.5982e-12	pseudobulk	edgeR	LRT
Fut9	-0.216543	9.24338	55.8967	7.63805e-14	1.70726e-12	pseudobulk	edgeR	LRT
Zfp385b	-0.239964	8.94089	55.8867	7.67685e-14	1.71321e-12	pseudobulk	edgeR	LRT
Epb41l3	-0.248274	7.93623	55.8715	7.73648e-14	1.72494e-12	pseudobulk	edgeR	LRT
Ano6	-0.354167	6.00767	55.6518	8.65141e-14	1.92366e-12	pseudobulk	edgeR	LRT
Fndc3b	-0.279341	6.55304	55.6191	8.79655e-14	1.95237e-12	pseudobulk	edgeR	LRT
Cep295	0.318289	5.81877	55.465	9.51386e-14	2.10965e-12	pseudobulk	edgeR	LRT
Abcb9	-0.417558	4.91413	55.4459	9.60648e-14	2.12826e-12	pseudobulk	edgeR	LRT
AI480526	-0.333626	5.90086	55.4297	9.68605e-14	2.14394e-12	pseudobulk	edgeR	LRT
B3galt1	-0.209691	9.90893	55.332	1.01797e-13	2.25116e-12	pseudobulk	edgeR	LRT
Ice2	0.402169	5.11	55.2748	1.04804e-13	2.31556e-12	pseudobulk	edgeR	LRT
Arel1	0.347499	5.51618	55.2453	1.0639e-13	2.34847e-12	pseudobulk	edgeR	LRT
Dclk2	-0.334186	5.8257	55.2242	1.07535e-13	2.3716e-12	pseudobulk	edgeR	LRT
2610301B20Rik	-0.460326	4.66635	55.22	1.07767e-13	2.37458e-12	pseudobulk	edgeR	LRT
Zc3h14	0.268995	6.591	55.1892	1.0947e-13	2.40991e-12	pseudobulk	edgeR	LRT
Zcwpw2	0.361798	5.94109	55.1772	1.10139e-13	2.42246e-12	pseudobulk	edgeR	LRT
Eno1	-0.416601	5.01387	55.1378	1.12371e-13	2.46932e-12	pseudobulk	edgeR	LRT
Gm10419	-0.303082	6.06566	55.1098	1.13978e-13	2.50107e-12	pseudobulk	edgeR	LRT
Wdr33	0.223489	7.55992	55.1091	1.1402e-13	2.50107e-12	pseudobulk	edgeR	LRT
D10Wsu102e	0.296529	6.51163	55.0872	1.153e-13	2.52686e-12	pseudobulk	edgeR	LRT
Nfrkb	0.353165	5.64718	54.9414	1.24178e-13	2.71412e-12	pseudobulk	edgeR	LRT
Flot1	-0.433865	4.90035	54.8638	1.2918e-13	2.82091e-12	pseudobulk	edgeR	LRT
Epn2	-0.307607	6.47686	54.8138	1.32504e-13	2.89091e-12	pseudobulk	edgeR	LRT
Gm20642	-0.470247	4.71012	54.8078	1.32909e-13	2.89716e-12	pseudobulk	edgeR	LRT
Fancl	0.395613	5.52812	54.8016	1.33334e-13	2.90381e-12	pseudobulk	edgeR	LRT
Abcd2	-0.446649	4.67703	54.6824	1.41671e-13	3.08263e-12	pseudobulk	edgeR	LRT
Pbrm1	0.294452	6.32892	54.6557	1.43609e-13	3.12202e-12	pseudobulk	edgeR	LRT
Slc20a1	-0.350526	5.88814	54.6088	1.47073e-13	3.19448e-12	pseudobulk	edgeR	LRT
Uqcc1	0.405978	5.09062	54.6068	1.47223e-13	3.1949e-12	pseudobulk	edgeR	LRT
Ccdc90b	0.453215	4.5625	54.5879	1.48651e-13	3.22302e-12	pseudobulk	edgeR	LRT
Snrnp70	0.206314	8.22956	54.5506	1.51498e-13	3.28182e-12	pseudobulk	edgeR	LRT
Tenm4	-0.173838	10.0243	54.4636	1.5835e-13	3.42723e-12	pseudobulk	edgeR	LRT
Uvssa	0.461593	4.68353	54.3514	1.67663e-13	3.62555e-12	pseudobulk	edgeR	LRT
Smarcd3	0.332764	5.81952	54.3037	1.71776e-13	3.71121e-12	pseudobulk	edgeR	LRT
Mbtps1	0.371265	5.56218	54.2572	1.75888e-13	3.79333e-12	pseudobulk	edgeR	LRT
2900097C17Rik	0.494321	4.56532	54.2432	1.77152e-13	3.81723e-12	pseudobulk	edgeR	LRT
Dlgap3	-0.253721	7.06779	54.1625	1.84579e-13	3.97374e-12	pseudobulk	edgeR	LRT
Spen	0.30053	6.18423	54.1599	1.84818e-13	3.97539e-12	pseudobulk	edgeR	LRT
Cdkl3	0.409206	4.94562	54.1064	1.89917e-13	4.08146e-12	pseudobulk	edgeR	LRT
Srcin1	-0.22993	7.20466	53.9279	2.07985e-13	4.46581e-12	pseudobulk	edgeR	LRT
Ctsb	0.394678	5.41569	53.8759	2.13566e-13	4.58162e-12	pseudobulk	edgeR	LRT
Mphosph9	0.282865	6.367	53.8321	2.18375e-13	4.68068e-12	pseudobulk	edgeR	LRT
Fgf13	-0.354301	6.576	53.719	2.31318e-13	4.95373e-12	pseudobulk	edgeR	LRT
Dram2	-0.429839	4.61266	53.678	2.36198e-13	5.05382e-12	pseudobulk	edgeR	LRT
Lpin2	0.274017	6.59446	53.6195	2.43335e-13	5.20196e-12	pseudobulk	edgeR	LRT
Slc2a8	-0.444389	4.65794	53.5708	2.49434e-13	5.31835e-12	pseudobulk	edgeR	LRT
Gmcl1	-0.309956	6.18956	53.5654	2.50123e-13	5.32838e-12	pseudobulk	edgeR	LRT
Ncoa2	-0.21809	8.02759	53.4381	2.66869e-13	5.67522e-12	pseudobulk	edgeR	LRT
Klc1	-0.300814	6.76065	53.3401	2.80517e-13	5.95507e-12	pseudobulk	edgeR	LRT
Iqsec1	-0.219479	8.60901	53.2167	2.9871e-13	6.32476e-12	pseudobulk	edgeR	LRT
Usp46	-0.301464	6.09341	53.1619	3.07159e-13	6.49802e-12	pseudobulk	edgeR	LRT
Mdga2	-0.174908	11.1019	53.1235	3.13228e-13	6.61494e-12	pseudobulk	edgeR	LRT
Tardbp	0.274317	6.52122	53.0755	3.20978e-13	6.77274e-12	pseudobulk	edgeR	LRT
Vezt	-0.234026	7.16885	53.072	3.21537e-13	6.77868e-12	pseudobulk	edgeR	LRT
Thy1	-0.300266	6.1432	53.0187	3.30393e-13	6.95937e-12	pseudobulk	edgeR	LRT
Fbxw2	0.322223	5.63956	52.6648	3.95609e-13	8.31154e-12	pseudobulk	edgeR	LRT
Tiam2	-0.275791	6.45636	52.6573	3.97128e-13	8.33626e-12	pseudobulk	edgeR	LRT
4930570G19Rik	-0.407134	4.94687	52.6336	4.0195e-13	8.43024e-12	pseudobulk	edgeR	LRT
Sema7a	-0.363482	5.20474	52.6078	4.07274e-13	8.53457e-12	pseudobulk	edgeR	LRT
Cog5	-0.223922	7.2382	52.5448	4.20554e-13	8.79773e-12	pseudobulk	edgeR	LRT
Hectd1	0.267609	6.52072	52.5257	4.24665e-13	8.87611e-12	pseudobulk	edgeR	LRT
Hs6st3	-0.236952	9.97026	52.5068	4.28767e-13	8.95419e-12	pseudobulk	edgeR	LRT
Gm48099	0.463103	4.90156	52.4842	4.33732e-13	9.05012e-12	pseudobulk	edgeR	LRT
Copa	0.277966	6.30002	52.4635	4.38325e-13	9.13814e-12	pseudobulk	edgeR	LRT
Pag1	-0.351029	5.70801	52.2918	4.78372e-13	9.94752e-12	pseudobulk	edgeR	LRT
Hspa8	0.242332	7.42118	52.2726	4.83071e-13	1.00367e-11	pseudobulk	edgeR	LRT
Eif4a1	-0.423118	5.23437	52.1939	5.02822e-13	1.04293e-11	pseudobulk	edgeR	LRT
Cck	-0.283272	6.44866	52.1198	5.22148e-13	1.08209e-11	pseudobulk	edgeR	LRT
Kmt2a	0.223369	7.88063	52.0879	5.30718e-13	1.09832e-11	pseudobulk	edgeR	LRT
Lyst	0.222704	7.59348	52.0158	5.50571e-13	1.13713e-11	pseudobulk	edgeR	LRT
Trim35	-0.333999	5.79579	51.9511	5.69001e-13	1.1742e-11	pseudobulk	edgeR	LRT
Fam57b	-0.349451	5.36409	51.8974	5.84783e-13	1.20575e-11	pseudobulk	edgeR	LRT
Slc30a3	-0.287734	6.4602	51.8929	5.86129e-13	1.2075e-11	pseudobulk	edgeR	LRT
Tceal5	0.459217	4.52492	51.8639	5.94839e-13	1.22441e-11	pseudobulk	edgeR	LRT
Pank1	-0.347714	5.70668	51.8542	5.97779e-13	1.22943e-11	pseudobulk	edgeR	LRT
Nek9	0.319308	5.81689	51.77	6.23965e-13	1.27897e-11	pseudobulk	edgeR	LRT
Phf21b	-0.444066	4.77311	51.7644	6.25769e-13	1.28159e-11	pseudobulk	edgeR	LRT
D130040H23Rik	0.330727	5.63659	51.735	6.35195e-13	1.29981e-11	pseudobulk	edgeR	LRT
Nectin3	-0.398279	6.77114	51.6757	6.54689e-13	1.33857e-11	pseudobulk	edgeR	LRT
Ephb6	-0.317598	5.74825	51.6554	6.6147e-13	1.35017e-11	pseudobulk	edgeR	LRT
Ankrd28	-0.251778	7.93285	51.6369	6.67759e-13	1.36187e-11	pseudobulk	edgeR	LRT
Trp53bp1	0.289252	6.61591	51.6303	6.69984e-13	1.36527e-11	pseudobulk	edgeR	LRT
Ino80d	0.314237	5.7512	51.5746	6.89279e-13	1.40224e-11	pseudobulk	edgeR	LRT
Gkap1	0.468489	4.57043	51.524	7.07283e-13	1.43767e-11	pseudobulk	edgeR	LRT
Plekha5	-0.194697	8.55103	51.4133	7.48299e-13	1.51978e-11	pseudobulk	edgeR	LRT
Syn1	-0.217472	7.57284	51.2055	8.31837e-13	1.68523e-11	pseudobulk	edgeR	LRT
Ago2	0.325462	5.70677	51.1997	8.3432e-13	1.68886e-11	pseudobulk	edgeR	LRT
Nfx1	0.264739	6.8291	51.1392	8.60418e-13	1.74024e-11	pseudobulk	edgeR	LRT
Setbp1	-0.20051	9.1284	51.1301	8.6444e-13	1.74693e-11	pseudobulk	edgeR	LRT
Mfn1	0.290925	6.24537	50.9848	9.30851e-13	1.87802e-11	pseudobulk	edgeR	LRT
Chn1	-0.191686	8.43619	50.9681	9.38777e-13	1.89245e-11	pseudobulk	edgeR	LRT
Smarcad1	0.263029	6.45626	50.9072	9.68385e-13	1.94891e-11	pseudobulk	edgeR	LRT
Gnas	-0.2449	7.12578	50.9007	9.71573e-13	1.95372e-11	pseudobulk	edgeR	LRT
Zfp512	0.321695	5.5744	50.8665	9.88655e-13	1.98643e-11	pseudobulk	edgeR	LRT
Prpf40a	0.246735	6.83224	50.8506	9.96699e-13	2.00095e-11	pseudobulk	edgeR	LRT
Tfrc	-0.360425	5.41385	50.8352	1.00456e-12	2.01507e-11	pseudobulk	edgeR	LRT
Cspg5	-0.345036	5.8761	50.8224	1.01113e-12	2.02657e-11	pseudobulk	edgeR	LRT
Mapk10	-0.168016	9.95412	50.7922	1.02682e-12	2.05633e-11	pseudobulk	edgeR	LRT
Eri3	0.246756	7.01023	50.7461	1.05124e-12	2.10351e-11	pseudobulk	edgeR	LRT
Clpx	0.366377	5.3463	50.6041	1.13009e-12	2.25944e-11	pseudobulk	edgeR	LRT
Pfkp	-0.23581	7.41215	50.509	1.18621e-12	2.36776e-11	pseudobulk	edgeR	LRT
Uchl5	0.394635	4.95778	50.4231	1.2393e-12	2.46968e-11	pseudobulk	edgeR	LRT
Lrrn1	-0.425333	5.16829	50.4073	1.24932e-12	2.48762e-11	pseudobulk	edgeR	LRT
Tyro3	-0.287637	6.42887	50.3613	1.27894e-12	2.54454e-11	pseudobulk	edgeR	LRT
Ints6l	-0.302007	5.75589	50.3101	1.31273e-12	2.60963e-11	pseudobulk	edgeR	LRT
Sertad2	-0.280136	6.25869	50.2716	1.33875e-12	2.65919e-11	pseudobulk	edgeR	LRT
Gabrd	-0.420726	4.82481	50.2216	1.37326e-12	2.7233e-11	pseudobulk	edgeR	LRT
Tubb4a	-0.336819	5.42099	50.2196	1.37469e-12	2.72392e-11	pseudobulk	edgeR	LRT
Zwint	-0.245499	7.22071	50.1763	1.40534e-12	2.78238e-11	pseudobulk	edgeR	LRT
Slc36a4	0.426233	4.70122	50.1488	1.42518e-12	2.81939e-11	pseudobulk	edgeR	LRT
Mtf1	0.434361	4.75183	50.0776	1.47781e-12	2.92113e-11	pseudobulk	edgeR	LRT
Alg2	0.39727	4.97051	49.9983	1.53881e-12	3.03679e-11	pseudobulk	edgeR	LRT
Tmem145	0.399099	5.10708	49.9358	1.58857e-12	3.13245e-11	pseudobulk	edgeR	LRT
Mir124-2hg	-0.28387	6.53501	49.7662	1.73201e-12	3.40978e-11	pseudobulk	edgeR	LRT
Slc4a8	0.334194	5.73599	49.6582	1.83008e-12	3.59704e-11	pseudobulk	edgeR	LRT
Dcun1d1	0.321492	5.53285	49.5836	1.90094e-12	3.73331e-11	pseudobulk	edgeR	LRT
Ar	-0.322653	5.68784	49.5734	1.91084e-12	3.74973e-11	pseudobulk	edgeR	LRT
Gm43713	-0.299434	5.86899	49.5662	1.91793e-12	3.76062e-11	pseudobulk	edgeR	LRT
Gmps	0.295232	5.84611	49.5254	1.95818e-12	3.83646e-11	pseudobulk	edgeR	LRT
U2surp	0.247566	6.78574	49.5035	1.98022e-12	3.87652e-11	pseudobulk	edgeR	LRT
Ubr4	0.26847	6.26656	49.4301	2.05571e-12	4.02108e-11	pseudobulk	edgeR	LRT
Gm48091	-0.397387	5.33707	48.9868	2.57693e-12	5.00848e-11	pseudobulk	edgeR	LRT
Cops7b	0.397669	4.79318	48.8772	2.72497e-12	5.29199e-11	pseudobulk	edgeR	LRT
Rnf24	-0.293785	6.0417	48.8113	2.81815e-12	5.46859e-11	pseudobulk	edgeR	LRT
Akap8l	-0.191208	8.1069	48.7983	2.83682e-12	5.50046e-11	pseudobulk	edgeR	LRT
Vgf	-0.35977	5.26507	48.7592	2.89394e-12	5.60675e-11	pseudobulk	edgeR	LRT
Cdc42se2	-0.250808	6.45965	48.7476	2.9112e-12	5.63572e-11	pseudobulk	edgeR	LRT
Acsl4	-0.282403	6.41355	48.6777	3.01683e-12	5.82633e-11	pseudobulk	edgeR	LRT
Mipep	0.352981	5.31883	48.5887	3.15686e-12	6.09195e-11	pseudobulk	edgeR	LRT
Prkn	0.172193	9.55487	48.5635	3.19768e-12	6.16097e-11	pseudobulk	edgeR	LRT
Tuba4a	-0.288797	6.08138	48.4597	3.3714e-12	6.48543e-11	pseudobulk	edgeR	LRT
Mbtd1	0.241509	7.10714	48.4052	3.46643e-12	6.65773e-11	pseudobulk	edgeR	LRT
Magee1	-0.391263	4.94885	48.4031	3.47027e-12	6.65805e-11	pseudobulk	edgeR	LRT
Jakmip2	-0.226039	8.14668	48.402	3.47206e-12	6.65805e-11	pseudobulk	edgeR	LRT
Tom1l1	-0.339751	5.42613	48.3662	3.53609e-12	6.77551e-11	pseudobulk	edgeR	LRT
Rras2	-0.272008	6.16682	48.2084	3.8325e-12	7.3262e-11	pseudobulk	edgeR	LRT
Dop1b	-0.244621	6.62499	48.2005	3.84797e-12	7.35002e-11	pseudobulk	edgeR	LRT
Plppr5	-0.249669	6.84755	48.1869	3.87468e-12	7.39523e-11	pseudobulk	edgeR	LRT
Rasgrf2	-0.310707	7.39333	48.0766	4.09894e-12	7.81105e-11	pseudobulk	edgeR	LRT
Samd4	-0.341605	6.07228	48.0418	4.17218e-12	7.94441e-11	pseudobulk	edgeR	LRT
Pi4ka	0.186368	8.24825	47.9975	4.26768e-12	8.11991e-11	pseudobulk	edgeR	LRT
Morf4l2	-0.331514	5.47669	47.9055	4.47263e-12	8.50323e-11	pseudobulk	edgeR	LRT
Dcun1d2	0.314016	5.95067	47.7766	4.77665e-12	9.06709e-11	pseudobulk	edgeR	LRT
A330008L17Rik	-0.257549	6.74104	47.7247	4.90471e-12	9.29571e-11	pseudobulk	edgeR	LRT
Ryr3	-0.246409	7.75885	47.7214	4.913e-12	9.30419e-11	pseudobulk	edgeR	LRT
Prickle1	-0.204186	8.99506	47.696	4.97715e-12	9.41836e-11	pseudobulk	edgeR	LRT
Nr4a2	0.502909	4.76234	47.6603	5.06842e-12	9.57622e-11	pseudobulk	edgeR	LRT
Aifm3	-0.255857	7.38545	47.6123	5.19428e-12	9.80641e-11	pseudobulk	edgeR	LRT
Dbp	0.445886	4.82053	47.5881	5.25866e-12	9.92028e-11	pseudobulk	edgeR	LRT
Gpr158	-0.196995	9.81259	47.5795	5.28184e-12	9.94862e-11	pseudobulk	edgeR	LRT
Lamtor4	0.376842	5.09644	47.5755	5.2926e-12	9.9612e-11	pseudobulk	edgeR	LRT
Tent4b	0.296668	5.97609	47.559	5.3372e-12	1.00297e-10	pseudobulk	edgeR	LRT
Fkbp2	-0.37128	5.18751	47.5281	5.422e-12	1.01812e-10	pseudobulk	edgeR	LRT
Slc25a36	0.234307	6.85131	47.5236	5.4347e-12	1.01972e-10	pseudobulk	edgeR	LRT
Lpp	0.387267	4.88363	47.5069	5.48109e-12	1.02763e-10	pseudobulk	edgeR	LRT
Kif21b	-0.275571	6.11604	47.4995	5.50173e-12	1.03071e-10	pseudobulk	edgeR	LRT
Asph	-0.236289	6.79553	47.4933	5.51915e-12	1.03318e-10	pseudobulk	edgeR	LRT
Ascc2	0.317954	5.5772	47.4795	5.55821e-12	1.03969e-10	pseudobulk	edgeR	LRT
2310061I04Rik	-0.357352	5.05765	47.478	5.56248e-12	1.03969e-10	pseudobulk	edgeR	LRT
Rap1gap2	-0.210823	7.59923	47.418	5.73524e-12	1.07116e-10	pseudobulk	edgeR	LRT
Vps13c	0.223417	7.09557	47.4062	5.77011e-12	1.07685e-10	pseudobulk	edgeR	LRT
Fnbp1l	-0.260621	8.09546	47.3382	5.97358e-12	1.1136e-10	pseudobulk	edgeR	LRT
Rngtt	0.230871	7.2884	47.3305	5.99724e-12	1.11668e-10	pseudobulk	edgeR	LRT
Ypel4	0.308771	5.72378	47.2778	6.16059e-12	1.14534e-10	pseudobulk	edgeR	LRT
Sin3b	0.369526	4.97791	47.2237	6.33297e-12	1.17649e-10	pseudobulk	edgeR	LRT
Rapgefl1	-0.28743	6.2223	47.1827	6.46693e-12	1.19955e-10	pseudobulk	edgeR	LRT
Rybp	0.358473	5.35613	47.1371	6.61925e-12	1.22687e-10	pseudobulk	edgeR	LRT
Iqsec2	-0.206393	7.83738	47.0434	6.94315e-12	1.28593e-10	pseudobulk	edgeR	LRT
Rasl11b	-0.479992	4.61057	47.0072	7.07256e-12	1.30791e-10	pseudobulk	edgeR	LRT
Dip2a	-0.321363	5.7395	46.9991	7.10186e-12	1.31234e-10	pseudobulk	edgeR	LRT
Gatb	0.427646	5.03508	46.9438	7.30522e-12	1.34787e-10	pseudobulk	edgeR	LRT
Grb2	0.287993	5.91936	46.8519	7.65585e-12	1.40937e-10	pseudobulk	edgeR	LRT
Omg	-0.383818	4.82991	46.7456	8.08274e-12	1.48683e-10	pseudobulk	edgeR	LRT
Rab3gap1	0.224086	7.11263	46.7304	8.14535e-12	1.49722e-10	pseudobulk	edgeR	LRT
Tgoln1	0.481615	4.60315	46.7052	8.25114e-12	1.51439e-10	pseudobulk	edgeR	LRT
Frs2	0.269749	6.21479	46.6958	8.29086e-12	1.52053e-10	pseudobulk	edgeR	LRT
9530036O11Rik	0.448214	4.96958	46.6672	8.41239e-12	1.54166e-10	pseudobulk	edgeR	LRT
Fbxo38	0.282145	6.07907	46.6426	8.51889e-12	1.56001e-10	pseudobulk	edgeR	LRT
Supt6	0.295829	6.19678	46.6348	8.55295e-12	1.56507e-10	pseudobulk	edgeR	LRT
Frmpd3	-0.416608	4.74581	46.552	8.92183e-12	1.63012e-10	pseudobulk	edgeR	LRT
Ccdc88a	-0.191558	8.04141	46.4144	9.57114e-12	1.74484e-10	pseudobulk	edgeR	LRT
Fam13a	-0.315872	5.55685	46.3919	9.68134e-12	1.76361e-10	pseudobulk	edgeR	LRT
Ociad2	0.350236	5.65268	46.3442	9.92012e-12	1.80576e-10	pseudobulk	edgeR	LRT
Itgb8	-0.414643	5.11732	46.2884	1.02065e-11	1.85651e-10	pseudobulk	edgeR	LRT
Oga	0.230755	6.8051	46.1544	1.09294e-11	1.98356e-10	pseudobulk	edgeR	LRT
Nav2	-0.176385	9.30223	46.1021	1.1225e-11	2.03569e-10	pseudobulk	edgeR	LRT
Gmds	-0.270258	7.40215	46.0795	1.13552e-11	2.05776e-10	pseudobulk	edgeR	LRT
2610507B11Rik	0.294826	5.70587	45.9835	1.19254e-11	2.1595e-10	pseudobulk	edgeR	LRT
Ltn1	0.32761	5.76249	45.9639	1.20451e-11	2.17955e-10	pseudobulk	edgeR	LRT
Phactr3	-0.243848	7.21557	45.9227	1.23015e-11	2.22266e-10	pseudobulk	edgeR	LRT
Gpr26	-0.284816	6.16592	45.8505	1.27631e-11	2.30434e-10	pseudobulk	edgeR	LRT
Supt5	0.331442	5.50723	45.8184	1.29736e-11	2.3389e-10	pseudobulk	edgeR	LRT
Enah	-0.199879	7.47806	45.7866	1.31861e-11	2.37544e-10	pseudobulk	edgeR	LRT
Polr1a	0.455712	4.56077	45.7811	1.32232e-11	2.38038e-10	pseudobulk	edgeR	LRT
Mcc	-0.372446	6.15675	45.6747	1.39614e-11	2.5114e-10	pseudobulk	edgeR	LRT
Tnfrsf21	-0.336669	5.21202	45.6292	1.42892e-11	2.56847e-10	pseudobulk	edgeR	LRT
Syn2	-0.1896	9.18677	45.6235	1.43309e-11	2.57407e-10	pseudobulk	edgeR	LRT
Tmem132a	-0.31233	5.88951	45.6187	1.43666e-11	2.57859e-10	pseudobulk	edgeR	LRT
Ttl	-0.392846	4.77053	45.6065	1.44558e-11	2.59268e-10	pseudobulk	edgeR	LRT
Slc16a7	-0.205131	7.5489	45.5902	1.4577e-11	2.61251e-10	pseudobulk	edgeR	LRT
Ccnh	0.273045	6.05432	45.5289	1.50405e-11	2.6936e-10	pseudobulk	edgeR	LRT
Pced1a	0.45152	4.55117	45.4604	1.55758e-11	2.78741e-10	pseudobulk	edgeR	LRT
Armh3	0.259471	6.42962	45.4453	1.5696e-11	2.80686e-10	pseudobulk	edgeR	LRT
Zfp664	0.35471	5.33978	45.4066	1.60095e-11	2.86083e-10	pseudobulk	edgeR	LRT
Sdccag8	0.221899	7.30961	45.3973	1.60859e-11	2.87239e-10	pseudobulk	edgeR	LRT
Thrap3	0.26667	6.22714	45.252	1.73241e-11	3.09121e-10	pseudobulk	edgeR	LRT
Rnf216	0.284481	6.33762	45.2376	1.74521e-11	3.11179e-10	pseudobulk	edgeR	LRT
Nbeal1	-0.232215	6.7385	45.2229	1.75834e-11	3.13189e-10	pseudobulk	edgeR	LRT
Exph5	-0.320195	5.5541	45.2046	1.77489e-11	3.15777e-10	pseudobulk	edgeR	LRT
Fam189b	-0.410337	4.58057	45.1844	1.79324e-11	3.18809e-10	pseudobulk	edgeR	LRT
Ccdc6	0.311573	5.72537	45.0787	1.8927e-11	3.36247e-10	pseudobulk	edgeR	LRT
Slc9a8	0.365364	5.07858	44.9203	2.05221e-11	3.64319e-10	pseudobulk	edgeR	LRT
Mindy4	0.423755	4.6377	44.9021	2.07135e-11	3.67183e-10	pseudobulk	edgeR	LRT
Mtmr7	-0.252182	6.59881	44.8793	2.09558e-11	3.71208e-10	pseudobulk	edgeR	LRT
Stk3	0.240788	6.82999	44.7934	2.18955e-11	3.8701e-10	pseudobulk	edgeR	LRT
Fgfr2	0.230341	7.46102	44.7053	2.29032e-11	4.03652e-10	pseudobulk	edgeR	LRT
Phrf1	0.341084	5.13599	44.6987	2.29809e-11	4.04729e-10	pseudobulk	edgeR	LRT
Thsd4	-0.335991	5.38711	44.6517	2.3539e-11	4.13663e-10	pseudobulk	edgeR	LRT
Ppcdc	0.385513	4.91387	44.631	2.37892e-11	4.17758e-10	pseudobulk	edgeR	LRT
Fcho1	-0.316799	5.64339	44.6144	2.39915e-11	4.21008e-10	pseudobulk	edgeR	LRT
Cdk5rap1	0.400565	4.87023	44.6027	2.41355e-11	4.2323e-10	pseudobulk	edgeR	LRT
Per1	0.264958	6.32537	44.5356	2.49773e-11	4.37363e-10	pseudobulk	edgeR	LRT
Aig1	0.186873	8.1063	44.5244	2.51208e-11	4.3956e-10	pseudobulk	edgeR	LRT
Wapl	0.259017	6.32572	44.5053	2.53666e-11	4.43544e-10	pseudobulk	edgeR	LRT
Tbl1xr1	-0.24719	6.89526	44.5006	2.54285e-11	4.44307e-10	pseudobulk	edgeR	LRT
Phyhipl	-0.246804	6.42068	44.4055	2.6694e-11	4.65751e-10	pseudobulk	edgeR	LRT
Ppme1	-0.238392	7.02476	44.3978	2.67983e-11	4.67237e-10	pseudobulk	edgeR	LRT
Ppip5k1	0.270629	6.60912	44.3826	2.70074e-11	4.70546e-10	pseudobulk	edgeR	LRT
Ptchd1	-0.281964	5.98398	44.3268	2.77881e-11	4.83802e-10	pseudobulk	edgeR	LRT
Zmym3	-0.318737	5.41301	44.3125	2.79924e-11	4.87013e-10	pseudobulk	edgeR	LRT
Rbbp6	0.265126	6.30848	44.2522	2.88676e-11	5.01167e-10	pseudobulk	edgeR	LRT
Wdr12	0.440833	4.65231	44.1446	3.04989e-11	5.28734e-10	pseudobulk	edgeR	LRT
Spns2	0.386624	5.06671	44.139	3.05861e-11	5.29869e-10	pseudobulk	edgeR	LRT
Cep85l	-0.243471	6.61085	43.9559	3.35854e-11	5.81004e-10	pseudobulk	edgeR	LRT
Fam184b	-0.450104	4.52289	43.9494	3.36971e-11	5.82523e-10	pseudobulk	edgeR	LRT
Kat6a	0.28971	5.99275	43.9424	3.3819e-11	5.84215e-10	pseudobulk	edgeR	LRT
Gm21992	0.232245	6.88288	43.8226	3.59527e-11	6.20636e-10	pseudobulk	edgeR	LRT
Fbxo33	-0.28522	6.10144	43.816	3.60741e-11	6.2229e-10	pseudobulk	edgeR	LRT
Vash1	-0.40415	4.52442	43.8089	3.6206e-11	6.24124e-10	pseudobulk	edgeR	LRT
Uri1	0.22373	6.95475	43.7451	3.74052e-11	6.43886e-10	pseudobulk	edgeR	LRT
Gm19410	-0.306466	5.72366	43.7246	3.77984e-11	6.49738e-10	pseudobulk	edgeR	LRT
Parg	0.229453	6.77823	43.7135	3.80137e-11	6.52558e-10	pseudobulk	edgeR	LRT
Tmem25	-0.37265	4.88555	43.7134	3.80159e-11	6.52558e-10	pseudobulk	edgeR	LRT
Smc1a	0.360872	4.90692	43.5631	4.10511e-11	7.0268e-10	pseudobulk	edgeR	LRT
Edrf1	0.295312	5.89968	43.5374	4.15941e-11	7.11475e-10	pseudobulk	edgeR	LRT
Hps4	0.322395	5.42078	43.5036	4.23179e-11	7.23348e-10	pseudobulk	edgeR	LRT
Mtch1	-0.285148	5.87674	43.5011	4.23713e-11	7.23754e-10	pseudobulk	edgeR	LRT
6030443J06Rik	0.292245	6.07571	43.4814	4.28016e-11	7.30592e-10	pseudobulk	edgeR	LRT
Rnft2	0.339218	5.15484	43.3296	4.62539e-11	7.87867e-10	pseudobulk	edgeR	LRT
Odr4	0.377382	4.90663	43.2554	4.80411e-11	8.1718e-10	pseudobulk	edgeR	LRT
Rab3c	-0.272686	7.02948	43.2554	4.80418e-11	8.1718e-10	pseudobulk	edgeR	LRT
Zbtb20	0.381928	5.92802	43.2463	4.82662e-11	8.20424e-10	pseudobulk	edgeR	LRT
4930549G23Rik	0.349595	5.16695	43.1932	4.95917e-11	8.41781e-10	pseudobulk	edgeR	LRT
Ift122	0.358254	4.98619	43.1793	4.9947e-11	8.47223e-10	pseudobulk	edgeR	LRT
C2cd3	0.341214	5.57845	43.1575	5.05059e-11	8.56108e-10	pseudobulk	edgeR	LRT
Dstn	-0.36899	4.78493	43.1449	5.08316e-11	8.6103e-10	pseudobulk	edgeR	LRT
Nubpl	0.366777	4.9652	43.1244	5.13671e-11	8.68895e-10	pseudobulk	edgeR	LRT
Smc5	0.265563	6.33829	43.1209	5.14598e-11	8.6986e-10	pseudobulk	edgeR	LRT
Gpr137	-0.416282	4.5029	43.1114	5.17111e-11	8.73502e-10	pseudobulk	edgeR	LRT
Galnt16	0.297091	5.84098	43.0882	5.23282e-11	8.83314e-10	pseudobulk	edgeR	LRT
Brwd1	0.222528	7.22228	43.0025	5.46694e-11	9.22196e-10	pseudobulk	edgeR	LRT
Nrg2	-0.200004	7.33991	42.9957	5.48606e-11	9.24781e-10	pseudobulk	edgeR	LRT
Tafa2	-0.307847	8.21102	42.9557	5.59942e-11	9.4324e-10	pseudobulk	edgeR	LRT
Ccdc159	0.410225	4.73517	42.9427	5.63672e-11	9.48867e-10	pseudobulk	edgeR	LRT
Arid1a	0.258138	6.2404	42.9262	5.68448e-11	9.55588e-10	pseudobulk	edgeR	LRT
Camk2a	-0.169021	9.23512	42.9086	5.73583e-11	9.63556e-10	pseudobulk	edgeR	LRT
C530008M17Rik	-0.318256	6.63671	42.9021	5.75487e-11	9.65425e-10	pseudobulk	edgeR	LRT
Mthfd1l	0.37287	5.49725	42.8927	5.78253e-11	9.69398e-10	pseudobulk	edgeR	LRT
Hace1	-0.216434	7.64213	42.8261	5.98286e-11	1.00161e-09	pseudobulk	edgeR	LRT
Cul5	0.239574	6.48836	42.7223	6.30904e-11	1.05332e-09	pseudobulk	edgeR	LRT
Ptpdc1	-0.364069	5.20073	42.6571	6.52284e-11	1.08678e-09	pseudobulk	edgeR	LRT
Edc3	0.363966	5.04777	42.6524	6.53836e-11	1.08863e-09	pseudobulk	edgeR	LRT
Ash1l	0.188468	7.80886	42.6342	6.59962e-11	1.09808e-09	pseudobulk	edgeR	LRT
Hdac4	-0.210657	7.23851	42.5515	6.88461e-11	1.14393e-09	pseudobulk	edgeR	LRT
Zdhhc6	0.336907	5.11509	42.5297	6.96153e-11	1.15593e-09	pseudobulk	edgeR	LRT
Syt11	-0.20405	7.2363	42.3777	7.52437e-11	1.24768e-09	pseudobulk	edgeR	LRT
Hmg20a	0.243044	6.39597	42.339	7.67453e-11	1.26999e-09	pseudobulk	edgeR	LRT
Rbm25	0.205119	7.71817	42.337	7.68261e-11	1.27047e-09	pseudobulk	edgeR	LRT
Rala	-0.272607	5.97737	42.3248	7.73044e-11	1.27751e-09	pseudobulk	edgeR	LRT
Ttyh1	-0.213938	7.28756	42.2494	8.03463e-11	1.32599e-09	pseudobulk	edgeR	LRT
Rundc3b	-0.23532	7.07324	42.2372	8.08471e-11	1.3331e-09	pseudobulk	edgeR	LRT
Pacs1	-0.201617	7.28962	42.2363	8.08867e-11	1.3331e-09	pseudobulk	edgeR	LRT
Utp20	0.36821	5.13375	42.2215	8.14986e-11	1.34137e-09	pseudobulk	edgeR	LRT
Septin7	-0.198684	7.61712	42.1159	8.60195e-11	1.41197e-09	pseudobulk	edgeR	LRT
Baz2a	0.264229	6.08966	42.1107	8.62487e-11	1.41478e-09	pseudobulk	edgeR	LRT
Gm49797	0.237482	6.44226	42.0798	8.76218e-11	1.43537e-09	pseudobulk	edgeR	LRT
Arl2bp	-0.393946	4.77291	41.7843	1.01918e-10	1.66622e-09	pseudobulk	edgeR	LRT
Shtn1	-0.231108	6.5426	41.7724	1.0254e-10	1.67525e-09	pseudobulk	edgeR	LRT
Twf2	-0.371053	4.6709	41.7459	1.03942e-10	1.69702e-09	pseudobulk	edgeR	LRT
Nme7	0.296539	6.03399	41.7385	1.04335e-10	1.70231e-09	pseudobulk	edgeR	LRT
Zfp451	0.237582	6.51786	41.7274	1.04926e-10	1.7108e-09	pseudobulk	edgeR	LRT
Setx	0.231297	6.54977	41.7012	1.06341e-10	1.73156e-09	pseudobulk	edgeR	LRT
Tmtc2	-0.269026	6.97448	41.6937	1.06755e-10	1.73713e-09	pseudobulk	edgeR	LRT
Atp6v0b	-0.196542	7.82876	41.6591	1.08658e-10	1.76693e-09	pseudobulk	edgeR	LRT
Pdia6	0.337653	5.08574	41.5374	1.15639e-10	1.87669e-09	pseudobulk	edgeR	LRT
Iqcb1	0.315338	6.03141	41.4711	1.19628e-10	1.93757e-09	pseudobulk	edgeR	LRT
Sbf1	0.362301	5.09071	41.439	1.21608e-10	1.96701e-09	pseudobulk	edgeR	LRT
Slc24a3	-0.332394	7.84612	41.4255	1.22448e-10	1.9793e-09	pseudobulk	edgeR	LRT
Lhfp	-0.294065	7.30036	41.3759	1.25594e-10	2.02746e-09	pseudobulk	edgeR	LRT
Cnrip1	-0.268976	6.54629	41.3697	1.25997e-10	2.03261e-09	pseudobulk	edgeR	LRT
Greb1l	-0.359978	6.84278	41.2671	1.32786e-10	2.14072e-09	pseudobulk	edgeR	LRT
Myo9a	-0.180244	8.48967	41.2649	1.32937e-10	2.14174e-09	pseudobulk	edgeR	LRT
Gm29514	-0.306486	5.67053	41.2016	1.37313e-10	2.20933e-09	pseudobulk	edgeR	LRT
Nbea	-0.153802	10.3975	41.1842	1.38541e-10	2.22762e-09	pseudobulk	edgeR	LRT
Immt	0.274315	5.77251	41.1469	1.41204e-10	2.26893e-09	pseudobulk	edgeR	LRT
Foxp1	-0.198109	8.31069	41.1107	1.43846e-10	2.30986e-09	pseudobulk	edgeR	LRT
Enpp5	0.293622	5.57955	41.0879	1.45532e-10	2.33541e-09	pseudobulk	edgeR	LRT
Uggt2	0.195405	7.43717	41.0431	1.48906e-10	2.38798e-09	pseudobulk	edgeR	LRT
Mtmr1	0.303847	6.29808	40.9635	1.55097e-10	2.484e-09	pseudobulk	edgeR	LRT
Thoc2	0.259047	6.80333	40.9494	1.56219e-10	2.50032e-09	pseudobulk	edgeR	LRT
Ttc19	0.207997	7.30335	40.8939	1.60723e-10	2.57072e-09	pseudobulk	edgeR	LRT
Camta2	0.314177	5.49198	40.8728	1.62466e-10	2.59624e-09	pseudobulk	edgeR	LRT
Grik4	-0.250745	7.14048	40.872	1.62531e-10	2.59624e-09	pseudobulk	edgeR	LRT
Gphn	-0.165734	9.40938	40.8172	1.67155e-10	2.66835e-09	pseudobulk	edgeR	LRT
Ghitm	0.297853	5.51008	40.6225	1.84665e-10	2.94403e-09	pseudobulk	edgeR	LRT
Dnajc16	0.345322	5.10211	40.5897	1.87796e-10	2.99198e-09	pseudobulk	edgeR	LRT
Psd3	-0.166494	8.70194	40.5666	1.90025e-10	3.02353e-09	pseudobulk	edgeR	LRT
Nsun2	-0.230918	6.41786	40.478	1.98844e-10	3.15974e-09	pseudobulk	edgeR	LRT
Syt16	-0.177444	8.60093	40.381	2.08967e-10	3.31198e-09	pseudobulk	edgeR	LRT
Herc4	-0.216314	7.15168	40.3786	2.09221e-10	3.31385e-09	pseudobulk	edgeR	LRT
Far1	-0.23423	7.508	40.2395	2.24662e-10	3.5538e-09	pseudobulk	edgeR	LRT
Pcsk5	-0.362437	7.34201	40.1927	2.30106e-10	3.63755e-09	pseudobulk	edgeR	LRT
Gpr45	-0.304884	6.00326	40.093	2.42156e-10	3.81814e-09	pseudobulk	edgeR	LRT
Dennd1b	0.206049	6.99477	40.0197	2.51419e-10	3.96163e-09	pseudobulk	edgeR	LRT
Fastk	-0.262653	5.8467	39.9628	2.5884e-10	4.07331e-09	pseudobulk	edgeR	LRT
Kmt2d	0.363677	4.98422	39.9574	2.59564e-10	4.08207e-09	pseudobulk	edgeR	LRT
Srrm2	-0.157343	9.09024	39.8605	2.72762e-10	4.2841e-09	pseudobulk	edgeR	LRT
Ehbp1	-0.191608	8.29386	39.7793	2.84343e-10	4.46312e-09	pseudobulk	edgeR	LRT
Map6	-0.229412	6.78481	39.5446	3.20647e-10	5.02327e-09	pseudobulk	edgeR	LRT
Ano10	-0.36095	4.88206	39.5399	3.21423e-10	5.0315e-09	pseudobulk	edgeR	LRT
Scn8a	-0.169056	8.43489	39.5389	3.21585e-10	5.0315e-09	pseudobulk	edgeR	LRT
Scg5	0.208092	7.45462	39.5243	3.24005e-10	5.06612e-09	pseudobulk	edgeR	LRT
Phf20	0.25413	6.15976	39.4601	3.3484e-10	5.22882e-09	pseudobulk	edgeR	LRT
Wdr61	0.385305	4.56659	39.3101	3.61567e-10	5.63176e-09	pseudobulk	edgeR	LRT
Ppil2	0.318384	5.27402	39.3086	3.61837e-10	5.63237e-09	pseudobulk	edgeR	LRT
Heatr3	0.2716	5.81994	39.3045	3.62599e-10	5.64064e-09	pseudobulk	edgeR	LRT
Gng12	-0.381412	4.98148	39.2321	3.76293e-10	5.84993e-09	pseudobulk	edgeR	LRT
Synj2	0.299521	5.58427	39.2261	3.77453e-10	5.86422e-09	pseudobulk	edgeR	LRT
B230307C23Rik	0.273231	5.70457	39.2059	3.81388e-10	5.92158e-09	pseudobulk	edgeR	LRT
Fut8	-0.193367	7.74054	39.177	3.87082e-10	6.00617e-09	pseudobulk	edgeR	LRT
Ctr9	0.35763	4.77874	39.1274	3.97033e-10	6.15665e-09	pseudobulk	edgeR	LRT
Nav1	-0.24441	6.7903	39.0435	4.14473e-10	6.41894e-09	pseudobulk	edgeR	LRT
Specc1	-0.228431	7.09734	38.9606	4.32442e-10	6.69297e-09	pseudobulk	edgeR	LRT
Ap1ar	-0.277127	5.74274	38.9374	4.37616e-10	6.76876e-09	pseudobulk	edgeR	LRT
Dlg4	0.275333	6.14402	38.9255	4.40284e-10	6.8057e-09	pseudobulk	edgeR	LRT
Sfmbt1	-0.27193	6.07116	38.9201	4.41511e-10	6.82036e-09	pseudobulk	edgeR	LRT
Maml3	0.285818	7.1061	38.8783	4.51078e-10	6.95933e-09	pseudobulk	edgeR	LRT
Vstm2l	-0.385842	4.53328	38.817	4.65465e-10	7.17023e-09	pseudobulk	edgeR	LRT
Pdia3	0.267445	6.01181	38.8058	4.68128e-10	7.19971e-09	pseudobulk	edgeR	LRT
Macroh2a1	0.288614	5.53844	38.8058	4.68135e-10	7.19971e-09	pseudobulk	edgeR	LRT
Upf2	0.249925	6.2541	38.773	4.76058e-10	7.31696e-09	pseudobulk	edgeR	LRT
Lrrc8c	-0.255766	6.0098	38.7579	4.79755e-10	7.36913e-09	pseudobulk	edgeR	LRT
Ankrd13d	-0.287753	5.65158	38.7312	4.86379e-10	7.46618e-09	pseudobulk	edgeR	LRT
Bri3bp	0.381514	4.73995	38.6735	5.00967e-10	7.68045e-09	pseudobulk	edgeR	LRT
4933406I18Rik	-0.215345	7.0344	38.6667	5.02721e-10	7.70249e-09	pseudobulk	edgeR	LRT
Dap3	0.32901	5.22102	38.6033	5.19306e-10	7.94662e-09	pseudobulk	edgeR	LRT
Hprt	-0.300342	5.50795	38.5786	5.25919e-10	8.03773e-09	pseudobulk	edgeR	LRT
Qrich1	0.248569	6.6015	38.5699	5.28281e-10	8.06877e-09	pseudobulk	edgeR	LRT
Fancm	0.368247	4.86159	38.5127	5.43979e-10	8.29295e-09	pseudobulk	edgeR	LRT
Camk1	-0.305596	5.29956	38.5049	5.46175e-10	8.32124e-09	pseudobulk	edgeR	LRT
Tbc1d23	0.254942	6.01543	38.5014	5.47142e-10	8.33077e-09	pseudobulk	edgeR	LRT
Ctnnd2	-0.147468	10.6491	38.4952	5.48891e-10	8.35219e-09	pseudobulk	edgeR	LRT
Tnr	-0.155008	9.53524	38.4393	5.64821e-10	8.58923e-09	pseudobulk	edgeR	LRT
Tmem50a	-0.38212	4.59659	38.4268	5.68462e-10	8.63921e-09	pseudobulk	edgeR	LRT
Ptpn2	0.278266	5.88447	38.4072	5.74211e-10	8.72115e-09	pseudobulk	edgeR	LRT
Elavl2	-0.300235	7.28396	38.3663	5.86373e-10	8.89479e-09	pseudobulk	edgeR	LRT
Orc4	0.21539	6.85903	38.2727	6.15161e-10	9.31987e-09	pseudobulk	edgeR	LRT
Nsmce2	0.192568	7.44813	38.1791	6.45408e-10	9.766e-09	pseudobulk	edgeR	LRT
St6gal1	-0.428415	4.71988	38.0901	6.75525e-10	1.02027e-08	pseudobulk	edgeR	LRT
Tasor2	0.232861	6.5439	38.0873	6.76507e-10	1.02112e-08	pseudobulk	edgeR	LRT
Cabp1	-0.196774	7.10674	37.9754	7.16436e-10	1.08006e-08	pseudobulk	edgeR	LRT
Klc2	-0.289161	5.45976	37.9277	7.34166e-10	1.10542e-08	pseudobulk	edgeR	LRT
Trmt61b	0.36554	4.67362	37.872	7.55409e-10	1.1353e-08	pseudobulk	edgeR	LRT
Zhx3	0.297937	5.8767	37.8348	7.69976e-10	1.1564e-08	pseudobulk	edgeR	LRT
Xrn2	0.219951	6.60628	37.8175	7.7682e-10	1.16533e-08	pseudobulk	edgeR	LRT
Snta1	-0.334927	5.25082	37.8132	7.7853e-10	1.16717e-08	pseudobulk	edgeR	LRT
Ttc7	0.361953	4.70057	37.7877	7.88773e-10	1.18108e-08	pseudobulk	edgeR	LRT
Aplp1	0.228589	7.07137	37.7304	8.12294e-10	1.21406e-08	pseudobulk	edgeR	LRT
Dguok	0.343944	4.94622	37.6951	8.27109e-10	1.23545e-08	pseudobulk	edgeR	LRT
Arl8b	0.274689	5.65795	37.6574	8.43243e-10	1.25878e-08	pseudobulk	edgeR	LRT
Akap11	0.229357	6.80586	37.6101	8.63975e-10	1.28893e-08	pseudobulk	edgeR	LRT
Ppp1r1a	-0.302305	5.21521	37.485	9.2119e-10	1.37345e-08	pseudobulk	edgeR	LRT
Zfp160	0.306727	5.36284	37.4636	9.31328e-10	1.38772e-08	pseudobulk	edgeR	LRT
Sh3rf1	-0.249899	7.02024	37.4541	9.3591e-10	1.39369e-08	pseudobulk	edgeR	LRT
Hectd4	0.186262	7.49763	37.4136	9.55526e-10	1.42117e-08	pseudobulk	edgeR	LRT
Peak1	0.197473	7.48197	37.3844	9.69971e-10	1.4409e-08	pseudobulk	edgeR	LRT
Cox5a	-0.336804	5.15883	37.3721	9.76069e-10	1.44907e-08	pseudobulk	edgeR	LRT
Ptprs	-0.190639	8.25867	37.3538	9.85294e-10	1.46188e-08	pseudobulk	edgeR	LRT
Npas4	-0.366185	6.03082	37.3426	9.90956e-10	1.46939e-08	pseudobulk	edgeR	LRT
Prkce	0.159977	9.37444	37.2976	1.01408e-09	1.50185e-08	pseudobulk	edgeR	LRT
Sobp	-0.178812	8.59777	37.2964	1.01469e-09	1.50185e-08	pseudobulk	edgeR	LRT
Chpt1	0.248154	6.14612	37.2466	1.04097e-09	1.53981e-08	pseudobulk	edgeR	LRT
Kansl3	0.307941	5.32492	37.2207	1.05489e-09	1.55902e-08	pseudobulk	edgeR	LRT
Stx4a	-0.357513	4.64339	37.22	1.05524e-09	1.55902e-08	pseudobulk	edgeR	LRT
Stx7	-0.302387	5.49888	37.2175	1.05663e-09	1.56013e-08	pseudobulk	edgeR	LRT
Dcaf6	-0.195514	8.08895	37.2124	1.05937e-09	1.56322e-08	pseudobulk	edgeR	LRT
Kcnk2	-0.381222	5.06307	37.2061	1.06281e-09	1.56736e-08	pseudobulk	edgeR	LRT
Ubash3b	0.469352	4.60742	37.1587	1.08894e-09	1.60493e-08	pseudobulk	edgeR	LRT
St6galnac5	-0.192592	8.17312	37.1142	1.11409e-09	1.63901e-08	pseudobulk	edgeR	LRT
Ell2	-0.280199	5.69047	37.0812	1.13312e-09	1.666e-08	pseudobulk	edgeR	LRT
Stambpl1	-0.320272	5.14248	37.0203	1.16906e-09	1.71478e-08	pseudobulk	edgeR	LRT
Grm5	-0.161183	10.8694	36.9793	1.19393e-09	1.75014e-08	pseudobulk	edgeR	LRT
Pmm2	0.361411	4.80558	36.9733	1.1976e-09	1.75447e-08	pseudobulk	edgeR	LRT
Mier1	0.242426	6.22756	36.9354	1.22111e-09	1.786e-08	pseudobulk	edgeR	LRT
Xpnpep1	0.30036	5.38712	36.9167	1.23283e-09	1.80175e-08	pseudobulk	edgeR	LRT
Dnttip1	0.324715	5.092	36.9117	1.23603e-09	1.80534e-08	pseudobulk	edgeR	LRT
Zmat4	-0.237432	8.21227	36.8968	1.24548e-09	1.81697e-08	pseudobulk	edgeR	LRT
Slc7a14	0.290762	6.69345	36.8724	1.26119e-09	1.8366e-08	pseudobulk	edgeR	LRT
Hspa4	0.211108	6.88912	36.861	1.26857e-09	1.84624e-08	pseudobulk	edgeR	LRT
Calm3	-0.320515	5.08404	36.7233	1.36145e-09	1.9767e-08	pseudobulk	edgeR	LRT
Map2k5	0.203072	6.88231	36.7066	1.37314e-09	1.99248e-08	pseudobulk	edgeR	LRT
Aplp2	0.193799	7.25129	36.6896	1.38514e-09	2.00869e-08	pseudobulk	edgeR	LRT
Mamld1	-0.233928	6.60642	36.6813	1.39104e-09	2.01487e-08	pseudobulk	edgeR	LRT
Adck1	0.268451	5.68777	36.6309	1.42748e-09	2.06641e-08	pseudobulk	edgeR	LRT
Homer2	-0.29341	5.77575	36.6083	1.44419e-09	2.08936e-08	pseudobulk	edgeR	LRT
Vmn2r85	-0.351493	4.83163	36.5858	1.46092e-09	2.11231e-08	pseudobulk	edgeR	LRT
Morn2	0.392903	4.60882	36.568	1.47435e-09	2.1292e-08	pseudobulk	edgeR	LRT
Bsg	0.31333	5.09596	36.5601	1.4803e-09	2.13528e-08	pseudobulk	edgeR	LRT
Pot1b	0.387738	4.58279	36.5084	1.52012e-09	2.18754e-08	pseudobulk	edgeR	LRT
Caly	0.272547	5.75695	36.4874	1.53654e-09	2.20856e-08	pseudobulk	edgeR	LRT
Copb2	0.344634	4.79807	36.4687	1.55139e-09	2.22859e-08	pseudobulk	edgeR	LRT
Ttc7b	-0.181394	7.83984	36.4444	1.57086e-09	2.25524e-08	pseudobulk	edgeR	LRT
Slc25a28	-0.321951	5.00879	36.3975	1.60909e-09	2.30877e-08	pseudobulk	edgeR	LRT
Gprin3	-0.315561	5.19145	36.3374	1.65947e-09	2.37965e-08	pseudobulk	edgeR	LRT
Cenpv	-0.360632	5.21478	36.3332	1.66308e-09	2.38342e-08	pseudobulk	edgeR	LRT
Slc1a2	-0.197121	8.67534	36.2806	1.70856e-09	2.44717e-08	pseudobulk	edgeR	LRT
Nit1	0.314704	5.36436	36.176	1.80278e-09	2.57606e-08	pseudobulk	edgeR	LRT
Tmem151a	-0.251914	5.97639	36.0432	1.9299e-09	2.75287e-08	pseudobulk	edgeR	LRT
Prmt3	0.251188	5.89416	36.0384	1.93465e-09	2.75804e-08	pseudobulk	edgeR	LRT
Birc6	0.168043	8.14915	36.0306	1.94238e-09	2.76744e-08	pseudobulk	edgeR	LRT
Cep85	0.366317	4.57808	35.991	1.98232e-09	2.82269e-08	pseudobulk	edgeR	LRT
Ccdc82	-0.320494	5.14631	35.9682	2.00561e-09	2.85419e-08	pseudobulk	edgeR	LRT
Ep400	0.23378	6.82753	35.9471	2.02743e-09	2.88357e-08	pseudobulk	edgeR	LRT
Tbc1d19	0.208751	6.71495	35.9037	2.07316e-09	2.94516e-08	pseudobulk	edgeR	LRT
Med13	0.211621	6.76603	35.8977	2.07958e-09	2.95257e-08	pseudobulk	edgeR	LRT
Bicdl1	-0.203601	6.9748	35.8916	2.08608e-09	2.96007e-08	pseudobulk	edgeR	LRT
Adgrl1	0.200593	6.93876	35.8778	2.10093e-09	2.97768e-08	pseudobulk	edgeR	LRT
Pcdh15	-0.179432	10.8975	35.8241	2.1596e-09	3.05551e-08	pseudobulk	edgeR	LRT
Slitrk1	-0.244612	6.24384	35.81	2.17531e-09	3.07595e-08	pseudobulk	edgeR	LRT
Spop	0.216359	6.9446	35.7575	2.23474e-09	3.15816e-08	pseudobulk	edgeR	LRT
Nfat5	0.172388	7.68313	35.6727	2.33408e-09	3.29091e-08	pseudobulk	edgeR	LRT
Metap2	0.261087	5.78642	35.6109	2.4093e-09	3.39305e-08	pseudobulk	edgeR	LRT
Plxnd1	-0.381222	4.58081	35.6032	2.41889e-09	3.40459e-08	pseudobulk	edgeR	LRT
2610044O15Rik8	0.317827	5.15458	35.5944	2.4298e-09	3.416e-08	pseudobulk	edgeR	LRT
Helz	0.199722	6.83225	35.5649	2.46692e-09	3.4642e-08	pseudobulk	edgeR	LRT
Pgam1	-0.294585	5.35228	35.5479	2.48858e-09	3.49261e-08	pseudobulk	edgeR	LRT
Gm36975	-0.355158	5.03032	35.4879	2.56645e-09	3.59362e-08	pseudobulk	edgeR	LRT
Glra3	-0.353422	4.75409	35.4735	2.58548e-09	3.61819e-08	pseudobulk	edgeR	LRT
R3hcc1l	0.302156	5.35096	35.4605	2.60277e-09	3.64029e-08	pseudobulk	edgeR	LRT
Prdm10	-0.252975	5.84357	35.3931	2.69435e-09	3.7619e-08	pseudobulk	edgeR	LRT
Zmynd8	-0.193264	7.39231	35.3867	2.70329e-09	3.77224e-08	pseudobulk	edgeR	LRT
Tpp1	0.401406	4.50756	35.3566	2.74543e-09	3.82665e-08	pseudobulk	edgeR	LRT
Grb10	0.223937	6.79713	35.3544	2.74848e-09	3.82873e-08	pseudobulk	edgeR	LRT
Nsd1	0.181822	7.5604	35.3463	2.75993e-09	3.84248e-08	pseudobulk	edgeR	LRT
Wrn	-0.274896	5.82522	35.3429	2.7648e-09	3.84707e-08	pseudobulk	edgeR	LRT
Ccar1	0.231429	6.46047	35.3405	2.76815e-09	3.84952e-08	pseudobulk	edgeR	LRT
Fam124a	-0.297277	5.4775	35.3075	2.81552e-09	3.91094e-08	pseudobulk	edgeR	LRT
Flot2	-0.362336	4.56245	35.2559	2.89111e-09	4.01365e-08	pseudobulk	edgeR	LRT
Arhgap33	-0.287447	5.51442	35.247	2.90432e-09	4.0297e-08	pseudobulk	edgeR	LRT
Camk1g	0.398476	4.77453	35.2237	2.93921e-09	4.07579e-08	pseudobulk	edgeR	LRT
Slc38a2	0.323226	5.18195	35.1957	2.98184e-09	4.13255e-08	pseudobulk	edgeR	LRT
Sfxn1	0.355108	4.83797	35.1322	3.08069e-09	4.26471e-08	pseudobulk	edgeR	LRT
Ube2e2	-0.154021	9.87575	35.0988	3.13391e-09	4.33592e-08	pseudobulk	edgeR	LRT
Oxct1	-0.185264	7.50138	35.0951	3.13997e-09	4.34184e-08	pseudobulk	edgeR	LRT
Ssr1	0.365489	4.76368	35.0565	3.20269e-09	4.42607e-08	pseudobulk	edgeR	LRT
Lgi1	-0.214459	6.66763	35.0446	3.22233e-09	4.45068e-08	pseudobulk	edgeR	LRT
Bnip3l	0.336916	4.81516	35.04	3.22994e-09	4.45868e-08	pseudobulk	edgeR	LRT
Flywch1	-0.273731	5.70556	35.0112	3.27807e-09	4.51999e-08	pseudobulk	edgeR	LRT
Lzts1	-0.21553	6.65975	35.006	3.28687e-09	4.52957e-08	pseudobulk	edgeR	LRT
D3Ertd751e	0.266426	5.62537	34.989	3.31566e-09	4.56666e-08	pseudobulk	edgeR	LRT
Ythdf3	0.205442	6.82672	34.9527	3.3782e-09	4.64754e-08	pseudobulk	edgeR	LRT
Slc17a7	-0.196921	7.58133	34.8204	3.6156e-09	4.96855e-08	pseudobulk	edgeR	LRT
Zfp106	0.24147	6.18996	34.7877	3.67696e-09	5.04434e-08	pseudobulk	edgeR	LRT
Eef1a2	-0.2017	6.77377	34.6608	3.92462e-09	5.37171e-08	pseudobulk	edgeR	LRT
Zbtb16	0.233681	7.71679	34.6467	3.95314e-09	5.40499e-08	pseudobulk	edgeR	LRT
Papola	0.184852	7.29983	34.622	4.00365e-09	5.46792e-08	pseudobulk	edgeR	LRT
Grin1	-0.165798	8.37403	34.6026	4.04365e-09	5.51637e-08	pseudobulk	edgeR	LRT
Drp2	-0.278948	5.51392	34.4964	4.27036e-09	5.81914e-08	pseudobulk	edgeR	LRT
Pianp	-0.307014	5.37641	34.4889	4.28687e-09	5.83837e-08	pseudobulk	edgeR	LRT
Nrg3os	-0.256931	5.80656	34.4393	4.39758e-09	5.97913e-08	pseudobulk	edgeR	LRT
Brd7	0.314908	5.34994	34.4166	4.44914e-09	6.04587e-08	pseudobulk	edgeR	LRT
Ephb2	0.297139	5.31927	34.3907	4.50877e-09	6.12349e-08	pseudobulk	edgeR	LRT
Psmc3	-0.30418	5.14374	34.2711	4.79454e-09	6.49352e-08	pseudobulk	edgeR	LRT
Vps39	0.307478	5.23172	34.229	4.89938e-09	6.62816e-08	pseudobulk	edgeR	LRT
Ctdspl	-0.196253	7.16793	34.1957	4.9838e-09	6.73862e-08	pseudobulk	edgeR	LRT
Whamm	-0.334621	4.68673	34.1944	4.98723e-09	6.73953e-08	pseudobulk	edgeR	LRT
Eif4g1	0.2783	5.96312	34.1056	5.22007e-09	7.05027e-08	pseudobulk	edgeR	LRT
Bmt2	-0.194923	6.87168	34.1027	5.22792e-09	7.05697e-08	pseudobulk	edgeR	LRT
Smchd1	0.223447	6.53321	34.0868	5.27088e-09	7.10709e-08	pseudobulk	edgeR	LRT
Inpp5f	-0.309217	5.07075	34.0798	5.28985e-09	7.12874e-08	pseudobulk	edgeR	LRT
Taf3	0.282105	5.73303	34.0738	5.30596e-09	7.14649e-08	pseudobulk	edgeR	LRT
Grik2	-0.172491	10.0204	34.0452	5.38456e-09	7.24835e-08	pseudobulk	edgeR	LRT
Prmt2	-0.310678	5.19169	34.0373	5.40645e-09	7.2738e-08	pseudobulk	edgeR	LRT
Ubxn11	0.298109	5.47087	34.005	5.49711e-09	7.3917e-08	pseudobulk	edgeR	LRT
Ddx46	0.217635	6.32056	33.9903	5.53861e-09	7.44341e-08	pseudobulk	edgeR	LRT
Cdc25b	-0.40129	4.63649	33.9798	5.56858e-09	7.47956e-08	pseudobulk	edgeR	LRT
Kctd17	-0.260727	5.80399	33.9456	5.6676e-09	7.60837e-08	pseudobulk	edgeR	LRT
Rcan2	-0.287771	6.56602	33.9337	5.70211e-09	7.64629e-08	pseudobulk	edgeR	LRT
Snw1	0.321331	4.86127	33.9281	5.71869e-09	7.6643e-08	pseudobulk	edgeR	LRT
Kcnmb4	-0.245086	6.06764	33.9058	5.7845e-09	7.74807e-08	pseudobulk	edgeR	LRT
Arhgap32	-0.178143	8.59137	33.9048	5.78754e-09	7.74807e-08	pseudobulk	edgeR	LRT
Washc3	0.382989	4.72478	33.8924	5.82452e-09	7.79329e-08	pseudobulk	edgeR	LRT
Bcl7a	-0.272486	5.477	33.8086	6.08091e-09	8.11853e-08	pseudobulk	edgeR	LRT
Tmem33	0.335793	4.73904	33.7496	6.26835e-09	8.36421e-08	pseudobulk	edgeR	LRT
Prickle2	-0.158753	9.44244	33.7276	6.33937e-09	8.45434e-08	pseudobulk	edgeR	LRT
Atl2	0.288935	5.49283	33.6614	6.55906e-09	8.73777e-08	pseudobulk	edgeR	LRT
Btaf1	0.182711	7.23394	33.6313	6.66133e-09	8.86905e-08	pseudobulk	edgeR	LRT
Daam1	-0.233673	6.55245	33.6302	6.66488e-09	8.86905e-08	pseudobulk	edgeR	LRT
Vps37b	-0.288789	5.57047	33.5819	6.83269e-09	9.07751e-08	pseudobulk	edgeR	LRT
Tagln3	-0.296654	5.24155	33.5746	6.85841e-09	9.10671e-08	pseudobulk	edgeR	LRT
Itsn2	-0.196742	6.99835	33.5393	6.98369e-09	9.26802e-08	pseudobulk	edgeR	LRT
Zfp445	0.196329	7.06834	33.5347	7.00044e-09	9.28519e-08	pseudobulk	edgeR	LRT
Mtor	0.248199	6.06728	33.5134	7.07763e-09	9.37738e-08	pseudobulk	edgeR	LRT
Washc4	0.241828	6.15131	33.4117	7.45722e-09	9.85888e-08	pseudobulk	edgeR	LRT
Zfp414	0.304166	5.10818	33.3896	7.54281e-09	9.96665e-08	pseudobulk	edgeR	LRT
Cystm1	-0.300988	5.12111	33.3226	7.80709e-09	1.02991e-07	pseudobulk	edgeR	LRT
Spock1	-0.150489	9.27197	33.3027	7.88749e-09	1.03995e-07	pseudobulk	edgeR	LRT
Ankrd11	0.161426	8.12646	33.2484	8.1107e-09	1.06881e-07	pseudobulk	edgeR	LRT
Shprh	0.186884	7.0987	33.2265	8.20269e-09	1.07976e-07	pseudobulk	edgeR	LRT
Rasa2	-0.208497	6.68109	33.2158	8.24772e-09	1.08452e-07	pseudobulk	edgeR	LRT
Slc35f3	-0.219516	6.74341	33.1804	8.39942e-09	1.10268e-07	pseudobulk	edgeR	LRT
Ss18	0.346011	4.60826	33.1455	8.55132e-09	1.12075e-07	pseudobulk	edgeR	LRT
Neurl1b	-0.36664	4.5558	33.145	8.55348e-09	1.12075e-07	pseudobulk	edgeR	LRT
Son	0.180787	7.52389	33.1446	8.55539e-09	1.12075e-07	pseudobulk	edgeR	LRT
Bcar1	0.346086	4.68842	33.1175	8.67543e-09	1.13535e-07	pseudobulk	edgeR	LRT
Evl	-0.241586	6.4277	33.1173	8.67614e-09	1.13535e-07	pseudobulk	edgeR	LRT
Acvr1c	-0.349353	5.34439	33.1147	8.68772e-09	1.13625e-07	pseudobulk	edgeR	LRT
Dusp14	-0.246482	5.81169	33.1106	8.70643e-09	1.13809e-07	pseudobulk	edgeR	LRT
Srsf6	0.247622	5.86679	33.0967	8.7687e-09	1.14561e-07	pseudobulk	edgeR	LRT
Fyn	-0.227614	6.8974	33.0542	8.96265e-09	1.17033e-07	pseudobulk	edgeR	LRT
Manbal	0.341286	4.78731	32.9422	9.49395e-09	1.23904e-07	pseudobulk	edgeR	LRT
Cpne5	-0.24036	6.02297	32.9111	9.64706e-09	1.25835e-07	pseudobulk	edgeR	LRT
Exosc10	0.318035	4.94687	32.8908	9.7482e-09	1.27086e-07	pseudobulk	edgeR	LRT
Mtus2	-0.175216	7.88877	32.8622	9.89259e-09	1.28831e-07	pseudobulk	edgeR	LRT
Zfp950	0.188886	7.2636	32.8412	1.00004e-08	1.30166e-07	pseudobulk	edgeR	LRT
Gm4131	-0.312922	4.87346	32.8337	1.00388e-08	1.30526e-07	pseudobulk	edgeR	LRT
St6galnac3	-0.159377	8.23315	32.8104	1.01602e-08	1.32034e-07	pseudobulk	edgeR	LRT
Gpcpd1	0.222678	6.68225	32.8073	1.01765e-08	1.32175e-07	pseudobulk	edgeR	LRT
Smoc2	0.287861	5.65789	32.7652	1.03992e-08	1.34997e-07	pseudobulk	edgeR	LRT
Cep89	0.298594	5.10857	32.7481	1.0491e-08	1.36043e-07	pseudobulk	edgeR	LRT
Esf1	0.311191	5.17821	32.7067	1.07169e-08	1.38677e-07	pseudobulk	edgeR	LRT
Evc2	0.3196	4.87982	32.6992	1.07584e-08	1.3914e-07	pseudobulk	edgeR	LRT
Efhd2	-0.312089	5.30929	32.6584	1.09865e-08	1.41939e-07	pseudobulk	edgeR	LRT
Pnmal2	0.263734	5.81321	32.6404	1.10885e-08	1.43183e-07	pseudobulk	edgeR	LRT
Dock7	-0.178849	7.62682	32.622	1.11938e-08	1.44465e-07	pseudobulk	edgeR	LRT
Ankib1	0.184427	7.15556	32.5909	1.13745e-08	1.46641e-07	pseudobulk	edgeR	LRT
Me1	-0.274715	5.81346	32.5705	1.14947e-08	1.48114e-07	pseudobulk	edgeR	LRT
Trpm4	-0.355331	4.62351	32.5583	1.15667e-08	1.48963e-07	pseudobulk	edgeR	LRT
Ints6	-0.198354	7.03718	32.5534	1.15965e-08	1.49267e-07	pseudobulk	edgeR	LRT
Socs6	0.32822	5.26594	32.5412	1.16694e-08	1.50126e-07	pseudobulk	edgeR	LRT
Tango2	-0.214165	6.48094	32.498	1.19314e-08	1.53416e-07	pseudobulk	edgeR	LRT
Virma	0.235394	6.15376	32.4266	1.2378e-08	1.58992e-07	pseudobulk	edgeR	LRT
Wdr59	0.351076	4.82279	32.3993	1.25529e-08	1.61153e-07	pseudobulk	edgeR	LRT
Plekha7	-0.314936	5.24878	32.3549	1.28432e-08	1.64793e-07	pseudobulk	edgeR	LRT
Nrxn3	-0.145239	12.6417	32.3316	1.29985e-08	1.66698e-07	pseudobulk	edgeR	LRT
Gm26691	0.270206	6.84501	32.3103	1.31416e-08	1.68444e-07	pseudobulk	edgeR	LRT
Tpr	0.209012	6.56634	32.3065	1.31674e-08	1.68687e-07	pseudobulk	edgeR	LRT
Tmem68	0.347941	4.98648	32.2843	1.33188e-08	1.70536e-07	pseudobulk	edgeR	LRT
Tecr	-0.203103	6.70734	32.2616	1.34753e-08	1.7245e-07	pseudobulk	edgeR	LRT
4930402H24Rik	-0.159389	8.20759	32.2292	1.37018e-08	1.75256e-07	pseudobulk	edgeR	LRT
Gnao1	-0.164105	8.43976	32.2065	1.38625e-08	1.77079e-07	pseudobulk	edgeR	LRT
Setd2	0.188243	6.89796	32.2064	1.38631e-08	1.77079e-07	pseudobulk	edgeR	LRT
Dnajb4	0.218648	6.29762	32.2023	1.38929e-08	1.77329e-07	pseudobulk	edgeR	LRT
Pou2f2	-0.283095	5.37797	32.1955	1.39414e-08	1.77855e-07	pseudobulk	edgeR	LRT
Shq1	0.351325	4.53116	32.1891	1.39873e-08	1.78347e-07	pseudobulk	edgeR	LRT
Lrp1	0.217898	6.41486	32.1418	1.43319e-08	1.82645e-07	pseudobulk	edgeR	LRT
Ireb2	0.234705	5.94841	32.122	1.44788e-08	1.84421e-07	pseudobulk	edgeR	LRT
Fbxo44	-0.307475	4.91116	32.076	1.48259e-08	1.88547e-07	pseudobulk	edgeR	LRT
Tmem260	0.217993	6.35074	32.0094	1.53427e-08	1.94917e-07	pseudobulk	edgeR	LRT
Rnf214	0.2654	5.81415	31.9873	1.55182e-08	1.96941e-07	pseudobulk	edgeR	LRT
Svop	0.187479	7.18825	31.9838	1.55461e-08	1.97191e-07	pseudobulk	edgeR	LRT
Reep2	-0.256942	5.63041	31.9828	1.55541e-08	1.97191e-07	pseudobulk	edgeR	LRT
Chordc1	0.253148	5.93657	31.9594	1.57431e-08	1.9938e-07	pseudobulk	edgeR	LRT
Blcap	-0.269461	5.67418	31.9511	1.58102e-08	2.00125e-07	pseudobulk	edgeR	LRT
Cdh2	-0.158063	8.41264	31.9225	1.60449e-08	2.02991e-07	pseudobulk	edgeR	LRT
Hipk1	0.299947	5.29163	31.9169	1.60912e-08	2.03471e-07	pseudobulk	edgeR	LRT
Med12l	-0.181188	8.03327	31.9135	1.61192e-08	2.0372e-07	pseudobulk	edgeR	LRT
Pnrc1	-0.383445	4.78021	31.8881	1.63317e-08	2.05979e-07	pseudobulk	edgeR	LRT
Lurap1l	-0.315496	4.82059	31.8313	1.68165e-08	2.11874e-07	pseudobulk	edgeR	LRT
Rbm6	0.156905	8.02904	31.8226	1.6892e-08	2.12715e-07	pseudobulk	edgeR	LRT
Marf1	0.263048	5.79485	31.8169	1.69413e-08	2.13227e-07	pseudobulk	edgeR	LRT
Selenow	-0.281042	5.23367	31.7558	1.74828e-08	2.19815e-07	pseudobulk	edgeR	LRT
Lrrc40	0.325495	4.74931	31.6134	1.88132e-08	2.35765e-07	pseudobulk	edgeR	LRT
Dido1	0.203373	6.51637	31.5729	1.92089e-08	2.40279e-07	pseudobulk	edgeR	LRT
Dync1i1	-0.193116	8.57889	31.5563	1.9374e-08	2.42095e-07	pseudobulk	edgeR	LRT
Grin2a	-0.129082	10.5316	31.5449	1.94881e-08	2.43272e-07	pseudobulk	edgeR	LRT
Pnisr	0.163053	8.11071	31.4832	2.01177e-08	2.50618e-07	pseudobulk	edgeR	LRT
Anp32a	-0.30082	5.3359	31.471	2.0244e-08	2.52063e-07	pseudobulk	edgeR	LRT
Gtf2h5	0.309168	4.97928	31.4688	2.02674e-08	2.52226e-07	pseudobulk	edgeR	LRT
Znrf1	-0.182716	7.0363	31.4444	2.05231e-08	2.55277e-07	pseudobulk	edgeR	LRT
Mpped1	-0.234341	6.52554	31.4411	2.05583e-08	2.55585e-07	pseudobulk	edgeR	LRT
Rnf38	-0.209325	6.54422	31.4252	2.07272e-08	2.57553e-07	pseudobulk	edgeR	LRT
Cdh20	-0.296634	6.16648	31.3853	2.11579e-08	2.62105e-07	pseudobulk	edgeR	LRT
Sel1l3	-0.192535	6.89124	31.2974	2.21371e-08	2.7354e-07	pseudobulk	edgeR	LRT
Stxbp5	-0.169785	7.99897	31.1089	2.43948e-08	2.99918e-07	pseudobulk	edgeR	LRT
Serinc1	0.211968	6.57008	31.0834	2.47171e-08	3.03728e-07	pseudobulk	edgeR	LRT
Grin2b	-0.131737	10.578	31.0404	2.52716e-08	3.09917e-07	pseudobulk	edgeR	LRT
Haghl	-0.245713	5.86885	30.9828	2.6033e-08	3.18934e-07	pseudobulk	edgeR	LRT
Szt2	0.303219	5.04193	30.972	2.61775e-08	3.20543e-07	pseudobulk	edgeR	LRT
Ppargc1b	-0.229558	6.09057	30.9637	2.62904e-08	3.21603e-07	pseudobulk	edgeR	LRT
Bach2	0.195818	7.25643	30.9522	2.64467e-08	3.23029e-07	pseudobulk	edgeR	LRT
Naaladl2	0.181449	8.88377	30.9201	2.68868e-08	3.28075e-07	pseudobulk	edgeR	LRT
Auts2	-0.12893	10.6343	30.9082	2.7053e-08	3.29939e-07	pseudobulk	edgeR	LRT
Shld1	0.341676	4.82878	30.903	2.71248e-08	3.30649e-07	pseudobulk	edgeR	LRT
Fam133b	0.314152	4.94364	30.8367	2.80675e-08	3.41798e-07	pseudobulk	edgeR	LRT
Ccdc136	-0.269008	5.61913	30.8211	2.82941e-08	3.44214e-07	pseudobulk	edgeR	LRT
Dhx9	0.216362	6.13131	30.8197	2.83156e-08	3.44304e-07	pseudobulk	edgeR	LRT
Nrbp2	-0.321175	5.39433	30.7919	2.87235e-08	3.48742e-07	pseudobulk	edgeR	LRT
Cdc37l1	0.192005	6.84669	30.7848	2.8829e-08	3.49849e-07	pseudobulk	edgeR	LRT
Ocrl	0.212414	6.57262	30.765	2.91241e-08	3.53079e-07	pseudobulk	edgeR	LRT
Arhgef17	0.240057	5.79827	30.6843	3.03617e-08	3.67353e-07	pseudobulk	edgeR	LRT
Atp6v1g2	-0.25744	5.60032	30.6578	3.07781e-08	3.72206e-07	pseudobulk	edgeR	LRT
Ywhaz	-0.162631	7.98747	30.6359	3.11278e-08	3.76248e-07	pseudobulk	edgeR	LRT
Ptprm	-0.268927	7.35517	30.624	3.13192e-08	3.78188e-07	pseudobulk	edgeR	LRT
Cpeb2	-0.178038	7.27874	30.6217	3.1356e-08	3.78444e-07	pseudobulk	edgeR	LRT
Zdhhc23	-0.300837	5.0906	30.6051	3.16268e-08	3.81335e-07	pseudobulk	edgeR	LRT
Ddx17	-0.167485	7.59746	30.5089	3.32331e-08	3.99912e-07	pseudobulk	edgeR	LRT
Hipk2	-0.277115	6.05658	30.4953	3.34678e-08	4.02538e-07	pseudobulk	edgeR	LRT
Dele1	0.329958	4.61107	30.4756	3.38089e-08	4.0644e-07	pseudobulk	edgeR	LRT
Cacnb4	-0.129592	9.57324	30.4605	3.40732e-08	4.09013e-07	pseudobulk	edgeR	LRT
Sik3	0.171142	7.49712	30.3859	3.54096e-08	4.2422e-07	pseudobulk	edgeR	LRT
Aebp2	0.255048	5.49446	30.3701	3.56998e-08	4.26984e-07	pseudobulk	edgeR	LRT
Ptprn2	-0.136507	9.59286	30.3695	3.57104e-08	4.26984e-07	pseudobulk	edgeR	LRT
Anks3	0.251954	5.87701	30.3504	3.60634e-08	4.30994e-07	pseudobulk	edgeR	LRT
Tle2	-0.268163	5.28519	30.3472	3.61231e-08	4.31496e-07	pseudobulk	edgeR	LRT
Prkaa2	-0.210388	6.97838	30.3276	3.64889e-08	4.35438e-07	pseudobulk	edgeR	LRT
Gria2	-0.140034	10.3001	30.3215	3.66041e-08	4.366e-07	pseudobulk	edgeR	LRT
Ncdn	0.260174	5.74287	30.298	3.70512e-08	4.41501e-07	pseudobulk	edgeR	LRT
Cdh7	-0.242121	5.78846	30.2955	3.70981e-08	4.41844e-07	pseudobulk	edgeR	LRT
Mipol1	0.25732	5.69281	30.2742	3.75073e-08	4.46282e-07	pseudobulk	edgeR	LRT
Tex10	0.244504	5.68208	30.2671	3.76452e-08	4.47705e-07	pseudobulk	edgeR	LRT
Esyt2	-0.161468	7.6028	30.2509	3.79606e-08	4.51015e-07	pseudobulk	edgeR	LRT
Tmod1	-0.249758	5.75833	30.2197	3.85778e-08	4.57902e-07	pseudobulk	edgeR	LRT
Mtf2	-0.220954	6.86076	30.18	3.93753e-08	4.67141e-07	pseudobulk	edgeR	LRT
Tbce	0.212674	6.49133	30.1765	3.94465e-08	4.67758e-07	pseudobulk	edgeR	LRT
Tm9sf3	0.22849	6.11317	30.1656	3.96683e-08	4.69931e-07	pseudobulk	edgeR	LRT
Vstm2b	-0.310127	5.03111	30.137	4.02571e-08	4.76234e-07	pseudobulk	edgeR	LRT
Pcgf2	-0.256709	5.63932	30.1198	4.06167e-08	4.80234e-07	pseudobulk	edgeR	LRT
Chd8	0.195018	6.66227	30.1022	4.09873e-08	4.8438e-07	pseudobulk	edgeR	LRT
Adamts3	-0.229596	6.61665	30.0634	4.18158e-08	4.93694e-07	pseudobulk	edgeR	LRT
Lrpprc	0.18831	6.76607	30.0586	4.19185e-08	4.94667e-07	pseudobulk	edgeR	LRT
Atg4d	-0.310034	4.88933	30.0315	4.25076e-08	5.01375e-07	pseudobulk	edgeR	LRT
Dpp6	-0.141392	8.78769	29.9862	4.35131e-08	5.1274e-07	pseudobulk	edgeR	LRT
Cacng8	0.317887	4.78446	29.876	4.60591e-08	5.41172e-07	pseudobulk	edgeR	LRT
Gpt2	0.305529	5.01283	29.8389	4.69486e-08	5.50298e-07	pseudobulk	edgeR	LRT
Bdp1	0.191273	6.72347	29.7762	4.84905e-08	5.67553e-07	pseudobulk	edgeR	LRT
Phactr2	-0.335277	4.66493	29.7681	4.86939e-08	5.6966e-07	pseudobulk	edgeR	LRT
Gramd1a	-0.230565	5.90267	29.682	5.09045e-08	5.94951e-07	pseudobulk	edgeR	LRT
Rint1	0.329672	4.60262	29.6519	5.17011e-08	6.03654e-07	pseudobulk	edgeR	LRT
Cnot1	0.194923	6.69266	29.6289	5.23181e-08	6.10011e-07	pseudobulk	edgeR	LRT
Wdr11	0.276078	5.1381	29.6278	5.23481e-08	6.1007e-07	pseudobulk	edgeR	LRT
Mettl25	0.279353	5.13259	29.6008	5.30834e-08	6.18145e-07	pseudobulk	edgeR	LRT
Prpf3	0.309542	5.03369	29.6005	5.30917e-08	6.18145e-07	pseudobulk	edgeR	LRT
Raf1	-0.210128	6.2862	29.5959	5.32177e-08	6.19316e-07	pseudobulk	edgeR	LRT
Nrxn2	0.201476	6.44979	29.592	5.33253e-08	6.20272e-07	pseudobulk	edgeR	LRT
Fam171a1	-0.18505	6.89945	29.5733	5.38402e-08	6.25963e-07	pseudobulk	edgeR	LRT
Pcsk2os2	-0.317059	4.72886	29.5532	5.4403e-08	6.31903e-07	pseudobulk	edgeR	LRT
Rnf13	-0.252551	5.98481	29.5023	5.58491e-08	6.47775e-07	pseudobulk	edgeR	LRT
Eda	-0.217614	6.07211	29.4903	5.61986e-08	6.51519e-07	pseudobulk	edgeR	LRT
Slc4a1ap	0.352602	4.73159	29.4577	5.71505e-08	6.61926e-07	pseudobulk	edgeR	LRT
Alkbh3	0.302792	4.91036	29.4497	5.73865e-08	6.64343e-07	pseudobulk	edgeR	LRT
Kctd20	-0.314728	5.00108	29.4295	5.79868e-08	6.70974e-07	pseudobulk	edgeR	LRT
Elfn2	0.269981	5.26345	29.4272	5.80562e-08	6.71459e-07	pseudobulk	edgeR	LRT
Kpna1	0.19811	6.63626	29.4262	5.80873e-08	6.715e-07	pseudobulk	edgeR	LRT
Erc1	-0.160466	7.71776	29.4163	5.8384e-08	6.74291e-07	pseudobulk	edgeR	LRT
Robo3	-0.349056	5.26591	29.3815	5.94411e-08	6.85526e-07	pseudobulk	edgeR	LRT
Crhr1	-0.300199	5.34889	29.3733	5.96936e-08	6.87995e-07	pseudobulk	edgeR	LRT
Tsn	0.329391	4.79577	29.3157	6.14947e-08	7.07871e-07	pseudobulk	edgeR	LRT
Bdh1	-0.324031	4.60857	29.2717	6.29076e-08	7.23111e-07	pseudobulk	edgeR	LRT
Slc30a9	0.204971	6.38324	29.2422	6.38712e-08	7.33496e-07	pseudobulk	edgeR	LRT
Ric8b	0.211211	6.42926	29.2395	6.39609e-08	7.34181e-07	pseudobulk	edgeR	LRT
Bbs2	0.329864	4.88143	29.1062	6.85171e-08	7.8574e-07	pseudobulk	edgeR	LRT
Dclk1	-0.126034	10.2556	29.0943	6.89401e-08	7.89848e-07	pseudobulk	edgeR	LRT
Slc16a2	-0.19755	6.73525	29.0609	7.01401e-08	8.02854e-07	pseudobulk	edgeR	LRT
Polr3b	0.349194	4.60026	29.0608	7.01411e-08	8.02854e-07	pseudobulk	edgeR	LRT
Apex2	0.185852	6.96214	29.0277	7.135e-08	8.16308e-07	pseudobulk	edgeR	LRT
Map2k6	-0.271473	5.57242	28.9932	7.26315e-08	8.3058e-07	pseudobulk	edgeR	LRT
Shank1	0.190887	6.97613	28.9761	7.32765e-08	8.37563e-07	pseudobulk	edgeR	LRT
Syngr1	-0.221662	6.01207	28.9616	7.38275e-08	8.43466e-07	pseudobulk	edgeR	LRT
Tspan5	-0.15352	9.14623	28.9568	7.40119e-08	8.45177e-07	pseudobulk	edgeR	LRT
Eml6	-0.166311	8.33251	28.941	7.46159e-08	8.5088e-07	pseudobulk	edgeR	LRT
Ctsa	-0.318736	4.69265	28.9388	7.47011e-08	8.51452e-07	pseudobulk	edgeR	LRT
Ppm1b	-0.208597	6.45559	28.8968	7.6337e-08	8.69287e-07	pseudobulk	edgeR	LRT
Sf3b1	0.157674	7.83818	28.8763	7.71528e-08	8.77757e-07	pseudobulk	edgeR	LRT
Mtch2	-0.257401	5.88942	28.8645	7.76228e-08	8.82281e-07	pseudobulk	edgeR	LRT
Jdp2	0.244924	5.78358	28.8624	7.77082e-08	8.8284e-07	pseudobulk	edgeR	LRT
Ppp1r12a	-0.153692	8.30785	28.8576	7.79004e-08	8.84612e-07	pseudobulk	edgeR	LRT
Cdk19	-0.217348	5.92196	28.8411	7.85669e-08	8.90936e-07	pseudobulk	edgeR	LRT
Ypel2	-0.262379	6.05761	28.8278	7.91058e-08	8.96214e-07	pseudobulk	edgeR	LRT
Prpf39	0.193951	6.81828	28.7845	8.08947e-08	9.15206e-07	pseudobulk	edgeR	LRT
Magi1	-0.153992	8.96388	28.7758	8.12609e-08	9.18922e-07	pseudobulk	edgeR	LRT
Setd7	-0.290435	5.13178	28.7522	8.22583e-08	9.2934e-07	pseudobulk	edgeR	LRT
Nicn1	0.341445	4.56158	28.7437	8.2619e-08	9.32982e-07	pseudobulk	edgeR	LRT
Zfp704	-0.171113	7.17462	28.7375	8.28828e-08	9.35506e-07	pseudobulk	edgeR	LRT
Prrc2b	0.167609	7.31762	28.7303	8.3193e-08	9.38162e-07	pseudobulk	edgeR	LRT
Ric3	0.234107	5.74849	28.6983	8.4579e-08	9.5291e-07	pseudobulk	edgeR	LRT
Actn1	-0.192052	6.71348	28.6733	8.56748e-08	9.64366e-07	pseudobulk	edgeR	LRT
Ssbp2	-0.172741	8.54467	28.6653	8.60317e-08	9.67937e-07	pseudobulk	edgeR	LRT
Dcp1a	0.250238	5.71128	28.6353	8.73758e-08	9.82153e-07	pseudobulk	edgeR	LRT
Zfp207	0.187645	6.91987	28.6208	8.80322e-08	9.89075e-07	pseudobulk	edgeR	LRT
Camkk1	0.245826	5.86833	28.6187	8.81252e-08	9.89664e-07	pseudobulk	edgeR	LRT
Socs7	0.230774	5.79748	28.5977	8.90862e-08	9.99996e-07	pseudobulk	edgeR	LRT
Naa50	0.286521	5.07207	28.5682	9.04551e-08	1.01443e-06	pseudobulk	edgeR	LRT
Asah1	-0.219338	6.12701	28.5479	9.14094e-08	1.02419e-06	pseudobulk	edgeR	LRT
Fth1	-0.211516	6.11108	28.5368	9.19352e-08	1.02913e-06	pseudobulk	edgeR	LRT
Fggy	-0.198806	6.56689	28.5066	9.33813e-08	1.04484e-06	pseudobulk	edgeR	LRT
Spcs3	-0.312448	4.77035	28.488	9.4281e-08	1.05346e-06	pseudobulk	edgeR	LRT
Zeb1	-0.219485	6.99607	28.4352	9.68871e-08	1.08208e-06	pseudobulk	edgeR	LRT
Tead1	-0.372998	4.70232	28.3845	9.94598e-08	1.1098e-06	pseudobulk	edgeR	LRT
Zfp740	0.324969	4.76271	28.3733	1.00034e-07	1.1157e-06	pseudobulk	edgeR	LRT
Ets2	0.305124	4.762	28.3705	1.00181e-07	1.11683e-06	pseudobulk	edgeR	LRT
Dock4	-0.177037	8.94145	28.3384	1.01857e-07	1.13447e-06	pseudobulk	edgeR	LRT
Ccar2	0.299229	5.04371	28.321	1.02776e-07	1.14367e-06	pseudobulk	edgeR	LRT
Cfl2	-0.274598	5.12953	28.1664	1.11323e-07	1.23595e-06	pseudobulk	edgeR	LRT
Gigyf2	0.165237	7.3348	28.1549	1.11987e-07	1.24276e-06	pseudobulk	edgeR	LRT
Cisd2	0.211492	6.07471	28.1507	1.12226e-07	1.24484e-06	pseudobulk	edgeR	LRT
Cacng3	-0.162817	8.39032	28.1086	1.14697e-07	1.27052e-06	pseudobulk	edgeR	LRT
Ripk2	-0.309213	5.13404	28.1048	1.14919e-07	1.27241e-06	pseudobulk	edgeR	LRT
Hrh3	0.309539	4.92425	28.0596	1.17636e-07	1.30013e-06	pseudobulk	edgeR	LRT
Cfap69	-0.19286	6.45635	28.0501	1.18216e-07	1.30595e-06	pseudobulk	edgeR	LRT
Iars2	0.253263	5.57936	28.0444	1.18563e-07	1.30919e-06	pseudobulk	edgeR	LRT
Lcorl	-0.234728	7.65778	28.0315	1.19358e-07	1.31737e-06	pseudobulk	edgeR	LRT
Gpr162	-0.2172	6.4274	27.9926	1.21781e-07	1.34229e-06	pseudobulk	edgeR	LRT
Ldhb	-0.271469	5.37389	27.9615	1.23753e-07	1.3631e-06	pseudobulk	edgeR	LRT
Luc7l	0.191657	6.48544	27.9611	1.23781e-07	1.3631e-06	pseudobulk	edgeR	LRT
Phf14	0.167308	8.13089	27.9476	1.24645e-07	1.37076e-06	pseudobulk	edgeR	LRT
Ints9	0.315467	4.63793	27.9117	1.26979e-07	1.39517e-06	pseudobulk	edgeR	LRT
Tmbim6	0.245632	5.49836	27.9071	1.27282e-07	1.39787e-06	pseudobulk	edgeR	LRT
Pknox2	-0.191787	7.9095	27.8639	1.30159e-07	1.42818e-06	pseudobulk	edgeR	LRT
Ogdhl	0.309198	4.93413	27.8283	1.3257e-07	1.45332e-06	pseudobulk	edgeR	LRT
Gba2	-0.230661	5.75485	27.8149	1.33497e-07	1.46283e-06	pseudobulk	edgeR	LRT
Pom121	0.282813	5.00753	27.7752	1.36262e-07	1.49111e-06	pseudobulk	edgeR	LRT
Actr3b	-0.178481	6.94291	27.7072	1.41133e-07	1.54308e-06	pseudobulk	edgeR	LRT
Tmem178	-0.197369	6.64831	27.7069	1.41162e-07	1.54308e-06	pseudobulk	edgeR	LRT
Iws1	0.210231	6.12537	27.6988	1.41753e-07	1.54843e-06	pseudobulk	edgeR	LRT
Xrcc4	0.196107	6.6827	27.691	1.4232e-07	1.55392e-06	pseudobulk	edgeR	LRT
Hs3st4	-0.218023	8.08189	27.6763	1.43408e-07	1.56511e-06	pseudobulk	edgeR	LRT
Skp1a	0.329515	4.83776	27.6682	1.44013e-07	1.571e-06	pseudobulk	edgeR	LRT
Car11	-0.205967	6.78904	27.6077	1.48584e-07	1.61797e-06	pseudobulk	edgeR	LRT
Bms1	0.27145	5.38213	27.5524	1.52897e-07	1.66345e-06	pseudobulk	edgeR	LRT
Jph1	-0.17727	7.15628	27.528	1.54834e-07	1.68338e-06	pseudobulk	edgeR	LRT
Zfp961	-0.302915	4.88314	27.5212	1.55384e-07	1.68825e-06	pseudobulk	edgeR	LRT
Ccdc66	0.308174	5.20613	27.4176	1.63929e-07	1.77556e-06	pseudobulk	edgeR	LRT
Huwe1	0.147283	8.0949	27.3751	1.67576e-07	1.81345e-06	pseudobulk	edgeR	LRT
Pcdh19	-0.353152	5.11694	27.3671	1.68272e-07	1.82018e-06	pseudobulk	edgeR	LRT
Tnik	-0.134994	9.16818	27.2893	1.75175e-07	1.89233e-06	pseudobulk	edgeR	LRT
Rai1	-0.170026	6.95301	27.2607	1.77792e-07	1.91889e-06	pseudobulk	edgeR	LRT
Eif4enif1	0.2939	4.87002	27.2046	1.83025e-07	1.9745e-06	pseudobulk	edgeR	LRT
Rttn	0.298239	4.74914	27.1926	1.84163e-07	1.984e-06	pseudobulk	edgeR	LRT
Hnrnpa3	0.258638	5.33695	27.1324	1.89983e-07	2.04234e-06	pseudobulk	edgeR	LRT
Acaca	-0.21072	7.23704	27.1272	1.90497e-07	2.04606e-06	pseudobulk	edgeR	LRT
Gm49539	-0.317032	4.55706	27.0283	2.00497e-07	2.15063e-06	pseudobulk	edgeR	LRT
Rrp1	0.275423	5.12458	26.9601	2.07697e-07	2.2259e-06	pseudobulk	edgeR	LRT
Zfp292	0.182446	7.20582	26.9588	2.07835e-07	2.2264e-06	pseudobulk	edgeR	LRT
Zzz3	0.186758	6.61461	26.9566	2.08081e-07	2.22805e-06	pseudobulk	edgeR	LRT
Pias2	0.184576	7.45237	26.9369	2.10205e-07	2.24981e-06	pseudobulk	edgeR	LRT
Specc1l	0.207777	6.53012	26.9301	2.10946e-07	2.25675e-06	pseudobulk	edgeR	LRT
N4bp2l1	-0.20416	6.15974	26.9285	2.1112e-07	2.25762e-06	pseudobulk	edgeR	LRT
Cnot4	0.15083	7.71537	26.8358	2.21498e-07	2.36239e-06	pseudobulk	edgeR	LRT
Kcnip2	0.264922	5.12393	26.8123	2.24204e-07	2.39021e-06	pseudobulk	edgeR	LRT
Arhgef10l	0.30995	4.60868	26.8093	2.24557e-07	2.39188e-06	pseudobulk	edgeR	LRT
Sulf1	-0.328484	5.77162	26.7971	2.25975e-07	2.40488e-06	pseudobulk	edgeR	LRT
Cpsf3	0.281546	4.94781	26.7617	2.30159e-07	2.44514e-06	pseudobulk	edgeR	LRT
Rab40b	-0.236208	5.7626	26.76	2.30361e-07	2.44622e-06	pseudobulk	edgeR	LRT
Ndst1	0.302726	4.67288	26.7379	2.33005e-07	2.47322e-06	pseudobulk	edgeR	LRT
Jmy	0.209804	6.04444	26.691	2.38727e-07	2.53256e-06	pseudobulk	edgeR	LRT
Prpf18	0.294097	4.98594	26.6485	2.44041e-07	2.58474e-06	pseudobulk	edgeR	LRT
Sptan1	-0.141858	8.23944	26.6427	2.44769e-07	2.59132e-06	pseudobulk	edgeR	LRT
Golga5	0.251396	5.32455	26.6218	2.47439e-07	2.61845e-06	pseudobulk	edgeR	LRT
Erc2	-0.135775	10.9114	26.6204	2.47613e-07	2.61916e-06	pseudobulk	edgeR	LRT
Tut4	0.154825	7.55038	26.6195	2.47731e-07	2.61927e-06	pseudobulk	edgeR	LRT
Nfib	-0.183702	7.92105	26.5764	2.53319e-07	2.67488e-06	pseudobulk	edgeR	LRT
9930021J03Rik	0.200736	7.01461	26.5303	2.59435e-07	2.73471e-06	pseudobulk	edgeR	LRT
Susd4	-0.151698	7.70747	26.4567	2.69511e-07	2.83114e-06	pseudobulk	edgeR	LRT
Npdc1	-0.207312	6.35365	26.4543	2.69848e-07	2.83347e-06	pseudobulk	edgeR	LRT
Mtarc2	-0.257041	5.29693	26.4212	2.74505e-07	2.88005e-06	pseudobulk	edgeR	LRT
Ccnt1	0.245217	5.71449	26.4211	2.74521e-07	2.88005e-06	pseudobulk	edgeR	LRT
Nop56	-0.264651	5.42412	26.4079	2.76411e-07	2.89739e-06	pseudobulk	edgeR	LRT
Atg2b	0.264827	5.6219	26.4027	2.77159e-07	2.90397e-06	pseudobulk	edgeR	LRT
Skap2	-0.291832	4.92511	26.3837	2.79897e-07	2.92889e-06	pseudobulk	edgeR	LRT
Zfp644	0.168305	7.06943	26.3673	2.82278e-07	2.95254e-06	pseudobulk	edgeR	LRT
Ndufs1	0.217123	5.7955	26.3054	2.91475e-07	3.04482e-06	pseudobulk	edgeR	LRT
Fam78b	-0.226107	6.01798	26.2769	2.95798e-07	3.08866e-06	pseudobulk	edgeR	LRT
Eya3	0.237724	6.06075	26.2631	2.97931e-07	3.1096e-06	pseudobulk	edgeR	LRT
Tmem80	0.31517	4.51084	26.242	3.01205e-07	3.14243e-06	pseudobulk	edgeR	LRT
Gnb1	-0.186613	6.89068	26.1649	3.13476e-07	3.26486e-06	pseudobulk	edgeR	LRT
Usp54	0.238888	5.44151	26.1381	3.17847e-07	3.30898e-06	pseudobulk	edgeR	LRT
Slc37a3	0.252584	5.42001	26.1359	3.18216e-07	3.3114e-06	pseudobulk	edgeR	LRT
Brd2	0.257503	5.17239	26.0562	3.31628e-07	3.44362e-06	pseudobulk	edgeR	LRT
Tbc1d22b	0.323109	4.50678	26.0293	3.36276e-07	3.49041e-06	pseudobulk	edgeR	LRT
Hps1	0.287884	4.94399	26.0202	3.37867e-07	3.50543e-06	pseudobulk	edgeR	LRT
Csrnp3	-0.14372	8.72157	26.0188	3.38115e-07	3.50651e-06	pseudobulk	edgeR	LRT
Atp2b4	-0.212506	6.76332	26.0033	3.4084e-07	3.53176e-06	pseudobulk	edgeR	LRT
Lasp1	-0.335206	4.52086	25.9877	3.43605e-07	3.5589e-06	pseudobulk	edgeR	LRT
Ube3a	-0.145298	7.87616	25.939	3.5238e-07	3.64706e-06	pseudobulk	edgeR	LRT
Dnajb12	0.297465	4.69703	25.9388	3.52416e-07	3.64706e-06	pseudobulk	edgeR	LRT
Atm	0.263719	5.32542	25.9263	3.54711e-07	3.66926e-06	pseudobulk	edgeR	LRT
Elmo1	-0.194466	7.54087	25.9122	3.57309e-07	3.69402e-06	pseudobulk	edgeR	LRT
Pum1	0.168088	7.06253	25.8734	3.64559e-07	3.76315e-06	pseudobulk	edgeR	LRT
Ski	0.21035	6.2525	25.8685	3.65483e-07	3.77109e-06	pseudobulk	edgeR	LRT
Csde1	0.192368	6.32554	25.8361	3.71665e-07	3.83325e-06	pseudobulk	edgeR	LRT
Golga4	0.172571	6.85261	25.7947	3.79722e-07	3.9114e-06	pseudobulk	edgeR	LRT
Wdr1	-0.299256	4.66795	25.7786	3.82919e-07	3.941e-06	pseudobulk	edgeR	LRT
Cobl	-0.130872	9.26131	25.6828	4.02401e-07	4.13279e-06	pseudobulk	edgeR	LRT
Cops7a	0.290707	5.02779	25.6448	4.10392e-07	4.21308e-06	pseudobulk	edgeR	LRT
Wdfy2	-0.254269	5.56636	25.5681	4.2704e-07	4.3803e-06	pseudobulk	edgeR	LRT
Arih2	0.238304	5.58019	25.5435	4.3251e-07	4.43454e-06	pseudobulk	edgeR	LRT
Rorb	-0.204056	6.76633	25.539	4.33528e-07	4.4421e-06	pseudobulk	edgeR	LRT
Nup155	0.316079	4.86768	25.5386	4.33611e-07	4.4421e-06	pseudobulk	edgeR	LRT
Trip4	0.264194	5.19991	25.5344	4.34575e-07	4.4501e-06	pseudobulk	edgeR	LRT
Zfp973	0.178748	6.55821	25.4789	4.47258e-07	4.57231e-06	pseudobulk	edgeR	LRT
Ercc5	0.307233	5.02003	25.4643	4.50646e-07	4.60501e-06	pseudobulk	edgeR	LRT
Stxbp1	-0.16642	7.75703	25.4563	4.52525e-07	4.62227e-06	pseudobulk	edgeR	LRT
Unc79	0.129416	8.79663	25.4483	4.54389e-07	4.63937e-06	pseudobulk	edgeR	LRT
Mlec	0.321858	4.56844	25.4431	4.55624e-07	4.65004e-06	pseudobulk	edgeR	LRT
Smarca5	0.181143	6.475	25.4232	4.60338e-07	4.69422e-06	pseudobulk	edgeR	LRT
Smyd3	-0.151076	9.16538	25.4209	4.60907e-07	4.69751e-06	pseudobulk	edgeR	LRT
Atp6v0a1	-0.156208	7.92906	25.4203	4.61046e-07	4.69751e-06	pseudobulk	edgeR	LRT
Itfg1	-0.173167	6.93396	25.4102	4.63455e-07	4.72008e-06	pseudobulk	edgeR	LRT
Susd1	0.305444	4.74869	25.3394	4.80793e-07	4.89053e-06	pseudobulk	edgeR	LRT
Pfn2	-0.203892	6.20107	25.324	4.84649e-07	4.92565e-06	pseudobulk	edgeR	LRT
Cog3	0.206094	5.93684	25.2479	5.04151e-07	5.11746e-06	pseudobulk	edgeR	LRT
Galnt11	0.164016	7.05987	25.1392	5.33365e-07	5.40949e-06	pseudobulk	edgeR	LRT
Rmnd1	-0.217537	5.67026	25.1069	5.42384e-07	5.49869e-06	pseudobulk	edgeR	LRT
Clec16a	0.171049	7.10815	25.0886	5.47558e-07	5.54883e-06	pseudobulk	edgeR	LRT
Nfix	-0.186688	6.85948	25.0447	5.60157e-07	5.67179e-06	pseudobulk	edgeR	LRT
Rbbp5	0.271882	4.8953	25.036	5.62688e-07	5.69506e-06	pseudobulk	edgeR	LRT
Septin4	-0.403965	4.68739	25.0123	5.69666e-07	5.7609e-06	pseudobulk	edgeR	LRT
Slc16a10	-0.424217	4.7174	25.0066	5.71332e-07	5.77536e-06	pseudobulk	edgeR	LRT
Zkscan1	0.283042	5.14907	24.9789	5.79624e-07	5.85432e-06	pseudobulk	edgeR	LRT
Fndc4	-0.261847	5.31639	24.962	5.84703e-07	5.90318e-06	pseudobulk	edgeR	LRT
Depdc5	0.211323	5.93488	24.9598	5.85393e-07	5.90769e-06	pseudobulk	edgeR	LRT
Cx3cl1	-0.169465	7.19271	24.9547	5.8694e-07	5.92086e-06	pseudobulk	edgeR	LRT
Tug1	0.292156	4.67045	24.9533	5.87371e-07	5.92276e-06	pseudobulk	edgeR	LRT
Cnot10	0.202833	6.03928	24.8776	6.10887e-07	6.14972e-06	pseudobulk	edgeR	LRT
Rbm18	0.318849	4.6772	24.8516	6.1918e-07	6.23063e-06	pseudobulk	edgeR	LRT
Vcpip1	0.248596	5.50144	24.8506	6.19506e-07	6.23133e-06	pseudobulk	edgeR	LRT
Wnk3	0.295884	4.86556	24.845	6.213e-07	6.24423e-06	pseudobulk	edgeR	LRT
Cct5	0.297368	4.67091	24.8356	6.24327e-07	6.27207e-06	pseudobulk	edgeR	LRT
Tulp4	0.178458	7.15371	24.8302	6.26078e-07	6.28707e-06	pseudobulk	edgeR	LRT
Ngef	-0.169204	6.94235	24.776	6.43953e-07	6.4586e-06	pseudobulk	edgeR	LRT
Impad1	0.27288	4.88913	24.7744	6.44484e-07	6.46127e-06	pseudobulk	edgeR	LRT
Zfp871	0.233113	5.53556	24.7426	6.55182e-07	6.55505e-06	pseudobulk	edgeR	LRT
Larp4	0.246742	5.61522	24.7221	6.62214e-07	6.61726e-06	pseudobulk	edgeR	LRT
Caprin1	0.188386	6.57862	24.7168	6.64021e-07	6.63259e-06	pseudobulk	edgeR	LRT
Pcmtd2	0.188698	6.35456	24.6816	6.76263e-07	6.74659e-06	pseudobulk	edgeR	LRT
Upp2	-0.151283	8.05799	24.6596	6.84027e-07	6.82125e-06	pseudobulk	edgeR	LRT
Arhgap5	-0.162949	6.98914	24.6419	6.9035e-07	6.87869e-06	pseudobulk	edgeR	LRT
Polr2b	0.312335	4.69679	24.6227	6.97244e-07	6.93691e-06	pseudobulk	edgeR	LRT
Mrpl33	0.299512	4.91577	24.6225	6.97332e-07	6.93691e-06	pseudobulk	edgeR	LRT
Rapgef5	-0.164837	8.63107	24.6034	7.04258e-07	7.00011e-06	pseudobulk	edgeR	LRT
Add1	-0.164557	6.83417	24.5974	7.06458e-07	7.01625e-06	pseudobulk	edgeR	LRT
Kif5c	-0.145353	8.15498	24.5798	7.1296e-07	7.07507e-06	pseudobulk	edgeR	LRT
Jakmip3	-0.186735	6.50336	24.548	7.24826e-07	7.18989e-06	pseudobulk	edgeR	LRT
Fam135b	-0.147774	8.95344	24.5173	7.36454e-07	7.30227e-06	pseudobulk	edgeR	LRT
Mical2	0.148319	8.66378	24.5093	7.39534e-07	7.32984e-06	pseudobulk	edgeR	LRT
Pcbp1	-0.275114	4.93257	24.5015	7.42509e-07	7.35633e-06	pseudobulk	edgeR	LRT
Scn3a	-0.169967	6.68555	24.4508	7.62333e-07	7.5466e-06	pseudobulk	edgeR	LRT
Dhx30	0.189147	6.49285	24.3833	7.89503e-07	7.80923e-06	pseudobulk	edgeR	LRT
Lims1	-0.212213	6.26214	24.3672	7.96142e-07	7.86533e-06	pseudobulk	edgeR	LRT
Kdm3b	0.211292	6.05522	24.2852	8.30741e-07	8.2005e-06	pseudobulk	edgeR	LRT
B3glct	-0.244844	5.41488	24.2166	8.6089e-07	8.4874e-06	pseudobulk	edgeR	LRT
Agpat3	0.216719	5.74736	24.2159	8.61197e-07	8.4874e-06	pseudobulk	edgeR	LRT
Nap1l5	-0.25195	5.69046	24.2147	8.61704e-07	8.48897e-06	pseudobulk	edgeR	LRT
E130102H24Rik	-0.238806	5.49108	24.1905	8.72627e-07	8.5931e-06	pseudobulk	edgeR	LRT
Tiparp	0.291259	4.9323	24.1085	9.10567e-07	8.9631e-06	pseudobulk	edgeR	LRT
Rbfox2	-0.130682	8.75794	24.0865	9.21025e-07	9.05873e-06	pseudobulk	edgeR	LRT
Dusp3	-0.213687	5.70957	24.0378	9.44637e-07	9.27974e-06	pseudobulk	edgeR	LRT
Arhgap26.1	-0.143281	7.91241	24.0077	9.59507e-07	9.41978e-06	pseudobulk	edgeR	LRT
Podxl2	-0.190622	6.30512	24.0048	9.60956e-07	9.42865e-06	pseudobulk	edgeR	LRT
Cr1l	-0.232666	5.50113	23.9746	9.76166e-07	9.57034e-06	pseudobulk	edgeR	LRT
Wdr48	0.232268	5.42938	23.9745	9.76181e-07	9.57034e-06	pseudobulk	edgeR	LRT
Sdc2	-0.233784	5.57566	23.9692	9.78883e-07	9.59298e-06	pseudobulk	edgeR	LRT
Fopnl	0.271229	4.91809	23.9593	9.83943e-07	9.63619e-06	pseudobulk	edgeR	LRT
Htr2c	-0.40088	5.11718	23.959	9.84083e-07	9.63619e-06	pseudobulk	edgeR	LRT
Ilf3	0.231247	5.57722	23.9105	1.00917e-06	9.87394e-06	pseudobulk	edgeR	LRT
Zfyve1	0.222157	5.68007	23.8917	1.0191e-06	9.96711e-06	pseudobulk	edgeR	LRT
Hdlbp	0.193234	6.65739	23.8413	1.04612e-06	1.02191e-05	pseudobulk	edgeR	LRT
Osbpl6	-0.143557	8.2075	23.8298	1.05238e-06	1.02761e-05	pseudobulk	edgeR	LRT
Ntng2	-0.221818	5.8663	23.8061	1.06542e-06	1.03993e-05	pseudobulk	edgeR	LRT
Tdrkh	-0.325438	4.50025	23.7892	1.07484e-06	1.0487e-05	pseudobulk	edgeR	LRT
Wdfy3	0.142771	7.93067	23.7717	1.08466e-06	1.05786e-05	pseudobulk	edgeR	LRT
Cyp4x1	-0.293288	5.01115	23.7533	1.0951e-06	1.06676e-05	pseudobulk	edgeR	LRT
Ttc4	0.29224	4.75938	23.6938	1.12944e-06	1.09978e-05	pseudobulk	edgeR	LRT
Vps53	0.237597	5.3287	23.6767	1.13953e-06	1.10916e-05	pseudobulk	edgeR	LRT
Ttc17	0.166074	6.82754	23.6713	1.14275e-06	1.1114e-05	pseudobulk	edgeR	LRT
Arfgap1	0.191046	6.10301	23.6314	1.16668e-06	1.13423e-05	pseudobulk	edgeR	LRT
Cd99l2	-0.23956	5.24228	23.5927	1.19038e-06	1.15542e-05	pseudobulk	edgeR	LRT
Ubap2l	0.154037	7.32429	23.5601	1.21074e-06	1.17425e-05	pseudobulk	edgeR	LRT
Wwp2	0.249681	5.12156	23.5553	1.21377e-06	1.17672e-05	pseudobulk	edgeR	LRT
Mgat3	0.248531	5.20287	23.5439	1.22095e-06	1.18321e-05	pseudobulk	edgeR	LRT
Agap2	0.230859	5.5793	23.5358	1.22609e-06	1.18772e-05	pseudobulk	edgeR	LRT
Crtc3	0.214689	5.74375	23.5132	1.24062e-06	1.20085e-05	pseudobulk	edgeR	LRT
Tnk2	0.220488	5.53951	23.5067	1.24478e-06	1.20391e-05	pseudobulk	edgeR	LRT
Ttc14	0.137409	8.21372	23.5046	1.24615e-06	1.20476e-05	pseudobulk	edgeR	LRT
Mroh1	-0.291043	4.82528	23.4883	1.25673e-06	1.21402e-05	pseudobulk	edgeR	LRT
Ubp1	0.197079	6.20558	23.4518	1.28082e-06	1.23681e-05	pseudobulk	edgeR	LRT
Sgpl1	-0.304203	4.6359	23.4106	1.30855e-06	1.26258e-05	pseudobulk	edgeR	LRT
Gsg1l	-0.2	6.42167	23.4045	1.3127e-06	1.26559e-05	pseudobulk	edgeR	LRT
Hnrnph3	-0.185622	6.29883	23.3895	1.32299e-06	1.2745e-05	pseudobulk	edgeR	LRT
Rnf20	0.181206	6.52426	23.3613	1.34251e-06	1.29279e-05	pseudobulk	edgeR	LRT
Cnnm2	-0.206364	6.30618	23.359	1.34416e-06	1.29388e-05	pseudobulk	edgeR	LRT
Gpr107	0.228374	5.61915	23.3405	1.35711e-06	1.30428e-05	pseudobulk	edgeR	LRT
Dsel	-0.217837	5.6694	23.3325	1.36277e-06	1.3092e-05	pseudobulk	edgeR	LRT
Zfp512b	-0.216934	5.63004	23.3289	1.36536e-06	1.31077e-05	pseudobulk	edgeR	LRT
Stx1a	-0.169134	6.78259	23.3287	1.36547e-06	1.31077e-05	pseudobulk	edgeR	LRT
Hdhd5	-0.225017	5.70274	23.2933	1.39084e-06	1.33407e-05	pseudobulk	edgeR	LRT
Eftud2	0.206789	6.1433	23.2763	1.40317e-06	1.34537e-05	pseudobulk	edgeR	LRT
Rnf215	-0.31769	4.52559	23.2502	1.42234e-06	1.36161e-05	pseudobulk	edgeR	LRT
Vmn2r87	-0.283094	4.70806	23.2481	1.42391e-06	1.36257e-05	pseudobulk	edgeR	LRT
Arl8a	-0.263505	4.98424	23.2354	1.43336e-06	1.37107e-05	pseudobulk	edgeR	LRT
Rsrc2	0.189564	6.17656	23.2208	1.44425e-06	1.38096e-05	pseudobulk	edgeR	LRT
Zfp266	-0.211717	5.63542	23.2154	1.44829e-06	1.38428e-05	pseudobulk	edgeR	LRT
Gabra2	-0.161308	8.08112	23.1939	1.4646e-06	1.39932e-05	pseudobulk	edgeR	LRT
Mllt6	0.29189	4.86437	23.1678	1.48465e-06	1.41792e-05	pseudobulk	edgeR	LRT
Satb2	-0.144568	8.83577	23.1367	1.50886e-06	1.43991e-05	pseudobulk	edgeR	LRT
Atp1b1	-0.130829	8.04428	23.1008	1.53725e-06	1.46586e-05	pseudobulk	edgeR	LRT
Hif1a	-0.24712	5.33711	23.085	1.54998e-06	1.47742e-05	pseudobulk	edgeR	LRT
Mapk4	-0.180523	7.74482	23.0835	1.55114e-06	1.47795e-05	pseudobulk	edgeR	LRT
Lrpap1	0.260996	5.32543	23.0226	1.60112e-06	1.52319e-05	pseudobulk	edgeR	LRT
Trank1	0.129866	8.54882	23.0068	1.6143e-06	1.53512e-05	pseudobulk	edgeR	LRT
Lrrc4	0.219281	5.59117	22.9962	1.62321e-06	1.54246e-05	pseudobulk	edgeR	LRT
Ugp2	-0.300439	4.54	22.9779	1.63873e-06	1.55594e-05	pseudobulk	edgeR	LRT
Ppfia1	0.219065	5.89728	22.9753	1.64093e-06	1.55742e-05	pseudobulk	edgeR	LRT
Tnrc6a	0.256608	5.32244	22.9718	1.64392e-06	1.55843e-05	pseudobulk	edgeR	LRT
Sgta	0.271756	5.00611	22.9483	1.66422e-06	1.57645e-05	pseudobulk	edgeR	LRT
Ccdc174	0.255577	4.95694	22.9453	1.66677e-06	1.57825e-05	pseudobulk	edgeR	LRT
Fry	-0.12957	8.42296	22.9356	1.67516e-06	1.58436e-05	pseudobulk	edgeR	LRT
Chrd	0.279886	4.78815	22.9062	1.70106e-06	1.60822e-05	pseudobulk	edgeR	LRT
Pip4p1	-0.214491	5.71286	22.9048	1.70223e-06	1.60871e-05	pseudobulk	edgeR	LRT
Mitf	-0.272312	5.28772	22.8656	1.73736e-06	1.64064e-05	pseudobulk	edgeR	LRT
E2f3	-0.205097	5.83314	22.8587	1.74362e-06	1.64528e-05	pseudobulk	edgeR	LRT
Txlna	0.33564	4.6062	22.8557	1.74634e-06	1.64721e-05	pseudobulk	edgeR	LRT
Ankfy1	0.192154	6.25326	22.8324	1.76762e-06	1.66599e-05	pseudobulk	edgeR	LRT
Kcnq1	-0.260176	5.17459	22.8229	1.77635e-06	1.67357e-05	pseudobulk	edgeR	LRT
Nipa1	-0.213426	5.81995	22.792	1.80513e-06	1.69938e-05	pseudobulk	edgeR	LRT
Ptpre	-0.271902	5.73767	22.784	1.81269e-06	1.70583e-05	pseudobulk	edgeR	LRT
Eef2k	0.220413	5.91464	22.771	1.82495e-06	1.7167e-05	pseudobulk	edgeR	LRT
Map2k2	-0.17817	6.42512	22.7669	1.82886e-06	1.71972e-05	pseudobulk	edgeR	LRT
Dipk1a	-0.235989	5.75238	22.7442	1.8506e-06	1.73815e-05	pseudobulk	edgeR	LRT
Fam155a	-0.119361	11.1974	22.731	1.86338e-06	1.74948e-05	pseudobulk	edgeR	LRT
Mon2	0.156509	7.04209	22.7111	1.88275e-06	1.76699e-05	pseudobulk	edgeR	LRT
Slc33a1	0.256977	4.99952	22.688	1.90554e-06	1.78769e-05	pseudobulk	edgeR	LRT
Ptpn4	-0.162902	7.60819	22.6486	1.94501e-06	1.82262e-05	pseudobulk	edgeR	LRT
Atg14	0.316742	4.51032	22.6409	1.95283e-06	1.82854e-05	pseudobulk	edgeR	LRT
Nr2f1	-0.249119	5.2042	22.5627	2.03398e-06	1.90306e-05	pseudobulk	edgeR	LRT
Opa1	0.174111	6.72162	22.5616	2.03509e-06	1.90337e-05	pseudobulk	edgeR	LRT
1600020E01Rik	0.244975	5.24822	22.5346	2.06389e-06	1.92809e-05	pseudobulk	edgeR	LRT
Mgat5b	-0.276053	5.24719	22.532	2.06672e-06	1.93e-05	pseudobulk	edgeR	LRT
Hap1	0.247736	5.32827	22.5233	2.07611e-06	1.93802e-05	pseudobulk	edgeR	LRT
Clint1	0.174753	6.50049	22.5188	2.081e-06	1.94184e-05	pseudobulk	edgeR	LRT
Rab10	0.160858	6.77296	22.468	2.13671e-06	1.99002e-05	pseudobulk	edgeR	LRT
Uvrag	0.149948	7.49143	22.4596	2.14614e-06	1.99728e-05	pseudobulk	edgeR	LRT
Mpc2	-0.262721	5.44129	22.4588	2.14704e-06	1.99736e-05	pseudobulk	edgeR	LRT
Camkmt	-0.151308	7.13759	22.4531	2.15341e-06	2.00251e-05	pseudobulk	edgeR	LRT
Ralgps1	0.135791	7.91425	22.4457	2.16169e-06	2.00945e-05	pseudobulk	edgeR	LRT
Rasgef1a	-0.165244	7.49398	22.4307	2.17861e-06	2.0244e-05	pseudobulk	edgeR	LRT
Mbip	0.200542	6.10339	22.4226	2.18787e-06	2.02991e-05	pseudobulk	edgeR	LRT
Cnot2	0.15263	7.55757	22.4178	2.19336e-06	2.03424e-05	pseudobulk	edgeR	LRT
Atg16l1	0.191505	5.99543	22.4078	2.20482e-06	2.04409e-05	pseudobulk	edgeR	LRT
Glt8d2	0.280619	4.85217	22.3936	2.22113e-06	2.05765e-05	pseudobulk	edgeR	LRT
Ulk2	-0.190322	6.74818	22.3768	2.24062e-06	2.07491e-05	pseudobulk	edgeR	LRT
Scd2	-0.229498	5.29975	22.3676	2.25139e-06	2.0841e-05	pseudobulk	edgeR	LRT
Akap7	0.231764	6.18693	22.3668	2.25235e-06	2.0842e-05	pseudobulk	edgeR	LRT
Gaa	0.230917	5.37169	22.3619	2.25807e-06	2.0887e-05	pseudobulk	edgeR	LRT
Miga1	0.192191	6.40209	22.3459	2.27703e-06	2.10463e-05	pseudobulk	edgeR	LRT
Sccpdh	-0.305828	4.63476	22.3346	2.29039e-06	2.11618e-05	pseudobulk	edgeR	LRT
Stt3a	0.257257	4.96858	22.3212	2.30646e-06	2.13022e-05	pseudobulk	edgeR	LRT
Epg5	0.205019	6.02348	22.3078	2.32263e-06	2.14386e-05	pseudobulk	edgeR	LRT
Glud1	-0.245059	5.10768	22.306	2.32474e-06	2.14386e-05	pseudobulk	edgeR	LRT
Mpp5	-0.328886	4.75416	22.3034	2.32792e-06	2.14598e-05	pseudobulk	edgeR	LRT
Mrps9	0.190625	6.00292	22.2743	2.36344e-06	2.17791e-05	pseudobulk	edgeR	LRT
Pik3c3	0.238989	5.46916	22.2603	2.38083e-06	2.1931e-05	pseudobulk	edgeR	LRT
Sec24d	0.29731	4.60932	22.2174	2.43461e-06	2.24095e-05	pseudobulk	edgeR	LRT
Nr2c2	-0.171916	6.78548	22.2131	2.44009e-06	2.24514e-05	pseudobulk	edgeR	LRT
Chpf2	-0.222876	5.49581	22.1947	2.46355e-06	2.26502e-05	pseudobulk	edgeR	LRT
Ttc1	0.334338	4.72387	22.1565	2.51302e-06	2.30811e-05	pseudobulk	edgeR	LRT
Ripor2	-0.175459	6.44344	22.1563	2.51326e-06	2.30811e-05	pseudobulk	edgeR	LRT
Brinp1	-0.116705	9.86433	22.1331	2.54381e-06	2.33265e-05	pseudobulk	edgeR	LRT
Cacnb2	-0.170674	8.84784	22.1247	2.55499e-06	2.34202e-05	pseudobulk	edgeR	LRT
Ldha	-0.274875	4.99146	22.1102	2.57439e-06	2.35804e-05	pseudobulk	edgeR	LRT
Tasp1	0.146035	7.28947	22.1034	2.58348e-06	2.36414e-05	pseudobulk	edgeR	LRT
Pld5	-0.334883	5.00455	22.1022	2.58511e-06	2.3643e-05	pseudobulk	edgeR	LRT
Sec16a	0.245884	5.25398	22.0809	2.61396e-06	2.3889e-05	pseudobulk	edgeR	LRT
Rnf187	-0.212287	5.67347	22.0748	2.62229e-06	2.39561e-05	pseudobulk	edgeR	LRT
Gas6	-0.227354	5.27774	22.0735	2.62406e-06	2.39634e-05	pseudobulk	edgeR	LRT
Slf2	0.162281	6.65869	22.0704	2.62836e-06	2.39936e-05	pseudobulk	edgeR	LRT
Srsf2	-0.169176	6.77814	22.0676	2.63216e-06	2.40193e-05	pseudobulk	edgeR	LRT
Kcnq2	0.138632	7.76483	22.0658	2.63461e-06	2.40237e-05	pseudobulk	edgeR	LRT
Zfp12	0.284227	4.592	22.0556	2.64861e-06	2.41424e-05	pseudobulk	edgeR	LRT
Sec11a	0.211702	5.62127	22.0394	2.67107e-06	2.4338e-05	pseudobulk	edgeR	LRT
Ankrd46	0.279179	5.02661	22.0283	2.68661e-06	2.44704e-05	pseudobulk	edgeR	LRT
Mllt3	0.134314	8.2826	22.0095	2.713e-06	2.47015e-05	pseudobulk	edgeR	LRT
Cux1	0.197988	6.78586	21.9901	2.74056e-06	2.49246e-05	pseudobulk	edgeR	LRT
Bbs1	0.309757	4.51945	21.9676	2.7729e-06	2.52035e-05	pseudobulk	edgeR	LRT
Naa25	0.21969	5.45922	21.9666	2.77432e-06	2.52035e-05	pseudobulk	edgeR	LRT
Sh3glb2	-0.202606	6.06527	21.9575	2.78758e-06	2.53145e-05	pseudobulk	edgeR	LRT
D1Ertd622e	-0.250355	5.76843	21.9298	2.82803e-06	2.56543e-05	pseudobulk	edgeR	LRT
Sec23ip	0.270525	4.76572	21.9197	2.84294e-06	2.57693e-05	pseudobulk	edgeR	LRT
Sparcl1	-0.183662	6.19776	21.8958	2.87858e-06	2.60826e-05	pseudobulk	edgeR	LRT
Cep95	0.287367	4.82815	21.8635	2.92754e-06	2.65065e-05	pseudobulk	edgeR	LRT
Ttc27	0.232458	5.5568	21.8624	2.92912e-06	2.6511e-05	pseudobulk	edgeR	LRT
Map3k3	-0.173867	6.51616	21.8551	2.94038e-06	2.6603e-05	pseudobulk	edgeR	LRT
Vps13d	0.154576	6.96315	21.8359	2.96988e-06	2.68558e-05	pseudobulk	edgeR	LRT
Ufd1	0.241414	5.15103	21.8355	2.97052e-06	2.68558e-05	pseudobulk	edgeR	LRT
Eif2ak3	-0.265653	4.88419	21.8203	2.99411e-06	2.7059e-05	pseudobulk	edgeR	LRT
Fam91a1	0.276315	5.1254	21.8061	3.01644e-06	2.72508e-05	pseudobulk	edgeR	LRT
Gtf2h2	0.252676	5.11304	21.8026	3.02198e-06	2.72907e-05	pseudobulk	edgeR	LRT
Spice1	0.299226	4.56488	21.7984	3.02848e-06	2.73393e-05	pseudobulk	edgeR	LRT
Filip1	-0.298418	4.58733	21.7647	3.08226e-06	2.78042e-05	pseudobulk	edgeR	LRT
Ttc28	-0.19453	5.86799	21.7123	3.16749e-06	2.85308e-05	pseudobulk	edgeR	LRT
Selenof	0.302346	4.59604	21.6818	3.21828e-06	2.89669e-05	pseudobulk	edgeR	LRT
Fam3c	-0.335703	5.20419	21.6642	3.24789e-06	2.92118e-05	pseudobulk	edgeR	LRT
Tpst1	0.284062	4.6942	21.6615	3.25248e-06	2.92423e-05	pseudobulk	edgeR	LRT
Tmod2	-0.182063	6.69499	21.6497	3.27258e-06	2.94123e-05	pseudobulk	edgeR	LRT
Nemf	0.224348	5.78456	21.5779	3.39746e-06	3.05088e-05	pseudobulk	edgeR	LRT
Slc20a2	0.206206	6.09928	21.5544	3.43924e-06	3.08305e-05	pseudobulk	edgeR	LRT
Rptor	0.152915	7.13124	21.5392	3.46675e-06	3.10543e-05	pseudobulk	edgeR	LRT
Xiap	0.240536	5.14055	21.5314	3.48074e-06	3.11568e-05	pseudobulk	edgeR	LRT
Neurod6	-0.250996	5.59496	21.5082	3.52318e-06	3.15251e-05	pseudobulk	edgeR	LRT
Cyb5r4	0.202327	5.75221	21.5	3.53837e-06	3.16494e-05	pseudobulk	edgeR	LRT
Map4k4	-0.187416	6.16029	21.4986	3.54082e-06	3.16597e-05	pseudobulk	edgeR	LRT
Edem3	0.211256	5.97134	21.4864	3.56344e-06	3.18481e-05	pseudobulk	edgeR	LRT
Atad3a	-0.23343	5.27949	21.4858	3.5645e-06	3.18481e-05	pseudobulk	edgeR	LRT
Grik5	0.194066	6.5899	21.4793	3.57664e-06	3.19332e-05	pseudobulk	edgeR	LRT
Kcnh5	-0.231471	8.19292	21.4641	3.60513e-06	3.2164e-05	pseudobulk	edgeR	LRT
Hnrnpul1	0.246168	5.3336	21.4562	3.62004e-06	3.22852e-05	pseudobulk	edgeR	LRT
Gtf2i	0.159308	7.09737	21.455	3.62239e-06	3.22943e-05	pseudobulk	edgeR	LRT
Gm3764	-0.163912	6.65338	21.4521	3.62779e-06	3.23189e-05	pseudobulk	edgeR	LRT
Cdyl2	-0.190458	6.63196	21.4185	3.69186e-06	3.28177e-05	pseudobulk	edgeR	LRT
Naa30	0.250757	4.91019	21.4081	3.71204e-06	3.29851e-05	pseudobulk	edgeR	LRT
Pabpc1	0.235147	5.35437	21.3983	3.73094e-06	3.3141e-05	pseudobulk	edgeR	LRT
Prkar2b	-0.19394	6.29494	21.3833	3.76038e-06	3.33781e-05	pseudobulk	edgeR	LRT
Drosha	0.204786	6.02173	21.3804	3.76603e-06	3.34161e-05	pseudobulk	edgeR	LRT
Tnpo3	0.16923	6.41843	21.3466	3.83303e-06	3.39736e-05	pseudobulk	edgeR	LRT
Sfswap	0.164377	6.70911	21.2895	3.94895e-06	3.49249e-05	pseudobulk	edgeR	LRT
Alkbh8	0.213561	5.66044	21.2723	3.98442e-06	3.5213e-05	pseudobulk	edgeR	LRT
C1qtnf4	-0.189407	6.01208	21.264	4.00177e-06	3.53536e-05	pseudobulk	edgeR	LRT
Plppr4	-0.139915	7.39746	21.195	4.14847e-06	3.65965e-05	pseudobulk	edgeR	LRT
Lamp2	-0.19973	5.77537	21.1509	4.24502e-06	3.73942e-05	pseudobulk	edgeR	LRT
Man1a2	-0.148721	7.82549	21.1381	4.27336e-06	3.76167e-05	pseudobulk	edgeR	LRT
Tia1	-0.169561	6.79983	21.1365	4.27714e-06	3.76364e-05	pseudobulk	edgeR	LRT
Cyc1	-0.232591	5.31956	21.1352	4.28005e-06	3.76484e-05	pseudobulk	edgeR	LRT
Gabra4	-0.133031	7.96603	21.1158	4.32351e-06	3.79895e-05	pseudobulk	edgeR	LRT
Dynll1	-0.239404	5.25856	21.109	4.33893e-06	3.81113e-05	pseudobulk	edgeR	LRT
Trmt2a	-0.307549	4.59816	21.1048	4.34833e-06	3.81802e-05	pseudobulk	edgeR	LRT
Gpbp1l1	-0.233962	5.19666	21.0949	4.37093e-06	3.8351e-05	pseudobulk	edgeR	LRT
Zbtb37	0.286471	4.58234	21.0855	4.39234e-06	3.8525e-05	pseudobulk	edgeR	LRT
Rcor3	-0.2075	5.55842	21.0795	4.40622e-06	3.86189e-05	pseudobulk	edgeR	LRT
Astn1	-0.124355	8.83739	21.0721	4.42311e-06	3.87392e-05	pseudobulk	edgeR	LRT
Gm20732	-0.261656	4.89997	21.069	4.43036e-06	3.87887e-05	pseudobulk	edgeR	LRT
Sdk1	-0.18166	8.02509	21.0564	4.45955e-06	3.90302e-05	pseudobulk	edgeR	LRT
Prdm2	0.171633	6.37985	21.0483	4.4784e-06	3.91812e-05	pseudobulk	edgeR	LRT
Crim1	-0.172395	6.46752	21.0285	4.52501e-06	3.95181e-05	pseudobulk	edgeR	LRT
Swt1	0.225804	5.6435	21.0264	4.53001e-06	3.95476e-05	pseudobulk	edgeR	LRT
Fbrsl1	0.181655	6.36041	20.9946	4.60575e-06	4.01944e-05	pseudobulk	edgeR	LRT
Matr3	0.286338	4.53865	20.9819	4.63632e-06	4.04468e-05	pseudobulk	edgeR	LRT
Mysm1	0.201031	6.28279	20.95	4.71431e-06	4.10684e-05	pseudobulk	edgeR	LRT
Dars	0.234218	5.11812	20.9317	4.75959e-06	4.14481e-05	pseudobulk	edgeR	LRT
Sec31a	0.211607	5.73906	20.8912	4.86113e-06	4.22719e-05	pseudobulk	edgeR	LRT
Dhx36	0.187046	6.1795	20.8495	4.96813e-06	4.31562e-05	pseudobulk	edgeR	LRT
Elmod1	-0.132996	7.59065	20.825	5.03213e-06	4.36345e-05	pseudobulk	edgeR	LRT
Reep1	-0.155993	6.99238	20.8185	5.04921e-06	4.3767e-05	pseudobulk	edgeR	LRT
Srpk2	-0.123283	8.21048	20.7972	5.10565e-06	4.42405e-05	pseudobulk	edgeR	LRT
Ap2b1	-0.148691	6.99337	20.6984	5.3761e-06	4.65178e-05	pseudobulk	edgeR	LRT
Uxs1	-0.185354	6.37	20.6931	5.39098e-06	4.663e-05	pseudobulk	edgeR	LRT
Acly	-0.269922	4.74716	20.6849	5.41422e-06	4.67979e-05	pseudobulk	edgeR	LRT
Ccdc58	0.275995	4.67777	20.6702	5.45576e-06	4.71236e-05	pseudobulk	edgeR	LRT
Tbc1d12	-0.196551	5.79743	20.657	5.49366e-06	4.74173e-05	pseudobulk	edgeR	LRT
Ensa	0.219155	5.79857	20.6534	5.50399e-06	4.74897e-05	pseudobulk	edgeR	LRT
Pde4a	0.16027	6.8318	20.6366	5.55238e-06	4.78903e-05	pseudobulk	edgeR	LRT
Tbc1d15	0.23714	5.54736	20.6147	5.61626e-06	4.8407e-05	pseudobulk	edgeR	LRT
Usp11	-0.204113	5.94051	20.5939	5.67761e-06	4.89012e-05	pseudobulk	edgeR	LRT
Map7d1	-0.193054	6.10765	20.5894	5.69109e-06	4.90001e-05	pseudobulk	edgeR	LRT
Adrb1	-0.202742	5.60651	20.566	5.76107e-06	4.95675e-05	pseudobulk	edgeR	LRT
Dhx33	0.262221	4.79223	20.5552	5.79358e-06	4.98297e-05	pseudobulk	edgeR	LRT
Thap4	-0.281297	4.62761	20.5517	5.80435e-06	4.98872e-05	pseudobulk	edgeR	LRT
Gtpbp6	-0.237933	5.16712	20.5321	5.86402e-06	5.03823e-05	pseudobulk	edgeR	LRT
Kat7	0.23336	5.35199	20.4878	6.00127e-06	5.14884e-05	pseudobulk	edgeR	LRT
U2af2	0.252311	4.95831	20.4571	6.09828e-06	5.22661e-05	pseudobulk	edgeR	LRT
Faf2	0.206905	5.56263	20.4443	6.13931e-06	5.25905e-05	pseudobulk	edgeR	LRT
Mcph1	0.169378	6.51863	20.4099	6.25059e-06	5.34775e-05	pseudobulk	edgeR	LRT
Nphp4	0.19655	5.75429	20.3936	6.30401e-06	5.39157e-05	pseudobulk	edgeR	LRT
Nf1	0.136137	8.01424	20.3754	6.36435e-06	5.43936e-05	pseudobulk	edgeR	LRT
Brd4	0.154343	6.89136	20.3704	6.38087e-06	5.45156e-05	pseudobulk	edgeR	LRT
Cdc5l	0.248346	4.83858	20.3517	6.44368e-06	5.5033e-05	pseudobulk	edgeR	LRT
Narf	-0.311063	4.57554	20.3392	6.4857e-06	5.53531e-05	pseudobulk	edgeR	LRT
Ubn1	0.18412	6.11264	20.2826	6.68041e-06	5.69153e-05	pseudobulk	edgeR	LRT
Fbxo8	0.190366	5.85209	20.2341	6.85189e-06	5.82948e-05	pseudobulk	edgeR	LRT
Actl6a	0.261525	4.66526	20.1906	7.00967e-06	5.95749e-05	pseudobulk	edgeR	LRT
Ppargc1a	-0.316493	5.59504	20.1616	7.1169e-06	6.04231e-05	pseudobulk	edgeR	LRT
Pold3	0.243069	5.11514	20.1481	7.16698e-06	6.0827e-05	pseudobulk	edgeR	LRT
Phlpp2	-0.186413	6.3002	20.1461	7.17451e-06	6.08698e-05	pseudobulk	edgeR	LRT
Pigg	0.248508	4.89474	20.1386	7.20289e-06	6.1027e-05	pseudobulk	edgeR	LRT
Smim10l1	0.268326	4.61921	20.1385	7.20305e-06	6.1027e-05	pseudobulk	edgeR	LRT
Nom1	0.251511	4.92254	20.1366	7.21023e-06	6.10667e-05	pseudobulk	edgeR	LRT
Klhl29	-0.127716	9.15785	20.1256	7.25197e-06	6.13941e-05	pseudobulk	edgeR	LRT
Fam13b	0.159976	6.8418	20.1251	7.25393e-06	6.13941e-05	pseudobulk	edgeR	LRT
Smg9	0.244419	5.09853	20.0556	7.52226e-06	6.3599e-05	pseudobulk	edgeR	LRT
Setd4	0.23127	5.43561	20.0135	7.68976e-06	6.49475e-05	pseudobulk	edgeR	LRT
Fam193a	-0.16312	7.26497	19.9685	7.87276e-06	6.64012e-05	pseudobulk	edgeR	LRT
Mtrex	0.220747	5.4824	19.9672	7.8783e-06	6.6425e-05	pseudobulk	edgeR	LRT
Taf2	0.205869	5.65773	19.96	7.908e-06	6.66394e-05	pseudobulk	edgeR	LRT
Rnf2	0.262906	4.71327	19.9597	7.90919e-06	6.66394e-05	pseudobulk	edgeR	LRT
Eif2a	0.26769	4.89907	19.9274	8.04375e-06	6.77263e-05	pseudobulk	edgeR	LRT
Ajm1	0.28326	4.50499	19.9121	8.10842e-06	6.81767e-05	pseudobulk	edgeR	LRT
Anapc10	0.181824	6.04664	19.9108	8.11424e-06	6.82021e-05	pseudobulk	edgeR	LRT
Srrm4	-0.129257	7.73337	19.909	8.1216e-06	6.82404e-05	pseudobulk	edgeR	LRT
Nsd2	-0.169678	6.92178	19.9056	8.13627e-06	6.83401e-05	pseudobulk	edgeR	LRT
Dlgap1	-0.117828	11.0391	19.9016	8.15327e-06	6.84594e-05	pseudobulk	edgeR	LRT
Scrt1	-0.273643	4.52126	19.8977	8.16991e-06	6.85755e-05	pseudobulk	edgeR	LRT
Zcrb1	0.23006	5.31678	19.892	8.19444e-06	6.87315e-05	pseudobulk	edgeR	LRT
Fnip2	-0.219641	5.51214	19.8914	8.19694e-06	6.87315e-05	pseudobulk	edgeR	LRT
Egr4	-0.346734	4.97225	19.8766	8.26044e-06	6.92401e-05	pseudobulk	edgeR	LRT
Ubn2	0.144152	7.98035	19.8645	8.31289e-06	6.96558e-05	pseudobulk	edgeR	LRT
Smarca4	0.151618	6.76225	19.851	8.37175e-06	7.01249e-05	pseudobulk	edgeR	LRT
[truncated: 4,069 more rows]

## Sheet: Deep_Layer_neurons
gene	logFC	logCPM	LR	PValue	FDR	de_family	de_method	de_type
Rnpc3	1.06691	7.37467	936.125	1.37668e-205	3.35704e-201	pseudobulk	edgeR	LRT
Sgcz	-0.742372	11.7442	747.203	1.62731e-164	1.9841e-160	pseudobulk	edgeR	LRT
Tafa1	-0.922	10.2816	745.935	3.07059e-164	2.49588e-160	pseudobulk	edgeR	LRT
Xkr4	-0.659854	10.326	735.748	5.03847e-162	3.07158e-158	pseudobulk	edgeR	LRT
B830012L14Rik	-0.838418	7.9342	725.004	1.09276e-159	5.32939e-156	pseudobulk	edgeR	LRT
Gm27000	-0.703575	8.89556	712.928	4.61823e-157	1.87693e-153	pseudobulk	edgeR	LRT
Gm10754	-1.30616	5.92358	703.691	4.71064e-155	1.64098e-151	pseudobulk	edgeR	LRT
Cntn4	-0.729802	10.284	670.269	8.73368e-148	2.66213e-144	pseudobulk	edgeR	LRT
Marchf1	-0.768598	9.58022	627.64	1.62979e-138	4.41582e-135	pseudobulk	edgeR	LRT
Miat	-0.750162	7.97077	626.283	3.21468e-138	7.839e-135	pseudobulk	edgeR	LRT
Fgf14	-0.615978	11.9343	619.968	7.59844e-137	1.68443e-133	pseudobulk	edgeR	LRT
Meg3	-0.666683	11.7843	619.593	9.16945e-137	1.86331e-133	pseudobulk	edgeR	LRT
Cdr1os	-0.566154	9.68619	606.001	8.28989e-134	1.55499e-130	pseudobulk	edgeR	LRT
Gpr137c	-0.982339	6.53851	595.605	1.51258e-131	2.63459e-128	pseudobulk	edgeR	LRT
Chrm3	-0.563258	9.85136	579.482	4.86159e-128	7.90333e-125	pseudobulk	edgeR	LRT
Ptprd	-0.522923	13.4199	576.953	1.72519e-127	2.6293e-124	pseudobulk	edgeR	LRT
Malat1	-0.509514	14.3672	568.708	1.0722e-125	1.53797e-122	pseudobulk	edgeR	LRT
Adam23	-0.69026	8.19994	565.901	4.37508e-125	5.92702e-122	pseudobulk	edgeR	LRT
Khdrbs2	-0.60857	10.0494	562.154	2.85787e-124	3.66785e-121	pseudobulk	edgeR	LRT
Csmd3	-0.683382	10.0636	556.218	5.58774e-123	6.81285e-120	pseudobulk	edgeR	LRT
Nrg1	-0.615695	11.8923	552.089	4.42088e-122	5.13349e-119	pseudobulk	edgeR	LRT
Luzp2	-0.646691	8.4312	549.021	2.0553e-121	2.27811e-118	pseudobulk	edgeR	LRT
Ftx	-0.733643	7.40265	543.589	3.12373e-120	3.31183e-117	pseudobulk	edgeR	LRT
Frmpd4	-0.513195	11.1453	531.813	1.13887e-117	1.15714e-114	pseudobulk	edgeR	LRT
5330434G04Rik	-0.807525	7.14623	515.781	3.50332e-114	3.29141e-111	pseudobulk	edgeR	LRT
Dmd	-0.508573	10.9891	515.777	3.50939e-114	3.29141e-111	pseudobulk	edgeR	LRT
Nlgn1	-0.506087	12.0362	514.926	5.37694e-114	4.85617e-111	pseudobulk	edgeR	LRT
Snhg11	-0.504532	11.6587	502.882	2.2439e-111	1.9542e-108	pseudobulk	edgeR	LRT
Lrrtm4	-0.651913	11.5225	492.824	3.46241e-109	2.91141e-106	pseudobulk	edgeR	LRT
Zfp804b	-0.978267	8.19597	477.069	9.27735e-106	7.54094e-103	pseudobulk	edgeR	LRT
Stmn2	-0.79345	6.72756	468.777	5.91447e-104	4.6524e-101	pseudobulk	edgeR	LRT
Etl4	-0.548993	11.0929	466.33	2.01581e-103	1.53611e-100	pseudobulk	edgeR	LRT
Amy1	0.907225	6.7414	464.023	6.40376e-103	4.73199e-100	pseudobulk	edgeR	LRT
Mlip	-0.655711	7.69983	460.803	3.21456e-102	2.3055e-99	pseudobulk	edgeR	LRT
Pde1a	-0.544132	10.605	457.664	1.54961e-101	1.07963e-98	pseudobulk	edgeR	LRT
Unc5c	-0.616025	8.39163	457.114	2.04133e-101	1.38272e-98	pseudobulk	edgeR	LRT
Pde4d	-0.508113	11.5424	452.729	1.83756e-100	1.21105e-97	pseudobulk	edgeR	LRT
Trhde	-0.688352	7.82133	452.05	2.58192e-100	1.65685e-97	pseudobulk	edgeR	LRT
Rasgef1b	-0.640254	8.43872	449.679	8.46987e-100	5.29584e-97	pseudobulk	edgeR	LRT
Cntnap2	-0.558225	10.9155	443.202	2.17569e-98	1.32635e-95	pseudobulk	edgeR	LRT
Sema6d	-0.563707	9.4461	439.986	1.09021e-97	6.48407e-95	pseudobulk	edgeR	LRT
Hecw2	-0.541501	9.43374	431.339	8.30663e-96	4.82279e-93	pseudobulk	edgeR	LRT
Pak7	-0.549672	9.27519	428.118	4.17425e-95	2.36719e-92	pseudobulk	edgeR	LRT
Pdzrn4	-0.592661	9.65417	428.051	4.31685e-95	2.39242e-92	pseudobulk	edgeR	LRT
Ncam2	-0.538355	10.5793	426.755	8.26379e-95	4.47806e-92	pseudobulk	edgeR	LRT
Egfem1	-0.641494	9.21496	420.038	2.39404e-93	1.2691e-90	pseudobulk	edgeR	LRT
Kctd16	-0.532685	9.41767	415.199	2.70744e-92	1.4047e-89	pseudobulk	edgeR	LRT
Hmgcs1	-1.21384	5.30696	415.02	2.96071e-92	1.5041e-89	pseudobulk	edgeR	LRT
Il1rapl1	-0.561311	11.0872	414.425	3.98987e-92	1.98557e-89	pseudobulk	edgeR	LRT
Grm8	-0.470234	10.3915	412.826	8.89186e-92	4.33656e-89	pseudobulk	edgeR	LRT
Car10	-0.693507	9.28856	409.554	4.5828e-91	2.19121e-88	pseudobulk	edgeR	LRT
Kcnh7	-0.511534	11.2419	409.419	4.90422e-91	2.2998e-88	pseudobulk	edgeR	LRT
Magi2	-0.516645	11.5793	401.753	2.28729e-89	1.05237e-86	pseudobulk	edgeR	LRT
Ptchd4	-0.860197	6.37074	400.56	4.15897e-89	1.87808e-86	pseudobulk	edgeR	LRT
Ralyl	-0.466423	11.282	400.068	5.32391e-89	2.36043e-86	pseudobulk	edgeR	LRT
Mir124a-1hg	-0.568697	8.33355	392.54	2.31741e-87	1.00911e-84	pseudobulk	edgeR	LRT
Kcnb2	-0.495806	9.36095	389.312	1.16875e-86	4.99999e-84	pseudobulk	edgeR	LRT
Thsd7b	-0.617625	8.42154	385.261	8.90268e-86	3.74296e-83	pseudobulk	edgeR	LRT
Klf12	-0.576016	8.37581	383.806	1.84684e-85	7.63307e-83	pseudobulk	edgeR	LRT
Mirg	-0.861656	6.41287	380.714	8.70079e-85	3.53614e-82	pseudobulk	edgeR	LRT
Nrg3	-0.438425	12.9927	377.052	5.45374e-84	2.18016e-81	pseudobulk	edgeR	LRT
Nyap2	-0.65825	7.86284	376.901	5.88494e-84	2.31459e-81	pseudobulk	edgeR	LRT
Hs3st5	-0.778643	7.50596	366.17	1.27653e-81	4.94099e-79	pseudobulk	edgeR	LRT
Kcnq5	-0.591274	10.4271	364.043	3.70858e-81	1.41303e-78	pseudobulk	edgeR	LRT
Gpm6a	-0.490673	9.44831	357.799	8.48727e-80	3.18403e-77	pseudobulk	edgeR	LRT
Cdh9	-0.777209	7.25482	353.103	8.94139e-79	3.30357e-76	pseudobulk	edgeR	LRT
Raph1	-0.593361	7.43607	348.429	9.31708e-78	3.391e-75	pseudobulk	edgeR	LRT
Hecw1	-0.47534	9.13217	343.338	1.19624e-76	4.28977e-74	pseudobulk	edgeR	LRT
Fgf12	-0.420732	10.8343	340.606	4.70881e-76	1.64035e-73	pseudobulk	edgeR	LRT
Brinp3	-0.730835	8.17418	339.246	9.31443e-76	3.19905e-73	pseudobulk	edgeR	LRT
6530403H02Rik	0.910583	7.01551	336.864	3.07453e-75	1.04128e-72	pseudobulk	edgeR	LRT
Pcdh11x	-0.715934	7.44217	335.523	6.0234e-75	2.01206e-72	pseudobulk	edgeR	LRT
Gabrb1	-0.47667	9.94149	332.451	2.81223e-74	9.26706e-72	pseudobulk	edgeR	LRT
R3hdm1	-0.449105	9.92051	330.306	8.24276e-74	2.68e-71	pseudobulk	edgeR	LRT
Epha6	-0.616532	9.51916	326.981	4.36764e-73	1.40138e-70	pseudobulk	edgeR	LRT
Glra2	-0.799788	5.92576	322.906	3.37237e-72	1.06799e-69	pseudobulk	edgeR	LRT
Arpp21	-0.418944	11.2857	321.747	6.03107e-72	1.88548e-69	pseudobulk	edgeR	LRT
Kcnd2	-0.432456	11.2379	321.526	6.73609e-72	2.07923e-69	pseudobulk	edgeR	LRT
Gm40841	-0.774369	6.29312	321.237	7.78745e-72	2.37371e-69	pseudobulk	edgeR	LRT
Trps1	-0.895519	6.245	319.02	2.36813e-71	7.12924e-69	pseudobulk	edgeR	LRT
Ppp2r2b	-0.412379	10.0702	313.556	3.6687e-70	1.09099e-67	pseudobulk	edgeR	LRT
Cadps2	-0.465072	9.00556	305.216	2.40641e-68	7.06991e-66	pseudobulk	edgeR	LRT
Trpc5	-0.81216	6.49953	301.368	1.65832e-67	4.81407e-65	pseudobulk	edgeR	LRT
Gria4	-0.438363	9.19122	299.294	4.69372e-67	1.34655e-64	pseudobulk	edgeR	LRT
Cnksr2	-0.430804	10.1458	298.595	6.66474e-67	1.88976e-64	pseudobulk	edgeR	LRT
Mir181a-1hg	-0.907297	5.81176	298.348	7.54567e-67	2.11069e-64	pseudobulk	edgeR	LRT
Cdh10	-0.72518	7.56686	298.329	7.61701e-67	2.11069e-64	pseudobulk	edgeR	LRT
Cntnap5b	-0.873998	7.93216	297.078	1.42673e-66	3.90907e-64	pseudobulk	edgeR	LRT
Kcnj3	-0.419314	9.30441	296.093	2.33853e-66	6.33611e-64	pseudobulk	edgeR	LRT
Lrfn5	-0.468573	10.0966	294.874	4.31144e-66	1.15532e-63	pseudobulk	edgeR	LRT
Pou6f2	-1.07327	6.21912	289.281	7.13244e-65	1.89048e-62	pseudobulk	edgeR	LRT
Nrxn1	-0.43514	12.7396	287.507	1.73702e-64	4.55454e-62	pseudobulk	edgeR	LRT
Gria3	-0.410457	10.1658	287.393	1.83938e-64	4.77161e-62	pseudobulk	edgeR	LRT
Frmd4a	-0.505322	10.2054	286.711	2.58894e-64	6.64539e-62	pseudobulk	edgeR	LRT
Nr3c2	-0.517388	7.99017	285.258	5.36775e-64	1.36346e-61	pseudobulk	edgeR	LRT
Elavl4	-0.514205	7.81526	284.602	7.46053e-64	1.87552e-61	pseudobulk	edgeR	LRT
Rit2	-0.521311	8.05277	282.3	2.36765e-63	5.89135e-61	pseudobulk	edgeR	LRT
B230209E15Rik	-0.5453	7.87536	281.58	3.39845e-63	8.37084e-61	pseudobulk	edgeR	LRT
Gm16083	-0.968669	5.04141	281.416	3.69013e-63	8.99839e-61	pseudobulk	edgeR	LRT
Tmem132d	-0.454032	8.98823	280.055	7.3042e-63	1.76349e-60	pseudobulk	edgeR	LRT
Galnt13	-0.529377	9.1635	278.04	2.00797e-62	4.80042e-60	pseudobulk	edgeR	LRT
Mctp1	-0.481231	10.1037	276.949	3.47115e-62	8.21785e-60	pseudobulk	edgeR	LRT
Dpysl3	-1.09272	4.97386	276.532	4.27889e-62	1.00328e-59	pseudobulk	edgeR	LRT
Gabrb2	-0.414989	8.99955	275.177	8.44481e-62	1.96121e-59	pseudobulk	edgeR	LRT
Arap2	-0.495824	8.1599	275.09	8.82067e-62	2.02917e-59	pseudobulk	edgeR	LRT
Coro6	-0.934578	6.30646	273.627	1.83875e-61	4.19047e-59	pseudobulk	edgeR	LRT
Gabrg3	-0.399903	10.168	272.836	2.73424e-61	6.17356e-59	pseudobulk	edgeR	LRT
Syt1	-0.391621	12.1177	272.394	3.41399e-61	7.63762e-59	pseudobulk	edgeR	LRT
Map4	-0.677879	6.70068	271.999	4.16241e-61	9.2273e-59	pseudobulk	edgeR	LRT
Peg3	-0.481333	8.21634	270.692	8.02e-61	1.76187e-58	pseudobulk	edgeR	LRT
Nkain2	-0.510126	12.2258	268.82	2.05194e-60	4.46756e-58	pseudobulk	edgeR	LRT
Ano3	-0.440803	9.36509	267.084	4.903e-60	1.05805e-57	pseudobulk	edgeR	LRT
Sema5a	-0.472421	7.80645	266.642	6.12174e-60	1.30946e-57	pseudobulk	edgeR	LRT
Gm15155	-0.634697	7.48089	264.701	1.62163e-59	3.43856e-57	pseudobulk	edgeR	LRT
Lsamp	-0.515657	12.2699	264.089	2.20415e-59	4.63346e-57	pseudobulk	edgeR	LRT
Robo1	-0.545979	10.4337	262.201	5.68578e-59	1.18502e-56	pseudobulk	edgeR	LRT
Dlg2	-0.358747	12.9417	260.073	1.65398e-58	3.418e-56	pseudobulk	edgeR	LRT
Epha5	-0.464744	9.71858	259.658	2.03744e-58	4.17505e-56	pseudobulk	edgeR	LRT
Gpr158	-0.469984	9.56597	258.958	2.89505e-58	5.88298e-56	pseudobulk	edgeR	LRT
Lrp1b	-0.439243	12.0446	258.228	4.17583e-58	8.41551e-56	pseudobulk	edgeR	LRT
Tenm1	-0.447196	8.95469	258.044	4.57918e-58	9.15272e-56	pseudobulk	edgeR	LRT
Hdac9	-0.465956	9.41495	257.936	4.83536e-58	9.5862e-56	pseudobulk	edgeR	LRT
Kcnip4	-0.435193	12.9002	256.467	1.01065e-57	1.98749e-55	pseudobulk	edgeR	LRT
Prkg1	-0.48747	9.0257	256.369	1.06175e-57	2.07126e-55	pseudobulk	edgeR	LRT
Dpp10	-0.42627	13.9471	255.669	1.50882e-57	2.92005e-55	pseudobulk	edgeR	LRT
Gm49678	-0.624551	7.80027	254.962	2.1516e-57	4.13124e-55	pseudobulk	edgeR	LRT
Adgrl3	-0.363799	10.5069	254.716	2.43447e-57	4.63786e-55	pseudobulk	edgeR	LRT
Fat3	-0.435321	9.07248	253.906	3.65619e-57	6.91133e-55	pseudobulk	edgeR	LRT
Me3	-0.433069	8.55745	253.868	3.72501e-57	6.98727e-55	pseudobulk	edgeR	LRT
Csgalnact1	-0.577418	7.38858	253.299	4.95641e-57	9.2261e-55	pseudobulk	edgeR	LRT
Nrip3	-0.763603	5.74955	252.012	9.45745e-57	1.74712e-54	pseudobulk	edgeR	LRT
Adgrb3	-0.38582	11.6092	249.988	2.61264e-56	4.79017e-54	pseudobulk	edgeR	LRT
Edil3	-0.58085	7.70856	247.271	1.0221e-55	1.85999e-53	pseudobulk	edgeR	LRT
Ank2	-0.353132	11.0862	244.764	3.59667e-55	6.49664e-53	pseudobulk	edgeR	LRT
Ldb2	-0.401717	9.73961	243.746	5.99838e-55	1.07552e-52	pseudobulk	edgeR	LRT
Grm3	-0.442846	8.92922	243.679	6.20328e-55	1.10414e-52	pseudobulk	edgeR	LRT
Cacna2d1	-0.440734	9.51683	243.004	8.70319e-55	1.53788e-52	pseudobulk	edgeR	LRT
Pcsk5	-0.454247	8.41955	242.122	1.35553e-54	2.36105e-52	pseudobulk	edgeR	LRT
Slc35f4	-0.582385	8.81916	241.87	1.5381e-54	2.66005e-52	pseudobulk	edgeR	LRT
A330102I10Rik	-0.682522	6.25893	240.71	2.75298e-54	4.72756e-52	pseudobulk	edgeR	LRT
Rims1	-0.388183	10.592	239.449	5.18732e-54	8.84565e-52	pseudobulk	edgeR	LRT
Gm13629	-1.11097	5.16266	239.434	5.22516e-54	8.8483e-52	pseudobulk	edgeR	LRT
Clasp2	-0.43116	8.23271	238.573	8.04934e-54	1.35368e-51	pseudobulk	edgeR	LRT
Matk	-0.490844	7.42802	237.767	1.2069e-53	2.01578e-51	pseudobulk	edgeR	LRT
Cntn6	-0.665887	8.31155	235.972	2.97168e-53	4.92956e-51	pseudobulk	edgeR	LRT
Arhgap42	-0.848972	5.33883	234.755	5.47531e-53	9.02131e-51	pseudobulk	edgeR	LRT
Adcy8	-0.530911	7.08468	233.416	1.07251e-52	1.732e-50	pseudobulk	edgeR	LRT
Sgcd	-0.488573	8.84413	230.764	4.06183e-52	6.5163e-50	pseudobulk	edgeR	LRT
Plcb1	-0.330103	10.905	230.009	5.93542e-52	9.45981e-50	pseudobulk	edgeR	LRT
Mid1	0.64135	6.2848	229.158	9.09626e-52	1.44034e-49	pseudobulk	edgeR	LRT
Nefm	-0.819655	5.64752	227.724	1.869e-51	2.94036e-49	pseudobulk	edgeR	LRT
Tafa2	-0.765746	7.13692	226.906	2.81945e-51	4.4072e-49	pseudobulk	edgeR	LRT
Ncald	-0.439089	8.60194	226.43	3.5802e-51	5.56071e-49	pseudobulk	edgeR	LRT
Chl1	-0.539625	8.07261	225.813	4.88186e-51	7.53444e-49	pseudobulk	edgeR	LRT
Scn1a	-0.420676	8.02608	224.151	1.12461e-50	1.72475e-48	pseudobulk	edgeR	LRT
Vsnl1	-0.471397	8.37741	223.717	1.39829e-50	2.13109e-48	pseudobulk	edgeR	LRT
Igsf9b	-0.455784	7.58803	223.698	1.412e-50	2.13861e-48	pseudobulk	edgeR	LRT
Gm38393	-0.513644	7.0323	223.043	1.96153e-50	2.95258e-48	pseudobulk	edgeR	LRT
Cntnap5a	-0.674018	8.54993	222.295	2.85669e-50	4.27365e-48	pseudobulk	edgeR	LRT
Tmeff1	-0.696346	5.83172	222.093	3.16141e-50	4.70067e-48	pseudobulk	edgeR	LRT
Opcml	-0.373291	12.4051	221.956	3.38658e-50	5.00496e-48	pseudobulk	edgeR	LRT
Usp29	-0.553014	7.30423	221.013	5.43837e-50	7.941e-48	pseudobulk	edgeR	LRT
Gm20754	-0.724171	7.31838	217.416	3.31174e-49	4.80695e-47	pseudobulk	edgeR	LRT
5730522E02Rik	-0.534235	8.89201	217.069	3.94243e-49	5.68853e-47	pseudobulk	edgeR	LRT
Cadm2	-0.319136	12.0364	216.686	4.7776e-49	6.85305e-47	pseudobulk	edgeR	LRT
Grik2	-0.3729	10.6775	216.198	6.10637e-49	8.70782e-47	pseudobulk	edgeR	LRT
Robo2	-0.421799	9.13541	215.302	9.57686e-49	1.34989e-46	pseudobulk	edgeR	LRT
Srebf2	-0.64429	6.03674	214.883	1.18211e-48	1.65666e-46	pseudobulk	edgeR	LRT
Hspa5	0.601911	6.2778	214.627	1.34426e-48	1.87313e-46	pseudobulk	edgeR	LRT
Cdh18	-0.49107	10.807	212.905	3.1928e-48	4.39867e-46	pseudobulk	edgeR	LRT
Immp2l	0.434355	8.82695	211.896	5.29882e-48	7.25908e-46	pseudobulk	edgeR	LRT
Asic2	-0.374431	11.3115	211.306	7.12872e-48	9.71139e-46	pseudobulk	edgeR	LRT
Dcx	-0.558364	6.60733	211.134	7.76898e-48	1.05248e-45	pseudobulk	edgeR	LRT
Khdrbs3	-0.345129	10.3638	210.701	9.66007e-48	1.30144e-45	pseudobulk	edgeR	LRT
Nwd2	-0.744972	6.6923	210.228	1.22488e-47	1.64114e-45	pseudobulk	edgeR	LRT
Slc35f1	-0.357047	10.0144	208.49	2.93284e-47	3.90805e-45	pseudobulk	edgeR	LRT
Per2	1.03312	5.01069	207.715	4.329e-47	5.73711e-45	pseudobulk	edgeR	LRT
Ppfia2	-0.37258	9.71415	207.5	4.82219e-47	6.35617e-45	pseudobulk	edgeR	LRT
Frmd5	-0.401872	8.58852	206.657	7.36474e-47	9.6037e-45	pseudobulk	edgeR	LRT
Cntn1	-0.333801	9.59485	206.039	1.00493e-46	1.30346e-44	pseudobulk	edgeR	LRT
Ccdc85a	-0.499696	7.99543	205.817	1.12313e-46	1.44908e-44	pseudobulk	edgeR	LRT
Gucy1a2	-0.408877	8.65297	205.39	1.39194e-46	1.78645e-44	pseudobulk	edgeR	LRT
Grm1	-0.454963	7.57049	204.742	1.92826e-46	2.46182e-44	pseudobulk	edgeR	LRT
Lingo2	-0.709076	10.5966	204.703	1.96591e-46	2.49681e-44	pseudobulk	edgeR	LRT
Oxr1	-0.354881	10.5124	204.191	2.54281e-46	3.21277e-44	pseudobulk	edgeR	LRT
Gab2	-0.515262	6.68393	202.982	4.66795e-46	5.86743e-44	pseudobulk	edgeR	LRT
Stmn4	-0.912917	4.92784	202.278	6.64908e-46	8.31476e-44	pseudobulk	edgeR	LRT
Kcnt2	-0.43699	8.90813	201.568	9.50108e-46	1.18206e-43	pseudobulk	edgeR	LRT
Plcxd3	-0.621936	6.56721	201.243	1.1182e-45	1.38413e-43	pseudobulk	edgeR	LRT
Snrpn	-0.982169	5.59178	200.579	1.56164e-45	1.92326e-43	pseudobulk	edgeR	LRT
Lrrc7	-0.332113	10.877	199.889	2.20839e-45	2.7061e-43	pseudobulk	edgeR	LRT
Rabgap1l	-0.368615	9.17243	198.678	4.05766e-45	4.9473e-43	pseudobulk	edgeR	LRT
Prepl	-0.463281	7.50508	195.996	1.56223e-44	1.88589e-42	pseudobulk	edgeR	LRT
Klf8	-0.749942	5.42508	194.662	3.05381e-44	3.66833e-42	pseudobulk	edgeR	LRT
Agbl4	-0.317868	10.5962	194.618	3.12163e-44	3.73142e-42	pseudobulk	edgeR	LRT
Ccdc191	0.936057	5.05963	193.933	4.40505e-44	5.21442e-42	pseudobulk	edgeR	LRT
Gm49317	-0.396641	8.57139	192.94	7.25289e-44	8.54405e-42	pseudobulk	edgeR	LRT
Pkia	-0.469763	7.33408	192.763	7.93125e-44	9.29824e-42	pseudobulk	edgeR	LRT
Gabra1	-0.459996	7.33355	190.404	2.59567e-43	3.02849e-41	pseudobulk	edgeR	LRT
Tmsb10	-0.875882	5.09666	190.009	3.16489e-43	3.67504e-41	pseudobulk	edgeR	LRT
Nav3	-0.355671	11.5067	189.47	4.15043e-43	4.7966e-41	pseudobulk	edgeR	LRT
Izumo4	-0.766704	5.70862	189.145	4.88693e-43	5.62112e-41	pseudobulk	edgeR	LRT
Ywhah	-0.523493	6.68866	188.975	5.32198e-43	6.09279e-41	pseudobulk	edgeR	LRT
Fhad1	1.06522	4.6871	188.515	6.70701e-43	7.64255e-41	pseudobulk	edgeR	LRT
Uchl1	-0.487609	6.84024	187.401	1.17414e-42	1.3317e-40	pseudobulk	edgeR	LRT
Ccser1	-0.327801	10.8048	186.865	1.53718e-42	1.73538e-40	pseudobulk	edgeR	LRT
Nr1d2	0.608819	6.48454	186.671	1.69432e-42	1.90396e-40	pseudobulk	edgeR	LRT
Bicd1	-0.406853	8.34239	186.52	1.82812e-42	2.04489e-40	pseudobulk	edgeR	LRT
Esrrg	-0.410254	8.57363	186.27	2.07243e-42	2.30759e-40	pseudobulk	edgeR	LRT
Sntg1	-0.344868	9.60362	185.23	3.49638e-42	3.85788e-40	pseudobulk	edgeR	LRT
Cacnb2	-0.478206	8.20944	184.804	4.33114e-42	4.75742e-40	pseudobulk	edgeR	LRT
Dok6	-0.370164	9.57508	184.705	4.55159e-42	4.97715e-40	pseudobulk	edgeR	LRT
Cntnap4	-0.456785	7.82935	184.355	5.4272e-42	5.90813e-40	pseudobulk	edgeR	LRT
Tubb5	-0.752945	5.47484	184.327	5.50468e-42	5.96585e-40	pseudobulk	edgeR	LRT
Fhod3	-0.415027	7.62933	183.252	9.45046e-42	1.01969e-39	pseudobulk	edgeR	LRT
St6gal2	-0.448765	7.08523	183.187	9.7632e-42	1.04879e-39	pseudobulk	edgeR	LRT
Dlc1	-0.394885	8.57535	181.877	1.8866e-41	2.00894e-39	pseudobulk	edgeR	LRT
Lmo4	-0.572261	6.30784	181.736	2.02494e-41	2.14688e-39	pseudobulk	edgeR	LRT
Tenm2	-0.384684	11.8265	180.936	3.02658e-41	3.19252e-39	pseudobulk	edgeR	LRT
Xylt1	-0.388286	8.90757	180.922	3.04799e-41	3.19252e-39	pseudobulk	edgeR	LRT
Zfp804a	-0.512902	7.95837	180.921	3.05047e-41	3.19252e-39	pseudobulk	edgeR	LRT
Dab1	-0.384063	10.9247	179.875	5.16013e-41	5.37734e-39	pseudobulk	edgeR	LRT
Grm7	-0.411214	10.9302	179.629	5.84036e-41	6.03463e-39	pseudobulk	edgeR	LRT
Npas2	-0.458358	7.23751	179.488	6.268e-41	6.44916e-39	pseudobulk	edgeR	LRT
Dusp11	0.535871	6.34141	178.675	9.43436e-41	9.66625e-39	pseudobulk	edgeR	LRT
Trpc1	-0.495142	6.71783	178.483	1.03896e-40	1.06005e-38	pseudobulk	edgeR	LRT
Epha10	-0.593703	6.03472	178.332	1.12096e-40	1.13894e-38	pseudobulk	edgeR	LRT
Rims2	-0.319614	9.97527	178.041	1.29746e-40	1.3128e-38	pseudobulk	edgeR	LRT
Mpp6	-0.49867	7.25684	177.574	1.64145e-40	1.654e-38	pseudobulk	edgeR	LRT
Zcchc18	-0.532438	6.41543	176.377	2.99619e-40	3.00667e-38	pseudobulk	edgeR	LRT
Rab30	-0.52812	6.46276	176.31	3.09787e-40	3.09597e-38	pseudobulk	edgeR	LRT
A230006K03Rik	-0.446202	8.96546	176.196	3.28085e-40	3.26545e-38	pseudobulk	edgeR	LRT
Lin7b	-0.678786	5.59821	175.075	5.76404e-40	5.71366e-38	pseudobulk	edgeR	LRT
Sorbs2	-0.36168	9.32696	173.056	1.59106e-39	1.56444e-37	pseudobulk	edgeR	LRT
Cntn5	-0.41501	9.37781	172.411	2.20055e-39	2.15504e-37	pseudobulk	edgeR	LRT
Farp1	-0.398745	7.95772	171.683	3.17415e-39	3.09606e-37	pseudobulk	edgeR	LRT
Il31ra	0.661821	6.30647	171.056	4.35031e-39	4.22638e-37	pseudobulk	edgeR	LRT
Tmem196	-0.622596	5.88604	170.816	4.9082e-39	4.74946e-37	pseudobulk	edgeR	LRT
Sgk1	-0.456165	6.95964	170.374	6.12974e-39	5.90805e-37	pseudobulk	edgeR	LRT
Rtl4	-0.42721	7.60878	170.207	6.66595e-39	6.39958e-37	pseudobulk	edgeR	LRT
Gm45844	-0.631814	5.92217	168.674	1.4412e-38	1.37819e-36	pseudobulk	edgeR	LRT
Srsf9	0.577142	6.17247	168.39	1.66266e-38	1.58375e-36	pseudobulk	edgeR	LRT
Gm27032	-0.563092	6.09421	168.167	1.85991e-38	1.76475e-36	pseudobulk	edgeR	LRT
Ndst3	-0.450491	8.31921	166.704	3.88166e-38	3.66877e-36	pseudobulk	edgeR	LRT
Hmgcr	-0.679871	6.33692	166.59	4.11207e-38	3.87154e-36	pseudobulk	edgeR	LRT
Cckbr	-0.53393	6.25069	166.559	4.17595e-38	3.91656e-36	pseudobulk	edgeR	LRT
C130071C03Rik	-0.459482	8.13191	166.457	4.39595e-38	4.1071e-36	pseudobulk	edgeR	LRT
Stxbp5l	-0.332933	9.97441	166.218	4.9579e-38	4.61444e-36	pseudobulk	edgeR	LRT
Tanc2	-0.315726	9.94159	165.773	6.20145e-38	5.7499e-36	pseudobulk	edgeR	LRT
Slit2	-0.624228	6.95974	165.681	6.49358e-38	5.99796e-36	pseudobulk	edgeR	LRT
Focad	-0.375781	8.28656	165.453	7.28245e-38	6.70123e-36	pseudobulk	edgeR	LRT
Nol4	-0.342463	8.72235	164.99	9.19237e-38	8.42691e-36	pseudobulk	edgeR	LRT
Cdh11	-0.31212	9.62992	164.617	1.10935e-37	1.01317e-35	pseudobulk	edgeR	LRT
Slc4a10	-0.345483	9.39742	164.291	1.30688e-37	1.18912e-35	pseudobulk	edgeR	LRT
Gm47283	0.505329	6.3768	164.263	1.32518e-37	1.20129e-35	pseudobulk	edgeR	LRT
Grid2	-0.495667	10.7253	164.146	1.40553e-37	1.2694e-35	pseudobulk	edgeR	LRT
Slc9a9	-0.548744	7.83988	163.94	1.55874e-37	1.40258e-35	pseudobulk	edgeR	LRT
Dgkz	-0.410485	7.24255	162.988	2.5169e-37	2.25642e-35	pseudobulk	edgeR	LRT
Stmn1	-0.476095	6.65338	162.686	2.92997e-37	2.61252e-35	pseudobulk	edgeR	LRT
Csmd1	-0.293438	12.8068	162.682	2.93553e-37	2.61252e-35	pseudobulk	edgeR	LRT
Stk39	-0.382863	7.93804	161.792	4.5934e-37	4.07309e-35	pseudobulk	edgeR	LRT
Stmn3	-0.544252	6.25048	161.586	5.09543e-37	4.50189e-35	pseudobulk	edgeR	LRT
Cpne8	-0.611355	5.82091	161.287	5.92212e-37	5.21339e-35	pseudobulk	edgeR	LRT
Diaph2	-0.387058	8.7604	161.168	6.28766e-37	5.51528e-35	pseudobulk	edgeR	LRT
Garnl3	-0.379517	9.01282	161.154	6.33255e-37	5.53474e-35	pseudobulk	edgeR	LRT
Utrn	-0.673773	6.05246	160.752	7.75162e-37	6.75083e-35	pseudobulk	edgeR	LRT
Fah	0.33004	8.65991	160.612	8.31488e-37	7.2156e-35	pseudobulk	edgeR	LRT
A830082K12Rik	-0.56141	6.06245	159.18	1.70907e-36	1.47786e-34	pseudobulk	edgeR	LRT
Col12a1	-0.630144	5.83299	159.053	1.8224e-36	1.57029e-34	pseudobulk	edgeR	LRT
A830018L16Rik	-0.436348	9.71086	158.381	2.55465e-36	2.19349e-34	pseudobulk	edgeR	LRT
Cntn3	-0.339713	9.06011	158.333	2.61775e-36	2.23978e-34	pseudobulk	edgeR	LRT
Kmt2e	-0.38222	7.801	157.976	3.1319e-36	2.67032e-34	pseudobulk	edgeR	LRT
Galnt18	-0.356743	8.25495	157.217	4.58855e-36	3.89867e-34	pseudobulk	edgeR	LRT
Tspan7	-0.398409	8.08547	156.581	6.31899e-36	5.3503e-34	pseudobulk	edgeR	LRT
Kcnk10	-0.560804	6.00813	155.792	9.39958e-36	7.90375e-34	pseudobulk	edgeR	LRT
Katnal2	0.840629	4.76847	155.261	1.22779e-35	1.02885e-33	pseudobulk	edgeR	LRT
Hspa8	0.390453	7.51094	154.608	1.7058e-35	1.41966e-33	pseudobulk	edgeR	LRT
A330008L17Rik	-0.620449	6.20433	154.131	2.16779e-35	1.79801e-33	pseudobulk	edgeR	LRT
Igsf21	-0.415355	7.41093	153.389	3.14976e-35	2.59483e-33	pseudobulk	edgeR	LRT
Spon1	-0.410989	7.82368	153.317	3.26574e-35	2.68132e-33	pseudobulk	edgeR	LRT
Add3	-0.53534	6.17766	152.126	5.94658e-35	4.86602e-33	pseudobulk	edgeR	LRT
Cpeb1	-0.446853	7.04894	151.342	8.82404e-35	7.17248e-33	pseudobulk	edgeR	LRT
Platr25	0.785112	4.98096	151.248	9.24945e-35	7.49329e-33	pseudobulk	edgeR	LRT
Celf2	-0.285656	12.8248	150.511	1.34072e-34	1.07899e-32	pseudobulk	edgeR	LRT
Snca	-0.473689	7.37068	150.395	1.42109e-34	1.13991e-32	pseudobulk	edgeR	LRT
Nebl	-0.376545	8.46062	149.764	1.95208e-34	1.56071e-32	pseudobulk	edgeR	LRT
Eno2	-0.385787	7.33881	149.329	2.43064e-34	1.93697e-32	pseudobulk	edgeR	LRT
Dpyd	-0.547035	7.20396	149.321	2.4398e-34	1.93793e-32	pseudobulk	edgeR	LRT
Pknox2	-0.40247	7.55126	149.079	2.75528e-34	2.18141e-32	pseudobulk	edgeR	LRT
Srgap2	-0.37308	8.04965	149.046	2.80215e-34	2.21134e-32	pseudobulk	edgeR	LRT
Foxp2	-0.367642	8.96567	148.676	3.3756e-34	2.65529e-32	pseudobulk	edgeR	LRT
Ogt	-0.397481	7.65556	148.592	3.52178e-34	2.76137e-32	pseudobulk	edgeR	LRT
Gm2164	-0.487559	7.25411	147.324	6.66757e-34	5.17798e-32	pseudobulk	edgeR	LRT
D430041D05Rik	-0.315573	8.57965	146.873	8.36676e-34	6.47693e-32	pseudobulk	edgeR	LRT
St6galnac3	-0.342355	8.35475	146.839	8.5095e-34	6.56659e-32	pseudobulk	edgeR	LRT
Rgs11	-0.547405	6.24844	146.438	1.04151e-33	8.01175e-32	pseudobulk	edgeR	LRT
Sh3kbp1	-0.443122	6.75419	146.255	1.14205e-33	8.75748e-32	pseudobulk	edgeR	LRT
Gm12353	0.667484	5.4265	145.142	1.99977e-33	1.52389e-31	pseudobulk	edgeR	LRT
Gabrg2	-0.38202	7.36951	145.074	2.06865e-33	1.57146e-31	pseudobulk	edgeR	LRT
Tle4	-0.341797	8.51789	144.055	3.45527e-33	2.61667e-31	pseudobulk	edgeR	LRT
Dtna	-0.347362	8.54486	143.975	3.59857e-33	2.71675e-31	pseudobulk	edgeR	LRT
Magi3	-0.512535	7.47937	143.751	4.02647e-33	3.03041e-31	pseudobulk	edgeR	LRT
Sphkap	-0.421592	7.80799	142.902	6.17505e-33	4.61898e-31	pseudobulk	edgeR	LRT
Cmss1	0.378737	10.5628	142.647	7.02087e-33	5.2356e-31	pseudobulk	edgeR	LRT
Ank3	-0.303253	10.1842	142.23	8.65987e-33	6.43814e-31	pseudobulk	edgeR	LRT
Mgat4c	-0.455437	10.6857	142.115	9.17948e-33	6.8037e-31	pseudobulk	edgeR	LRT
Pcsk2	-0.282085	9.93232	141.753	1.1013e-32	8.12998e-31	pseudobulk	edgeR	LRT
Trrap	0.425772	6.88778	141.749	1.10356e-32	8.12998e-31	pseudobulk	edgeR	LRT
Bend6	-0.48261	6.36393	140.398	2.17901e-32	1.59565e-30	pseudobulk	edgeR	LRT
Rnf152	-0.5395	6.00004	140.284	2.3074e-32	1.68461e-30	pseudobulk	edgeR	LRT
Cntnap5c	-0.70364	6.81894	140.108	2.52117e-32	1.83518e-30	pseudobulk	edgeR	LRT
1700019D03Rik	-0.706632	5.22877	139.881	2.82613e-32	2.05105e-30	pseudobulk	edgeR	LRT
Ctnna2	-0.296398	11.3599	139.726	3.05576e-32	2.20457e-30	pseudobulk	edgeR	LRT
Elmo1	-0.410975	7.38072	139.431	3.54455e-32	2.54967e-30	pseudobulk	edgeR	LRT
Prss12	-0.519303	6.10662	138.892	4.65078e-32	3.33557e-30	pseudobulk	edgeR	LRT
Mest	-0.586584	5.64126	138.576	5.45212e-32	3.89883e-30	pseudobulk	edgeR	LRT
Osbpl1a	-0.344568	7.77224	138.148	6.763e-32	4.8221e-30	pseudobulk	edgeR	LRT
Psap	0.414701	6.94733	137.463	9.54904e-32	6.78873e-30	pseudobulk	edgeR	LRT
Dlgap1	-0.267206	11.1226	137.177	1.10303e-31	7.81899e-30	pseudobulk	edgeR	LRT
Anks1b	-0.264278	11.5029	136.871	1.28686e-31	9.09569e-30	pseudobulk	edgeR	LRT
Trpm3	-0.610866	6.45702	136.605	1.47129e-31	1.03692e-29	pseudobulk	edgeR	LRT
Rph3a	-0.429971	7.29779	136.423	1.61241e-31	1.1331e-29	pseudobulk	edgeR	LRT
Kif5a	-0.446184	6.69617	135.854	2.14786e-31	1.50505e-29	pseudobulk	edgeR	LRT
Cbarp	0.495826	6.19547	134.797	3.65625e-31	2.55466e-29	pseudobulk	edgeR	LRT
Arhgap26	-0.781862	5.09036	134.702	3.83594e-31	2.67255e-29	pseudobulk	edgeR	LRT
Samd12	-0.283615	9.84199	134.473	4.30475e-31	2.99064e-29	pseudobulk	edgeR	LRT
Otud7a	-0.277346	9.62395	134.083	5.23866e-31	3.62911e-29	pseudobulk	edgeR	LRT
Tox	-0.302451	9.8566	133.937	5.63841e-31	3.89498e-29	pseudobulk	edgeR	LRT
Traip	0.790349	4.50277	133.917	5.6969e-31	3.92426e-29	pseudobulk	edgeR	LRT
Rnf130	-0.355471	7.44827	133.65	6.51845e-31	4.47753e-29	pseudobulk	edgeR	LRT
Map1b	-0.3008	9.02052	133.618	6.62176e-31	4.53572e-29	pseudobulk	edgeR	LRT
Gap43	-0.541265	7.47834	133.412	7.34722e-31	5.01854e-29	pseudobulk	edgeR	LRT
Cep83	-0.416643	6.8664	133.15	8.38291e-31	5.70998e-29	pseudobulk	edgeR	LRT
Diras2	-0.456432	6.57972	133.067	8.74065e-31	5.93707e-29	pseudobulk	edgeR	LRT
Htr1f	-0.398273	8.6454	132.962	9.21818e-31	6.24404e-29	pseudobulk	edgeR	LRT
Bcl11a	-0.311307	8.36388	132.123	1.4062e-30	9.49869e-29	pseudobulk	edgeR	LRT
Nkain3	-0.49899	7.90629	131.778	1.6734e-30	1.12723e-28	pseudobulk	edgeR	LRT
Rgs7	-0.350432	9.56448	131.507	1.91753e-30	1.28812e-28	pseudobulk	edgeR	LRT
Sfi1	0.603868	5.51268	130.959	2.52833e-30	1.69377e-28	pseudobulk	edgeR	LRT
Lamp5	-0.658876	5.33626	130.882	2.62746e-30	1.75056e-28	pseudobulk	edgeR	LRT
Nfib	-0.26116	9.6525	130.774	2.77417e-30	1.84327e-28	pseudobulk	edgeR	LRT
A330093E20Rik	0.874493	4.77775	129.749	4.64933e-30	3.08081e-28	pseudobulk	edgeR	LRT
Pea15a	-0.620276	5.28073	129.689	4.79316e-30	3.16751e-28	pseudobulk	edgeR	LRT
Gm19410	-0.366117	7.4143	129.622	4.9585e-30	3.26792e-28	pseudobulk	edgeR	LRT
Asxl3	-0.454349	6.55065	129.529	5.19456e-30	3.41427e-28	pseudobulk	edgeR	LRT
Arid5b	-0.454951	7.58339	129.507	5.25318e-30	3.44352e-28	pseudobulk	edgeR	LRT
Nrxn3	-0.269238	12.9546	128.593	8.32651e-30	5.44348e-28	pseudobulk	edgeR	LRT
Rtn4	-0.358243	7.29487	128.137	1.04771e-29	6.8129e-28	pseudobulk	edgeR	LRT
Nos1ap	-0.271241	9.75024	127.976	1.13616e-29	7.36839e-28	pseudobulk	edgeR	LRT
Glt8d1	0.555352	5.67031	127.901	1.1798e-29	7.63116e-28	pseudobulk	edgeR	LRT
Reps2	-0.32763	7.86602	127.656	1.33462e-29	8.6097e-28	pseudobulk	edgeR	LRT
L3mbtl1	-0.580551	5.73585	127.523	1.4274e-29	9.18397e-28	pseudobulk	edgeR	LRT
Ccl27a	-0.555621	5.81201	127.328	1.5744e-29	1.01031e-27	pseudobulk	edgeR	LRT
Gm42669	0.835062	4.55963	126.704	2.15658e-29	1.38027e-27	pseudobulk	edgeR	LRT
Gm41414	-0.699013	4.98001	125.884	3.26048e-29	2.08133e-27	pseudobulk	edgeR	LRT
Mblac2	-0.573604	5.75286	125.142	4.73901e-29	3.00235e-27	pseudobulk	edgeR	LRT
Erc2	-0.278827	10.384	125.141	4.74023e-29	3.00235e-27	pseudobulk	edgeR	LRT
Mttp	0.778442	4.66998	124.209	7.58322e-29	4.79059e-27	pseudobulk	edgeR	LRT
Mamld1	-0.454529	6.27445	124.195	7.63666e-29	4.81188e-27	pseudobulk	edgeR	LRT
Haghl	-0.467761	6.26902	123.606	1.02772e-28	6.44241e-27	pseudobulk	edgeR	LRT
Vwa5b2	-0.578896	5.39804	123.235	1.23865e-28	7.72494e-27	pseudobulk	edgeR	LRT
Samd5	-0.428751	6.97189	123.165	1.28304e-28	7.98133e-27	pseudobulk	edgeR	LRT
Ipcef1	-0.396358	6.91318	122.109	2.18547e-28	1.35605e-26	pseudobulk	edgeR	LRT
Cdkl5	-0.331506	7.99976	122.067	2.23198e-28	1.38139e-26	pseudobulk	edgeR	LRT
Pde8b	-0.41629	6.99476	122.04	2.26175e-28	1.39628e-26	pseudobulk	edgeR	LRT
Kcnab1	-0.472461	8.08027	121.908	2.4178e-28	1.48884e-26	pseudobulk	edgeR	LRT
Negr1	-0.3861	10.6313	121.791	2.56522e-28	1.57564e-26	pseudobulk	edgeR	LRT
Ar	-0.666278	5.54838	121.709	2.67293e-28	1.63767e-26	pseudobulk	edgeR	LRT
Sybu	-0.330537	7.90309	121.671	2.72514e-28	1.66548e-26	pseudobulk	edgeR	LRT
Pip4k2a	-0.410456	6.80347	121.337	3.22493e-28	1.96599e-26	pseudobulk	edgeR	LRT
Arnt2	-0.355907	7.46494	120.479	4.96857e-28	3.0139e-26	pseudobulk	edgeR	LRT
Mast4	-0.293511	9.72197	120.353	5.29387e-28	3.20325e-26	pseudobulk	edgeR	LRT
Arsb	-0.410685	6.87508	119.824	6.91364e-28	4.173e-26	pseudobulk	edgeR	LRT
Myo16	-0.550285	6.4504	119.76	7.13995e-28	4.29896e-26	pseudobulk	edgeR	LRT
Camk4	-0.307117	8.51493	119.667	7.48415e-28	4.4951e-26	pseudobulk	edgeR	LRT
Calm2	-0.385343	6.87923	119.29	9.04976e-28	5.42207e-26	pseudobulk	edgeR	LRT
Cdh2	-0.277935	8.91429	119.242	9.27026e-28	5.54057e-26	pseudobulk	edgeR	LRT
Cdk14	-0.305446	8.742	118.931	1.08455e-27	6.46618e-26	pseudobulk	edgeR	LRT
Cfap74	0.743962	4.87704	118.593	1.2856e-27	7.64616e-26	pseudobulk	edgeR	LRT
Prickle2	-0.281402	9.39321	118.523	1.3322e-27	7.90405e-26	pseudobulk	edgeR	LRT
Ltk	-0.681024	4.73534	117.939	1.78845e-27	1.05853e-25	pseudobulk	edgeR	LRT
Tubb2a	-0.484396	6.10431	117.747	1.96998e-27	1.16315e-25	pseudobulk	edgeR	LRT
Ahi1	-0.275042	9.59976	117.262	2.5159e-27	1.47832e-25	pseudobulk	edgeR	LRT
Arhgef28	-0.636039	6.17509	116.857	3.08505e-27	1.80839e-25	pseudobulk	edgeR	LRT
Zdhhc2	-0.476154	6.18511	116.795	3.18359e-27	1.86167e-25	pseudobulk	edgeR	LRT
Cdh7	-0.788748	5.60153	116.278	4.1315e-27	2.40446e-25	pseudobulk	edgeR	LRT
Iqgap2	0.326778	7.64921	115.954	4.86524e-27	2.82473e-25	pseudobulk	edgeR	LRT
Adss	-0.472456	5.91684	115.318	6.70414e-27	3.88314e-25	pseudobulk	edgeR	LRT
Myh10	-0.367059	7.14906	115.257	6.91491e-27	3.99573e-25	pseudobulk	edgeR	LRT
Fnbp1l	-0.30791	8.12422	114.764	8.86425e-27	5.11004e-25	pseudobulk	edgeR	LRT
Csf2ra	-0.485668	5.88791	114.746	8.94379e-27	5.14374e-25	pseudobulk	edgeR	LRT
Syndig1	-0.394652	6.64375	114.002	1.30175e-26	7.46897e-25	pseudobulk	edgeR	LRT
Camkv	0.365373	7.14029	113.882	1.38305e-26	7.91682e-25	pseudobulk	edgeR	LRT
Cntln	-0.384601	6.78922	113.652	1.55303e-26	8.86901e-25	pseudobulk	edgeR	LRT
Scaper	-0.343905	7.7421	113.496	1.68019e-26	9.57279e-25	pseudobulk	edgeR	LRT
Gm7854	-0.779586	4.63161	113.432	1.73506e-26	9.83942e-25	pseudobulk	edgeR	LRT
Nup93	-0.372987	7.1764	113.367	1.79319e-26	1.01455e-24	pseudobulk	edgeR	LRT
Col5a1	-0.597171	5.40518	112.943	2.22106e-26	1.25082e-24	pseudobulk	edgeR	LRT
Pygb	-0.600941	5.1786	112.118	3.3659e-26	1.89119e-24	pseudobulk	edgeR	LRT
Cpne4	-0.468323	6.98848	111.676	4.20776e-26	2.35876e-24	pseudobulk	edgeR	LRT
Nrcam	-0.273236	9.69813	111.533	4.52155e-26	2.52886e-24	pseudobulk	edgeR	LRT
Pced1b	-0.505764	5.60323	111.146	5.49646e-26	3.06007e-24	pseudobulk	edgeR	LRT
Smap1	-0.332345	7.67793	110.925	6.14656e-26	3.41421e-24	pseudobulk	edgeR	LRT
Ddah1	-0.538166	5.61271	110.876	6.29884e-26	3.49085e-24	pseudobulk	edgeR	LRT
Leng8	0.319337	7.596	110.814	6.49778e-26	3.59293e-24	pseudobulk	edgeR	LRT
Ncl	0.606518	5.35294	110.648	7.0665e-26	3.89857e-24	pseudobulk	edgeR	LRT
Arhgap10	-0.425454	6.92257	110.509	7.58154e-26	4.17327e-24	pseudobulk	edgeR	LRT
Pcdh7	-0.288829	10.5027	110.21	8.81507e-26	4.84134e-24	pseudobulk	edgeR	LRT
Atp8b2	-0.512245	5.78536	110.183	8.93298e-26	4.89507e-24	pseudobulk	edgeR	LRT
Hmgn3	-0.474155	5.88815	109.99	9.8492e-26	5.37299e-24	pseudobulk	edgeR	LRT
Arntl	-0.458563	6.29593	109.856	1.05399e-25	5.72417e-24	pseudobulk	edgeR	LRT
Klf7	-0.420697	6.97171	109.65	1.16913e-25	6.33538e-24	pseudobulk	edgeR	LRT
Rragb	-0.497694	5.95786	109.403	1.32434e-25	7.16054e-24	pseudobulk	edgeR	LRT
Usp22	-0.462654	6.26733	109.056	1.57739e-25	8.50991e-24	pseudobulk	edgeR	LRT
Luc7l2	0.26078	9.23676	108.967	1.65005e-25	8.88221e-24	pseudobulk	edgeR	LRT
Jakmip2	-0.28353	8.31078	108.893	1.71278e-25	9.19958e-24	pseudobulk	edgeR	LRT
Rps6kl1	-0.613126	5.47178	108.797	1.7978e-25	9.63502e-24	pseudobulk	edgeR	LRT
Pdgfc	-0.609916	5.63652	108.669	1.91805e-25	1.02569e-23	pseudobulk	edgeR	LRT
Ptn	-0.665516	5.35473	108.33	2.27543e-25	1.21149e-23	pseudobulk	edgeR	LRT
Zcwpw2	0.446032	6.04854	107.935	2.77673e-25	1.47518e-23	pseudobulk	edgeR	LRT
Gabra3	-0.408918	6.75001	107.757	3.0391e-25	1.61105e-23	pseudobulk	edgeR	LRT
Mthfd1l	0.599605	5.08584	107.551	3.3705e-25	1.78286e-23	pseudobulk	edgeR	LRT
Nrgn	-0.387895	7.0539	107.077	4.28246e-25	2.26034e-23	pseudobulk	edgeR	LRT
Fstl5	-0.750826	6.66678	106.973	4.51317e-25	2.37697e-23	pseudobulk	edgeR	LRT
Gm20642	-0.695303	4.95091	106.902	4.67736e-25	2.45813e-23	pseudobulk	edgeR	LRT
Pex5l	-0.299526	10.6656	106.879	4.73259e-25	2.48181e-23	pseudobulk	edgeR	LRT
Rapgef5	-0.325148	8.19252	106.437	5.91495e-25	3.0952e-23	pseudobulk	edgeR	LRT
Map2	-0.286744	9.53673	106.338	6.21885e-25	3.24725e-23	pseudobulk	edgeR	LRT
Man1a	-0.465865	6.60849	106.262	6.45958e-25	3.36575e-23	pseudobulk	edgeR	LRT
Slc1a2	-0.286093	9.26179	105.715	8.51338e-25	4.42641e-23	pseudobulk	edgeR	LRT
Prr16	-0.328718	8.3822	105.621	8.92743e-25	4.63182e-23	pseudobulk	edgeR	LRT
Galnt17	-0.351016	7.51532	105.348	1.02469e-24	5.30512e-23	pseudobulk	edgeR	LRT
B3galt1	-0.256468	9.82425	105.073	1.17728e-24	6.0822e-23	pseudobulk	edgeR	LRT
D130043K22Rik	-0.418494	6.27894	104.702	1.41941e-24	7.31763e-23	pseudobulk	edgeR	LRT
Dlg1	-0.29212	8.74468	104.49	1.57979e-24	8.12727e-23	pseudobulk	edgeR	LRT
Enpp2	-0.666103	4.74693	104.422	1.63476e-24	8.39236e-23	pseudobulk	edgeR	LRT
Nvl	0.380323	6.54596	103.988	2.03512e-24	1.04257e-22	pseudobulk	edgeR	LRT
Ltbp1	-0.723598	4.58412	103.939	2.08598e-24	1.06638e-22	pseudobulk	edgeR	LRT
Adamts16	-0.657487	4.86273	103.909	2.11854e-24	1.08077e-22	pseudobulk	edgeR	LRT
Armcx1	-0.655147	4.63851	103.658	2.40425e-24	1.22396e-22	pseudobulk	edgeR	LRT
Efr3b	-0.38995	6.92154	103.546	2.54386e-24	1.29233e-22	pseudobulk	edgeR	LRT
Fut9	-0.268075	9.83417	103.511	2.59005e-24	1.31306e-22	pseudobulk	edgeR	LRT
Ptpn9	-0.416527	6.34397	103.151	3.1052e-24	1.57096e-22	pseudobulk	edgeR	LRT
Cadps	-0.228906	10.1142	103.038	3.28845e-24	1.66022e-22	pseudobulk	edgeR	LRT
Gm43713	-0.449559	6.07118	102.555	4.19476e-24	2.10905e-22	pseudobulk	edgeR	LRT
Nav2	-0.26671	9.47474	102.436	4.45554e-24	2.23097e-22	pseudobulk	edgeR	LRT
Trim35	-0.441855	6.01468	102.025	5.48215e-24	2.73379e-22	pseudobulk	edgeR	LRT
Mkx	-0.45122	6.45307	101.349	7.71122e-24	3.83751e-22	pseudobulk	edgeR	LRT
Ywhag	-0.353067	7.14908	101.256	8.08384e-24	4.01475e-22	pseudobulk	edgeR	LRT
Mmp16	-0.291331	9.72406	101.133	8.60053e-24	4.26268e-22	pseudobulk	edgeR	LRT
Srcin1	-0.355341	7.34878	100.941	9.47534e-24	4.68674e-22	pseudobulk	edgeR	LRT
Epdr1	-0.494209	5.81571	100.483	1.19397e-23	5.89372e-22	pseudobulk	edgeR	LRT
Erlec1	0.463657	6.0197	100.431	1.22588e-23	6.03902e-22	pseudobulk	edgeR	LRT
Scn2a	-0.265027	8.80092	99.9755	1.54293e-23	7.58554e-22	pseudobulk	edgeR	LRT
Cdh6	-0.41762	6.51787	99.6463	1.82193e-23	8.92123e-22	pseudobulk	edgeR	LRT
Gnal	-0.591589	5.2913	99.5724	1.89126e-23	9.24216e-22	pseudobulk	edgeR	LRT
L3mbtl4	-0.442828	7.15001	99.4213	2.04119e-23	9.95489e-22	pseudobulk	edgeR	LRT
Lrrn3	-0.442178	5.94399	99.4112	2.05159e-23	9.98565e-22	pseudobulk	edgeR	LRT
Pcdh9	-0.243644	12.8516	99.3759	2.08847e-23	1.01449e-21	pseudobulk	edgeR	LRT
Rbfox1	-0.23577	12.9899	99.3551	2.11053e-23	1.02317e-21	pseudobulk	edgeR	LRT
Tmem30a	0.381532	6.55326	99.3419	2.12461e-23	1.02795e-21	pseudobulk	edgeR	LRT
Chd4	0.387462	6.41215	99.2705	2.20267e-23	1.06361e-21	pseudobulk	edgeR	LRT
Wdr44	-0.490561	5.70384	99.0153	2.50559e-23	1.20749e-21	pseudobulk	edgeR	LRT
Fstl4	-0.539901	5.93124	98.7552	2.8572e-23	1.37422e-21	pseudobulk	edgeR	LRT
Tef	0.358987	6.77152	98.5433	3.17995e-23	1.52644e-21	pseudobulk	edgeR	LRT
C78859	-0.564656	5.10209	98.1821	3.81626e-23	1.82828e-21	pseudobulk	edgeR	LRT
Fam228b	0.515135	5.63716	98.0815	4.0152e-23	1.91982e-21	pseudobulk	edgeR	LRT
Rasal2	-0.241385	9.24459	98.0145	4.1532e-23	1.98191e-21	pseudobulk	edgeR	LRT
Parm1	-0.419172	6.28585	97.6447	5.00606e-23	2.38423e-21	pseudobulk	edgeR	LRT
Slc16a2	-0.424371	6.42222	97.3058	5.94058e-23	2.8238e-21	pseudobulk	edgeR	LRT
Rtn3	-0.268997	9.13054	97.2769	6.02789e-23	2.85973e-21	pseudobulk	edgeR	LRT
Arl15	-0.325856	7.71556	97.2511	6.10697e-23	2.89162e-21	pseudobulk	edgeR	LRT
Rasgrf1	-0.300057	8.4289	96.6812	8.14383e-23	3.84115e-21	pseudobulk	edgeR	LRT
Trip12	0.276217	8.17159	96.6303	8.35598e-23	3.9336e-21	pseudobulk	edgeR	LRT
Cplx1	-0.500844	5.78126	96.2411	1.01711e-22	4.76965e-21	pseudobulk	edgeR	LRT
Trappc9	0.323952	7.53475	96.1238	1.07922e-22	5.05121e-21	pseudobulk	edgeR	LRT
Adra1b	-0.679285	4.74574	95.4773	1.49598e-22	6.97505e-21	pseudobulk	edgeR	LRT
Sesn3	-0.39779	6.39001	95.4646	1.50562e-22	7.00661e-21	pseudobulk	edgeR	LRT
Ctxn1	-0.392654	6.40487	95.421	1.53913e-22	7.14891e-21	pseudobulk	edgeR	LRT
Fam135b	-0.264372	9.5249	95.1702	1.74698e-22	8.09889e-21	pseudobulk	edgeR	LRT
Ano6	-0.424085	5.91722	95.0095	1.89476e-22	8.76729e-21	pseudobulk	edgeR	LRT
Rps6ka3	-0.320463	7.88367	94.9469	1.95562e-22	9.0318e-21	pseudobulk	edgeR	LRT
Dhx9	0.418916	6.11528	94.9381	1.96433e-22	9.05486e-21	pseudobulk	edgeR	LRT
Dipk2a	-0.752914	4.55542	94.8699	2.03319e-22	9.35457e-21	pseudobulk	edgeR	LRT
Col23a1	-0.754866	4.59641	94.7096	2.2047e-22	1.01246e-20	pseudobulk	edgeR	LRT
Vamp2	-0.374425	6.49052	94.653	2.26863e-22	1.03986e-20	pseudobulk	edgeR	LRT
Pbx1	-0.223396	9.90628	94.5042	2.44572e-22	1.11893e-20	pseudobulk	edgeR	LRT
Dock4	-0.413624	7.91156	94.2871	2.72929e-22	1.24399e-20	pseudobulk	edgeR	LRT
Sbno1	0.334871	6.95483	94.2386	2.797e-22	1.27248e-20	pseudobulk	edgeR	LRT
Ncoa7	-0.295956	7.79909	93.5779	3.90531e-22	1.77339e-20	pseudobulk	edgeR	LRT
Gm30382	-0.366711	7.77201	93.492	4.07854e-22	1.84861e-20	pseudobulk	edgeR	LRT
Pde4b	-0.276981	9.57591	93.449	4.16812e-22	1.88222e-20	pseudobulk	edgeR	LRT
Kcnh1	-0.379886	7.38261	93.343	4.39726e-22	1.98202e-20	pseudobulk	edgeR	LRT
Pibf1	0.365092	6.74097	93.3357	4.41369e-22	1.98575e-20	pseudobulk	edgeR	LRT
A230057D06Rik	-0.245791	9.23989	92.8324	5.69153e-22	2.55125e-20	pseudobulk	edgeR	LRT
Phactr3	-0.325818	6.97867	92.5378	6.60497e-22	2.94986e-20	pseudobulk	edgeR	LRT
Pcyt2	-0.486571	5.50583	92.0253	8.5575e-22	3.81489e-20	pseudobulk	edgeR	LRT
Adra1a	-0.4245	6.15261	91.9067	9.08621e-22	4.0432e-20	pseudobulk	edgeR	LRT
Dip2a	-0.406499	6.4743	91.725	9.95981e-22	4.41582e-20	pseudobulk	edgeR	LRT
Tox3	-0.699614	4.56907	91.7034	1.00694e-21	4.45171e-20	pseudobulk	edgeR	LRT
Arpp19	-0.434723	6.02802	91.7018	1.00773e-21	4.45171e-20	pseudobulk	edgeR	LRT
Osbpl10	-0.32218	7.32593	91.514	1.10804e-21	4.88601e-20	pseudobulk	edgeR	LRT
Eprs	0.381878	6.28458	91.3929	1.17799e-21	5.18509e-20	pseudobulk	edgeR	LRT
Neto1	-0.254595	8.88172	91.3201	1.22215e-21	5.36976e-20	pseudobulk	edgeR	LRT
Cacnb4	-0.262406	9.6825	90.9908	1.44345e-21	6.33068e-20	pseudobulk	edgeR	LRT
Ptbp3	-0.513382	5.53356	90.9642	1.46296e-21	6.40472e-20	pseudobulk	edgeR	LRT
Snrnp70	0.260861	8.26984	90.8432	1.55524e-21	6.79649e-20	pseudobulk	edgeR	LRT
Rras2	-0.409113	6.1418	90.829	1.56638e-21	6.83295e-20	pseudobulk	edgeR	LRT
Nrg3os	-0.412842	5.99745	90.4907	1.85846e-21	8.09262e-20	pseudobulk	edgeR	LRT
Atxn7l3b	0.527298	5.33357	90.4501	1.89704e-21	8.24585e-20	pseudobulk	edgeR	LRT
Lars2	0.408245	6.26936	90.4433	1.90355e-21	8.25944e-20	pseudobulk	edgeR	LRT
Rogdi	-0.420019	5.92493	89.9361	2.45975e-21	1.05973e-19	pseudobulk	edgeR	LRT
Fgf13	-0.519687	5.97557	89.839	2.58345e-21	1.10716e-19	pseudobulk	edgeR	LRT
Hunk	-0.638114	4.91454	89.5617	2.97223e-21	1.27154e-19	pseudobulk	edgeR	LRT
Mapk10	-0.237473	9.76703	89.3896	3.24231e-21	1.38465e-19	pseudobulk	edgeR	LRT
Msra	-0.273499	8.6847	89.3845	3.25074e-21	1.38583e-19	pseudobulk	edgeR	LRT
Tbl1x	-0.349474	6.7517	89.2683	3.44736e-21	1.46708e-19	pseudobulk	edgeR	LRT
Lynx1	-0.519109	5.16084	89.2517	3.47636e-21	1.47685e-19	pseudobulk	edgeR	LRT
Mir9-3hg	-0.321678	7.07948	89.0219	3.90465e-21	1.65591e-19	pseudobulk	edgeR	LRT
Ntm	-0.241019	10.4445	88.7036	4.58637e-21	1.93828e-19	pseudobulk	edgeR	LRT
Rab6a	-0.315216	6.98915	88.3256	5.55212e-21	2.33831e-19	pseudobulk	edgeR	LRT
Camk2d	-0.464496	6.24795	88.2394	5.79942e-21	2.43826e-19	pseudobulk	edgeR	LRT
Lrrtm3	-0.270074	9.28313	87.9152	6.83224e-21	2.86754e-19	pseudobulk	edgeR	LRT
Tmem132a	-0.365498	6.48299	87.8613	7.02084e-21	2.94163e-19	pseudobulk	edgeR	LRT
Gabra5	-0.343428	6.70188	87.7937	7.26509e-21	3.03875e-19	pseudobulk	edgeR	LRT
Mir124-2hg	-0.352466	6.94121	87.6369	7.8645e-21	3.28383e-19	pseudobulk	edgeR	LRT
Ttc9b	-0.676316	4.62414	87.5222	8.33376e-21	3.47382e-19	pseudobulk	edgeR	LRT
Hdx	-0.438589	6.12385	87.4104	8.81856e-21	3.66963e-19	pseudobulk	edgeR	LRT
Septin6	-0.437093	5.76854	87.3556	9.06635e-21	3.76632e-19	pseudobulk	edgeR	LRT
Mdn1	0.365468	6.60975	87.3444	9.11764e-21	3.78118e-19	pseudobulk	edgeR	LRT
Dhcr24	-0.653355	4.52608	87.3062	9.29572e-21	3.84849e-19	pseudobulk	edgeR	LRT
Kcnc2	-0.622512	5.7535	87.2068	9.77468e-21	4.03992e-19	pseudobulk	edgeR	LRT
Myl6	-0.574007	5.08388	87.0284	1.06975e-20	4.41383e-19	pseudobulk	edgeR	LRT
Vopp1	-0.407138	6.5229	86.7135	1.25439e-20	5.15824e-19	pseudobulk	edgeR	LRT
Fam49a	-0.272516	7.6906	86.2413	1.5927e-20	6.52739e-19	pseudobulk	edgeR	LRT
Necab1	-0.444669	6.30536	85.9447	1.85039e-20	7.57076e-19	pseudobulk	edgeR	LRT
Coro1a	-0.556731	4.93429	85.9173	1.87619e-20	7.66347e-19	pseudobulk	edgeR	LRT
Gpr176	-0.609532	4.76067	85.8809	1.91101e-20	7.79265e-19	pseudobulk	edgeR	LRT
Rapgef6	-0.283435	7.61731	85.321	2.53659e-20	1.03263e-18	pseudobulk	edgeR	LRT
Erbb4	-1.20999	4.90964	84.9735	3.02392e-20	1.22897e-18	pseudobulk	edgeR	LRT
Adk	-0.310513	6.99854	84.8827	3.16608e-20	1.28461e-18	pseudobulk	edgeR	LRT
Cdadc1	0.406172	5.98241	84.7293	3.42143e-20	1.38591e-18	pseudobulk	edgeR	LRT
Gpr45	-0.347504	6.57916	84.6211	3.61387e-20	1.46143e-18	pseudobulk	edgeR	LRT
Lims1	-0.354029	6.40668	84.5139	3.81532e-20	1.54034e-18	pseudobulk	edgeR	LRT
Smarcd3	0.473398	5.5637	84.3051	4.24012e-20	1.70902e-18	pseudobulk	edgeR	LRT
Wdr17	-0.290449	8.03421	84.1196	4.65719e-20	1.87093e-18	pseudobulk	edgeR	LRT
Klc1	-0.327324	6.81929	84.0806	4.7502e-20	1.90516e-18	pseudobulk	edgeR	LRT
Mgll	-0.389607	6.07766	83.7623	5.57997e-20	2.23428e-18	pseudobulk	edgeR	LRT
Ly6h	-0.318053	6.9089	83.5937	6.07652e-20	2.42912e-18	pseudobulk	edgeR	LRT
Sgsm1	0.401902	6.19108	83.5699	6.15019e-20	2.45454e-18	pseudobulk	edgeR	LRT
Arhgap20	-0.325218	6.98758	82.981	8.28454e-20	3.30096e-18	pseudobulk	edgeR	LRT
Fdft1	-0.573318	4.98422	82.7125	9.48974e-20	3.775e-18	pseudobulk	edgeR	LRT
Hs6st3	-0.326478	9.09301	82.6496	9.79672e-20	3.88444e-18	pseudobulk	edgeR	LRT
Tlk1	-0.327539	7.03585	82.4509	1.08326e-19	4.28819e-18	pseudobulk	edgeR	LRT
Nln	-0.366764	6.25599	81.9402	1.40265e-19	5.54355e-18	pseudobulk	edgeR	LRT
Nrn1	-0.555967	5.07343	81.8817	1.44485e-19	5.69185e-18	pseudobulk	edgeR	LRT
Syn2	-0.240756	8.54367	81.8713	1.4524e-19	5.70355e-18	pseudobulk	edgeR	LRT
Rap1gds1	-0.28577	8.45545	81.8538	1.46537e-19	5.74485e-18	pseudobulk	edgeR	LRT
Gprin3	-0.477695	5.66374	81.8177	1.49238e-19	5.84136e-18	pseudobulk	edgeR	LRT
Tmeff2	-0.287202	9.67343	81.7906	1.51298e-19	5.91249e-18	pseudobulk	edgeR	LRT
Ncoa2	-0.263531	7.97909	81.6677	1.61005e-19	6.28179e-18	pseudobulk	edgeR	LRT
Alcam	-0.423925	7.12466	81.6303	1.64082e-19	6.39159e-18	pseudobulk	edgeR	LRT
Cttnbp2	-0.248694	9.05283	81.5396	1.71786e-19	6.68102e-18	pseudobulk	edgeR	LRT
L1cam	-0.437017	5.76646	81.4975	1.75479e-19	6.81378e-18	pseudobulk	edgeR	LRT
Bckdhb	-0.364978	6.35928	81.2033	2.03652e-19	7.88263e-18	pseudobulk	edgeR	LRT
Nfia	-0.261863	8.74284	81.1315	2.11188e-19	8.16136e-18	pseudobulk	edgeR	LRT
Upp2	-0.289716	7.74971	81.061	2.1886e-19	8.44447e-18	pseudobulk	edgeR	LRT
Pnmal1	0.499619	5.17954	80.9916	2.26675e-19	8.73217e-18	pseudobulk	edgeR	LRT
Gm48091	-0.45846	5.41109	80.9589	2.30462e-19	8.86407e-18	pseudobulk	edgeR	LRT
Pde10a	0.291899	9.81841	80.8655	2.4162e-19	9.26399e-18	pseudobulk	edgeR	LRT
Zmat4	-0.275522	8.3474	80.7715	2.53385e-19	9.69982e-18	pseudobulk	edgeR	LRT
Jcad	-0.406102	6.186	80.7155	2.60666e-19	9.95498e-18	pseudobulk	edgeR	LRT
Kcnma1	-0.214302	10.9617	80.714	2.60867e-19	9.95498e-18	pseudobulk	edgeR	LRT
Jph1	-0.290841	7.21701	80.6271	2.72601e-19	1.03865e-17	pseudobulk	edgeR	LRT
Ring1	0.440435	5.85342	80.4786	2.93863e-19	1.11792e-17	pseudobulk	edgeR	LRT
Gm9866	-0.45269	5.66452	80.4421	2.9935e-19	1.13702e-17	pseudobulk	edgeR	LRT
Lmo3	-0.352842	6.71694	80.3178	3.1878e-19	1.20894e-17	pseudobulk	edgeR	LRT
Cnr1	-0.484862	5.53812	80.1918	3.39773e-19	1.28655e-17	pseudobulk	edgeR	LRT
Ylpm1	0.278742	7.99327	80.1229	3.51838e-19	1.33017e-17	pseudobulk	edgeR	LRT
6030443J06Rik	0.404788	6.21878	80.0391	3.67066e-19	1.38559e-17	pseudobulk	edgeR	LRT
Snx7	-0.644308	4.74818	79.9417	3.8562e-19	1.45113e-17	pseudobulk	edgeR	LRT
Rasgrf2	-0.612592	5.09778	79.6632	4.43988e-19	1.66821e-17	pseudobulk	edgeR	LRT
Ubxn11	0.484461	5.23602	79.4964	4.83116e-19	1.80965e-17	pseudobulk	edgeR	LRT
Hdac4	-0.282167	7.65284	79.443	4.96342e-19	1.85633e-17	pseudobulk	edgeR	LRT
Flrt2	-0.317768	8.93785	79.1996	5.61423e-19	2.09332e-17	pseudobulk	edgeR	LRT
Grin2b	-0.205814	10.4679	79.0145	6.16544e-19	2.29533e-17	pseudobulk	edgeR	LRT
Rgs6	-0.321603	9.0286	78.9445	6.38811e-19	2.3746e-17	pseudobulk	edgeR	LRT
Slc43a2	-0.487973	5.26047	78.8065	6.85011e-19	2.54246e-17	pseudobulk	edgeR	LRT
Kif26b	-0.394256	6.0881	78.7723	6.9699e-19	2.58299e-17	pseudobulk	edgeR	LRT
Gpm6b	-0.247808	8.80608	78.7594	7.01528e-19	2.59587e-17	pseudobulk	edgeR	LRT
Mtus2	-0.26067	7.7911	78.6837	7.28955e-19	2.68513e-17	pseudobulk	edgeR	LRT
C530008M17Rik	-0.49598	5.47378	78.5268	7.89186e-19	2.89824e-17	pseudobulk	edgeR	LRT
Zfpm2	-0.216154	10.4378	78.4787	8.08665e-19	2.96531e-17	pseudobulk	edgeR	LRT
Lpgat1	-0.276326	7.48899	78.3826	8.48949e-19	3.10835e-17	pseudobulk	edgeR	LRT
Chsy3	-0.255611	10.4861	78.0289	1.01543e-18	3.70123e-17	pseudobulk	edgeR	LRT
Il34	-0.613574	4.51583	78.0039	1.02839e-18	3.74288e-17	pseudobulk	edgeR	LRT
Nubpl	0.601133	4.72318	77.6834	1.20954e-18	4.39564e-17	pseudobulk	edgeR	LRT
Lgi1	-0.310054	6.90657	77.6052	1.25839e-18	4.55957e-17	pseudobulk	edgeR	LRT
Trabd2b	-0.377386	6.64187	77.5797	1.27475e-18	4.60517e-17	pseudobulk	edgeR	LRT
Scn3b	-0.553787	4.83297	77.509	1.32117e-18	4.7658e-17	pseudobulk	edgeR	LRT
Ints6	-0.302404	7.18182	77.4798	1.34086e-18	4.82967e-17	pseudobulk	edgeR	LRT
Ssbp2	-0.221343	9.02716	77.4494	1.36167e-18	4.8974e-17	pseudobulk	edgeR	LRT
Cab39l	-0.484211	5.15826	77.4014	1.39515e-18	5.01041e-17	pseudobulk	edgeR	LRT
Mctp2	-0.659441	4.62042	77.3901	1.4032e-18	5.03192e-17	pseudobulk	edgeR	LRT
Mef2a	-0.317703	7.49191	77.2717	1.48988e-18	5.33491e-17	pseudobulk	edgeR	LRT
C130073E24Rik	-0.753448	5.35792	77.2233	1.52678e-18	5.45903e-17	pseudobulk	edgeR	LRT
Slc16a10	-0.377309	6.12702	77.1645	1.57296e-18	5.6159e-17	pseudobulk	edgeR	LRT
Gnai1	-0.295941	7.06915	76.9667	1.73861e-18	6.18921e-17	pseudobulk	edgeR	LRT
Eif3c	0.417397	5.726	76.8417	1.85227e-18	6.57462e-17	pseudobulk	edgeR	LRT
Cnot7	0.380675	6.02934	76.8139	1.87851e-18	6.65807e-17	pseudobulk	edgeR	LRT
Phlpp1	-0.323419	7.24536	76.6427	2.04859e-18	7.25036e-17	pseudobulk	edgeR	LRT
Ctsb	0.43556	5.76	76.3482	2.37806e-18	8.4042e-17	pseudobulk	edgeR	LRT
Nbea	-0.209107	10.4942	76.3013	2.43524e-18	8.59381e-17	pseudobulk	edgeR	LRT
Cpa6	-0.448432	6.12597	76.1719	2.6002e-18	9.16268e-17	pseudobulk	edgeR	LRT
Mdga2	-0.212879	11.5875	75.956	2.90051e-18	1.02062e-16	pseudobulk	edgeR	LRT
Dpysl2	-0.29803	6.8894	75.7288	3.25428e-18	1.14181e-16	pseudobulk	edgeR	LRT
Tm9sf2	0.351768	6.28142	75.6625	3.36542e-18	1.17911e-16	pseudobulk	edgeR	LRT
Sel1l3	-0.265091	7.64426	75.5517	3.55972e-18	1.24539e-16	pseudobulk	edgeR	LRT
Antxr1	-0.404667	5.98975	75.5448	3.57214e-18	1.24795e-16	pseudobulk	edgeR	LRT
Arglu1	0.262788	7.50663	75.4407	3.76547e-18	1.31173e-16	pseudobulk	edgeR	LRT
Zfp692	-0.373693	6.08411	75.24	4.16843e-18	1.45003e-16	pseudobulk	edgeR	LRT
Greb1l	-0.458949	5.57294	75.0755	4.53062e-18	1.57378e-16	pseudobulk	edgeR	LRT
Zeb1	-0.288223	8.17569	75.0711	4.54072e-18	1.57504e-16	pseudobulk	edgeR	LRT
Cpeb3	-0.256273	8.38352	74.9133	4.91853e-18	1.70367e-16	pseudobulk	edgeR	LRT
Tmem132b	-0.231176	8.48678	74.798	5.2142e-18	1.80097e-16	pseudobulk	edgeR	LRT
Kdm6a	-0.337604	6.34961	74.7006	5.47807e-18	1.88943e-16	pseudobulk	edgeR	LRT
Enah	-0.267641	7.84242	74.6179	5.71234e-18	1.96745e-16	pseudobulk	edgeR	LRT
Tbc1d9	-0.392031	6.04377	74.0783	7.50793e-18	2.58224e-16	pseudobulk	edgeR	LRT
Ldlrad4	-0.229545	8.78443	73.9948	7.8324e-18	2.69004e-16	pseudobulk	edgeR	LRT
Fkbp5	0.478635	5.09966	73.955	7.99171e-18	2.7409e-16	pseudobulk	edgeR	LRT
Gmds	-0.275852	7.58266	73.7939	8.67151e-18	2.96987e-16	pseudobulk	edgeR	LRT
Ccdc82	-0.509497	5.08522	73.7903	8.68738e-18	2.97113e-16	pseudobulk	edgeR	LRT
Far1	-0.268711	7.46166	73.7735	8.76164e-18	2.99233e-16	pseudobulk	edgeR	LRT
Arhgef9	-0.274381	7.77294	73.7047	9.07249e-18	3.09416e-16	pseudobulk	edgeR	LRT
Pdzrn3	-0.561703	6.68515	73.5256	9.93375e-18	3.38316e-16	pseudobulk	edgeR	LRT
Rai14	-0.388473	6.48829	73.4917	1.01062e-17	3.43708e-16	pseudobulk	edgeR	LRT
4932438A13Rik	0.276393	7.97297	73.4615	1.02618e-17	3.48514e-16	pseudobulk	edgeR	LRT
Il1rap	-0.29127	7.4769	73.3721	1.07375e-17	3.64163e-16	pseudobulk	edgeR	LRT
Nfrkb	0.422155	5.61124	73.3369	1.09305e-17	3.6987e-16	pseudobulk	edgeR	LRT
Ndrg4	-0.268662	8.38123	73.3359	1.09361e-17	3.6987e-16	pseudobulk	edgeR	LRT
Ahcyl2	-0.242374	7.96485	73.3213	1.10173e-17	3.72101e-16	pseudobulk	edgeR	LRT
Cdh24	-0.6277	4.78859	73.2937	1.11724e-17	3.76817e-16	pseudobulk	edgeR	LRT
Numb	-0.274147	7.71464	73.1815	1.18257e-17	3.98301e-16	pseudobulk	edgeR	LRT
Ptprs	-0.24482	7.9647	72.9849	1.30644e-17	4.39416e-16	pseudobulk	edgeR	LRT
Rundc3b	-0.287445	7.05304	72.9033	1.36163e-17	4.56719e-16	pseudobulk	edgeR	LRT
Hlf	0.38625	6.12816	72.8828	1.37585e-17	4.60854e-16	pseudobulk	edgeR	LRT
Npas4	-0.578512	5.7434	72.8299	1.4132e-17	4.72715e-16	pseudobulk	edgeR	LRT
Celsr2	0.509676	5.13523	72.7555	1.46747e-17	4.90194e-16	pseudobulk	edgeR	LRT
Cnrip1	-0.35472	6.34757	72.4173	1.74179e-17	5.8024e-16	pseudobulk	edgeR	LRT
Sil1	0.37041	6.23432	72.3707	1.78345e-17	5.93307e-16	pseudobulk	edgeR	LRT
Metap1d	0.402245	5.66017	72.3478	1.80427e-17	5.99417e-16	pseudobulk	edgeR	LRT
Slc35f3	-0.251996	7.73197	72.3107	1.8385e-17	6.09958e-16	pseudobulk	edgeR	LRT
Gm29514	-0.498729	4.94187	72.2909	1.857e-17	6.15257e-16	pseudobulk	edgeR	LRT
Srbd1	0.415688	6.02399	71.835	2.33965e-17	7.74116e-16	pseudobulk	edgeR	LRT
Srrm1	0.280933	7.35059	71.7503	2.44223e-17	8.06963e-16	pseudobulk	edgeR	LRT
Syn1	-0.281131	7.29374	71.4892	2.78783e-17	9.19909e-16	pseudobulk	edgeR	LRT
Ryr3	-0.243093	9.35851	71.2961	3.07439e-17	1.01309e-15	pseudobulk	edgeR	LRT
Zwint	-0.286638	7.07903	71.1908	3.24291e-17	1.06719e-15	pseudobulk	edgeR	LRT
Sgce	-0.420079	5.61567	71.1231	3.35612e-17	1.10295e-15	pseudobulk	edgeR	LRT
Gtf3c1	0.330479	6.81761	71.0868	3.41853e-17	1.12195e-15	pseudobulk	edgeR	LRT
Sobp	-0.230556	8.63171	71.0385	3.50324e-17	1.14821e-15	pseudobulk	edgeR	LRT
Gdi1	-0.325335	6.47979	70.9147	3.73017e-17	1.22094e-15	pseudobulk	edgeR	LRT
Dscaml1	-0.269469	8.95386	70.7932	3.96701e-17	1.29672e-15	pseudobulk	edgeR	LRT
Cep112	-0.263411	8.35117	70.7222	4.11243e-17	1.34066e-15	pseudobulk	edgeR	LRT
Celf4	-0.248702	9.43663	70.6857	4.18917e-17	1.36386e-15	pseudobulk	edgeR	LRT
Sox5	-0.214908	9.2771	70.676	4.20988e-17	1.36877e-15	pseudobulk	edgeR	LRT
Lrrc4c	-0.331387	10.8025	70.5952	4.3859e-17	1.42221e-15	pseudobulk	edgeR	LRT
Gabra2	-0.30849	7.60717	70.5872	4.40369e-17	1.42608e-15	pseudobulk	edgeR	LRT
Fstl1	-0.543343	4.83725	70.4383	4.7488e-17	1.5358e-15	pseudobulk	edgeR	LRT
Hcrtr2	-0.532462	5.01711	70.272	5.1667e-17	1.66874e-15	pseudobulk	edgeR	LRT
B3galt2	0.442255	5.94983	69.8714	6.32999e-17	2.03906e-15	pseudobulk	edgeR	LRT
Cfap46	0.53944	4.78316	69.8042	6.54931e-17	2.10692e-15	pseudobulk	edgeR	LRT
Zmynd8	-0.268843	7.45303	69.7713	6.6594e-17	2.13952e-15	pseudobulk	edgeR	LRT
Dpysl5	-0.449373	5.56853	69.7412	6.76183e-17	2.16957e-15	pseudobulk	edgeR	LRT
Plppr5	-0.300848	6.90558	69.5418	7.48122e-17	2.39095e-15	pseudobulk	edgeR	LRT
Rala	-0.347724	6.19802	69.5352	7.50631e-17	2.39583e-15	pseudobulk	edgeR	LRT
Ddx5	-0.252663	7.90807	69.4961	7.65665e-17	2.43743e-15	pseudobulk	edgeR	LRT
Chn1	-0.222844	8.49555	69.475	7.73882e-17	2.46038e-15	pseudobulk	edgeR	LRT
Lin7a	-0.312269	6.88129	69.2528	8.66176e-17	2.74664e-15	pseudobulk	edgeR	LRT
Zfp512	0.408228	5.52987	69.2373	8.72992e-17	2.76466e-15	pseudobulk	edgeR	LRT
Gm32014	-0.458567	5.57839	69.2181	8.8157e-17	2.78821e-15	pseudobulk	edgeR	LRT
Fam219a	-0.285197	7.32421	69.2146	8.83128e-17	2.78952e-15	pseudobulk	edgeR	LRT
Scn3a	-0.30967	6.7547	68.9822	9.93578e-17	3.13028e-15	pseudobulk	edgeR	LRT
Arid1b	-0.244927	7.97429	68.9748	9.97308e-17	3.13798e-15	pseudobulk	edgeR	LRT
Morf4l2	-0.415042	5.49379	68.8947	1.03861e-16	3.26373e-15	pseudobulk	edgeR	LRT
Dcc	-0.22086	10.3922	68.8651	1.05432e-16	3.30882e-15	pseudobulk	edgeR	LRT
Coro2a	-0.562727	4.95832	68.7794	1.10115e-16	3.45134e-15	pseudobulk	edgeR	LRT
Apc	-0.222372	8.56275	68.7068	1.14247e-16	3.57628e-15	pseudobulk	edgeR	LRT
Kctd1	-0.262569	7.27027	68.4333	1.3124e-16	4.09768e-15	pseudobulk	edgeR	LRT
Mapk11	-0.448967	5.34594	68.4194	1.32168e-16	4.12137e-15	pseudobulk	edgeR	LRT
Ddrgk1	0.414366	5.72704	68.2787	1.41948e-16	4.42068e-15	pseudobulk	edgeR	LRT
Ercc6	0.336955	6.21693	68.2071	1.47193e-16	4.57821e-15	pseudobulk	edgeR	LRT
Lhfp	-0.333415	6.72145	68.1515	1.51407e-16	4.70327e-15	pseudobulk	edgeR	LRT
Fxyd7	-0.536995	4.90509	67.9745	1.65626e-16	5.1384e-15	pseudobulk	edgeR	LRT
Mast2	-0.250169	7.7421	67.9289	1.69501e-16	5.24528e-15	pseudobulk	edgeR	LRT
Snx10	-0.35731	6.25734	67.8533	1.76122e-16	5.43637e-15	pseudobulk	edgeR	LRT
Gphn	-0.192284	9.48677	67.8506	1.76363e-16	5.43692e-15	pseudobulk	edgeR	LRT
Kcnq1ot1	-0.232455	9.13826	67.8172	1.79376e-16	5.52284e-15	pseudobulk	edgeR	LRT
Mindy2	-0.373878	6.29153	67.7551	1.85116e-16	5.68521e-15	pseudobulk	edgeR	LRT
Sugp2	0.381175	6.13774	67.6313	1.97118e-16	6.0462e-15	pseudobulk	edgeR	LRT
Gramd2	-0.510048	4.77426	67.523	2.08245e-16	6.37948e-15	pseudobulk	edgeR	LRT
4930549G23Rik	0.479681	5.18018	67.4154	2.19922e-16	6.72874e-15	pseudobulk	edgeR	LRT
Ppfia3	-0.412868	5.88047	67.3602	2.26168e-16	6.91117e-15	pseudobulk	edgeR	LRT
Trim41	0.546162	4.74303	67.2583	2.38165e-16	7.25957e-15	pseudobulk	edgeR	LRT
Alg2	0.491038	5.07243	67.1919	2.46328e-16	7.49901e-15	pseudobulk	edgeR	LRT
Zkscan16	-0.440913	5.45479	67.0589	2.63509e-16	8.01205e-15	pseudobulk	edgeR	LRT
Elmod1	-0.243679	8.11351	67.0078	2.70429e-16	8.21221e-15	pseudobulk	edgeR	LRT
Drosha	0.349068	6.09167	66.9821	2.73985e-16	8.30985e-15	pseudobulk	edgeR	LRT
Gm4924	0.370615	6.11652	66.9437	2.79375e-16	8.45875e-15	pseudobulk	edgeR	LRT
Ncam1	-0.226041	9.15443	66.8759	2.89144e-16	8.73703e-15	pseudobulk	edgeR	LRT
Kcnip1	0.492	5.70956	66.8424	2.94102e-16	8.87583e-15	pseudobulk	edgeR	LRT
3300002I08Rik	0.502952	4.87721	66.6734	3.20425e-16	9.65831e-15	pseudobulk	edgeR	LRT
Ttc39b	-0.360684	6.1465	66.6531	3.23747e-16	9.74638e-15	pseudobulk	edgeR	LRT
Cask	-0.266123	7.84887	66.6113	3.30688e-16	9.94307e-15	pseudobulk	edgeR	LRT
Gm48099	0.524672	5.12033	66.6067	3.31462e-16	9.95405e-15	pseudobulk	edgeR	LRT
Clvs1	-0.257695	7.57661	66.5891	3.34432e-16	1.00309e-14	pseudobulk	edgeR	LRT
Srek1	0.251134	7.47932	66.504	3.49191e-16	1.04607e-14	pseudobulk	edgeR	LRT
Kif16b	-0.283827	6.86727	66.1469	4.18544e-16	1.24466e-14	pseudobulk	edgeR	LRT
Cenpv	-0.41279	5.39781	66.1202	4.24246e-16	1.26008e-14	pseudobulk	edgeR	LRT
Sytl2	-0.420827	5.51897	66.0177	4.46883e-16	1.3257e-14	pseudobulk	edgeR	LRT
Tmem178b	-0.247828	8.93348	65.7581	5.098e-16	1.51051e-14	pseudobulk	edgeR	LRT
Syt7	-0.249066	7.70458	65.6303	5.43963e-16	1.60977e-14	pseudobulk	edgeR	LRT
Cntfr	-0.277425	7.5773	65.5332	5.71426e-16	1.689e-14	pseudobulk	edgeR	LRT
Zranb3	0.499319	4.90078	65.5022	5.80477e-16	1.71367e-14	pseudobulk	edgeR	LRT
Jakmip1	-0.345011	6.17691	65.459	5.93344e-16	1.74954e-14	pseudobulk	edgeR	LRT
Thrb	-0.271073	9.58666	65.3595	6.24094e-16	1.83799e-14	pseudobulk	edgeR	LRT
Ckb	-0.24325	7.98737	65.1761	6.84966e-16	2.01483e-14	pseudobulk	edgeR	LRT
2810049E08Rik	-0.454487	5.09433	65.0837	7.17844e-16	2.10899e-14	pseudobulk	edgeR	LRT
Whamm	-0.519483	4.88013	64.8243	8.18847e-16	2.40284e-14	pseudobulk	edgeR	LRT
Map2k6	-0.472075	5.17828	64.7934	8.31753e-16	2.43777e-14	pseudobulk	edgeR	LRT
Tmem25	-0.468374	4.95982	64.7458	8.52113e-16	2.49445e-14	pseudobulk	edgeR	LRT
Nsun7	0.488181	4.95394	64.6916	8.75874e-16	2.55787e-14	pseudobulk	edgeR	LRT
Far2	-0.3	6.86425	64.6745	8.83508e-16	2.57707e-14	pseudobulk	edgeR	LRT
Ptpn5	-0.270159	6.97273	64.5541	9.39177e-16	2.73399e-14	pseudobulk	edgeR	LRT
Cadm1	-0.23289	9.9815	64.5533	9.39546e-16	2.73399e-14	pseudobulk	edgeR	LRT
Ypel2	-0.439398	5.26759	64.3717	1.03027e-15	2.99085e-14	pseudobulk	edgeR	LRT
Nrp1	-0.247594	7.83197	64.3226	1.05627e-15	3.06267e-14	pseudobulk	edgeR	LRT
Asap1	-0.22526	9.19083	64.2581	1.09143e-15	3.16087e-14	pseudobulk	edgeR	LRT
Ccdc91	0.481273	5.46127	64.1281	1.16587e-15	3.36844e-14	pseudobulk	edgeR	LRT
Cdh8	-0.311824	8.69324	64.0939	1.1863e-15	3.42343e-14	pseudobulk	edgeR	LRT
Tspyl2	-0.356199	5.9858	63.9555	1.27261e-15	3.66815e-14	pseudobulk	edgeR	LRT
Bod1l	0.322919	6.55606	63.8857	1.31851e-15	3.79597e-14	pseudobulk	edgeR	LRT
Nr1d1	0.492674	4.96002	63.8815	1.32133e-15	3.79709e-14	pseudobulk	edgeR	LRT
Ptprn2	-0.213409	9.8344	63.8638	1.33326e-15	3.82038e-14	pseudobulk	edgeR	LRT
Cd34	-0.476827	4.9914	63.5826	1.53785e-15	4.39629e-14	pseudobulk	edgeR	LRT
Lrrc3b	-0.400936	6.08165	63.5581	1.55703e-15	4.44593e-14	pseudobulk	edgeR	LRT
Large1	-0.208108	10.1438	63.4328	1.65931e-15	4.73242e-14	pseudobulk	edgeR	LRT
Smg1	0.235868	7.76149	63.3199	1.75716e-15	5.00566e-14	pseudobulk	edgeR	LRT
Ccdc88a	-0.25433	7.95342	63.0231	2.04293e-15	5.7994e-14	pseudobulk	edgeR	LRT
Copb1	0.394483	5.47949	62.9743	2.0942e-15	5.93802e-14	pseudobulk	edgeR	LRT
Sdk2	-0.226154	8.28722	62.9102	2.16352e-15	6.11327e-14	pseudobulk	edgeR	LRT
4930578G10Rik	-0.223114	8.94889	62.7991	2.28906e-15	6.46051e-14	pseudobulk	edgeR	LRT
Ntng1	-0.323263	7.70888	62.7479	2.34927e-15	6.61513e-14	pseudobulk	edgeR	LRT
Mllt11	-0.395826	5.5605	62.7173	2.38607e-15	6.71098e-14	pseudobulk	edgeR	LRT
9530059O14Rik	-0.270755	8.01307	62.4691	2.70662e-15	7.59505e-14	pseudobulk	edgeR	LRT
Stxbp6	-0.49762	7.12927	62.3878	2.82067e-15	7.90443e-14	pseudobulk	edgeR	LRT
Cyp51	-0.53011	5.32025	62.3438	2.8844e-15	8.06605e-14	pseudobulk	edgeR	LRT
Mitf	-0.408821	6.26971	62.1667	3.15575e-15	8.81479e-14	pseudobulk	edgeR	LRT
Septin4	-0.33148	6.21834	62.0799	3.29799e-15	9.20155e-14	pseudobulk	edgeR	LRT
Plxdc2	-0.400113	6.34019	61.965	3.49608e-15	9.73196e-14	pseudobulk	edgeR	LRT
Nlk	-0.253343	8.47295	61.8987	3.61588e-15	1.00539e-13	pseudobulk	edgeR	LRT
Camkk2	-0.341857	6.3878	61.7655	3.86885e-15	1.07451e-13	pseudobulk	edgeR	LRT
Hcn1	-0.251735	9.89197	61.6747	4.05157e-15	1.12398e-13	pseudobulk	edgeR	LRT
Abcc8	-0.511439	4.61521	61.5641	4.28572e-15	1.18758e-13	pseudobulk	edgeR	LRT
Glud1	-0.391634	5.57166	61.5183	4.38644e-15	1.21411e-13	pseudobulk	edgeR	LRT
Lpcat4	-0.320792	6.21792	61.4109	4.63248e-15	1.27931e-13	pseudobulk	edgeR	LRT
Jazf1	-0.210258	8.39012	61.3845	4.69492e-15	1.29509e-13	pseudobulk	edgeR	LRT
Map3k5	-0.317428	6.72232	61.3758	4.71564e-15	1.29933e-13	pseudobulk	edgeR	LRT
Ablim3	-0.421263	5.27483	61.3182	4.85581e-15	1.33644e-13	pseudobulk	edgeR	LRT
Zfp933	0.442567	5.14932	61.0506	5.56262e-15	1.52925e-13	pseudobulk	edgeR	LRT
Slc24a2	-0.207081	9.82894	61.0133	5.66894e-15	1.55672e-13	pseudobulk	edgeR	LRT
Stxbp5	-0.229397	8.25477	60.8353	6.20544e-15	1.70213e-13	pseudobulk	edgeR	LRT
Hsp90b1	0.350985	6.25361	60.548	7.1806e-15	1.95641e-13	pseudobulk	edgeR	LRT
Lrrc57	-0.482854	4.88634	60.4517	7.54059e-15	2.0522e-13	pseudobulk	edgeR	LRT
Plxna2	-0.211961	8.54821	60.4391	7.58903e-15	2.06079e-13	pseudobulk	edgeR	LRT
Fancl	0.413438	5.32475	60.4067	7.71505e-15	2.09268e-13	pseudobulk	edgeR	LRT
Prickle1	-0.194984	9.33041	60.2012	8.56407e-15	2.32039e-13	pseudobulk	edgeR	LRT
Gm19951	0.55481	4.84631	60.1507	8.78653e-15	2.37802e-13	pseudobulk	edgeR	LRT
Gm26944	0.438628	5.49204	59.9879	9.54439e-15	2.58027e-13	pseudobulk	edgeR	LRT
Ephb6	-0.344039	5.99458	59.9183	9.88801e-15	2.66725e-13	pseudobulk	edgeR	LRT
Wdr70	0.301482	6.58129	59.7915	1.05458e-14	2.8384e-13	pseudobulk	edgeR	LRT
Map3k9	-0.435964	5.45454	59.774	1.06398e-14	2.86055e-13	pseudobulk	edgeR	LRT
Hectd1	0.295345	6.55036	59.7595	1.07184e-14	2.8785e-13	pseudobulk	edgeR	LRT
Grin2a	-0.201184	10.485	59.7391	1.08302e-14	2.90533e-13	pseudobulk	edgeR	LRT
Mipep	0.420663	5.4413	59.6148	1.15366e-14	3.09144e-13	pseudobulk	edgeR	LRT
Klhl1	-0.689706	4.58994	59.5838	1.17198e-14	3.13708e-13	pseudobulk	edgeR	LRT
Atp1a3	-0.208678	8.15196	59.5738	1.17792e-14	3.14952e-13	pseudobulk	edgeR	LRT
Rspo2	-0.423887	5.83709	59.5681	1.18133e-14	3.15518e-13	pseudobulk	edgeR	LRT
Dock3	-0.180456	9.87635	59.5511	1.19159e-14	3.17909e-13	pseudobulk	edgeR	LRT
Cdc42	-0.303951	6.71426	59.4096	1.28042e-14	3.40863e-13	pseudobulk	edgeR	LRT
Phip	-0.262324	7.31078	59.3403	1.32634e-14	3.52703e-13	pseudobulk	edgeR	LRT
D10Wsu102e	0.293671	6.59633	59.222	1.4085e-14	3.74144e-13	pseudobulk	edgeR	LRT
Washc3	0.498903	4.68604	59.2185	1.41102e-14	3.74404e-13	pseudobulk	edgeR	LRT
Aplp1	0.292332	6.84202	59.1935	1.42905e-14	3.78777e-13	pseudobulk	edgeR	LRT
2610037D02Rik	-0.361721	5.66835	59.1686	1.44728e-14	3.83192e-13	pseudobulk	edgeR	LRT
Ptprg	-0.206442	8.82023	58.9352	1.6295e-14	4.30501e-13	pseudobulk	edgeR	LRT
Npr3	-0.434565	5.65305	58.8215	1.72644e-14	4.5562e-13	pseudobulk	edgeR	LRT
Chrna7	-0.383688	5.50671	58.7629	1.77859e-14	4.68017e-13	pseudobulk	edgeR	LRT
Gria2	-0.171168	10.5949	58.7623	1.77917e-14	4.68017e-13	pseudobulk	edgeR	LRT
Sertad2	-0.352546	6.75358	58.7139	1.82347e-14	4.79151e-13	pseudobulk	edgeR	LRT
Ano4	-0.243462	8.92255	58.7083	1.82865e-14	4.79996e-13	pseudobulk	edgeR	LRT
Gm26652	-0.540105	4.57806	58.7001	1.83629e-14	4.81483e-13	pseudobulk	edgeR	LRT
Tbc1d1	0.342774	6.12582	58.5363	1.99577e-14	5.22738e-13	pseudobulk	edgeR	LRT
Svil	-0.513766	5.02157	58.473	2.06104e-14	5.38675e-13	pseudobulk	edgeR	LRT
Cacna2d3	-0.237433	9.32422	58.3993	2.13967e-14	5.58629e-13	pseudobulk	edgeR	LRT
Ppargc1a	-0.338355	6.38378	58.2285	2.33369e-14	6.0798e-13	pseudobulk	edgeR	LRT
Mrtfa	-0.260388	7.20695	58.1841	2.38698e-14	6.21201e-13	pseudobulk	edgeR	LRT
Herc4	-0.257755	7.28544	58.0771	2.52043e-14	6.55231e-13	pseudobulk	edgeR	LRT
Esyt2	-0.227736	7.66998	58.0175	2.59802e-14	6.74683e-13	pseudobulk	edgeR	LRT
Nup214	0.354246	5.85169	57.9041	2.75219e-14	7.13958e-13	pseudobulk	edgeR	LRT
Smarcad1	0.294427	6.5204	57.8191	2.87373e-14	7.44696e-13	pseudobulk	edgeR	LRT
Oprm1	-0.511565	4.86904	57.7635	2.95606e-14	7.65219e-13	pseudobulk	edgeR	LRT
Rxfp1	-0.622719	4.69804	57.6699	3.10013e-14	8.01662e-13	pseudobulk	edgeR	LRT
Prpf8	0.362204	5.77603	57.5807	3.24387e-14	8.37942e-13	pseudobulk	edgeR	LRT
Btbd1	-0.354482	5.85551	57.5691	3.26313e-14	8.42025e-13	pseudobulk	edgeR	LRT
Slc8a1	-0.188542	10.6448	57.5451	3.30317e-14	8.51456e-13	pseudobulk	edgeR	LRT
Dram2	-0.487155	4.68913	57.3814	3.58984e-14	9.22426e-13	pseudobulk	edgeR	LRT
5031425E22Rik	0.254193	7.11397	57.2008	3.93518e-14	1.0101e-12	pseudobulk	edgeR	LRT
Rell1	-0.36047	5.78319	57.099	4.14427e-14	1.06153e-12	pseudobulk	edgeR	LRT
Ywhaq	-0.483614	5.23426	57.0579	4.23167e-14	1.08278e-12	pseudobulk	edgeR	LRT
Osbpl3	-0.255213	7.24021	57.0074	4.34164e-14	1.10744e-12	pseudobulk	edgeR	LRT
Atpif1	-0.452765	4.89625	56.9657	4.43486e-14	1.13003e-12	pseudobulk	edgeR	LRT
Usp46	-0.302227	6.63546	56.8991	4.58756e-14	1.16772e-12	pseudobulk	edgeR	LRT
B4galnt1	-0.385602	5.71528	56.836	4.73719e-14	1.20455e-12	pseudobulk	edgeR	LRT
Ncapd3	0.337017	6.26466	56.801	4.8223e-14	1.22492e-12	pseudobulk	edgeR	LRT
Galnt9	0.240559	7.73212	56.7212	5.02194e-14	1.2743e-12	pseudobulk	edgeR	LRT
Fkbp3	-0.379021	5.43189	56.6293	5.26207e-14	1.33384e-12	pseudobulk	edgeR	LRT
Nova1	-0.296254	6.60098	56.6045	5.32905e-14	1.34942e-12	pseudobulk	edgeR	LRT
C2cd3	0.469422	5.36446	56.555	5.46482e-14	1.38236e-12	pseudobulk	edgeR	LRT
Tcf4	-0.181023	9.50142	56.3343	6.11402e-14	1.54178e-12	pseudobulk	edgeR	LRT
Ripk2	-0.41776	5.25049	56.2083	6.5186e-14	1.64211e-12	pseudobulk	edgeR	LRT
Pla2g4e	-0.45992	5.29279	56.1777	6.62071e-14	1.66611e-12	pseudobulk	edgeR	LRT
Clvs2	-0.270598	7.17399	56.0022	7.23906e-14	1.81423e-12	pseudobulk	edgeR	LRT
Larp1b	-0.443471	5.15957	55.971	7.35472e-14	1.84132e-12	pseudobulk	edgeR	LRT
Tpi1	-0.420295	5.09063	55.9287	7.51479e-14	1.87947e-12	pseudobulk	edgeR	LRT
Fbxw7	-0.23472	7.68823	55.8703	7.74143e-14	1.93352e-12	pseudobulk	edgeR	LRT
Ctdspl	-0.268644	6.7191	55.8689	7.74676e-14	1.93352e-12	pseudobulk	edgeR	LRT
Rnf24	-0.308313	6.29133	55.8402	7.86071e-14	1.95995e-12	pseudobulk	edgeR	LRT
Jph4	-0.321038	6.21448	55.7468	8.24308e-14	2.0511e-12	pseudobulk	edgeR	LRT
Samd4	-0.336423	5.98957	55.5597	9.06643e-14	2.24908e-12	pseudobulk	edgeR	LRT
Uqcc1	0.398777	5.29789	55.4244	9.71255e-14	2.3996e-12	pseudobulk	edgeR	LRT
Mpped2	-0.253571	7.60597	55.4218	9.72543e-14	2.40035e-12	pseudobulk	edgeR	LRT
Runx2	-0.274057	7.11702	55.1106	1.13936e-13	2.80922e-12	pseudobulk	edgeR	LRT
Ccnd2	-0.446895	5.11396	55.1046	1.14285e-13	2.81499e-12	pseudobulk	edgeR	LRT
Actg1	-0.286727	6.49047	55.0717	1.16214e-13	2.8596e-12	pseudobulk	edgeR	LRT
Abcd4	0.499004	4.69212	54.8853	1.27773e-13	3.13771e-12	pseudobulk	edgeR	LRT
Snx19	0.372719	5.52917	54.8036	1.33197e-13	3.2676e-12	pseudobulk	edgeR	LRT
Prkcb	-0.181294	9.81898	54.7975	1.33608e-13	3.27442e-12	pseudobulk	edgeR	LRT
D130040H23Rik	0.393418	5.60849	54.7063	1.39953e-13	3.42647e-12	pseudobulk	edgeR	LRT
Acadsb	-0.312226	6.05899	54.6538	1.43744e-13	3.51574e-12	pseudobulk	edgeR	LRT
Vegfc	-0.541789	4.67281	54.5993	1.47791e-13	3.61111e-12	pseudobulk	edgeR	LRT
Daam1	-0.318216	6.24697	54.5488	1.51638e-13	3.70139e-12	pseudobulk	edgeR	LRT
Zfp462	-0.365962	6.06375	54.4789	1.5713e-13	3.83161e-12	pseudobulk	edgeR	LRT
Enox2	0.38629	5.61803	54.4495	1.59495e-13	3.8854e-12	pseudobulk	edgeR	LRT
Arpc5	-0.426229	5.03729	54.2723	1.74542e-13	4.23925e-12	pseudobulk	edgeR	LRT
Sparcl1	-0.282401	7.0084	54.2678	1.74944e-13	4.24479e-12	pseudobulk	edgeR	LRT
Cuedc1	-0.446079	5.10971	54.234	1.77978e-13	4.31412e-12	pseudobulk	edgeR	LRT
Gtdc1	-0.268216	8.61049	54.0938	1.91143e-13	4.62861e-12	pseudobulk	edgeR	LRT
Dclk2	-0.310082	6.36665	53.9616	2.0445e-13	4.94594e-12	pseudobulk	edgeR	LRT
Bclaf1	0.234721	7.27085	53.9418	2.06521e-13	4.9911e-12	pseudobulk	edgeR	LRT
Wipf3	0.322887	6.22513	53.9392	2.06793e-13	4.99273e-12	pseudobulk	edgeR	LRT
Epb41l4b	-0.313575	6.09858	53.8509	2.16294e-13	5.21279e-12	pseudobulk	edgeR	LRT
Pmm2	0.439111	4.87191	53.8365	2.17885e-13	5.24495e-12	pseudobulk	edgeR	LRT
Cdkl1	-0.41019	5.30058	53.8161	2.20158e-13	5.29442e-12	pseudobulk	edgeR	LRT
Tecr	-0.279745	6.77644	53.809	2.20957e-13	5.30841e-12	pseudobulk	edgeR	LRT
9330182L06Rik	-0.297056	6.53845	53.7989	2.22094e-13	5.33048e-12	pseudobulk	edgeR	LRT
Basp1	-0.228167	7.64764	53.7313	2.29866e-13	5.51159e-12	pseudobulk	edgeR	LRT
Adap1	-0.344941	5.92823	53.727	2.30377e-13	5.51841e-12	pseudobulk	edgeR	LRT
Pak3	-0.223898	8.64883	53.624	2.42775e-13	5.80968e-12	pseudobulk	edgeR	LRT
Tmod1	-0.363952	5.84437	53.596	2.46258e-13	5.88149e-12	pseudobulk	edgeR	LRT
Arhgap18	-0.547537	4.85618	53.5459	2.52619e-13	6.0275e-12	pseudobulk	edgeR	LRT
Epb41l3	-0.219875	8.13866	53.313	2.84419e-13	6.77301e-12	pseudobulk	edgeR	LRT
Mindy4	0.523648	4.55798	53.3083	2.85096e-13	6.7825e-12	pseudobulk	edgeR	LRT
4930419G24Rik	-0.364181	5.71463	53.3031	2.85851e-13	6.79384e-12	pseudobulk	edgeR	LRT
Anp32a	-0.366488	5.44822	53.2996	2.86358e-13	6.79926e-12	pseudobulk	edgeR	LRT
Pnrc1	-0.454268	4.92969	53.2726	2.90324e-13	6.88672e-12	pseudobulk	edgeR	LRT
Tiam2	-0.316699	6.34405	53.1866	3.03316e-13	7.18792e-12	pseudobulk	edgeR	LRT
Orc3	0.352427	5.76328	53.1324	3.11812e-13	7.38207e-12	pseudobulk	edgeR	LRT
Arhgap32	-0.211724	8.34565	52.9983	3.33841e-13	7.89593e-12	pseudobulk	edgeR	LRT
Actr3b	-0.28521	6.7306	52.9856	3.36009e-13	7.93951e-12	pseudobulk	edgeR	LRT
Zhx3	0.325001	5.89543	52.8586	3.58438e-13	8.4531e-12	pseudobulk	edgeR	LRT
Shtn1	-0.266865	6.75752	52.8126	3.66937e-13	8.64517e-12	pseudobulk	edgeR	LRT
Zfyve28	-0.236691	7.29405	52.8029	3.68763e-13	8.67982e-12	pseudobulk	edgeR	LRT
Adamtsl1	-0.513042	5.48402	52.6845	3.91667e-13	9.20116e-12	pseudobulk	edgeR	LRT
2010300C02Rik	-0.225246	7.46452	52.5712	4.14931e-13	9.7383e-12	pseudobulk	edgeR	LRT
Satb2	-0.224259	7.95472	52.5626	4.16745e-13	9.77146e-12	pseudobulk	edgeR	LRT
Ptpn2	0.342399	5.70882	52.2684	4.84102e-13	1.13181e-11	pseudobulk	edgeR	LRT
Zfp385b	-0.182262	9.2769	52.2284	4.94061e-13	1.15289e-11	pseudobulk	edgeR	LRT
Fam126a	-0.473364	5.70779	52.1034	5.26542e-13	1.22634e-11	pseudobulk	edgeR	LRT
Sbf2	-0.199205	8.14359	52.0148	5.50832e-13	1.28168e-11	pseudobulk	edgeR	LRT
Ptprk	-0.411555	6.40891	51.8798	5.90037e-13	1.3716e-11	pseudobulk	edgeR	LRT
Mtor	0.304872	6.04491	51.8309	6.04917e-13	1.40351e-11	pseudobulk	edgeR	LRT
Nmt2	-0.290378	6.99699	51.7016	6.46105e-13	1.49481e-11	pseudobulk	edgeR	LRT
Ntrk3	-0.200322	9.61898	51.6241	6.72099e-13	1.55347e-11	pseudobulk	edgeR	LRT
Fndc4	-0.366568	5.39697	51.5557	6.95934e-13	1.60552e-11	pseudobulk	edgeR	LRT
Zfp414	0.429948	5.04375	51.5469	6.9907e-13	1.61123e-11	pseudobulk	edgeR	LRT
Prkaa2	-0.281994	6.51307	51.5256	7.06685e-13	1.62724e-11	pseudobulk	edgeR	LRT
Sptbn1	-0.211201	8.65684	51.4845	7.21631e-13	1.66009e-11	pseudobulk	edgeR	LRT
Lrpap1	0.405583	5.29528	51.3832	7.59853e-13	1.74637e-11	pseudobulk	edgeR	LRT
Cog5	-0.222627	7.49281	51.2721	8.04119e-13	1.84637e-11	pseudobulk	edgeR	LRT
Fyn	-0.276415	6.78562	51.2269	8.22813e-13	1.88752e-11	pseudobulk	edgeR	LRT
Ctps2	-0.395995	5.44723	51.1738	8.45393e-13	1.93749e-11	pseudobulk	edgeR	LRT
Tgoln1	0.445611	4.74622	51.0236	9.12602e-13	2.08564e-11	pseudobulk	edgeR	LRT
Ccl25	0.321588	6.15323	50.9154	9.64323e-13	2.20178e-11	pseudobulk	edgeR	LRT
Fam155a	-0.158228	11.981	50.8993	9.72293e-13	2.2179e-11	pseudobulk	edgeR	LRT
Ints6l	-0.322409	6.01114	50.7882	1.02891e-12	2.34267e-11	pseudobulk	edgeR	LRT
Kif5c	-0.21257	8.0623	50.7526	1.04776e-12	2.37893e-11	pseudobulk	edgeR	LRT
Mphosph9	0.293685	6.34209	50.6934	1.07981e-12	2.44714e-11	pseudobulk	edgeR	LRT
Nefl	-0.374223	5.53152	50.6301	1.11522e-12	2.52503e-11	pseudobulk	edgeR	LRT
Gon4l	0.229882	7.31255	50.5996	1.13265e-12	2.56213e-11	pseudobulk	edgeR	LRT
Adal	0.4991	4.55007	50.4806	1.20346e-12	2.71978e-11	pseudobulk	edgeR	LRT
5730480H06Rik	0.396256	5.4238	50.3926	1.25866e-12	2.84189e-11	pseudobulk	edgeR	LRT
Syt16	-0.180496	8.74134	50.3618	1.27857e-12	2.88418e-11	pseudobulk	edgeR	LRT
Eml6	-0.203585	8.55027	50.3491	1.28688e-12	2.90024e-11	pseudobulk	edgeR	LRT
Gm12394	-0.248791	7.75843	50.2798	1.33316e-12	3.00177e-11	pseudobulk	edgeR	LRT
Pak1	-0.207202	7.83633	50.2233	1.37206e-12	3.08463e-11	pseudobulk	edgeR	LRT
Ube3a	-0.214763	7.92569	50.2227	1.37249e-12	3.08463e-11	pseudobulk	edgeR	LRT
N4bp2l2	0.227154	7.45501	50.1754	1.40599e-12	3.15411e-11	pseudobulk	edgeR	LRT
Fgfr2	0.221061	7.51457	50.1527	1.42233e-12	3.18491e-11	pseudobulk	edgeR	LRT
Ptpdc1	-0.365846	5.39658	50.1369	1.43382e-12	3.20474e-11	pseudobulk	edgeR	LRT
Gatb	0.422655	4.92789	50.082	1.47453e-12	3.2897e-11	pseudobulk	edgeR	LRT
Slc16a7	-0.238587	7.29234	50.0139	1.52661e-12	3.39657e-11	pseudobulk	edgeR	LRT
Pcbp2	0.354093	5.87406	49.988	1.54688e-12	3.43539e-11	pseudobulk	edgeR	LRT
Cdh20	-0.463347	6.57076	49.8589	1.65207e-12	3.65901e-11	pseudobulk	edgeR	LRT
Tubb4b	-0.423169	5.06924	49.6398	1.84729e-12	4.07658e-11	pseudobulk	edgeR	LRT
Adam22	-0.197114	8.6891	49.508	1.97563e-12	4.35193e-11	pseudobulk	edgeR	LRT
Ctnnd2	-0.167233	11.0878	49.3131	2.18198e-12	4.7978e-11	pseudobulk	edgeR	LRT
Trpc4	-0.262686	6.7199	49.2546	2.24809e-12	4.93427e-11	pseudobulk	edgeR	LRT
Ngef	-0.254642	7.02426	49.2027	2.30839e-12	5.06205e-11	pseudobulk	edgeR	LRT
Tank	0.322422	5.91979	49.1973	2.31465e-12	5.07123e-11	pseudobulk	edgeR	LRT
Kmt2a	0.222453	7.85332	49.1566	2.36316e-12	5.17286e-11	pseudobulk	edgeR	LRT
Rtn1	-0.191069	8.71264	49.0873	2.44826e-12	5.34953e-11	pseudobulk	edgeR	LRT
Smchd1	0.286705	6.53578	49.0356	2.51358e-12	5.48736e-11	pseudobulk	edgeR	LRT
Ak5	-0.248294	7.37429	48.9879	2.57548e-12	5.61242e-11	pseudobulk	edgeR	LRT
Plxnc1	-0.378021	5.86481	48.9272	2.65639e-12	5.78359e-11	pseudobulk	edgeR	LRT
Kdm5a	0.278127	6.37166	48.9154	2.67239e-12	5.81323e-11	pseudobulk	edgeR	LRT
Mpc1	-0.336818	5.9537	48.8359	2.78306e-12	6.04318e-11	pseudobulk	edgeR	LRT
Slc9a8	0.386554	5.22665	48.8219	2.803e-12	6.07956e-11	pseudobulk	edgeR	LRT
Tmlhe	-0.425394	5.06489	48.8206	2.8048e-12	6.07956e-11	pseudobulk	edgeR	LRT
Mrps28	0.367951	5.48463	48.6999	2.98279e-12	6.45962e-11	pseudobulk	edgeR	LRT
Plxdc1	-0.480077	4.74613	48.6929	2.99351e-12	6.47708e-11	pseudobulk	edgeR	LRT
Gstz1	0.380479	5.46026	48.6442	3.06868e-12	6.63385e-11	pseudobulk	edgeR	LRT
Tpm1	-0.294843	6.08955	48.5382	3.2392e-12	6.99008e-11	pseudobulk	edgeR	LRT
Mef2c	-0.1926	9.55308	48.5247	3.26162e-12	7.03223e-11	pseudobulk	edgeR	LRT
Ice2	0.389529	5.12399	48.4641	3.36385e-12	7.24624e-11	pseudobulk	edgeR	LRT
Polr3a	0.404994	5.1204	48.3338	3.59509e-12	7.73754e-11	pseudobulk	edgeR	LRT
Sorbs2os	-0.361077	5.38811	48.3174	3.62515e-12	7.79535e-11	pseudobulk	edgeR	LRT
Mbtd1	0.242349	7.08568	48.2801	3.6949e-12	7.93833e-11	pseudobulk	edgeR	LRT
Ranbp2	0.228262	7.28306	48.192	3.86453e-12	8.29548e-11	pseudobulk	edgeR	LRT
Zeb2	-0.188412	8.37553	48.165	3.91811e-12	8.4031e-11	pseudobulk	edgeR	LRT
Ppm1b	-0.259456	6.60482	48.0227	4.21313e-12	9.01204e-11	pseudobulk	edgeR	LRT
Fbxo38	0.280029	6.22578	47.9505	4.37121e-12	9.32562e-11	pseudobulk	edgeR	LRT
Pbx3	-0.46183	5.0186	47.8107	4.69415e-12	9.98838e-11	pseudobulk	edgeR	LRT
Rap1gap2	-0.242319	7.33692	47.7607	4.81542e-12	1.02375e-10	pseudobulk	edgeR	LRT
Fryl	-0.229815	7.12965	47.7407	4.86477e-12	1.03244e-10	pseudobulk	edgeR	LRT
Lrrc8c	-0.317849	6.0993	47.6881	4.99723e-12	1.05871e-10	pseudobulk	edgeR	LRT
Grb14	-0.403869	5.15744	47.6172	5.18114e-12	1.09577e-10	pseudobulk	edgeR	LRT
Mrtfb	-0.174536	8.57145	47.6021	5.22117e-12	1.10328e-10	pseudobulk	edgeR	LRT
Dpy19l1	0.236807	7.15163	47.591	5.25083e-12	1.10859e-10	pseudobulk	edgeR	LRT
Pakap	-0.271747	6.73367	47.5861	5.26408e-12	1.11042e-10	pseudobulk	edgeR	LRT
Grem2	-0.429826	4.89035	47.2133	6.36681e-12	1.33495e-10	pseudobulk	edgeR	LRT
Galntl6	-0.30475	8.66065	47.0982	6.75188e-12	1.41326e-10	pseudobulk	edgeR	LRT
Ccn2	-0.635509	4.81111	46.9995	7.10045e-12	1.48494e-10	pseudobulk	edgeR	LRT
Serpini1	-0.209379	7.70347	46.9305	7.35497e-12	1.53686e-10	pseudobulk	edgeR	LRT
Zfp40	-0.370386	5.41041	46.9265	7.36998e-12	1.53867e-10	pseudobulk	edgeR	LRT
Oxct1	-0.207825	7.5147	46.9211	7.39046e-12	1.54163e-10	pseudobulk	edgeR	LRT
Polr3gl	0.382835	5.09072	46.7694	7.98506e-12	1.65857e-10	pseudobulk	edgeR	LRT
Ppcdc	0.405514	4.8987	46.7006	8.27025e-12	1.71634e-10	pseudobulk	edgeR	LRT
Ube2e2	-0.165995	9.85482	46.6287	8.57947e-12	1.779e-10	pseudobulk	edgeR	LRT
Grm5	-0.211395	10.5331	46.6146	8.64158e-12	1.79036e-10	pseudobulk	edgeR	LRT
Homer2	-0.46643	5.51085	46.6084	8.66866e-12	1.79444e-10	pseudobulk	edgeR	LRT
Carmil2	-0.454122	4.64996	46.5526	8.91937e-12	1.84477e-10	pseudobulk	edgeR	LRT
Col25a1	0.445297	4.72933	46.5055	9.13605e-12	1.88799e-10	pseudobulk	edgeR	LRT
0610010F05Rik	-0.234559	7.06989	46.4728	9.29003e-12	1.91818e-10	pseudobulk	edgeR	LRT
Nipbl	0.21749	7.57524	46.3859	9.71106e-12	2.00173e-10	pseudobulk	edgeR	LRT
Plekha5	-0.213576	8.71797	46.3267	1.00093e-11	2.06145e-10	pseudobulk	edgeR	LRT
Epc2	0.29124	6.52394	46.2652	1.03284e-11	2.12181e-10	pseudobulk	edgeR	LRT
Mtmr7	-0.245974	6.86271	46.2525	1.03953e-11	2.13374e-10	pseudobulk	edgeR	LRT
Trp53bp1	0.260394	6.66595	46.2286	1.05232e-11	2.15818e-10	pseudobulk	edgeR	LRT
Nup153	0.306381	5.8982	45.921	1.23118e-11	2.51233e-10	pseudobulk	edgeR	LRT
Rgs17	-0.262394	6.56505	45.8485	1.27758e-11	2.60483e-10	pseudobulk	edgeR	LRT
Map1a	-0.316372	5.7966	45.825	1.29302e-11	2.6341e-10	pseudobulk	edgeR	LRT
Birc6	0.195876	8.23869	45.802	1.30832e-11	2.66305e-10	pseudobulk	edgeR	LRT
Atxn1	-0.164218	9.32331	45.7867	1.31856e-11	2.68165e-10	pseudobulk	edgeR	LRT
Fgfr1	0.47602	4.68435	45.7268	1.35952e-11	2.76035e-10	pseudobulk	edgeR	LRT
Eda	-0.330094	6.02793	45.7002	1.37811e-11	2.79578e-10	pseudobulk	edgeR	LRT
Prkn	0.172306	9.73533	45.6861	1.38807e-11	2.81364e-10	pseudobulk	edgeR	LRT
Luc7l	0.260903	6.60949	45.6274	1.43026e-11	2.89676e-10	pseudobulk	edgeR	LRT
Creb1	-0.28569	6.06534	45.5534	1.48537e-11	3.00587e-10	pseudobulk	edgeR	LRT
Abcb9	-0.425275	5.33762	45.3246	1.66937e-11	3.36984e-10	pseudobulk	edgeR	LRT
Fam133b	0.413451	4.90692	45.3164	1.67636e-11	3.38115e-10	pseudobulk	edgeR	LRT
1600020E01Rik	0.402706	5.22125	45.2984	1.69189e-11	3.40965e-10	pseudobulk	edgeR	LRT
Arhgap33	-0.40332	5.19506	45.2947	1.69507e-11	3.41323e-10	pseudobulk	edgeR	LRT
Tenm3	-0.246083	8.08522	45.232	1.7502e-11	3.52133e-10	pseudobulk	edgeR	LRT
Myo9a	-0.187217	8.43345	45.0668	1.90427e-11	3.82817e-10	pseudobulk	edgeR	LRT
Ppia	-0.418635	4.73274	45.0469	1.92376e-11	3.86416e-10	pseudobulk	edgeR	LRT
Gclm	-0.272858	6.58444	45.0275	1.94288e-11	3.89934e-10	pseudobulk	edgeR	LRT
Fam189b	-0.452321	4.55377	44.9766	1.994e-11	3.99867e-10	pseudobulk	edgeR	LRT
Sh3d19	-0.419628	5.31139	44.9728	1.99788e-11	4.00314e-10	pseudobulk	edgeR	LRT
Syt17	-0.431888	5.46595	44.9631	2.00781e-11	4.01974e-10	pseudobulk	edgeR	LRT
Lamtor4	0.401009	5.1347	44.9214	2.05108e-11	4.10299e-10	pseudobulk	edgeR	LRT
Washc4	0.342669	5.80337	44.8531	2.12382e-11	4.24155e-10	pseudobulk	edgeR	LRT
Prrc2c	0.210004	7.45929	44.8358	2.1427e-11	4.27575e-10	pseudobulk	edgeR	LRT
Anxa7	-0.423933	4.83661	44.8037	2.17807e-11	4.34278e-10	pseudobulk	edgeR	LRT
Mtss1	-0.355052	5.33988	44.6295	2.38083e-11	4.73931e-10	pseudobulk	edgeR	LRT
Arl2bp	-0.448914	4.68104	44.485	2.56312e-11	5.09801e-10	pseudobulk	edgeR	LRT
Ttc27	0.367478	5.47299	44.4713	2.58108e-11	5.12955e-10	pseudobulk	edgeR	LRT
Elavl2	-0.271364	7.65397	44.4037	2.67177e-11	5.30547e-10	pseudobulk	edgeR	LRT
Ell2	-0.317715	6.07742	44.3826	2.70077e-11	5.35869e-10	pseudobulk	edgeR	LRT
Zfp512b	-0.304553	5.75971	44.3667	2.72285e-11	5.3981e-10	pseudobulk	edgeR	LRT
Pten	-0.211101	7.75388	44.3464	2.75113e-11	5.44974e-10	pseudobulk	edgeR	LRT
Rapgef4	-0.168004	9.12407	44.2171	2.93908e-11	5.81732e-10	pseudobulk	edgeR	LRT
Nxph1	0.453739	7.15576	44.1336	3.06718e-11	6.06208e-10	pseudobulk	edgeR	LRT
Serinc1	0.260343	6.56041	44.1332	3.06771e-11	6.06208e-10	pseudobulk	edgeR	LRT
Rcan2	-0.287433	6.42926	44.1068	3.10934e-11	6.13937e-10	pseudobulk	edgeR	LRT
Fam184b	-0.483859	4.63201	44.1039	3.11398e-11	6.14356e-10	pseudobulk	edgeR	LRT
Atp5b	-0.264705	6.57186	43.9739	3.32776e-11	6.54777e-10	pseudobulk	edgeR	LRT
1110008P14Rik	-0.387351	4.97455	43.9729	3.3296e-11	6.54777e-10	pseudobulk	edgeR	LRT
Zfp961	-0.377032	5.1166	43.9446	3.3781e-11	6.63779e-10	pseudobulk	edgeR	LRT
Zc3h12b	-0.264301	6.94621	43.906	3.44524e-11	6.75882e-10	pseudobulk	edgeR	LRT
Anks3	0.30548	5.87633	43.889	3.47538e-11	6.81248e-10	pseudobulk	edgeR	LRT
Bdh1	-0.426292	4.68232	43.8034	3.63067e-11	7.10544e-10	pseudobulk	edgeR	LRT
Gmcl1	-0.274815	6.33215	43.7398	3.75071e-11	7.33449e-10	pseudobulk	edgeR	LRT
Ubap2l	0.211958	7.26798	43.7071	3.81378e-11	7.45184e-10	pseudobulk	edgeR	LRT
Cep85l	-0.255074	6.53948	43.6912	3.84498e-11	7.50679e-10	pseudobulk	edgeR	LRT
Gm26901	0.52378	4.57708	43.6005	4.02736e-11	7.85029e-10	pseudobulk	edgeR	LRT
Frmd3	-0.274835	6.12962	43.4764	4.29098e-11	8.35081e-10	pseudobulk	edgeR	LRT
C230057M02Rik	0.315662	5.64108	43.4192	4.41827e-11	8.59168e-10	pseudobulk	edgeR	LRT
St3gal1	-0.370446	5.23407	43.4036	4.45361e-11	8.6535e-10	pseudobulk	edgeR	LRT
Grid1	-0.188096	9.37329	43.3633	4.54634e-11	8.82664e-10	pseudobulk	edgeR	LRT
Fbxl2	-0.28875	6.03042	43.3223	4.64256e-11	9.00627e-10	pseudobulk	edgeR	LRT
Gm31508	0.340379	5.46755	43.2687	4.77145e-11	9.24895e-10	pseudobulk	edgeR	LRT
Ppib	0.20419	7.47726	43.1815	4.98898e-11	9.66294e-10	pseudobulk	edgeR	LRT
Mpp5	-0.461297	4.65547	43.1343	5.11071e-11	9.89085e-10	pseudobulk	edgeR	LRT
Mapk4	-0.411522	5.20571	43.091	5.22524e-11	1.01045e-09	pseudobulk	edgeR	LRT
Cacna1e	-0.169312	9.54762	43.0562	5.31901e-11	1.02777e-09	pseudobulk	edgeR	LRT
Limk1	-0.390318	5.19488	43.0319	5.38548e-11	1.03979e-09	pseudobulk	edgeR	LRT
Rnf13	-0.265146	6.32578	43.0188	5.42176e-11	1.04596e-09	pseudobulk	edgeR	LRT
Eif2s3y	0.229092	6.91867	42.9656	5.57115e-11	1.07393e-09	pseudobulk	edgeR	LRT
Cnot1	0.236822	6.75093	42.9442	5.63239e-11	1.08488e-09	pseudobulk	edgeR	LRT
Czib	0.424822	4.82408	42.8811	5.81697e-11	1.11955e-09	pseudobulk	edgeR	LRT
Wdr26	0.291987	6.55307	42.8019	6.05731e-11	1.16488e-09	pseudobulk	edgeR	LRT
Lyst	0.221258	7.30183	42.7746	6.14248e-11	1.18033e-09	pseudobulk	edgeR	LRT
Capn2	-0.455463	4.65371	42.7435	6.24098e-11	1.19832e-09	pseudobulk	edgeR	LRT
Cep89	0.401994	5.04542	42.7121	6.34189e-11	1.21673e-09	pseudobulk	edgeR	LRT
Lrrn1	-0.328683	5.55347	42.7015	6.37648e-11	1.22241e-09	pseudobulk	edgeR	LRT
Ywhaz	-0.20529	7.88527	42.6382	6.58591e-11	1.26058e-09	pseudobulk	edgeR	LRT
Slco4c1	-0.429917	4.66905	42.5671	6.82993e-11	1.30626e-09	pseudobulk	edgeR	LRT
Fras1	-0.317487	8.143	42.5453	6.90646e-11	1.31986e-09	pseudobulk	edgeR	LRT
Adam18	-0.375317	5.48667	42.5389	6.92907e-11	1.32314e-09	pseudobulk	edgeR	LRT
Selenow	-0.404736	4.94115	42.512	7.02484e-11	1.34038e-09	pseudobulk	edgeR	LRT
Tnik	-0.176178	9.41326	42.3704	7.5526e-11	1.43771e-09	pseudobulk	edgeR	LRT
Atp8a2	-0.190143	8.2473	42.2444	8.05494e-11	1.52975e-09	pseudobulk	edgeR	LRT
Pcgf5	-0.246972	6.77529	42.1886	8.28807e-11	1.5728e-09	pseudobulk	edgeR	LRT
Dars	0.383172	5.13598	42.1768	8.33839e-11	1.58112e-09	pseudobulk	edgeR	LRT
Zfp608	-0.360276	5.62706	42.1515	8.44703e-11	1.60047e-09	pseudobulk	edgeR	LRT
Mdm4	0.230856	6.86087	42.0966	8.68728e-11	1.64471e-09	pseudobulk	edgeR	LRT
Snrnp200	0.360335	5.13325	42.0209	9.03038e-11	1.70702e-09	pseudobulk	edgeR	LRT
Rngtt	0.218664	7.28908	42.0057	9.10093e-11	1.71903e-09	pseudobulk	edgeR	LRT
Rspo3	-0.34675	5.92528	41.9912	9.16842e-11	1.73043e-09	pseudobulk	edgeR	LRT
Chd2	-0.219988	7.41314	41.9085	9.56455e-11	1.8038e-09	pseudobulk	edgeR	LRT
Ttc7b	-0.207324	7.71751	41.7977	1.0122e-10	1.90598e-09	pseudobulk	edgeR	LRT
Cyp7b1	-0.33153	6.21168	41.789	1.01672e-10	1.91301e-09	pseudobulk	edgeR	LRT
Reln	-0.356205	5.67753	41.7614	1.03121e-10	1.93878e-09	pseudobulk	edgeR	LRT
Tbc1d12	-0.290519	5.80639	41.7239	1.05116e-10	1.97477e-09	pseudobulk	edgeR	LRT
Efhd2	-0.298141	6.18215	41.6487	1.09237e-10	2.05061e-09	pseudobulk	edgeR	LRT
Rint1	0.442708	4.69677	41.5872	1.12731e-10	2.11458e-09	pseudobulk	edgeR	LRT
Ercc6l2	0.311286	5.92079	41.5686	1.13809e-10	2.13315e-09	pseudobulk	edgeR	LRT
Tfrc	-0.350609	5.28578	41.513	1.17091e-10	2.19298e-09	pseudobulk	edgeR	LRT
Dusp3	-0.306783	5.79184	41.4568	1.20506e-10	2.2552e-09	pseudobulk	edgeR	LRT
Spock1	-0.180211	9.36317	41.398	1.24187e-10	2.32231e-09	pseudobulk	edgeR	LRT
Rab3c	-0.201277	8.17643	41.3022	1.30425e-10	2.43524e-09	pseudobulk	edgeR	LRT
Ddx17	-0.229583	7.43745	41.2726	1.32412e-10	2.46855e-09	pseudobulk	edgeR	LRT
Dlgap3	-0.253575	6.44906	41.2294	1.35369e-10	2.52175e-09	pseudobulk	edgeR	LRT
Itpka	-0.331238	5.40128	41.1136	1.43633e-10	2.67366e-09	pseudobulk	edgeR	LRT
Cdc42se2	-0.289321	6.3759	41.1108	1.43843e-10	2.67552e-09	pseudobulk	edgeR	LRT
Ddx46	0.2592	6.42395	41.044	1.48838e-10	2.76211e-09	pseudobulk	edgeR	LRT
Scn8a	-0.163413	8.53792	40.8634	1.63252e-10	3.0227e-09	pseudobulk	edgeR	LRT
Mpc2	-0.353074	5.30866	40.7744	1.70854e-10	3.16106e-09	pseudobulk	edgeR	LRT
Atp2b4	-0.255636	6.61811	40.7482	1.7316e-10	3.19886e-09	pseudobulk	edgeR	LRT
Akap8l	-0.183158	7.98778	40.7312	1.74678e-10	3.22446e-09	pseudobulk	edgeR	LRT
Ptprr	-0.202013	7.23434	40.6172	1.85174e-10	3.41304e-09	pseudobulk	edgeR	LRT
Alkbh3	0.405744	4.87529	40.5895	1.87814e-10	3.4591e-09	pseudobulk	edgeR	LRT
Bmt2	-0.220235	6.98327	40.5786	1.88861e-10	3.47314e-09	pseudobulk	edgeR	LRT
Sdk1	-0.343348	8.29314	40.5684	1.89854e-10	3.48876e-09	pseudobulk	edgeR	LRT
Akap11	0.248738	6.83033	40.5064	1.95974e-10	3.59851e-09	pseudobulk	edgeR	LRT
Ccdc47	0.323211	5.47228	40.4909	1.97537e-10	3.62331e-09	pseudobulk	edgeR	LRT
Kcnk2	-0.333591	5.54889	40.49	1.97622e-10	3.62331e-09	pseudobulk	edgeR	LRT
Gmps	0.280007	5.95134	40.4609	2.00591e-10	3.67498e-09	pseudobulk	edgeR	LRT
Arl8a	-0.342296	5.25902	40.4463	2.02096e-10	3.69978e-09	pseudobulk	edgeR	LRT
Acaca	-0.222244	7.17834	40.2992	2.17895e-10	3.98304e-09	pseudobulk	edgeR	LRT
Camk2a	-0.177596	8.52521	40.2678	2.21424e-10	4.04451e-09	pseudobulk	edgeR	LRT
Grik4	-0.25612	7.7131	40.1928	2.30092e-10	4.19655e-09	pseudobulk	edgeR	LRT
Cacna1c	-0.233233	8.98446	40.1517	2.34982e-10	4.27933e-09	pseudobulk	edgeR	LRT
Map4k4	-0.302453	6.0025	40.1258	2.38124e-10	4.33333e-09	pseudobulk	edgeR	LRT
Pnisr	0.178881	8.06472	40.073	2.44642e-10	4.44862e-09	pseudobulk	edgeR	LRT
Sbds	-0.429536	4.56815	40.0573	2.46617e-10	4.48118e-09	pseudobulk	edgeR	LRT
Ppil2	0.364445	5.22076	39.9485	2.60742e-10	4.73079e-09	pseudobulk	edgeR	LRT
Aldoa	-0.211581	7.50384	39.8379	2.75938e-10	4.99907e-09	pseudobulk	edgeR	LRT
Ppp1r14c	-0.357011	5.68114	39.8056	2.80533e-10	5.07854e-09	pseudobulk	edgeR	LRT
Garem1	-0.233942	6.80913	39.7936	2.82268e-10	5.10616e-09	pseudobulk	edgeR	LRT
Gdpd5	-0.292067	5.89784	39.7726	2.85324e-10	5.15761e-09	pseudobulk	edgeR	LRT
Flrt3	-0.465196	4.53924	39.7611	2.87004e-10	5.18414e-09	pseudobulk	edgeR	LRT
Tuba4a	-0.265154	6.27578	39.6943	2.96989e-10	5.35656e-09	pseudobulk	edgeR	LRT
Rbms1	-0.29422	6.65479	39.6242	3.0784e-10	5.54407e-09	pseudobulk	edgeR	LRT
Hnrnph3	-0.24451	6.42139	39.6028	3.11238e-10	5.60114e-09	pseudobulk	edgeR	LRT
Supt6	0.274234	6.2462	39.6008	3.11558e-10	5.60275e-09	pseudobulk	edgeR	LRT
Pde3b	-0.261085	6.57185	39.4833	3.30875e-10	5.94137e-09	pseudobulk	edgeR	LRT
Golga4	0.236836	6.60436	39.4294	3.40138e-10	6.09873e-09	pseudobulk	edgeR	LRT
Ctnna3	-0.247146	6.88511	39.4205	3.41684e-10	6.12195e-09	pseudobulk	edgeR	LRT
Wapl	0.256731	6.33609	39.3999	3.45323e-10	6.18261e-09	pseudobulk	edgeR	LRT
Fam13a	-0.345611	5.52814	39.3741	3.49906e-10	6.26005e-09	pseudobulk	edgeR	LRT
Dclre1c	0.400561	4.86995	39.3039	3.62712e-10	6.46472e-09	pseudobulk	edgeR	LRT
Pdia3	0.274163	6.17158	39.3027	3.62936e-10	6.46472e-09	pseudobulk	edgeR	LRT
Arhgap25	-0.332258	5.57861	39.2339	3.75958e-10	6.69178e-09	pseudobulk	edgeR	LRT
Hipk2	-0.246444	6.42257	39.2246	3.77746e-10	6.7187e-09	pseudobulk	edgeR	LRT
Iqsec1	-0.16227	8.87558	39.1666	3.89142e-10	6.91635e-09	pseudobulk	edgeR	LRT
Ghitm	0.321141	5.62879	39.1548	3.91494e-10	6.95308e-09	pseudobulk	edgeR	LRT
Sgip1	-0.171997	9.0583	39.1272	3.97068e-10	7.04694e-09	pseudobulk	edgeR	LRT
Pacs2	-0.405465	4.65244	38.9889	4.26219e-10	7.5533e-09	pseudobulk	edgeR	LRT
Tubb4a	-0.299669	5.62462	38.9052	4.44889e-10	7.87273e-09	pseudobulk	edgeR	LRT
Fnip2	-0.281374	5.96685	38.8781	4.51115e-10	7.97711e-09	pseudobulk	edgeR	LRT
Gas7	-0.175573	8.37038	38.8632	4.54571e-10	8.03241e-09	pseudobulk	edgeR	LRT
Dcaf6	-0.20989	7.86756	38.8563	4.56176e-10	8.05493e-09	pseudobulk	edgeR	LRT
Arhgap22	-0.420204	4.50137	38.8031	4.6879e-10	8.27166e-09	pseudobulk	edgeR	LRT
Atp8b1	-0.324969	5.70598	38.7909	4.71721e-10	8.31736e-09	pseudobulk	edgeR	LRT
Olfm3	-0.208002	7.78529	38.7727	4.76151e-10	8.3894e-09	pseudobulk	edgeR	LRT
Smc1a	0.39626	4.99374	38.6374	5.10327e-10	8.96565e-09	pseudobulk	edgeR	LRT
Rfx3	-0.206871	7.55519	38.612	5.16997e-10	9.0763e-09	pseudobulk	edgeR	LRT
Scube1	-0.401412	5.00497	38.5596	5.31072e-10	9.30999e-09	pseudobulk	edgeR	LRT
Baz2b	-0.233512	7.60137	38.5365	5.37404e-10	9.40746e-09	pseudobulk	edgeR	LRT
Sfxn5	-0.297602	5.84436	38.5072	5.45526e-10	9.54278e-09	pseudobulk	edgeR	LRT
Cd99l2	-0.307611	5.52585	38.4858	5.51537e-10	9.63412e-09	pseudobulk	edgeR	LRT
Morn2	0.414537	4.75317	38.4144	5.72078e-10	9.97149e-09	pseudobulk	edgeR	LRT
2810004N23Rik	0.49043	4.60355	38.3024	6.05892e-10	1.05458e-08	pseudobulk	edgeR	LRT
Mrpl33	0.376806	4.94214	38.236	6.26849e-10	1.09028e-08	pseudobulk	edgeR	LRT
Rbbp6	0.256124	6.33334	38.221	6.31683e-10	1.0979e-08	pseudobulk	edgeR	LRT
Usp8	0.266012	6.057	38.2154	6.33498e-10	1.09949e-08	pseudobulk	edgeR	LRT
Hace1	-0.206543	7.1313	38.1919	6.41175e-10	1.11202e-08	pseudobulk	edgeR	LRT
Zranb2	0.185718	8.09409	38.1401	6.58423e-10	1.14113e-08	pseudobulk	edgeR	LRT
Tnfrsf21	-0.253659	6.26284	38.1159	6.66646e-10	1.15456e-08	pseudobulk	edgeR	LRT
Hps1	0.373288	4.86306	38.1124	6.67859e-10	1.15584e-08	pseudobulk	edgeR	LRT
Cit	-0.204217	7.07065	38.0438	6.91759e-10	1.19635e-08	pseudobulk	edgeR	LRT
Trmt9b	-0.335647	5.47632	37.9761	7.16149e-10	1.23678e-08	pseudobulk	edgeR	LRT
Per1	0.283726	6.02613	37.9267	7.34546e-10	1.26765e-08	pseudobulk	edgeR	LRT
Abi3bp	-0.530149	4.67543	37.9222	7.36223e-10	1.26875e-08	pseudobulk	edgeR	LRT
Tardbp	0.244165	6.59073	37.8862	7.49943e-10	1.29057e-08	pseudobulk	edgeR	LRT
Ncor2	0.212338	7.22263	37.8548	7.62112e-10	1.30966e-08	pseudobulk	edgeR	LRT
Dclk1	-0.144764	10.3211	37.846	7.65551e-10	1.31464e-08	pseudobulk	edgeR	LRT
Nr3c1	-0.216196	7.78143	37.8097	7.79944e-10	1.33842e-08	pseudobulk	edgeR	LRT
E130102H24Rik	-0.31408	5.76517	37.7649	7.98045e-10	1.36564e-08	pseudobulk	edgeR	LRT
Macroh2a1	0.311064	5.61507	37.7586	8.00611e-10	1.36907e-08	pseudobulk	edgeR	LRT
U2surp	0.227395	6.81187	37.7544	8.02339e-10	1.37106e-08	pseudobulk	edgeR	LRT
Eml2	-0.276327	6.17682	37.7019	8.24246e-10	1.40664e-08	pseudobulk	edgeR	LRT
Armh3	0.263362	6.26043	37.6124	8.6296e-10	1.47156e-08	pseudobulk	edgeR	LRT
U2af2	0.396458	4.9498	37.5596	8.86615e-10	1.51084e-08	pseudobulk	edgeR	LRT
Nexmif	-0.233247	6.56417	37.492	9.179e-10	1.56088e-08	pseudobulk	edgeR	LRT
Tm9sf3	0.279923	6.05605	37.481	9.23095e-10	1.56862e-08	pseudobulk	edgeR	LRT
Eif2ak3	-0.341465	5.36238	37.437	9.4413e-10	1.60213e-08	pseudobulk	edgeR	LRT
Tcf12	-0.211719	7.38985	37.4328	9.4617e-10	1.60448e-08	pseudobulk	edgeR	LRT
Dgki	-0.153047	9.43736	37.4092	9.57717e-10	1.62293e-08	pseudobulk	edgeR	LRT
Pitpnc1	-0.226385	7.20337	37.2539	1.03706e-09	1.75251e-08	pseudobulk	edgeR	LRT
Gda	-0.20241	7.47722	37.2469	1.04079e-09	1.7576e-08	pseudobulk	edgeR	LRT
Fam114a2	0.344228	5.2427	37.2007	1.06576e-09	1.79851e-08	pseudobulk	edgeR	LRT
Sv2b	-0.159208	9.42904	37.1483	1.09479e-09	1.84623e-08	pseudobulk	edgeR	LRT
Nap1l5	-0.295315	5.79464	37.0478	1.15266e-09	1.94114e-08	pseudobulk	edgeR	LRT
Ppp2r5b	-0.376762	4.9589	37.0432	1.1554e-09	1.9444e-08	pseudobulk	edgeR	LRT
Ptpn4	-0.188279	7.72999	37.0402	1.15722e-09	1.94612e-08	pseudobulk	edgeR	LRT
Mfap3	0.284039	5.68038	37.007	1.17706e-09	1.97677e-08	pseudobulk	edgeR	LRT
Tbc1d30	-0.259571	6.0747	36.9678	1.20093e-09	2.01547e-08	pseudobulk	edgeR	LRT
Spock3	-0.362617	6.57175	36.9488	1.21274e-09	2.03388e-08	pseudobulk	edgeR	LRT
Mpped1	-0.215199	7.08291	36.9341	1.22192e-09	2.04787e-08	pseudobulk	edgeR	LRT
Slc20a1	-0.258859	6.02343	36.896	1.24598e-09	2.08677e-08	pseudobulk	edgeR	LRT
Kcnj6	-0.175064	8.32238	36.861	1.26857e-09	2.12313e-08	pseudobulk	edgeR	LRT
Myt1l	-0.142585	9.77847	36.8256	1.29181e-09	2.16055e-08	pseudobulk	edgeR	LRT
2610301B20Rik	-0.386059	4.71565	36.8227	1.29376e-09	2.16232e-08	pseudobulk	edgeR	LRT
Gcc2	0.324766	5.81958	36.7701	1.32913e-09	2.21992e-08	pseudobulk	edgeR	LRT
Ckmt1	-0.293358	6.12358	36.7336	1.35424e-09	2.26031e-08	pseudobulk	edgeR	LRT
Spred2	-0.186837	7.79817	36.677	1.39412e-09	2.32528e-08	pseudobulk	edgeR	LRT
Slitrk1	-0.270351	5.92021	36.6659	1.40214e-09	2.33705e-08	pseudobulk	edgeR	LRT
Dcun1d2	0.26051	6.09392	36.5265	1.50603e-09	2.50508e-08	pseudobulk	edgeR	LRT
Setx	0.242727	6.48099	36.4799	1.54251e-09	2.56402e-08	pseudobulk	edgeR	LRT
Srgap1	-0.435228	4.53191	36.428	1.58411e-09	2.62957e-08	pseudobulk	edgeR	LRT
Aplp2	0.214511	7.00341	36.4252	1.58639e-09	2.63157e-08	pseudobulk	edgeR	LRT
Cr1l	-0.3376	5.3289	36.3844	1.61995e-09	2.68541e-08	pseudobulk	edgeR	LRT
Septin11	-0.210176	7.25599	36.344	1.65391e-09	2.73984e-08	pseudobulk	edgeR	LRT
Myo1d	-0.291113	5.89999	36.3375	1.65936e-09	2.74516e-08	pseudobulk	edgeR	LRT
Fam110b	-0.204139	7.09495	36.2856	1.70419e-09	2.81168e-08	pseudobulk	edgeR	LRT
Virma	0.251717	6.13098	36.2794	1.70965e-09	2.81878e-08	pseudobulk	edgeR	LRT
Ago2	0.274026	5.87725	36.2253	1.75775e-09	2.89613e-08	pseudobulk	edgeR	LRT
Cacna1b	-0.206924	7.14784	36.1909	1.78906e-09	2.94374e-08	pseudobulk	edgeR	LRT
Scg5	0.193119	7.38189	36.1437	1.83286e-09	3.01378e-08	pseudobulk	edgeR	LRT
Nemf	0.277972	5.84246	36.0287	1.94435e-09	3.19279e-08	pseudobulk	edgeR	LRT
Ubtd2	-0.320889	5.42439	36.0253	1.94771e-09	3.19512e-08	pseudobulk	edgeR	LRT
Gm28905	-0.186111	7.92306	36.0246	1.94839e-09	3.19512e-08	pseudobulk	edgeR	LRT
Gk	-0.35893	5.16088	36.0203	1.95276e-09	3.20014e-08	pseudobulk	edgeR	LRT
Iqsec2	-0.186448	7.46664	36.0055	1.96759e-09	3.22228e-08	pseudobulk	edgeR	LRT
Ndufaf2	-0.296889	5.61136	35.9868	1.9866e-09	3.25123e-08	pseudobulk	edgeR	LRT
Akt3	-0.153427	9.56266	35.9725	2.00119e-09	3.2729e-08	pseudobulk	edgeR	LRT
Podxl2	-0.247469	6.45264	35.9312	2.04407e-09	3.33856e-08	pseudobulk	edgeR	LRT
Setd2	0.244106	6.77887	35.8553	2.12525e-09	3.4665e-08	pseudobulk	edgeR	LRT
Slc30a9	0.239769	6.36197	35.8176	2.1668e-09	3.53192e-08	pseudobulk	edgeR	LRT
Clptm1	0.324471	5.24483	35.7837	2.20483e-09	3.58911e-08	pseudobulk	edgeR	LRT
Tagln3	-0.33726	5.3222	35.7069	2.29354e-09	3.73101e-08	pseudobulk	edgeR	LRT
Chrm2	0.358427	6.32798	35.6792	2.32641e-09	3.78196e-08	pseudobulk	edgeR	LRT
Pfkfb3	0.402087	4.67047	35.6214	2.39638e-09	3.89052e-08	pseudobulk	edgeR	LRT
AC149090.1	0.161173	8.30481	35.609	2.41173e-09	3.91285e-08	pseudobulk	edgeR	LRT
Lrch1	-0.218284	6.7547	35.583	2.44412e-09	3.96012e-08	pseudobulk	edgeR	LRT
Ly6e	-0.336177	5.27334	35.4805	2.57611e-09	4.16844e-08	pseudobulk	edgeR	LRT
Pantr1	-0.328834	5.26417	35.4686	2.59198e-09	4.19135e-08	pseudobulk	edgeR	LRT
Septin7	-0.198763	7.90892	35.4624	2.60018e-09	4.20181e-08	pseudobulk	edgeR	LRT
Zdhhc6	0.364383	4.96766	35.4227	2.65371e-09	4.28547e-08	pseudobulk	edgeR	LRT
Tmem260	0.267914	6.2745	35.4059	2.67679e-09	4.31989e-08	pseudobulk	edgeR	LRT
Dock7	-0.200257	7.28888	35.3344	2.77689e-09	4.47848e-08	pseudobulk	edgeR	LRT
Kpna1	0.222701	6.5995	35.2177	2.94825e-09	4.74542e-08	pseudobulk	edgeR	LRT
Asph	-0.234016	6.7822	35.1553	3.04426e-09	4.88885e-08	pseudobulk	edgeR	LRT
Lztr1	-0.279774	5.81173	35.1546	3.04538e-09	4.88885e-08	pseudobulk	edgeR	LRT
Tent4b	0.271646	6.0995	35.0998	3.13235e-09	5.02515e-08	pseudobulk	edgeR	LRT
Recql5	0.445528	4.67422	35.043	3.22497e-09	5.16695e-08	pseudobulk	edgeR	LRT
Cfdp1	0.290504	5.53915	34.9997	3.29753e-09	5.27973e-08	pseudobulk	edgeR	LRT
Vps29	-0.351625	5.02239	34.9977	3.30094e-09	5.28172e-08	pseudobulk	edgeR	LRT
Nfx1	0.221264	6.88279	34.9912	3.31195e-09	5.29586e-08	pseudobulk	edgeR	LRT
Tspan13	-0.227164	6.48539	34.9862	3.32056e-09	5.30615e-08	pseudobulk	edgeR	LRT
Gabra4	-0.19583	7.37195	34.9337	3.41133e-09	5.4405e-08	pseudobulk	edgeR	LRT
Fbxo44	-0.345581	5.08574	34.9071	3.45824e-09	5.50542e-08	pseudobulk	edgeR	LRT
Ramp1	-0.35228	5.0281	34.9067	3.45881e-09	5.50542e-08	pseudobulk	edgeR	LRT
Camk2g	-0.221074	6.76379	34.8813	3.50431e-09	5.57193e-08	pseudobulk	edgeR	LRT
Sstr4	-0.327696	5.46746	34.8807	3.50533e-09	5.57193e-08	pseudobulk	edgeR	LRT
Gaa	0.295853	5.50175	34.8796	3.50745e-09	5.57193e-08	pseudobulk	edgeR	LRT
Hs3st2	-0.215376	7.97198	34.8676	3.52914e-09	5.60274e-08	pseudobulk	edgeR	LRT
Smarca5	0.265205	6.3118	34.8341	3.59038e-09	5.69256e-08	pseudobulk	edgeR	LRT
Dynll1	-0.309929	5.37803	34.7898	3.67299e-09	5.81517e-08	pseudobulk	edgeR	LRT
Sema3e	-0.345302	6.82971	34.7888	3.67487e-09	5.81517e-08	pseudobulk	edgeR	LRT
Limch1	-0.290574	5.8723	34.7738	3.70328e-09	5.85633e-08	pseudobulk	edgeR	LRT
Tiam1	-0.241316	7.14975	34.7004	3.84547e-09	6.06938e-08	pseudobulk	edgeR	LRT
Mei4	-0.404373	5.29882	34.6915	3.86311e-09	6.09327e-08	pseudobulk	edgeR	LRT
2700049A03Rik	0.316891	5.27554	34.6532	3.93995e-09	6.21045e-08	pseudobulk	edgeR	LRT
Iqcb1	0.258611	6.02294	34.6368	3.97318e-09	6.25784e-08	pseudobulk	edgeR	LRT
Fam168a	-0.174697	8.21586	34.6359	3.97515e-09	6.25784e-08	pseudobulk	edgeR	LRT
Cdc42bpa	-0.179629	8.55203	34.6241	3.99923e-09	6.29169e-08	pseudobulk	edgeR	LRT
Vwc2	-0.454099	4.67391	34.6018	4.0454e-09	6.35844e-08	pseudobulk	edgeR	LRT
Dnajc16	0.328894	5.08034	34.5573	4.1389e-09	6.49608e-08	pseudobulk	edgeR	LRT
Acbd4	-0.372702	4.75689	34.5569	4.1398e-09	6.49608e-08	pseudobulk	edgeR	LRT
Shisa4	-0.302204	5.48527	34.5325	4.19189e-09	6.57358e-08	pseudobulk	edgeR	LRT
Inpp5f	-0.317725	5.32876	34.5102	4.24017e-09	6.64503e-08	pseudobulk	edgeR	LRT
Frmpd3	-0.364521	5.12386	34.4361	4.40488e-09	6.89872e-08	pseudobulk	edgeR	LRT
Ccar1	0.223283	6.47918	34.4131	4.45705e-09	6.97147e-08	pseudobulk	edgeR	LRT
Ulk2	-0.233362	6.78289	34.3571	4.58719e-09	7.16583e-08	pseudobulk	edgeR	LRT
Dsel	-0.32327	5.34989	34.3235	4.66712e-09	7.28603e-08	pseudobulk	edgeR	LRT
Fam91a1	0.320425	5.28218	34.2381	4.87657e-09	7.60813e-08	pseudobulk	edgeR	LRT
Kcnmb4	-0.243734	6.28362	34.1944	4.98724e-09	7.77582e-08	pseudobulk	edgeR	LRT
Hprt	-0.286694	5.53288	34.1754	5.0362e-09	7.84715e-08	pseudobulk	edgeR	LRT
Med12l	-0.18731	7.88843	34.1136	5.1986e-09	8.08468e-08	pseudobulk	edgeR	LRT
Copa	0.26657	6.35281	33.9426	5.67625e-09	8.81066e-08	pseudobulk	edgeR	LRT
Pianp	-0.278085	5.64014	33.8984	5.80652e-09	9.0014e-08	pseudobulk	edgeR	LRT
Psmc3	-0.340107	5.10958	33.8934	5.82173e-09	9.01924e-08	pseudobulk	edgeR	LRT
Prmt8	-0.307466	5.43975	33.8788	5.86544e-09	9.08119e-08	pseudobulk	edgeR	LRT
Evl	-0.22293	6.51111	33.8708	5.88962e-09	9.10706e-08	pseudobulk	edgeR	LRT
Nme7	0.246957	6.08195	33.8453	5.96717e-09	9.22114e-08	pseudobulk	edgeR	LRT
Brinp1	-0.168999	9.56714	33.8329	6.00555e-09	9.27457e-08	pseudobulk	edgeR	LRT
Phkb	0.231599	6.37516	33.8254	6.02859e-09	9.30424e-08	pseudobulk	edgeR	LRT
Man2a1	-0.20278	7.03857	33.7765	6.18226e-09	9.53539e-08	pseudobulk	edgeR	LRT
Parg	0.207828	6.80186	33.7729	6.19367e-09	9.54694e-08	pseudobulk	edgeR	LRT
Ppip5k1	0.210429	6.77442	33.7188	6.36826e-09	9.79748e-08	pseudobulk	edgeR	LRT
Fry	-0.153156	8.45124	33.7116	6.3919e-09	9.82764e-08	pseudobulk	edgeR	LRT
Ccdc93	0.360651	4.81063	33.6778	6.50374e-09	9.9933e-08	pseudobulk	edgeR	LRT
Tango2	-0.212596	6.71347	33.6368	6.64239e-09	1.01999e-07	pseudobulk	edgeR	LRT
Kif21b	-0.261294	5.83997	33.6122	6.72711e-09	1.0317e-07	pseudobulk	edgeR	LRT
Omg	-0.378147	4.78603	33.5576	6.91837e-09	1.0597e-07	pseudobulk	edgeR	LRT
Uggt2	0.228237	6.73307	33.5522	6.93754e-09	1.0613e-07	pseudobulk	edgeR	LRT
Oga	0.21576	6.82416	33.5405	6.97968e-09	1.06708e-07	pseudobulk	edgeR	LRT
Ptp4a3	-0.315769	5.34441	33.5294	7.01944e-09	1.07249e-07	pseudobulk	edgeR	LRT
Actb	-0.204304	7.21543	33.5278	7.02542e-09	1.07273e-07	pseudobulk	edgeR	LRT
Slain1	-0.257851	6.23214	33.5161	7.06772e-09	1.07784e-07	pseudobulk	edgeR	LRT
Thrap3	0.250848	6.27106	33.4444	7.33294e-09	1.11759e-07	pseudobulk	edgeR	LRT
Atp6v0b	-0.168886	7.73966	33.4428	7.33903e-09	1.11782e-07	pseudobulk	edgeR	LRT
Flot1	-0.360719	4.86713	33.4319	7.38046e-09	1.12342e-07	pseudobulk	edgeR	LRT
Nup155	0.354904	4.87361	33.4266	7.40051e-09	1.1254e-07	pseudobulk	edgeR	LRT
Itsn2	-0.198326	7.1158	33.3667	7.63196e-09	1.15665e-07	pseudobulk	edgeR	LRT
Fer	-0.18369	7.51904	33.3178	7.8264e-09	1.18391e-07	pseudobulk	edgeR	LRT
Xrn2	0.204927	6.74154	33.2782	7.98714e-09	1.20619e-07	pseudobulk	edgeR	LRT
Gba2	-0.261767	5.90937	33.2676	8.03081e-09	1.21183e-07	pseudobulk	edgeR	LRT
Ppp1r9a	-0.149268	8.66188	33.2592	8.06592e-09	1.21637e-07	pseudobulk	edgeR	LRT
Frs2	0.236781	6.22652	33.242	8.13733e-09	1.2258e-07	pseudobulk	edgeR	LRT
Wdr11	0.332825	5.20983	33.2385	8.15184e-09	1.22705e-07	pseudobulk	edgeR	LRT
2610507B11Rik	0.310246	5.43377	33.2287	8.1932e-09	1.23252e-07	pseudobulk	edgeR	LRT
Soga3	-0.18377	7.41275	33.169	8.44889e-09	1.26863e-07	pseudobulk	edgeR	LRT
Chm	-0.192662	7.03334	33.1294	8.62241e-09	1.29389e-07	pseudobulk	edgeR	LRT
Kmt2d	0.362916	4.95534	33.0698	8.89069e-09	1.33333e-07	pseudobulk	edgeR	LRT
Camk1d	-0.158563	8.96662	33.067	8.90379e-09	1.33447e-07	pseudobulk	edgeR	LRT
Rab15	-0.275262	5.75498	33.047	8.99574e-09	1.34743e-07	pseudobulk	edgeR	LRT
Asah1	-0.255762	5.98936	33.024	9.10284e-09	1.36263e-07	pseudobulk	edgeR	LRT
Taf2	0.293666	5.59611	33.0128	9.15558e-09	1.36969e-07	pseudobulk	edgeR	LRT
Rbfox3	-0.152249	8.93661	32.9886	9.2703e-09	1.386e-07	pseudobulk	edgeR	LRT
Bicdl1	-0.213856	6.80948	32.9563	9.42548e-09	1.40747e-07	pseudobulk	edgeR	LRT
Pcmtd1	-0.22927	6.66671	32.9401	9.50432e-09	1.41838e-07	pseudobulk	edgeR	LRT
Camkk1	0.357279	5.32072	32.9137	9.63432e-09	1.4369e-07	pseudobulk	edgeR	LRT
Tead1	-0.339967	4.89346	32.9029	9.6877e-09	1.44398e-07	pseudobulk	edgeR	LRT
Atp2c1	-0.172751	7.65721	32.8869	9.76816e-09	1.45508e-07	pseudobulk	edgeR	LRT
Cpsf7	0.286844	5.72952	32.884	9.78257e-09	1.45545e-07	pseudobulk	edgeR	LRT
Gm37494	0.395779	4.82269	32.8151	1.01355e-08	1.50428e-07	pseudobulk	edgeR	LRT
Odr4	0.368996	4.73242	32.8133	1.01447e-08	1.50473e-07	pseudobulk	edgeR	LRT
Blcap	-0.29641	5.45322	32.7635	1.04082e-08	1.54194e-07	pseudobulk	edgeR	LRT
Nsg2	-0.259901	6.05557	32.7436	1.05153e-08	1.55592e-07	pseudobulk	edgeR	LRT
Ubac2	0.23982	6.55111	32.7102	1.06974e-08	1.5819e-07	pseudobulk	edgeR	LRT
Slit3	-0.19961	9.27043	32.6262	1.11701e-08	1.65081e-07	pseudobulk	edgeR	LRT
Agap1	0.163631	7.83057	32.5707	1.14935e-08	1.69757e-07	pseudobulk	edgeR	LRT
Lzts3	-0.320532	5.33462	32.4887	1.19887e-08	1.76964e-07	pseudobulk	edgeR	LRT
Ppp3ca	-0.140377	9.9671	32.4792	1.20474e-08	1.77615e-07	pseudobulk	edgeR	LRT
Nell1	-0.196954	7.76724	32.4446	1.22637e-08	1.80696e-07	pseudobulk	edgeR	LRT
Fancm	0.368625	4.74982	32.4036	1.25256e-08	1.84442e-07	pseudobulk	edgeR	LRT
Col6a1	-0.257084	6.3728	32.3937	1.25892e-08	1.85044e-07	pseudobulk	edgeR	LRT
Htr4	-0.286102	6.40888	32.3453	1.2907e-08	1.89487e-07	pseudobulk	edgeR	LRT
Myrip	-0.184332	7.50897	32.2894	1.32835e-08	1.94779e-07	pseudobulk	edgeR	LRT
Socs7	0.251477	5.93964	32.2537	1.35302e-08	1.98241e-07	pseudobulk	edgeR	LRT
Sptan1	-0.161113	8.1602	32.2463	1.35816e-08	1.98792e-07	pseudobulk	edgeR	LRT
Bbs2	0.370514	4.64111	32.1832	1.40299e-08	2.0523e-07	pseudobulk	edgeR	LRT
Mcc	-0.252531	6.14596	32.1642	1.4168e-08	2.07126e-07	pseudobulk	edgeR	LRT
Nphp4	0.27594	5.59844	32.1308	1.44133e-08	2.10586e-07	pseudobulk	edgeR	LRT
Pign	0.229136	6.30174	32.1047	1.46086e-08	2.12929e-07	pseudobulk	edgeR	LRT
Pbrm1	0.21962	6.4607	32.0661	1.49012e-08	2.16935e-07	pseudobulk	edgeR	LRT
AI593442	-0.349899	4.97257	32.064	1.49172e-08	2.17039e-07	pseudobulk	edgeR	LRT
Fmnl2	-0.173434	8.124	32.0071	1.53613e-08	2.23233e-07	pseudobulk	edgeR	LRT
Scrn1	-0.245752	6.0862	31.9962	1.54477e-08	2.24355e-07	pseudobulk	edgeR	LRT
Nrbp2	-0.306835	5.46988	31.9597	1.57401e-08	2.2833e-07	pseudobulk	edgeR	LRT
Upf2	0.245388	6.23267	31.9163	1.60963e-08	2.32913e-07	pseudobulk	edgeR	LRT
Srsf10	0.244638	6.04585	31.8828	1.63759e-08	2.36288e-07	pseudobulk	edgeR	LRT
Bms1	0.308491	5.43831	31.8661	1.65173e-08	2.38187e-07	pseudobulk	edgeR	LRT
R3hcc1l	0.329715	5.16933	31.7589	1.74548e-08	2.51409e-07	pseudobulk	edgeR	LRT
Rasa1	-0.213351	6.74063	31.7337	1.76823e-08	2.54536e-07	pseudobulk	edgeR	LRT
Cyc1	-0.269069	5.58641	31.627	1.86819e-08	2.68607e-07	pseudobulk	edgeR	LRT
Eri3	0.192976	7.0627	31.6086	1.8859e-08	2.70913e-07	pseudobulk	edgeR	LRT
Tspan14	-0.302499	5.55762	31.5914	1.9027e-08	2.73086e-07	pseudobulk	edgeR	LRT
Arhgap17	0.274837	5.96312	31.2765	2.23768e-08	3.1966e-07	pseudobulk	edgeR	LRT
Dip2c	-0.149113	9.59715	31.2611	2.25558e-08	3.22028e-07	pseudobulk	edgeR	LRT
Hectd2	-0.215107	6.74825	31.248	2.2708e-08	3.24011e-07	pseudobulk	edgeR	LRT
2310061I04Rik	-0.298167	5.37095	31.2255	2.29732e-08	3.27603e-07	pseudobulk	edgeR	LRT
Gm32926	0.345403	4.96613	31.139	2.40199e-08	3.41988e-07	pseudobulk	edgeR	LRT
Ash1l	0.176813	7.82061	31.1386	2.4024e-08	3.41988e-07	pseudobulk	edgeR	LRT
Phf20	0.23369	6.21055	31.1374	2.40395e-08	3.42009e-07	pseudobulk	edgeR	LRT
Dscam	-0.147518	9.57756	31.0585	2.50361e-08	3.55566e-07	pseudobulk	edgeR	LRT
Uvssa	0.378851	4.76358	31.0528	2.51098e-08	3.56289e-07	pseudobulk	edgeR	LRT
Wdr33	0.187577	7.51833	30.9866	2.5981e-08	3.6834e-07	pseudobulk	edgeR	LRT
Hps5	0.315114	5.07995	30.934	2.6696e-08	3.78039e-07	pseudobulk	edgeR	LRT
Tmtc2	-0.377791	6.08658	30.9169	2.69323e-08	3.81163e-07	pseudobulk	edgeR	LRT
Slc2a8	-0.369073	4.6695	30.9115	2.70064e-08	3.8199e-07	pseudobulk	edgeR	LRT
Man1a2	-0.193348	7.05081	30.906	2.7083e-08	3.82851e-07	pseudobulk	edgeR	LRT
Smu1	0.402565	4.54034	30.8754	2.75132e-08	3.88707e-07	pseudobulk	edgeR	LRT
Adgrl1	0.206879	6.99097	30.8246	2.8243e-08	3.98556e-07	pseudobulk	edgeR	LRT
Me1	-0.25079	6.04625	30.8194	2.83195e-08	3.99404e-07	pseudobulk	edgeR	LRT
Maml3	0.233891	7.20056	30.685	3.03502e-08	4.27057e-07	pseudobulk	edgeR	LRT
Zc3h14	0.220081	6.51905	30.6577	3.07805e-08	4.32862e-07	pseudobulk	edgeR	LRT
Lamp2	-0.256791	5.82891	30.6384	3.10885e-08	4.36942e-07	pseudobulk	edgeR	LRT
Reep1	-0.204944	7.57558	30.5491	3.25522e-08	4.56461e-07	pseudobulk	edgeR	LRT
Metap2	0.26774	5.685	30.5318	3.28436e-08	4.60283e-07	pseudobulk	edgeR	LRT
Dlg4	0.223861	6.30462	30.5186	3.30674e-08	4.63153e-07	pseudobulk	edgeR	LRT
Psd3	-0.162284	8.67824	30.4942	3.34864e-08	4.68751e-07	pseudobulk	edgeR	LRT
Pclo	-0.126991	9.61805	30.4799	3.37343e-08	4.71952e-07	pseudobulk	edgeR	LRT
Cend1	-0.362427	4.60425	30.4674	3.39521e-08	4.74726e-07	pseudobulk	edgeR	LRT
Gnao1	-0.147284	8.4598	30.4656	3.39839e-08	4.74898e-07	pseudobulk	edgeR	LRT
Golga5	0.289546	5.29811	30.4555	3.41621e-08	4.77001e-07	pseudobulk	edgeR	LRT
Cdc37l1	0.183186	7.03065	30.4023	3.51116e-08	4.89535e-07	pseudobulk	edgeR	LRT
Asb13	-0.38241	4.55366	30.3648	3.57958e-08	4.98517e-07	pseudobulk	edgeR	LRT
Tug1	0.345214	4.80444	30.3648	3.57968e-08	4.98517e-07	pseudobulk	edgeR	LRT
Dph6	0.216253	6.62891	30.3369	3.63144e-08	5.05437e-07	pseudobulk	edgeR	LRT
Ppfia4	-0.384172	4.70793	30.3268	3.65046e-08	5.07796e-07	pseudobulk	edgeR	LRT
Dync1i1	-0.140975	9.30078	30.2903	3.71976e-08	5.16845e-07	pseudobulk	edgeR	LRT
Ptk2	-0.141765	9.4004	30.2421	3.81333e-08	5.29243e-07	pseudobulk	edgeR	LRT
Gria1	-0.158877	9.77571	30.185	3.92728e-08	5.44438e-07	pseudobulk	edgeR	LRT
Pip5k1b	-0.317455	5.6363	30.1348	4.03042e-08	5.5842e-07	pseudobulk	edgeR	LRT
Gucy1b1	-0.21305	6.51453	30.0113	4.29541e-08	5.94106e-07	pseudobulk	edgeR	LRT
Ankrd13d	-0.287712	5.43414	30.0102	4.29774e-08	5.94106e-07	pseudobulk	edgeR	LRT
Arel1	0.289876	5.55653	29.9486	4.43662e-08	6.11917e-07	pseudobulk	edgeR	LRT
Brd2	0.332685	5.14529	29.9448	4.44522e-08	6.12757e-07	pseudobulk	edgeR	LRT
Ube2cbp	0.400586	4.59315	29.8901	4.57245e-08	6.29583e-07	pseudobulk	edgeR	LRT
Vezt	-0.179359	7.19585	29.8616	4.64003e-08	6.37808e-07	pseudobulk	edgeR	LRT
Csrnp3	-0.161599	8.6763	29.8114	4.7618e-08	6.54178e-07	pseudobulk	edgeR	LRT
Eif2a	0.331218	4.94566	29.8048	4.77801e-08	6.56035e-07	pseudobulk	edgeR	LRT
Gm10635	-0.605337	5.10595	29.7723	4.85885e-08	6.66383e-07	pseudobulk	edgeR	LRT
Smyd3	-0.170697	8.89407	29.7655	4.87601e-08	6.68362e-07	pseudobulk	edgeR	LRT
Atp6v0a1	-0.154983	8.0002	29.7424	4.93433e-08	6.75975e-07	pseudobulk	edgeR	LRT
Tor1aip2	0.282741	5.78109	29.7411	4.9376e-08	6.76044e-07	pseudobulk	edgeR	LRT
Usp11	-0.259298	5.70515	29.7393	4.94239e-08	6.7632e-07	pseudobulk	edgeR	LRT
Cdc40	-0.234215	6.07962	29.7032	5.0352e-08	6.88248e-07	pseudobulk	edgeR	LRT
Wdr35	0.28105	5.67259	29.6799	5.096e-08	6.96168e-07	pseudobulk	edgeR	LRT
Snap91	-0.153905	8.56572	29.6485	5.17938e-08	7.06766e-07	pseudobulk	edgeR	LRT
Tmem178	-0.179469	7.94187	29.6439	5.19145e-08	7.08018e-07	pseudobulk	edgeR	LRT
Raf1	-0.215156	6.49055	29.6335	5.21961e-08	7.10666e-07	pseudobulk	edgeR	LRT
Heatr3	0.248758	5.957	29.6295	5.23017e-08	7.11706e-07	pseudobulk	edgeR	LRT
Ptprt	-0.307341	8.6148	29.6164	5.26569e-08	7.1574e-07	pseudobulk	edgeR	LRT
Qrich1	0.205583	6.64223	29.5924	5.33127e-08	7.23664e-07	pseudobulk	edgeR	LRT
Vxn	-0.20967	7.33682	29.5918	5.33306e-08	7.23664e-07	pseudobulk	edgeR	LRT
Mapre2	-0.196369	6.84898	29.5908	5.33585e-08	7.23664e-07	pseudobulk	edgeR	LRT
Herc1	0.144468	8.74775	29.5295	5.5071e-08	7.46059e-07	pseudobulk	edgeR	LRT
Shld1	0.336058	4.88483	29.5148	5.54905e-08	7.51325e-07	pseudobulk	edgeR	LRT
Reck	-0.306236	5.14564	29.509	5.56565e-08	7.53154e-07	pseudobulk	edgeR	LRT
St6gal1	-0.42944	4.50952	29.457	5.71704e-08	7.72783e-07	pseudobulk	edgeR	LRT
Sigmar1	-0.284234	5.3368	29.4401	5.76709e-08	7.79117e-07	pseudobulk	edgeR	LRT
Ext1	-0.155602	9.89591	29.4222	5.82068e-08	7.85486e-07	pseudobulk	edgeR	LRT
Marf1	0.262181	5.91381	29.4117	5.85228e-08	7.89313e-07	pseudobulk	edgeR	LRT
Mboat2	-0.205959	7.13535	29.3906	5.91647e-08	7.97089e-07	pseudobulk	edgeR	LRT
Adcy2	-0.172797	9.54795	29.3448	6.05784e-08	8.14785e-07	pseudobulk	edgeR	LRT
Tmem33	0.338411	4.85576	29.308	6.17417e-08	8.29516e-07	pseudobulk	edgeR	LRT
Rps6ka5	-0.286445	5.86834	29.2994	6.2014e-08	8.32257e-07	pseudobulk	edgeR	LRT
Fscn1	-0.302159	5.16825	29.291	6.2285e-08	8.35435e-07	pseudobulk	edgeR	LRT
Spats2l	-0.431802	4.62994	29.2872	6.24056e-08	8.36592e-07	pseudobulk	edgeR	LRT
Clint1	0.213026	6.44013	29.2587	6.33297e-08	8.48513e-07	pseudobulk	edgeR	LRT
Hmg20a	0.212811	6.57066	29.2548	6.34594e-08	8.49785e-07	pseudobulk	edgeR	LRT
Fut8	-0.166602	7.72244	29.1502	6.69791e-08	8.95932e-07	pseudobulk	edgeR	LRT
AI480526	-0.253402	5.91293	29.0955	6.88963e-08	9.20568e-07	pseudobulk	edgeR	LRT
Atp11c	-0.336305	5.22259	29.0842	6.92983e-08	9.25432e-07	pseudobulk	edgeR	LRT
Caly	0.259349	5.78777	29.0779	6.95247e-08	9.27439e-07	pseudobulk	edgeR	LRT
Fastk	-0.235971	5.91442	29.0519	7.04656e-08	9.39477e-07	pseudobulk	edgeR	LRT
Cnnm2	-0.222397	6.63753	28.9796	7.31447e-08	9.72537e-07	pseudobulk	edgeR	LRT
Epn2	-0.199194	6.99257	28.9752	7.33101e-08	9.74205e-07	pseudobulk	edgeR	LRT
Manbal	0.411893	4.85736	28.9118	7.5749e-08	1.00552e-06	pseudobulk	edgeR	LRT
Gramd1a	-0.243263	5.97799	28.8303	7.90064e-08	1.04819e-06	pseudobulk	edgeR	LRT
Cacna1a	-0.140227	8.94254	28.79	8.06651e-08	1.06951e-06	pseudobulk	edgeR	LRT
Phf21a	-0.176326	7.47365	28.7892	8.07012e-08	1.06951e-06	pseudobulk	edgeR	LRT
Vcpip1	0.265028	5.64248	28.7724	8.14019e-08	1.07821e-06	pseudobulk	edgeR	LRT
Bsg	0.315605	5.28765	28.7671	8.16275e-08	1.08061e-06	pseudobulk	edgeR	LRT
Tasp1	0.174725	7.29149	28.7559	8.20988e-08	1.08626e-06	pseudobulk	edgeR	LRT
St8sia1	-0.243287	5.97078	28.7289	8.32534e-08	1.10034e-06	pseudobulk	edgeR	LRT
Cdc5l	0.313554	5.19234	28.7226	8.35222e-08	1.10307e-06	pseudobulk	edgeR	LRT
Klc2	-0.25722	5.7398	28.721	8.35917e-08	1.10307e-06	pseudobulk	edgeR	LRT
Gm3764	-0.209848	6.77465	28.7209	8.35954e-08	1.10307e-06	pseudobulk	edgeR	LRT
Mtf1	0.346654	4.78713	28.714	8.38955e-08	1.10643e-06	pseudobulk	edgeR	LRT
Plekhm3	-0.181853	7.03992	28.6682	8.59042e-08	1.13231e-06	pseudobulk	edgeR	LRT
Akap6	-0.127268	9.39602	28.6499	8.67189e-08	1.14243e-06	pseudobulk	edgeR	LRT
Dnajb4	0.247324	6.08106	28.6079	8.86191e-08	1.1662e-06	pseudobulk	edgeR	LRT
Anks1	0.263906	5.89893	28.5868	8.95916e-08	1.17837e-06	pseudobulk	edgeR	LRT
Map6	-0.206356	6.76847	28.5847	8.96873e-08	1.17899e-06	pseudobulk	edgeR	LRT
Dner	-0.24273	6.85726	28.4052	9.84019e-08	1.29215e-06	pseudobulk	edgeR	LRT
Setd7	-0.29532	5.30973	28.361	1.00674e-07	1.31915e-06	pseudobulk	edgeR	LRT
Rab3gap2	0.192342	6.70907	28.3377	1.0189e-07	1.33364e-06	pseudobulk	edgeR	LRT
Ubn1	0.220948	6.29227	28.3216	1.02741e-07	1.34335e-06	pseudobulk	edgeR	LRT
Grip1	-0.168076	8.64763	28.3179	1.02938e-07	1.3452e-06	pseudobulk	edgeR	LRT
Grina	-0.187668	6.86814	28.2508	1.06572e-07	1.39e-06	pseudobulk	edgeR	LRT
Slc2a6	-0.350529	4.94858	28.2504	1.06594e-07	1.39e-06	pseudobulk	edgeR	LRT
Nsmce2	0.178511	7.40105	28.2156	1.08524e-07	1.41441e-06	pseudobulk	edgeR	LRT
Ctr9	0.37779	4.93787	28.2117	1.08743e-07	1.41651e-06	pseudobulk	edgeR	LRT
Rpgr	0.230514	6.23764	28.1747	1.10842e-07	1.44231e-06	pseudobulk	edgeR	LRT
Zyx	-0.341168	4.7512	28.1706	1.11078e-07	1.44461e-06	pseudobulk	edgeR	LRT
Usp37	0.227996	6.05291	28.1474	1.12421e-07	1.46051e-06	pseudobulk	edgeR	LRT
Pank1	-0.285494	5.37039	28.1439	1.12623e-07	1.46236e-06	pseudobulk	edgeR	LRT
Trim2	-0.170207	8.05123	28.1364	1.1306e-07	1.46725e-06	pseudobulk	edgeR	LRT
Synrg	0.260584	5.97773	28.1211	1.13955e-07	1.47808e-06	pseudobulk	edgeR	LRT
Flywch1	-0.237551	5.93281	28.0888	1.15872e-07	1.50214e-06	pseudobulk	edgeR	LRT
Slc6a8	-0.325919	4.81912	28.0698	1.17015e-07	1.51536e-06	pseudobulk	edgeR	LRT
Rnft2	0.293825	5.3415	28.0546	1.17938e-07	1.52568e-06	pseudobulk	edgeR	LRT
Bmpr1b	-0.529592	4.80488	28.0038	1.21079e-07	1.56465e-06	pseudobulk	edgeR	LRT
Prmt2	-0.308276	5.09264	27.9618	1.23732e-07	1.59698e-06	pseudobulk	edgeR	LRT
Snta1	-0.333674	4.88314	27.9611	1.23776e-07	1.59698e-06	pseudobulk	edgeR	LRT
Rps6ka2	-0.28238	5.9489	27.9591	1.23907e-07	1.59781e-06	pseudobulk	edgeR	LRT
Gpt2	0.339411	4.79734	27.9517	1.24379e-07	1.60306e-06	pseudobulk	edgeR	LRT
Fkbp2	-0.281098	5.25314	27.9025	1.27584e-07	1.64089e-06	pseudobulk	edgeR	LRT
Ankrd45	-0.260272	5.57655	27.8905	1.28379e-07	1.65025e-06	pseudobulk	edgeR	LRT
Specc1	-0.164606	7.47225	27.8843	1.28789e-07	1.65464e-06	pseudobulk	edgeR	LRT
Opa1	0.195586	6.72046	27.8783	1.29192e-07	1.65895e-06	pseudobulk	edgeR	LRT
Cnst	-0.2788	5.35471	27.8559	1.30697e-07	1.67651e-06	pseudobulk	edgeR	LRT
Nrf1	-0.221601	6.12353	27.8545	1.3079e-07	1.67682e-06	pseudobulk	edgeR	LRT
Gpr107	0.247475	5.69777	27.8439	1.31506e-07	1.68512e-06	pseudobulk	edgeR	LRT
Ptk2b	0.178336	7.75366	27.8426	1.31595e-07	1.68537e-06	pseudobulk	edgeR	LRT
Cnot2	0.16854	7.51437	27.8231	1.32931e-07	1.70093e-06	pseudobulk	edgeR	LRT
Gm20732	-0.309921	5.05313	27.8228	1.32949e-07	1.70093e-06	pseudobulk	edgeR	LRT
Elovl6	-0.241274	6.48712	27.8199	1.33148e-07	1.70257e-06	pseudobulk	edgeR	LRT
Fnbp1	-0.204	6.86206	27.756	1.37621e-07	1.75517e-06	pseudobulk	edgeR	LRT
Lgr4	-0.262579	5.56231	27.7511	1.37971e-07	1.75872e-06	pseudobulk	edgeR	LRT
Rbm25	0.164739	7.77299	27.7383	1.38886e-07	1.76945e-06	pseudobulk	edgeR	LRT
Ep400	0.203311	6.86206	27.7118	1.40798e-07	1.792e-06	pseudobulk	edgeR	LRT
Znrf1	-0.172087	7.10279	27.7118	1.40803e-07	1.792e-06	pseudobulk	edgeR	LRT
Radil	-0.350968	4.66762	27.7108	1.40876e-07	1.792e-06	pseudobulk	edgeR	LRT
Mbtps1	0.279485	5.64695	27.7096	1.40962e-07	1.79216e-06	pseudobulk	edgeR	LRT
Mecr	0.230878	6.01682	27.6937	1.42124e-07	1.80449e-06	pseudobulk	edgeR	LRT
Vps13c	0.187525	6.99747	27.688	1.42541e-07	1.80847e-06	pseudobulk	edgeR	LRT
Strbp	-0.1244	9.46578	27.6813	1.4304e-07	1.81385e-06	pseudobulk	edgeR	LRT
Phrf1	0.300273	5.17333	27.6707	1.43822e-07	1.82188e-06	pseudobulk	edgeR	LRT
Brwd1	0.184322	7.22411	27.6505	1.45334e-07	1.84007e-06	pseudobulk	edgeR	LRT
Neurl1a	-0.257329	5.7131	27.642	1.45978e-07	1.84726e-06	pseudobulk	edgeR	LRT
Zfp160	0.286213	5.24854	27.6103	1.48388e-07	1.87678e-06	pseudobulk	edgeR	LRT
Ammecr1	-0.228977	6.05309	27.6056	1.48744e-07	1.88032e-06	pseudobulk	edgeR	LRT
Gm10419	-0.230359	6.02091	27.6019	1.49031e-07	1.88297e-06	pseudobulk	edgeR	LRT
Cops7b	0.339392	4.60023	27.596	1.49486e-07	1.88774e-06	pseudobulk	edgeR	LRT
Cblb	-0.227783	6.46901	27.5388	1.53977e-07	1.94043e-06	pseudobulk	edgeR	LRT
Cdc25b	-0.338079	4.9717	27.4849	1.58328e-07	1.99424e-06	pseudobulk	edgeR	LRT
Flna	-0.329007	5.04092	27.4638	1.6006e-07	2.01396e-06	pseudobulk	edgeR	LRT
Faxc	-0.225672	6.22528	27.4319	1.62725e-07	2.04434e-06	pseudobulk	edgeR	LRT
Tcp11l1	-0.247328	5.83663	27.4048	1.65019e-07	2.07102e-06	pseudobulk	edgeR	LRT
Zfp451	0.205027	6.50429	27.4037	1.65113e-07	2.07113e-06	pseudobulk	edgeR	LRT
Cep170	-0.174175	7.08334	27.3622	1.68696e-07	2.1139e-06	pseudobulk	edgeR	LRT
Prkab2	-0.261047	5.66229	27.3572	1.69134e-07	2.1183e-06	pseudobulk	edgeR	LRT
Son	0.159983	7.62752	27.3323	1.71321e-07	2.14459e-06	pseudobulk	edgeR	LRT
Setbp1	-0.134124	9.17618	27.2936	1.74786e-07	2.18684e-06	pseudobulk	edgeR	LRT
Enpp5	0.281567	5.76352	27.2835	1.75709e-07	2.19614e-06	pseudobulk	edgeR	LRT
Mtf2	-0.201833	6.92074	27.2697	1.7696e-07	2.20992e-06	pseudobulk	edgeR	LRT
Hcfc1	0.351536	4.58933	27.2694	1.76993e-07	2.20992e-06	pseudobulk	edgeR	LRT
Mfn1	0.209191	6.39699	27.2677	1.77146e-07	2.2107e-06	pseudobulk	edgeR	LRT
Klf10	-0.370334	4.65015	27.2315	1.80496e-07	2.24906e-06	pseudobulk	edgeR	LRT
Zbtb16	0.183941	7.65089	27.2252	1.81087e-07	2.25527e-06	pseudobulk	edgeR	LRT
Ttc8	0.203509	6.66556	27.1977	1.83678e-07	2.2852e-06	pseudobulk	edgeR	LRT
Mettl25	0.277197	5.22975	27.1433	1.88916e-07	2.34678e-06	pseudobulk	edgeR	LRT
Ccdc159	0.348797	4.6186	27.1301	1.90215e-07	2.36051e-06	pseudobulk	edgeR	LRT
Ap3b1	0.216283	6.37364	27.0918	1.94024e-07	2.40655e-06	pseudobulk	edgeR	LRT
Dennd5b	-0.165173	7.62377	27.0722	1.96001e-07	2.42984e-06	pseudobulk	edgeR	LRT
Mfsd6	-0.21853	6.27345	27.0657	1.9666e-07	2.43677e-06	pseudobulk	edgeR	LRT
Fam124a	-0.301448	5.0527	27.018	2.01568e-07	2.49631e-06	pseudobulk	edgeR	LRT
Ppid	0.299888	5.12685	27.0104	2.02365e-07	2.50491e-06	pseudobulk	edgeR	LRT
Atp6v1b2	-0.187421	6.96074	26.993	2.04189e-07	2.5262e-06	pseudobulk	edgeR	LRT
Sbf1	0.265859	5.3837	26.9746	2.06141e-07	2.54907e-06	pseudobulk	edgeR	LRT
Tdrd7	-0.284726	5.34583	26.9584	2.0788e-07	2.56926e-06	pseudobulk	edgeR	LRT
Phyhipl	-0.210948	6.43232	26.9536	2.084e-07	2.57438e-06	pseudobulk	edgeR	LRT
Prkcg	-0.177618	7.37016	26.9522	2.08547e-07	2.57489e-06	pseudobulk	edgeR	LRT
Necab3	-0.2729	5.47554	26.9506	2.08726e-07	2.5758e-06	pseudobulk	edgeR	LRT
Chordc1	0.228486	6.01723	26.9268	2.11307e-07	2.60501e-06	pseudobulk	edgeR	LRT
Tbc1d22a	0.225287	6.00441	26.9067	2.13515e-07	2.63091e-06	pseudobulk	edgeR	LRT
Pdcd6ip	0.240133	5.79217	26.9029	2.13935e-07	2.63476e-06	pseudobulk	edgeR	LRT
Usp54	0.254953	5.60473	26.8459	2.20338e-07	2.70813e-06	pseudobulk	edgeR	LRT
Hectd4	0.162774	7.67777	26.7527	2.31233e-07	2.83632e-06	pseudobulk	edgeR	LRT
Dstn	-0.302463	4.9131	26.7108	2.36296e-07	2.89406e-06	pseudobulk	edgeR	LRT
Rnf150	-0.153991	8.56833	26.686	2.39348e-07	2.92997e-06	pseudobulk	edgeR	LRT
Atg14	0.350097	4.61794	26.6743	2.40806e-07	2.94633e-06	pseudobulk	edgeR	LRT
Phf1	-0.350124	4.60607	26.673	2.40968e-07	2.94684e-06	pseudobulk	edgeR	LRT
Gnl2	0.268036	5.57613	26.6361	2.45608e-07	2.99908e-06	pseudobulk	edgeR	LRT
Syne2	0.335279	4.70668	26.5686	2.54348e-07	3.10269e-06	pseudobulk	edgeR	LRT
Acsl4	-0.212227	6.43895	26.5345	2.58877e-07	3.15478e-06	pseudobulk	edgeR	LRT
Cacng3	-0.169404	7.3721	26.5218	2.60584e-07	3.174e-06	pseudobulk	edgeR	LRT
Shisa6	-0.362705	5.28783	26.5003	2.63497e-07	3.20788e-06	pseudobulk	edgeR	LRT
Dnajc6	-0.16351	8.26923	26.4766	2.66756e-07	3.24315e-06	pseudobulk	edgeR	LRT
Nsd2	-0.178722	6.80798	26.4763	2.66794e-07	3.24315e-06	pseudobulk	edgeR	LRT
Nf1	0.15988	8.16657	26.4728	2.67279e-07	3.24743e-06	pseudobulk	edgeR	LRT
Kat6a	0.2303	5.94133	26.4495	2.70513e-07	3.28509e-06	pseudobulk	edgeR	LRT
Faah	-0.222058	6.00407	26.4436	2.71352e-07	3.292e-06	pseudobulk	edgeR	LRT
Rybp	0.281467	5.26154	26.4409	2.71725e-07	3.29489e-06	pseudobulk	edgeR	LRT
Zbtb38	-0.191376	6.60602	26.4321	2.72973e-07	3.30837e-06	pseudobulk	edgeR	LRT
Prmt3	0.24359	5.69375	26.4294	2.73344e-07	3.30955e-06	pseudobulk	edgeR	LRT
Caap1	0.198179	6.57693	26.4142	2.75511e-07	3.3325e-06	pseudobulk	edgeR	LRT
Ltn1	0.24144	5.84472	26.4085	2.76318e-07	3.34061e-06	pseudobulk	edgeR	LRT
Setd4	0.274471	5.45624	26.3515	2.84601e-07	3.43905e-06	pseudobulk	edgeR	LRT
Col19a1	-0.324204	5.184	26.344	2.85698e-07	3.4506e-06	pseudobulk	edgeR	LRT
Eif3m	0.303886	5.00103	26.2792	2.95457e-07	3.56492e-06	pseudobulk	edgeR	LRT
Prpf3	0.290341	5.04095	26.2776	2.95703e-07	3.56613e-06	pseudobulk	edgeR	LRT
Pgr	-0.26124	5.80732	26.2586	2.98624e-07	3.59958e-06	pseudobulk	edgeR	LRT
Cdh12	-0.200413	7.92344	26.2105	3.06155e-07	3.68672e-06	pseudobulk	edgeR	LRT
Lrif1	-0.227937	6.06015	26.1533	3.15351e-07	3.79557e-06	pseudobulk	edgeR	LRT
2610044O15Rik8	0.273957	5.2482	26.1386	3.17763e-07	3.82272e-06	pseudobulk	edgeR	LRT
Tom1l1	-0.322782	4.68346	26.078	3.27897e-07	3.92912e-06	pseudobulk	edgeR	LRT
Carmil1	-0.178607	7.36836	26.0481	3.33013e-07	3.98847e-06	pseudobulk	edgeR	LRT
Srsf2	-0.183051	6.71763	26.0468	3.3324e-07	3.98923e-06	pseudobulk	edgeR	LRT
Stx7	-0.244452	5.79347	26.0235	3.37279e-07	4.0356e-06	pseudobulk	edgeR	LRT
Edrf1	0.268286	5.93937	26.0111	3.39467e-07	4.05779e-06	pseudobulk	edgeR	LRT
Apbb2	-0.152753	7.99809	26.0083	3.39952e-07	4.0616e-06	pseudobulk	edgeR	LRT
Aqr	0.225067	5.86517	25.9747	3.45918e-07	4.12883e-06	pseudobulk	edgeR	LRT
Hdlbp	0.204169	6.6113	25.9581	3.48903e-07	4.16242e-06	pseudobulk	edgeR	LRT
Mad1l1	0.283725	5.19678	25.9488	3.50598e-07	4.1806e-06	pseudobulk	edgeR	LRT
Slc8a3	-0.207895	6.95774	25.9381	3.5255e-07	4.19977e-06	pseudobulk	edgeR	LRT
Sf3b1	0.163552	7.97695	25.9286	3.54285e-07	4.21659e-06	pseudobulk	edgeR	LRT
Atl1	-0.182403	6.77825	25.9129	3.57178e-07	4.2466e-06	pseudobulk	edgeR	LRT
Palm	-0.240481	5.71476	25.9095	3.57802e-07	4.25195e-06	pseudobulk	edgeR	LRT
Snw1	0.31323	4.88513	25.9081	3.5806e-07	4.25294e-06	pseudobulk	edgeR	LRT
Tafa5	-0.205252	6.37995	25.8975	3.60033e-07	4.27222e-06	pseudobulk	edgeR	LRT
Vat1l	-0.346123	5.3963	25.8572	3.67638e-07	4.36034e-06	pseudobulk	edgeR	LRT
Gemin5	0.340738	4.56987	25.8242	3.73965e-07	4.43323e-06	pseudobulk	edgeR	LRT
Spen	0.210809	6.20237	25.8172	3.75327e-07	4.4472e-06	pseudobulk	edgeR	LRT
Ubr4	0.211547	6.33739	25.8138	3.75991e-07	4.45291e-06	pseudobulk	edgeR	LRT
Mtrex	0.271384	5.49292	25.8032	3.78053e-07	4.47515e-06	pseudobulk	edgeR	LRT
Rgs20	-0.229263	6.06356	25.7798	3.82681e-07	4.52116e-06	pseudobulk	edgeR	LRT
Eif4a1	-0.299909	5.11799	25.7784	3.82944e-07	4.52208e-06	pseudobulk	edgeR	LRT
Brd7	0.273676	5.41659	25.7503	3.88563e-07	4.58621e-06	pseudobulk	edgeR	LRT
Fbxo8	0.234258	5.83338	25.7478	3.89073e-07	4.59e-06	pseudobulk	edgeR	LRT
Cyb5a	-0.295858	5.3636	25.7313	3.92421e-07	4.62726e-06	pseudobulk	edgeR	LRT
Ablim2	-0.192329	6.90849	25.6899	4.00917e-07	4.71832e-06	pseudobulk	edgeR	LRT
Prpf40a	0.191719	6.91898	25.6225	4.1516e-07	4.87888e-06	pseudobulk	edgeR	LRT
Dele1	0.358371	4.56458	25.6178	4.16174e-07	4.88844e-06	pseudobulk	edgeR	LRT
Htatsf1	0.349727	4.68445	25.49	4.44689e-07	5.20832e-06	pseudobulk	edgeR	LRT
Stau2	-0.143044	8.18804	25.4554	4.52718e-07	5.29983e-06	pseudobulk	edgeR	LRT
Chd1	0.231237	5.80773	25.4467	4.54767e-07	5.32125e-06	pseudobulk	edgeR	LRT
Farsb	0.213827	6.56283	25.406	4.64465e-07	5.42543e-06	pseudobulk	edgeR	LRT
Rimbp2	-0.146902	7.73034	25.3825	4.70163e-07	5.48823e-06	pseudobulk	edgeR	LRT
Tdrkh	-0.343548	4.65548	25.3292	4.83347e-07	5.63674e-06	pseudobulk	edgeR	LRT
Pik3r1	-0.206084	6.75306	25.3028	4.90009e-07	5.7117e-06	pseudobulk	edgeR	LRT
Pcdh19	-0.28756	5.38981	25.2519	5.03101e-07	5.85871e-06	pseudobulk	edgeR	LRT
Flot2	-0.316266	4.79528	25.2493	5.03774e-07	5.86374e-06	pseudobulk	edgeR	LRT
Arhgef10l	0.262955	5.37953	25.184	5.21137e-07	6.0514e-06	pseudobulk	edgeR	LRT
Trpm2	0.355025	4.82405	25.1725	5.24256e-07	6.08471e-06	pseudobulk	edgeR	LRT
Vps13d	0.196032	7.1792	25.1655	5.26156e-07	6.10386e-06	pseudobulk	edgeR	LRT
Gm21992	0.179102	6.94094	25.161	5.27366e-07	6.11499e-06	pseudobulk	edgeR	LRT
Zfp704	-0.175768	6.95927	25.1516	5.29962e-07	6.14217e-06	pseudobulk	edgeR	LRT
Pdia6	0.318944	4.8835	25.1375	5.33845e-07	6.18423e-06	pseudobulk	edgeR	LRT
Ank1	-0.29458	5.09051	25.1308	5.357e-07	6.20278e-06	pseudobulk	edgeR	LRT
Kcnv1	-0.314903	4.75985	25.1146	5.40236e-07	6.24937e-06	pseudobulk	edgeR	LRT
Miga1	0.21918	6.31731	25.0753	5.51356e-07	6.37195e-06	pseudobulk	edgeR	LRT
Pfkp	-0.166344	7.45637	25.0668	5.53773e-07	6.39685e-06	pseudobulk	edgeR	LRT
Tpr	0.18936	6.68253	25.0443	5.60281e-07	6.4659e-06	pseudobulk	edgeR	LRT
Clcn2	-0.269502	5.73957	25.0346	5.63099e-07	6.49535e-06	pseudobulk	edgeR	LRT
Kras	-0.194765	6.50462	25.0035	5.7226e-07	6.5979e-06	pseudobulk	edgeR	LRT
Arl8b	0.237344	5.7134	24.9793	5.79488e-07	6.67493e-06	pseudobulk	edgeR	LRT
Rnps1	0.19721	6.33591	24.9718	5.81746e-07	6.69777e-06	pseudobulk	edgeR	LRT
Usp13	-0.329191	5.03187	24.9414	5.90989e-07	6.79777e-06	pseudobulk	edgeR	LRT
Vash1	-0.298198	4.93657	24.92	5.97588e-07	6.87044e-06	pseudobulk	edgeR	LRT
Nicn1	0.312508	4.8764	24.91	6.007e-07	6.8997e-06	pseudobulk	edgeR	LRT
Cbx5	0.250447	5.61073	24.8867	6.08013e-07	6.98041e-06	pseudobulk	edgeR	LRT
Iars2	0.246649	5.53661	24.8541	6.18386e-07	7.09616e-06	pseudobulk	edgeR	LRT
Lrfn2	-0.15667	7.48922	24.7909	6.38974e-07	7.32551e-06	pseudobulk	edgeR	LRT
Nr4a2	0.396075	4.72517	24.7642	6.47884e-07	7.42069e-06	pseudobulk	edgeR	LRT
Ndfip1	-0.158672	7.4007	24.7505	6.5253e-07	7.4704e-06	pseudobulk	edgeR	LRT
Rassf5	-0.306017	4.80697	24.7128	6.65421e-07	7.61441e-06	pseudobulk	edgeR	LRT
Pde1c	0.269491	5.50096	24.7088	6.66786e-07	7.62645e-06	pseudobulk	edgeR	LRT
Atp5g1	-0.326827	4.73014	24.7028	6.68859e-07	7.64656e-06	pseudobulk	edgeR	LRT
Riok1	0.282781	5.13912	24.6824	6.7599e-07	7.72447e-06	pseudobulk	edgeR	LRT
Rapgefl1	-0.225469	6.37336	24.6584	6.84468e-07	7.81768e-06	pseudobulk	edgeR	LRT
Fbxl6	-0.253109	5.41938	24.6324	6.9375e-07	7.90518e-06	pseudobulk	edgeR	LRT
Ankrd42	-0.236012	5.9874	24.5926	7.08228e-07	8.06639e-06	pseudobulk	edgeR	LRT
Crat	-0.277863	5.42684	24.5436	7.2649e-07	8.26666e-06	pseudobulk	edgeR	LRT
Gapvd1	0.16901	7.08781	24.5345	7.29918e-07	8.30179e-06	pseudobulk	edgeR	LRT
Zfp445	0.170316	7.11397	24.4731	7.53538e-07	8.55846e-06	pseudobulk	edgeR	LRT
Fggy	-0.211896	6.40155	24.4705	7.5456e-07	8.56341e-06	pseudobulk	edgeR	LRT
Lrrk2	-0.229338	6.40268	24.4702	7.54676e-07	8.56341e-06	pseudobulk	edgeR	LRT
Ric8b	0.189274	6.48254	24.4677	7.55673e-07	8.57073e-06	pseudobulk	edgeR	LRT
Mysm1	0.200438	6.3473	24.4652	7.56659e-07	8.57793e-06	pseudobulk	edgeR	LRT
Taf3	0.226653	5.85789	24.4592	7.58997e-07	8.60044e-06	pseudobulk	edgeR	LRT
Rab26	-0.195339	6.78866	24.4572	7.59791e-07	8.60543e-06	pseudobulk	edgeR	LRT
Szt2	0.291907	5.14605	24.4553	7.60544e-07	8.60997e-06	pseudobulk	edgeR	LRT
Ccdc6	0.238319	5.77826	24.4137	7.77139e-07	8.78967e-06	pseudobulk	edgeR	LRT
Efl1	0.24489	5.83006	24.4091	7.79007e-07	8.80671e-06	pseudobulk	edgeR	LRT
Gm28376	-0.328526	5.02974	24.4067	7.79962e-07	8.81343e-06	pseudobulk	edgeR	LRT
Sfmbt1	-0.204283	6.23145	24.3587	7.99646e-07	9.01914e-06	pseudobulk	edgeR	LRT
Ipo11	-0.185209	6.84359	24.3555	8.00977e-07	9.02977e-06	pseudobulk	edgeR	LRT
Rpn2	0.274642	5.14736	24.347	8.04528e-07	9.05744e-06	pseudobulk	edgeR	LRT
Cep295	0.22726	5.90788	24.3303	8.11522e-07	9.13196e-06	pseudobulk	edgeR	LRT
Gm42456	-0.272778	5.10032	24.3235	8.14397e-07	9.16009e-06	pseudobulk	edgeR	LRT
Zcrb1	0.257852	5.36084	24.3027	8.23233e-07	9.24668e-06	pseudobulk	edgeR	LRT
Dixdc1	-0.223662	5.88273	24.2989	8.24871e-07	9.26081e-06	pseudobulk	edgeR	LRT
Dgat1	-0.326307	4.57132	24.2958	8.26185e-07	9.2713e-06	pseudobulk	edgeR	LRT
Eif4g1	0.216475	6.10686	24.2927	8.27521e-07	9.28201e-06	pseudobulk	edgeR	LRT
Atxn7l1	-0.17294	7.12682	24.2871	8.29917e-07	9.30033e-06	pseudobulk	edgeR	LRT
Rab10os	0.269378	5.28717	24.2709	8.36936e-07	9.37468e-06	pseudobulk	edgeR	LRT
Aifm3	-0.181453	7.09775	24.2083	8.64607e-07	9.6713e-06	pseudobulk	edgeR	LRT
Nckap5	-0.186057	6.74965	24.1991	8.68731e-07	9.71298e-06	pseudobulk	edgeR	LRT
Prpf39	0.181499	6.83211	24.1907	8.72541e-07	9.7511e-06	pseudobulk	edgeR	LRT
Lcorl	0.21685	6.31241	24.1883	8.73619e-07	9.75868e-06	pseudobulk	edgeR	LRT
Ap3s1	-0.226744	6.00782	24.1609	8.86135e-07	9.8849e-06	pseudobulk	edgeR	LRT
Arhgap26.1	-0.145135	8.38594	24.1592	8.86931e-07	9.88926e-06	pseudobulk	edgeR	LRT
Ice1	0.169987	6.9671	24.1434	8.94239e-07	9.96619e-06	pseudobulk	edgeR	LRT
Atp2a2	0.144662	8.20159	24.1103	9.0971e-07	1.01293e-05	pseudobulk	edgeR	LRT
Pou2f2	-0.272315	5.1418	24.089	9.19834e-07	1.02281e-05	pseudobulk	edgeR	LRT
Nbeal1	-0.181308	6.67719	24.0565	9.35503e-07	1.03928e-05	pseudobulk	edgeR	LRT
Tmod3	-0.282192	5.06051	24.0283	9.49301e-07	1.05413e-05	pseudobulk	edgeR	LRT
Arhgap15	0.241017	6.1658	24.0133	9.56747e-07	1.06192e-05	pseudobulk	edgeR	LRT
Marchf4	-0.322227	4.87103	24.0115	9.57596e-07	1.06237e-05	pseudobulk	edgeR	LRT
Fam163b	-0.285239	5.32646	23.9702	9.78398e-07	1.08447e-05	pseudobulk	edgeR	LRT
Pom121	0.285709	5.04799	23.9649	9.81092e-07	1.08659e-05	pseudobulk	edgeR	LRT
Tmem246	-0.327005	4.54101	23.9577	9.84759e-07	1.09003e-05	pseudobulk	edgeR	LRT
Trip4	0.274493	5.05643	23.9537	9.86793e-07	1.09178e-05	pseudobulk	edgeR	LRT
Ppp1r12a	-0.159492	8.10281	23.9267	1.00076e-06	1.10673e-05	pseudobulk	edgeR	LRT
Cul9	0.211689	5.99489	23.9169	1.00586e-06	1.11086e-05	pseudobulk	edgeR	LRT
Chpt1	0.218607	6.31456	23.9064	1.01134e-06	1.1154e-05	pseudobulk	edgeR	LRT
Ascc2	0.241451	5.80737	23.8978	1.01589e-06	1.11991e-05	pseudobulk	edgeR	LRT
Usp3	-0.220147	6.42455	23.86	1.03603e-06	1.14057e-05	pseudobulk	edgeR	LRT
Trmt61b	0.340474	4.60972	23.8563	1.03801e-06	1.14223e-05	pseudobulk	edgeR	LRT
Rpl17	-0.334245	4.506	23.8456	1.0438e-06	1.14757e-05	pseudobulk	edgeR	LRT
Xkr6	-0.172691	8.08559	23.8076	1.06461e-06	1.16939e-05	pseudobulk	edgeR	LRT
Npdc1	-0.18599	6.53194	23.8032	1.06705e-06	1.17154e-05	pseudobulk	edgeR	LRT
Shc3	-0.178754	6.96755	23.7604	1.09105e-06	1.19467e-05	pseudobulk	edgeR	LRT
Ttyh1	-0.197611	6.7421	23.7561	1.09349e-06	1.1968e-05	pseudobulk	edgeR	LRT
Mri1	-0.279238	5.13783	23.7365	1.1047e-06	1.20853e-05	pseudobulk	edgeR	LRT
E130307A14Rik	-0.159897	7.24319	23.7155	1.11677e-06	1.22064e-05	pseudobulk	edgeR	LRT
Acss2	0.205768	6.16942	23.6816	1.13663e-06	1.24123e-05	pseudobulk	edgeR	LRT
Ift122	0.326325	4.61613	23.612	1.17853e-06	1.28526e-05	pseudobulk	edgeR	LRT
Srrm2	-0.123903	9.12957	23.5829	1.19647e-06	1.30425e-05	pseudobulk	edgeR	LRT
2900097C17Rik	0.32431	4.60348	23.5712	1.20379e-06	1.31145e-05	pseudobulk	edgeR	LRT
Eif4e	0.224975	5.73825	23.5706	1.20415e-06	1.31145e-05	pseudobulk	edgeR	LRT
Srgap3	-0.163432	7.57852	23.5515	1.21616e-06	1.32307e-05	pseudobulk	edgeR	LRT
Abhd10	0.317025	4.73126	23.5222	1.2348e-06	1.34183e-05	pseudobulk	edgeR	LRT
Thnsl1	0.323213	4.80455	23.4985	1.25014e-06	1.35789e-05	pseudobulk	edgeR	LRT
Gpx4	-0.318079	4.68228	23.4955	1.25205e-06	1.35936e-05	pseudobulk	edgeR	LRT
Ctif	-0.195296	6.80387	23.4613	1.27449e-06	1.38188e-05	pseudobulk	edgeR	LRT
Amph	-0.14663	8.32152	23.4377	1.29023e-06	1.39832e-05	pseudobulk	edgeR	LRT
Tmem8b	0.306787	4.69894	23.4171	1.30416e-06	1.41279e-05	pseudobulk	edgeR	LRT
Zfp664	0.27072	5.38712	23.412	1.30762e-06	1.41528e-05	pseudobulk	edgeR	LRT
Gnb1	-0.179595	6.83265	23.3862	1.32524e-06	1.43308e-05	pseudobulk	edgeR	LRT
Ctnnal1	-0.221943	5.92627	23.3379	1.35894e-06	1.46822e-05	pseudobulk	edgeR	LRT
Mtpap	0.226908	5.84088	23.3045	1.38273e-06	1.49326e-05	pseudobulk	edgeR	LRT
Ubb	0.181769	7.27992	23.2791	1.40114e-06	1.51047e-05	pseudobulk	edgeR	LRT
Lrig2	-0.168943	6.93598	23.2493	1.42301e-06	1.53201e-05	pseudobulk	edgeR	LRT
Ccnl1	0.187329	6.47926	23.2357	1.43314e-06	1.54155e-05	pseudobulk	edgeR	LRT
Dguok	0.270115	5.17978	23.191	1.46679e-06	1.57567e-05	pseudobulk	edgeR	LRT
Pacs1	-0.169292	7.22261	23.1663	1.48579e-06	1.59467e-05	pseudobulk	edgeR	LRT
Gabrb3	-0.120021	10.0765	23.1496	1.49876e-06	1.60577e-05	pseudobulk	edgeR	LRT
Nfix	-0.165775	6.87705	23.1414	1.50519e-06	1.61124e-05	pseudobulk	edgeR	LRT
Pcdh15	-0.362105	7.93886	23.1308	1.51345e-06	1.61867e-05	pseudobulk	edgeR	LRT
Scg3	-0.204556	6.14369	23.1215	1.52078e-06	1.62508e-05	pseudobulk	edgeR	LRT
Mcf2l	-0.153591	7.24661	23.0905	1.54549e-06	1.65075e-05	pseudobulk	edgeR	LRT
Tia1	-0.179225	6.97992	23.0827	1.55182e-06	1.6568e-05	pseudobulk	edgeR	LRT
Cemip	-0.262059	6.0874	23.0759	1.55727e-06	1.66188e-05	pseudobulk	edgeR	LRT
Jakmip3	-0.200387	6.39819	23.0535	1.57552e-06	1.67989e-05	pseudobulk	edgeR	LRT
Klhl9	0.30721	4.99748	23.0491	1.57917e-06	1.68159e-05	pseudobulk	edgeR	LRT
Zcchc8	0.24418	5.55137	23.0491	1.57919e-06	1.68159e-05	pseudobulk	edgeR	LRT
Nfyc	-0.216343	6.22349	23.0454	1.58222e-06	1.68409e-05	pseudobulk	edgeR	LRT
Clip2	-0.232173	5.89487	23.0056	1.61531e-06	1.7178e-05	pseudobulk	edgeR	LRT
4930447C04Rik	0.181756	7.11356	23.0046	1.6161e-06	1.7179e-05	pseudobulk	edgeR	LRT
Fgd4	-0.199613	6.74352	22.9966	1.62288e-06	1.72436e-05	pseudobulk	edgeR	LRT
Copb2	0.287449	4.8347	22.9715	1.64422e-06	1.74399e-05	pseudobulk	edgeR	LRT
Ptpn23	0.244547	5.4185	22.9417	1.66986e-06	1.76887e-05	pseudobulk	edgeR	LRT
Rpn1	0.272265	5.02253	22.9142	1.694e-06	1.79367e-05	pseudobulk	edgeR	LRT
Hs3st4	-0.112367	11.2148	22.885	1.71987e-06	1.82027e-05	pseudobulk	edgeR	LRT
Cd200	-0.335552	4.82314	22.8774	1.72673e-06	1.82674e-05	pseudobulk	edgeR	LRT
Lin28b	-0.237969	6.18561	22.8396	1.76104e-06	1.86222e-05	pseudobulk	edgeR	LRT
Afg1l	0.209578	6.0679	22.7604	1.83504e-06	1.9388e-05	pseudobulk	edgeR	LRT
Tmem50a	-0.296649	4.78456	22.7583	1.83712e-06	1.94015e-05	pseudobulk	edgeR	LRT
Gpr162	-0.198363	6.49727	22.7359	1.85864e-06	1.96033e-05	pseudobulk	edgeR	LRT
Neo1	-0.1593	7.45764	22.733	1.86143e-06	1.96242e-05	pseudobulk	edgeR	LRT
Slc25a26	0.219528	6.11223	22.7098	1.88407e-06	1.98517e-05	pseudobulk	edgeR	LRT
Hap1	0.326314	5.22714	22.7085	1.8853e-06	1.98517e-05	pseudobulk	edgeR	LRT
Kndc1	-0.217628	5.79648	22.6775	1.91602e-06	2.01562e-05	pseudobulk	edgeR	LRT
Cyb5r4	0.217462	5.83745	22.6617	1.9318e-06	2.03047e-05	pseudobulk	edgeR	LRT
Pabpc1	0.283236	5.30885	22.6306	1.96333e-06	2.05918e-05	pseudobulk	edgeR	LRT
Unc80	-0.124947	9.12817	22.6306	1.96334e-06	2.05918e-05	pseudobulk	edgeR	LRT
Crtc1	0.253779	5.51645	22.6295	1.96446e-06	2.05948e-05	pseudobulk	edgeR	LRT
Tacc2	-0.229897	5.80807	22.608	1.98652e-06	2.08081e-05	pseudobulk	edgeR	LRT
Eif4b	0.228015	5.57377	22.5878	2.00756e-06	2.10195e-05	pseudobulk	edgeR	LRT
Rnf215	-0.322248	4.55171	22.5765	2.01941e-06	2.11236e-05	pseudobulk	edgeR	LRT
Blmh	0.232112	5.65685	22.5684	2.02793e-06	2.11782e-05	pseudobulk	edgeR	LRT
Arhgap12	-0.251115	5.70197	22.5623	2.03442e-06	2.12294e-05	pseudobulk	edgeR	LRT
4930402H24Rik	-0.139046	8.31946	22.5621	2.03458e-06	2.12294e-05	pseudobulk	edgeR	LRT
Fmn2	-0.124308	8.6811	22.5522	2.04515e-06	2.13306e-05	pseudobulk	edgeR	LRT
Rbm18	0.295864	4.74465	22.545	2.05283e-06	2.14015e-05	pseudobulk	edgeR	LRT
Bnip3l	0.30121	4.71195	22.538	2.06024e-06	2.14697e-05	pseudobulk	edgeR	LRT
Dop1a	0.175141	6.8593	22.5239	2.07549e-06	2.16101e-05	pseudobulk	edgeR	LRT
Chd8	0.1721	6.74374	22.5049	2.09613e-06	2.18064e-05	pseudobulk	edgeR	LRT
Tyro3	-0.216997	5.87487	22.5038	2.09727e-06	2.18089e-05	pseudobulk	edgeR	LRT
Tbl1xr1	-0.202666	6.70108	22.4974	2.10428e-06	2.18725e-05	pseudobulk	edgeR	LRT
Gramd1b	-0.160953	7.6701	22.479	2.12454e-06	2.20643e-05	pseudobulk	edgeR	LRT
Exosc10	0.295934	4.91889	22.4472	2.16004e-06	2.24234e-05	pseudobulk	edgeR	LRT
Uggt1	0.191806	6.24851	22.4398	2.16838e-06	2.24908e-05	pseudobulk	edgeR	LRT
Grb10	0.212613	6.4813	22.4146	2.19697e-06	2.2768e-05	pseudobulk	edgeR	LRT
Clpx	0.245889	5.41597	22.3816	2.23502e-06	2.31426e-05	pseudobulk	edgeR	LRT
Ppp1r16b	-0.221512	5.79608	22.3204	2.3074e-06	2.38617e-05	pseudobulk	edgeR	LRT
Utp20	0.262161	5.40773	22.3176	2.31083e-06	2.38871e-05	pseudobulk	edgeR	LRT
Eya3	0.23975	6.0685	22.3018	2.32994e-06	2.40642e-05	pseudobulk	edgeR	LRT
Cxadr	-0.21118	6.04455	22.2923	2.34146e-06	2.41729e-05	pseudobulk	edgeR	LRT
Ppm1k	-0.260392	5.24892	22.2726	2.36562e-06	2.44017e-05	pseudobulk	edgeR	LRT
Iqschfp	-0.337118	4.63711	22.2686	2.37057e-06	2.44424e-05	pseudobulk	edgeR	LRT
Dcaf11	0.255779	5.28408	22.2463	2.39815e-06	2.47164e-05	pseudobulk	edgeR	LRT
Prkd1	-0.254168	6.14404	22.2124	2.44086e-06	2.51247e-05	pseudobulk	edgeR	LRT
Thy1	-0.204315	6.27807	22.196	2.46183e-06	2.53298e-05	pseudobulk	edgeR	LRT
Sucla2	0.230781	5.75025	22.1796	2.48302e-06	2.55264e-05	pseudobulk	edgeR	LRT
Pou3f3	0.292355	5.07542	22.1651	2.50174e-06	2.5708e-05	pseudobulk	edgeR	LRT
Atrnl1	-0.119571	9.56677	22.1115	2.57258e-06	2.63914e-05	pseudobulk	edgeR	LRT
Gigyf2	0.150941	7.29424	22.1031	2.58389e-06	2.64963e-05	pseudobulk	edgeR	LRT
Wdr48	0.242468	5.43961	22.0928	2.59778e-06	2.66163e-05	pseudobulk	edgeR	LRT
Pde9a	-0.313743	5.14099	22.0762	2.62044e-06	2.68259e-05	pseudobulk	edgeR	LRT
Prkag2	-0.147203	8.02804	22.0654	2.63513e-06	2.6965e-05	pseudobulk	edgeR	LRT
Slc25a23	0.198706	6.07599	22.0137	2.70712e-06	2.76785e-05	pseudobulk	edgeR	LRT
Nit1	0.279808	5.18204	21.9923	2.73747e-06	2.79653e-05	pseudobulk	edgeR	LRT
Srr	0.224192	5.8517	21.9116	2.85501e-06	2.91417e-05	pseudobulk	edgeR	LRT
Rcor1	-0.215215	5.92748	21.8964	2.87772e-06	2.93488e-05	pseudobulk	edgeR	LRT
Sh3gl2	-0.139598	9.16787	21.8931	2.88266e-06	2.93747e-05	pseudobulk	edgeR	LRT
Iffo1	-0.23284	5.55625	21.8859	2.89354e-06	2.94732e-05	pseudobulk	edgeR	LRT
Slc4a8	0.206599	6.27828	21.8805	2.90161e-06	2.95308e-05	pseudobulk	edgeR	LRT
Selenof	0.30466	4.72722	21.8703	2.91719e-06	2.9677e-05	pseudobulk	edgeR	LRT
Xpnpep1	0.247344	5.56713	21.8614	2.93063e-06	2.98013e-05	pseudobulk	edgeR	LRT
Mrpl1	0.233828	5.77457	21.835	2.97128e-06	3.0202e-05	pseudobulk	edgeR	LRT
Apbb1	-0.185774	6.33037	21.8029	3.0214e-06	3.06732e-05	pseudobulk	edgeR	LRT
Bmpr1a	-0.219198	6.3054	21.7938	3.03573e-06	3.08058e-05	pseudobulk	edgeR	LRT
Rbfox2	-0.118633	8.85038	21.772	3.07054e-06	3.11461e-05	pseudobulk	edgeR	LRT
Htr2c	-0.304061	5.87557	21.7472	3.1105e-06	3.15004e-05	pseudobulk	edgeR	LRT
Heatr1	0.311212	4.8806	21.7471	3.11064e-06	3.15004e-05	pseudobulk	edgeR	LRT
Calm3	-0.270578	5.03468	21.7299	3.13861e-06	3.17573e-05	pseudobulk	edgeR	LRT
Trappc10	0.305348	4.97319	21.7007	3.18682e-06	3.22183e-05	pseudobulk	edgeR	LRT
Ywhab	0.182375	6.47543	21.6832	3.21601e-06	3.24999e-05	pseudobulk	edgeR	LRT
Tbc1d23	0.207048	6.24803	21.6797	3.22189e-06	3.25459e-05	pseudobulk	edgeR	LRT
Dap3	0.24419	5.32548	21.6727	3.23354e-06	3.265e-05	pseudobulk	edgeR	LRT
Sorcs1	-0.154565	9.51297	21.6581	3.25824e-06	3.28858e-05	pseudobulk	edgeR	LRT
Ddx47	0.30686	4.65783	21.6555	3.26268e-06	3.2917e-05	pseudobulk	edgeR	LRT
Unc79	0.11899	8.9538	21.6342	3.29923e-06	3.32611e-05	pseudobulk	edgeR	LRT
Adcy6	0.312914	4.54836	21.6334	3.30053e-06	3.32611e-05	pseudobulk	edgeR	LRT
Rfx7	-0.149573	7.71501	21.6332	3.30087e-06	3.32611e-05	pseudobulk	edgeR	LRT
Snap25	-0.113232	10.0694	21.6166	3.32959e-06	3.35227e-05	pseudobulk	edgeR	LRT
Gga1	0.288623	4.8144	21.6085	3.34359e-06	3.36359e-05	pseudobulk	edgeR	LRT
Dis3l2	0.145848	7.65046	21.5849	3.38512e-06	3.40257e-05	pseudobulk	edgeR	LRT
Dgkh	-0.13212	7.8418	21.5827	3.38894e-06	3.40407e-05	pseudobulk	edgeR	LRT
Actn1	-0.195275	6.28928	21.5657	3.41903e-06	3.43099e-05	pseudobulk	edgeR	LRT
Rnf216	0.186616	6.3067	21.5634	3.42329e-06	3.43385e-05	pseudobulk	edgeR	LRT
Ypel3	-0.179455	6.3766	21.5452	3.45579e-06	3.46218e-05	pseudobulk	edgeR	LRT
Cdk12	0.185432	6.72053	21.5348	3.47462e-06	3.47961e-05	pseudobulk	edgeR	LRT
Fbf1	0.223773	5.66957	21.5246	3.49318e-06	3.49677e-05	pseudobulk	edgeR	LRT
Trim66	-0.306911	4.73614	21.5155	3.50982e-06	3.51198e-05	pseudobulk	edgeR	LRT
Pnmal2	0.222113	5.66806	21.5038	3.5312e-06	3.53048e-05	pseudobulk	edgeR	LRT
Kazn	0.330719	4.58482	21.5019	3.53479e-06	3.53261e-05	pseudobulk	edgeR	LRT
Pdcd4	-0.20217	6.26167	21.4972	3.5435e-06	3.53987e-05	pseudobulk	edgeR	LRT
Cmtm4	-0.238304	5.47655	21.482	3.57165e-06	3.56507e-05	pseudobulk	edgeR	LRT
Elp2	0.227137	5.62047	21.4672	3.59928e-06	3.59046e-05	pseudobulk	edgeR	LRT
Tspoap1	-0.173696	6.64198	21.4461	3.63909e-06	3.62645e-05	pseudobulk	edgeR	LRT
Csmd2	-0.12213	9.16974	21.4172	3.69444e-06	3.68011e-05	pseudobulk	edgeR	LRT
Rab40b	-0.228226	5.63835	21.4071	3.71397e-06	3.69804e-05	pseudobulk	edgeR	LRT
Pamr1	-0.259904	5.11377	21.3951	3.73723e-06	3.71665e-05	pseudobulk	edgeR	LRT
Zc3h13	0.160384	7.05294	21.3912	3.74477e-06	3.72263e-05	pseudobulk	edgeR	LRT
Cox5a	-0.247151	5.36861	21.3606	3.80509e-06	3.78106e-05	pseudobulk	edgeR	LRT
Gcn1	0.252494	5.19858	21.3289	3.86864e-06	3.84107e-05	pseudobulk	edgeR	LRT
Wasf1	-0.147395	7.72927	21.3108	3.90528e-06	3.87587e-05	pseudobulk	edgeR	LRT
Zc3h7a	0.191228	6.6056	21.3026	3.92201e-06	3.88935e-05	pseudobulk	edgeR	LRT
Spcs3	-0.331	4.60991	21.2647	4.00025e-06	3.96367e-05	pseudobulk	edgeR	LRT
Etv1	-0.197818	6.26022	21.2466	4.03829e-06	3.99487e-05	pseudobulk	edgeR	LRT
Sptlc1	0.24006	5.31461	21.1973	4.14351e-06	4.09398e-05	pseudobulk	edgeR	LRT
Fsd1l	-0.224891	5.82348	21.14	4.26922e-06	4.20966e-05	pseudobulk	edgeR	LRT
Helz	0.165814	6.84822	21.1103	4.33585e-06	4.27014e-05	pseudobulk	edgeR	LRT
Grin3a	-0.32206	4.73948	21.0686	4.43128e-06	4.35186e-05	pseudobulk	edgeR	LRT
Scai	-0.130151	8.13181	21.063	4.44436e-06	4.36295e-05	pseudobulk	edgeR	LRT
Ptchd1	-0.212276	6.03644	21.028	4.52618e-06	4.44148e-05	pseudobulk	edgeR	LRT
Pxk	0.228325	5.6614	21.018	4.54996e-06	4.46302e-05	pseudobulk	edgeR	LRT
Pspc1	-0.164766	6.76311	20.9878	4.62213e-06	4.52472e-05	pseudobulk	edgeR	LRT
Trpc3	-0.352597	4.99081	20.9823	4.63553e-06	4.53419e-05	pseudobulk	edgeR	LRT
Ehbp1	-0.12773	8.41855	20.9745	4.6544e-06	4.55083e-05	pseudobulk	edgeR	LRT
Zfp106	0.186783	6.30725	20.9731	4.65778e-06	4.55231e-05	pseudobulk	edgeR	LRT
Atp6v0e	-0.257984	5.16443	20.9689	4.66803e-06	4.5605e-05	pseudobulk	edgeR	LRT
Cspg5	-0.237986	5.59399	20.9657	4.67576e-06	4.56622e-05	pseudobulk	edgeR	LRT
Api5	0.293877	4.76692	20.9645	4.67878e-06	4.56734e-05	pseudobulk	edgeR	LRT
Megf9	-0.16225	6.89843	20.9515	4.71052e-06	4.59648e-05	pseudobulk	edgeR	LRT
Pak2	-0.238105	5.57364	20.9358	4.74931e-06	4.63062e-05	pseudobulk	edgeR	LRT
Ctsa	-0.304362	4.83397	20.9209	4.78642e-06	4.66308e-05	pseudobulk	edgeR	LRT
Mtmr1	0.174959	6.59593	20.8795	4.89112e-06	4.75558e-05	pseudobulk	edgeR	LRT
Dpp8	0.170284	6.6108	20.864	4.93063e-06	4.79208e-05	pseudobulk	edgeR	LRT
Casd1	0.238403	5.40227	20.8513	4.96345e-06	4.8173e-05	pseudobulk	edgeR	LRT
Ints2	0.289625	4.77083	20.8509	4.96447e-06	4.8173e-05	pseudobulk	edgeR	LRT
Mllt3	0.126197	8.45359	20.8383	4.99727e-06	4.8472e-05	pseudobulk	edgeR	LRT
Pafah1b2	0.258223	5.15885	20.8303	5.01829e-06	4.86565e-05	pseudobulk	edgeR	LRT
Fam81a	-0.205414	6.14895	20.8243	5.03395e-06	4.87695e-05	pseudobulk	edgeR	LRT
Strn3	-0.155379	7.98465	20.8052	5.08457e-06	4.92403e-05	pseudobulk	edgeR	LRT
Prrt1	-0.22528	5.59472	20.799	5.10093e-06	4.93771e-05	pseudobulk	edgeR	LRT
Ppp4r1	-0.223202	5.5119	20.7983	5.10274e-06	4.93771e-05	pseudobulk	edgeR	LRT
Clk2	0.229721	5.44294	20.7622	5.19981e-06	5.02965e-05	pseudobulk	edgeR	LRT
Fam189a1	-0.121405	8.74665	20.7602	5.20537e-06	5.03303e-05	pseudobulk	edgeR	LRT
1700025G04Rik	-0.159279	7.2321	20.7572	5.21359e-06	5.03898e-05	pseudobulk	edgeR	LRT
Dpf1	-0.265727	4.9411	20.7538	5.22286e-06	5.04593e-05	pseudobulk	edgeR	LRT
Arfgef1	0.149052	7.24397	20.7512	5.23e-06	5.05084e-05	pseudobulk	edgeR	LRT
Epm2aip1	0.273022	4.88426	20.736	5.27155e-06	5.08693e-05	pseudobulk	edgeR	LRT
Tbc1d15	0.225621	5.48844	20.6934	5.39013e-06	5.19314e-05	pseudobulk	edgeR	LRT
Gnas	-0.172871	7.09713	20.6749	5.44234e-06	5.2393e-05	pseudobulk	edgeR	LRT
Gspt2	0.282825	4.75042	20.6725	5.44924e-06	5.24387e-05	pseudobulk	edgeR	LRT
Mir670hg	0.210682	6.24034	20.6642	5.47303e-06	5.26469e-05	pseudobulk	edgeR	LRT
Dcaf17	0.257618	5.53025	20.637	5.55126e-06	5.33573e-05	pseudobulk	edgeR	LRT
Gpat4	0.285308	4.80018	20.623	5.59217e-06	5.3727e-05	pseudobulk	edgeR	LRT
Abcf1	0.297511	4.93386	20.6223	5.59413e-06	5.3727e-05	pseudobulk	edgeR	LRT
Intu	-0.300897	4.60849	20.6213	5.59713e-06	5.37347e-05	pseudobulk	edgeR	LRT
Stx18	0.187801	6.26521	20.6116	5.62529e-06	5.39626e-05	pseudobulk	edgeR	LRT
Epc1	-0.157252	6.99845	20.6006	5.65772e-06	5.42523e-05	pseudobulk	edgeR	LRT
Zdhhc23	-0.210852	5.84401	20.5849	5.70433e-06	5.46777e-05	pseudobulk	edgeR	LRT
Mgat3	0.279041	4.81778	20.5694	5.75075e-06	5.50794e-05	pseudobulk	edgeR	LRT
Sez6l	-0.128172	8.12051	20.5485	5.81405e-06	5.56201e-05	pseudobulk	edgeR	LRT
Mtr	0.245669	5.19006	20.5441	5.82723e-06	5.57243e-05	pseudobulk	edgeR	LRT
Parp8	-0.17187	6.75082	20.4976	5.9706e-06	5.70282e-05	pseudobulk	edgeR	LRT
Thoc2	0.177397	6.89435	20.4959	5.9758e-06	5.70555e-05	pseudobulk	edgeR	LRT
Fchsd2	-0.203088	6.48593	20.4889	5.99773e-06	5.72425e-05	pseudobulk	edgeR	LRT
Ubp1	0.211083	6.1669	20.4755	6.03995e-06	5.76229e-05	pseudobulk	edgeR	LRT
Ust	-0.24203	5.78254	20.4725	6.04941e-06	5.76906e-05	pseudobulk	edgeR	LRT
Kat7	0.226638	5.48287	20.4197	6.21876e-06	5.92824e-05	pseudobulk	edgeR	LRT
Coq9	0.299671	4.65104	20.4095	6.25173e-06	5.95734e-05	pseudobulk	edgeR	LRT
Glyr1	0.195555	6.2523	20.3931	6.30569e-06	6.0061e-05	pseudobulk	edgeR	LRT
Wars	0.321714	4.62675	20.3803	6.34786e-06	6.04186e-05	pseudobulk	edgeR	LRT
Camkmt	-0.166297	7.17926	20.3297	6.51796e-06	6.19893e-05	pseudobulk	edgeR	LRT
Magee1	-0.263631	5.11696	20.3277	6.52487e-06	6.20308e-05	pseudobulk	edgeR	LRT
Sema3a	-0.262256	5.48397	20.2001	6.97486e-06	6.62313e-05	pseudobulk	edgeR	LRT
Acat1	-0.185838	6.23927	20.194	6.99721e-06	6.64176e-05	pseudobulk	edgeR	LRT
Dicer1	0.203709	5.87282	20.1853	7.02898e-06	6.66933e-05	pseudobulk	edgeR	LRT
Dkk3	0.180019	6.961	20.1798	7.04948e-06	6.68618e-05	pseudobulk	edgeR	LRT
Hdgfl3	-0.169077	6.83797	20.1735	7.07251e-06	6.7028e-05	pseudobulk	edgeR	LRT
Btg2	-0.380181	4.72114	20.1718	7.07892e-06	6.70627e-05	pseudobulk	edgeR	LRT
Hip1r	-0.264153	4.98967	20.1154	7.2909e-06	6.89637e-05	pseudobulk	edgeR	LRT
Frg1	0.323161	4.53882	20.0932	7.37571e-06	6.97389e-05	pseudobulk	edgeR	LRT
Fbxl5	-0.151253	7.29224	20.077	7.43859e-06	7.0279e-05	pseudobulk	edgeR	LRT
Gm49353	-0.177525	6.585	20.0746	7.44786e-06	7.03393e-05	pseudobulk	edgeR	LRT
Cds1	-0.193546	6.52392	20.0715	7.46004e-06	7.0427e-05	pseudobulk	edgeR	LRT
Nxpe4	-0.164411	6.73034	20.0697	7.46685e-06	7.04641e-05	pseudobulk	edgeR	LRT
Gopc	-0.187322	6.12274	20.0285	7.62963e-06	7.19167e-05	pseudobulk	edgeR	LRT
Tmem106b	0.26143	5.0904	20.0271	7.63509e-06	7.19404e-05	pseudobulk	edgeR	LRT
Hars2	0.284746	4.86571	19.9944	7.76691e-06	7.31542e-05	pseudobulk	edgeR	LRT
Lrp11	0.183055	6.2618	19.9928	7.77332e-06	7.31863e-05	pseudobulk	edgeR	LRT
Cdk19	-0.240701	5.54538	19.9735	7.85247e-06	7.38459e-05	pseudobulk	edgeR	LRT
Sf3b3	0.20678	5.81026	19.9619	7.90015e-06	7.42371e-05	pseudobulk	edgeR	LRT
Cacna1g	-0.255806	5.08713	19.9548	7.9295e-06	7.44554e-05	pseudobulk	edgeR	LRT
Tmem117	-0.178136	7.17129	19.9517	7.94233e-06	7.45472e-05	pseudobulk	edgeR	LRT
Ufl1	0.212081	5.63705	19.9474	7.96014e-06	7.46857e-05	pseudobulk	edgeR	LRT
St6galnac5	-0.157965	8.393	19.9434	7.97702e-06	7.48152e-05	pseudobulk	edgeR	LRT
Eif4e2	0.28665	4.91618	19.9301	8.03268e-06	7.53083e-05	pseudobulk	edgeR	LRT
Slc17a7	-0.149459	7.54448	19.9144	8.09866e-06	7.58686e-05	pseudobulk	edgeR	LRT
Inpp4b	-0.227988	8.12945	19.9122	8.10821e-06	7.59289e-05	pseudobulk	edgeR	LRT
Wdr59	0.273544	4.95433	19.9032	8.14645e-06	7.62284e-05	pseudobulk	edgeR	LRT
Ift81	0.232496	5.73592	19.9019	8.15175e-06	7.62487e-05	pseudobulk	edgeR	LRT
Gdpd1	-0.245676	5.25418	19.8998	8.16094e-06	7.63054e-05	pseudobulk	edgeR	LRT
Cfl2	-0.236365	5.30855	19.8851	8.22374e-06	7.68337e-05	pseudobulk	edgeR	LRT
Dipk1a	-0.2336	5.88436	19.8746	8.26909e-06	7.71982e-05	pseudobulk	edgeR	LRT
Vps37c	-0.347314	4.57467	19.8737	8.27302e-06	7.72054e-05	pseudobulk	edgeR	LRT
Hexb	0.195856	6.08376	19.852	8.3676e-06	7.79388e-05	pseudobulk	edgeR	LRT
Spag9	-0.129798	7.99343	19.8469	8.38974e-06	7.81152e-05	pseudobulk	edgeR	LRT
Acvr1	-0.170898	6.52109	19.8453	8.39676e-06	7.81508e-05	pseudobulk	edgeR	LRT
Kalrn	-0.0974782	10.9108	19.8217	8.50104e-06	7.90609e-05	pseudobulk	edgeR	LRT
Map7d1	-0.197241	6.1462	19.7876	8.65411e-06	8.03926e-05	pseudobulk	edgeR	LRT
Wdr12	0.286844	4.78953	19.7735	8.71827e-06	8.09578e-05	pseudobulk	edgeR	LRT
Atg10	0.18879	6.62282	19.7583	8.7878e-06	8.15413e-05	pseudobulk	edgeR	LRT
Zxdc	0.229548	5.3941	19.7373	8.88503e-06	8.24122e-05	pseudobulk	edgeR	LRT
Med13	0.182187	6.67883	19.7356	8.89304e-06	8.2455e-05	pseudobulk	edgeR	LRT
Nek9	0.20152	5.93273	19.724	8.94706e-06	8.28929e-05	pseudobulk	edgeR	LRT
Brk1	-0.208126	5.89829	19.6993	9.06327e-06	8.38422e-05	pseudobulk	edgeR	LRT
Stxbp1	-0.14897	7.69629	19.6932	9.09266e-06	8.40502e-05	pseudobulk	edgeR	LRT
Stx16	0.171522	6.52464	19.6408	9.3451e-06	8.60978e-05	pseudobulk	edgeR	LRT
Smc5	0.173041	6.395	19.6407	9.34595e-06	8.60978e-05	pseudobulk	edgeR	LRT
Mthfsd	0.268089	4.86739	19.6381	9.35854e-06	8.61805e-05	pseudobulk	edgeR	LRT
Mtch2	-0.195603	6.22183	19.5868	9.61289e-06	8.83567e-05	pseudobulk	edgeR	LRT
Rbbp5	0.269499	4.92497	19.5795	9.64967e-06	8.86614e-05	pseudobulk	edgeR	LRT
Hnrnpa3	0.231678	5.31701	19.5771	9.66188e-06	8.87401e-05	pseudobulk	edgeR	LRT
Pgam1	-0.20851	5.63636	19.5679	9.70887e-06	8.91328e-05	pseudobulk	edgeR	LRT
Rab11fip2	0.171561	6.38545	19.5673	9.71195e-06	8.91328e-05	pseudobulk	edgeR	LRT
Stx2	-0.276148	4.77112	19.5632	9.73254e-06	8.92882e-05	pseudobulk	edgeR	LRT
Fbxl3	-0.219249	5.62734	19.5084	1.00158e-05	9.17409e-05	pseudobulk	edgeR	LRT
Sh3rf1	-0.145732	7.43228	19.5079	1.00187e-05	9.17409e-05	pseudobulk	edgeR	LRT
Adamts17	0.207103	5.86259	19.4901	1.0112e-05	9.25607e-05	pseudobulk	edgeR	LRT
Lrp1	0.168247	6.49109	19.4826	1.01519e-05	9.28907e-05	pseudobulk	edgeR	LRT
Synj2	0.216855	5.81884	19.4773	1.01801e-05	9.30787e-05	pseudobulk	edgeR	LRT
Cdc37	0.2649	4.86803	19.4735	1.02002e-05	9.32282e-05	pseudobulk	edgeR	LRT
Dhx15	0.187096	6.10785	19.4707	1.02156e-05	9.3334e-05	pseudobulk	edgeR	LRT
Sgk3	-0.175734	6.28738	19.4653	1.02445e-05	9.35629e-05	pseudobulk	edgeR	LRT
Ccdc66	0.227915	5.39085	19.435	1.04082e-05	9.49867e-05	pseudobulk	edgeR	LRT
Marchf11	-0.151758	6.96559	19.4205	1.04875e-05	9.56386e-05	pseudobulk	edgeR	LRT
Gucy1a1	-0.3057	4.69969	19.4169	1.05073e-05	9.57833e-05	pseudobulk	edgeR	LRT
Ppp2r5a	-0.18526	6.34946	19.3861	1.06782e-05	9.72265e-05	pseudobulk	edgeR	LRT
Slc4a4	-0.257236	5.3364	19.3537	1.0861e-05	9.87861e-05	pseudobulk	edgeR	LRT
Atxn3	-0.218366	5.54063	19.3477	1.08952e-05	9.906e-05	pseudobulk	edgeR	LRT
Tshz2	0.256874	8.21875	19.3418	1.09285e-05	9.93262e-05	pseudobulk	edgeR	LRT
Kcnq3	-0.131388	9.65491	19.3013	1.11632e-05	0.000101383	pseudobulk	edgeR	LRT
Stau1	0.221131	5.53463	19.2944	1.12033e-05	0.00010171	pseudobulk	edgeR	LRT
Hspa12a	-0.157774	7.00428	19.286	1.1253e-05	0.000102123	pseudobulk	edgeR	LRT
Vps37b	-0.238422	5.21146	19.2764	1.13096e-05	0.000102598	pseudobulk	edgeR	LRT
Ssr1	0.284124	4.70239	19.242	1.15154e-05	0.000104388	pseudobulk	edgeR	LRT
Rexo2	-0.268662	5.01543	19.2266	1.16086e-05	0.000105115	pseudobulk	edgeR	LRT
Tfdp1	0.22865	5.64927	19.219	1.1655e-05	0.000105492	pseudobulk	edgeR	LRT
Ttc9	-0.328456	4.54392	19.2183	1.16589e-05	0.000105492	pseudobulk	edgeR	LRT
Srp72	0.244547	5.13865	19.1903	1.1831e-05	0.000106946	pseudobulk	edgeR	LRT
Inpp5j	-0.286585	4.68109	19.1901	1.18327e-05	0.000106946	pseudobulk	edgeR	LRT
Gpr26	-0.231986	5.48962	19.1669	1.1977e-05	0.00010817	pseudobulk	edgeR	LRT
Prpf4b	0.149771	7.15803	19.1496	1.20862e-05	0.000109075	pseudobulk	edgeR	LRT
Hbp1	-0.295747	4.52692	19.1416	1.21368e-05	0.000109492	pseudobulk	edgeR	LRT
Grasp	-0.297149	4.62765	19.1249	1.22435e-05	0.000110413	pseudobulk	edgeR	LRT
Fbxl20	-0.153959	6.93387	19.12	1.2275e-05	0.000110615	pseudobulk	edgeR	LRT
Dgkg	-0.156015	7.43346	19.1153	1.23057e-05	0.000110852	pseudobulk	edgeR	LRT
5031439G07Rik	-0.218615	6.09592	19.1101	1.23387e-05	0.000111108	pseudobulk	edgeR	LRT
Ccdc106	0.298545	4.66028	19.1083	1.23505e-05	0.000111172	pseudobulk	edgeR	LRT
Wdfy3	0.130639	7.80764	19.0975	1.24208e-05	0.000111723	pseudobulk	edgeR	LRT
Zfp740	0.280049	4.84164	19.0797	1.25374e-05	0.00011273	pseudobulk	edgeR	LRT
Eftud2	0.201776	5.95085	19.0732	1.25799e-05	0.00011307	pseudobulk	edgeR	LRT
Zmat1	-0.272967	5.28745	19.0463	1.27588e-05	0.000114552	pseudobulk	edgeR	LRT
Kcnc1	0.237616	5.41719	19.0404	1.27983e-05	0.000114865	pseudobulk	edgeR	LRT
Hnrnpm	0.182543	6.20096	19.0232	1.29137e-05	0.000115772	pseudobulk	edgeR	LRT
Cdkl3	0.252514	5.23192	19.0154	1.29667e-05	0.000116162	pseudobulk	edgeR	LRT
Atp6v1c1	0.193499	5.9414	19.0137	1.29785e-05	0.000116225	pseudobulk	edgeR	LRT
Mob1b	-0.240961	5.4779	19.0112	1.29952e-05	0.000116332	pseudobulk	edgeR	LRT
Cers6	-0.141123	7.96019	19.008	1.30174e-05	0.000116487	pseudobulk	edgeR	LRT
Bmpr2	-0.152736	7.24528	19.002	1.30583e-05	0.000116811	pseudobulk	edgeR	LRT
Ythdc1	0.266386	5.18136	18.9922	1.31254e-05	0.000117325	pseudobulk	edgeR	LRT
Shc2	-0.227266	5.3813	18.9623	1.33325e-05	0.000119089	pseudobulk	edgeR	LRT
Atp10a	-0.25721	5.08891	18.9496	1.3422e-05	0.000119801	pseudobulk	edgeR	LRT
Wrn	-0.194925	5.84742	18.9285	1.35709e-05	0.000121085	pseudobulk	edgeR	LRT
Nae1	-0.203464	5.76107	18.9271	1.3581e-05	0.000121131	pseudobulk	edgeR	LRT
Dlg5	-0.234145	5.34199	18.8745	1.39607e-05	0.00012429	pseudobulk	edgeR	LRT
Smarcal1	0.309098	4.71529	18.8286	1.43003e-05	0.000127221	pseudobulk	edgeR	LRT
Lzts1	-0.164476	6.74371	18.8183	1.43779e-05	0.000127818	pseudobulk	edgeR	LRT
Mterf3	0.241955	5.48339	18.8159	1.43965e-05	0.000127936	pseudobulk	edgeR	LRT
Inpp5b	0.241009	5.34836	18.7912	1.45842e-05	0.000129416	pseudobulk	edgeR	LRT
Zdhhc8	-0.255079	5.06787	18.7843	1.46364e-05	0.000129785	pseudobulk	edgeR	LRT
Fam168b	0.230007	5.4074	18.7727	1.47263e-05	0.000130488	pseudobulk	edgeR	LRT
Rcor3	-0.244767	5.69402	18.7448	1.49432e-05	0.000132313	pseudobulk	edgeR	LRT
Gm13052	0.247538	5.23467	18.7373	1.50021e-05	0.000132786	pseudobulk	edgeR	LRT
Rab3gap1	0.155728	7.21427	18.7228	1.51167e-05	0.000133704	pseudobulk	edgeR	LRT
Gpc5	-0.295094	6.56979	18.7011	1.52897e-05	0.000135087	pseudobulk	edgeR	LRT
Mast3	0.182244	6.24335	18.6995	1.53023e-05	0.000135149	pseudobulk	edgeR	LRT
Grik5	0.177319	6.54784	18.6951	1.53375e-05	0.000135411	pseudobulk	edgeR	LRT
BC005537	0.227942	5.48601	18.6725	1.55204e-05	0.000136926	pseudobulk	edgeR	LRT
Wdr61	0.297819	4.60469	18.6339	1.58381e-05	0.000139679	pseudobulk	edgeR	LRT
Fezf2	-0.198062	6.0213	18.6022	1.61032e-05	0.000141966	pseudobulk	edgeR	LRT
P4htm	-0.197052	5.73671	18.601	1.61139e-05	0.000142008	pseudobulk	edgeR	LRT
Nf2	-0.230871	5.43503	18.5686	1.639e-05	0.000144233	pseudobulk	edgeR	LRT
Grik3	-0.110826	8.49072	18.5645	1.6425e-05	0.000144489	pseudobulk	edgeR	LRT
Gabpb2	0.291142	4.75764	18.563	1.64378e-05	0.00014455	pseudobulk	edgeR	LRT
Ssu72	-0.227644	5.43577	18.5596	1.64672e-05	0.000144756	pseudobulk	edgeR	LRT
Srsf12	-0.311965	4.52348	18.5573	1.64874e-05	0.000144881	pseudobulk	edgeR	LRT
AC154200.1	0.281112	4.85053	18.5504	1.65468e-05	0.000145351	pseudobulk	edgeR	LRT
Cyfip1	-0.183914	6.37349	18.5358	1.66745e-05	0.000146367	pseudobulk	edgeR	LRT
Grb2	0.191999	6.04602	18.5336	1.6694e-05	0.000146485	pseudobulk	edgeR	LRT
Knop1	0.293055	4.58162	18.5307	1.67189e-05	0.000146599	pseudobulk	edgeR	LRT
Edc3	0.252988	5.29135	18.5242	1.6776e-05	0.000147046	pseudobulk	edgeR	LRT
Hspa4	0.166118	6.98203	18.5096	1.69047e-05	0.000148121	pseudobulk	edgeR	LRT
Caln1	-0.143568	8.60375	18.4978	1.70105e-05	0.000148888	pseudobulk	edgeR	LRT
Ogdhl	0.234011	5.22721	18.4917	1.70646e-05	0.000149254	pseudobulk	edgeR	LRT
Uchl3	-0.204664	5.72151	18.467	1.72869e-05	0.000151036	pseudobulk	edgeR	LRT
Scn1b	-0.213653	5.72774	18.4571	1.73771e-05	0.00015177	pseudobulk	edgeR	LRT
Abca8b	-0.274785	4.89333	18.448	1.746e-05	0.000152439	pseudobulk	edgeR	LRT
Dnttip1	0.256671	5.16672	18.4371	1.75606e-05	0.000153208	pseudobulk	edgeR	LRT
Grin1	-0.120036	8.43374	18.4304	1.7622e-05	0.000153688	pseudobulk	edgeR	LRT
Uckl1	-0.291014	4.58233	18.4016	1.78909e-05	0.000155866	pseudobulk	edgeR	LRT
Zfp871	0.209053	5.55491	18.387	1.80286e-05	0.000156953	pseudobulk	edgeR	LRT
[truncated: 4,157 more rows]

## Sheet: Interneurons
gene	logFC	logCPM	LR	PValue	FDR	de_family	de_method	de_type
Frem1	-1.4839	5.44701	106.268	6.44021e-25	4.21458e-22	pseudobulk	edgeR	LRT
Sema3c	-1.22205	5.72733	106.115	6.95921e-25	4.32398e-22	pseudobulk	edgeR	LRT
Creb5	-1.15195	6.00767	225.407	5.98605e-51	7.05126e-47	pseudobulk	edgeR	LRT
Col14a1	-1.14577	4.64868	73.5423	9.85029e-18	2.21012e-15	pseudobulk	edgeR	LRT
Adamts6	-1.14371	6.18143	215.38	9.20905e-49	7.23187e-45	pseudobulk	edgeR	LRT
Cadps2	-1.05812	7.29642	25.6067	4.18577e-07	1.46745e-05	pseudobulk	edgeR	LRT
Dach1	-1.00706	4.72072	57.0655	4.21543e-14	5.57928e-12	pseudobulk	edgeR	LRT
Marchf3	-0.988588	4.88827	75.293	4.05803e-18	9.5603e-16	pseudobulk	edgeR	LRT
5330434G04Rik	-0.946103	8.45326	305.302	2.30549e-68	5.4315e-64	pseudobulk	edgeR	LRT
Col25a1	-0.936479	7.52539	40.0434	2.48387e-10	1.74679e-08	pseudobulk	edgeR	LRT
Mirg	-0.925597	6.72765	211.323	7.06675e-48	4.16214e-44	pseudobulk	edgeR	LRT
Gm45323	-0.919399	4.63202	18.6457	1.57403e-05	0.000352161	pseudobulk	edgeR	LRT
Nacad	-0.908185	4.56123	71.4223	2.88393e-17	6.12094e-15	pseudobulk	edgeR	LRT
Fam98c	-0.905156	4.59546	60.5935	7.0166e-15	1.10203e-12	pseudobulk	edgeR	LRT
Junos	-0.898259	4.89051	52.9312	3.45438e-13	4.08953e-11	pseudobulk	edgeR	LRT
Dpysl3	-0.893367	5.25378	77.4413	1.36726e-18	3.66038e-16	pseudobulk	edgeR	LRT
Adarb2	-0.874465	11.395	60.248	8.36275e-15	1.25489e-12	pseudobulk	edgeR	LRT
Cnr1	-0.858004	7.84326	114.706	9.12957e-27	7.41667e-24	pseudobulk	edgeR	LRT
Tll1	-0.847456	5.06984	31.5227	1.97118e-08	9.49674e-07	pseudobulk	edgeR	LRT
Gm41333	-0.827313	4.5978	23.3358	1.36044e-06	4.13024e-05	pseudobulk	edgeR	LRT
Kcnip2	-0.809321	5.82368	87.9628	6.66957e-21	2.38073e-18	pseudobulk	edgeR	LRT
Tubb5	-0.807139	4.7991	54.29	1.72984e-13	2.08991e-11	pseudobulk	edgeR	LRT
Mest	-0.80371	5.50267	89.1744	3.615e-21	1.31024e-18	pseudobulk	edgeR	LRT
Gls2	-0.801353	4.99764	66.7833	3.03053e-16	5.7117e-14	pseudobulk	edgeR	LRT
Glra2	-0.786256	5.23843	64.3042	1.06619e-15	1.82017e-13	pseudobulk	edgeR	LRT
Plppr1	-0.785488	7.6383	105.055	1.18821e-24	7.1777e-22	pseudobulk	edgeR	LRT
Rps6kl1	-0.781851	5.43171	76.0202	2.80775e-18	6.89039e-16	pseudobulk	edgeR	LRT
Gpr137c	-0.774991	7.05375	149.587	2.13366e-34	5.0267e-31	pseudobulk	edgeR	LRT
Sgcz	-0.770176	10.053	103.633	2.43501e-24	1.39918e-21	pseudobulk	edgeR	LRT
Rgs11	-0.768156	5.33672	76.4404	2.26965e-18	5.68836e-16	pseudobulk	edgeR	LRT
Sgcd	-0.765579	8.38376	145.498	1.67105e-33	3.28069e-30	pseudobulk	edgeR	LRT
B830012L14Rik	-0.765164	8.08564	209.391	1.86538e-47	8.78929e-44	pseudobulk	edgeR	LRT
Olfm3	-0.765076	7.54034	96.3711	9.52458e-23	4.07981e-20	pseudobulk	edgeR	LRT
Adamtsl1	-0.753853	6.01007	78.2439	9.10711e-19	2.46614e-16	pseudobulk	edgeR	LRT
Nr3c2	-0.750195	8.36828	125.912	3.21489e-29	3.29303e-26	pseudobulk	edgeR	LRT
Plppr3	-0.750107	5.59895	89.2852	3.41815e-21	1.27823e-18	pseudobulk	edgeR	LRT
Necab1	-0.747459	6.62707	133.765	6.14921e-31	7.62469e-28	pseudobulk	edgeR	LRT
Dchs2	-0.743158	4.67344	50.7546	1.04669e-12	1.13635e-10	pseudobulk	edgeR	LRT
Adam12	-0.739963	4.77345	47.2824	6.14632e-12	5.95889e-10	pseudobulk	edgeR	LRT
Stmn4	-0.737059	4.69108	44.5827	2.43837e-11	2.08893e-09	pseudobulk	edgeR	LRT
Arhgap6	-0.730082	6.75651	109.939	1.0107e-25	7.44097e-23	pseudobulk	edgeR	LRT
A330102I10Rik	-0.728022	6.47443	83.3751	6.78722e-20	2.19041e-17	pseudobulk	edgeR	LRT
Cntnap3	-0.722681	7.56917	140.133	2.48906e-32	3.90932e-29	pseudobulk	edgeR	LRT
E430024P14Rik	-0.719226	6.3276	101.265	8.04765e-24	4.40918e-21	pseudobulk	edgeR	LRT
Coro6	-0.712976	7.71315	177.666	1.5668e-40	4.61403e-37	pseudobulk	edgeR	LRT
Tgfbr3	-0.710418	4.5177	30.5316	3.28468e-08	1.49679e-06	pseudobulk	edgeR	LRT
Gm7854	-0.707886	5.39763	57.7058	3.04401e-14	4.14531e-12	pseudobulk	edgeR	LRT
Vwa5b2	-0.707009	5.83799	89.2362	3.50383e-21	1.28979e-18	pseudobulk	edgeR	LRT
Dlx1as	-0.704375	6.81239	130.241	3.62951e-30	4.0718e-27	pseudobulk	edgeR	LRT
Greb1l	-0.696324	5.93339	66.4431	3.60137e-16	6.68068e-14	pseudobulk	edgeR	LRT
Col4a1	-0.693952	4.53767	38.7744	4.75735e-10	3.11329e-08	pseudobulk	edgeR	LRT
Zfp711	-0.692421	4.69477	39.8536	2.73735e-10	1.91362e-08	pseudobulk	edgeR	LRT
Hcrtr2	-0.692077	5.62342	28.1439	1.12621e-07	4.52001e-06	pseudobulk	edgeR	LRT
Miat	-0.69098	6.2536	82.8084	9.04046e-20	2.83979e-17	pseudobulk	edgeR	LRT
Bcan	-0.688531	6.45616	91.538	1.09468e-21	4.44649e-19	pseudobulk	edgeR	LRT
Egfem1	-0.682609	9.22415	48.8709	2.73377e-12	2.80021e-10	pseudobulk	edgeR	LRT
1700019D03Rik	-0.681407	4.66649	25.6275	4.14093e-07	1.45606e-05	pseudobulk	edgeR	LRT
Luzp2	-0.67746	9.49213	75.6889	3.32062e-18	7.90206e-16	pseudobulk	edgeR	LRT
Ltbp1	-0.674379	5.41258	47.0131	7.05131e-12	6.75292e-10	pseudobulk	edgeR	LRT
Htr4	-0.668764	4.99703	27.6551	1.44989e-07	5.67408e-06	pseudobulk	edgeR	LRT
Cpeb1	-0.668259	7.00445	91.1356	1.34153e-21	5.26751e-19	pseudobulk	edgeR	LRT
Htr2a	-0.666655	5.70272	49.4604	2.0242e-12	2.1101e-10	pseudobulk	edgeR	LRT
Clcn5	-0.664711	4.95259	41.6933	1.06773e-10	8.11443e-09	pseudobulk	edgeR	LRT
Ahi1	-0.664411	8.80253	136.219	1.78669e-31	2.33848e-28	pseudobulk	edgeR	LRT
Lamb1	-0.663646	4.80195	38.1091	6.68984e-10	4.25962e-08	pseudobulk	edgeR	LRT
Htr2c	-0.662965	6.20407	28.1339	1.13208e-07	4.53582e-06	pseudobulk	edgeR	LRT
Gm40841	-0.659237	6.73815	117.76	1.95701e-27	1.84421e-24	pseudobulk	edgeR	LRT
Pnpla3	-0.658961	4.8613	41.8807	9.70148e-11	7.42069e-09	pseudobulk	edgeR	LRT
Ftx	-0.658832	7.49529	142.816	6.44846e-33	1.16861e-29	pseudobulk	edgeR	LRT
Zfp804a	-0.656906	9.36115	116.719	3.30806e-27	2.88647e-24	pseudobulk	edgeR	LRT
Kcns3	-0.656328	6.91128	80.3093	3.20152e-19	9.31167e-17	pseudobulk	edgeR	LRT
Mir181a-1hg	-0.655667	6.40064	67.3699	2.25054e-16	4.34594e-14	pseudobulk	edgeR	LRT
Mageb18	-0.652103	5.63747	25.9688	3.46971e-07	1.25373e-05	pseudobulk	edgeR	LRT
Trpc4	-0.646642	8.00439	81.5903	1.67432e-19	5.05708e-17	pseudobulk	edgeR	LRT
Nkain3	-0.643701	8.38254	147.993	4.76156e-34	1.0198e-30	pseudobulk	edgeR	LRT
Il1rapl2	-0.64256	9.5561	27.5277	1.54864e-07	6.03048e-06	pseudobulk	edgeR	LRT
Inpp4b	-0.64051	7.9396	62.033	3.37755e-15	5.48771e-13	pseudobulk	edgeR	LRT
Brinp3	-0.637956	8.81774	66.8225	2.97095e-16	5.64456e-14	pseudobulk	edgeR	LRT
Haghl	-0.637603	6.85398	99.0682	2.4395e-23	1.22281e-20	pseudobulk	edgeR	LRT
Vegfa	-0.637124	4.81775	35.8562	2.12433e-09	1.21473e-07	pseudobulk	edgeR	LRT
A330015K06Rik	-0.635565	5.52372	61.2835	4.94204e-15	7.86685e-13	pseudobulk	edgeR	LRT
Mgst3	-0.63498	4.60252	32.4293	1.23612e-08	6.16176e-07	pseudobulk	edgeR	LRT
Hs3st1	-0.629542	5.85083	59.0706	1.52118e-14	2.17727e-12	pseudobulk	edgeR	LRT
Meg3	-0.627548	11.9787	179.591	5.95301e-41	2.00353e-37	pseudobulk	edgeR	LRT
Gm16083	-0.627463	6.60643	64.9019	7.87212e-16	1.38402e-13	pseudobulk	edgeR	LRT
Nap1l2	-0.627273	4.59773	30.2779	3.74376e-08	1.68964e-06	pseudobulk	edgeR	LRT
Trps1	-0.626702	8.09659	85.0449	2.91662e-20	9.95836e-18	pseudobulk	edgeR	LRT
2810049E08Rik	-0.624128	6.13045	59.6356	1.14154e-14	1.69142e-12	pseudobulk	edgeR	LRT
Tmem44	-0.62341	7.15956	76.1948	2.5702e-18	6.37383e-16	pseudobulk	edgeR	LRT
Mir124a-1hg	-0.623381	8.86208	141.879	1.03335e-32	1.73891e-29	pseudobulk	edgeR	LRT
Kcnab3	-0.62287	5.83239	56.6688	5.15741e-14	6.67601e-12	pseudobulk	edgeR	LRT
Capn2	-0.619506	5.793	55.4457	9.60754e-14	1.19759e-11	pseudobulk	edgeR	LRT
Cdh9	-0.618848	8.33951	91.0581	1.39517e-21	5.38833e-19	pseudobulk	edgeR	LRT
Gm36388	-0.615435	4.5483	19.3386	1.09473e-05	0.000261039	pseudobulk	edgeR	LRT
Gm13629	-0.615332	8.01932	83.3282	6.95018e-20	2.21269e-17	pseudobulk	edgeR	LRT
Cpne8	-0.614946	4.95939	33.7713	6.19878e-09	3.26705e-07	pseudobulk	edgeR	LRT
Lin7b	-0.614884	4.75777	36.6522	1.41201e-09	8.30643e-08	pseudobulk	edgeR	LRT
Gpr176	-0.614484	7.28536	60.3202	8.06173e-15	1.23489e-12	pseudobulk	edgeR	LRT
Fstl5	-0.613569	8.22981	55.4113	9.77705e-14	1.2123e-11	pseudobulk	edgeR	LRT
Trim62	-0.612073	4.69946	27.1313	1.90094e-07	7.28201e-06	pseudobulk	edgeR	LRT
Gpc5	-0.611626	5.52792	39.407	3.44065e-10	2.35635e-08	pseudobulk	edgeR	LRT
Snrpn	-0.608603	6.39946	75.9283	2.94159e-18	7.07152e-16	pseudobulk	edgeR	LRT
Cntnap2	-0.608446	13.0666	131.561	1.86634e-30	2.19846e-27	pseudobulk	edgeR	LRT
Gm27000	-0.608076	9.08908	137.924	7.57242e-32	1.11499e-28	pseudobulk	edgeR	LRT
2610037D02Rik	-0.607707	6.24374	69.1974	8.90847e-17	1.825e-14	pseudobulk	edgeR	LRT
Arhgap18	-0.606832	6.65626	81.7208	1.56739e-19	4.79561e-17	pseudobulk	edgeR	LRT
Cdr1os	-0.604598	9.47902	152.427	5.11181e-35	1.3381e-31	pseudobulk	edgeR	LRT
Col4a2	-0.602335	5.09266	42.6152	6.66384e-11	5.25197e-09	pseudobulk	edgeR	LRT
Apaf1	-0.60119	4.66774	29.9915	4.33939e-08	1.94523e-06	pseudobulk	edgeR	LRT
Flrt3	-0.597355	4.67047	21.3191	3.88845e-06	0.000105477	pseudobulk	edgeR	LRT
Rasgrf2	-0.594277	8.26651	106.867	4.76177e-25	3.20521e-22	pseudobulk	edgeR	LRT
Tmem196	-0.593824	5.2511	44.6227	2.389e-11	2.0692e-09	pseudobulk	edgeR	LRT
Pld5	-0.592052	6.79735	20.1872	7.02213e-06	0.000175994	pseudobulk	edgeR	LRT
Limk1	-0.591862	5.48084	44.6964	2.30078e-11	2.00015e-09	pseudobulk	edgeR	LRT
Lingo2	-0.591636	10.1144	97.7351	4.78275e-23	2.25354e-20	pseudobulk	edgeR	LRT
Ppp2r5b	-0.591054	5.35632	42.9589	5.59008e-11	4.52566e-09	pseudobulk	edgeR	LRT
AI593442	-0.590337	5.55887	44.3801	2.70418e-11	2.29992e-09	pseudobulk	edgeR	LRT
St6gal1	-0.589014	4.99906	38.7024	4.93602e-10	3.20352e-08	pseudobulk	edgeR	LRT
A330008L17Rik	-0.588071	6.75503	47.0577	6.89289e-12	6.62815e-10	pseudobulk	edgeR	LRT
Flt3	-0.588036	5.92876	59.0658	1.52489e-14	2.17727e-12	pseudobulk	edgeR	LRT
Cemip	-0.588032	7.92571	60.3176	8.07222e-15	1.23489e-12	pseudobulk	edgeR	LRT
Enpp2	-0.585646	5.49296	16.9836	3.77043e-05	0.000748967	pseudobulk	edgeR	LRT
Srebf2	-0.58487	5.18048	38.208	6.35927e-10	4.06011e-08	pseudobulk	edgeR	LRT
Myl6	-0.584584	5.4247	46.9697	7.20912e-12	6.85931e-10	pseudobulk	edgeR	LRT
Myo1e	-0.583274	5.47069	41.1474	1.41169e-10	1.04116e-08	pseudobulk	edgeR	LRT
Sphkap	-0.582379	6.43493	65.796	5.00096e-16	9.0629e-14	pseudobulk	edgeR	LRT
Lrp1b	-0.581645	11.41	117.35	2.40598e-27	2.18009e-24	pseudobulk	edgeR	LRT
Cntn5	-0.581307	11.0205	80.8868	2.39026e-19	7.03901e-17	pseudobulk	edgeR	LRT
Sema3e	-0.580398	7.09555	73.1498	1.20171e-17	2.64589e-15	pseudobulk	edgeR	LRT
Sbds	-0.580048	4.57119	28.3405	1.01745e-07	4.11857e-06	pseudobulk	edgeR	LRT
Fgf14	-0.579712	11.733	112.566	2.68623e-26	2.1095e-23	pseudobulk	edgeR	LRT
Gabra5	-0.579553	5.08635	28.4768	9.48274e-08	3.89394e-06	pseudobulk	edgeR	LRT
Parm1	-0.57711	6.86935	61.7206	3.95821e-15	6.38709e-13	pseudobulk	edgeR	LRT
Eps8	-0.577104	6.26121	48.0717	4.10921e-12	4.0676e-10	pseudobulk	edgeR	LRT
Mblac2	-0.574488	6.4267	66.7029	3.15664e-16	5.90217e-14	pseudobulk	edgeR	LRT
Fam184b	-0.573078	4.94467	17.7901	2.46663e-05	0.000515171	pseudobulk	edgeR	LRT
Csmd3	-0.572493	9.54466	76.4941	2.20874e-18	5.60201e-16	pseudobulk	edgeR	LRT
Ar	-0.57016	4.92802	19.5716	9.68995e-06	0.000234379	pseudobulk	edgeR	LRT
Nap1l5	-0.569147	6.55633	72.2378	1.90766e-17	4.08569e-15	pseudobulk	edgeR	LRT
Gm16070	-0.568892	5.83606	29.2816	6.25868e-08	2.71045e-06	pseudobulk	edgeR	LRT
Kcnh1	-0.565284	7.10008	76.4917	2.21141e-18	5.60201e-16	pseudobulk	edgeR	LRT
Clmp	-0.564282	6.5793	80.9332	2.33477e-19	6.96265e-17	pseudobulk	edgeR	LRT
Rerg	-0.564115	6.16134	59.4047	1.28363e-14	1.86673e-12	pseudobulk	edgeR	LRT
Ccdc82	-0.562149	5.703	53.8313	2.18467e-13	2.61262e-11	pseudobulk	edgeR	LRT
Dab1	-0.56211	10.641	98.6876	2.95644e-23	1.45106e-20	pseudobulk	edgeR	LRT
Eno2	-0.56023	7.00953	91.5036	1.11387e-21	4.44775e-19	pseudobulk	edgeR	LRT
Resp18	-0.55974	5.13836	37.8072	7.80945e-10	4.90621e-08	pseudobulk	edgeR	LRT
Gng3	-0.558357	4.75201	26.885	2.15927e-07	8.17557e-06	pseudobulk	edgeR	LRT
C78859	-0.55817	4.91676	29.2665	6.30763e-08	2.72663e-06	pseudobulk	edgeR	LRT
Unc5c	-0.557638	9.58156	98.0007	4.18229e-23	2.01083e-20	pseudobulk	edgeR	LRT
Rragb	-0.557551	6.45085	49.9713	1.56012e-12	1.65563e-10	pseudobulk	edgeR	LRT
Gm32442	-0.55517	4.64232	24.4302	7.70503e-07	2.49352e-05	pseudobulk	edgeR	LRT
Cend1	-0.554032	5.34994	38.7086	4.92049e-10	3.20226e-08	pseudobulk	edgeR	LRT
Map1a	-0.553518	6.23449	57.0007	4.35652e-14	5.70196e-12	pseudobulk	edgeR	LRT
Zkscan16	-0.552487	4.7578	28.2442	1.06936e-07	4.31389e-06	pseudobulk	edgeR	LRT
Tenm1	-0.550408	9.41074	111.646	4.27146e-26	3.24617e-23	pseudobulk	edgeR	LRT
6330411D24Rik	-0.550327	8.33931	85.7045	2.08936e-20	7.23872e-18	pseudobulk	edgeR	LRT
Flywch1	-0.549468	6.30939	68.6453	1.17865e-16	2.37331e-14	pseudobulk	edgeR	LRT
Marchf1	-0.548894	9.17113	82.2877	1.17651e-19	3.64703e-17	pseudobulk	edgeR	LRT
Slc35f1	-0.548354	8.87264	77.2072	1.5393e-18	4.07465e-16	pseudobulk	edgeR	LRT
Scn9a	-0.548253	5.13461	26.8272	2.22486e-07	8.34643e-06	pseudobulk	edgeR	LRT
Trnp1	-0.547533	4.5882	26.5063	2.62676e-07	9.71488e-06	pseudobulk	edgeR	LRT
Kcnq5	-0.547455	9.83604	101.804	6.1303e-24	3.43866e-21	pseudobulk	edgeR	LRT
Matk	-0.546641	6.37438	65.0783	7.19806e-16	1.27503e-13	pseudobulk	edgeR	LRT
Nlgn1	-0.545808	10.5716	92.9786	5.2862e-22	2.18487e-19	pseudobulk	edgeR	LRT
Carmil2	-0.545117	4.63116	25.0308	5.64211e-07	1.90433e-05	pseudobulk	edgeR	LRT
Galntl6	-0.541986	12.8548	96.5593	8.66089e-23	3.77856e-20	pseudobulk	edgeR	LRT
Vav3	-0.540871	5.23456	22.1003	2.58769e-06	7.28355e-05	pseudobulk	edgeR	LRT
Robo2	-0.540667	9.88612	126.63	2.23814e-29	2.39674e-26	pseudobulk	edgeR	LRT
Il1rapl1	-0.537097	11.5131	86.5119	1.38898e-20	4.88402e-18	pseudobulk	edgeR	LRT
Hdac9	-0.537073	9.11831	78.4245	8.31133e-19	2.27682e-16	pseudobulk	edgeR	LRT
Dipk2a	-0.536825	5.20312	28.83	7.90178e-08	3.34216e-06	pseudobulk	edgeR	LRT
Fgf13	-0.536664	9.91968	64.4438	9.93252e-16	1.70803e-13	pseudobulk	edgeR	LRT
Vstm2b	-0.535775	6.29579	52.4213	4.47851e-13	5.1975e-11	pseudobulk	edgeR	LRT
Cplx1	-0.532818	6.83002	60.2596	8.31363e-15	1.25489e-12	pseudobulk	edgeR	LRT
Slc6a8	-0.531907	5.00169	30.5776	3.20774e-08	1.4674e-06	pseudobulk	edgeR	LRT
Myo5b	-0.531588	6.4265	37.3438	9.90355e-10	6.07598e-08	pseudobulk	edgeR	LRT
Shc2	-0.530288	5.12445	32.3777	1.26935e-08	6.30898e-07	pseudobulk	edgeR	LRT
Vopp1	-0.529681	6.29948	63.6936	1.45357e-15	2.4287e-13	pseudobulk	edgeR	LRT
Gm4221	-0.5296	5.1131	32.2159	1.37958e-08	6.79948e-07	pseudobulk	edgeR	LRT
Myo19	-0.527427	4.88853	29.2465	6.37305e-08	2.74987e-06	pseudobulk	edgeR	LRT
Cyp51	-0.527341	5.18183	34.9932	3.30867e-09	1.83842e-07	pseudobulk	edgeR	LRT
Gab2	-0.525916	8.03438	97.5075	5.36517e-23	2.43073e-20	pseudobulk	edgeR	LRT
Cntnap5b	-0.525122	7.7586	28.4778	9.47796e-08	3.89394e-06	pseudobulk	edgeR	LRT
Snx7	-0.524864	5.79456	40.8522	1.64192e-10	1.19022e-08	pseudobulk	edgeR	LRT
Pvalb	-0.524536	4.81718	27.7492	1.38104e-07	5.42265e-06	pseudobulk	edgeR	LRT
Rab27a	-0.524182	4.90934	23.2404	1.42961e-06	4.31244e-05	pseudobulk	edgeR	LRT
Sncaip	-0.523215	5.56571	42.6024	6.70761e-11	5.26748e-09	pseudobulk	edgeR	LRT
Shisa9	-0.5231	8.96487	84.0771	4.75859e-20	1.57898e-17	pseudobulk	edgeR	LRT
Syt2	-0.523019	6.04816	37.3518	9.86314e-10	6.06699e-08	pseudobulk	edgeR	LRT
Mfap3l	-0.52275	5.79337	41.0229	1.50453e-10	1.10079e-08	pseudobulk	edgeR	LRT
Zcchc18	-0.522664	6.7603	67.3834	2.23527e-16	4.34594e-14	pseudobulk	edgeR	LRT
Adam23	-0.522605	8.00694	100.495	1.1868e-23	6.21331e-21	pseudobulk	edgeR	LRT
Pde11a	-0.522546	6.66036	26.8113	2.24324e-07	8.40199e-06	pseudobulk	edgeR	LRT
Rogdi	-0.522366	5.79738	44.9004	2.07316e-11	1.83615e-09	pseudobulk	edgeR	LRT
Adgrb3	-0.522287	11.6598	106.11	6.97445e-25	4.32398e-22	pseudobulk	edgeR	LRT
Kctd8	-0.521955	8.6159	47.6485	5.09904e-12	4.98457e-10	pseudobulk	edgeR	LRT
Fam126a	-0.521907	5.14121	31.3048	2.20531e-08	1.04959e-06	pseudobulk	edgeR	LRT
Elmo1	-0.521662	7.67545	33.5173	7.06315e-09	3.68959e-07	pseudobulk	edgeR	LRT
Erbb4	-0.518791	13.1944	107.068	4.30247e-25	2.98123e-22	pseudobulk	edgeR	LRT
C130071C03Rik	-0.518604	8.9813	89.6324	2.86793e-21	1.08977e-18	pseudobulk	edgeR	LRT
Pygb	-0.517595	5.23569	29.2003	6.52689e-08	2.8111e-06	pseudobulk	edgeR	LRT
Tmem200a	-0.516586	5.23601	27.3417	1.70494e-07	6.58471e-06	pseudobulk	edgeR	LRT
C130073E24Rik	-0.515031	6.32415	5.14737	0.0232816	0.126684	pseudobulk	edgeR	LRT
Impdh1	-0.513516	4.95806	26.4977	2.63848e-07	9.74293e-06	pseudobulk	edgeR	LRT
Ndufaf2	-0.512736	6.22599	57.8917	2.76947e-14	3.79337e-12	pseudobulk	edgeR	LRT
Insyn2a	-0.512374	4.56783	21.1247	4.30356e-06	0.000115082	pseudobulk	edgeR	LRT
Stk10	-0.511715	4.53516	21.0367	4.50567e-06	0.000119537	pseudobulk	edgeR	LRT
Carmil3	-0.510549	5.27719	28.4359	9.68532e-08	3.9614e-06	pseudobulk	edgeR	LRT
Nagk	-0.509977	4.80382	21.0753	4.41579e-06	0.00011755	pseudobulk	edgeR	LRT
Ell2	-0.509972	6.47095	54.6754	1.42175e-13	1.73059e-11	pseudobulk	edgeR	LRT
Tpi1	-0.509881	5.25599	28.1238	1.13795e-07	4.5516e-06	pseudobulk	edgeR	LRT
Larp1b	-0.508941	5.09933	22.597	1.99792e-06	5.83982e-05	pseudobulk	edgeR	LRT
P4ha2	-0.50838	4.71295	23.9903	9.68238e-07	3.05436e-05	pseudobulk	edgeR	LRT
Akain1	-0.507944	5.85556	42.9051	5.74605e-11	4.58885e-09	pseudobulk	edgeR	LRT
C030017B01Rik	-0.507676	4.90172	18.7645	1.47895e-05	0.00033374	pseudobulk	edgeR	LRT
Rasgrf1	-0.507105	8.20887	80.1207	3.5223e-19	1.01198e-16	pseudobulk	edgeR	LRT
Pip5k1b	-0.507072	7.14285	47.2537	6.23688e-12	6.02192e-10	pseudobulk	edgeR	LRT
Atp8b2	-0.506477	6.11314	52.582	4.12654e-13	4.81273e-11	pseudobulk	edgeR	LRT
Thsd7a	-0.504681	8.88938	100.87	9.82109e-24	5.25852e-21	pseudobulk	edgeR	LRT
Slc9a9	-0.504573	7.79204	57.3985	3.55874e-14	4.81841e-12	pseudobulk	edgeR	LRT
Phlda1	-0.504561	4.94367	29.0004	7.2363e-08	3.08841e-06	pseudobulk	edgeR	LRT
Epha6	-0.502447	9.89279	60.4112	7.69734e-15	1.19304e-12	pseudobulk	edgeR	LRT
Ptchd4	-0.501838	9.33982	74.8349	5.11772e-18	1.19375e-15	pseudobulk	edgeR	LRT
Rbm20	-0.501584	5.50728	28.6041	8.87936e-08	3.69592e-06	pseudobulk	edgeR	LRT
Trim35	-0.500392	5.86864	42.9061	5.74309e-11	4.58885e-09	pseudobulk	edgeR	LRT
Ywhah	-0.500331	6.05181	40.8394	1.65264e-10	1.19431e-08	pseudobulk	edgeR	LRT
Zfp30	-0.499588	4.54449	20.7221	5.3099e-06	0.000137343	pseudobulk	edgeR	LRT
Kcnab1	-0.498928	9.40666	93.4791	4.10511e-22	1.727e-19	pseudobulk	edgeR	LRT
Snta1	-0.49859	4.97921	28.527	9.23986e-08	3.81229e-06	pseudobulk	edgeR	LRT
Vwc2	-0.497616	8.35027	57.3449	3.6571e-14	4.92329e-12	pseudobulk	edgeR	LRT
Nwd2	-0.497601	5.81407	42.9388	5.64781e-11	4.55674e-09	pseudobulk	edgeR	LRT
Ankrd45	-0.496101	5.63616	40.5154	1.95077e-10	1.39267e-08	pseudobulk	edgeR	LRT
Gpx4	-0.495669	5.04568	28.6171	8.81986e-08	3.67765e-06	pseudobulk	edgeR	LRT
Stac2	-0.495204	5.38415	36.8734	1.26053e-09	7.53724e-08	pseudobulk	edgeR	LRT
Pcdh11x	-0.495033	7.81547	50.4227	1.23954e-12	1.33344e-10	pseudobulk	edgeR	LRT
Htr7	-0.495011	4.70095	17.8393	2.40365e-05	0.000503804	pseudobulk	edgeR	LRT
Gm45844	-0.494079	6.43757	44.2245	2.92801e-11	2.47243e-09	pseudobulk	edgeR	LRT
Sfxn3	-0.493886	5.77599	36.3822	1.62181e-09	9.36476e-08	pseudobulk	edgeR	LRT
Slc2a6	-0.493744	4.6157	20.8383	4.99733e-06	0.00013065	pseudobulk	edgeR	LRT
Mapk4	-0.493252	5.30682	19.2762	1.13107e-05	0.000267808	pseudobulk	edgeR	LRT
Gabrb1	-0.492472	8.96356	74.071	7.53585e-18	1.74056e-15	pseudobulk	edgeR	LRT
Igf1	-0.491672	6.28832	35.6555	2.35486e-09	1.34005e-07	pseudobulk	edgeR	LRT
Camk2d	-0.491508	7.4013	64.6256	9.05703e-16	1.56893e-13	pseudobulk	edgeR	LRT
Sntg1	-0.491202	10.8479	79.3388	5.23221e-19	1.46745e-16	pseudobulk	edgeR	LRT
Slc16a10	-0.490926	5.35342	27.9767	1.22785e-07	4.8863e-06	pseudobulk	edgeR	LRT
Tubb2a	-0.490793	6.50539	58.9911	1.58387e-14	2.23439e-12	pseudobulk	edgeR	LRT
4930452B06Rik	-0.490428	6.03018	42.4448	7.27053e-11	5.65301e-09	pseudobulk	edgeR	LRT
Trpm3	-0.490104	7.58506	9.15215	0.00248426	0.0238884	pseudobulk	edgeR	LRT
Iffo1	-0.489999	6.0048	41.5331	1.15891e-10	8.77851e-09	pseudobulk	edgeR	LRT
Stmn3	-0.48936	6.54671	50.2564	1.34912e-12	1.44472e-10	pseudobulk	edgeR	LRT
Nudt4	-0.489122	4.80128	20.9924	4.61119e-06	0.000122062	pseudobulk	edgeR	LRT
Cep83	-0.488465	6.97108	59.9303	9.82759e-15	1.46537e-12	pseudobulk	edgeR	LRT
Rarb	-0.488072	6.04971	39.1297	3.9656e-10	2.68378e-08	pseudobulk	edgeR	LRT
Crtac1	-0.487611	7.07816	55.5413	9.15145e-14	1.15294e-11	pseudobulk	edgeR	LRT
Cntn6	-0.484683	8.63565	37.9045	7.42952e-10	4.71784e-08	pseudobulk	edgeR	LRT
Asb13	-0.483843	4.70367	20.7983	5.10286e-06	0.000132691	pseudobulk	edgeR	LRT
Htr1f	-0.483504	7.02571	44.7031	2.29291e-11	2.00015e-09	pseudobulk	edgeR	LRT
Gm49317	-0.482887	8.82422	73.9505	8.01017e-18	1.83215e-15	pseudobulk	edgeR	LRT
D130043K22Rik	-0.481384	4.96151	25.1413	5.32801e-07	1.81654e-05	pseudobulk	edgeR	LRT
Tead1	-0.481327	4.63379	13.656	0.000219534	0.00334108	pseudobulk	edgeR	LRT
Malat1	-0.480771	14.1975	99.0964	2.40505e-23	1.22281e-20	pseudobulk	edgeR	LRT
Lypd6b	-0.480255	6.8012	30.3686	3.5726e-08	1.61859e-06	pseudobulk	edgeR	LRT
Usp29	-0.47987	8.19013	44.6115	2.40271e-11	2.07346e-09	pseudobulk	edgeR	LRT
Ache	-0.479694	5.16761	25.4275	4.59322e-07	1.58436e-05	pseudobulk	edgeR	LRT
Dcc	-0.477443	9.36924	73.9033	8.20404e-18	1.85845e-15	pseudobulk	edgeR	LRT
Bend6	-0.475864	6.94102	57.0144	4.32642e-14	5.6942e-12	pseudobulk	edgeR	LRT
Plxdc2	-0.4728	7.8833	28.4419	9.65511e-08	3.95591e-06	pseudobulk	edgeR	LRT
Mitf	-0.472542	7.23268	58.2763	2.2777e-14	3.17517e-12	pseudobulk	edgeR	LRT
Phf1	-0.472386	5.40854	32.4897	1.19825e-08	6.00628e-07	pseudobulk	edgeR	LRT
Gm30382	-0.471726	6.37983	25.1732	5.24046e-07	1.79448e-05	pseudobulk	edgeR	LRT
Fndc1	-0.471545	5.53146	24.2493	8.46374e-07	2.71289e-05	pseudobulk	edgeR	LRT
E130102H24Rik	-0.471322	5.22993	24.1856	8.7482e-07	2.78889e-05	pseudobulk	edgeR	LRT
Golim4	-0.470645	5.43417	29.9336	4.4709e-08	1.99111e-06	pseudobulk	edgeR	LRT
Trpc1	-0.469823	6.57451	54.8465	1.30324e-13	1.59911e-11	pseudobulk	edgeR	LRT
Tspyl2	-0.469494	6.20797	46.7134	8.21659e-12	7.77409e-10	pseudobulk	edgeR	LRT
Usp22	-0.468183	6.32483	39.6881	2.97934e-10	2.06442e-08	pseudobulk	edgeR	LRT
Dlx6os1	-0.468183	9.25336	38.5348	5.37857e-10	3.48114e-08	pseudobulk	edgeR	LRT
Nrep	-0.466185	4.6275	17.2723	3.23873e-05	0.000655508	pseudobulk	edgeR	LRT
Epdr1	-0.466073	5.95172	36.6898	1.385e-09	8.19832e-08	pseudobulk	edgeR	LRT
Zcchc12	-0.465601	4.8001	20.947	4.72155e-06	0.000124703	pseudobulk	edgeR	LRT
Arhgap42	-0.46488	5.02824	24.0271	9.49881e-07	3.00379e-05	pseudobulk	edgeR	LRT
Uqcrh	-0.464352	5.00629	22.7613	1.83418e-06	5.40144e-05	pseudobulk	edgeR	LRT
Gm43713	-0.464281	6.33669	45.5382	1.49691e-11	1.36688e-09	pseudobulk	edgeR	LRT
Kcnh7	-0.464161	10.2723	48.4349	3.41443e-12	3.423e-10	pseudobulk	edgeR	LRT
Dock4	-0.464012	9.97888	49.9487	1.5782e-12	1.6673e-10	pseudobulk	edgeR	LRT
Kmt2e	-0.46273	7.81652	69.92	6.17604e-17	1.28762e-14	pseudobulk	edgeR	LRT
Vamp1	-0.462611	5.9358	36.6479	1.41509e-09	8.30643e-08	pseudobulk	edgeR	LRT
Fndc10	-0.462199	4.60528	19.6114	9.49014e-06	0.000230019	pseudobulk	edgeR	LRT
Rit2	-0.461204	7.74771	47.9816	4.3024e-12	4.24102e-10	pseudobulk	edgeR	LRT
L1cam	-0.460661	5.5879	33.5195	7.05526e-09	3.68959e-07	pseudobulk	edgeR	LRT
Uchl1	-0.460608	6.58719	45.7828	1.3212e-11	1.22544e-09	pseudobulk	edgeR	LRT
Whamm	-0.46024	5.10769	24.799	6.36321e-07	2.11134e-05	pseudobulk	edgeR	LRT
Calm3	-0.459876	5.06968	23.8086	1.06409e-06	3.31598e-05	pseudobulk	edgeR	LRT
Lgi3	-0.459785	5.09846	20.9481	4.71894e-06	0.000124703	pseudobulk	edgeR	LRT
Grip1os3	-0.459015	4.68295	13.7017	0.000214263	0.00328645	pseudobulk	edgeR	LRT
Kcnk10	-0.457913	4.90781	13.7009	0.000214351	0.00328645	pseudobulk	edgeR	LRT
Actg1	-0.457301	6.34677	37.8935	7.47144e-10	4.73171e-08	pseudobulk	edgeR	LRT
Zfp961	-0.456821	5.82618	38.3953	5.77716e-10	3.72888e-08	pseudobulk	edgeR	LRT
Snhg11	-0.45654	12.1024	97.6736	4.93365e-23	2.27905e-20	pseudobulk	edgeR	LRT
Gm20754	-0.456179	8.73271	31.8064	1.70327e-08	8.25666e-07	pseudobulk	edgeR	LRT
Cab39l	-0.455073	5.74828	34.0218	5.44987e-09	2.90483e-07	pseudobulk	edgeR	LRT
Nrip3	-0.454846	6.26878	41.144	1.4142e-10	1.04116e-08	pseudobulk	edgeR	LRT
Mamld1	-0.454369	6.37705	31.4604	2.03547e-08	9.78644e-07	pseudobulk	edgeR	LRT
Slc32a1	-0.454123	6.54851	45.7687	1.33072e-11	1.22943e-09	pseudobulk	edgeR	LRT
Pip5kl1	-0.454033	4.94105	18.5552	1.65056e-05	0.000367886	pseudobulk	edgeR	LRT
Abcd2	-0.453514	5.73649	29.6893	5.07146e-08	2.21667e-06	pseudobulk	edgeR	LRT
Eml2	-0.452966	6.47751	45.7298	1.35739e-11	1.24431e-09	pseudobulk	edgeR	LRT
Klhl1	-0.452901	5.83758	18.8279	1.43062e-05	0.000325015	pseudobulk	edgeR	LRT
Vsnl1	-0.452829	8.08944	63.8205	1.3629e-15	2.29347e-13	pseudobulk	edgeR	LRT
Gm48893	-0.452046	5.96872	30.6541	3.08381e-08	1.41935e-06	pseudobulk	edgeR	LRT
Ppfia4	-0.451921	5.92935	36.5236	1.50831e-09	8.79559e-08	pseudobulk	edgeR	LRT
Tmem91	-0.451606	4.80827	13.4475	0.000245331	0.0036627	pseudobulk	edgeR	LRT
Runx2	-0.451207	7.773	41.1759	1.3913e-10	1.03074e-08	pseudobulk	edgeR	LRT
Jund	-0.451091	4.89822	14.9925	0.000107937	0.00184318	pseudobulk	edgeR	LRT
Lmo3	-0.451083	5.6489	17.6207	2.69639e-05	0.000555767	pseudobulk	edgeR	LRT
Map4	-0.450549	7.34033	52.6336	4.01944e-13	4.71115e-11	pseudobulk	edgeR	LRT
Tm6sf1	-0.450219	6.79141	44.2503	2.88964e-11	2.44881e-09	pseudobulk	edgeR	LRT
Trpc5	-0.449822	6.50966	36.4377	1.57628e-09	9.12421e-08	pseudobulk	edgeR	LRT
Fras1	-0.449809	5.45759	22.8088	1.78941e-06	5.28943e-05	pseudobulk	edgeR	LRT
Gm27032	-0.449139	6.08512	30.6497	3.09076e-08	1.4194e-06	pseudobulk	edgeR	LRT
Rspo2	-0.448039	5.67056	25.1071	5.42315e-07	1.84364e-05	pseudobulk	edgeR	LRT
Lrrc4c	-0.447894	11.7228	58.0904	2.50347e-14	3.44907e-12	pseudobulk	edgeR	LRT
Tubb4b	-0.447804	4.61256	11.9575	0.000544273	0.00706475	pseudobulk	edgeR	LRT
Narf	-0.447323	5.00766	17.6489	2.65667e-05	0.00054806	pseudobulk	edgeR	LRT
Slc44a5	-0.445816	8.12795	45.0915	1.88041e-11	1.67806e-09	pseudobulk	edgeR	LRT
Wls	-0.445746	5.29723	19.3652	1.07957e-05	0.000258208	pseudobulk	edgeR	LRT
Sytl2	-0.445714	5.60079	22.2291	2.4198e-06	6.87672e-05	pseudobulk	edgeR	LRT
Usp6nl	-0.445334	5.45171	28.8149	7.96369e-08	3.35629e-06	pseudobulk	edgeR	LRT
Lgi2	-0.445121	5.86492	36.9621	1.20447e-09	7.22036e-08	pseudobulk	edgeR	LRT
B4galnt1	-0.443803	5.18681	24.9399	5.91442e-07	1.98204e-05	pseudobulk	edgeR	LRT
Prkd1	-0.443621	5.85321	19.7348	8.89668e-06	0.00021833	pseudobulk	edgeR	LRT
Selenom	-0.442487	4.61747	15.0905	0.00010248	0.00176721	pseudobulk	edgeR	LRT
Col19a1	-0.442484	8.77505	27.0824	1.94965e-07	7.43231e-06	pseudobulk	edgeR	LRT
Stmn2	-0.442243	6.65168	39.8228	2.78085e-10	1.93829e-08	pseudobulk	edgeR	LRT
Ttl	-0.441869	4.73614	16.542	4.75855e-05	0.00091566	pseudobulk	edgeR	LRT
Etl4	-0.441815	11.2808	76.8125	1.87982e-18	4.86667e-16	pseudobulk	edgeR	LRT
Col26a1	-0.441599	5.97158	34.6393	3.96819e-09	2.16102e-07	pseudobulk	edgeR	LRT
Fbn1	-0.441455	5.5522	29.1318	6.76167e-08	2.90161e-06	pseudobulk	edgeR	LRT
Cdyl2	-0.441121	5.4899	26.7784	2.28178e-07	8.52697e-06	pseudobulk	edgeR	LRT
Filip1	-0.439755	6.25788	33.007	9.18264e-09	4.70291e-07	pseudobulk	edgeR	LRT
Gpm6a	-0.438239	9.29691	64.8218	8.19869e-16	1.43076e-13	pseudobulk	edgeR	LRT
Mllt11	-0.438037	5.2283	24.739	6.56411e-07	2.15381e-05	pseudobulk	edgeR	LRT
Zfp948	-0.437803	4.73624	19.6423	9.33772e-06	0.000227025	pseudobulk	edgeR	LRT
Cyc1	-0.436574	6.12526	40.3491	2.12399e-10	1.51175e-08	pseudobulk	edgeR	LRT
Slc25a13	-0.436419	5.28492	24.2374	8.51626e-07	2.72601e-05	pseudobulk	edgeR	LRT
Pla2g4e	-0.435252	5.66692	24.6308	6.94322e-07	2.26873e-05	pseudobulk	edgeR	LRT
Fkbp3	-0.435186	5.86441	31.0641	2.49642e-08	1.17954e-06	pseudobulk	edgeR	LRT
Dtna	-0.435067	8.5024	72.8724	1.3831e-17	2.9894e-15	pseudobulk	edgeR	LRT
Mir124-2hg	-0.434991	7.17544	59.4665	1.24395e-14	1.83164e-12	pseudobulk	edgeR	LRT
Raph1	-0.43424	6.72561	49.6636	1.82498e-12	1.91941e-10	pseudobulk	edgeR	LRT
Epha5	-0.433327	9.21363	65.6815	5.29998e-16	9.53147e-14	pseudobulk	edgeR	LRT
Cracr2a	-0.433122	4.66718	15.9288	6.57703e-05	0.00120582	pseudobulk	edgeR	LRT
Homer2	-0.432765	6.04098	26.2655	2.97561e-07	1.08854e-05	pseudobulk	edgeR	LRT
Pcyt2	-0.432711	5.7976	22.6927	1.90093e-06	5.59102e-05	pseudobulk	edgeR	LRT
Mtss1	-0.431798	7.27011	58.9932	1.58218e-14	2.23439e-12	pseudobulk	edgeR	LRT
Spock3	-0.431547	9.54144	60.4655	7.48811e-15	1.16829e-12	pseudobulk	edgeR	LRT
Pid1	-0.430551	7.52935	38.8081	4.67584e-10	3.08566e-08	pseudobulk	edgeR	LRT
Nyap2	-0.430262	8.54763	23.8257	1.05466e-06	3.29097e-05	pseudobulk	edgeR	LRT
Cntn4	-0.429836	10.2598	21.8615	2.9305e-06	8.18006e-05	pseudobulk	edgeR	LRT
Myo1b	-0.428551	5.71962	28.8574	7.79096e-08	3.30716e-06	pseudobulk	edgeR	LRT
Syt17	-0.428286	4.85258	15.2643	9.34649e-05	0.00163349	pseudobulk	edgeR	LRT
Pip4p2	-0.427019	6.05915	37.3678	9.78218e-10	6.03294e-08	pseudobulk	edgeR	LRT
Edil3	-0.426876	9.50235	79.8533	4.03262e-19	1.14463e-16	pseudobulk	edgeR	LRT
Plch1	-0.426293	5.01674	12.4813	0.000411044	0.00562684	pseudobulk	edgeR	LRT
Kif5a	-0.425861	7.09866	47.9555	4.35996e-12	4.27985e-10	pseudobulk	edgeR	LRT
Dgkb	-0.425752	7.95405	36.6448	1.41737e-09	8.30643e-08	pseudobulk	edgeR	LRT
Pank1	-0.425482	5.79543	33.526	7.03179e-09	3.68957e-07	pseudobulk	edgeR	LRT
A830018L16Rik	-0.42541	9.25161	43.8063	3.62542e-11	3.02877e-09	pseudobulk	edgeR	LRT
Fam20c	-0.424844	4.92214	16.3336	5.31132e-05	0.00100748	pseudobulk	edgeR	LRT
Wdr44	-0.424502	5.68985	31.0043	2.5746e-08	1.20827e-06	pseudobulk	edgeR	LRT
Prepl	-0.4235	7.4201	56.976	4.41164e-14	5.7422e-12	pseudobulk	edgeR	LRT
Kctd16	-0.422361	10.5777	50.5601	1.15569e-12	1.24894e-10	pseudobulk	edgeR	LRT
Slc25a28	-0.421832	5.90678	27.7555	1.37659e-07	5.41421e-06	pseudobulk	edgeR	LRT
Sfmbt2	-0.421654	5.17085	20.3202	6.55058e-06	0.000165407	pseudobulk	edgeR	LRT
Klf12	-0.421618	9.73962	65.822	4.93549e-16	9.01358e-14	pseudobulk	edgeR	LRT
C530008M17Rik	-0.421565	7.84264	57.0883	4.16678e-14	5.54605e-12	pseudobulk	edgeR	LRT
Samd5	-0.42087	8.35404	42.5656	6.835e-11	5.34969e-09	pseudobulk	edgeR	LRT
P4htm	-0.420775	5.70281	31.0729	2.48511e-08	1.178e-06	pseudobulk	edgeR	LRT
Rsad1	-0.419333	4.51914	13.8265	0.000200485	0.00310126	pseudobulk	edgeR	LRT
Ndnf	-0.418884	5.23535	8.60803	0.00334684	0.0302564	pseudobulk	edgeR	LRT
Pde4d	-0.41876	10.1029	71.067	3.45306e-17	7.26344e-15	pseudobulk	edgeR	LRT
Mme	-0.418058	5.22975	15.2357	9.4893e-05	0.00165354	pseudobulk	edgeR	LRT
Rhoq	-0.417741	5.45125	19.9517	7.94222e-06	0.000197171	pseudobulk	edgeR	LRT
Npas3	-0.417741	10.8959	44.7762	2.20896e-11	1.93913e-09	pseudobulk	edgeR	LRT
Izumo4	-0.4176	5.72465	24.7818	6.42011e-07	2.12134e-05	pseudobulk	edgeR	LRT
Zbtb4	-0.417595	5.33099	18.8979	1.37908e-05	0.000315433	pseudobulk	edgeR	LRT
Tmod2	-0.41642	6.64837	39.1568	3.91101e-10	2.65532e-08	pseudobulk	edgeR	LRT
Camk2n2	-0.415954	4.61986	14.9815	0.000108568	0.00184942	pseudobulk	edgeR	LRT
Gm15155	-0.415217	6.42422	26.3895	2.79056e-07	1.02563e-05	pseudobulk	edgeR	LRT
Tbc1d4	-0.415166	5.88154	31.872	1.64673e-08	8.03217e-07	pseudobulk	edgeR	LRT
Gm38393	-0.41504	7.30727	44.0683	3.17116e-11	2.6587e-09	pseudobulk	edgeR	LRT
L3mbtl1	-0.413651	4.69888	12.0715	0.000511995	0.0067386	pseudobulk	edgeR	LRT
9530059O14Rik	-0.41311	7.07205	23.8811	1.02474e-06	3.20608e-05	pseudobulk	edgeR	LRT
Usp3	-0.412511	5.78852	29.8334	4.70822e-08	2.08891e-06	pseudobulk	edgeR	LRT
Crispld1	-0.411776	5.53551	12.5226	0.000402062	0.00552851	pseudobulk	edgeR	LRT
Cntnap4	-0.410736	8.93995	45.4747	1.54621e-11	1.39568e-09	pseudobulk	edgeR	LRT
Alcam	-0.41023	8.64061	51.5268	7.06248e-13	7.88555e-11	pseudobulk	edgeR	LRT
Atat1	-0.410165	5.02169	19.0362	1.28259e-05	0.000297407	pseudobulk	edgeR	LRT
Focad	-0.409044	7.99605	51.9548	5.67919e-13	6.49496e-11	pseudobulk	edgeR	LRT
Lin7a	-0.408692	6.64174	18.0817	2.11623e-05	0.000452827	pseudobulk	edgeR	LRT
Magi2	-0.407133	11.5674	65.5325	5.71648e-16	1.02026e-13	pseudobulk	edgeR	LRT
Ulk3	-0.406404	4.50561	9.62421	0.00192029	0.019644	pseudobulk	edgeR	LRT
Gabrg3	-0.406387	10.9403	51.3698	7.65047e-13	8.46185e-11	pseudobulk	edgeR	LRT
Adap1	-0.405606	5.66958	26.8826	2.16197e-07	8.17557e-06	pseudobulk	edgeR	LRT
Epha10	-0.405543	6.40956	28.7026	8.43907e-08	3.53765e-06	pseudobulk	edgeR	LRT
Rbms1	-0.404982	6.88167	30.6535	3.08462e-08	1.41935e-06	pseudobulk	edgeR	LRT
Unc13c	-0.404907	7.16212	16.5567	4.72165e-05	0.000911782	pseudobulk	edgeR	LRT
Spats2l	-0.404758	7.24616	36.5173	1.51321e-09	8.80238e-08	pseudobulk	edgeR	LRT
Arvcf	-0.404209	4.92511	16.98	3.77759e-05	0.000749758	pseudobulk	edgeR	LRT
Fgf9	-0.404159	5.68014	24.2535	8.44521e-07	2.71064e-05	pseudobulk	edgeR	LRT
9530077C05Rik	-0.403105	4.67797	11.9258	0.00055362	0.00717028	pseudobulk	edgeR	LRT
Gnal	-0.403015	6.83674	41.4391	1.21598e-10	9.15246e-09	pseudobulk	edgeR	LRT
Srgap1	-0.40252	5.91408	30.477	3.37847e-08	1.53655e-06	pseudobulk	edgeR	LRT
Ablim3	-0.402451	6.23251	32.3481	1.28884e-08	6.39238e-07	pseudobulk	edgeR	LRT
Ntn4	-0.402319	5.34717	15.4864	8.31022e-05	0.00146954	pseudobulk	edgeR	LRT
Rgs12	-0.401447	4.5555	6.3274	0.0118886	0.0787638	pseudobulk	edgeR	LRT
Ckmt1	-0.401316	5.70068	27.7601	1.37332e-07	5.41421e-06	pseudobulk	edgeR	LRT
Mgat4c	-0.399795	10.7788	24.4131	7.77393e-07	2.50885e-05	pseudobulk	edgeR	LRT
Pik3c2b	-0.398962	5.68151	25.2122	5.13566e-07	1.76372e-05	pseudobulk	edgeR	LRT
A230006K03Rik	-0.398898	8.62913	35.0743	3.17357e-09	1.77592e-07	pseudobulk	edgeR	LRT
Slc35f4	-0.398583	8.43049	41.2702	1.32576e-10	9.94697e-09	pseudobulk	edgeR	LRT
Igsf9b	-0.398379	6.22916	27.6327	1.46676e-07	5.73059e-06	pseudobulk	edgeR	LRT
Chrna7	-0.398359	6.47672	17.0743	3.59458e-05	0.000717667	pseudobulk	edgeR	LRT
Nup93	-0.398278	6.87672	44.7716	2.21413e-11	1.93913e-09	pseudobulk	edgeR	LRT
Nkain2	-0.398209	11.0603	51.9997	5.55083e-13	6.37913e-11	pseudobulk	edgeR	LRT
Abhd3	-0.398072	4.55627	10.6955	0.00107397	0.0123544	pseudobulk	edgeR	LRT
Grb14	-0.397998	5.03217	14.1028	0.000173083	0.00274961	pseudobulk	edgeR	LRT
Cdh10	-0.397351	8.05501	48.7984	2.8367e-12	2.8806e-10	pseudobulk	edgeR	LRT
Ccdc85a	-0.397004	8.5639	55.8639	7.76637e-14	9.89016e-12	pseudobulk	edgeR	LRT
Hmgcs1	-0.396969	5.12405	15.7833	7.10267e-05	0.00128618	pseudobulk	edgeR	LRT
Tpm1	-0.396889	6.37514	30.4444	3.43577e-08	1.5596e-06	pseudobulk	edgeR	LRT
2310061I04Rik	-0.396606	5.73167	24.7713	6.45506e-07	2.1299e-05	pseudobulk	edgeR	LRT
Svil	-0.396452	4.79575	12.1152	0.000500135	0.00661205	pseudobulk	edgeR	LRT
Lrfn5	-0.396134	9.93324	56.2064	6.52479e-14	8.35421e-12	pseudobulk	edgeR	LRT
Sparcl1	-0.396036	7.41819	45.1044	1.86806e-11	1.67337e-09	pseudobulk	edgeR	LRT
Acadm	-0.39596	4.79073	15.9107	6.64025e-05	0.00121552	pseudobulk	edgeR	LRT
Slc43a2	-0.394761	5.20562	16.2353	5.59411e-05	0.00105097	pseudobulk	edgeR	LRT
Hprt	-0.394131	5.63982	23.3925	1.32091e-06	4.03101e-05	pseudobulk	edgeR	LRT
Disp3	-0.393418	5.19882	7.38217	0.00658736	0.0508159	pseudobulk	edgeR	LRT
Fgf1	-0.393231	4.54366	12.599	0.000385962	0.00534246	pseudobulk	edgeR	LRT
Ptprz1	-0.392901	6.75938	25.6242	4.14801e-07	1.45638e-05	pseudobulk	edgeR	LRT
Pde3b	-0.392848	6.64712	39.0527	4.12516e-10	2.76879e-08	pseudobulk	edgeR	LRT
Tfrc	-0.392592	5.79883	23.8902	1.0199e-06	3.19519e-05	pseudobulk	edgeR	LRT
Anxa7	-0.392305	4.63056	12.2673	0.000460971	0.00620928	pseudobulk	edgeR	LRT
Gm29514	-0.391559	5.56301	19.4703	1.02176e-05	0.000245879	pseudobulk	edgeR	LRT
Rab30	-0.391079	7.47433	48.7454	2.91442e-12	2.94682e-10	pseudobulk	edgeR	LRT
Frmpd4	-0.390837	10.5933	28.1962	1.09617e-07	4.40695e-06	pseudobulk	edgeR	LRT
Gas7	-0.39015	7.48201	19.1667	1.19783e-05	0.000280514	pseudobulk	edgeR	LRT
Ppia	-0.390011	4.77648	14.6064	0.000132461	0.00218227	pseudobulk	edgeR	LRT
Pak6	-0.389594	5.39265	17.9211	2.30258e-05	0.000484344	pseudobulk	edgeR	LRT
Sema6d	-0.389588	8.78948	34.0343	5.41478e-09	2.89267e-07	pseudobulk	edgeR	LRT
Cacnb2	-0.389144	8.50471	36.1376	1.83869e-09	1.05911e-07	pseudobulk	edgeR	LRT
Elmsan1	-0.388912	4.50168	10.1638	0.00143223	0.0155064	pseudobulk	edgeR	LRT
Acbd4	-0.388721	4.98002	14.4157	0.000146578	0.00238154	pseudobulk	edgeR	LRT
Pgam1	-0.388696	5.85343	25.0366	5.62531e-07	1.90139e-05	pseudobulk	edgeR	LRT
Naca	-0.388343	4.81157	15.0892	0.000102549	0.00176721	pseudobulk	edgeR	LRT
Pag1	-0.387391	6.62613	26.6224	2.47353e-07	9.19148e-06	pseudobulk	edgeR	LRT
Uckl1	-0.387274	5.20397	16.7917	4.17161e-05	0.000816949	pseudobulk	edgeR	LRT
Gpc1	-0.387259	4.61665	10.634	0.00111027	0.0126905	pseudobulk	edgeR	LRT
Pea15a	-0.386915	5.43653	23.3553	1.34675e-06	4.09394e-05	pseudobulk	edgeR	LRT
Anp32a	-0.386555	5.47444	23.1158	1.52532e-06	4.57189e-05	pseudobulk	edgeR	LRT
Ebf4	-0.386217	4.6409	12.6463	0.00037632	0.00523051	pseudobulk	edgeR	LRT
Ralyl	-0.386159	10.5631	27.8797	1.29096e-07	5.12015e-06	pseudobulk	edgeR	LRT
Gapdh	-0.385755	4.66145	12.7508	0.000355857	0.00499026	pseudobulk	edgeR	LRT
Garnl3	-0.385214	8.00254	43.4873	4.26725e-11	3.50287e-09	pseudobulk	edgeR	LRT
Zfp40	-0.384907	4.76779	13.7004	0.000214409	0.00328645	pseudobulk	edgeR	LRT
Hs6st3	-0.384897	8.96202	42.4742	7.16198e-11	5.58705e-09	pseudobulk	edgeR	LRT
Osbpl3	-0.384239	8.14934	44.8513	2.12576e-11	1.87569e-09	pseudobulk	edgeR	LRT
Gk	-0.383689	5.9455	28.5837	8.97323e-08	3.72184e-06	pseudobulk	edgeR	LRT
Sema3a	-0.382839	6.07385	23.4976	1.25069e-06	3.84159e-05	pseudobulk	edgeR	LRT
Ppp2r3c	-0.382722	4.89171	12.82	0.000342937	0.0048292	pseudobulk	edgeR	LRT
Lin28b	-0.382615	6.61977	36.4722	1.54862e-09	8.98621e-08	pseudobulk	edgeR	LRT
Pkia	-0.382557	7.69543	42.6147	6.66556e-11	5.25197e-09	pseudobulk	edgeR	LRT
Lrrtm2	-0.38235	4.88021	10.1352	0.00145464	0.0156698	pseudobulk	edgeR	LRT
Map1b	-0.381463	8.56505	54.0868	1.91828e-13	2.30575e-11	pseudobulk	edgeR	LRT
Myo16	-0.380629	8.06608	45.7448	1.34707e-11	1.23967e-09	pseudobulk	edgeR	LRT
Nln	-0.38036	6.4329	27.8188	1.33223e-07	5.26612e-06	pseudobulk	edgeR	LRT
Nop56	-0.379669	5.71891	26.2508	2.99827e-07	1.09513e-05	pseudobulk	edgeR	LRT
Rhbdl3	-0.379646	4.56501	10.3673	0.00128264	0.0141734	pseudobulk	edgeR	LRT
Grid2	-0.379597	9.97745	46.5958	8.72465e-12	8.22176e-10	pseudobulk	edgeR	LRT
Rab34	-0.378846	4.87829	15.5725	7.94032e-05	0.00141288	pseudobulk	edgeR	LRT
Gne	-0.378803	4.73199	8.64621	0.00327743	0.0297775	pseudobulk	edgeR	LRT
Fam13a	-0.378671	5.93047	18.177	2.01298e-05	0.000434283	pseudobulk	edgeR	LRT
Chrm3	-0.378368	9.57493	55.7851	8.08421e-14	1.02396e-11	pseudobulk	edgeR	LRT
Nxpe3	-0.377726	5.38093	19.4334	1.0417e-05	0.000250167	pseudobulk	edgeR	LRT
Myh10	-0.377578	7.11382	43.3912	4.48202e-11	3.66639e-09	pseudobulk	edgeR	LRT
Fmn1	-0.377297	8.41521	44.9583	2.01271e-11	1.78934e-09	pseudobulk	edgeR	LRT
Atp11c	-0.377291	6.17653	26.4136	2.756e-07	1.01451e-05	pseudobulk	edgeR	LRT
Vps29	-0.376606	5.31331	17.7732	2.4887e-05	0.000518401	pseudobulk	edgeR	LRT
Kctd6	-0.376287	4.57603	12.3693	0.000436442	0.00592289	pseudobulk	edgeR	LRT
Rrbp1	-0.375929	5.23756	13.5006	0.000238483	0.00357862	pseudobulk	edgeR	LRT
Tmtc2	-0.375581	8.26078	27.2116	1.82362e-07	7.02003e-06	pseudobulk	edgeR	LRT
Atg4d	-0.374967	5.49755	22.3267	2.29991e-06	6.58897e-05	pseudobulk	edgeR	LRT
Ngf	-0.374318	5.20615	13.8768	0.000195189	0.00303072	pseudobulk	edgeR	LRT
Serpini1	-0.374104	8.32837	27.8282	1.32577e-07	5.24938e-06	pseudobulk	edgeR	LRT
Mrpl38	-0.373931	4.76917	12.1086	0.000501894	0.00663159	pseudobulk	edgeR	LRT
Stard9	-0.373738	5.9597	22.1797	2.48281e-06	7.03035e-05	pseudobulk	edgeR	LRT
Adamts16	-0.373546	5.3457	10.364	0.00128496	0.0141858	pseudobulk	edgeR	LRT
Add3	-0.373059	6.47103	32.1226	1.44741e-08	7.10407e-07	pseudobulk	edgeR	LRT
Efr3b	-0.372942	7.04458	41.1223	1.42998e-10	1.0495e-08	pseudobulk	edgeR	LRT
Dock11	-0.372744	6.46491	28.6964	8.46612e-08	3.54269e-06	pseudobulk	edgeR	LRT
Phactr2	-0.372586	5.31168	13.4286	0.00024782	0.00369051	pseudobulk	edgeR	LRT
Cenpv	-0.372378	5.41397	20.6443	5.53007e-06	0.00014223	pseudobulk	edgeR	LRT
Pbx3	-0.372218	5.90398	6.18125	0.0129111	0.0839328	pseudobulk	edgeR	LRT
Esrrg	-0.371646	9.00695	45.5164	1.51368e-11	1.37687e-09	pseudobulk	edgeR	LRT
Sv2c	-0.371644	5.80271	16.9169	3.90514e-05	0.000773119	pseudobulk	edgeR	LRT
Rccd1	-0.371055	4.94711	13.0303	0.000306497	0.00442467	pseudobulk	edgeR	LRT
Lrch1	-0.370949	7.31809	42.1757	8.34303e-11	6.42332e-09	pseudobulk	edgeR	LRT
Lrrc3b	-0.370771	6.38354	23.8476	1.04274e-06	3.25809e-05	pseudobulk	edgeR	LRT
Sfxn5	-0.370609	6.2659	26.8763	2.16898e-07	8.17585e-06	pseudobulk	edgeR	LRT
Slc22a23	-0.370474	7.2119	35.1189	3.10178e-09	1.73988e-07	pseudobulk	edgeR	LRT
Tbl1x	-0.370417	7.11942	33.8152	6.06029e-09	3.20841e-07	pseudobulk	edgeR	LRT
Magi3	-0.370223	6.8812	18.128	2.06546e-05	0.000443574	pseudobulk	edgeR	LRT
Slc35a1	-0.370202	5.19127	14.5624	0.000135596	0.00222458	pseudobulk	edgeR	LRT
B230209E15Rik	-0.369866	6.5138	27.7562	1.37607e-07	5.41421e-06	pseudobulk	edgeR	LRT
Pcdh19	-0.369759	6.26965	22.2375	2.40927e-06	6.85507e-05	pseudobulk	edgeR	LRT
Rtn4	-0.369313	7.41309	45.4794	1.54256e-11	1.39568e-09	pseudobulk	edgeR	LRT
Rgs6	-0.369277	8.6147	22.4064	2.2064e-06	6.37798e-05	pseudobulk	edgeR	LRT
Aldoa	-0.369123	7.22053	37.7803	7.91775e-10	4.96102e-08	pseudobulk	edgeR	LRT
Sorcs3	-0.368614	7.88804	14.2167	0.000162918	0.00261101	pseudobulk	edgeR	LRT
Pacrg	-0.368004	7.55074	35.0399	3.23022e-09	1.80333e-07	pseudobulk	edgeR	LRT
Cdyl	-0.367379	5.5735	19.4233	1.04723e-05	0.00025124	pseudobulk	edgeR	LRT
Frmd4a	-0.366934	10.5022	52.4035	4.51922e-13	5.21904e-11	pseudobulk	edgeR	LRT
Galnt13	-0.366835	8.13462	27.0964	1.93559e-07	7.39069e-06	pseudobulk	edgeR	LRT
Paqr3	-0.366126	4.77	13.4229	0.000248567	0.00369696	pseudobulk	edgeR	LRT
Reln	-0.36567	9.1455	11.8118	0.000588574	0.00756476	pseudobulk	edgeR	LRT
Dcx	-0.365203	7.26181	42.127	8.55337e-11	6.56381e-09	pseudobulk	edgeR	LRT
Plppr5	-0.364904	7.67532	36.8117	1.30108e-09	7.76005e-08	pseudobulk	edgeR	LRT
Tango2	-0.364886	6.91021	34.8871	3.49396e-09	1.92773e-07	pseudobulk	edgeR	LRT
Kdm2b	-0.364689	5.28092	18.2237	1.96419e-05	0.000425315	pseudobulk	edgeR	LRT
Sox5	-0.364309	9.29979	37.6016	8.6772e-10	5.37964e-08	pseudobulk	edgeR	LRT
Prkx	-0.363239	4.85499	11.5514	0.000676967	0.00851958	pseudobulk	edgeR	LRT
Tmcc3	-0.363002	6.70722	25.7175	3.95224e-07	1.40439e-05	pseudobulk	edgeR	LRT
Adamts20	-0.361139	5.03864	16.1568	5.83104e-05	0.00108681	pseudobulk	edgeR	LRT
5031439G07Rik	-0.360685	6.0454	22.2808	2.35547e-06	6.72638e-05	pseudobulk	edgeR	LRT
Selenow	-0.360176	4.98628	11.9094	0.000558527	0.00722192	pseudobulk	edgeR	LRT
Chfr	-0.360113	6.93169	35.2722	2.86699e-09	1.61974e-07	pseudobulk	edgeR	LRT
Lpp	-0.359505	7.41736	39.0219	4.19083e-10	2.80488e-08	pseudobulk	edgeR	LRT
Abtb2	-0.359459	5.37964	13.0155	0.000308921	0.00444858	pseudobulk	edgeR	LRT
Rassf8	-0.359459	4.70414	8.64924	0.00327198	0.0297509	pseudobulk	edgeR	LRT
Pcbd2	-0.359339	4.78723	10.9811	0.000920461	0.0108971	pseudobulk	edgeR	LRT
Hmgn3	-0.359182	6.04283	23.9488	9.89312e-07	3.10763e-05	pseudobulk	edgeR	LRT
Morf4l2	-0.35693	5.56778	20.8105	5.07039e-06	0.000131992	pseudobulk	edgeR	LRT
Cdc42se2	-0.356653	6.33368	25.8587	3.67354e-07	1.31728e-05	pseudobulk	edgeR	LRT
Csgalnact1	-0.356653	5.6349	10.4392	0.00123368	0.0137096	pseudobulk	edgeR	LRT
Lrrtm4	-0.356371	11.924	25.9328	3.53515e-07	1.27347e-05	pseudobulk	edgeR	LRT
Cdh7	-0.35599	7.33568	26.7417	2.32544e-07	8.66853e-06	pseudobulk	edgeR	LRT
Lamp5	-0.35597	4.83341	6.47726	0.0109263	0.074204	pseudobulk	edgeR	LRT
Btf3l4	-0.355768	5.15316	12.4694	0.000413682	0.00565637	pseudobulk	edgeR	LRT
Ankrd24	-0.355583	6.46117	30.9613	2.6323e-08	1.23044e-06	pseudobulk	edgeR	LRT
AI504432	-0.355412	4.81794	9.73791	0.00180506	0.018742	pseudobulk	edgeR	LRT
Cntnap5c	-0.355216	9.14962	35.7898	2.19799e-09	1.25381e-07	pseudobulk	edgeR	LRT
Dusp12	-0.355042	5.31218	15.9438	6.52526e-05	0.00119726	pseudobulk	edgeR	LRT
Acadsb	-0.354503	6.86891	35.1858	2.99706e-09	1.68515e-07	pseudobulk	edgeR	LRT
Gria4	-0.354007	10.6397	37.1676	1.08398e-09	6.5818e-08	pseudobulk	edgeR	LRT
Mctp1	-0.353	9.01068	26.0954	3.2496e-07	1.1778e-05	pseudobulk	edgeR	LRT
Tenm2	-0.352214	11.5177	43.2084	4.92098e-11	3.9977e-09	pseudobulk	edgeR	LRT
Ntng1	-0.352124	5.71249	16.8678	4.00756e-05	0.000792064	pseudobulk	edgeR	LRT
Lsamp	-0.35181	13.2282	44.5932	2.42533e-11	2.08534e-09	pseudobulk	edgeR	LRT
Pparg	-0.351448	5.96704	17.3138	3.16883e-05	0.000642465	pseudobulk	edgeR	LRT
Pakap	-0.350922	7.03544	30.8813	2.74303e-08	1.27462e-06	pseudobulk	edgeR	LRT
4930503L19Rik	-0.350885	4.55842	10.5173	0.0011826	0.0133179	pseudobulk	edgeR	LRT
Hs3st5	-0.349384	6.54574	12.0127	0.000528397	0.0069005	pseudobulk	edgeR	LRT
Tubb4a	-0.349339	5.45259	18.9359	1.35184e-05	0.000310712	pseudobulk	edgeR	LRT
Plxnc1	-0.349335	6.79938	33.1948	8.33749e-09	4.30752e-07	pseudobulk	edgeR	LRT
Atp5g1	-0.348994	5.16684	14.1506	0.00016874	0.00268786	pseudobulk	edgeR	LRT
Zfand1	-0.348437	4.80712	8.3096	0.0039436	0.0344484	pseudobulk	edgeR	LRT
Arl4c	-0.348144	5.56386	14.1959	0.000164727	0.00263678	pseudobulk	edgeR	LRT
Negr1	-0.347903	10.4141	43.4992	4.24136e-11	3.49378e-09	pseudobulk	edgeR	LRT
Arhgap22	-0.347841	5.26794	16.3883	5.16035e-05	0.000984394	pseudobulk	edgeR	LRT
Ubxn2a	-0.347772	4.68971	11.3508	0.000754169	0.00927203	pseudobulk	edgeR	LRT
Peg3	-0.346943	8.95155	44.4976	2.54669e-11	2.17382e-09	pseudobulk	edgeR	LRT
Rras2	-0.346829	5.27201	9.95959	0.00160014	0.0169276	pseudobulk	edgeR	LRT
Srsf2	-0.346791	7.23429	37.7632	7.98738e-10	4.99137e-08	pseudobulk	edgeR	LRT
Iqgap2	-0.346131	7.68059	29.4509	5.7352e-08	2.50214e-06	pseudobulk	edgeR	LRT
Map11	-0.346052	4.79238	11.3434	0.000757171	0.00930042	pseudobulk	edgeR	LRT
Ptprs	-0.345861	8.09765	39.2988	3.63659e-10	2.47614e-08	pseudobulk	edgeR	LRT
Kif26b	-0.345443	7.29555	24.8068	6.33724e-07	2.10608e-05	pseudobulk	edgeR	LRT
Nrxn1	-0.345349	11.727	37.1368	1.10124e-09	6.65235e-08	pseudobulk	edgeR	LRT
Scrt1	-0.345345	5.41139	13.7873	0.000204712	0.00315836	pseudobulk	edgeR	LRT
Nfyc	-0.345212	7.02835	34.0351	5.41279e-09	2.89267e-07	pseudobulk	edgeR	LRT
Tmtc4	-0.344804	5.10664	12.8564	0.000336334	0.00475041	pseudobulk	edgeR	LRT
Rpl17	-0.34463	4.61807	10.2086	0.0013979	0.0151695	pseudobulk	edgeR	LRT
Plpp4	-0.344598	5.08604	8.57724	0.00340391	0.0306196	pseudobulk	edgeR	LRT
A230077H06Rik	-0.343753	5.76405	19.6463	9.31824e-06	0.000226786	pseudobulk	edgeR	LRT
Ints6l	-0.34357	7.22196	34.9136	3.4466e-09	1.90607e-07	pseudobulk	edgeR	LRT
Smyd3	-0.342674	8.43443	40.9172	1.58821e-10	1.15483e-08	pseudobulk	edgeR	LRT
Grik2	-0.342665	11.4059	42.9106	5.72981e-11	4.58885e-09	pseudobulk	edgeR	LRT
Mgat5b	-0.342452	4.99329	11.4891	0.000700063	0.00874022	pseudobulk	edgeR	LRT
Npas1	-0.342304	5.72699	13.1275	0.000290987	0.0042317	pseudobulk	edgeR	LRT
Ywhag	-0.341301	7.09968	34.9388	3.40228e-09	1.88599e-07	pseudobulk	edgeR	LRT
Chl1	-0.340937	8.57458	34.8645	3.53471e-09	1.94566e-07	pseudobulk	edgeR	LRT
Slc25a5	-0.34061	5.0409	13.4203	0.000248912	0.00369976	pseudobulk	edgeR	LRT
Fam219a	-0.340432	7.24432	31.0076	2.57021e-08	1.20827e-06	pseudobulk	edgeR	LRT
Lynx1	-0.340356	5.13245	10.5099	0.00118738	0.0133653	pseudobulk	edgeR	LRT
Tuba4a	-0.340319	5.44227	14.2971	0.000156102	0.00252064	pseudobulk	edgeR	LRT
Mcf2	-0.340155	4.55566	9.49438	0.00206102	0.0206884	pseudobulk	edgeR	LRT
Chn2	-0.339536	6.61333	19.2694	1.13513e-05	0.000268498	pseudobulk	edgeR	LRT
Gng2	-0.339441	7.01135	25.5242	4.36877e-07	1.5216e-05	pseudobulk	edgeR	LRT
Gpbp1l1	-0.339319	5.44896	17.354	3.10244e-05	0.000631178	pseudobulk	edgeR	LRT
Gdpd1	-0.339194	5.4906	15.6635	7.56696e-05	0.0013567	pseudobulk	edgeR	LRT
Tmem246	-0.339047	4.89936	8.31307	0.00393609	0.0343955	pseudobulk	edgeR	LRT
Il1rap	-0.338951	7.16819	16.3331	5.31275e-05	0.00100748	pseudobulk	edgeR	LRT
Cdh18	-0.338929	8.97592	35.6317	2.38378e-09	1.35324e-07	pseudobulk	edgeR	LRT
Srsf12	-0.338396	4.62531	10.498	0.00119504	0.0134044	pseudobulk	edgeR	LRT
Slx1b	-0.338368	4.59467	7.39859	0.0065275	0.0504532	pseudobulk	edgeR	LRT
Gm32647	-0.337913	8.07891	7.47267	0.00626426	0.048981	pseudobulk	edgeR	LRT
Gnl3	-0.337619	5.27179	11.7736	0.000600781	0.00768811	pseudobulk	edgeR	LRT
Nmt2	-0.337449	7.19484	34.3057	4.71007e-09	2.54506e-07	pseudobulk	edgeR	LRT
Clasp2	-0.337259	8.53266	43.6439	3.939e-11	3.26757e-09	pseudobulk	edgeR	LRT
Dgat1	-0.33666	5.23943	12.9773	0.000315291	0.00450977	pseudobulk	edgeR	LRT
Usp53	-0.336608	5.11163	12.9982	0.000311787	0.00448257	pseudobulk	edgeR	LRT
Gm48321	-0.336501	4.6632	10.2647	0.00135597	0.01481	pseudobulk	edgeR	LRT
Cacna2d1	-0.336132	8.03093	11.5941	0.000661628	0.00836228	pseudobulk	edgeR	LRT
Nrxn3	-0.336052	13.2456	43.7192	3.79036e-11	3.15538e-09	pseudobulk	edgeR	LRT
Ccdc136	-0.335927	7.06744	29.6978	5.04912e-08	2.21667e-06	pseudobulk	edgeR	LRT
Fut9	-0.33576	8.70644	33.4937	7.14943e-09	3.7264e-07	pseudobulk	edgeR	LRT
Prkg2	-0.335746	4.85418	9.4099	0.00215817	0.0213452	pseudobulk	edgeR	LRT
Zfp68	-0.335673	4.88227	12.3636	0.000437789	0.00593775	pseudobulk	edgeR	LRT
Slc6a1	-0.335387	8.58954	40.0488	2.47695e-10	1.74679e-08	pseudobulk	edgeR	LRT
Dlat	-0.335385	6.51319	28.584	8.97194e-08	3.72184e-06	pseudobulk	edgeR	LRT
Rgs20	-0.335154	5.39918	15.0344	0.00010557	0.00181278	pseudobulk	edgeR	LRT
Tmem25	-0.335028	5.73918	17.3481	3.11204e-05	0.00063204	pseudobulk	edgeR	LRT
Robo1	-0.334977	10.9072	40.1061	2.40541e-10	1.70177e-08	pseudobulk	edgeR	LRT
Trpc3	-0.33453	5.0387	6.63154	0.0100189	0.0696661	pseudobulk	edgeR	LRT
Setd7	-0.334294	5.61847	13.6737	0.000217481	0.00332272	pseudobulk	edgeR	LRT
Bicd1	-0.334108	8.53185	38.7572	4.79926e-10	3.13202e-08	pseudobulk	edgeR	LRT
Prdx2	-0.333931	4.9253	10.8382	0.00099427	0.0115731	pseudobulk	edgeR	LRT
Kcnn2	-0.33376	8.32216	37.2865	1.01986e-09	6.20851e-08	pseudobulk	edgeR	LRT
Camk4	-0.33336	6.73685	15.8823	6.74056e-05	0.00123102	pseudobulk	edgeR	LRT
Capn15	-0.333145	5.75483	18.8177	1.43825e-05	0.000325491	pseudobulk	edgeR	LRT
Itga9	-0.332962	5.58508	15.3493	8.9352e-05	0.00156976	pseudobulk	edgeR	LRT
Zmynd8	-0.332813	7.49181	33.2633	8.04865e-09	4.16743e-07	pseudobulk	edgeR	LRT
Atpif1	-0.33174	5.22264	13.6615	0.000218902	0.00333362	pseudobulk	edgeR	LRT
Slc2a8	-0.331712	4.98379	12.8961	0.000329266	0.00468029	pseudobulk	edgeR	LRT
Rtn3	-0.331475	9.04702	46.5865	8.76603e-12	8.22784e-10	pseudobulk	edgeR	LRT
Slc22a5	-0.331314	4.94348	11.256	0.000793658	0.00966793	pseudobulk	edgeR	LRT
Kcnip4	-0.33125	12.7859	48.8359	2.78305e-12	2.83835e-10	pseudobulk	edgeR	LRT
Tram1	-0.331064	4.69412	10.3301	0.00130876	0.0143929	pseudobulk	edgeR	LRT
Ankrd29	-0.330774	5.10133	11.711	0.00062133	0.00792953	pseudobulk	edgeR	LRT
Rassf3	-0.330764	4.7691	8.25101	0.00407293	0.0353944	pseudobulk	edgeR	LRT
Lmnb1	-0.3305	4.65952	9.68129	0.00186154	0.0191854	pseudobulk	edgeR	LRT
Rdx	-0.330132	5.45885	16.8267	4.0954e-05	0.0008047	pseudobulk	edgeR	LRT
Lrrn3	-0.330026	5.39226	9.59729	0.00194865	0.0198137	pseudobulk	edgeR	LRT
Nckipsd	-0.329071	4.53159	8.08103	0.0044731	0.038099	pseudobulk	edgeR	LRT
Adamts3	-0.328618	5.79992	8.55442	0.00344684	0.0309231	pseudobulk	edgeR	LRT
Slc18b1	-0.328456	4.78212	10.7394	0.00104879	0.0121298	pseudobulk	edgeR	LRT
Prrt1	-0.328261	5.27351	14.7145	0.000125083	0.00208256	pseudobulk	edgeR	LRT
Raf1	-0.327722	6.91079	31.0626	2.49837e-08	1.17954e-06	pseudobulk	edgeR	LRT
Vamp2	-0.327629	6.44538	24.5761	7.14319e-07	2.32761e-05	pseudobulk	edgeR	LRT
Clec2l	-0.327576	4.65372	9.21545	0.00239981	0.0233239	pseudobulk	edgeR	LRT
Gm32014	-0.327518	4.72525	7.6898	0.00555338	0.0449441	pseudobulk	edgeR	LRT
Atp6v1g2	-0.326943	5.53897	16.5981	4.61965e-05	0.00089502	pseudobulk	edgeR	LRT
Gap43	-0.326509	6.14812	15.5515	8.02871e-05	0.00142324	pseudobulk	edgeR	LRT
Nxph2	-0.32613	5.10602	5.87015	0.0153997	0.0955749	pseudobulk	edgeR	LRT
Adss	-0.326026	5.82308	18.583	1.62665e-05	0.000363245	pseudobulk	edgeR	LRT
Dhx32	-0.325798	6.38831	18.0965	2.09983e-05	0.000450135	pseudobulk	edgeR	LRT
Dmd	-0.325233	9.94434	35.9922	1.98113e-09	1.13838e-07	pseudobulk	edgeR	LRT
Cdh2	-0.324139	8.22939	24.3913	7.8622e-07	2.53387e-05	pseudobulk	edgeR	LRT
Ptprm	-0.323651	10.5346	38.9693	4.30531e-10	2.85715e-08	pseudobulk	edgeR	LRT
Gm45846	-0.323622	6.35759	20.9347	4.75216e-06	0.000125371	pseudobulk	edgeR	LRT
Zmat3	-0.323158	5.61376	17.7994	2.45458e-05	0.00051311	pseudobulk	edgeR	LRT
Diaph2	-0.322795	7.62371	20.3853	6.33155e-06	0.000160392	pseudobulk	edgeR	LRT
Mpp5	-0.322531	4.57248	8.62614	0.00331372	0.0300146	pseudobulk	edgeR	LRT
Sgk3	-0.322418	4.66211	7.97566	0.00474106	0.0398056	pseudobulk	edgeR	LRT
Usp11	-0.322399	6.12238	22.1397	2.53519e-06	7.14432e-05	pseudobulk	edgeR	LRT
9630002D21Rik	-0.322114	6.58725	18.1418	2.05046e-05	0.000440755	pseudobulk	edgeR	LRT
Fnip2	-0.321678	6.68987	28.3963	9.88531e-08	4.02224e-06	pseudobulk	edgeR	LRT
Fndc4	-0.321124	5.56114	16.4606	4.96714e-05	0.000952939	pseudobulk	edgeR	LRT
Cabp1	-0.32092	6.45741	25.1183	5.39191e-07	1.83567e-05	pseudobulk	edgeR	LRT
Nfib	-0.320313	7.99231	13.9618	0.000186562	0.00292624	pseudobulk	edgeR	LRT
Lgr4	-0.320257	6.22655	21.371	3.78453e-06	0.000103314	pseudobulk	edgeR	LRT
Zmat4	-0.319833	9.23044	37.6911	8.2884e-10	5.16578e-08	pseudobulk	edgeR	LRT
Ghr	-0.319769	6.35088	18.6117	1.60237e-05	0.000358163	pseudobulk	edgeR	LRT
Septin4	-0.319465	6.18716	19.2587	1.1415e-05	0.000269195	pseudobulk	edgeR	LRT
Apba1	-0.31941	8.64032	28.3559	1.00937e-07	4.0929e-06	pseudobulk	edgeR	LRT
Cfl2	-0.319166	5.61003	15.9631	6.45896e-05	0.00118695	pseudobulk	edgeR	LRT
0610010F05Rik	-0.319026	7.06126	26.0433	3.33853e-07	1.20818e-05	pseudobulk	edgeR	LRT
Hspa4l	-0.318591	6.94805	21.534	3.4761e-06	9.5447e-05	pseudobulk	edgeR	LRT
Cyb5a	-0.318501	5.04264	7.6733	0.00560438	0.0452015	pseudobulk	edgeR	LRT
Luzp1	-0.318111	6.78015	22.845	1.75601e-06	5.19722e-05	pseudobulk	edgeR	LRT
Ctps2	-0.318057	5.9954	19.3137	1.1091e-05	0.000263399	pseudobulk	edgeR	LRT
Ppargc1b	-0.317674	6.48418	19.8507	8.37326e-06	0.000206777	pseudobulk	edgeR	LRT
Scn1b	-0.317666	5.95775	13.0787	0.000298678	0.00432221	pseudobulk	edgeR	LRT
Ppfia2	-0.317563	9.75617	37.1519	1.09275e-09	6.61802e-08	pseudobulk	edgeR	LRT
Asah2	-0.317533	4.83733	9.31185	0.00227677	0.0223121	pseudobulk	edgeR	LRT
Ldhb	-0.316987	6.42322	20.8213	5.04187e-06	0.000131541	pseudobulk	edgeR	LRT
Gpi1	-0.316866	6.72583	25.6293	4.13702e-07	1.45606e-05	pseudobulk	edgeR	LRT
Klhl13	-0.316842	5.30195	8.672	0.00323137	0.029478	pseudobulk	edgeR	LRT
Cltb	-0.316782	5.74928	18.3108	1.87639e-05	0.000408935	pseudobulk	edgeR	LRT
Bdh1	-0.316197	4.93257	10.9933	0.000914442	0.0108476	pseudobulk	edgeR	LRT
Grik1	-0.316069	10.8324	25.8343	3.72027e-07	1.332e-05	pseudobulk	edgeR	LRT
Lypd6	-0.316048	6.79338	20.3534	6.43786e-06	0.000162736	pseudobulk	edgeR	LRT
Maf	-0.315887	7.5566	30.3244	3.65508e-08	1.65278e-06	pseudobulk	edgeR	LRT
Opcml	-0.315659	11.8373	28.4165	9.78283e-08	3.98743e-06	pseudobulk	edgeR	LRT
Tlk1	-0.315001	7.03134	25.5225	4.37254e-07	1.5216e-05	pseudobulk	edgeR	LRT
Slc2a13	-0.314224	9.29956	38.8764	4.51501e-10	2.98789e-08	pseudobulk	edgeR	LRT
Rell2	-0.313597	6.02126	19.5967	9.56322e-06	0.000231552	pseudobulk	edgeR	LRT
Mri1	-0.313105	5.35802	14.4166	0.000146504	0.00238154	pseudobulk	edgeR	LRT
Rnf128	-0.312585	5.27221	9.6054	0.00194006	0.0197775	pseudobulk	edgeR	LRT
Car10	-0.311723	8.38569	15.6195	7.74531e-05	0.00138595	pseudobulk	edgeR	LRT
Atp5d	-0.311448	5.96547	18.7419	1.49656e-05	0.000337392	pseudobulk	edgeR	LRT
Chchd10	-0.311397	4.76332	9.6054	0.00194006	0.0197775	pseudobulk	edgeR	LRT
Cntnap5a	-0.311345	10.1401	30.825	2.82378e-08	1.30698e-06	pseudobulk	edgeR	LRT
Adgra3	-0.310962	5.74415	13.9252	0.000190227	0.00296791	pseudobulk	edgeR	LRT
Rnf187	-0.310811	5.95543	17.144	3.46495e-05	0.000694743	pseudobulk	edgeR	LRT
Plcxd3	-0.310768	7.75081	25.3991	4.66134e-07	1.60551e-05	pseudobulk	edgeR	LRT
Zfp608	-0.310578	7.45963	20.5364	5.85079e-06	0.000149644	pseudobulk	edgeR	LRT
Ctsa	-0.31049	5.04426	9.78592	0.00175853	0.0183315	pseudobulk	edgeR	LRT
Gdi1	-0.310449	6.5391	25.0269	5.65355e-07	1.90547e-05	pseudobulk	edgeR	LRT
Sybu	-0.309912	7.79854	30.8084	2.84801e-08	1.31561e-06	pseudobulk	edgeR	LRT
Cep57	-0.309032	4.66513	8.91376	0.00283031	0.0265443	pseudobulk	edgeR	LRT
Pde5a	-0.30894	6.98992	22.8502	1.75134e-06	5.18991e-05	pseudobulk	edgeR	LRT
Pou6f2	-0.308489	4.86456	8.8301	0.00296302	0.0275477	pseudobulk	edgeR	LRT
Tnfrsf21	-0.307152	5.9866	15.8055	7.0199e-05	0.00127217	pseudobulk	edgeR	LRT
Dpysl2	-0.307088	7.13826	23.7441	1.10033e-06	3.41087e-05	pseudobulk	edgeR	LRT
Rspo3	-0.306744	4.68777	7.55945	0.00596961	0.0472733	pseudobulk	edgeR	LRT
Megf9	-0.306611	6.77339	25.8024	3.78226e-07	1.3501e-05	pseudobulk	edgeR	LRT
Tafa1	-0.306397	4.95208	3.5545	0.0593843	0.233913	pseudobulk	edgeR	LRT
Mtch1	-0.305954	6.0399	17.9069	2.31981e-05	0.000487097	pseudobulk	edgeR	LRT
Arl2bp	-0.305669	4.75644	9.0301	0.0026557	0.0251984	pseudobulk	edgeR	LRT
Sgk1	-0.305506	7.08225	23.9653	9.80874e-07	3.08524e-05	pseudobulk	edgeR	LRT
Mpp1	-0.304992	4.84744	8.80923	0.0029971	0.0278097	pseudobulk	edgeR	LRT
Klf7	-0.304791	5.73455	16.1577	5.828e-05	0.00108681	pseudobulk	edgeR	LRT
Gabrb2	-0.304754	9.32169	34.8453	3.56968e-09	1.96033e-07	pseudobulk	edgeR	LRT
Lrrn1	-0.304097	4.64517	8.66786	0.00323872	0.0295283	pseudobulk	edgeR	LRT
Slc4a10	-0.304075	8.57568	33.1533	8.517e-09	4.39063e-07	pseudobulk	edgeR	LRT
Gucy1a1	-0.303827	4.99048	10.1085	0.0014759	0.0158481	pseudobulk	edgeR	LRT
Ppip5k2	-0.303609	7.32828	24.86	6.16496e-07	2.05723e-05	pseudobulk	edgeR	LRT
Rgs9	-0.303405	5.00191	8.55555	0.00344471	0.0309158	pseudobulk	edgeR	LRT
Zfp804b	-0.303381	9.62427	18.9617	1.33372e-05	0.000307447	pseudobulk	edgeR	LRT
Ank2	-0.303292	10.6534	38.7847	4.73214e-10	3.10542e-08	pseudobulk	edgeR	LRT
Pfn2	-0.303261	5.71548	14.5782	0.000134459	0.00221055	pseudobulk	edgeR	LRT
Kcnj3	-0.303026	9.70783	26.9632	2.07365e-07	7.86685e-06	pseudobulk	edgeR	LRT
Frmd3	-0.302789	6.69599	22.3099	2.32002e-06	6.63316e-05	pseudobulk	edgeR	LRT
Bcl7a	-0.302705	4.99693	8.98503	0.00272201	0.0257231	pseudobulk	edgeR	LRT
Stambpl1	-0.30247	6.66611	21.7423	3.11838e-06	8.63288e-05	pseudobulk	edgeR	LRT
Nrg3	-0.302415	12.4156	37.8678	7.57035e-10	4.7815e-08	pseudobulk	edgeR	LRT
9330182L06Rik	-0.301997	7.71743	29.1552	6.68073e-08	2.8721e-06	pseudobulk	edgeR	LRT
Klhl5	-0.301785	5.52672	12.1009	0.000503976	0.00664419	pseudobulk	edgeR	LRT
Ano4	-0.301654	8.75971	34.8363	3.58633e-09	1.96489e-07	pseudobulk	edgeR	LRT
Nhs	-0.30151	8.50844	31.2717	2.24329e-08	1.06552e-06	pseudobulk	edgeR	LRT
Siah3	-0.301443	6.11344	10.6738	0.00108664	0.0124636	pseudobulk	edgeR	LRT
Cdh20	-0.301416	7.05629	21.1323	4.28637e-06	0.000114753	pseudobulk	edgeR	LRT
Rcor3	-0.301282	5.86339	16.5645	4.70225e-05	0.000909527	pseudobulk	edgeR	LRT
Arhgef3	-0.301185	6.15254	15.1201	0.000100886	0.00174122	pseudobulk	edgeR	LRT
Lamp2	-0.301115	6.18802	18.5679	1.63955e-05	0.000365779	pseudobulk	edgeR	LRT
Abhd18	-0.301113	7.42604	29.9899	4.34309e-08	1.94523e-06	pseudobulk	edgeR	LRT
Hspbp1	-0.301031	4.74577	6.59644	0.0102183	0.0706168	pseudobulk	edgeR	LRT
Sorcs2	-0.300999	6.11268	11.4987	0.000696466	0.00870916	pseudobulk	edgeR	LRT
Pak3	-0.300822	8.75163	28.562	9.07438e-08	3.75718e-06	pseudobulk	edgeR	LRT
Zdhhc2	-0.300659	6.34873	15.8225	6.95718e-05	0.00126372	pseudobulk	edgeR	LRT
Gm3294	-0.300567	4.77002	7.54656	0.00601247	0.0475169	pseudobulk	edgeR	LRT
Tmeff1	-0.300208	5.36747	12.9883	0.000313442	0.00449719	pseudobulk	edgeR	LRT
Map3k12	-0.299552	6.08169	15.55	8.03519e-05	0.00142332	pseudobulk	edgeR	LRT
Rtn1	-0.29936	8.10093	32.7191	1.06487e-08	5.38355e-07	pseudobulk	edgeR	LRT
Armcx1	-0.299226	5.04364	10.0546	0.00151967	0.0162293	pseudobulk	edgeR	LRT
Pfkp	-0.299077	7.02819	23.2603	1.41492e-06	4.28458e-05	pseudobulk	edgeR	LRT
Hecw1	-0.299023	8.4068	28.9641	7.37326e-08	3.14117e-06	pseudobulk	edgeR	LRT
Coro1b	-0.298989	5.27607	11.8393	0.00057995	0.007458	pseudobulk	edgeR	LRT
Atp5j2	-0.298879	4.93283	8.64725	0.00327556	0.029772	pseudobulk	edgeR	LRT
Shtn1	-0.298231	7.24137	21.318	3.89062e-06	0.000105477	pseudobulk	edgeR	LRT
Tmeff2	-0.297919	9.63525	36.701	1.37707e-09	8.17191e-08	pseudobulk	edgeR	LRT
Klc2	-0.297818	5.56407	14.1909	0.000165164	0.00264161	pseudobulk	edgeR	LRT
Sorcs1	-0.297791	7.47847	5.50201	0.0189946	0.111718	pseudobulk	edgeR	LRT
Rab6a	-0.29764	7.08291	27.4959	1.57424e-07	6.12006e-06	pseudobulk	edgeR	LRT
Slc4a7	-0.296354	6.82215	22.5508	2.04663e-06	5.9674e-05	pseudobulk	edgeR	LRT
Laptm4b	-0.296171	5.8306	15.2592	9.37215e-05	0.00163676	pseudobulk	edgeR	LRT
Stx3	-0.296073	5.20363	9.46648	0.00209261	0.0208986	pseudobulk	edgeR	LRT
Trmt2a	-0.296009	4.70201	8.37511	0.00380394	0.0335142	pseudobulk	edgeR	LRT
Pcbp1	-0.295816	5.01887	10.4555	0.00122287	0.0136151	pseudobulk	edgeR	LRT
Pdzrn4	-0.295175	7.41523	27.418	1.63897e-07	6.34032e-06	pseudobulk	edgeR	LRT
Zfp426	-0.294856	5.7877	13.4384	0.00024652	0.00367596	pseudobulk	edgeR	LRT
Gabrg2	-0.294841	7.69437	21.8085	3.01263e-06	8.36964e-05	pseudobulk	edgeR	LRT
Pcgf2	-0.294708	5.2424	10.3554	0.001291	0.0142391	pseudobulk	edgeR	LRT
Rnf34	-0.294693	5.0265	9.6481	0.00189548	0.0194413	pseudobulk	edgeR	LRT
Kcna1	-0.294458	6.63673	19.783	8.67501e-06	0.000213335	pseudobulk	edgeR	LRT
Strip1	-0.29439	4.51576	6.53455	0.0105799	0.0723938	pseudobulk	edgeR	LRT
Gnas	-0.294379	7.78656	27.8839	1.28819e-07	5.11779e-06	pseudobulk	edgeR	LRT
Hdx	-0.294357	6.41174	14.9053	0.000113047	0.0019119	pseudobulk	edgeR	LRT
Hint1	-0.294255	4.71178	8.13154	0.00435018	0.0372135	pseudobulk	edgeR	LRT
Ptpru	-0.29415	5.05071	6.44889	0.0111022	0.0749231	pseudobulk	edgeR	LRT
Ly6h	-0.293944	6.77775	21.5249	3.49257e-06	9.57874e-05	pseudobulk	edgeR	LRT
Idh2	-0.293941	4.66692	8.59771	0.00336585	0.0303584	pseudobulk	edgeR	LRT
Gm27008	-0.293639	4.82003	9.06433	0.00260644	0.0248302	pseudobulk	edgeR	LRT
Snca	-0.293344	6.06991	8.80183	0.00300928	0.0279007	pseudobulk	edgeR	LRT
Prdm11	-0.292922	4.95087	9.60246	0.00194317	0.0197893	pseudobulk	edgeR	LRT
Trim24	-0.292723	6.29656	17.7074	2.57622e-05	0.000534272	pseudobulk	edgeR	LRT
Kctd18	-0.292717	4.59836	4.95032	0.0260858	0.137208	pseudobulk	edgeR	LRT
Phip	-0.292544	7.3805	28.2253	1.07982e-07	4.34865e-06	pseudobulk	edgeR	LRT
Osbpl10	-0.292466	6.10875	16.242	5.57432e-05	0.00104976	pseudobulk	edgeR	LRT
Inpp1	-0.29238	5.31166	10.1446	0.00144725	0.0155974	pseudobulk	edgeR	LRT
Porcn	-0.292292	5.76794	14.6152	0.000131848	0.0021737	pseudobulk	edgeR	LRT
Fam135b	-0.29215	9.14596	33.1276	8.63069e-09	4.42986e-07	pseudobulk	edgeR	LRT
Pls3	-0.291857	5.79397	12.4432	0.000419517	0.00572288	pseudobulk	edgeR	LRT
St3gal6	-0.291601	5.38231	10.1629	0.00143292	0.0155067	pseudobulk	edgeR	LRT
Sec24d	-0.291584	4.68751	6.10844	0.0134538	0.0865633	pseudobulk	edgeR	LRT
P3h3	-0.291042	4.71278	6.98829	0.00820447	0.0601397	pseudobulk	edgeR	LRT
Osbpl6	-0.291017	8.37117	28.4253	9.73858e-08	3.97628e-06	pseudobulk	edgeR	LRT
Fnbp1l	-0.290221	7.38275	21.6919	3.20141e-06	8.84198e-05	pseudobulk	edgeR	LRT
Tspan7	-0.2902	8.08055	29.1023	6.86572e-08	2.9409e-06	pseudobulk	edgeR	LRT
Xkr4	-0.289562	11.6252	39.7136	2.94075e-10	2.04369e-08	pseudobulk	edgeR	LRT
Phf8	-0.289545	6.40335	19.0987	1.24132e-05	0.000289261	pseudobulk	edgeR	LRT
Oprm1	-0.289439	5.34546	11.9433	0.000548442	0.00710713	pseudobulk	edgeR	LRT
Mmp24	-0.289387	5.22686	10.6323	0.00111128	0.0126905	pseudobulk	edgeR	LRT
Tbc1d9	-0.289352	6.90746	21.6933	3.19907e-06	8.84198e-05	pseudobulk	edgeR	LRT
Mast2	-0.288728	8.23301	20.9072	4.82074e-06	0.000126896	pseudobulk	edgeR	LRT
B3galt1	-0.288502	9.06254	26.2788	2.95518e-07	1.08275e-05	pseudobulk	edgeR	LRT
Bicra	-0.28833	5.17102	6.6558	0.00988336	0.0689592	pseudobulk	edgeR	LRT
C1qtnf4	-0.288215	6.18425	17.7159	2.56468e-05	0.000533286	pseudobulk	edgeR	LRT
Nrcam	-0.28769	8.6982	24.7206	6.62708e-07	2.17145e-05	pseudobulk	edgeR	LRT
Rapgef6	-0.287651	7.30397	20.3559	6.42945e-06	0.000162697	pseudobulk	edgeR	LRT
Cep126	-0.286968	5.812	11.3849	0.000740423	0.00915195	pseudobulk	edgeR	LRT
Ctsl	-0.28688	4.92056	8.69002	0.00319958	0.0292393	pseudobulk	edgeR	LRT
Las1l	-0.286702	5.97272	16.457	4.97663e-05	0.000953982	pseudobulk	edgeR	LRT
Ndst3	-0.286683	7.43268	18.4619	1.73333e-05	0.000383791	pseudobulk	edgeR	LRT
Stk39	-0.286287	7.60731	26.8794	2.16558e-07	8.17585e-06	pseudobulk	edgeR	LRT
Slit2	-0.286132	8.88644	20.7906	5.12341e-06	0.000133079	pseudobulk	edgeR	LRT
Lrsam1	-0.286088	4.51077	6.35435	0.0117094	0.0778611	pseudobulk	edgeR	LRT
Ankrd13d	-0.285943	5.61447	13.5622	0.00023079	0.00348091	pseudobulk	edgeR	LRT
Map3k9	-0.285833	5.57625	12.8739	0.000333203	0.00472318	pseudobulk	edgeR	LRT
Cdkl5	-0.285372	7.62073	22.1554	2.51442e-06	7.09428e-05	pseudobulk	edgeR	LRT
Endod1	-0.285176	5.08092	9.88485	0.00166645	0.0175346	pseudobulk	edgeR	LRT
Thap3	-0.285037	4.81532	8.18593	0.00422166	0.0363782	pseudobulk	edgeR	LRT
Stxbp5l	-0.284868	9.31611	32.776	1.03412e-08	5.26196e-07	pseudobulk	edgeR	LRT
Sh3rf3	-0.283235	9.10081	25.1656	5.2611e-07	1.79893e-05	pseudobulk	edgeR	LRT
Synpr	-0.283185	9.21526	16.424	5.06394e-05	0.00096993	pseudobulk	edgeR	LRT
Ppfia3	-0.283159	5.66493	13.65	0.000220236	0.00334745	pseudobulk	edgeR	LRT
Zfp692	-0.283079	6.37368	18.2474	1.93987e-05	0.000420436	pseudobulk	edgeR	LRT
Dpysl5	-0.282952	6.36027	15.7634	7.17773e-05	0.00129678	pseudobulk	edgeR	LRT
Kcnmb2	-0.282909	9.81406	25.5966	4.2078e-07	1.47298e-05	pseudobulk	edgeR	LRT
Col11a1	-0.282695	4.61603	4.47239	0.0344467	0.167884	pseudobulk	edgeR	LRT
Mmp16	-0.282431	9.11165	24.8065	6.33819e-07	2.10608e-05	pseudobulk	edgeR	LRT
Gm9833	-0.282399	4.96217	8.1451	0.00431777	0.0370663	pseudobulk	edgeR	LRT
Ckb	-0.282356	8.15027	26.4271	2.73675e-07	1.009e-05	pseudobulk	edgeR	LRT
Ube2m	-0.282242	4.67039	6.61702	0.0101009	0.0699903	pseudobulk	edgeR	LRT
9330111N05Rik	-0.282014	5.37416	9.5396	0.00201085	0.0202538	pseudobulk	edgeR	LRT
Gclm	-0.281246	6.61775	18.9111	1.36952e-05	0.000314162	pseudobulk	edgeR	LRT
Fam102b	-0.281136	4.56643	3.65956	0.0557484	0.224049	pseudobulk	edgeR	LRT
Ptprg	-0.280861	9.1653	25.6421	4.10972e-07	1.44941e-05	pseudobulk	edgeR	LRT
Cds1	-0.280779	6.09675	16.3167	5.35903e-05	0.00101408	pseudobulk	edgeR	LRT
Psmc3	-0.280222	5.00078	7.01669	0.00807534	0.0594894	pseudobulk	edgeR	LRT
Neto2	-0.280084	7.63495	20.8814	4.88608e-06	0.000128329	pseudobulk	edgeR	LRT
Etv6	-0.279607	7.23838	18.4339	1.75899e-05	0.000388015	pseudobulk	edgeR	LRT
Rims2	-0.279566	10.2923	35.1949	2.98308e-09	1.6813e-07	pseudobulk	edgeR	LRT
Cr1l	-0.27793	5.23695	9.76823	0.00177553	0.0184597	pseudobulk	edgeR	LRT
Zyx	-0.277463	4.74392	5.53613	0.0186278	0.110071	pseudobulk	edgeR	LRT
Brinp2	-0.276896	7.70458	16.5757	4.67461e-05	0.000904923	pseudobulk	edgeR	LRT
Rnf215	-0.276662	4.64363	7.08704	0.00776434	0.0577582	pseudobulk	edgeR	LRT
Hectd2	-0.276327	6.412	18.3896	1.80036e-05	0.000395291	pseudobulk	edgeR	LRT
Pdzrn3	-0.276302	7.20917	11.6939	0.00062707	0.00798233	pseudobulk	edgeR	LRT
Epb41l4b	-0.275982	6.10689	8.93267	0.00280115	0.0263127	pseudobulk	edgeR	LRT
Tmem266	-0.275977	4.84653	7.91884	0.00489226	0.0407124	pseudobulk	edgeR	LRT
Gatad2a	-0.275964	4.69439	7.00452	0.00813043	0.0598017	pseudobulk	edgeR	LRT
Mob1b	-0.275522	5.73521	11.62	0.000652469	0.00827315	pseudobulk	edgeR	LRT
Msantd2	-0.275281	6.60358	18.4714	1.72471e-05	0.000382244	pseudobulk	edgeR	LRT
Sema4g	-0.275262	5.40067	11.3089	0.000771361	0.00943536	pseudobulk	edgeR	LRT
Mgll	-0.274745	6.71836	17.1115	3.52484e-05	0.000705703	pseudobulk	edgeR	LRT
Ntrk3	-0.274658	9.68405	23.1536	1.4956e-06	4.49997e-05	pseudobulk	edgeR	LRT
Lekr1	-0.274546	7.33737	19.2206	1.16451e-05	0.0002738	pseudobulk	edgeR	LRT
Kctd20	-0.274531	5.28104	8.8353	0.0029546	0.0275237	pseudobulk	edgeR	LRT
Dennd5b	-0.274377	7.69562	21.2744	3.98014e-06	0.000107532	pseudobulk	edgeR	LRT
Cdh12	-0.2742	8.75942	19.8773	8.2577e-06	0.000204138	pseudobulk	edgeR	LRT
Mef2a	-0.273579	8.02871	25.4849	4.45848e-07	1.54922e-05	pseudobulk	edgeR	LRT
Gpr158	-0.273472	9.51987	28.4759	9.48733e-08	3.89394e-06	pseudobulk	edgeR	LRT
Adam15	-0.27297	5.61141	12.7371	0.000358477	0.00502102	pseudobulk	edgeR	LRT
Ogt	-0.272519	8.03471	25.9099	3.57737e-07	1.28475e-05	pseudobulk	edgeR	LRT
Sgpl1	-0.271686	5.28874	8.38177	0.00379004	0.0334042	pseudobulk	edgeR	LRT
Agbl4	-0.271682	9.88901	32.981	9.30649e-09	4.756e-07	pseudobulk	edgeR	LRT
Ripk2	-0.271562	5.24513	10.1603	0.00143498	0.0155076	pseudobulk	edgeR	LRT
Gm47027	-0.271462	4.50375	6.17804	0.0129346	0.0840389	pseudobulk	edgeR	LRT
Rhobtb3	-0.271381	5.60832	9.39531	0.00217542	0.0214887	pseudobulk	edgeR	LRT
Ptpro	-0.27117	6.32398	15.2741	9.2985e-05	0.00162631	pseudobulk	edgeR	LRT
Kcnd2	-0.271031	10.6677	27.0677	1.96453e-07	7.47696e-06	pseudobulk	edgeR	LRT
Txndc16	-0.27099	6.44254	13.8085	0.000202417	0.00312705	pseudobulk	edgeR	LRT
Msl1	-0.270336	4.5662	6.64535	0.00994149	0.0692319	pseudobulk	edgeR	LRT
Ubqln4	-0.269906	5.1198	8.07446	0.00448935	0.0382097	pseudobulk	edgeR	LRT
Kif21b	-0.269798	5.91085	10.9246	0.000948979	0.0111395	pseudobulk	edgeR	LRT
Tmlhe	-0.269765	5.77789	11.4081	0.000731254	0.00905288	pseudobulk	edgeR	LRT
Pcx	-0.269702	5.26869	8.50568	0.00354039	0.031582	pseudobulk	edgeR	LRT
Samd4	-0.269411	6.90862	18.7842	1.46371e-05	0.000330936	pseudobulk	edgeR	LRT
Edf1	-0.269321	4.55453	6.6412	0.00996467	0.0693321	pseudobulk	edgeR	LRT
Myrip	-0.269233	7.16267	17.7881	2.46919e-05	0.00051519	pseudobulk	edgeR	LRT
Flrt2	-0.268904	8.5708	26.9924	2.0426e-07	7.76156e-06	pseudobulk	edgeR	LRT
Pdhb	-0.26877	5.79198	10.4451	0.00122976	0.0136854	pseudobulk	edgeR	LRT
Tafa2	-0.268757	9.68274	11.9828	0.000536926	0.00698015	pseudobulk	edgeR	LRT
Gm20732	-0.268652	5.2611	7.66049	0.00564431	0.0453992	pseudobulk	edgeR	LRT
Jakmip1	-0.268445	5.8229	13.474	0.000241896	0.0036206	pseudobulk	edgeR	LRT
Kcnt2	-0.268403	7.31827	11.7095	0.000621831	0.00793162	pseudobulk	edgeR	LRT
Erbin	-0.268294	7.06271	18.4044	1.78644e-05	0.000392601	pseudobulk	edgeR	LRT
Macrod1	-0.268187	5.08326	6.27494	0.0122457	0.0806156	pseudobulk	edgeR	LRT
Zfp536	-0.268129	9.21615	19.5476	9.81227e-06	0.000237095	pseudobulk	edgeR	LRT
Dclk2	-0.268086	7.43963	20.4966	5.97381e-06	0.000152313	pseudobulk	edgeR	LRT
Magee1	-0.267884	5.31456	10.0253	0.00154402	0.0164372	pseudobulk	edgeR	LRT
Tnip2	-0.267818	5.3425	10.0447	0.00152788	0.0163023	pseudobulk	edgeR	LRT
Ano3	-0.267677	7.10608	7.70986	0.00549199	0.0445544	pseudobulk	edgeR	LRT
Gsg1l	-0.267473	5.24705	6.77828	0.0092274	0.0658154	pseudobulk	edgeR	LRT
Chn1	-0.267439	7.41149	22.1558	2.51393e-06	7.09428e-05	pseudobulk	edgeR	LRT
Frmd5	-0.267411	10.3288	24.8426	6.22074e-07	2.0729e-05	pseudobulk	edgeR	LRT
Dusp10	-0.266804	6.07949	13.576	0.000229094	0.00345754	pseudobulk	edgeR	LRT
Fbxo44	-0.266625	5.42837	10.6419	0.00110555	0.0126497	pseudobulk	edgeR	LRT
Cyp7b1	-0.266423	5.03976	4.98373	0.0255868	0.1354	pseudobulk	edgeR	LRT
Rabgap1l	-0.266287	8.79381	28.7748	8.13033e-08	3.4143e-06	pseudobulk	edgeR	LRT
St8sia4	-0.26612	7.19633	20.6135	5.61987e-06	0.000144225	pseudobulk	edgeR	LRT
Ankrd44	-0.265889	6.72832	14.9893	0.000108123	0.00184318	pseudobulk	edgeR	LRT
Pclo	-0.26582	9.95678	28.6492	8.6752e-08	3.62374e-06	pseudobulk	edgeR	LRT
2510009E07Rik	-0.265744	5.08344	7.63708	0.00571806	0.0458047	pseudobulk	edgeR	LRT
Fbxl12	-0.265643	5.91095	12.5013	0.000406664	0.0055831	pseudobulk	edgeR	LRT
Eif2ak3	-0.265481	5.49179	10.4947	0.00119716	0.0134176	pseudobulk	edgeR	LRT
Atp1a3	-0.265322	8.57171	23.9103	1.00933e-06	3.16628e-05	pseudobulk	edgeR	LRT
Klc1	-0.265132	6.88073	19.0315	1.28579e-05	0.000297856	pseudobulk	edgeR	LRT
Dynll2	-0.265064	5.31443	9.77892	0.00176524	0.018377	pseudobulk	edgeR	LRT
Grin3a	-0.264516	8.69313	13.9971	0.000183096	0.00288532	pseudobulk	edgeR	LRT
Cystm1	-0.264355	5.05717	8.00634	0.00466138	0.0392907	pseudobulk	edgeR	LRT
Dpp6	-0.264278	10.6012	27.1635	1.86959e-07	7.18526e-06	pseudobulk	edgeR	LRT
Retreg1	-0.264241	6.97244	19.3837	1.06914e-05	0.000255975	pseudobulk	edgeR	LRT
Ano6	-0.264219	6.63648	18.4762	1.72042e-05	0.00038165	pseudobulk	edgeR	LRT
Cdk14	-0.263805	8.11216	16.5409	4.76117e-05	0.00091566	pseudobulk	edgeR	LRT
Arhgef6	-0.263785	6.24161	15.5919	7.85909e-05	0.00140267	pseudobulk	edgeR	LRT
Denn2b	-0.263764	6.50438	16.7539	4.25536e-05	0.000831278	pseudobulk	edgeR	LRT
Pdzd2	-0.2637	6.82778	15.161	9.87198e-05	0.00171262	pseudobulk	edgeR	LRT
Slitrk4	-0.263656	4.81528	6.24424	0.0124598	0.081539	pseudobulk	edgeR	LRT
Cxxc4	-0.263585	5.8039	12.3495	0.000441096	0.00597917	pseudobulk	edgeR	LRT
Abcg4	-0.263508	4.76869	6.49235	0.010834	0.0737254	pseudobulk	edgeR	LRT
Acot7	-0.263082	6.27661	15.89	6.71319e-05	0.00122697	pseudobulk	edgeR	LRT
Abcb9	-0.263037	5.21124	8.15901	0.00428477	0.0368143	pseudobulk	edgeR	LRT
Ugp2	-0.262693	5.20679	7.66619	0.0056265	0.0453024	pseudobulk	edgeR	LRT
Rai2	-0.262648	5.64586	9.1792	0.0024478	0.0236344	pseudobulk	edgeR	LRT
Ncoa7	-0.262647	7.51611	20.7554	5.21839e-06	0.000135396	pseudobulk	edgeR	LRT
Ahr	-0.262618	5.48143	8.5537	0.0034482	0.0309236	pseudobulk	edgeR	LRT
Slc25a40	-0.262581	5.19364	8.04141	0.00457199	0.0387034	pseudobulk	edgeR	LRT
Gabra4	-0.262294	7.3594	18.0732	2.12569e-05	0.000454438	pseudobulk	edgeR	LRT
Hecw2	-0.262292	8.86051	24.5369	7.29004e-07	2.37218e-05	pseudobulk	edgeR	LRT
Arl6ip5	-0.261933	5.33572	8.22693	0.00412733	0.0357484	pseudobulk	edgeR	LRT
Dtnbp1	-0.261846	5.13388	8.29217	0.00398164	0.034742	pseudobulk	edgeR	LRT
Hipk2	-0.26174	6.26171	10.4327	0.00123803	0.0137515	pseudobulk	edgeR	LRT
Moxd1	-0.261512	5.97445	8.20726	0.00417231	0.0361115	pseudobulk	edgeR	LRT
Nrg2	-0.261326	7.48461	22.4975	2.10419e-06	6.10499e-05	pseudobulk	edgeR	LRT
Grina	-0.261285	7.07134	19.7934	8.62805e-06	0.000212401	pseudobulk	edgeR	LRT
Hjurp	-0.261059	5.82552	11.0507	0.000886527	0.0105911	pseudobulk	edgeR	LRT
Rala	-0.260996	6.16795	11.6286	0.000649439	0.00824361	pseudobulk	edgeR	LRT
Dixdc1	-0.260789	5.36292	8.88958	0.00286802	0.0268431	pseudobulk	edgeR	LRT
Cdh8	-0.260507	8.30965	18.2504	1.93689e-05	0.000420178	pseudobulk	edgeR	LRT
Oprd1	-0.26035	6.10253	9.54606	0.00200379	0.0201913	pseudobulk	edgeR	LRT
Kcnc1	-0.260348	8.40374	25.5443	4.32343e-07	1.51121e-05	pseudobulk	edgeR	LRT
Clvs2	-0.260263	6.90844	14.008	0.00018203	0.00287556	pseudobulk	edgeR	LRT
Fam199x	-0.260115	4.78528	6.85554	0.00883668	0.0637631	pseudobulk	edgeR	LRT
Rmc1	-0.259928	4.63549	5.92103	0.0149612	0.0935929	pseudobulk	edgeR	LRT
Nfia	-0.259928	5.98108	5.74759	0.0165113	0.100566	pseudobulk	edgeR	LRT
Ecsit	-0.259649	4.5093	5.26308	0.0217824	0.120753	pseudobulk	edgeR	LRT
Pcdh9	-0.259563	12.1814	31.4158	2.08281e-08	9.98057e-07	pseudobulk	edgeR	LRT
Rnf157	-0.259383	7.05561	17.6001	2.72568e-05	0.000560333	pseudobulk	edgeR	LRT
Pip4k2a	-0.259375	5.76655	9.4779	0.00207962	0.0208041	pseudobulk	edgeR	LRT
Pip4p1	-0.259249	5.88739	11.4936	0.00069838	0.00872383	pseudobulk	edgeR	LRT
Thrb	-0.259214	10.2738	27.4428	1.61808e-07	6.26979e-06	pseudobulk	edgeR	LRT
Kirrel	-0.258275	5.14528	7.06238	0.00787192	0.0583741	pseudobulk	edgeR	LRT
Rffl	-0.25808	4.57065	5.08383	0.02415	0.129986	pseudobulk	edgeR	LRT
Sgpp2	-0.257882	4.85696	5.8401	0.0156649	0.0967144	pseudobulk	edgeR	LRT
Slitrk1	-0.257356	4.78489	6.58551	0.0102812	0.0709684	pseudobulk	edgeR	LRT
Arid5b	-0.257053	6.95255	16.0224	6.25964e-05	0.00115845	pseudobulk	edgeR	LRT
Asxl3	-0.256918	6.45837	15.8209	6.96287e-05	0.00126378	pseudobulk	edgeR	LRT
A930029G22Rik	-0.256827	4.9434	5.91647	0.015	0.093711	pseudobulk	edgeR	LRT
Ctnnd2	-0.256637	11.3109	30.5516	3.25096e-08	1.48429e-06	pseudobulk	edgeR	LRT
Flot2	-0.256551	4.71295	5.62099	0.0177466	0.106223	pseudobulk	edgeR	LRT
Zfp64	-0.256285	5.03287	7.35317	0.00669447	0.05144	pseudobulk	edgeR	LRT
Elovl6	-0.255984	6.6937	15.2775	9.2814e-05	0.00162452	pseudobulk	edgeR	LRT
Cox7b	-0.255973	5.70116	11.0317	0.000895685	0.0106789	pseudobulk	edgeR	LRT
Nf2	-0.255543	5.1479	7.22826	0.00717649	0.0543287	pseudobulk	edgeR	LRT
Plpbp	-0.25524	5.51344	9.90337	0.00164976	0.0173745	pseudobulk	edgeR	LRT
Mtfr1l	-0.254975	4.58092	4.8798	0.0271728	0.141005	pseudobulk	edgeR	LRT
Atp6v0e	-0.254915	5.42529	9.48058	0.00207658	0.0207914	pseudobulk	edgeR	LRT
Arnt2	-0.254895	8.6261	22.3811	2.23567e-06	6.44678e-05	pseudobulk	edgeR	LRT
Mir9-3hg	-0.254783	6.84389	15.5617	7.98569e-05	0.00141882	pseudobulk	edgeR	LRT
Pvt1	-0.254763	8.08026	19.3151	1.10826e-05	0.000263399	pseudobulk	edgeR	LRT
Ppm1h	-0.254515	7.9065	23.389	1.32335e-06	4.03322e-05	pseudobulk	edgeR	LRT
Dipk1a	-0.254282	5.72098	9.83473	0.00171248	0.0179228	pseudobulk	edgeR	LRT
Cdc42ep3	-0.254195	4.8164	6.43656	0.0111795	0.0752985	pseudobulk	edgeR	LRT
Sfmbt1	-0.254125	6.52184	14.7606	0.000122062	0.00204528	pseudobulk	edgeR	LRT
Kras	-0.253851	6.59105	14.9451	0.000110685	0.00188005	pseudobulk	edgeR	LRT
Eno1b	-0.253702	6.02972	12.5577	0.000394587	0.00543949	pseudobulk	edgeR	LRT
Atp5g3	-0.25368	6.03174	12.2403	0.000467678	0.00626736	pseudobulk	edgeR	LRT
Inpp5j	-0.253671	6.85662	17.2618	3.25662e-05	0.000657999	pseudobulk	edgeR	LRT
Ptpn4	-0.253354	8.30006	25.0663	5.53917e-07	1.87496e-05	pseudobulk	edgeR	LRT
Cnksr2	-0.25335	8.39666	17.5005	2.87232e-05	0.000588938	pseudobulk	edgeR	LRT
Osbp2	-0.253338	6.14964	12.6979	0.00036606	0.00511204	pseudobulk	edgeR	LRT
Tkt	-0.253294	4.87895	6.90831	0.00857961	0.0623464	pseudobulk	edgeR	LRT
Alk	-0.252876	9.15939	20.0793	7.4298e-06	0.000185619	pseudobulk	edgeR	LRT
Marchf4	-0.252769	6.04478	10.6597	0.00109495	0.0125406	pseudobulk	edgeR	LRT
Syn1	-0.252697	7.2257	19.6881	9.11661e-06	0.000223028	pseudobulk	edgeR	LRT
Usp25	-0.252253	7.04591	14.9896	0.000108103	0.00184318	pseudobulk	edgeR	LRT
Tmem191c	-0.251954	6.95153	15.6832	7.48847e-05	0.00134623	pseudobulk	edgeR	LRT
Rcan2	-0.251771	8.35003	23.2576	1.41687e-06	4.285e-05	pseudobulk	edgeR	LRT
Pdss1	-0.251691	6.5622	14.8862	0.000114197	0.00192859	pseudobulk	edgeR	LRT
Dusp3	-0.251582	5.13025	6.83427	0.00894252	0.0643681	pseudobulk	edgeR	LRT
Neto1	-0.250979	9.19469	13.3266	0.00026167	0.00386258	pseudobulk	edgeR	LRT
Slc25a16	-0.250942	4.53783	4.62065	0.0315892	0.157514	pseudobulk	edgeR	LRT
Gm10516	-0.250893	4.50024	5.47916	0.0192445	0.112781	pseudobulk	edgeR	LRT
Celf6	-0.250716	5.08039	7.24231	0.00712052	0.0540091	pseudobulk	edgeR	LRT
Fut8	-0.250372	8.18197	14.846	0.000116655	0.00196446	pseudobulk	edgeR	LRT
Aco2	-0.250037	6.63056	16.5098	4.83986e-05	0.000930035	pseudobulk	edgeR	LRT
St3gal5	-0.250019	5.55246	9.25327	0.00235075	0.0229228	pseudobulk	edgeR	LRT
Ss18l2	-0.249822	5.26643	6.8287	0.00897046	0.0644708	pseudobulk	edgeR	LRT
Lrrc8b	-0.249758	6.78768	15.5943	7.84929e-05	0.00140198	pseudobulk	edgeR	LRT
Utrn	-0.2497	8.99177	17.0515	3.63791e-05	0.00072509	pseudobulk	edgeR	LRT
Uba1	-0.249641	5.39195	8.78625	0.00303509	0.0280737	pseudobulk	edgeR	LRT
Tmem151a	-0.249492	5.37377	9.07697	0.00258848	0.0247091	pseudobulk	edgeR	LRT
Inpp5e	-0.249344	4.68704	5.61056	0.0178526	0.106694	pseudobulk	edgeR	LRT
Tpgs2	-0.249327	5.16755	7.92779	0.00486813	0.0406408	pseudobulk	edgeR	LRT
Acsl4	-0.249191	6.30098	12.9292	0.000323504	0.00461067	pseudobulk	edgeR	LRT
Mindy2	-0.248949	6.44556	12.0637	0.000514141	0.00675956	pseudobulk	edgeR	LRT
Pgk1	-0.248875	4.74213	5.20269	0.022552	0.123703	pseudobulk	edgeR	LRT
Kif13a	-0.248869	5.4029	7.75407	0.00535917	0.0436723	pseudobulk	edgeR	LRT
Tdrd7	-0.248856	5.07283	6.55437	0.0104627	0.0718631	pseudobulk	edgeR	LRT
Stmn1	-0.248766	5.69089	8.68122	0.00321506	0.029358	pseudobulk	edgeR	LRT
Foxg1	-0.24863	4.67973	5.11413	0.0237318	0.12836	pseudobulk	edgeR	LRT
Atp5h	-0.248368	5.50408	7.71245	0.00548412	0.0445059	pseudobulk	edgeR	LRT
Mpc2	-0.248324	5.5994	9.17534	0.00245297	0.0236641	pseudobulk	edgeR	LRT
Zfp385b	-0.247945	9.54258	25.4468	4.54757e-07	1.57213e-05	pseudobulk	edgeR	LRT
Bcas2	-0.247777	5.35853	6.53585	0.0105722	0.0723619	pseudobulk	edgeR	LRT
Mcu	-0.247442	6.29468	11.4333	0.000721411	0.00896654	pseudobulk	edgeR	LRT
Pcdh15	-0.247324	9.73197	13.6908	0.000215505	0.0033011	pseudobulk	edgeR	LRT
Pitpnc1	-0.247223	7.81504	13.9707	0.000185677	0.00291624	pseudobulk	edgeR	LRT
Pcmtd1	-0.246933	6.74518	12.1495	0.000491008	0.00651699	pseudobulk	edgeR	LRT
Tox2	-0.246927	6.53295	12.7115	0.000363407	0.00508101	pseudobulk	edgeR	LRT
Polrmt	-0.246539	4.50167	4.7062	0.0300541	0.151913	pseudobulk	edgeR	LRT
Ablim2	-0.246505	7.25626	17.9895	2.22126e-05	0.000471023	pseudobulk	edgeR	LRT
Sesn3	-0.2465	7.24354	14.2178	0.000162821	0.00261101	pseudobulk	edgeR	LRT
Ppp2r2b	-0.246496	10.0734	24.3594	7.99354e-07	2.57267e-05	pseudobulk	edgeR	LRT
Armcx3	-0.246282	5.23948	7.09313	0.00773798	0.0576259	pseudobulk	edgeR	LRT
Ccser1	-0.246204	11.0504	25.6458	4.10187e-07	1.44881e-05	pseudobulk	edgeR	LRT
Bckdhb	-0.246144	7.57759	18.4312	1.76152e-05	0.00038821	pseudobulk	edgeR	LRT
Fgf12	-0.245807	11.7329	25.7074	3.97304e-07	1.40965e-05	pseudobulk	edgeR	LRT
Oxa1l	-0.245743	4.69857	5.60692	0.0178897	0.106889	pseudobulk	edgeR	LRT
Calm2	-0.245472	6.15428	12.1506	0.00049072	0.00651684	pseudobulk	edgeR	LRT
Reps2	-0.245136	8.0865	22.545	2.05277e-06	5.97789e-05	pseudobulk	edgeR	LRT
St6gal2	-0.24505	6.4246	9.6627	0.00188047	0.019329	pseudobulk	edgeR	LRT
Pde1c	-0.244976	6.72724	13.8579	0.000197169	0.00305398	pseudobulk	edgeR	LRT
Cntn3	-0.244968	9.10291	16.6108	4.58901e-05	0.000889913	pseudobulk	edgeR	LRT
Adcy8	-0.244678	8.14758	16.9542	3.8293e-05	0.000758743	pseudobulk	edgeR	LRT
Mtus2	-0.244605	8.3376	21.6145	3.33326e-06	9.18461e-05	pseudobulk	edgeR	LRT
Tia1	-0.243951	7.17768	17.9124	2.31312e-05	0.000486126	pseudobulk	edgeR	LRT
Ist1	-0.24376	5.94071	10.0259	0.00154356	0.0164372	pseudobulk	edgeR	LRT
Maml2	-0.243527	5.39542	6.10823	0.0134554	0.0865633	pseudobulk	edgeR	LRT
Prkag1	-0.24305	5.0195	6.62568	0.0100519	0.0697739	pseudobulk	edgeR	LRT
Prkdc	-0.242965	6.15947	11.0197	0.000901475	0.0107262	pseudobulk	edgeR	LRT
Enah	-0.242891	8.27085	20.2565	6.77216e-06	0.000170091	pseudobulk	edgeR	LRT
Gpr63	-0.24284	5.96942	6.02503	0.0141044	0.089613	pseudobulk	edgeR	LRT
Grip1	-0.242781	12.0522	18.448	1.74608e-05	0.00038589	pseudobulk	edgeR	LRT
Cadps	-0.241691	10.4618	26.1062	3.2314e-07	1.17301e-05	pseudobulk	edgeR	LRT
Mpdz	-0.241612	6.96747	11.4183	0.000727241	0.00901266	pseudobulk	edgeR	LRT
Tmtc1	-0.241523	6.41268	10.2249	0.00138556	0.0150704	pseudobulk	edgeR	LRT
Pwwp3a	-0.24146	4.5839	3.96487	0.0464592	0.197391	pseudobulk	edgeR	LRT
Kif5c	-0.241426	8.47013	21.9647	2.77717e-06	7.77972e-05	pseudobulk	edgeR	LRT
Btbd1	-0.241387	6.56795	15.0238	0.000106162	0.00181895	pseudobulk	edgeR	LRT
Zmat1	-0.240748	5.54628	8.64368	0.00328198	0.0298073	pseudobulk	edgeR	LRT
A230057D06Rik	-0.240712	9.71096	19.4105	1.05426e-05	0.000252668	pseudobulk	edgeR	LRT
Kcnc3	-0.240667	6.24867	10.4021	0.00125874	0.013942	pseudobulk	edgeR	LRT
Mtss2	-0.240538	6.37075	10.7761	0.00102818	0.0119208	pseudobulk	edgeR	LRT
Pkd2	-0.240502	6.19644	12.0377	0.000521354	0.00683505	pseudobulk	edgeR	LRT
Lzts3	-0.240417	4.7786	5.5321	0.0186707	0.110296	pseudobulk	edgeR	LRT
Gpr155	-0.240322	4.96967	6.19359	0.0128214	0.0834879	pseudobulk	edgeR	LRT
Vcl	-0.240251	6.37582	13.349	0.000258559	0.00382385	pseudobulk	edgeR	LRT
Ncs1	-0.240109	6.022	8.68629	0.00320613	0.0292878	pseudobulk	edgeR	LRT
Slc7a8	-0.239532	6.48308	11.5328	0.000683804	0.00858271	pseudobulk	edgeR	LRT
Sorbs1	-0.238996	8.81371	22.6141	1.98026e-06	5.8026e-05	pseudobulk	edgeR	LRT
Lancl3	-0.238962	5.11498	6.52398	0.010643	0.0727408	pseudobulk	edgeR	LRT
Cbr1	-0.238956	4.71443	5.60226	0.0179373	0.107119	pseudobulk	edgeR	LRT
Serp2	-0.238897	5.62286	8.14177	0.0043257	0.037081	pseudobulk	edgeR	LRT
Sypl	-0.23888	4.93904	6.22347	0.0126068	0.0822953	pseudobulk	edgeR	LRT
Mpp6	-0.238677	7.66736	18.4217	1.77026e-05	0.000389771	pseudobulk	edgeR	LRT
Syndig1	-0.238315	6.32668	8.87319	0.0028939	0.0270438	pseudobulk	edgeR	LRT
Socs5	-0.238	6.2517	9.58019	0.00196688	0.0199131	pseudobulk	edgeR	LRT
Epb41l3	-0.237752	8.60646	21.8524	2.94456e-06	8.20478e-05	pseudobulk	edgeR	LRT
Abca5	-0.237715	7.29267	15.9014	6.67277e-05	0.00122053	pseudobulk	edgeR	LRT
Cox5a	-0.237625	5.89621	10.944	0.000939049	0.0110615	pseudobulk	edgeR	LRT
Plbd2	-0.237446	5.19733	6.68151	0.0097418	0.0684045	pseudobulk	edgeR	LRT
Grin2a	-0.237285	10.0828	12.8957	0.000329331	0.00468029	pseudobulk	edgeR	LRT
Vegfb	-0.237243	4.83787	5.96318	0.0146077	0.0918693	pseudobulk	edgeR	LRT
Magi1	-0.237068	9.50304	18.3223	1.8651e-05	0.000407227	pseudobulk	edgeR	LRT
Kcnd3	-0.23696	7.78804	10.7332	0.00105232	0.0121598	pseudobulk	edgeR	LRT
Gm4131	-0.236672	5.34919	6.81047	0.00906251	0.0649737	pseudobulk	edgeR	LRT
Med12l	-0.23665	7.92002	19.9626	7.89711e-06	0.00019646	pseudobulk	edgeR	LRT
Unc5d	-0.236527	9.56469	13.9097	0.000191807	0.00298862	pseudobulk	edgeR	LRT
Prkab2	-0.236414	4.98127	6.02416	0.0141113	0.0896331	pseudobulk	edgeR	LRT
Glud1	-0.235882	6.12157	9.59852	0.00194735	0.0198089	pseudobulk	edgeR	LRT
Blcap	-0.235756	5.35841	7.04103	0.00796631	0.0588517	pseudobulk	edgeR	LRT
Afap1	-0.235589	7.64914	14.9289	0.000111638	0.00189214	pseudobulk	edgeR	LRT
Blm	-0.235455	4.74083	4.41891	0.0355428	0.171448	pseudobulk	edgeR	LRT
Map3k1	-0.235078	5.09717	6.07827	0.0136855	0.0875654	pseudobulk	edgeR	LRT
Scrn1	-0.23494	6.48094	12.4618	0.000415352	0.00567262	pseudobulk	edgeR	LRT
Osbpl9	-0.234807	8.12222	17.2836	3.21959e-05	0.000652196	pseudobulk	edgeR	LRT
Abcc1	-0.234761	5.17091	5.09986	0.0239278	0.129115	pseudobulk	edgeR	LRT
Arl8a	-0.234449	5.11726	5.5413	0.0185728	0.109828	pseudobulk	edgeR	LRT
Jakmip3	-0.234442	6.46254	12.1027	0.000503491	0.00664151	pseudobulk	edgeR	LRT
Dgkq	-0.234414	5.24998	7.28594	0.00694962	0.053003	pseudobulk	edgeR	LRT
Nell1	-0.234322	7.89005	11.1214	0.000853379	0.0102628	pseudobulk	edgeR	LRT
Coq3	-0.234193	4.66838	4.89713	0.0269014	0.14006	pseudobulk	edgeR	LRT
Mif	-0.233994	4.58159	4.27281	0.0387269	0.181984	pseudobulk	edgeR	LRT
Hdhd5	-0.233853	5.58548	9.06977	0.0025987	0.0247665	pseudobulk	edgeR	LRT
Cox7a2	-0.233824	5.92928	8.99746	0.00270355	0.0255794	pseudobulk	edgeR	LRT
Gm1604b	-0.233795	6.79008	10.684	0.00108067	0.0124012	pseudobulk	edgeR	LRT
Eya4	-0.233496	7.64314	13.4345	0.000247042	0.00368126	pseudobulk	edgeR	LRT
Cyp4x1	-0.232902	4.84255	4.34509	0.0371158	0.176756	pseudobulk	edgeR	LRT
Grm1	-0.232856	9.19472	11.1729	0.000829998	0.0100123	pseudobulk	edgeR	LRT
Gm1992	-0.232554	4.91099	5.64127	0.0175425	0.105322	pseudobulk	edgeR	LRT
Sash1	-0.232412	5.96938	9.39187	0.00217949	0.02152	pseudobulk	edgeR	LRT
Igsf8	-0.232226	6.5516	13.1229	0.000291709	0.00423959	pseudobulk	edgeR	LRT
Sez6	-0.232226	5.19269	6.00554	0.014261	0.0903403	pseudobulk	edgeR	LRT
Mtch2	-0.232133	6.14875	11.6936	0.000627161	0.00798233	pseudobulk	edgeR	LRT
Otud7a	-0.231967	9.17452	22.6054	1.98926e-06	5.82174e-05	pseudobulk	edgeR	LRT
Ndufa6	-0.231906	5.01539	5.20357	0.0225405	0.123677	pseudobulk	edgeR	LRT
Astn2	-0.2316	10.4672	24.7484	6.53217e-07	2.14932e-05	pseudobulk	edgeR	LRT
Acsl1	-0.231447	6.34177	11.0371	0.000893043	0.010662	pseudobulk	edgeR	LRT
Ina	-0.231185	5.44817	6.92887	0.00848151	0.0618051	pseudobulk	edgeR	LRT
Zfp598	-0.231167	4.98372	5.57378	0.0182314	0.108408	pseudobulk	edgeR	LRT
9630028H03Rik	-0.231106	4.84325	5.45092	0.019558	0.114249	pseudobulk	edgeR	LRT
Emc9	-0.23103	4.76485	4.99335	0.0254449	0.134831	pseudobulk	edgeR	LRT
Commd3	-0.230956	5.18229	6.78094	0.00921365	0.0657372	pseudobulk	edgeR	LRT
Ust	-0.230868	5.94946	4.55024	0.0329141	0.162631	pseudobulk	edgeR	LRT
Adra1b	-0.230715	5.05808	3.279	0.0701719	0.263161	pseudobulk	edgeR	LRT
Gpsm1	-0.23011	5.03715	4.97918	0.0256542	0.135571	pseudobulk	edgeR	LRT
Ube3a	-0.229864	8.00725	17.4521	2.94639e-05	0.00060194	pseudobulk	edgeR	LRT
Gm10419	-0.229703	6.138	11.5257	0.000686392	0.00860602	pseudobulk	edgeR	LRT
Zfand4	-0.229606	5.13428	5.7765	0.0162418	0.0993617	pseudobulk	edgeR	LRT
Map2k6	-0.229568	5.17743	5.75015	0.0164873	0.100498	pseudobulk	edgeR	LRT
Mpc1	-0.229373	6.32528	12.2125	0.000474697	0.00635059	pseudobulk	edgeR	LRT
Frmd4b	-0.229327	7.69994	16.1809	5.75711e-05	0.00107815	pseudobulk	edgeR	LRT
Rnf152	-0.229326	4.53677	4.01017	0.0452267	0.195469	pseudobulk	edgeR	LRT
Plpp1	-0.228891	4.76604	4.93315	0.0263463	0.138239	pseudobulk	edgeR	LRT
Rims1	-0.228699	10.5985	17.6623	2.6381e-05	0.000544705	pseudobulk	edgeR	LRT
Prkra	-0.228698	4.71452	4.93891	0.0262586	0.137902	pseudobulk	edgeR	LRT
Ubash3b	-0.228121	8.43226	19.2823	1.12748e-05	0.000267226	pseudobulk	edgeR	LRT
Fbxl2	-0.228072	5.91741	9.93159	0.00162466	0.0171408	pseudobulk	edgeR	LRT
Thy1	-0.227764	6.09526	7.97289	0.0047483	0.0398238	pseudobulk	edgeR	LRT
Rangap1	-0.227699	5.02254	6.09024	0.013593	0.0871396	pseudobulk	edgeR	LRT
Rbx1	-0.227535	5.27855	6.57041	0.0103688	0.0713847	pseudobulk	edgeR	LRT
Gm36975	-0.227533	4.73526	3.75922	0.052517	0.214875	pseudobulk	edgeR	LRT
Ptprr	-0.227523	7.62078	16.6852	4.41238e-05	0.000860524	pseudobulk	edgeR	LRT
Katnal1	-0.227473	4.69192	4.05009	0.0441691	0.195469	pseudobulk	edgeR	LRT
Wwp1	-0.226939	6.81751	13.3684	0.000255904	0.00378934	pseudobulk	edgeR	LRT
Slc39a13	-0.226575	4.64762	4.65655	0.0309354	0.155222	pseudobulk	edgeR	LRT
Mef2c	-0.226229	9.79182	18.5414	1.66253e-05	0.000370203	pseudobulk	edgeR	LRT
Ube2g1	-0.226156	6.67509	13.376	0.000254867	0.00377874	pseudobulk	edgeR	LRT
Ank3	-0.226119	10.0548	22.6286	1.96534e-06	5.76607e-05	pseudobulk	edgeR	LRT
Ankrd55	-0.226105	6.66486	13.8926	0.000193564	0.003014	pseudobulk	edgeR	LRT
Far2	-0.225952	6.95046	12.7891	0.000348647	0.00490375	pseudobulk	edgeR	LRT
St8sia1	-0.22579	6.7974	10.6329	0.00111091	0.0126905	pseudobulk	edgeR	LRT
Rab11fip5	-0.225771	5.19024	6.1345	0.0132569	0.0857081	pseudobulk	edgeR	LRT
Osbpl1a	-0.225749	7.25091	13.6107	0.000224905	0.00339867	pseudobulk	edgeR	LRT
Pde7b	-0.225378	5.98445	4.97882	0.0256594	0.135571	pseudobulk	edgeR	LRT
Trim37	-0.225194	6.75881	9.68243	0.00186038	0.0191854	pseudobulk	edgeR	LRT
Fhod3	-0.225185	7.20479	12.9759	0.000315533	0.00450977	pseudobulk	edgeR	LRT
Tmem41b	-0.225009	4.70689	5.08882	0.0240805	0.129731	pseudobulk	edgeR	LRT
Plxna4	-0.22431	9.33212	16.1695	5.79184e-05	0.00108294	pseudobulk	edgeR	LRT
Arhgap26	-0.224291	7.44908	11.5566	0.000675105	0.00850069	pseudobulk	edgeR	LRT
Kat2b	-0.223864	5.74375	8.46807	0.00361435	0.0320838	pseudobulk	edgeR	LRT
4833439L19Rik	-0.223816	4.89292	4.44251	0.0350546	0.169754	pseudobulk	edgeR	LRT
Qk	-0.22347	8.44197	19.1672	1.19752e-05	0.000280514	pseudobulk	edgeR	LRT
Lrrc7	-0.223443	10.0035	17.6038	2.72044e-05	0.000560235	pseudobulk	edgeR	LRT
Scn1a	-0.223358	8.84139	17.935	2.28578e-05	0.00048167	pseudobulk	edgeR	LRT
Nae1	-0.223338	5.81524	7.67378	0.0056029	0.0452015	pseudobulk	edgeR	LRT
Cs	-0.223188	5.63513	7.32861	0.00678656	0.0520119	pseudobulk	edgeR	LRT
Gmpr	-0.223016	4.90776	4.63667	0.0312956	0.156505	pseudobulk	edgeR	LRT
Cttnbp2	-0.222787	8.43583	18.0403	2.16279e-05	0.000460658	pseudobulk	edgeR	LRT
Vps33b	-0.222756	5.07166	4.93621	0.0262996	0.138055	pseudobulk	edgeR	LRT
Atrnl1	-0.222519	9.58664	17.2705	3.24181e-05	0.00065557	pseudobulk	edgeR	LRT
Slco3a1	-0.222442	7.77523	13.4991	0.000238681	0.0035793	pseudobulk	edgeR	LRT
Arhgap5	-0.222194	7.9583	13.3804	0.000254268	0.00377223	pseudobulk	edgeR	LRT
[truncated: 5,424 more rows]

## Sheet: Notes
P-values were calculated using edgeR-LRT with FDR multiple comparison test correction
