# Supplementary material for: Transcriptional linkage analysis with in vivo AAV-Perturb-seq
Source: Nature. 2023 Sep 20;622(7982):367–75. doi: 10.1038/s41586-023-06570-y (PMC10567566; doi:10.1038/s41586-023-06570-y)
Supplement: Supplementary file 12 — GO enrichment for perturbation-specific DEGs. [file 41586_2023_6570_MOESM12_ESM.xlsx]

## Sheet: UP_Dgcr8
source	term_name	term_id	adjusted_p_value	negative_log10_of_adjusted_p_value	term_size	query_size	intersection_size	effective_domain_size	intersections
GO:BP	miRNA-mediated gene silencing	GO:0035195	0.010439	1.98134	466	17	7	27543	MIRG,GM20732,C130071C03RIK,MIR124A-1HG,C78859, MIR181A-1HG,SPACA6
GO:BP	post-transcriptional gene silencing by RNA	GO:0035194	0.0114536	1.94106	475	17	7	27543	MIRG,GM20732,C130071C03RIK,MIR124A-1HG,C78859, MIR181A-1HG,SPACA6
GO:BP	post-transcriptional gene silencing	GO:0016441	0.0124191	1.90591	483	17	7	27543	MIRG,GM20732,C130071C03RIK,MIR124A-1HG,C78859, MIR181A-1HG,SPACA6

## Sheet: UP_Dgcr14
source	term_name	term_id	adjusted_p_value	negative_log10_of_adjusted_p_value	term_size	query_size	intersection_size	effective_domain_size	intersections
GO:BP	chromatin organization	GO:0006325	2.68775e-07	6.57061	597	106	17	27543	CHD8,NFRKB,TOP1,SMARCD1,SETD5,KDM1A,ZFP827,SMARCAD1,MSL2,BRD4,CHD3,CHD6,PAK1,SMCHD1,MPHOSPH8,SMARCA2,CHD1
GO:BP	chromatin remodeling	GO:0006338	9.27873e-07	6.03251	264	106	12	27543	CHD8,NFRKB,TOP1,SMARCD1,ZFP827,SMARCAD1,BRD4,CHD3,CHD6,PAK1,SMARCA2,CHD1
GO:BP	DNA conformation change	GO:0071103	1.02203e-05	4.99054	100	106	8	27543	CHD8,TOP1,SMARCAD1,CHD3,WRN,CHD6,TOP2B,CHD1
GO:BP	DNA duplex unwinding	GO:0032508	0.00206329	2.68544	86	106	6	27543	CHD8,SMARCAD1,CHD3,WRN,CHD6,CHD1
GO:BP	brain development	GO:0007420	0.00279505	2.55361	763	106	14	27543	CHD8,MINK1,DAB2IP,MAST1,KDM1A,NCOR2,TULP3,SEZ6L2,TUBGCP2,DCX,ADGRL3,WRN,TOP2B,RGS7
GO:BP	DNA geometric change	GO:0032392	0.0030715	2.51265	92	106	6	27543	CHD8,SMARCAD1,CHD3,WRN,CHD6,CHD1
GO:BP	head development	GO:0060322	0.00584484	2.23323	813	106	14	27543	CHD8,MINK1,DAB2IP,MAST1,KDM1A,NCOR2,TULP3,SEZ6L2,TUBGCP2,DCX,ADGRL3,WRN,TOP2B,RGS7

## Sheet: DOWN_Dgcr14
source	term_name	term_id	adjusted_p_value	negative_log10_of_adjusted_p_value	term_size	query_size	intersection_size	effective_domain_size	intersections
GO:BP	regulation of RNA splicing	GO:0043484	1.91779e-09	8.7172	164	101	12	27543	SRSF5,SRSF2,CIRBP,RBM3,SNRNP70,SRSF6,FUS,SRSF1,HNRNPH3,HNRNPU,TIA1,DDX17
GO:BP	regulation of mRNA splicing, via spliceosome	GO:0048024	1.89531e-05	4.72232	114	101	8	27543	SRSF2,CIRBP,RBM3,SNRNP70,SRSF6,HNRNPU,TIA1,DDX17
GO:BP	alternative mRNA splicing, via spliceosome	GO:0000380	2.96432e-05	4.52807	78	101	7	27543	SRSF2,SFPQ,SRSF6,SRSF1,HNRNPU,TIA1,DDX17
GO:BP	regulation of mRNA processing	GO:0050684	0.000171069	3.76683	151	101	8	27543	SRSF2,CIRBP,RBM3,SNRNP70,SRSF6,HNRNPU,TIA1,DDX17
GO:BP	regulation of mRNA metabolic process	GO:1903311	0.000374654	3.42637	306	101	10	27543	SRSF2,CIRBP,RBM3,SNRNP70,SRSF6,FUS,SRSF1,HNRNPU,TIA1,DDX17
GO:BP	positive regulation of RNA splicing	GO:0033120	0.00287948	2.54069	53	101	5	27543	SRSF5,CIRBP,RBM3,SNRNP70,SRSF1
GO:BP	regulation of alternative mRNA splicing, via spliceosome	GO:0000381	0.00632575	2.19889	62	101	5	27543	SRSF2,SRSF6,HNRNPU,TIA1,DDX17

## Sheet: UP_Gnb1l
source	term_name	term_id	adjusted_p_value	negative_log10_of_adjusted_p_value	term_size	query_size	intersection_size	effective_domain_size	intersections
GO:BP	organelle fusion	GO:0048284	0.000569122	3.24479	135	129	8	27543	SYT13,STX6,STX16,AU040320,SYT4,MFF,OPA1,RAB7
GO:BP	peptide metabolic process	GO:0006518	0.00059481	3.22562	910	129	18	27543	GSTZ1,IMMP2L,DPH6,DARS,DRG1,EPRS,IMMP1L,EIF2A,MRPS28,ZCCHC4,NCL,CNOT7,DCP1B,MRPL3,EIF4G2,TARDBP,EFL1,CSDE1
GO:BP	translation	GO:0006412	0.0031701	2.49893	716	129	15	27543	DPH6,DARS,DRG1,EPRS,EIF2A,MRPS28,ZCCHC4,NCL,CNOT7,DCP1B,MRPL3,EIF4G2,TARDBP,EFL1,CSDE1
GO:BP	peptide biosynthetic process	GO:0043043	0.00467472	2.33024	739	129	15	27543	DPH6,DARS,DRG1,EPRS,EIF2A,MRPS28,ZCCHC4,NCL,CNOT7,DCP1B,MRPL3,EIF4G2,TARDBP,EFL1,CSDE1
GO:BP	vesicle fusion	GO:0006906	0.0177455	1.75091	100	129	6	27543	SYT13,STX6,STX16,AU040320,SYT4,RAB7
GO:BP	organelle membrane fusion	GO:0090174	0.0222462	1.65274	104	129	6	27543	SYT13,STX6,STX16,AU040320,SYT4,RAB7
GO:BP	non-membrane-bounded organelle assembly	GO:0140694	0.0246482	1.60821	373	129	10	27543	DRG1,MYPN,EIF2A,MTERF3,TRAPPC12,CNOT7,SMC3,CENPC1,EFL1,CSDE1
GO:BP	amide biosynthetic process	GO:0043604	0.0276457	1.55837	857	129	15	27543	DPH6,DARS,DRG1,EPRS,EIF2A,MRPS28,ZCCHC4,NCL,CNOT7,DCP1B,MRPL3,EIF4G2,TARDBP,EFL1,CSDE1
GO:BP	cytosolic transport	GO:0016482	0.0288367	1.54005	164	129	7	27543	CCDC91,STX6,STX16,VPS53,SYT4,RAB7,TBC1D5
GO:BP	regulation of cellular macromolecule biosynthetic process	GO:2000112	0.0341123	1.46709	474	129	11	27543	DPH6,EPRS,EIF2A,ZCCHC4,NCL,AATF,CNOT7,DCP1B,EIF4G2,TARDBP,CSDE1
GO:BP	regulation of translation	GO:0006417	0.0354054	1.45093	389	129	10	27543	DPH6,EPRS,EIF2A,ZCCHC4,NCL,CNOT7,DCP1B,EIF4G2,TARDBP,CSDE1

## Sheet: DOWN_Gnb1l
source	term_name	term_id	adjusted_p_value	negative_log10_of_adjusted_p_value	term_size	query_size	intersection_size	effective_domain_size	intersections
GO:BP	synapse organization	GO:0050808	8.45869e-14	13.0727	480	206	28	27543	RELN,LINGO2,GPC6,TMEFF1,KIRREL3,CHRNA7,SNCA,DSCAM,PTPRO,NEGR1,DGKB,FRMPD4,ARF4,CDH9,IL1RAP,GAP43,LRFN5,RPH3A,ADD2,CDH2,GPM6A,LRP8,GRID2,CACNB2,NRXN1,BCAN,LRRTM4,MAP1B
GO:BP	cell junction organization	GO:0034330	3.18873e-12	11.4964	750	206	32	27543	RELN,LINGO2,PTPRK,ARHGAP6,GPC6,TMEFF1,KIRREL3,CHRNA7,SNCA,DSCAM,PTPRO,NEGR1,DGKB,FRMPD4,ARF4,CDH9,IL1RAP,GAP43,CDH10,LRFN5,RPH3A,ADD2,CDH2,GPM6A,LRP8,GRID2,CACNB2,NRXN1,BCAN,LRRTM4,NEDD4L,MAP1B
GO:BP	cell part morphogenesis	GO:0032990	9.02929e-12	11.0443	726	206	31	27543	COL25A1,CDH4,RELN,EGFR,TRPC5,KIRREL3,CHRNA7,DSCAM,PTPRO,FSTL4,NYAP2,SEMA6A,GAP43,DPYSL5,HECW1,PID1,CNTN6,CHL1,HPRT,CDH2,GPM6A,EPHA10,LRP8,DSCAML1,BCAN,ALCAM,UNC5C,NEDD4L,DPYSL2,MAP1B,UNC5D
GO:BP	neuron projection morphogenesis	GO:0048812	9.44448e-12	11.0248	676	206	30	27543	COL25A1,CDH4,RELN,EGFR,TRPC5,KIRREL3,CHRNA7,DSCAM,PTPRO,FSTL4,NYAP2,SEMA6A,GAP43,DPYSL5,HECW1,CNTN6,CHL1,HPRT,CDH2,GPM6A,EPHA10,LRP8,DSCAML1,BCAN,ALCAM,UNC5C,NEDD4L,DPYSL2,MAP1B,UNC5D
GO:BP	synapse assembly	GO:0007416	1.01856e-11	10.992	189	206	18	27543	RELN,LINGO2,GPC6,KIRREL3,SNCA,DSCAM,NEGR1,CDH9,IL1RAP,GAP43,LRFN5,ADD2,CDH2,GPM6A,GRID2,NRXN1,LRRTM4,MAP1B
GO:BP	plasma membrane bounded cell projection morphogenesis	GO:0120039	1.68332e-11	10.7738	691	206	30	27543	COL25A1,CDH4,RELN,EGFR,TRPC5,KIRREL3,CHRNA7,DSCAM,PTPRO,FSTL4,NYAP2,SEMA6A,GAP43,DPYSL5,HECW1,CNTN6,CHL1,HPRT,CDH2,GPM6A,EPHA10,LRP8,DSCAML1,BCAN,ALCAM,UNC5C,NEDD4L,DPYSL2,MAP1B,UNC5D
GO:BP	cell projection morphogenesis	GO:0048858	2.03417e-11	10.6916	696	206	30	27543	COL25A1,CDH4,RELN,EGFR,TRPC5,KIRREL3,CHRNA7,DSCAM,PTPRO,FSTL4,NYAP2,SEMA6A,GAP43,DPYSL5,HECW1,CNTN6,CHL1,HPRT,CDH2,GPM6A,EPHA10,LRP8,DSCAML1,BCAN,ALCAM,UNC5C,NEDD4L,DPYSL2,MAP1B,UNC5D
GO:BP	cellular component morphogenesis	GO:0032989	3.91098e-11	10.4077	821	206	32	27543	COL25A1,CDH4,RELN,EGFR,TRPC5,KIRREL3,CHRNA7,DSCAM,PTPRO,FSTL4,NYAP2,SEMA6A,TMOD2,GAP43,DPYSL5,HECW1,PID1,CNTN6,CHL1,HPRT,CDH2,GPM6A,EPHA10,LRP8,DSCAML1,BCAN,ALCAM,UNC5C,NEDD4L,DPYSL2,MAP1B,UNC5D
GO:BP	cell junction assembly	GO:0034329	5.0018e-10	9.30087	435	206	23	27543	RELN,LINGO2,PTPRK,ARHGAP6,GPC6,KIRREL3,SNCA,DSCAM,PTPRO,NEGR1,CDH9,IL1RAP,GAP43,CDH10,LRFN5,ADD2,CDH2,GPM6A,GRID2,NRXN1,LRRTM4,NEDD4L,MAP1B
GO:BP	regulation of synapse organization	GO:0050807	1.38777e-09	8.85768	251	206	18	27543	RELN,LINGO2,GPC6,CHRNA7,SNCA,PTPRO,NEGR1,DGKB,FRMPD4,ARF4,IL1RAP,LRFN5,CDH2,GPM6A,LRP8,GRID2,NRXN1,LRRTM4
GO:BP	regulation of synapse structure or activity	GO:0050803	2.21345e-09	8.65493	258	206	18	27543	RELN,LINGO2,GPC6,CHRNA7,SNCA,PTPRO,NEGR1,DGKB,FRMPD4,ARF4,IL1RAP,LRFN5,CDH2,GPM6A,LRP8,GRID2,NRXN1,LRRTM4
GO:BP	trans-synaptic signaling	GO:0099537	5.21271e-09	8.28294	864	206	30	27543	HTR2A,RELN,GRIN3A,EGFR,GRM3,SORCS3,CHRNA7,SNCA,DGKB,RASGRF2,TMOD2,GABRB1,CPEB1,IL1RAP,GRM7,RPH3A,SHISA9,CDH2,HTR1F,CHRM3,LRP8,GRID2,LIN7A,CACNB2,NRXN1,PDE4A,MCTP1,MAP1B,RASGRF1,PREPL
GO:BP	cell-cell adhesion via plasma-membrane adhesion molecules	GO:0098742	7.33269e-09	8.13474	277	206	18	27543	CDH4,GPC6,KIRREL3,DSCAM,PCDH11X,CDH9,IL1RAP,CDH10,LRFN5,CNTN6,CDH2,FAT3,CDH13,GRID2,NRXN1,DSCAML1,ALCAM,UNC5D
GO:BP	synaptic signaling	GO:0099536	1.28982e-08	7.88947	896	206	30	27543	HTR2A,RELN,GRIN3A,EGFR,GRM3,SORCS3,CHRNA7,SNCA,DGKB,RASGRF2,TMOD2,GABRB1,CPEB1,IL1RAP,GRM7,RPH3A,SHISA9,CDH2,HTR1F,CHRM3,LRP8,GRID2,LIN7A,CACNB2,NRXN1,PDE4A,MCTP1,MAP1B,RASGRF1,PREPL
GO:BP	cell morphogenesis involved in differentiation	GO:0000904	1.64269e-08	7.78445	786	206	28	27543	COL25A1,CDH4,RELN,TRPC5,CHRNA7,DSCAM,PTPRO,FSTL4,SEMA6A,GAP43,DPYSL5,ST6GAL1,HECW1,CNTN6,CHL1,HPRT,CDH2,FAT3,EPHA10,LRP8,TMEFF2,DSCAML1,ALCAM,UNC5C,NEDD4L,DPYSL2,MAP1B,UNC5D
GO:BP	cell morphogenesis involved in neuron differentiation	GO:0048667	1.88656e-08	7.72433	623	206	25	27543	COL25A1,CDH4,RELN,TRPC5,CHRNA7,DSCAM,PTPRO,FSTL4,SEMA6A,GAP43,DPYSL5,HECW1,CNTN6,CHL1,HPRT,CDH2,EPHA10,LRP8,DSCAML1,ALCAM,UNC5C,NEDD4L,DPYSL2,MAP1B,UNC5D
GO:BP	anterograde trans-synaptic signaling	GO:0098916	2.26267e-08	7.64538	856	206	29	27543	HTR2A,RELN,GRIN3A,EGFR,GRM3,SORCS3,CHRNA7,SNCA,DGKB,RASGRF2,TMOD2,GABRB1,CPEB1,GRM7,RPH3A,SHISA9,CDH2,HTR1F,CHRM3,LRP8,GRID2,LIN7A,CACNB2,NRXN1,PDE4A,MCTP1,MAP1B,RASGRF1,PREPL
GO:BP	chemical synaptic transmission	GO:0007268	2.26267e-08	7.64538	856	206	29	27543	HTR2A,RELN,GRIN3A,EGFR,GRM3,SORCS3,CHRNA7,SNCA,DGKB,RASGRF2,TMOD2,GABRB1,CPEB1,GRM7,RPH3A,SHISA9,CDH2,HTR1F,CHRM3,LRP8,GRID2,LIN7A,CACNB2,NRXN1,PDE4A,MCTP1,MAP1B,RASGRF1,PREPL
GO:BP	axon development	GO:0061564	1.13291e-07	6.94581	516	206	22	27543	COL25A1,CDH4,RELN,TRPC5,NCAM2,DSCAM,PTPRO,FSTL4,SEMA6A,GAP43,GRM7,DPYSL5,CNTN6,CHL1,CDH2,EPHA10,DSCAML1,ALCAM,UNC5C,DPYSL2,MAP1B,UNC5D
GO:BP	cation transmembrane transport	GO:0098655	3.05258e-07	6.51533	892	206	28	27543	TRPM3,HTR2A,RELN,GRIN3A,KCNQ5,TRPC5,KCNIP4,SNCA,KCNB2,KCNT2,KCNAB3,RASGRF2,SFXN3,SCN3A,GRM7,KCNIP2,HECW1,DAPK1,CACNA2D3,KCND3,RPH3A,SHISA9,GPM6A,SLC24A3,CACNB2,NRXN1,NEDD4L,RASGRF1
GO:BP	regulation of ion transport	GO:0043269	4.38258e-07	6.35827	723	206	25	27543	HTR2A,RELN,KCNQ5,IGF1,KCNIP4,SNCA,KCNB2,KCNAB3,RASGRF2,NKAIN3,SCN3A,GRM7,KCNIP2,HECW1,DAPK1,CACNA2D3,KCND3,RPH3A,SHISA9,CHRM3,CACNB2,NRXN1,NEDD4L,DPYSL2,RASGRF1
GO:BP	axonogenesis	GO:0007409	7.31006e-07	6.13608	464	206	20	27543	COL25A1,CDH4,RELN,TRPC5,DSCAM,PTPRO,FSTL4,SEMA6A,GAP43,DPYSL5,CNTN6,CHL1,CDH2,EPHA10,DSCAML1,ALCAM,UNC5C,DPYSL2,MAP1B,UNC5D
GO:BP	cell-cell adhesion	GO:0098609	1.30726e-06	5.88364	887	206	27	27543	CDH4,EGFR,GPC6,IGF1,KIRREL3,DSCAM,NEGR1,PCDH11X,KIF26B,ITGA9,CDH9,IL1RAP,CDH10,LRFN5,CNTN6,ADD2,CDH2,FAT3,CDH13,GRID2,NRXN1,DSCAML1,ALCAM,RAP1GAP,NEXMIF,PAG1,UNC5D
GO:BP	axon guidance	GO:0007411	1.31389e-06	5.88144	248	206	15	27543	CDH4,RELN,DSCAM,PTPRO,SEMA6A,GAP43,DPYSL5,CNTN6,CHL1,EPHA10,DSCAML1,ALCAM,UNC5C,DPYSL2,UNC5D
GO:BP	modulation of chemical synaptic transmission	GO:0050804	1.34496e-06	5.87129	645	206	23	27543	HTR2A,RELN,GRIN3A,EGFR,GRM3,SORCS3,CHRNA7,SNCA,DGKB,RASGRF2,CPEB1,GRM7,SHISA9,CDH2,LRP8,GRID2,CACNB2,NRXN1,PDE4A,MCTP1,MAP1B,RASGRF1,PREPL
GO:BP	regulation of trans-synaptic signaling	GO:0099177	1.3856e-06	5.85836	646	206	23	27543	HTR2A,RELN,GRIN3A,EGFR,GRM3,SORCS3,CHRNA7,SNCA,DGKB,RASGRF2,CPEB1,GRM7,SHISA9,CDH2,LRP8,GRID2,CACNB2,NRXN1,PDE4A,MCTP1,MAP1B,RASGRF1,PREPL
GO:BP	neuron projection guidance	GO:0097485	1.389e-06	5.8573	249	206	15	27543	CDH4,RELN,DSCAM,PTPRO,SEMA6A,GAP43,DPYSL5,CNTN6,CHL1,EPHA10,DSCAML1,ALCAM,UNC5C,DPYSL2,UNC5D
GO:BP	regulation of transmembrane transport	GO:0034762	1.65664e-06	5.78077	595	206	22	27543	RELN,KCNQ5,IGF1,KCNIP4,SNCA,KCNB2,KCNAB3,RASGRF2,SCN3A,KCNIP2,HECW1,PID1,DAPK1,CACNA2D3,KCND3,RPH3A,SHISA9,CHRM3,CACNB2,NRXN1,NEDD4L,RASGRF1
GO:BP	regulation of plasma membrane bounded cell projection organization	GO:0120035	1.91299e-06	5.71829	716	206	24	27543	DPYSL3,CDH4,RELN,TRPC5,DSCAM,NEGR1,FSTL4,CSMD3,STMN2,SEMA6A,CPEB1,GAP43,HECW1,FNBP1L,CDH2,GPM6A,FAT3,LRP8,GRID2,NRXN1,RAP1GAP,NEDD4L,DPYSL2,MAP1B
GO:BP	regulation of ion transmembrane transport	GO:0034765	2.84471e-06	5.54596	502	206	20	27543	RELN,KCNQ5,KCNIP4,SNCA,KCNB2,KCNAB3,RASGRF2,SCN3A,KCNIP2,HECW1,DAPK1,CACNA2D3,KCND3,RPH3A,SHISA9,CHRM3,CACNB2,NRXN1,NEDD4L,RASGRF1
GO:BP	regulation of cell projection organization	GO:0031344	2.95694e-06	5.52916	732	206	24	27543	DPYSL3,CDH4,RELN,TRPC5,DSCAM,NEGR1,FSTL4,CSMD3,STMN2,SEMA6A,CPEB1,GAP43,HECW1,FNBP1L,CDH2,GPM6A,FAT3,LRP8,GRID2,NRXN1,RAP1GAP,NEDD4L,DPYSL2,MAP1B
GO:BP	postsynapse organization	GO:0099173	1.33e-05	4.87615	209	206	13	27543	RELN,CHRNA7,DGKB,FRMPD4,ARF4,IL1RAP,GAP43,RPH3A,CDH2,LRP8,GRID2,NRXN1,LRRTM4
GO:BP	regulation of neuron projection development	GO:0010975	3.83178e-05	4.4166	528	206	19	27543	DPYSL3,CDH4,RELN,TRPC5,DSCAM,NEGR1,FSTL4,CSMD3,STMN2,SEMA6A,CPEB1,HECW1,CDH2,FAT3,LRP8,GRID2,NEDD4L,DPYSL2,MAP1B
GO:BP	dendrite development	GO:0016358	0.000106418	3.97298	295	206	14	27543	RELN,GRIN3A,TRPC5,CHRNA7,DSCAM,FSTL4,CSMD3,ARF4,HECW1,HPRT,FAT3,LRP8,NEDD4L,MAP1B
GO:BP	homophilic cell adhesion via plasma membrane adhesion molecules	GO:0007156	0.000109928	3.95889	167	206	11	27543	CDH4,KIRREL3,DSCAM,PCDH11X,CDH9,CDH10,CNTN6,CDH2,FAT3,CDH13,DSCAML1
GO:BP	regulation of NMDA receptor activity	GO:2000310	0.000128784	3.89014	29	206	6	27543	RELN,RASGRF2,DAPK1,RPH3A,NRXN1,RASGRF1
GO:BP	neurotransmitter secretion	GO:0007269	0.000187975	3.7259	176	206	11	27543	HTR2A,GRIN3A,CHRNA7,SNCA,GRM7,RPH3A,LIN7A,CACNB2,NRXN1,MCTP1,PREPL
GO:BP	signal release from synapse	GO:0099643	0.000187975	3.7259	176	206	11	27543	HTR2A,GRIN3A,CHRNA7,SNCA,GRM7,RPH3A,LIN7A,CACNB2,NRXN1,MCTP1,PREPL
GO:BP	postsynapse assembly	GO:0099068	0.000292887	3.5333	33	206	6	27543	RELN,IL1RAP,GAP43,CDH2,GRID2,NRXN1
GO:BP	regulation of synapse assembly	GO:0051963	0.000486177	3.31321	117	206	9	27543	LINGO2,GPC6,SNCA,NEGR1,IL1RAP,LRFN5,GRID2,NRXN1,LRRTM4
GO:BP	regulation of presynapse assembly	GO:1905606	0.000707661	3.15018	38	206	6	27543	GPC6,SNCA,IL1RAP,LRFN5,GRID2,NRXN1
GO:BP	regulation of presynapse organization	GO:0099174	0.00113126	2.94644	41	206	6	27543	GPC6,SNCA,IL1RAP,LRFN5,GRID2,NRXN1
GO:BP	regulation of cell junction assembly	GO:1901888	0.00127573	2.89424	213	206	11	27543	LINGO2,ARHGAP6,GPC6,SNCA,NEGR1,IL1RAP,LRFN5,GRID2,NRXN1,LRRTM4,NEDD4L
GO:BP	regulation of neurotransmitter receptor activity	GO:0099601	0.00182865	2.73787	70	206	7	27543	RELN,RASGRF2,DAPK1,RPH3A,SHISA9,NRXN1,RASGRF1
GO:BP	chemotaxis	GO:0006935	0.0019866	2.70189	617	206	18	27543	CDH4,RELN,DSCAM,PTPRO,ITGA9,SEMA6A,GAP43,DPYSL5,ST6GAL1,CNTN6,CHL1,EPHA10,CDH13,DSCAML1,ALCAM,UNC5C,DPYSL2,UNC5D
GO:BP	taxis	GO:0042330	0.0020801	2.68192	619	206	18	27543	CDH4,RELN,DSCAM,PTPRO,ITGA9,SEMA6A,GAP43,DPYSL5,ST6GAL1,CNTN6,CHL1,EPHA10,CDH13,DSCAML1,ALCAM,UNC5C,DPYSL2,UNC5D
GO:BP	metal ion transport	GO:0030001	0.00251803	2.59894	904	206	22	27543	HTR2A,GRIN3A,KCNQ5,TRPC5,IGF1,KCNIP4,CHRNA7,SNCA,KCNB2,KCNT2,KCNAB3,NKAIN3,SCN3A,GRM7,KCNIP2,HECW1,CACNA2D3,KCND3,GPM6A,SLC24A3,CACNB2,NEDD4L
GO:BP	regulation of transmembrane transporter activity	GO:0022898	0.002534	2.59619	277	206	12	27543	RELN,SNCA,RASGRF2,HECW1,DAPK1,RPH3A,SHISA9,CHRM3,CACNB2,NRXN1,NEDD4L,RASGRF1
GO:BP	neurotransmitter transport	GO:0006836	0.00282883	2.54839	231	206	11	27543	HTR2A,GRIN3A,CHRNA7,SNCA,GRM7,RPH3A,LIN7A,CACNB2,NRXN1,MCTP1,PREPL
GO:BP	synaptic transmission, glutamatergic	GO:0035249	0.00284227	2.54633	107	206	8	27543	HTR2A,RELN,EGFR,GRM3,GRM7,CDH2,GRID2,NRXN1
GO:BP	regulation of synaptic transmission, glutamatergic	GO:0051966	0.00321093	2.49337	76	206	7	27543	HTR2A,RELN,EGFR,GRM3,GRM7,CDH2,NRXN1
GO:BP	regulation of postsynapse organization	GO:0099175	0.0032708	2.48535	109	206	8	27543	RELN,DGKB,ARF4,IL1RAP,CDH2,LRP8,GRID2,NRXN1
GO:BP	postsynaptic specialization assembly	GO:0098698	0.00366284	2.43618	28	206	5	27543	RELN,IL1RAP,GAP43,GRID2,NRXN1
GO:BP	positive regulation of nervous system development	GO:0051962	0.00366893	2.43546	340	206	13	27543	CDH4,RELN,LINGO2,EGFR,TRPC5,IGF1,DSCAM,IL1RAP,LRP8,GRID2,NRXN1,LRRTM4,MAP1B
GO:BP	regulation of neurotransmitter levels	GO:0001505	0.00393803	2.40472	239	206	11	27543	HTR2A,GRIN3A,CHRNA7,SNCA,GRM7,RPH3A,LIN7A,CACNB2,NRXN1,MCTP1,PREPL
GO:BP	regulation of transporter activity	GO:0032409	0.00408185	2.38914	290	206	12	27543	RELN,SNCA,RASGRF2,HECW1,DAPK1,RPH3A,SHISA9,CHRM3,CACNB2,NRXN1,NEDD4L,RASGRF1
GO:BP	regulation of nervous system development	GO:0051960	0.00486424	2.31298	527	206	16	27543	CDH4,RELN,LINGO2,EGFR,TRPC5,IGF1,DSCAM,FSTL4,SEMA6A,IL1RAP,CDH2,LRP8,GRID2,NRXN1,LRRTM4,MAP1B
GO:BP	presynapse assembly	GO:0099054	0.00536061	2.27079	53	206	6	27543	GPC6,SNCA,IL1RAP,LRFN5,GRID2,NRXN1
GO:BP	postsynaptic specialization organization	GO:0099084	0.00599332	2.22233	54	206	6	27543	RELN,IL1RAP,GAP43,CDH2,GRID2,NRXN1
GO:BP	regulation of neurotransmitter secretion	GO:0046928	0.00674416	2.17107	120	206	8	27543	HTR2A,GRIN3A,CHRNA7,SNCA,GRM7,CACNB2,MCTP1,PREPL
GO:BP	synaptic membrane adhesion	GO:0099560	0.00999905	2.00004	34	206	5	27543	GPC6,CDH9,IL1RAP,LRFN5,NRXN1
GO:BP	developmental growth involved in morphogenesis	GO:0060560	0.0102299	1.99013	264	206	11	27543	CDH4,TRPC5,DSCAM,FSTL4,KIF26B,SEMA6A,BCAN,ALCAM,NEDD4L,DPYSL2,MAP1B
GO:BP	regulation of cellular component biogenesis	GO:0044087	0.0105075	1.9785	988	206	22	27543	DPYSL3,LINGO2,ARHGAP6,GPC6,SNCA,NEGR1,STMN2,TMOD2,IL1RAP,GAP43,LRFN5,FNBP1L,ADD2,GPM6A,GRID2,NRXN1,TMEFF2,RAP1GAP,ADD3,LRRTM4,NEDD4L,MAP1B
GO:BP	developmental cell growth	GO:0048588	0.0106039	1.97453	265	206	11	27543	CDH4,TRPC5,IGF1,DSCAM,FSTL4,SEMA6A,BCAN,ALCAM,NEDD4L,DPYSL2,MAP1B
GO:BP	presynapse organization	GO:0099172	0.0111925	1.95107	60	206	6	27543	GPC6,SNCA,IL1RAP,LRFN5,GRID2,NRXN1
GO:BP	regulation of ion transmembrane transporter activity	GO:0032412	0.011388	1.94355	267	206	11	27543	RELN,RASGRF2,HECW1,DAPK1,RPH3A,SHISA9,CHRM3,CACNB2,NRXN1,NEDD4L,RASGRF1
GO:BP	inorganic ion transmembrane transport	GO:0098660	0.0116289	1.93446	844	206	20	27543	HTR2A,GRIN3A,KCNQ5,TRPC5,KCNIP4,SNCA,KCNB2,KCNT2,KCNAB3,GABRB1,SCN3A,GRM7,KCNIP2,HECW1,CACNA2D3,KCND3,GPM6A,SLC24A3,CACNB2,NEDD4L
GO:BP	inorganic cation transmembrane transport	GO:0098662	0.0122178	1.91301	774	206	19	27543	HTR2A,GRIN3A,KCNQ5,TRPC5,KCNIP4,SNCA,KCNB2,KCNT2,KCNAB3,SCN3A,GRM7,KCNIP2,HECW1,CACNA2D3,KCND3,GPM6A,SLC24A3,CACNB2,NEDD4L
GO:BP	negative regulation of cellular component organization	GO:0051129	0.0134647	1.8708	708	206	18	27543	DPYSL3,ARHGAP6,TRPC5,IGF1,SNCA,FSTL4,STMN2,SEMA6A,TMOD2,ADD2,FAT3,TBC1D4,NRXN1,TMEFF2,RAP1GAP,ADD3,MCTP1,MAP1B
GO:BP	regulation of cation channel activity	GO:2001257	0.0139555	1.85525	175	206	9	27543	RELN,RASGRF2,DAPK1,RPH3A,SHISA9,CACNB2,NRXN1,NEDD4L,RASGRF1
GO:BP	regulation of cation transmembrane transport	GO:1904062	0.0141526	1.84916	385	206	13	27543	RELN,KCNIP4,SNCA,RASGRF2,KCNIP2,HECW1,DAPK1,RPH3A,SHISA9,CACNB2,NRXN1,NEDD4L,RASGRF1
GO:BP	regulation of neurotransmitter transport	GO:0051588	0.0161572	1.79163	135	206	8	27543	HTR2A,GRIN3A,CHRNA7,SNCA,GRM7,CACNB2,MCTP1,PREPL
GO:BP	regulation of postsynaptic specialization assembly	GO:0099150	0.0164734	1.78322	18	206	4	27543	IL1RAP,GAP43,GRID2,NRXN1
GO:BP	regulation of membrane potential	GO:0042391	0.023014	1.63801	465	206	14	27543	RELN,GRIN3A,TRPC5,CHRNA7,SNCA,GABRB1,SCN3A,KCNIP2,PID1,KCND3,GRID2,CACNB2,NRXN1,NEDD4L
GO:BP	regulation of postsynaptic density organization	GO:1905874	0.0257786	1.58874	20	206	4	27543	IL1RAP,CDH2,GRID2,NRXN1
GO:BP	potassium ion transport	GO:0006813	0.0285568	1.54429	241	206	10	27543	HTR2A,KCNQ5,KCNIP4,KCNB2,KCNT2,KCNAB3,KCNIP2,KCND3,SLC24A3,NEDD4L
GO:BP	localization within membrane	GO:0051668	0.0291668	1.53511	678	206	17	27543	RELN,EGFR,GPC6,TMEFF1,KCNIP4,KCNB2,PLA2G4E,PID1,CDH2,CDH13,LIN7A,CACNB2,NRXN1,EFR3B,RAB3C,LRRTM4,PREPL
GO:BP	protein localization to cell periphery	GO:1990778	0.0298915	1.52445	353	206	12	27543	EGFR,GPC6,KCNIP4,KCNB2,PID1,CDH2,LIN7A,CACNB2,NRXN1,EFR3B,RAB3C,PREPL
GO:BP	cognition	GO:0050890	0.0298915	1.52445	353	206	12	27543	HTR2A,RELN,EGFR,SORCS3,RTL4,IGF1,CHRNA7,ARF4,TMOD2,GRM7,CHL1,NRXN1
GO:BP	neuron projection extension	GO:1990138	0.0360246	1.4434	197	206	9	27543	CDH4,TRPC5,DSCAM,SEMA6A,BCAN,ALCAM,NEDD4L,DPYSL2,MAP1B
GO:BP	postsynaptic density assembly	GO:0097107	0.0384668	1.41491	22	206	4	27543	RELN,IL1RAP,GRID2,NRXN1
GO:BP	neuron recognition	GO:0008038	0.0410677	1.3865	45	206	5	27543	NCAM2,DSCAM,GAP43,CNTN6,DSCAML1
GO:BP	heterophilic cell-cell adhesion via plasma membrane cell adhesion molecules	GO:0007157	0.0410677	1.3865	45	206	5	27543	CDH4,CDH2,GRID2,NRXN1,ALCAM

## Sheet: summary
dir_pert	term_name	term_id	adjusted_p_value	negative_log10_of_adjusted_p_value	term_size	query_size	intersection_size
up_Dgcr8	miRNA-mediated gene silencing	GO:0035195	0.010439	1.98134	466	17	7
up_Dgcr8	post-transcriptional gene silencing by RNA	GO:0035194	0.0114536	1.94106	475	17	7
up_Dgcr8	post-transcriptional gene silencing	GO:0016441	0.0124191	1.90591	483	17	7
up_Dgcr14	chromatin organization	GO:0006325	2.68775e-07	6.57061	597	106	17
up_Dgcr14	chromatin remodeling	GO:0006338	9.27873e-07	6.03251	264	106	12
up_Dgcr14	DNA conformation change	GO:0071103	1.02203e-05	4.99054	100	106	8
up_Dgcr14	DNA duplex unwinding	GO:0032508	0.00206329	2.68544	86	106	6
up_Dgcr14	brain development	GO:0007420	0.00279505	2.55361	763	106	14
up_Dgcr14	DNA geometric change	GO:0032392	0.0030715	2.51265	92	106	6
up_Dgcr14	head development	GO:0060322	0.00584484	2.23323	813	106	14
down_Dgcr14	regulation of RNA splicing	GO:0043484	1.91779e-09	8.7172	164	101	12
down_Dgcr14	regulation of mRNA splicing, via spliceosome	GO:0048024	1.89531e-05	4.72232	114	101	8
down_Dgcr14	alternative mRNA splicing, via spliceosome	GO:0000380	2.96432e-05	4.52807	78	101	7
down_Dgcr14	regulation of mRNA processing	GO:0050684	0.000171069	3.76683	151	101	8
down_Dgcr14	regulation of mRNA metabolic process	GO:1903311	0.000374654	3.42637	306	101	10
down_Dgcr14	positive regulation of RNA splicing	GO:0033120	0.00287948	2.54069	53	101	5
down_Dgcr14	regulation of alternative mRNA splicing, via spliceosome	GO:0000381	0.00632575	2.19889	62	101	5
up_Gnb1l	organelle fusion	GO:0048284	0.000569122	3.24479	135	129	8
up_Gnb1l	peptide metabolic process	GO:0006518	0.00059481	3.22562	910	129	18
up_Gnb1l	translation	GO:0006412	0.0031701	2.49893	716	129	15
up_Gnb1l	peptide biosynthetic process	GO:0043043	0.00467472	2.33024	739	129	15
up_Gnb1l	vesicle fusion	GO:0006906	0.0177455	1.75091	100	129	6
up_Gnb1l	organelle membrane fusion	GO:0090174	0.0222462	1.65274	104	129	6
up_Gnb1l	non-membrane-bounded organelle assembly	GO:0140694	0.0246482	1.60821	373	129	10
up_Gnb1l	amide biosynthetic process	GO:0043604	0.0276457	1.55837	857	129	15
up_Gnb1l	cytosolic transport	GO:0016482	0.0288367	1.54005	164	129	7
up_Gnb1l	regulation of cellular macromolecule biosynthetic process	GO:2000112	0.0341123	1.46709	474	129	11
up_Gnb1l	regulation of translation	GO:0006417	0.0354054	1.45093	389	129	10
down_Gnb1l	synapse organization	GO:0050808	8.45869e-14	13.0727	480	206	28
down_Gnb1l	cell junction organization	GO:0034330	3.18873e-12	11.4964	750	206	32
down_Gnb1l	cell part morphogenesis	GO:0032990	9.02929e-12	11.0443	726	206	31
down_Gnb1l	neuron projection morphogenesis	GO:0048812	9.44448e-12	11.0248	676	206	30
down_Gnb1l	synapse assembly	GO:0007416	1.01856e-11	10.992	189	206	18
down_Gnb1l	plasma membrane bounded cell projection morphogenesis	GO:0120039	1.68332e-11	10.7738	691	206	30
down_Gnb1l	cell projection morphogenesis	GO:0048858	2.03417e-11	10.6916	696	206	30
down_Gnb1l	cellular component morphogenesis	GO:0032989	3.91098e-11	10.4077	821	206	32
down_Gnb1l	cell junction assembly	GO:0034329	5.0018e-10	9.30087	435	206	23
down_Gnb1l	regulation of synapse organization	GO:0050807	1.38777e-09	8.85768	251	206	18
down_Gnb1l	regulation of synapse structure or activity	GO:0050803	2.21345e-09	8.65493	258	206	18
down_Gnb1l	trans-synaptic signaling	GO:0099537	5.21271e-09	8.28294	864	206	30
down_Gnb1l	cell-cell adhesion via plasma-membrane adhesion molecules	GO:0098742	7.33269e-09	8.13474	277	206	18
down_Gnb1l	synaptic signaling	GO:0099536	1.28982e-08	7.88947	896	206	30
down_Gnb1l	cell morphogenesis involved in differentiation	GO:0000904	1.64269e-08	7.78445	786	206	28
down_Gnb1l	cell morphogenesis involved in neuron differentiation	GO:0048667	1.88656e-08	7.72433	623	206	25
down_Gnb1l	anterograde trans-synaptic signaling	GO:0098916	2.26267e-08	7.64538	856	206	29
down_Gnb1l	chemical synaptic transmission	GO:0007268	2.26267e-08	7.64538	856	206	29
down_Gnb1l	axon development	GO:0061564	1.13291e-07	6.94581	516	206	22
down_Gnb1l	cation transmembrane transport	GO:0098655	3.05258e-07	6.51533	892	206	28

## Sheet: Notes
GO enrichment was performed with gProfiler and P-values were adjusted with Bonferroni’s multiple comparison test.
