# Supplementary material for: Transcriptional linkage analysis with in vivo AAV-Perturb-seq
Source: Nature. 2023 Sep 20;622(7982):367–75. doi: 10.1038/s41586-023-06570-y (PMC10567566; doi:10.1038/s41586-023-06570-y)
Supplement: Supplementary file 13 — GSEA results for the LgDel model. [file 41586_2023_6570_MOESM13_ESM.xlsx]

## Sheet: gsea_terms_lgdel
pathway	pval	padj	log2err	ES	NES	size	cell_type
G protein-coupled receptor signaling pathway	5.13584e-05	0.00483738	0.557332	-0.485354	-1.5587	137	Sup_Layer_neurons
actin cytoskeleton organization	5.37076e-05	0.0048747	0.557332	-0.443414	-1.4725	244	Sup_Layer_neurons
actin filament-based process	1.9408e-05	0.00223361	0.57561	-0.442099	-1.47393	280	Sup_Layer_neurons
adenylate cyclase-modulating G protein-coupled receptor signaling pathway	0.00540709	0.109724	0.407018	-0.523042	-1.52605	49	Sup_Layer_neurons
anatomical structure formation involved in morphogenesis	0.00531688	0.109226	0.407018	-0.394128	-1.31153	260	Sup_Layer_neurons
anatomical structure morphogenesis	1.58288e-09	7.90171e-06	0.788187	-0.418545	-1.43623	789	Sup_Layer_neurons
animal organ development	0.000180248	0.0116857	0.518848	-0.366908	-1.26098	840	Sup_Layer_neurons
animal organ morphogenesis	0.00144649	0.0454143	0.45506	-0.408005	-1.35524	240	Sup_Layer_neurons
anterograde trans-synaptic signaling	9.49337e-09	1.18477e-05	0.74774	-0.467265	-1.56969	346	Sup_Layer_neurons
behavior	0.0138248	0.176958	0.38073	-0.376614	-1.25382	267	Sup_Layer_neurons
biological adhesion	0.000116765	0.00832704	0.538434	-0.410273	-1.3794	350	Sup_Layer_neurons
branching morphogenesis of an epithelial tube	0.0828667	0.487681	0.161979	-0.499225	-1.36059	31	Sup_Layer_neurons
cell activation	0.117352	0.565116	0.12564	-0.365059	-1.18856	168	Sup_Layer_neurons
cell adhesion	8.7425e-05	0.00661251	0.538434	-0.411727	-1.38377	349	Sup_Layer_neurons
cell development	2.52057e-07	9.67898e-05	0.674963	-0.405515	-1.39028	739	Sup_Layer_neurons
cell junction organization	1.11846e-05	0.00155094	0.593325	-0.428448	-1.44435	371	Sup_Layer_neurons
cell migration	1.66155e-05	0.00202304	0.57561	-0.415106	-1.40387	408	Sup_Layer_neurons
cell morphogenesis	6.59921e-05	0.00558361	0.538434	-0.404337	-1.36931	459	Sup_Layer_neurons
cell morphogenesis involved in differentiation	1.96873e-05	0.00223361	0.57561	-0.42631	-1.43347	352	Sup_Layer_neurons
cell motility	1.54986e-05	0.00193422	0.57561	-0.413667	-1.39977	433	Sup_Layer_neurons
cell part morphogenesis	6.93763e-05	0.00558591	0.538434	-0.416304	-1.39981	358	Sup_Layer_neurons
cell population proliferation	0.0163715	0.195518	0.352488	-0.362426	-1.22616	423	Sup_Layer_neurons
cell projection morphogenesis	6.71202e-05	0.0055844	0.538434	-0.417254	-1.40302	352	Sup_Layer_neurons
cell projection organization	3.84464e-05	0.00391683	0.557332	-0.388516	-1.32667	629	Sup_Layer_neurons
cell surface receptor signaling pathway	3.97491e-06	0.000763182	0.610527	-0.399881	-1.3654	634	Sup_Layer_neurons
cell-cell adhesion	0.0120314	0.164264	0.38073	-0.394557	-1.29874	201	Sup_Layer_neurons
cell-cell signaling	1.65137e-06	0.000392554	0.643552	-0.414829	-1.41304	552	Sup_Layer_neurons
cellular component morphogenesis	5.36003e-05	0.0048747	0.557332	-0.419635	-1.41502	374	Sup_Layer_neurons
chemical synaptic transmission	9.49337e-09	1.18477e-05	0.74774	-0.467265	-1.56969	346	Sup_Layer_neurons
chemotaxis	1.50302e-05	0.00193422	0.593325	-0.490963	-1.59038	158	Sup_Layer_neurons
enzyme linked receptor protein signaling pathway	0.0001213	0.00852858	0.538434	-0.437165	-1.45493	257	Sup_Layer_neurons
external encapsulating structure organization	4.69953e-06	0.000808967	0.610527	-0.649393	-1.87369	46	Sup_Layer_neurons
extracellular matrix organization	4.69953e-06	0.000808967	0.610527	-0.649393	-1.87369	46	Sup_Layer_neurons
extracellular structure organization	4.69953e-06	0.000808967	0.610527	-0.649393	-1.87369	46	Sup_Layer_neurons
generation of neurons	3.0095e-06	0.000625977	0.627257	-0.39937	-1.36503	657	Sup_Layer_neurons
ion homeostasis	1.28647e-05	0.0017357	0.593325	-0.459653	-1.51894	221	Sup_Layer_neurons
localization of cell	1.54986e-05	0.00193422	0.57561	-0.413667	-1.39977	433	Sup_Layer_neurons
locomotion	1.90747e-07	7.93508e-05	0.690132	-0.43063	-1.46284	506	Sup_Layer_neurons
metal ion homeostasis	9.7675e-05	0.00727752	0.538434	-0.460225	-1.50417	177	Sup_Layer_neurons
modulation of chemical synaptic transmission	2.1936e-08	1.82508e-05	0.733762	-0.486603	-1.62113	271	Sup_Layer_neurons
morphogenesis of a branching epithelium	0.0101415	0.152677	0.38073	-0.538469	-1.51068	37	Sup_Layer_neurons
morphogenesis of a branching structure	0.00719707	0.126506	0.407018	-0.516708	-1.49561	47	Sup_Layer_neurons
movement of cell or subcellular component	2.52799e-06	0.000548683	0.627257	-0.407969	-1.39206	601	Sup_Layer_neurons
muscle contraction	0.0987654	0.521181	0.140406	-0.408351	-1.25851	79	Sup_Layer_neurons
negative regulation of cell communication	0.00769716	0.132956	0.407018	-0.370827	-1.25201	391	Sup_Layer_neurons
negative regulation of phosphorylation	6.88674e-05	0.00558591	0.538434	-0.506299	-1.62191	121	Sup_Layer_neurons
negative regulation of protein phosphorylation	3.55765e-05	0.00377671	0.557332	-0.521295	-1.64554	105	Sup_Layer_neurons
nervous system development	8.65156e-08	4.31886e-05	0.704976	-0.399481	-1.37307	901	Sup_Layer_neurons
nervous system process	0.00100325	0.0357732	0.45506	-0.395308	-1.32747	340	Sup_Layer_neurons
neurogenesis	9.79526e-06	0.00139708	0.593325	-0.397417	-1.36072	692	Sup_Layer_neurons
neuron development	1.54869e-06	0.000390825	0.643552	-0.414499	-1.41107	542	Sup_Layer_neurons
neuron differentiation	3.45662e-06	0.000690219	0.627257	-0.40631	-1.38726	610	Sup_Layer_neurons
neuron projection development	4.72546e-07	0.000147435	0.674963	-0.424211	-1.44088	500	Sup_Layer_neurons
neuron projection morphogenesis	4.79877e-05	0.00469715	0.557332	-0.420303	-1.41263	348	Sup_Layer_neurons
phosphate-containing compound metabolic process	7.7112e-06	0.00120295	0.593325	-0.382773	-1.31568	846	Sup_Layer_neurons
phosphorus metabolic process	1.74533e-05	0.00207445	0.57561	-0.380866	-1.30898	854	Sup_Layer_neurons
phosphorylation	7.39317e-08	4.10074e-05	0.704976	-0.421049	-1.43575	593	Sup_Layer_neurons
plasma membrane bounded cell projection morphogenesis	3.28339e-05	0.00356319	0.557332	-0.418195	-1.40592	351	Sup_Layer_neurons
plasma membrane bounded cell projection organization	3.11502e-05	0.00345559	0.557332	-0.389554	-1.3299	623	Sup_Layer_neurons
positive chemotaxis	7.95508e-05	0.00630346	0.538434	-0.799214	-1.86249	13	Sup_Layer_neurons
positive regulation of catalytic activity	0.000412402	0.0197953	0.498493	-0.399307	-1.34834	395	Sup_Layer_neurons
positive regulation of molecular function	0.00020292	0.0123534	0.518848	-0.388585	-1.32064	529	Sup_Layer_neurons
postsynapse assembly	6.09553e-05	0.00524636	0.557332	-0.706852	-1.85579	23	Sup_Layer_neurons
postsynapse organization	4.89895e-05	0.00470299	0.557332	-0.490412	-1.57511	135	Sup_Layer_neurons
protein phosphorylation	1.86532e-07	7.93508e-05	0.690132	-0.427436	-1.45244	502	Sup_Layer_neurons
regulation of GTPase activity	0.000106602	0.00782583	0.538434	-0.457148	-1.50014	185	Sup_Layer_neurons
regulation of anatomical structure morphogenesis	2.14966e-06	0.000487777	0.627257	-0.444567	-1.4915	331	Sup_Layer_neurons
regulation of catalytic activity	8.17848e-05	0.00637921	0.538434	-0.378782	-1.29713	689	Sup_Layer_neurons
regulation of cation transmembrane transport	0.000938057	0.0344322	0.477271	-0.455741	-1.46816	140	Sup_Layer_neurons
regulation of cell communication	5.06603e-07	0.000148762	0.659444	-0.388879	-1.33593	995	Sup_Layer_neurons
regulation of cell migration	0.000111114	0.00803886	0.538434	-0.430174	-1.43102	256	Sup_Layer_neurons
regulation of cell motility	8.7425e-05	0.00661251	0.538434	-0.432019	-1.43828	267	Sup_Layer_neurons
regulation of cell population proliferation	0.00246039	0.0646434	0.431708	-0.389463	-1.3084	341	Sup_Layer_neurons
regulation of cell projection organization	1.56581e-06	0.000390825	0.643552	-0.441727	-1.48211	334	Sup_Layer_neurons
regulation of chemotaxis	3.63145e-05	0.00377671	0.557332	-0.607952	-1.77346	51	Sup_Layer_neurons
regulation of developmental process	3.46972e-08	2.1651e-05	0.719513	-0.416788	-1.42724	704	Sup_Layer_neurons
regulation of ion transmembrane transport	0.00131619	0.0423897	0.45506	-0.431699	-1.41339	180	Sup_Layer_neurons
regulation of ion transport	0.00375906	0.083032	0.431708	-0.39729	-1.31899	237	Sup_Layer_neurons
regulation of kinase activity	0.000214471	0.0125206	0.518848	-0.429601	-1.42806	252	Sup_Layer_neurons
regulation of localization	0.000303037	0.0159238	0.498493	-0.360934	-1.24058	901	Sup_Layer_neurons
regulation of locomotion	5.80958e-05	0.00517883	0.557332	-0.432217	-1.4415	285	Sup_Layer_neurons
regulation of molecular function	7.19457e-07	0.000199529	0.659444	-0.392226	-1.348	909	Sup_Layer_neurons
regulation of multicellular organismal development	0.000572432	0.0242168	0.477271	-0.401272	-1.35273	371	Sup_Layer_neurons
regulation of multicellular organismal process	9.51738e-06	0.00139708	0.593325	-0.396045	-1.35413	673	Sup_Layer_neurons
regulation of neuron projection development	7.15545e-06	0.00115226	0.610527	-0.452188	-1.50543	267	Sup_Layer_neurons
regulation of neurotransmitter receptor activity	0.000159501	0.0107599	0.518848	-0.623344	-1.77336	41	Sup_Layer_neurons
regulation of plasma membrane bounded cell projection organization	6.53262e-06	0.00108703	0.610527	-0.43633	-1.46386	331	Sup_Layer_neurons
regulation of response to stimulus	4.4059e-05	0.00439885	0.557332	-0.370802	-1.27482	977	Sup_Layer_neurons
regulation of signal transduction	0.00018705	0.0118196	0.518848	-0.371313	-1.27514	811	Sup_Layer_neurons
regulation of signaling	4.47004e-07	0.000147435	0.674963	-0.387922	-1.33321	999	Sup_Layer_neurons
regulation of signaling receptor activity	0.000456148	0.0214453	0.498493	-0.544811	-1.64865	64	Sup_Layer_neurons
regulation of synapse organization	0.00639627	0.119589	0.407018	-0.416346	-1.3478	157	Sup_Layer_neurons
regulation of synapse structure or activity	0.002324	0.0635234	0.431708	-0.429906	-1.39658	163	Sup_Layer_neurons
regulation of synaptic plasticity	0.000364827	0.0184299	0.498493	-0.471499	-1.51336	127	Sup_Layer_neurons
regulation of trans-synaptic signaling	2.1936e-08	1.82508e-05	0.733762	-0.486603	-1.62113	271	Sup_Layer_neurons
regulation of transport	0.0118819	0.163115	0.38073	-0.351071	-1.1986	637	Sup_Layer_neurons
renal system process	0.140496	0.6042	0.124434	-0.505533	-1.29139	20	Sup_Layer_neurons
response to organic cyclic compound	0.0859141	0.490331	0.149208	-0.350678	-1.16905	274	Sup_Layer_neurons
response to organic substance	0.001353	0.0430203	0.45506	-0.359826	-1.23544	797	Sup_Layer_neurons
response to oxygen-containing compound	0.00360732	0.0811158	0.431708	-0.370156	-1.25282	454	Sup_Layer_neurons
synapse assembly	0.00614023	0.117857	0.407018	-0.447121	-1.41668	108	Sup_Layer_neurons
synapse organization	2.8171e-07	0.00010045	0.674963	-0.467331	-1.55832	282	Sup_Layer_neurons
synaptic signaling	7.94346e-09	1.18477e-05	0.74774	-0.465771	-1.56897	365	Sup_Layer_neurons
synaptic transmission, glutamatergic	5.95326e-05	0.0052138	0.557332	-0.583337	-1.73245	56	Sup_Layer_neurons
system process	0.000223326	0.0126686	0.518848	-0.391314	-1.32798	489	Sup_Layer_neurons
tRNA metabolic process	0.000522255	0.0234874	0.477271	0.533455	2.03064	29	Sup_Layer_neurons
taxis	8.45657e-06	0.00127925	0.593325	-0.491681	-1.59324	160	Sup_Layer_neurons
tissue development	0.108891	0.542499	0.130777	-0.332939	-1.1266	433	Sup_Layer_neurons
trans-synaptic signaling	2.73927e-08	1.95349e-05	0.733762	-0.463905	-1.55988	352	Sup_Layer_neurons
transmembrane receptor protein tyrosine kinase signaling pathway	0.000128102	0.00888171	0.518848	-0.460681	-1.50758	179	Sup_Layer_neurons
G protein-coupled receptor signaling pathway	1.25864e-08	6.82814e-06	0.74774	-0.55219	-1.87432	135	Deep_Layer_neurons
actin cytoskeleton organization	0.0732197	0.402668	0.16318	-0.339414	-1.19182	253	Deep_Layer_neurons
actin filament-based process	0.0872618	0.429115	0.148262	-0.334114	-1.17578	288	Deep_Layer_neurons
adenylate cyclase-modulating G protein-coupled receptor signaling pathway	2.40078e-05	0.00334109	0.57561	-0.60876	-1.85954	47	Deep_Layer_neurons
anatomical structure formation involved in morphogenesis	3.74737e-05	0.0045791	0.557332	-0.431998	-1.5183	262	Deep_Layer_neurons
anatomical structure morphogenesis	5.49451e-09	4.17917e-06	0.761461	-0.403842	-1.45009	783	Deep_Layer_neurons
animal organ development	8.7425e-05	0.00737365	0.538434	-0.360939	-1.29526	840	Deep_Layer_neurons
animal organ morphogenesis	0.000382414	0.0197515	0.498493	-0.422272	-1.47758	232	Deep_Layer_neurons
anterograde trans-synaptic signaling	5.1732e-09	4.17917e-06	0.761461	-0.462432	-1.64307	342	Deep_Layer_neurons
behavior	0.000210353	0.0131119	0.518848	-0.416443	-1.46439	270	Deep_Layer_neurons
biological adhesion	6.04123e-05	0.00628601	0.557332	-0.41071	-1.46014	349	Deep_Layer_neurons
branching morphogenesis of an epithelial tube	0.237931	0.623636	0.0894367	-0.409083	-1.18785	32	Deep_Layer_neurons
cell activation	0.0198343	0.218876	0.352488	-0.38151	-1.31936	178	Deep_Layer_neurons
cell adhesion	7.84006e-05	0.00724434	0.538434	-0.406432	-1.44465	347	Deep_Layer_neurons
cell development	1.80572e-06	0.000502592	0.643552	-0.384993	-1.38134	729	Deep_Layer_neurons
cell junction organization	2.01208e-06	0.000530554	0.627257	-0.433208	-1.54023	359	Deep_Layer_neurons
cell migration	8.82269e-06	0.0016371	0.593325	-0.407508	-1.45267	412	Deep_Layer_neurons
cell morphogenesis	0.000143972	0.0103043	0.518848	-0.389213	-1.38805	445	Deep_Layer_neurons
cell morphogenesis involved in differentiation	0.000143972	0.0103043	0.518848	-0.403439	-1.43353	344	Deep_Layer_neurons
cell motility	1.00731e-05	0.00174022	0.593325	-0.405544	-1.44642	439	Deep_Layer_neurons
cell part morphogenesis	0.000211989	0.0131119	0.518848	-0.396825	-1.41051	347	Deep_Layer_neurons
cell population proliferation	2.10835e-05	0.00320086	0.57561	-0.401214	-1.43099	427	Deep_Layer_neurons
cell projection morphogenesis	0.000275696	0.0155195	0.498493	-0.395178	-1.4044	341	Deep_Layer_neurons
cell projection organization	3.90077e-05	0.00465306	0.557332	-0.377836	-1.35288	618	Deep_Layer_neurons
cell surface receptor signaling pathway	6.59858e-07	0.000236135	0.659444	-0.401771	-1.4391	636	Deep_Layer_neurons
cell-cell adhesion	7.66808e-05	0.00724434	0.538434	-0.446413	-1.55051	199	Deep_Layer_neurons
cell-cell signaling	1.28515e-08	6.82814e-06	0.74774	-0.425884	-1.52306	553	Deep_Layer_neurons
cellular component morphogenesis	0.000847194	0.0339555	0.477271	-0.389323	-1.38483	366	Deep_Layer_neurons
chemical synaptic transmission	5.1732e-09	4.17917e-06	0.761461	-0.462432	-1.64307	342	Deep_Layer_neurons
chemotaxis	0.00594429	0.111958	0.407018	-0.417617	-1.42709	149	Deep_Layer_neurons
enzyme linked receptor protein signaling pathway	0.00039118	0.0198377	0.498493	-0.412633	-1.44943	254	Deep_Layer_neurons
external encapsulating structure organization	0.0374862	0.297938	0.245042	-0.476235	-1.44632	45	Deep_Layer_neurons
extracellular matrix organization	0.0374862	0.297938	0.245042	-0.476235	-1.44632	45	Deep_Layer_neurons
extracellular structure organization	0.0374862	0.297938	0.245042	-0.476235	-1.44632	45	Deep_Layer_neurons
generation of neurons	8.51689e-05	0.00737365	0.538434	-0.372732	-1.33522	645	Deep_Layer_neurons
ion homeostasis	0.0134571	0.17199	0.38073	-0.380042	-1.32612	213	Deep_Layer_neurons
localization of cell	1.00731e-05	0.00174022	0.593325	-0.405544	-1.44642	439	Deep_Layer_neurons
locomotion	3.90578e-06	0.000978398	0.610527	-0.403384	-1.4413	509	Deep_Layer_neurons
metal ion homeostasis	0.00823603	0.13618	0.38073	-0.399028	-1.37643	171	Deep_Layer_neurons
modulation of chemical synaptic transmission	5.83916e-09	4.17917e-06	0.761461	-0.487367	-1.71255	263	Deep_Layer_neurons
morphogenesis of a branching epithelium	0.0823137	0.421138	0.161979	-0.454209	-1.36312	40	Deep_Layer_neurons
morphogenesis of a branching structure	0.0688525	0.3886	0.176694	-0.441423	-1.36108	50	Deep_Layer_neurons
movement of cell or subcellular component	1.74533e-05	0.00273253	0.57561	-0.383798	-1.37258	600	Deep_Layer_neurons
muscle contraction	0.085353	0.428905	0.154191	-0.395853	-1.28196	79	Deep_Layer_neurons
negative regulation of cell communication	7.95287e-05	0.00724434	0.538434	-0.395645	-1.40976	397	Deep_Layer_neurons
negative regulation of phosphorylation	0.0188316	0.211539	0.352488	-0.412107	-1.39658	129	Deep_Layer_neurons
negative regulation of protein phosphorylation	0.00698553	0.124105	0.407018	-0.42337	-1.41877	112	Deep_Layer_neurons
nervous system development	2.98655e-07	0.000136024	0.674963	-0.381456	-1.37049	896	Deep_Layer_neurons
nervous system process	4.94269e-06	0.00103282	0.610527	-0.428782	-1.52435	348	Deep_Layer_neurons
neurogenesis	4.51815e-05	0.0050302	0.557332	-0.374646	-1.34205	683	Deep_Layer_neurons
neuron development	4.73531e-06	0.00103282	0.610527	-0.400064	-1.42977	532	Deep_Layer_neurons
neuron differentiation	3.11502e-05	0.0041069	0.557332	-0.380282	-1.36025	602	Deep_Layer_neurons
neuron projection development	4.80443e-06	0.00103282	0.610527	-0.400119	-1.42876	491	Deep_Layer_neurons
neuron projection morphogenesis	0.000417376	0.0207035	0.498493	-0.394476	-1.40133	338	Deep_Layer_neurons
phosphate-containing compound metabolic process	0.00020292	0.0130337	0.518848	-0.357035	-1.28199	851	Deep_Layer_neurons
phosphorus metabolic process	0.00020292	0.0130337	0.518848	-0.354839	-1.27434	860	Deep_Layer_neurons
phosphorylation	3.45177e-05	0.00443419	0.557332	-0.379723	-1.35801	600	Deep_Layer_neurons
plasma membrane bounded cell projection morphogenesis	0.000430629	0.0210378	0.498493	-0.396444	-1.40879	340	Deep_Layer_neurons
plasma membrane bounded cell projection organization	7.05043e-05	0.00695257	0.538434	-0.378849	-1.35606	613	Deep_Layer_neurons
positive chemotaxis	0.234501	0.620302	0.0995791	-0.540317	-1.20793	10	Deep_Layer_neurons
positive regulation of catalytic activity	5.13553e-05	0.00559326	0.557332	-0.400703	-1.4259	389	Deep_Layer_neurons
positive regulation of molecular function	6.148e-05	0.00628601	0.538434	-0.386608	-1.38227	528	Deep_Layer_neurons
postsynapse assembly	0.00198147	0.0581147	0.431708	-0.631184	-1.72603	24	Deep_Layer_neurons
postsynapse organization	0.000238981	0.0136204	0.518848	-0.468368	-1.58955	131	Deep_Layer_neurons
protein phosphorylation	1.13236e-05	0.00189104	0.593325	-0.397112	-1.41882	508	Deep_Layer_neurons
regulation of GTPase activity	0.0177146	0.204966	0.352488	-0.380776	-1.31918	182	Deep_Layer_neurons
regulation of anatomical structure morphogenesis	4.94763e-06	0.00103282	0.610527	-0.42717	-1.51114	323	Deep_Layer_neurons
regulation of catalytic activity	0.000134903	0.0103043	0.518848	-0.364754	-1.30672	684	Deep_Layer_neurons
regulation of cation transmembrane transport	0.000111077	0.00869527	0.538434	-0.465928	-1.58541	141	Deep_Layer_neurons
regulation of cell migration	0.010279	0.153924	0.38073	-0.376918	-1.32463	256	Deep_Layer_neurons
regulation of cell motility	0.00451696	0.0949305	0.407018	-0.382547	-1.34373	266	Deep_Layer_neurons
regulation of cell population proliferation	1.52193e-05	0.00245964	0.593325	-0.419813	-1.49198	345	Deep_Layer_neurons
regulation of cell projection organization	3.06502e-05	0.0041069	0.557332	-0.416462	-1.47499	328	Deep_Layer_neurons
regulation of chemotaxis	0.00194436	0.0581147	0.45506	-0.530327	-1.64095	52	Deep_Layer_neurons
regulation of developmental process	5.49174e-07	0.000211643	0.659444	-0.395948	-1.41907	701	Deep_Layer_neurons
regulation of ion transmembrane transport	8.83072e-05	0.00737365	0.538434	-0.453969	-1.56811	176	Deep_Layer_neurons
regulation of ion transport	4.09368e-05	0.00466122	0.557332	-0.434543	-1.52043	233	Deep_Layer_neurons
regulation of kinase activity	7.19197e-05	0.00695257	0.538434	-0.4285	-1.50401	251	Deep_Layer_neurons
regulation of localization	5.84135e-06	0.00117061	0.610527	-0.370134	-1.33048	909	Deep_Layer_neurons
regulation of locomotion	0.00303049	0.0744252	0.431708	-0.382552	-1.34534	284	Deep_Layer_neurons
regulation of molecular function	7.10943e-07	0.000237455	0.659444	-0.379535	-1.3645	914	Deep_Layer_neurons
regulation of multicellular organismal development	0.000103218	0.00834066	0.538434	-0.399357	-1.42022	364	Deep_Layer_neurons
regulation of multicellular organismal process	8.51689e-05	0.00737365	0.538434	-0.370134	-1.32594	665	Deep_Layer_neurons
regulation of neuron projection development	0.000345429	0.0182168	0.498493	-0.410382	-1.44203	263	Deep_Layer_neurons
regulation of neurotransmitter receptor activity	3.56174e-05	0.00446107	0.557332	-0.611234	-1.85632	45	Deep_Layer_neurons
regulation of plasma membrane bounded cell projection organization	4.07321e-05	0.00466122	0.557332	-0.414531	-1.46726	325	Deep_Layer_neurons
regulation of response to stimulus	5.49174e-07	0.000211643	0.659444	-0.376497	-1.35523	998	Deep_Layer_neurons
regulation of signal transduction	1.0011e-06	0.000313469	0.643552	-0.381985	-1.37189	828	Deep_Layer_neurons
regulation of signaling receptor activity	7.32807e-06	0.00141206	0.610527	-0.578073	-1.86293	72	Deep_Layer_neurons
regulation of synapse organization	8.77879e-05	0.00737365	0.538434	-0.465755	-1.59415	151	Deep_Layer_neurons
regulation of synapse structure or activity	2.36243e-05	0.00334109	0.57561	-0.479211	-1.64541	157	Deep_Layer_neurons
regulation of synaptic plasticity	7.21624e-05	0.00695257	0.538434	-0.484722	-1.6378	124	Deep_Layer_neurons
regulation of trans-synaptic signaling	5.83916e-09	4.17917e-06	0.761461	-0.487367	-1.71255	263	Deep_Layer_neurons
regulation of transport	9.98336e-05	0.00819944	0.538434	-0.370997	-1.32883	640	Deep_Layer_neurons
renal system process	0.00010994	0.00869527	0.538434	-0.739394	-1.88759	18	Deep_Layer_neurons
response to organic cyclic compound	0.00481077	0.0983753	0.407018	-0.384582	-1.35415	279	Deep_Layer_neurons
response to organic substance	5.36003e-05	0.00571356	0.557332	-0.363684	-1.30612	822	Deep_Layer_neurons
response to oxygen-containing compound	0.0013346	0.0454852	0.45506	-0.365001	-1.30332	471	Deep_Layer_neurons
synapse assembly	2.23567e-05	0.00329432	0.57561	-0.520121	-1.73938	103	Deep_Layer_neurons
synapse organization	2.64842e-09	4.17917e-06	0.774939	-0.486065	-1.70833	275	Deep_Layer_neurons
synaptic signaling	4.85189e-09	4.17917e-06	0.761461	-0.4594	-1.63388	361	Deep_Layer_neurons
synaptic transmission, glutamatergic	0.00159157	0.0514675	0.45506	-0.522189	-1.64233	58	Deep_Layer_neurons
system process	1.65137e-06	0.000486668	0.643552	-0.40458	-1.4446	500	Deep_Layer_neurons
tRNA metabolic process	0.0521052	0.340792	0.321776	0.394184	1.47586	31	Deep_Layer_neurons
taxis	0.00344382	0.0785848	0.431708	-0.418993	-1.4341	151	Deep_Layer_neurons
tissue development	0.025974	0.256762	0.282013	-0.338144	-1.20582	426	Deep_Layer_neurons
trans-synaptic signaling	1.3629e-08	6.82814e-06	0.74774	-0.458656	-1.63055	348	Deep_Layer_neurons
transmembrane receptor protein tyrosine kinase signaling pathway	0.00207204	0.0593196	0.431708	-0.418491	-1.44642	177	Deep_Layer_neurons
G protein-coupled receptor signaling pathway	2.39556e-08	6.11707e-05	0.733762	-0.528885	-1.94799	142	Interneurons
actin cytoskeleton organization	0.0699797	0.3572	0.168238	-0.327372	-1.23706	251	Interneurons
actin filament-based process	0.0332997	0.255732	0.248911	-0.334835	-1.27816	285	Interneurons
adenylate cyclase-modulating G protein-coupled receptor signaling pathway	0.000164402	0.0144203	0.518848	-0.579894	-1.81716	44	Interneurons
anatomical structure formation involved in morphogenesis	0.0986775	0.410096	0.1396	-0.319365	-1.20514	249	Interneurons
anatomical structure morphogenesis	2.63892e-05	0.0043896	0.57561	-0.351584	-1.3835	786	Interneurons
animal organ development	1.0011e-06	0.00051126	0.643552	-0.358197	-1.41162	857	Interneurons
animal organ morphogenesis	1.1401e-05	0.00246741	0.593325	-0.432717	-1.62917	234	Interneurons
anterograde trans-synaptic signaling	9.30865e-08	0.000107408	0.704976	-0.432742	-1.66648	347	Interneurons
behavior	1.71642e-06	0.000674291	0.643552	-0.429175	-1.63992	286	Interneurons
biological adhesion	6.63489e-06	0.00169422	0.610527	-0.402753	-1.5518	357	Interneurons
branching morphogenesis of an epithelial tube	5.20206e-05	0.00673373	0.557332	-0.670266	-1.92206	29	Interneurons
cell activation	2.46136e-05	0.00433455	0.57561	-0.451367	-1.67821	183	Interneurons
cell adhesion	1.20786e-05	0.00246741	0.593325	-0.400193	-1.54094	356	Interneurons
cell development	1.3384e-07	0.000107408	0.690132	-0.374294	-1.47133	748	Interneurons
cell junction organization	5.27412e-05	0.00673373	0.557332	-0.387117	-1.49155	357	Interneurons
cell migration	0.0020988	0.0610949	0.431708	-0.351885	-1.36246	405	Interneurons
cell morphogenesis	0.000830536	0.0326273	0.477271	-0.351867	-1.37016	456	Interneurons
cell morphogenesis involved in differentiation	8.10616e-05	0.00962748	0.538434	-0.391381	-1.5042	341	Interneurons
cell motility	0.00021674	0.014943	0.518848	-0.365335	-1.41954	432	Interneurons
cell part morphogenesis	0.000176596	0.0144203	0.518848	-0.379547	-1.46144	356	Interneurons
cell population proliferation	0.00979932	0.139791	0.38073	-0.327978	-1.27493	436	Interneurons
cell projection morphogenesis	0.000174142	0.0144203	0.518848	-0.384001	-1.4791	349	Interneurons
cell projection organization	0.000266582	0.0169367	0.498493	-0.347301	-1.36506	633	Interneurons
cell surface receptor signaling pathway	0.00710154	0.112983	0.407018	-0.319929	-1.25761	634	Interneurons
cell-cell adhesion	0.000104171	0.0114641	0.538434	-0.419596	-1.57685	210	Interneurons
cell-cell signaling	1.64846e-08	6.11707e-05	0.733762	-0.403304	-1.58101	560	Interneurons
cellular component morphogenesis	0.000219449	0.014943	0.518848	-0.376007	-1.45147	375	Interneurons
chemical synaptic transmission	9.30865e-08	0.000107408	0.704976	-0.432742	-1.66648	347	Interneurons
chemotaxis	0.0731452	0.364442	0.166934	-0.340915	-1.25455	144	Interneurons
enzyme linked receptor protein signaling pathway	0.00978673	0.139791	0.38073	-0.352842	-1.33346	252	Interneurons
external encapsulating structure organization	0.00524139	0.0959072	0.407018	-0.51874	-1.618	41	Interneurons
extracellular matrix organization	0.00524139	0.0959072	0.407018	-0.51874	-1.618	41	Interneurons
extracellular structure organization	0.00524139	0.0959072	0.407018	-0.51874	-1.618	41	Interneurons
generation of neurons	6.59921e-05	0.00822004	0.538434	-0.34953	-1.3741	666	Interneurons
ion homeostasis	3.63668e-05	0.00562804	0.557332	-0.427299	-1.60823	228	Interneurons
localization of cell	0.00021674	0.014943	0.518848	-0.365335	-1.41954	432	Interneurons
locomotion	5.9796e-06	0.00162511	0.610527	-0.385348	-1.5058	501	Interneurons
metal ion homeostasis	7.49312e-05	0.00911128	0.538434	-0.430149	-1.59941	182	Interneurons
modulation of chemical synaptic transmission	1.35827e-06	0.000578058	0.643552	-0.439112	-1.6702	270	Interneurons
morphogenesis of a branching epithelium	3.3708e-06	0.00107592	0.627257	-0.667476	-2.014	36	Interneurons
morphogenesis of a branching structure	2.66453e-05	0.0043896	0.57561	-0.609193	-1.91766	46	Interneurons
movement of cell or subcellular component	3.90077e-05	0.00585918	0.557332	-0.360934	-1.41643	599	Interneurons
muscle contraction	4.13746e-05	0.00603714	0.557332	-0.525069	-1.81667	83	Interneurons
negative regulation of cell communication	0.00474094	0.0911481	0.407018	-0.345333	-1.33719	404	Interneurons
negative regulation of phosphorylation	0.00712853	0.11306	0.407018	-0.414217	-1.50356	125	Interneurons
negative regulation of protein phosphorylation	0.00388689	0.0840902	0.431708	-0.428311	-1.53256	112	Interneurons
nervous system development	1.16014e-05	0.00246741	0.593325	-0.348403	-1.37429	914	Interneurons
nervous system process	3.58191e-05	0.00562804	0.557332	-0.39666	-1.52536	343	Interneurons
neurogenesis	0.000148507	0.0135433	0.518848	-0.346098	-1.35997	704	Interneurons
neuron development	7.57983e-06	0.00184334	0.610527	-0.37637	-1.473	543	Interneurons
neuron differentiation	1.7174e-05	0.00324844	0.57561	-0.365362	-1.43554	619	Interneurons
neuron projection development	1.04899e-05	0.0024351	0.593325	-0.376957	-1.47316	499	Interneurons
neuron projection morphogenesis	0.000281659	0.0169367	0.498493	-0.380099	-1.46168	343	Interneurons
phosphate-containing compound metabolic process	0.00320034	0.077095	0.431708	-0.313541	-1.23555	881	Interneurons
phosphorus metabolic process	0.00435019	0.0873628	0.407018	-0.313247	-1.23476	890	Interneurons
phosphorylation	0.000453414	0.0233897	0.498493	-0.341629	-1.34148	613	Interneurons
plasma membrane bounded cell projection morphogenesis	0.000126213	0.0126763	0.518848	-0.384735	-1.4816	347	Interneurons
plasma membrane bounded cell projection organization	0.000205188	0.014943	0.518848	-0.348387	-1.36883	627	Interneurons
positive chemotaxis	0.672107	0.884892	0.0501934	-0.390743	-0.843666	8	Interneurons
positive regulation of catalytic activity	0.0732197	0.364457	0.16318	-0.309093	-1.19508	397	Interneurons
positive regulation of molecular function	0.037	0.267274	0.234393	-0.305644	-1.19581	538	Interneurons
postsynapse assembly	0.0480519	0.304498	0.234393	-0.537675	-1.45498	21	Interneurons
postsynapse organization	0.00291971	0.0727363	0.431708	-0.421717	-1.52986	124	Interneurons
protein phosphorylation	0.000544955	0.0261933	0.477271	-0.347073	-1.35727	519	Interneurons
regulation of GTPase activity	0.264948	0.612883	0.0776799	-0.296281	-1.10138	181	Interneurons
regulation of anatomical structure morphogenesis	0.00237071	0.064425	0.431708	-0.358981	-1.37414	313	Interneurons
regulation of catalytic activity	0.0147216	0.166703	0.38073	-0.311487	-1.22355	690	Interneurons
regulation of cation transmembrane transport	0.00591572	0.103	0.407018	-0.41429	-1.51216	133	Interneurons
regulation of cell migration	0.0151126	0.168545	0.38073	-0.350472	-1.32554	256	Interneurons
regulation of cell motility	0.010805	0.148336	0.38073	-0.356806	-1.35701	268	Interneurons
regulation of cell population proliferation	0.0104186	0.144194	0.38073	-0.344744	-1.32782	348	Interneurons
regulation of cell projection organization	0.000465785	0.0235521	0.498493	-0.373747	-1.43316	325	Interneurons
regulation of chemotaxis	0.718129	0.910497	0.0362255	-0.271333	-0.854119	46	Interneurons
regulation of developmental process	4.96715e-05	0.00667559	0.557332	-0.348055	-1.36744	709	Interneurons
regulation of ion transmembrane transport	0.00130801	0.0448321	0.45506	-0.407034	-1.50902	172	Interneurons
regulation of ion transport	1.42481e-05	0.00279865	0.593325	-0.433495	-1.63211	233	Interneurons
regulation of kinase activity	0.0314721	0.251137	0.257206	-0.342137	-1.29326	255	Interneurons
regulation of localization	1.44378e-07	0.000107408	0.690132	-0.362832	-1.43189	930	Interneurons
regulation of locomotion	0.0025175	0.0676679	0.431708	-0.368653	-1.40911	288	Interneurons
regulation of molecular function	0.000453414	0.0233897	0.498493	-0.328988	-1.2973	912	Interneurons
regulation of multicellular organismal development	0.0015263	0.0496485	0.45506	-0.353574	-1.36413	365	Interneurons
regulation of multicellular organismal process	8.81311e-07	0.000500095	0.659444	-0.370823	-1.45673	693	Interneurons
regulation of neuron projection development	0.00457199	0.0892929	0.407018	-0.365394	-1.38198	256	Interneurons
regulation of neurotransmitter receptor activity	0.0431138	0.292418	0.237794	-0.469922	-1.45055	39	Interneurons
regulation of plasma membrane bounded cell projection organization	0.000548793	0.0261933	0.477271	-0.37465	-1.43639	321	Interneurons
regulation of signal transduction	0.00375531	0.0832056	0.431708	-0.316023	-1.24555	831	Interneurons
regulation of signaling receptor activity	0.0175576	0.184652	0.352488	-0.439185	-1.44372	61	Interneurons
regulation of synapse organization	0.00042095	0.0226294	0.498493	-0.441686	-1.62543	141	Interneurons
regulation of synapse structure or activity	0.000214621	0.014943	0.518848	-0.445113	-1.63661	146	Interneurons
regulation of synaptic plasticity	0.000116504	0.0121425	0.538434	-0.467277	-1.69514	124	Interneurons
regulation of trans-synaptic signaling	1.35827e-06	0.000578058	0.643552	-0.439112	-1.6702	270	Interneurons
regulation of transport	0.000257468	0.0166442	0.498493	-0.347524	-1.36561	652	Interneurons
renal system process	0.00129035	0.044526	0.45506	-0.676039	-1.79696	19	Interneurons
response to organic cyclic compound	4.44139e-05	0.00630061	0.557332	-0.403833	-1.54308	286	Interneurons
response to organic substance	2.44345e-05	0.00433455	0.57561	-0.344785	-1.35831	850	Interneurons
response to oxygen-containing compound	4.57427e-05	0.00631373	0.557332	-0.374201	-1.46088	484	Interneurons
synapse assembly	0.00082315	0.0325878	0.477271	-0.46069	-1.64202	103	Interneurons
synapse organization	6.04604e-06	0.00162511	0.610527	-0.421377	-1.6036	275	Interneurons
synaptic signaling	1.47221e-07	0.000107408	0.690132	-0.429914	-1.65854	364	Interneurons
synaptic transmission, glutamatergic	0.0744559	0.368099	0.173748	-0.409717	-1.33578	58	Interneurons
system process	1.87451e-06	0.000683793	0.643552	-0.386602	-1.51108	503	Interneurons
tRNA metabolic process	4.06434e-06	0.00122098	0.610527	0.607823	2.37543	38	Interneurons
taxis	0.0595611	0.334999	0.186433	-0.35054	-1.28888	146	Interneurons
tissue development	3.18784e-06	0.00107592	0.627257	-0.393002	-1.52616	426	Interneurons
trans-synaptic signaling	1.74759e-07	0.000111561	0.690132	-0.428064	-1.64857	353	Interneurons
transmembrane receptor protein tyrosine kinase signaling pathway	0.257998	0.606776	0.0791317	-0.298943	-1.1092	175	Interneurons
G protein-coupled receptor signaling pathway	0.145882	0.730166	0.121543	-0.335133	-1.2241	118	Astrocytes
actin cytoskeleton organization	0.396721	0.907219	0.0605093	-0.266092	-1.03304	226	Astrocytes
actin filament-based process	0.128927	0.718289	0.124434	-0.301968	-1.18057	254	Astrocytes
adenylate cyclase-modulating G protein-coupled receptor signaling pathway	0.610264	0.974301	0.0515309	-0.304856	-0.895655	33	Astrocytes
anatomical structure formation involved in morphogenesis	0.291533	0.85948	0.0747385	-0.276594	-1.08446	270	Astrocytes
anatomical structure morphogenesis	2.81773e-05	0.0140971	0.57561	-0.350244	-1.42288	742	Astrocytes
animal organ development	0.00443341	0.219607	0.407018	-0.311821	-1.26829	827	Astrocytes
animal organ morphogenesis	0.032089	0.516366	0.321776	-0.344195	-1.34566	254	Astrocytes
anterograde trans-synaptic signaling	6.27362e-07	0.000871021	0.659444	-0.470708	-1.82736	222	Astrocytes
behavior	0.0903084	0.655358	0.153159	-0.318696	-1.23588	218	Astrocytes
biological adhesion	0.0731452	0.618151	0.166934	-0.305603	-1.21275	332	Astrocytes
branching morphogenesis of an epithelial tube	0.774825	0.990989	0.0409884	-0.265855	-0.790661	37	Astrocytes
cell activation	0.513761	0.946504	0.188204	0.209107	0.980713	183	Astrocytes
cell adhesion	0.0887265	0.655358	0.15017	-0.303118	-1.2029	331	Astrocytes
cell development	0.0675403	0.609935	0.170932	-0.286738	-1.1638	641	Astrocytes
cell junction organization	0.00337591	0.208559	0.431708	-0.374801	-1.46696	264	Astrocytes
cell migration	0.149331	0.730166	0.111011	-0.283245	-1.13589	410	Astrocytes
cell morphogenesis	0.00548115	0.243531	0.407018	-0.346224	-1.38489	387	Astrocytes
cell morphogenesis involved in differentiation	0.0164918	0.388345	0.352488	-0.346406	-1.36581	288	Astrocytes
cell motility	0.215164	0.815226	0.0886261	-0.27383	-1.10014	425	Astrocytes
cell part morphogenesis	0.0038455	0.211418	0.431708	-0.365958	-1.4429	288	Astrocytes
cell population proliferation	0.00770944	0.281535	0.407018	-0.336016	-1.35195	447	Astrocytes
cell projection morphogenesis	0.0027046	0.185358	0.431708	-0.377611	-1.48452	280	Astrocytes
cell projection organization	0.0589431	0.589976	0.184706	-0.295613	-1.19292	515	Astrocytes
cell surface receptor signaling pathway	0.0948537	0.662408	0.142057	-0.282576	-1.14725	605	Astrocytes
cell-cell adhesion	0.164062	0.751	0.110122	-0.305586	-1.17368	194	Astrocytes
cell-cell signaling	2.61729e-06	0.00261886	0.627257	-0.397394	-1.5986	445	Astrocytes
cellular component morphogenesis	0.0137651	0.358682	0.38073	-0.345145	-1.36639	305	Astrocytes
chemical synaptic transmission	6.27362e-07	0.000871021	0.659444	-0.470708	-1.82736	222	Astrocytes
chemotaxis	0.300464	0.864695	0.0772747	-0.293056	-1.09185	142	Astrocytes
enzyme linked receptor protein signaling pathway	0.0269978	0.483799	0.287857	-0.335241	-1.31224	263	Astrocytes
external encapsulating structure organization	0.106354	0.680154	0.158514	-0.443102	-1.33782	39	Astrocytes
extracellular matrix organization	0.106354	0.680154	0.158514	-0.443102	-1.33782	39	Astrocytes
extracellular structure organization	0.106354	0.680154	0.158514	-0.443102	-1.33782	39	Astrocytes
generation of neurons	0.0436105	0.557638	0.216543	-0.297765	-1.20398	544	Astrocytes
ion homeostasis	0.0155771	0.376488	0.38073	-0.363691	-1.39681	188	Astrocytes
localization of cell	0.215164	0.815226	0.0886261	-0.27383	-1.10014	425	Astrocytes
locomotion	0.162577	0.751	0.105125	-0.279679	-1.12498	479	Astrocytes
metal ion homeostasis	0.0201959	0.430569	0.352488	-0.374601	-1.40742	152	Astrocytes
modulation of chemical synaptic transmission	1.94471e-05	0.0121617	0.57561	-0.468167	-1.78406	176	Astrocytes
morphogenesis of a branching epithelium	0.824728	1	0.036762	-0.244528	-0.75252	42	Astrocytes
morphogenesis of a branching structure	0.762483	0.990943	0.0400846	-0.256611	-0.813323	50	Astrocytes
movement of cell or subcellular component	0.0737374	0.618973	0.16318	-0.289018	-1.17036	560	Astrocytes
muscle contraction	0.000269691	0.0843291	0.498493	-0.558517	-1.82655	59	Astrocytes
negative regulation of cell communication	0.178238	0.766747	0.100279	-0.283385	-1.12821	368	Astrocytes
negative regulation of phosphorylation	0.123223	0.709098	0.134273	-0.343339	-1.25149	117	Astrocytes
negative regulation of protein phosphorylation	0.116505	0.701412	0.140406	-0.3536	-1.2704	102	Astrocytes
nervous system development	0.00182231	0.165764	0.45506	-0.325974	-1.32531	766	Astrocytes
nervous system process	0.00112552	0.125575	0.45506	-0.393329	-1.53869	252	Astrocytes
neurogenesis	0.0496454	0.568366	0.202072	-0.293936	-1.19026	576	Astrocytes
neuron development	0.0198513	0.428087	0.352488	-0.319189	-1.28276	432	Astrocytes
neuron differentiation	0.0142447	0.365467	0.38073	-0.320041	-1.29039	499	Astrocytes
neuron projection development	0.0165336	0.388345	0.352488	-0.322628	-1.29262	401	Astrocytes
neuron projection morphogenesis	0.000985438	0.12344	0.45506	-0.385352	-1.51292	274	Astrocytes
phosphate-containing compound metabolic process	0.0439036	0.557638	0.321776	-0.298338	-1.21246	754	Astrocytes
phosphorus metabolic process	0.0294057	0.496201	0.352488	-0.299346	-1.21677	760	Astrocytes
phosphorylation	0.0011295	0.125575	0.45506	-0.343552	-1.38903	533	Astrocytes
plasma membrane bounded cell projection morphogenesis	0.00198061	0.167598	0.431708	-0.377944	-1.48584	279	Astrocytes
plasma membrane bounded cell projection organization	0.0560081	0.589976	0.190023	-0.296652	-1.19645	511	Astrocytes
positive chemotaxis	0.572539	0.964527	0.0857844	0.366806	0.924494	11	Astrocytes
positive regulation of catalytic activity	0.000555785	0.119998	0.477271	-0.370393	-1.4736	364	Astrocytes
positive regulation of molecular function	0.000556633	0.119998	0.477271	-0.352722	-1.41959	473	Astrocytes
postsynapse assembly	0.848062	1	0.0415718	-0.290005	-0.723506	16	Astrocytes
postsynapse organization	0.0537897	0.582489	0.213928	-0.384739	-1.3752	98	Astrocytes
protein phosphorylation	0.000509858	0.119998	0.477271	-0.359407	-1.44643	450	Astrocytes
regulation of GTPase activity	0.0172167	0.391523	0.352488	-0.380022	-1.44076	166	Astrocytes
regulation of anatomical structure morphogenesis	0.0580781	0.589976	0.190023	-0.313841	-1.24025	297	Astrocytes
regulation of catalytic activity	0.00418989	0.217278	0.407018	-0.328272	-1.33008	594	Astrocytes
regulation of cation transmembrane transport	0.0314678	0.509493	0.321776	-0.409814	-1.4619	97	Astrocytes
regulation of cell communication	0.00220581	0.16978	0.431708	-0.316974	-1.29121	863	Astrocytes
regulation of cell migration	0.0952891	0.662408	0.146416	-0.308075	-1.20914	276	Astrocytes
regulation of cell motility	0.104589	0.680154	0.138805	-0.304326	-1.19822	285	Astrocytes
regulation of cell population proliferation	0.00172273	0.159608	0.45506	-0.355733	-1.42032	378	Astrocytes
regulation of cell projection organization	0.0842333	0.653252	0.157403	-0.312248	-1.22224	263	Astrocytes
regulation of chemotaxis	0.735772	0.990943	0.0419082	-0.264183	-0.829478	48	Astrocytes
regulation of developmental process	0.00371471	0.211418	0.431708	-0.319858	-1.29636	670	Astrocytes
regulation of ion transmembrane transport	0.0448113	0.562889	0.231127	-0.373722	-1.36572	120	Astrocytes
regulation of ion transport	0.0120869	0.33595	0.38073	-0.386124	-1.47094	174	Astrocytes
regulation of kinase activity	0.000556097	0.119998	0.477271	-0.408069	-1.58376	225	Astrocytes
regulation of localization	0.0176435	0.399415	0.352488	-0.305664	-1.24232	769	Astrocytes
regulation of locomotion	0.128828	0.718289	0.122679	-0.298253	-1.17864	297	Astrocytes
regulation of molecular function	0.00548753	0.243531	0.407018	-0.3181	-1.29275	771	Astrocytes
regulation of multicellular organismal development	0.0652174	0.601091	0.176694	-0.30536	-1.21581	366	Astrocytes
regulation of multicellular organismal process	0.000388554	0.114349	0.498493	-0.336252	-1.36363	650	Astrocytes
regulation of neuron projection development	0.160932	0.751	0.111011	-0.304088	-1.17339	202	Astrocytes
regulation of neurotransmitter receptor activity	0.0376994	0.543794	0.321776	-0.578573	-1.54307	21	Astrocytes
regulation of plasma membrane bounded cell projection organization	0.111351	0.689525	0.135002	-0.305253	-1.19498	260	Astrocytes
regulation of response to stimulus	0.108216	0.685115	0.131458	-0.275014	-1.12032	894	Astrocytes
regulation of signal transduction	0.0781563	0.634794	0.157403	-0.282471	-1.14733	736	Astrocytes
regulation of signaling	0.0021338	0.167598	0.431708	-0.316596	-1.28979	867	Astrocytes
regulation of signaling receptor activity	0.0320987	0.516366	0.321776	-0.49544	-1.50128	40	Astrocytes
regulation of synapse organization	0.0556227	0.589976	0.208955	-0.373685	-1.3457	108	Astrocytes
regulation of synapse structure or activity	0.0137395	0.358682	0.38073	-0.418027	-1.51396	114	Astrocytes
regulation of synaptic plasticity	0.000269385	0.0843291	0.498493	-0.529545	-1.84449	81	Astrocytes
regulation of trans-synaptic signaling	1.94471e-05	0.0121617	0.57561	-0.468167	-1.78406	176	Astrocytes
regulation of transport	0.0418367	0.556899	0.222056	-0.299917	-1.20916	508	Astrocytes
renal system process	0.559451	0.958217	0.0599892	-0.36609	-0.933623	17	Astrocytes
response to organic cyclic compound	0.561213	0.958217	0.044064	-0.246971	-0.965554	254	Astrocytes
response to organic substance	0.43487	0.915414	0.052163	-0.250522	-1.01836	776	Astrocytes
response to oxygen-containing compound	0.0286006	0.491714	0.271289	-0.307999	-1.23866	444	Astrocytes
synapse assembly	0.000950203	0.12344	0.477271	-0.516787	-1.75528	72	Astrocytes
synapse organization	0.00366623	0.211418	0.431708	-0.393361	-1.50892	191	Astrocytes
synaptic signaling	6.96399e-07	0.000871021	0.659444	-0.462912	-1.80395	237	Astrocytes
synaptic transmission, glutamatergic	0.0220675	0.450626	0.352488	-0.537387	-1.59037	34	Astrocytes
system process	1.77046e-05	0.0121617	0.57561	-0.394848	-1.57975	394	Astrocytes
tRNA metabolic process	0.728228	0.990943	0.04707	-0.308608	-0.826344	22	Astrocytes
taxis	0.34186	0.88123	0.0707899	-0.287146	-1.06954	144	Astrocytes
tissue development	0.0265136	0.479731	0.352488	-0.316526	-1.27421	470	Astrocytes
trans-synaptic signaling	3.9624e-07	0.000871021	0.674963	-0.470251	-1.82559	227	Astrocytes
transmembrane receptor protein tyrosine kinase signaling pathway	0.0594837	0.589976	0.193813	-0.340418	-1.3014	181	Astrocytes
G protein-coupled receptor signaling pathway	0.218159	0.845596	0.0999277	-0.322894	-1.15107	82	Oligodendrocytes
actin cytoskeleton organization	0.111732	0.804953	0.137251	-0.300745	-1.19898	215	Oligodendrocytes
actin filament-based process	0.11416	0.804953	0.134273	-0.298846	-1.19891	236	Oligodendrocytes
adenylate cyclase-modulating G protein-coupled receptor signaling pathway	0.357558	0.883416	0.0799859	-0.367424	-1.06493	28	Oligodendrocytes
anatomical structure formation involved in morphogenesis	0.30989	0.874353	0.0728939	-0.268846	-1.07635	224	Oligodendrocytes
anatomical structure morphogenesis	0.00463344	0.647812	0.407018	-0.308057	-1.3022	622	Oligodendrocytes
animal organ development	0.00598955	0.647812	0.407018	-0.299639	-1.26991	688	Oligodendrocytes
animal organ morphogenesis	0.00637667	0.647812	0.407018	-0.368953	-1.45354	186	Oligodendrocytes
anterograde trans-synaptic signaling	0.0236331	0.674547	0.352488	-0.341478	-1.35815	199	Oligodendrocytes
behavior	0.0357542	0.706414	0.252961	-0.328243	-1.30159	196	Oligodendrocytes
biological adhesion	0.267896	0.873362	0.0797706	-0.270012	-1.09235	277	Oligodendrocytes
branching morphogenesis of an epithelial tube	0.416667	0.898927	0.0714786	-0.374936	-1.04308	23	Oligodendrocytes
cell activation	0.784223	0.982605	0.031637	-0.221495	-0.847451	140	Oligodendrocytes
cell adhesion	0.256522	0.865672	0.0822055	-0.271022	-1.09631	276	Oligodendrocytes
cell development	0.0365854	0.706414	0.237794	-0.286675	-1.2094	582	Oligodendrocytes
cell junction organization	0.0543478	0.745583	0.199915	-0.312109	-1.25916	250	Oligodendrocytes
cell migration	0.319749	0.875877	0.0687943	-0.257122	-1.06292	345	Oligodendrocytes
cell morphogenesis	0.0617801	0.762167	0.183024	-0.298917	-1.23549	343	Oligodendrocytes
cell morphogenesis involved in differentiation	0.0259837	0.700947	0.352488	-0.331795	-1.33858	250	Oligodendrocytes
cell motility	0.326019	0.875877	0.0678338	-0.256594	-1.06243	362	Oligodendrocytes
cell part morphogenesis	0.186275	0.825501	0.100633	-0.283766	-1.14388	252	Oligodendrocytes
cell population proliferation	0.257024	0.865672	0.0797706	-0.263952	-1.09385	358	Oligodendrocytes
cell projection morphogenesis	0.207609	0.838644	0.0940503	-0.279789	-1.1281	245	Oligodendrocytes
cell projection organization	0.0992761	0.798918	0.140406	-0.280033	-1.17011	456	Oligodendrocytes
cell surface receptor signaling pathway	0.0493827	0.727604	0.204295	-0.288222	-1.20871	499	Oligodendrocytes
cell-cell adhesion	0.602052	0.939295	0.0431902	-0.243039	-0.936783	154	Oligodendrocytes
cell-cell signaling	0.0313152	0.706414	0.261664	-0.307495	-1.27399	365	Oligodendrocytes
cellular component morphogenesis	0.145514	0.813322	0.116739	-0.287572	-1.16124	274	Oligodendrocytes
chemical synaptic transmission	0.0236331	0.674547	0.352488	-0.341478	-1.35815	199	Oligodendrocytes
chemotaxis	0.546012	0.92528	0.0510114	-0.262314	-0.964698	106	Oligodendrocytes
enzyme linked receptor protein signaling pathway	0.0313199	0.706414	0.271289	-0.331025	-1.31789	210	Oligodendrocytes
external encapsulating structure organization	0.562147	0.929862	0.0561767	-0.312759	-0.937152	32	Oligodendrocytes
extracellular matrix organization	0.562147	0.929862	0.0561767	-0.312759	-0.937152	32	Oligodendrocytes
extracellular structure organization	0.562147	0.929862	0.0561767	-0.312759	-0.937152	32	Oligodendrocytes
generation of neurons	0.312306	0.874353	0.0694481	-0.253794	-1.06231	480	Oligodendrocytes
ion homeostasis	0.0530474	0.74241	0.206588	-0.333921	-1.29791	166	Oligodendrocytes
localization of cell	0.326019	0.875877	0.0678338	-0.256594	-1.06243	362	Oligodendrocytes
locomotion	0.26743	0.873362	0.0776799	-0.258893	-1.07701	410	Oligodendrocytes
metal ion homeostasis	0.0421053	0.717721	0.237794	-0.350581	-1.33086	133	Oligodendrocytes
modulation of chemical synaptic transmission	0.0875	0.794311	0.158514	-0.323232	-1.25061	160	Oligodendrocytes
morphogenesis of a branching epithelium	0.588663	0.936037	0.0553643	-0.315347	-0.913993	28	Oligodendrocytes
morphogenesis of a branching structure	0.707015	0.955315	0.0444181	-0.271147	-0.836262	36	Oligodendrocytes
movement of cell or subcellular component	0.430484	0.90118	0.0538979	-0.242544	-1.01564	475	Oligodendrocytes
muscle contraction	0.248349	0.865125	0.0949752	-0.338411	-1.14136	57	Oligodendrocytes
negative regulation of cell communication	0.129474	0.806676	0.122108	-0.283067	-1.16378	320	Oligodendrocytes
negative regulation of phosphorylation	0.197861	0.829166	0.234393	0.252748	1.13001	106	Oligodendrocytes
negative regulation of protein phosphorylation	0.116278	0.804953	0.287805	0.288435	1.2622	92	Oligodendrocytes
nervous system development	0.0334008	0.706414	0.248911	-0.282	-1.19519	687	Oligodendrocytes
nervous system process	0.0159174	0.647812	0.352488	-0.346382	-1.3849	222	Oligodendrocytes
neurogenesis	0.303279	0.874353	0.0704501	-0.253515	-1.06548	522	Oligodendrocytes
neuron development	0.125786	0.804953	0.123842	-0.279764	-1.15921	380	Oligodendrocytes
neuron differentiation	0.175858	0.825501	0.101351	-0.269819	-1.12484	433	Oligodendrocytes
neuron projection development	0.110302	0.804953	0.132846	-0.282903	-1.17239	358	Oligodendrocytes
neuron projection morphogenesis	0.186885	0.825501	0.100633	-0.284934	-1.1449	239	Oligodendrocytes
phosphate-containing compound metabolic process	0.015432	0.647812	0.38073	-0.294871	-1.24692	654	Oligodendrocytes
phosphorus metabolic process	0.0166543	0.647812	0.352488	-0.295028	-1.24728	657	Oligodendrocytes
phosphorylation	0.00965961	0.647812	0.38073	-0.31446	-1.31444	452	Oligodendrocytes
plasma membrane bounded cell projection morphogenesis	0.207609	0.838644	0.0940503	-0.279789	-1.1281	245	Oligodendrocytes
plasma membrane bounded cell projection organization	0.0827301	0.792515	0.155242	-0.283941	-1.18635	450	Oligodendrocytes
positive chemotaxis	0.648604	0.947217	0.05653	-0.476147	-0.880115	5	Oligodendrocytes
positive regulation of catalytic activity	0.0388655	0.707453	0.234393	-0.309837	-1.27537	324	Oligodendrocytes
positive regulation of molecular function	0.00291267	0.647812	0.431708	-0.327817	-1.36558	427	Oligodendrocytes
postsynapse assembly	0.864583	0.99519	0.0387962	-0.281786	-0.691931	13	Oligodendrocytes
postsynapse organization	0.0676692	0.777007	0.191892	-0.3651	-1.31984	93	Oligodendrocytes
protein phosphorylation	0.01681	0.647812	0.352488	-0.314807	-1.30683	393	Oligodendrocytes
regulation of GTPase activity	0.0686047	0.778705	0.183024	-0.331952	-1.2664	139	Oligodendrocytes
regulation of anatomical structure morphogenesis	0.0565217	0.753087	0.195789	-0.311281	-1.25582	250	Oligodendrocytes
regulation of catalytic activity	0.119632	0.804953	0.12564	-0.272209	-1.1464	549	Oligodendrocytes
regulation of cation transmembrane transport	0.155	0.825501	0.121543	-0.336437	-1.20778	88	Oligodendrocytes
regulation of cell communication	0.0696266	0.782698	0.168238	-0.273091	-1.16057	763	Oligodendrocytes
regulation of cell migration	0.831126	0.992924	0.0261842	-0.20986	-0.838674	223	Oligodendrocytes
regulation of cell motility	0.793179	0.982605	0.0284333	-0.213548	-0.856167	231	Oligodendrocytes
regulation of cell population proliferation	0.112886	0.804953	0.132846	-0.290419	-1.18403	294	Oligodendrocytes
regulation of cell projection organization	0.184984	0.825501	0.100991	-0.284371	-1.1469	248	Oligodendrocytes
regulation of chemotaxis	0.137415	0.806885	0.13649	-0.411049	-1.2801	38	Oligodendrocytes
regulation of developmental process	0.0255102	0.698038	0.287857	-0.291834	-1.22947	564	Oligodendrocytes
regulation of ion transmembrane transport	0.231707	0.854025	0.0943564	-0.304267	-1.1235	108	Oligodendrocytes
regulation of ion transport	0.0133271	0.647812	0.38073	-0.369619	-1.41917	151	Oligodendrocytes
regulation of kinase activity	0.3	0.874353	0.0751182	-0.272913	-1.08655	200	Oligodendrocytes
regulation of localization	0.0879676	0.794474	0.148262	-0.271162	-1.14944	686	Oligodendrocytes
regulation of locomotion	0.707743	0.955315	0.0336033	-0.224854	-0.905396	243	Oligodendrocytes
regulation of molecular function	0.0103726	0.647812	0.38073	-0.295896	-1.25588	705	Oligodendrocytes
regulation of multicellular organismal development	0.0734043	0.782698	0.168238	-0.30016	-1.22447	296	Oligodendrocytes
regulation of multicellular organismal process	0.133947	0.806676	0.117766	-0.272095	-1.14491	531	Oligodendrocytes
regulation of neuron projection development	0.23991	0.858584	0.0875697	-0.285266	-1.12261	185	Oligodendrocytes
regulation of neurotransmitter receptor activity	0.0612855	0.760174	0.222056	-0.572782	-1.45438	15	Oligodendrocytes
regulation of plasma membrane bounded cell projection organization	0.143478	0.811859	0.11725	-0.292258	-1.17838	245	Oligodendrocytes
regulation of response to stimulus	0.193744	0.825501	0.0937465	-0.256485	-1.0908	786	Oligodendrocytes
regulation of signal transduction	0.260914	0.868071	0.0776799	-0.254817	-1.07777	649	Oligodendrocytes
regulation of signaling	0.0474268	0.717721	0.206588	-0.276656	-1.17595	770	Oligodendrocytes
regulation of signaling receptor activity	0.134181	0.806676	0.141225	-0.435321	-1.3044	32	Oligodendrocytes
regulation of synapse organization	0.420922	0.899075	0.0639272	-0.281952	-1.02335	98	Oligodendrocytes
regulation of synapse structure or activity	0.292954	0.874353	0.0819779	-0.300447	-1.09634	102	Oligodendrocytes
regulation of synaptic plasticity	0.127044	0.804953	0.13649	-0.352462	-1.24574	76	Oligodendrocytes
regulation of trans-synaptic signaling	0.0875	0.794311	0.158514	-0.323232	-1.25061	160	Oligodendrocytes
regulation of transport	0.0993789	0.798918	0.140406	-0.279902	-1.17028	459	Oligodendrocytes
renal system process	0.115097	0.804953	0.158514	-0.532127	-1.35115	15	Oligodendrocytes
response to organic cyclic compound	0.0284211	0.706414	0.352488	-0.336639	-1.34024	210	Oligodendrocytes
response to organic substance	0.0128474	0.647812	0.38073	-0.294182	-1.24408	659	Oligodendrocytes
response to oxygen-containing compound	0.00976044	0.647812	0.38073	-0.323442	-1.34064	373	Oligodendrocytes
synapse assembly	0.599138	0.939295	0.113787	0.234871	0.934121	61	Oligodendrocytes
synapse organization	0.118644	0.804953	0.133555	-0.308482	-1.20393	170	Oligodendrocytes
synaptic signaling	0.0379403	0.706414	0.321776	-0.332239	-1.32533	209	Oligodendrocytes
synaptic transmission, glutamatergic	0.576538	0.932657	0.0555947	-0.3145	-0.923954	29	Oligodendrocytes
system process	0.00821596	0.647812	0.38073	-0.328622	-1.35836	342	Oligodendrocytes
tRNA metabolic process	0.66343	0.950284	0.0899861	0.281479	0.881133	22	Oligodendrocytes
taxis	0.566545	0.929862	0.049094	-0.260276	-0.959578	107	Oligodendrocytes
tissue development	0.0173478	0.647812	0.352488	-0.3142	-1.30085	355	Oligodendrocytes
trans-synaptic signaling	0.0265317	0.700947	0.352488	-0.344344	-1.37255	202	Oligodendrocytes
transmembrane receptor protein tyrosine kinase signaling pathway	0.0382831	0.706776	0.248911	-0.345408	-1.32331	144	Oligodendrocytes

## Sheet: Notes
GSEA was performed with fgsea and P-values were adjusted with Bonferroni’s multiple comparison test.
